# Supplementary material for: Evolution of longitudinal division in multicellular bacteria of the Neisseriaceae family
Source: Nat Commun. 2022 Aug 22;13:4853. doi: 10.1038/s41467-022-32260-w (PMC9395523; doi:10.1038/s41467-022-32260-w)
Supplement: Supplementary file 12 — Supplementary Dataset 1 [file 41467_2022_32260_MOESM12_ESM.xlsx]

## Sheet: Supplementary Data 1
Supplementary Data 1: Genomes used for comparative genomic analyses.
	Genome/strain	Size(bp)	GenBank assembly accession	Assembly hyperlinks	Chromosome	Plasmid	Sequencing method	SRA	Contigs		Collection	Morphology (* reference in Fig 1 legend)
	Neisseria species KEM232	2371912	GCA_002237445.1	https://www.ncbi.nlm.nih.gov/assembly/GCF_002237445.1/	CP022527.1		Illumina		1	NCBI		unknown
1	Neisseria potus DSM 18304	2398930	GCA_022870985.1	https://www.ncbi.nlm.nih.gov/assembly/GCF_022870985.1/	CP091516	CP091517	Nanopore/PacBio	SRX16314688/SRX16314459	2	this study	DSMZ	rod
2	Neisseria bacilliformis DSM 23338	2492712	GCA_014055025.1	https://www.ncbi.nlm.nih.gov/assembly/GCF_014055025.1/	CP059571.1		PacBio	SRX16314450	1	this study	DSMZ	rod
3	Neisseria elongata subsp glycolytica ATCC 29315	2256647	GCA_000818035.1	https://www.ncbi.nlm.nih.gov/assembly/GCF_000818035.1/	CP007726.1		PacBio		1	this study	ATCC	rod
4	Neisseria species Dent Ca1/247	2749212	GCA_022870825.1	https://www.ncbi.nlm.nih.gov/assembly/GCF_022870825.1/	CP091522		PacBio	SRX16314456		this study	veyrier lab collection	rod
	Neisseria zoodegmatis	2552522	GCA_900187305.1	https://www.ncbi.nlm.nih.gov/assembly/GCF_900187305.1/	LT906434.1		not defined		1	NCBI		rod
5	Neisseria dumasiana DSM 104677	2679563	GCA_022870885.1	https://www.ncbi.nlm.nih.gov/assembly/GCF_022870885.1/	CP091509		PacBio	SRX16314457	1	this study	DSMZ	rod
	Neisseria animaloris	2338721	GCA_900637855.1	https://www.ncbi.nlm.nih.gov/assembly/GCF_900637855.1/	LR134440.1		not defined		1	NCBI		rod
	Neisseria zalophi	2423693	GCA_008807015.1	https://www.ncbi.nlm.nih.gov/assembly/GCF_008807015.1/	CP031700.1		Nanopore/Illumina		1	NCBI		rod
6	Neisseria dentiae DSM 19151	2755930	GCA_014055005.1	https://www.ncbi.nlm.nih.gov/assembly/GCF_014055005.1/	CP059570.1		PacBio	SRX16314460	1	this study	DSMZ	rod
	Neisseria musculi	2933071	GCA_014297595.1	https://www.ncbi.nlm.nih.gov/assembly/GCF_014297595.1/#/qa	CP060414.1	CP060415.1	PacBio/Illumina		2	NCBI		rod
	Neisseria species 83E034	2419010	GCA_001308015.1	https://www.ncbi.nlm.nih.gov/assembly/GCF_001308015.1/			Illumina		40	NCBI		unknown
7	Neisseria wadsworthii DSM 22245	2501534	GCA_014054885.1	https://www.ncbi.nlm.nih.gov/assembly/GCF_014054885.1/	CP059565.1		PacBio	SRX16314462	1	this study	DSMZ	coccus
	Neisseria canis	2569389	GCA_900636765.1	https://www.ncbi.nlm.nih.gov/assembly/GCF_900636765.1/	LR134313.1		not defined		1	NCBI		coccus
	Neisseria weaveri	2238481	GCA_900638685.1	https://www.ncbi.nlm.nih.gov/assembly/GCF_900638685.1/	LR134533.1		not defined		1	NCBI		rod
8	Uruburuella testudinis DSMZ 26510	2949123	GCA_022870865.1	https://www.ncbi.nlm.nih.gov/assembly/GCF_022870865.1/	CP091508		PacBio	SRX16314455	1	this study	DSMZ	rod
9	Uruburuella suis DSMZ 17474	2729985	GCA_022870845.1	https://www.ncbi.nlm.nih.gov/assembly/GCF_022870845.1/	CP091507		PacBio	SRX16314454	1	this study	DSMZ	rod
10	Neisseria arctica DSM 103136	2378219	GCA_022870905.1	https://www.ncbi.nlm.nih.gov/assembly/GCF_022870905.1/	CP091510		PacBio	SRX16314451	1	this study	DSMZ	rod
11	Simonsiella muelleri ATCC 29453	2469862	GCA_002951835.1	https://www.ncbi.nlm.nih.gov/assembly/GCF_002951835.1/	CP019448.1		PacBio	SRX16314463	1	this study	ATCC	MuLDi
12	Alysiella filiformis DSM 16848	2432079	GCA_014054525.1	https://www.ncbi.nlm.nih.gov/assembly/GCF_014054525.1/	CP059564.1		PacBio	SRX16314452	1	this study	DSMZ	MuLDi
13	Alysiella crassa DSM 2578	2866860	GCA_022871045.1	https://www.ncbi.nlm.nih.gov/assembly/GCF_022871045.1/	CP091519	CP091520	Nanopore/Illumina	SRX16314685	2	this study	DSMZ	MuLDi
	Kingella negevensis	2187398	GCA_900177895.1	https://www.ncbi.nlm.nih.gov/assembly/GCF_900177895.1/			not defined		50	NCBI		rod*
14	Kingella kingae DSM 7536	2006535	GCA_022871005.1	https://www.ncbi.nlm.nih.gov/assembly/GCF_022871005.1/	CP091518		Nanopore/Illumina	SRX16314687	1	this study	DSMZ	rod
15	Kingella oralis DSM 18271	2420532	GCA_014054985.1	https://www.ncbi.nlm.nih.gov/assembly/GCF_014054985.1/	CP059569.1	CP059568.1	PacBio	SRX16314458	2	this study	DSMZ	rod
	Kingella bonacorsii	2502986	GCA_016623605.1	https://www.ncbi.nlm.nih.gov/assembly/GCF_016623605.1/			Nanopore/Illumina		10	NCBI		rod*
	Kingella denitrificans	2220058	GCA_016127355.1	https://www.ncbi.nlm.nih.gov/assembly/GCF_016127355.1/	CP065999.1		PacBio/Illumina		1	NCBI		rod*
16	Conchiformibius steedae DSM 2580	2205122	GCA_014054725.1	https://www.ncbi.nlm.nih.gov/assembly/GCF_014054725.1/	CP059563.1	CP059561.1/CP059562.1	PacBio	SRX16314453	3	this study	DSMZ	MuLDi
17	Conchiformibius kuhniae DSM 17694	2152572	GCA_022871025.1	https://www.ncbi.nlm.nih.gov/assembly/GCA_022871025.1/	CP091521		Nanopore/Illumina	SRX16314686	1	this study	DSMZ	MuLDi
	Stenoxybacter acetivorans DSM 19021	2609584	GCA_000745895.1	https://www.ncbi.nlm.nih.gov/assembly/GCF_000745895.1/			Illumina		154	NCBI		rod
18	Snodgrassella alvi wkB2 DSM 104735	2573625	GCA_022870965.1	https://www.ncbi.nlm.nih.gov/assembly/GCF_022870965.1/	CP091515		Nanopore	SRX16314689	1	this study	DSMZ	rod
19	Vitreoscilla stercoraria DSM 513	2631213	GCA_022870945.1	https://www.ncbi.nlm.nih.gov/assembly/GCF_022870945.1/	CP091512	CP091514	Nanopore/Illumina	SRX16314691	3	this study	DSMZ	rod
20	Vitreoscilla massiliensis DSM 100958	3727721	GCA_022870925.1	https://www.ncbi.nlm.nih.gov/assembly/GCF_022870925.1/	CP091511		Nanopore	SRX16314690	1	this study	DSMZ	rod
	Eikenella longinqua	2235900	GCA_001648355.1	https://www.ncbi.nlm.nih.gov/assembly/GCF_001648355.1/			Illumina		34	NCBI		rod*
	Eikenella halliae	2545600	GCA_001648475.1	https://www.ncbi.nlm.nih.gov/assembly/GCF_001648475.1/			Illumina		33	NCBI		rod*
	Eikenella exigua	1993063	GCA_008805035.1	https://www.ncbi.nlm.nih.gov/assembly/GCF_008805035.1/	CP038018.1	CP038019.1	Nanopore/Illumina		2	NCBI		rod*
	Eikenella corrodens	2192577	GCA_900187105.1	https://www.ncbi.nlm.nih.gov/assembly/GCF_900187105.1/	LT906482.1		not defined		1	NCBI		rod
21	Neisseria shayeganii DSM 22244	2419744	GCA_014054965.1	https://www.ncbi.nlm.nih.gov/assembly/GCF_014054965.1/	CP059567.1		PacBio	SRX16314461	1	this study	DSMZ	rod
	Crenobacter luteus	2860341	GCA_004345725.1	https://www.ncbi.nlm.nih.gov/assembly/GCF_004345725.1/			Illumina		59	NCBI		rod*
	Crenobacter cavernae	3271767	GCA_003355495.1	https://www.ncbi.nlm.nih.gov/assembly/GCF_003355495.1/	CP031337.1		PacBio		1	NCBI		rod*
	Crenobacter sedimenti	3404533	GCA_010435965.1	https://www.ncbi.nlm.nih.gov/assembly/GCF_010435965.1/			Illumina		33	NCBI		rod*
	Crenobacter intestini	3428050	GCA_004919095.1	https://www.ncbi.nlm.nih.gov/assembly/GCF_004919095.1/			Illumina		54	NCBI		rod*
