# Supplementary material for: Evolution of longitudinal division in multicellular bacteria of the Neisseriaceae family
Source: Nat Commun. 2022 Aug 22;13:4853. doi: 10.1038/s41467-022-32260-w (PMC9395523; doi:10.1038/s41467-022-32260-w)
Supplement: Supplementary file 13 — Supplementary Dataset 2 [file 41467_2022_32260_MOESM13_ESM.xlsx]

## Sheet: Table S2
Supplementary Data 2: Average Nucleotide Identity (ANI) between pairs of publicly available Neisseriaceae draft genomes.
	N-wadsworthii-C2008000421	N-flavescens-N13	N-elongata-1279-NMEN	N-dentiae-DSM19151	N-lactamica-M37137	N-caviae-CIP52185	N-weaveri-C2009035459	N-dumasiana-93087	LNP16475-3contigs	398	N-bacilliformis-ATCCBAA-1200	N-sp-HMSC074B07	N-lactamica-M37107	N-polysaccharea-C2013011231	N-polysaccharea-M18661	N-lactamica-ATCC23970	N-flavescens-CD-NF1	N-subflava-C2009010520	N-animalis-DSM23392	N-sp-HMSC15G01	N-cinerea-C2014019557	N-flavescens-N78	N-sicca-DE0367	N-lactamica-NS19	N-lactamica-M17106	N-sp-HMSC078C12	N-cinerea-C2012028592	N-weaveri-ATCC51223	N-sp-HMSC061B04	N-iguanae-ATCC51483	N-animaloris-NCTC12228	LNP27256	N-dumasiana-124861	N-sp-HMSC072C05	N-lactamica-M37110	N-sp-HMSC06F02	N-subflava-C2011020199	N-lactamica-M37073	N-subflava-C2011009653	N-sp-HMSC073G10	N-lactamica-M37140	29537-AP862	N-sicca-VK64	N-bacilliformis-914-NLAC	N-sp-HMSC063B05	N-subflava-ATCC49275	746	N-macacae-ATCC33926	N-animalis-NCTC10212
N-perflava-CCH6-A12	0	0.88	0.78	0	0	0	0	0	0	0	0	0	0	0	0	0	0	0	0	0	0	0	0	0	0	0	0	0	0	0	0	0	0	0	0	0	0	0	0	0	0	0	0	0.82	0	0	0	0	0
N-denitrificans-CCUG17229	0.84	0.84	0.84	0.83	0.84	0.84	0.84	0.84	0.84	0.84	0.83	0.84	0.84	0.84	0.84	0.84	0.84	0.84	0.84	0.84	0.84	0.84	0.84	0.84	0.84	0.84	0.84	0.84	0.84	0.87	0.83	0.84	0.84	0.84	0.84	0.84	0.84	0.84	0.84	0.84	0.84	0.84	0.84	0.83	0.84	0.85	0.83	0.84	0.84
N-sp-ZJ785	0.83	0.84	0.84	0.84	0.84	0.85	0.83	0.84	0.84	0.84	0.83	0.84	0.84	0.84	0.84	0.84	0.84	0.84	0.84	0.84	0.84	0.84	0.84	0.84	0.84	0.84	0.84	0.84	0.84	0.87	0.83	0.84	0.84	0.84	0.84	0.84	0.84	0.84	0.84	0.84	0.84	0.84	0.84	0.84	0.84	0.84	0.83	0.84	0.84
N-sp-ZJ930	0.83	0.84	0.84	0.84	0.84	0.85	0.83	0.83	0.84	0.84	0.84	0.84	0.84	0.84	0.84	0.84	0.84	0.84	0.84	0.84	0.84	0.84	0.84	0.84	0.84	0.84	0.84	0.83	0.84	0.87	0.83	0.84	0.84	0.84	0.84	0.84	0.84	0.84	0.84	0.84	0.84	0.84	0.84	0.84	0.84	0.84	0.83	0.84	0.84
N-flavescens-CD-NF2	0.83	0.96	0.89	0.83	0.89	0.86	0.84	0.84	0.88	0.87	0.85	0.88	0.89	0.89	0.89	0.89	0.95	0.96	0.84	0.95	0.9	0.95	0.88	0.89	0.89	0.95	0.9	0.84	0.95	0.84	0.84	0.89	0.84	0.96	0.89	0.88	0.96	0.89	0.96	0.96	0.89	0.87	0.88	0.85	0.96	0.95	0.83	0.87	0.84
N-sp-HMSC067G12	0.84	0.98	0.89	0.83	0.89	0.86	0.84	0.84	0.88	0.88	0.85	0.88	0.89	0.89	0.89	0.89	0.95	0.98	0.84	0.95	0.9	0.95	0.88	0.89	0.89	0.95	0.9	0.84	0.95	0.84	0.84	0.89	0.84	0.95	0.89	0.88	0.96	0.89	0.96	0.96	0.89	0.86	0.88	0.85	0.97	0.95	0.83	0.88	0.84
N-subflava-NJ9703	0.84	0.98	0.89	0.84	0.89	0.86	0.84	0.84	0.88	0.87	0.85	0.88	0.89	0.89	0.89	0.89	0.95	0.98	0.84	0.95	0.9	0.95	0.88	0.89	0.89	0.95	0.9	0.84	0.95	0.84	0.84	0.89	0.84	0.96	0.89	0.88	0.96	0.89	0.96	0.96	0.89	0.86	0.87	0.85	0.98	0.95	0.83	0.88	0.84
N-sp-HMSC075C12	0.84	0.98	0.89	0.83	0.89	0.86	0.84	0.84	0.88	0.88	0.85	0.88	0.89	0.89	0.89	0.89	0.95	0.97	0.84	0.95	0.9	0.95	0.88	0.89	0.89	0.95	0.9	0.84	0.95	0.84	0.84	0.89	0.84	0.95	0.89	0.88	0.96	0.89	0.96	0.96	0.89	0.86	0.88	0.85	0.97	0.95	0.83	0.88	0.84
N-sp-HMSC067G11	0.84	0.98	0.89	0.83	0.89	0.86	0.84	0.84	0.88	0.88	0.85	0.88	0.89	0.89	0.89	0.89	0.95	0.98	0.84	0.95	0.9	0.95	0.88	0.89	0.89	0.95	0.9	0.84	0.95	0.84	0.84	0.89	0.84	0.95	0.89	0.88	0.96	0.89	0.96	0.96	0.89	0.86	0.88	0.85	0.97	0.95	0.83	0.88	0.84
N-sp-HMSC072B12	0.84	0.98	0.89	0.83	0.89	0.86	0.84	0.84	0.88	0.87	0.85	0.88	0.89	0.89	0.89	0.89	0.95	0.98	0.84	0.96	0.9	0.95	0.88	0.89	0.89	0.95	0.9	0.84	0.95	0.84	0.84	0.89	0.84	0.96	0.89	0.88	0.96	0.89	0.96	0.96	0.89	0.86	0.87	0.85	0.98	0.95	0.83	0.88	0.84
N-sp-HMSC067H04	0.84	0.98	0.89	0.83	0.89	0.86	0.84	0.84	0.88	0.88	0.85	0.88	0.89	0.89	0.89	0.89	0.95	0.98	0.84	0.95	0.9	0.95	0.88	0.89	0.89	0.95	0.9	0.84	0.95	0.84	0.84	0.89	0.84	0.95	0.89	0.88	0.96	0.89	0.96	0.96	0.89	0.86	0.88	0.85	0.97	0.95	0.83	0.88	0.84
N-subflava-C2009010520	0.84	0.98	0.89	0.84	0.89	0.86	0.84	0.84	0.88	0.87	0.85	0.88	0.89	0.89	0.89	0.89	0.95	1	0.84	0.95	0.9	0.95	0.88	0.88	0.89	0.95	0.9	0.84	0.95	0.84	0.84	0.89	0.84	0.96	0.89	0.88	0.96	0.89	0.96	0.96	0.89	0.86	0.87	0.85	0.98	0.95	0.83	0.88	0.84
N-sp-HMSC058F07	0.84	0.98	0.89	0.84	0.89	0.86	0.84	0.84	0.88	0.87	0.85	0.88	0.89	0.89	0.89	0.89	0.95	0.98	0.84	0.96	0.9	0.95	0.88	0.89	0.89	0.95	0.9	0.84	0.95	0.84	0.84	0.89	0.84	0.96	0.89	0.88	0.96	0.89	0.96	0.96	0.89	0.86	0.88	0.85	0.98	0.95	0.83	0.88	0.84
N-sp-HMSC065C04	0.84	0.96	0.89	0.83	0.89	0.86	0.84	0.84	0.88	0.87	0.85	0.88	0.89	0.89	0.89	0.89	0.95	0.96	0.84	0.95	0.9	0.95	0.88	0.89	0.89	0.95	0.9	0.84	0.95	0.84	0.84	0.88	0.84	0.96	0.89	0.88	0.95	0.89	0.96	0.96	0.89	0.87	0.88	0.85	0.96	0.95	0.83	0.88	0.84
N-sp-HMSC068C12	0.84	0.99	0.89	0.83	0.89	0.85	0.84	0.84	0.88	0.88	0.85	0.88	0.89	0.89	0.89	0.89	0.95	0.98	0.84	0.95	0.9	0.95	0.88	0.89	0.89	0.95	0.9	0.84	0.95	0.84	0.84	0.89	0.84	0.96	0.89	0.88	0.96	0.89	0.96	0.96	0.89	0.87	0.88	0.85	0.98	0.95	0.83	0.88	0.84
N-bergeri-M40553	0.84	0.89	0.89	0.84	0.93	0.85	0.84	0.84	0.9	0.9	0.85	0.9	0.93	0.94	0.94	0.93	0.89	0.89	0.85	0.89	0.91	0.89	0.9	0.92	0.93	0.89	0.91	0.84	0.89	0.84	0.84	0.94	0.84	0.89	0.93	0.9	0.89	0.93	0.89	0.89	0.93	0.88	0.9	0.85	0.89	0.89	0.83	0.9	0.85
N-bergeri-M40463	0.84	0.89	0.89	0.84	0.93	0.85	0.84	0.84	0.9	0.9	0.85	0.9	0.93	0.94	0.94	0.93	0.89	0.89	0.85	0.89	0.91	0.89	0.9	0.92	0.93	0.89	0.91	0.84	0.89	0.84	0.84	0.94	0.84	0.89	0.93	0.9	0.89	0.93	0.89	0.89	0.93	0.88	0.9	0.85	0.89	0.89	0.83	0.9	0.85
N-flavescens-N13	0.84	1	0.89	0.83	0.89	0.85	0.84	0.84	0.88	0.87	0.85	0.88	0.89	0.89	0.89	0.89	0.95	0.98	0.84	0.95	0.9	0.95	0.88	0.89	0.89	0.95	0.9	0.84	0.95	0.84	0.84	0.89	0.84	0.96	0.89	0.88	0.96	0.89	0.96	0.96	0.89	0.86	0.87	0.85	0.98	0.95	0.83	0.88	0.84
N-sp-HMSC069H12	0.84	0.95	0.89	0.84	0.89	0.86	0.84	0.84	0.88	0.88	0.85	0.88	0.89	0.89	0.89	0.89	0.96	0.95	0.84	0.95	0.9	0.97	0.89	0.89	0.89	0.94	0.9	0.84	0.94	0.84	0.84	0.89	0.84	0.95	0.89	0.88	0.95	0.89	0.95	0.95	0.89	0.87	0.88	0.85	0.95	0.97	0.83	0.88	0.84
N-lactamica-M37164	0.83	0.89	0.89	0.84	0.97	0.85	0.84	0.84	0.9	0.89	0.85	0.9	0.97	0.94	0.94	0.97	0.89	0.89	0.84	0.89	0.9	0.89	0.89	0.94	0.97	0.89	0.91	0.84	0.89	0.84	0.84	0.93	0.84	0.89	0.97	0.89	0.89	0.97	0.89	0.89	0.97	0.88	0.89	0.85	0.89	0.89	0.83	0.89	0.84
N-lactamica-M17106	0.84	0.89	0.89	0.84	0.97	0.85	0.84	0.84	0.9	0.89	0.85	0.9	0.97	0.94	0.94	0.97	0.89	0.89	0.84	0.89	0.9	0.89	0.89	0.94	1	0.89	0.9	0.84	0.89	0.84	0.84	0.93	0.84	0.89	0.97	0.89	0.89	0.97	0.89	0.89	0.97	0.88	0.89	0.85	0.89	0.89	0.83	0.89	0.84
N-lactamica-M37079	0.84	0.89	0.89	0.84	0.97	0.86	0.84	0.84	0.9	0.89	0.85	0.89	0.97	0.94	0.94	0.97	0.89	0.89	0.84	0.89	0.9	0.89	0.89	0.94	0.97	0.89	0.9	0.84	0.89	0.84	0.84	0.93	0.84	0.89	0.97	0.89	0.89	0.97	0.89	0.89	0.97	0.88	0.89	0.85	0.89	0.89	0.83	0.89	0.84
N-lactamica-ATCC23970	0.84	0.89	0.89	0.84	0.97	0.85	0.84	0.84	0.9	0.89	0.85	0.9	0.97	0.94	0.94	1	0.89	0.89	0.84	0.89	0.9	0.89	0.89	0.94	0.97	0.89	0.9	0.84	0.89	0.84	0.84	0.93	0.84	0.89	0.97	0.89	0.89	0.97	0.89	0.89	0.97	0.88	0.89	0.85	0.89	0.89	0.83	0.9	0.85
N-lactamica-M37078	0.83	0.89	0.89	0.84	0.97	0.85	0.84	0.84	0.9	0.89	0.85	0.9	0.97	0.94	0.94	0.97	0.89	0.89	0.85	0.89	0.9	0.89	0.89	0.94	0.97	0.89	0.91	0.84	0.89	0.84	0.84	0.93	0.84	0.89	0.97	0.89	0.89	0.97	0.89	0.89	0.97	0.88	0.89	0.85	0.89	0.89	0.83	0.9	0.85
N-lactamica-M37179	0.84	0.89	0.89	0.84	0.97	0.85	0.84	0.84	0.9	0.89	0.85	0.9	0.97	0.94	0.94	0.97	0.89	0.89	0.84	0.89	0.9	0.89	0.89	0.94	0.97	0.89	0.9	0.84	0.89	0.84	0.84	0.93	0.84	0.89	0.97	0.9	0.89	0.97	0.89	0.89	0.97	0.88	0.89	0.85	0.89	0.89	0.83	0.9	0.84
N-lactamica-M37155	0.84	0.89	0.89	0.84	0.98	0.85	0.84	0.84	0.9	0.89	0.85	0.9	0.98	0.94	0.94	0.97	0.89	0.89	0.84	0.89	0.9	0.89	0.89	0.94	0.97	0.89	0.9	0.84	0.89	0.84	0.84	0.93	0.84	0.89	0.98	0.9	0.89	0.97	0.89	0.89	0.97	0.88	0.9	0.85	0.89	0.89	0.83	0.9	0.84
N-lactamica-NCTC10618	0.84	0.89	0.89	0.84	0.98	0.86	0.84	0.84	0.9	0.89	0.85	0.9	0.98	0.94	0.94	0.97	0.89	0.89	0.84	0.89	0.9	0.89	0.89	0.94	0.98	0.89	0.9	0.84	0.89	0.83	0.84	0.93	0.84	0.89	0.98	0.9	0.89	0.97	0.89	0.89	0.97	0.88	0.89	0.85	0.89	0.89	0.83	0.9	0.84
N-lactamica-M37107	0.84	0.89	0.89	0.84	0.98	0.86	0.84	0.84	0.9	0.89	0.85	0.89	1	0.94	0.94	0.97	0.89	0.89	0.84	0.89	0.9	0.89	0.89	0.94	0.97	0.89	0.9	0.84	0.89	0.84	0.84	0.93	0.84	0.89	0.98	0.89	0.89	0.97	0.89	0.89	0.97	0.88	0.89	0.85	0.89	0.89	0.83	0.9	0.84
N-lactamica-M17105	0.84	0.89	0.89	0.84	0.97	0.85	0.84	0.84	0.9	0.89	0.85	0.9	0.97	0.94	0.94	0.97	0.89	0.89	0.84	0.89	0.9	0.89	0.89	0.94	0.97	0.89	0.9	0.84	0.89	0.84	0.84	0.93	0.84	0.89	0.97	0.89	0.89	0.97	0.89	0.89	0.97	0.88	0.89	0.85	0.89	0.89	0.83	0.9	0.84
N-lactamica-M37167	0.84	0.89	0.89	0.84	0.97	0.85	0.84	0.84	0.9	0.89	0.85	0.89	0.97	0.94	0.94	0.98	0.89	0.89	0.84	0.89	0.9	0.89	0.89	0.94	0.97	0.89	0.9	0.84	0.89	0.84	0.84	0.93	0.84	0.89	0.97	0.89	0.89	0.97	0.89	0.89	0.97	0.88	0.89	0.85	0.89	0.89	0.83	0.9	0.84
N-lactamica-M37119	0.84	0.89	0.89	0.84	0.98	0.86	0.84	0.84	0.9	0.9	0.85	0.9	0.98	0.94	0.94	0.97	0.89	0.89	0.84	0.89	0.9	0.89	0.9	0.94	0.98	0.89	0.9	0.84	0.89	0.83	0.84	0.93	0.84	0.89	0.98	0.9	0.89	0.97	0.89	0.89	0.97	0.88	0.9	0.85	0.89	0.89	0.83	0.9	0.84
N-lactamica-M37101	0.84	0.89	0.89	0.84	0.98	0.86	0.84	0.84	0.9	0.9	0.85	0.9	0.98	0.94	0.94	0.97	0.89	0.89	0.84	0.89	0.9	0.89	0.9	0.94	0.97	0.89	0.9	0.84	0.89	0.84	0.84	0.93	0.84	0.89	0.98	0.9	0.89	0.97	0.89	0.89	0.97	0.88	0.9	0.85	0.89	0.89	0.83	0.9	0.84
N-lactamica-M37146	0.84	0.89	0.89	0.84	0.98	0.85	0.84	0.84	0.9	0.9	0.85	0.9	0.98	0.94	0.94	0.97	0.89	0.88	0.85	0.89	0.9	0.89	0.9	0.94	0.97	0.89	0.9	0.84	0.89	0.83	0.84	0.93	0.84	0.89	0.98	0.9	0.89	0.97	0.89	0.89	0.97	0.88	0.9	0.85	0.89	0.89	0.83	0.9	0.85
N-lactamica-M37142	0.84	0.89	0.89	0.84	0.98	0.86	0.84	0.84	0.9	0.9	0.85	0.9	0.98	0.94	0.94	0.97	0.89	0.88	0.84	0.89	0.9	0.89	0.9	0.94	0.97	0.89	0.9	0.84	0.89	0.84	0.84	0.93	0.84	0.89	0.98	0.9	0.89	0.97	0.89	0.89	0.97	0.88	0.9	0.85	0.89	0.89	0.83	0.9	0.84
N-lactamica-M37136	0.84	0.89	0.89	0.84	0.98	0.86	0.84	0.84	0.9	0.89	0.85	0.9	0.98	0.94	0.94	0.97	0.89	0.89	0.84	0.89	0.9	0.89	0.9	0.94	0.97	0.89	0.9	0.84	0.89	0.83	0.84	0.93	0.84	0.89	0.98	0.9	0.89	0.97	0.89	0.89	0.97	0.88	0.9	0.85	0.89	0.89	0.83	0.9	0.84
N-lactamica-M37058	0.84	0.89	0.89	0.84	0.97	0.85	0.84	0.84	0.9	0.89	0.85	0.9	0.97	0.94	0.94	0.97	0.89	0.89	0.84	0.89	0.9	0.89	0.89	0.94	0.97	0.89	0.9	0.84	0.89	0.84	0.84	0.93	0.84	0.89	0.97	0.9	0.89	0.97	0.89	0.89	0.97	0.88	0.9	0.85	0.89	0.89	0.83	0.9	0.84
N-lactamica-M37137	0.84	0.89	0.89	0.84	1	0.85	0.84	0.84	0.9	0.9	0.85	0.9	0.98	0.94	0.94	0.97	0.89	0.89	0.84	0.89	0.9	0.89	0.9	0.94	0.97	0.89	0.9	0.84	0.89	0.84	0.84	0.93	0.84	0.89	0.98	0.9	0.89	0.97	0.89	0.89	0.97	0.88	0.9	0.85	0.89	0.89	0.83	0.9	0.84
N-lactamica-M37130	0.84	0.89	0.89	0.84	0.97	0.85	0.84	0.84	0.9	0.9	0.85	0.9	0.97	0.94	0.94	0.97	0.89	0.89	0.85	0.89	0.9	0.89	0.9	0.94	0.97	0.89	0.9	0.84	0.89	0.84	0.84	0.93	0.84	0.89	0.98	0.9	0.89	0.97	0.89	0.89	0.97	0.88	0.9	0.85	0.89	0.89	0.83	0.9	0.85
N-bergeri-C2008000329	0.84	0.89	0.89	0.84	0.93	0.86	0.84	0.84	0.9	0.9	0.85	0.9	0.93	0.94	0.94	0.93	0.89	0.89	0.84	0.89	0.91	0.89	0.9	0.93	0.93	0.89	0.91	0.84	0.89	0.84	0.84	0.94	0.84	0.89	0.93	0.9	0.89	0.93	0.89	0.89	0.93	0.88	0.9	0.85	0.89	0.89	0.83	0.9	0.84
N-bergeri-C2008000328	0.84	0.89	0.89	0.84	0.93	0.86	0.84	0.84	0.9	0.9	0.85	0.9	0.93	0.94	0.94	0.93	0.89	0.89	0.84	0.89	0.91	0.89	0.9	0.93	0.93	0.89	0.91	0.84	0.89	0.84	0.84	0.94	0.84	0.89	0.93	0.9	0.89	0.93	0.89	0.89	0.93	0.88	0.9	0.85	0.89	0.89	0.83	0.9	0.84
N-polysaccharea-C2013011231	0.84	0.89	0.89	0.84	0.94	0.85	0.84	0.84	0.9	0.9	0.85	0.9	0.94	1	0.95	0.94	0.89	0.89	0.84	0.89	0.91	0.89	0.9	0.93	0.94	0.89	0.91	0.84	0.89	0.84	0.84	0.94	0.84	0.89	0.94	0.9	0.89	0.94	0.89	0.89	0.94	0.88	0.9	0.85	0.89	0.89	0.83	0.9	0.85
N-benedictiae46411	0.84	0.89	0.89	0.84	0.94	0.86	0.84	0.84	0.9	0.9	0.85	0.9	0.94	0.94	0.94	0.94	0.89	0.89	0.84	0.89	0.91	0.89	0.9	0.93	0.94	0.89	0.91	0.84	0.89	0.84	0.84	0.94	0.84	0.89	0.94	0.9	0.89	0.94	0.89	0.89	0.94	0.88	0.9	0.85	0.89	0.89	0.83	0.9	0.84
N-basseii46192	0.84	0.89	0.89	0.84	0.93	0.86	0.84	0.84	0.9	0.9	0.85	0.9	0.93	0.94	0.94	0.93	0.89	0.89	0.84	0.89	0.91	0.89	0.9	0.92	0.93	0.89	0.91	0.84	0.89	0.84	0.84	0.94	0.84	0.89	0.93	0.9	0.89	0.93	0.89	0.89	0.93	0.88	0.9	0.85	0.89	0.89	0.83	0.9	0.84
N-lactamica-NCTC10617	0.84	0.89	0.89	0.84	0.97	0.85	0.84	0.84	0.9	0.89	0.85	0.9	0.97	0.94	0.94	1	0.89	0.89	0.84	0.89	0.9	0.89	0.89	0.94	0.97	0.89	0.9	0.84	0.89	0.84	0.84	0.93	0.84	0.89	0.97	0.89	0.89	0.97	0.89	0.89	0.97	0.88	0.9	0.85	0.89	0.89	0.83	0.9	0.85
N-iguanae-ATCC51483	0.83	0.84	0.84	0.84	0.84	0.84	0.83	0.83	0.84	0.84	0.83	0.84	0.84	0.84	0.84	0.84	0.84	0.84	0.84	0.84	0.84	0.84	0.84	0.84	0.84	0.84	0.84	0.83	0.84	1	0.83	0.84	0.83	0.84	0.84	0.84	0.84	0.84	0.84	0.84	0.84	0.83	0.84	0.83	0.84	0.84	0.83	0.83	0.84
N-iguanae	0.83	0.84	0.84	0.83	0.84	0.84	0.83	0.83	0.84	0.84	0.83	0.84	0.83	0.84	0.84	0.84	0.84	0.84	0.84	0.84	0.84	0.84	0.84	0.84	0.84	0.84	0.84	0.83	0.84	1	0.83	0.84	0.83	0.84	0.84	0.84	0.84	0.84	0.84	0.84	0.84	0.83	0.84	0.83	0.84	0.84	0.83	0.84	0.84
N-subflava-C2012011976	0.84	0.96	0.88	0.83	0.89	0.86	0.84	0.84	0.88	0.87	0.85	0.88	0.89	0.89	0.89	0.89	0.95	0.96	0.84	0.95	0.9	0.95	0.88	0.89	0.89	0.95	0.9	0.84	0.95	0.84	0.84	0.89	0.84	0.96	0.89	0.88	0.96	0.89	0.96	0.96	0.89	0.87	0.87	0.85	0.96	0.95	0.83	0.87	0.84
N-sp-HMSC078H04	0.84	0.96	0.89	0.83	0.89	0.86	0.84	0.84	0.88	0.87	0.85	0.88	0.89	0.89	0.89	0.89	0.95	0.96	0.84	0.96	0.9	0.95	0.88	0.89	0.89	0.95	0.9	0.84	0.95	0.84	0.84	0.89	0.84	0.96	0.89	0.88	0.96	0.89	0.96	0.96	0.89	0.87	0.87	0.85	0.96	0.95	0.83	0.87	0.84
N-sp-HMSC066B07	0.84	0.96	0.89	0.83	0.89	0.87	0.84	0.84	0.88	0.87	0.85	0.88	0.89	0.89	0.89	0.89	0.95	0.96	0.84	0.96	0.9	0.95	0.88	0.88	0.89	0.95	0.9	0.84	0.95	0.84	0.84	0.89	0.84	0.96	0.89	0.88	0.96	0.89	0.96	0.96	0.89	0.86	0.88	0.85	0.96	0.95	0.83	0.87	0.84
N-sp-HMSC066F04	0.84	0.96	0.89	0.83	0.89	0.86	0.84	0.84	0.88	0.87	0.85	0.88	0.89	0.89	0.89	0.89	0.95	0.96	0.84	0.96	0.9	0.95	0.88	0.88	0.89	0.95	0.9	0.84	0.95	0.84	0.84	0.89	0.84	0.96	0.89	0.88	0.96	0.89	0.96	0.96	0.89	0.86	0.88	0.85	0.96	0.95	0.83	0.87	0.84
N-flavescens-CD-NF1	0.84	0.95	0.89	0.83	0.89	0.86	0.84	0.83	0.88	0.88	0.85	0.88	0.89	0.89	0.89	0.89	1	0.95	0.84	0.95	0.9	0.96	0.88	0.89	0.89	0.94	0.9	0.84	0.94	0.84	0.84	0.89	0.84	0.95	0.89	0.88	0.95	0.89	0.95	0.95	0.89	0.87	0.88	0.85	0.95	0.96	0.83	0.87	0.84
N-lactamica-338rep1-NLAC	0.84	0.95	0.88	0.83	0.89	0.86	0.84	0.84	0.88	0.88	0.85	0.88	0.89	0.89	0.89	0.89	0.94	0.95	0.84	0.95	0.9	0.94	0.88	0.89	0.89	0.97	0.9	0.84	0.96	0.84	0.84	0.89	0.84	0.95	0.89	0.88	0.95	0.89	0.95	0.95	0.89	0.87	0.88	0.85	0.95	0.94	0.83	0.88	0.84
N-lactamica-M37177	0.84	0.89	0.89	0.84	0.97	0.85	0.84	0.84	0.9	0.89	0.85	0.9	0.97	0.94	0.94	0.97	0.89	0.89	0.84	0.89	0.9	0.89	0.89	0.94	0.97	0.89	0.9	0.84	0.89	0.83	0.84	0.93	0.84	0.89	0.97	0.9	0.89	0.97	0.89	0.89	0.97	0.88	0.89	0.85	0.89	0.89	0.83	0.9	0.84
N-subflava-ATCC49275	0.84	0.95	0.89	0.84	0.89	0.86	0.84	0.84	0.89	0.88	0.85	0.88	0.89	0.89	0.89	0.89	0.96	0.95	0.84	0.95	0.9	0.96	0.88	0.89	0.89	0.94	0.9	0.84	0.94	0.84	0.84	0.89	0.84	0.95	0.89	0.88	0.95	0.89	0.95	0.95	0.89	0.87	0.88	0.86	0.95	1	0.83	0.88	0.84
U-suis	0.84	0.83	0.83	0.84	0.83	0.85	0.84	0.84	0.83	0.83	0.83	0.83	0.83	0.83	0.83	0.83	0.83	0.83	0.83	0.83	0.83	0.83	0.83	0.83	0.83	0.83	0.83	0.84	0.83	0.83	0.84	0.83	0.84	0.83	0.83	0.83	0.83	0.83	0.83	0.83	0.83	0.83	0.83	0.83	0.83	0.83	0.84	0.83	0.83
U-testudinis-DSMZ26510	0.84	0.83	0.84	0.84	0.83	0.85	0.84	0.84	0.83	0.83	0.83	0.83	0.83	0.84	0.84	0.83	0.83	0.83	0.84	0.83	0.83	0.83	0.83	0.83	0.83	0.83	0.84	0.84	0.83	0.83	0.84	0.84	0.84	0.83	0.83	0.83	0.83	0.84	0.83	0.83	0.84	0.84	0.83	0.83	0.83	0.83	0.84	0.83	0.84
746	0.84	0.83	0.83	0.88	0.83	0.85	0.84	0.84	0.83	0.83	0.83	0.83	0.83	0.83	0.83	0.83	0.83	0.83	0.83	0.83	0.83	0.83	0.83	0.83	0.83	0.83	0.83	0.84	0.83	0.83	0.84	0.83	0.84	0.83	0.83	0.83	0.83	0.83	0.83	0.83	0.83	0.83	0.83	0.83	0.83	0.83	1	0.83	0.84
N-musculi-NW831	0.84	0.83	0.83	0.88	0.83	0.85	0.84	0.84	0.83	0.83	0.83	0.83	0.83	0.83	0.83	0.83	0.83	0.83	0.83	0.83	0.83	0.83	0.83	0.83	0.83	0.83	0.83	0.84	0.83	0.83	0.84	0.83	0.84	0.83	0.83	0.83	0.83	0.83	0.83	0.83	0.83	0.83	0.83	0.83	0.83	0.83	1	0.83	0.84
N-sp-WF04	0.84	0.83	0.83	0.88	0.83	0.85	0.84	0.85	0.83	0.83	0.83	0.83	0.83	0.83	0.83	0.83	0.83	0.83	0.83	0.83	0.83	0.83	0.83	0.83	0.83	0.83	0.83	0.84	0.83	0.82	0.84	0.83	0.84	0.83	0.83	0.83	0.83	0.83	0.83	0.83	0.83	0.83	0.83	0.83	0.83	0.83	0.99	0.83	0.83
N-arctica-KH1503	0.84	0.84	0.84	0.83	0.84	0.84	0.84	0.84	0.84	0.84	0.84	0.83	0.84	0.84	0.84	0.83	0.84	0.84	0.84	0.84	0.84	0.84	0.84	0.84	0.84	0.84	0.84	0.84	0.84	0.83	0.84	0.84	0.84	0.84	0.84	0.84	0.84	0.84	0.84	0.84	0.84	0.84	0.83	0.84	0.84	0.84	0.83	0.84	0.84
N-arctica-DSMZ103136	0.84	0.84	0.84	0.84	0.84	0.84	0.84	0.84	0.84	0.84	0.84	0.83	0.84	0.84	0.84	0.84	0.84	0.84	0.84	0.84	0.84	0.84	0.84	0.84	0.84	0.84	0.84	0.84	0.84	0.84	0.84	0.84	0.84	0.84	0.84	0.84	0.84	0.84	0.84	0.84	0.84	0.84	0.83	0.84	0.84	0.85	0.83	0.84	0.84
N-sp-N95-16	0.84	0.84	0.84	0.83	0.84	0.84	0.84	0.84	0.84	0.84	0.84	0.84	0.84	0.84	0.84	0.84	0.84	0.84	0.84	0.84	0.84	0.84	0.84	0.84	0.84	0.84	0.84	0.84	0.84	0.87	0.83	0.84	0.84	0.84	0.84	0.84	0.84	0.84	0.84	0.84	0.84	0.84	0.84	0.84	0.84	0.84	0.83	0.84	0.84
N-sp-N177-16	0.84	0.84	0.84	0.83	0.84	0.86	0.84	0.84	0.84	0.84	0.84	0.84	0.84	0.84	0.84	0.84	0.84	0.84	0.84	0.84	0.84	0.84	0.84	0.84	0.84	0.84	0.84	0.84	0.84	0.87	0.83	0.85	0.84	0.84	0.84	0.84	0.84	0.84	0.84	0.84	0.84	0.84	0.84	0.84	0.84	0.84	0.83	0.84	0.84
N-brasiliensis-N9516	0.84	0.84	0.85	0.84	0.84	0.84	0.84	0.84	0.84	0.84	0.84	0.84	0.84	0.84	0.84	0.84	0.84	0.84	0.84	0.84	0.84	0.84	0.84	0.84	0.84	0.84	0.84	0.84	0.84	0.87	0.84	0.85	0.84	0.84	0.84	0.84	0.84	0.84	0.84	0.84	0.84	0.84	0.84	0.84	0.84	0.84	0.83	0.84	0.85
N-brasiliensis-N17716	0.84	0.84	0.84	0.83	0.84	0.86	0.84	0.84	0.84	0.84	0.84	0.84	0.84	0.84	0.84	0.84	0.84	0.84	0.84	0.84	0.84	0.84	0.84	0.84	0.84	0.84	0.84	0.84	0.84	0.87	0.83	0.85	0.84	0.84	0.84	0.84	0.84	0.84	0.84	0.84	0.84	0.84	0.84	0.84	0.84	0.84	0.83	0.84	0.85
N-sp-10022	0.84	0.84	0.84	0.85	0.84	0.85	0.84	0.84	0.84	0.84	0.84	0.84	0.84	0.84	0.84	0.84	0.84	0.84	0.84	0.84	0.84	0.84	0.84	0.84	0.84	0.84	0.84	0.84	0.84	0.87	0.84	0.84	0.84	0.84	0.84	0.84	0.84	0.84	0.84	0.84	0.84	0.84	0.84	0.83	0.84	0.84	0.84	0.84	0.84
N-sp-10009	0.84	0.84	0.84	0.84	0.84	0.84	0.84	0.84	0.84	0.84	0.83	0.84	0.84	0.84	0.84	0.84	0.84	0.84	0.84	0.84	0.84	0.84	0.84	0.84	0.84	0.84	0.84	0.84	0.84	0.87	0.84	0.84	0.84	0.84	0.84	0.84	0.84	0.84	0.84	0.84	0.84	0.84	0.84	0.83	0.84	0.84	0.83	0.84	0.84
N-sp-10011	0.84	0.84	0.84	0.84	0.84	0.84	0.84	0.84	0.84	0.84	0.83	0.84	0.84	0.84	0.84	0.84	0.84	0.84	0.84	0.84	0.84	0.84	0.84	0.84	0.84	0.84	0.84	0.84	0.84	0.87	0.84	0.84	0.84	0.84	0.84	0.84	0.84	0.84	0.84	0.84	0.84	0.84	0.84	0.83	0.84	0.84	0.83	0.84	0.84
N-zalophyDSMZ102031	0.84	0.84	0.83	0.84	0.83	0.86	0.84	0.84	0.84	0.84	0.84	0.84	0.83	0.84	0.84	0.83	0.84	0.84	0.83	0.84	0.83	0.84	0.84	0.84	0.83	0.84	0.83	0.84	0.84	0.83	0.84	0.84	0.84	0.83	0.83	0.84	0.84	0.83	0.84	0.84	0.83	0.84	0.83	0.84	0.84	0.84	0.83	0.83	0.83
N-zalophi-ATCCBAA-2455	0.84	0.84	0.83	0.83	0.83	0.86	0.84	0.84	0.84	0.84	0.84	0.84	0.83	0.84	0.84	0.83	0.84	0.84	0.83	0.83	0.83	0.84	0.84	0.84	0.84	0.84	0.83	0.84	0.84	0.83	0.84	0.84	0.84	0.83	0.84	0.84	0.84	0.83	0.84	0.84	0.84	0.84	0.83	0.84	0.84	0.84	0.83	0.83	0.83
N-chenwenguii-10023	0.84	0.84	0.85	0.84	0.84	0.85	0.84	0.84	0.84	0.84	0.84	0.84	0.84	0.84	0.84	0.84	0.84	0.84	0.85	0.84	0.84	0.84	0.84	0.84	0.84	0.84	0.84	0.84	0.84	0.84	0.84	0.84	0.84	0.84	0.84	0.84	0.84	0.84	0.84	0.84	0.84	0.85	0.84	0.84	0.84	0.84	0.84	0.84	0.85
N-chenwenguii-10010	0.84	0.84	0.84	0.84	0.84	0.86	0.84	0.84	0.84	0.84	0.84	0.84	0.84	0.84	0.84	0.84	0.84	0.84	0.85	0.84	0.84	0.84	0.84	0.84	0.84	0.84	0.84	0.84	0.84	0.83	0.84	0.84	0.84	0.84	0.84	0.84	0.84	0.84	0.84	0.84	0.84	0.85	0.84	0.84	0.84	0.84	0.83	0.84	0.85
N-animalis-DSM23392	0.84	0.84	0.85	0.84	0.84	0.86	0.84	0.84	0.85	0.85	0.84	0.85	0.84	0.84	0.84	0.84	0.84	0.84	1	0.84	0.84	0.84	0.85	0.85	0.84	0.84	0.85	0.84	0.84	0.84	0.84	0.84	0.84	0.84	0.84	0.85	0.84	0.84	0.84	0.84	0.84	0.85	0.85	0.84	0.84	0.84	0.83	0.85	1
N-animalis-NCTC10212	0.84	0.84	0.85	0.84	0.84	0.86	0.84	0.84	0.85	0.85	0.84	0.85	0.84	0.85	0.84	0.85	0.84	0.84	1	0.84	0.84	0.84	0.85	0.84	0.84	0.84	0.85	0.84	0.84	0.84	0.84	0.84	0.84	0.84	0.84	0.85	0.84	0.84	0.84	0.84	0.84	0.85	0.85	0.84	0.84	0.84	0.84	0.85	1
N-animalis-NCTC-10212	0.84	0.84	0.85	0.84	0.84	0.86	0.84	0.84	0.85	0.85	0.84	0.85	0.84	0.85	0.84	0.85	0.84	0.84	1	0.84	0.84	0.84	0.85	0.84	0.84	0.84	0.85	0.84	0.84	0.84	0.84	0.84	0.84	0.84	0.84	0.85	0.84	0.84	0.84	0.84	0.84	0.85	0.85	0.84	0.84	0.84	0.84	0.85	1
N-animalis-ATCC49930	0.84	0.84	0.85	0.84	0.84	0.86	0.84	0.84	0.85	0.85	0.84	0.85	0.84	0.85	0.84	0.85	0.84	0.84	1	0.84	0.84	0.84	0.85	0.84	0.84	0.84	0.85	0.84	0.84	0.84	0.84	0.84	0.84	0.84	0.84	0.85	0.84	0.84	0.84	0.84	0.84	0.85	0.85	0.84	0.84	0.84	0.84	0.85	1
N-denitrificans-DSMZ17675	0.84	0.84	0.85	0.84	0.85	0.84	0.84	0.84	0.85	0.85	0.84	0.85	0.85	0.85	0.84	0.85	0.84	0.84	0.87	0.84	0.85	0.84	0.85	0.85	0.85	0.84	0.85	0.84	0.84	0.84	0.84	0.85	0.84	0.84	0.85	0.85	0.84	0.85	0.84	0.84	0.85	0.85	0.85	0.84	0.84	0.84	0.84	0.85	0.87
N-mucosa-heidelbergensis	0.84	0.84	0.85	0.84	0.84	0.86	0.84	0.84	0.85	0.85	0.84	0.84	0.84	0.84	0.84	0.84	0.84	0.84	0.85	0.84	0.84	0.84	0.84	0.84	0.84	0.84	0.84	0.84	0.84	0.85	0.84	0.84	0.84	0.84	0.85	0.85	0.84	0.84	0.84	0.84	0.84	0.84	0.84	0.84	0.84	0.84	0.84	0.85	0.85
29535-AP671	0.84	0.85	0.87	0.84	0.86	0.85	0.84	0.84	0.87	0.87	0.85	0.87	0.86	0.86	0.86	0.86	0.85	0.85	0.84	0.85	0.86	0.86	0.87	0.86	0.86	0.86	0.86	0.84	0.86	0.84	0.84	0.86	0.84	0.85	0.86	0.87	0.85	0.86	0.85	0.85	0.86	0.88	0.87	0.85	0.85	0.86	0.83	0.87	0.84
E-corrodens	0.84	0.87	0.89	0.84	0.87	0.84	0.84	0.84	0.88	0.88	0.85	0.87	0.87	0.87	0.88	0.87	0.87	0.87	0.84	0.87	0.87	0.87	0.88	0.87	0.87	0.87	0.87	0.84	0.87	0.83	0.84	0.87	0.84	0.87	0.87	0.87	0.87	0.87	0.87	0.87	0.87	0.86	0.88	0.85	0.87	0.87	0.83	0.88	0.84
N-sp-HMSC061E12	0.84	0.96	0.89	0.83	0.89	0.86	0.84	0.84	0.88	0.87	0.85	0.88	0.89	0.89	0.89	0.89	0.95	0.96	0.84	0.96	0.9	0.95	0.88	0.88	0.89	0.95	0.9	0.84	0.95	0.84	0.84	0.89	0.84	0.96	0.89	0.88	0.96	0.89	0.96	0.96	0.89	0.86	0.87	0.85	0.96	0.95	0.83	0.87	0.84
N-sp-HMSC071A01	0.84	0.98	0.89	0.83	0.89	0.86	0.84	0.84	0.88	0.87	0.85	0.88	0.89	0.89	0.89	0.89	0.95	0.98	0.84	0.95	0.9	0.95	0.88	0.89	0.89	0.95	0.9	0.84	0.95	0.84	0.84	0.89	0.84	0.96	0.89	0.88	0.96	0.89	0.96	0.96	0.89	0.86	0.88	0.85	0.98	0.95	0.83	0.88	0.84
N-flavescens-N57	0.84	0.96	0.89	0.83	0.89	0.86	0.84	0.84	0.88	0.87	0.85	0.88	0.89	0.89	0.89	0.89	0.95	0.96	0.84	0.95	0.9	0.95	0.88	0.88	0.89	0.95	0.9	0.84	0.95	0.84	0.84	0.89	0.84	0.96	0.89	0.88	0.95	0.89	0.96	0.96	0.89	0.86	0.88	0.85	0.96	0.95	0.83	0.88	0.84
N-sp-HMSC056A04	0.84	0.96	0.89	0.83	0.89	0.86	0.84	0.84	0.88	0.87	0.85	0.88	0.89	0.89	0.89	0.89	0.95	0.96	0.84	0.96	0.9	0.95	0.88	0.89	0.89	0.95	0.9	0.84	0.95	0.84	0.84	0.89	0.84	0.96	0.89	0.88	0.96	0.89	0.96	0.96	0.89	0.86	0.88	0.85	0.96	0.95	0.83	0.87	0.84
N-subflava-M18660	0.84	0.96	0.89	0.84	0.89	0.86	0.84	0.84	0.88	0.88	0.85	0.88	0.89	0.89	0.89	0.89	0.95	0.96	0.84	0.95	0.9	0.95	0.88	0.89	0.89	0.95	0.9	0.84	0.95	0.84	0.84	0.89	0.84	0.96	0.89	0.88	0.95	0.89	0.96	0.96	0.89	0.87	0.88	0.85	0.96	0.95	0.83	0.87	0.84
N-sp-KH1003-01	0.84	0.95	0.88	0.84	0.89	0.85	0.84	0.84	0.88	0.87	0.85	0.88	0.89	0.89	0.89	0.89	0.96	0.95	0.84	0.95	0.9	0.96	0.88	0.89	0.89	0.94	0.9	0.84	0.95	0.84	0.84	0.89	0.84	0.95	0.89	0.88	0.95	0.89	0.95	0.95	0.89	0.87	0.87	0.85	0.95	0.96	0.83	0.87	0.84
N-sp-HMSC063B05	0.84	0.98	0.88	0.83	0.89	0.86	0.84	0.84	0.88	0.87	0.85	0.88	0.89	0.89	0.89	0.89	0.95	0.98	0.84	0.96	0.9	0.95	0.88	0.89	0.89	0.95	0.9	0.84	0.95	0.84	0.84	0.89	0.84	0.96	0.89	0.88	0.96	0.89	0.96	0.96	0.89	0.86	0.87	0.85	1	0.95	0.83	0.88	0.84
N-sp-HMSC061B04	0.84	0.95	0.89	0.83	0.89	0.86	0.84	0.84	0.88	0.88	0.85	0.88	0.89	0.89	0.89	0.89	0.94	0.95	0.84	0.95	0.9	0.94	0.88	0.89	0.89	0.96	0.9	0.84	1	0.84	0.84	0.89	0.84	0.95	0.89	0.88	0.95	0.89	0.95	0.95	0.89	0.87	0.88	0.85	0.95	0.94	0.83	0.88	0.84
N-mucosa-FDAARGOS-758	0.84	0.95	0.89	0.84	0.89	0.86	0.84	0.84	0.88	0.88	0.85	0.88	0.89	0.89	0.89	0.89	0.94	0.95	0.84	0.95	0.9	0.94	0.88	0.89	0.89	0.97	0.9	0.84	0.96	0.84	0.84	0.89	0.84	0.95	0.89	0.88	0.95	0.89	0.95	0.95	0.89	0.87	0.88	0.85	0.95	0.94	0.83	0.88	0.84
N-mucosa-C102	0.84	0.95	0.89	0.83	0.89	0.86	0.84	0.84	0.88	0.88	0.85	0.88	0.89	0.89	0.89	0.89	0.94	0.95	0.84	0.95	0.9	0.94	0.88	0.89	0.89	0.97	0.9	0.84	0.96	0.84	0.84	0.89	0.84	0.95	0.89	0.88	0.95	0.89	0.95	0.95	0.89	0.87	0.88	0.85	0.95	0.94	0.83	0.88	0.84
N-sp-HMSC070A01	0.84	0.95	0.89	0.83	0.89	0.86	0.84	0.84	0.88	0.88	0.85	0.88	0.89	0.89	0.89	0.89	0.94	0.95	0.84	0.95	0.9	0.94	0.88	0.89	0.89	0.97	0.9	0.84	0.96	0.84	0.84	0.89	0.84	0.95	0.89	0.88	0.95	0.89	0.95	0.95	0.89	0.87	0.88	0.85	0.95	0.94	0.83	0.88	0.84
N-sp-HMSC078C12	0.84	0.95	0.89	0.83	0.89	0.86	0.84	0.84	0.88	0.88	0.85	0.88	0.89	0.89	0.89	0.89	0.94	0.95	0.84	0.95	0.9	0.94	0.88	0.89	0.89	1	0.9	0.84	0.96	0.84	0.84	0.89	0.84	0.95	0.89	0.88	0.95	0.89	0.95	0.95	0.89	0.87	0.88	0.85	0.95	0.94	0.83	0.88	0.84
N-subflava-C2008001664	0.84	0.95	0.89	0.83	0.89	0.86	0.84	0.84	0.88	0.88	0.85	0.88	0.89	0.89	0.89	0.89	0.94	0.95	0.84	0.95	0.9	0.94	0.88	0.89	0.89	0.96	0.9	0.84	1	0.84	0.84	0.89	0.84	0.95	0.89	0.88	0.95	0.89	0.95	0.95	0.89	0.87	0.88	0.85	0.95	0.94	0.83	0.88	0.84
N-flavescens-NRL30031H210	0.84	0.94	0.89	0.84	0.9	0.85	0.84	0.84	0.88	0.88	0.85	0.88	0.9	0.9	0.9	0.9	0.95	0.94	0.84	0.95	0.9	0.95	0.88	0.9	0.9	0.94	0.9	0.84	0.94	0.84	0.84	0.9	0.84	0.95	0.9	0.88	0.95	0.9	0.95	0.95	0.9	0.87	0.88	0.85	0.94	0.95	0.83	0.88	0.84
N-flavescens-ATCC13120	0.84	0.94	0.89	0.84	0.9	0.85	0.84	0.84	0.88	0.88	0.85	0.88	0.9	0.9	0.9	0.9	0.95	0.94	0.84	0.95	0.9	0.95	0.88	0.9	0.9	0.94	0.9	0.84	0.94	0.84	0.84	0.9	0.84	0.95	0.9	0.88	0.95	0.9	0.95	0.95	0.9	0.87	0.88	0.85	0.94	0.95	0.83	0.88	0.84
N-flavescens-NCTC8263	0.84	0.94	0.89	0.84	0.9	0.85	0.84	0.84	0.88	0.88	0.85	0.88	0.9	0.9	0.9	0.9	0.95	0.94	0.84	0.95	0.9	0.95	0.88	0.9	0.9	0.94	0.9	0.84	0.94	0.84	0.84	0.9	0.84	0.95	0.9	0.88	0.95	0.9	0.95	0.95	0.9	0.87	0.88	0.85	0.94	0.95	0.83	0.88	0.84
N-sp-HMSC061H08	0.84	0.95	0.89	0.83	0.89	0.86	0.84	0.84	0.88	0.88	0.85	0.88	0.89	0.89	0.89	0.89	0.95	0.95	0.84	0.96	0.9	0.95	0.88	0.89	0.89	0.95	0.9	0.84	0.95	0.84	0.84	0.89	0.84	0.96	0.89	0.88	0.96	0.89	0.95	0.96	0.89	0.87	0.88	0.85	0.95	0.95	0.83	0.88	0.84
N-sp-HMSC064F03	0.84	0.95	0.89	0.83	0.89	0.86	0.84	0.84	0.88	0.88	0.85	0.88	0.89	0.89	0.89	0.89	0.95	0.95	0.84	0.96	0.9	0.95	0.88	0.89	0.89	0.95	0.9	0.84	0.95	0.84	0.84	0.89	0.84	0.96	0.89	0.88	0.96	0.89	0.95	0.96	0.89	0.87	0.88	0.85	0.95	0.95	0.83	0.88	0.84
N-subflava-C2008002238	0.84	0.95	0.89	0.83	0.89	0.86	0.84	0.84	0.88	0.88	0.85	0.88	0.89	0.89	0.89	0.89	0.95	0.95	0.84	0.97	0.9	0.95	0.88	0.89	0.89	0.95	0.9	0.84	0.95	0.84	0.84	0.89	0.84	0.96	0.89	0.88	0.97	0.89	0.95	0.96	0.89	0.87	0.88	0.85	0.95	0.95	0.83	0.88	0.84
N-subflava-C2014021188	0.84	0.95	0.89	0.83	0.89	0.86	0.84	0.84	0.88	0.88	0.85	0.88	0.89	0.89	0.89	0.89	0.95	0.95	0.84	0.97	0.9	0.95	0.88	0.89	0.89	0.95	0.9	0.84	0.95	0.84	0.84	0.89	0.84	0.96	0.89	0.88	0.97	0.89	0.95	0.96	0.89	0.87	0.88	0.85	0.95	0.95	0.83	0.88	0.84
N-sp-HMSC070H10	0.84	0.96	0.89	0.83	0.89	0.86	0.84	0.84	0.88	0.88	0.85	0.88	0.89	0.89	0.89	0.89	0.95	0.96	0.84	0.96	0.9	0.95	0.88	0.89	0.89	0.95	0.9	0.84	0.95	0.84	0.84	0.89	0.84	0.97	0.89	0.88	0.96	0.89	0.95	0.96	0.89	0.87	0.88	0.85	0.96	0.95	0.83	0.88	0.84
N-perflava-UMB0210	0.84	0.96	0.88	0.84	0.89	0.86	0.84	0.84	0.88	0.88	0.85	0.88	0.89	0.89	0.89	0.89	0.95	0.96	0.84	0.95	0.9	0.95	0.88	0.89	0.89	0.95	0.9	0.84	0.95	0.84	0.84	0.89	0.84	0.95	0.89	0.88	0.95	0.89	0.96	0.95	0.89	0.87	0.88	0.85	0.96	0.95	0.83	0.88	0.84
N-perflava-UMB0023	0.84	0.96	0.88	0.84	0.89	0.86	0.84	0.84	0.88	0.88	0.85	0.88	0.89	0.89	0.89	0.89	0.95	0.96	0.84	0.95	0.9	0.95	0.88	0.89	0.89	0.95	0.9	0.84	0.95	0.84	0.84	0.89	0.84	0.95	0.89	0.88	0.95	0.89	0.96	0.95	0.89	0.87	0.88	0.85	0.96	0.95	0.83	0.88	0.84
N-subflava-C2011009653	0.84	0.96	0.89	0.83	0.89	0.86	0.84	0.84	0.88	0.88	0.85	0.87	0.89	0.89	0.89	0.89	0.95	0.96	0.84	0.95	0.9	0.95	0.88	0.89	0.89	0.95	0.9	0.84	0.95	0.84	0.84	0.89	0.84	0.96	0.89	0.88	0.96	0.89	1	0.96	0.89	0.87	0.88	0.85	0.96	0.95	0.83	0.88	0.84
N-subflava-C2011020198	0.84	0.96	0.89	0.83	0.89	0.86	0.84	0.84	0.88	0.88	0.85	0.88	0.89	0.89	0.89	0.89	0.95	0.96	0.84	0.95	0.9	0.95	0.88	0.89	0.89	0.95	0.9	0.84	0.95	0.84	0.84	0.89	0.84	0.95	0.89	0.88	0.96	0.89	0.96	0.96	0.89	0.87	0.88	0.85	0.96	0.95	0.83	0.88	0.84
N-subflava-C2011033015	0.84	0.96	0.89	0.83	0.89	0.86	0.84	0.84	0.88	0.88	0.85	0.88	0.89	0.89	0.89	0.89	0.95	0.96	0.84	0.96	0.9	0.95	0.88	0.89	0.89	0.94	0.9	0.84	0.95	0.84	0.84	0.89	0.84	0.96	0.89	0.88	0.96	0.89	0.96	0.96	0.89	0.87	0.88	0.85	0.96	0.95	0.83	0.88	0.84
N-flavescens-CNF	0.84	0.96	0.89	0.83	0.89	0.86	0.84	0.84	0.88	0.87	0.85	0.88	0.89	0.89	0.89	0.89	0.95	0.96	0.84	0.96	0.9	0.95	0.88	0.89	0.89	0.95	0.9	0.84	0.95	0.84	0.84	0.89	0.83	0.96	0.89	0.88	0.96	0.89	0.96	0.96	0.89	0.87	0.88	0.85	0.96	0.95	0.83	0.88	0.84
N-sp-HMSC064D07	0.84	0.96	0.89	0.83	0.89	0.86	0.84	0.84	0.88	0.88	0.85	0.88	0.89	0.89	0.89	0.89	0.95	0.96	0.84	0.96	0.9	0.95	0.88	0.89	0.89	0.95	0.9	0.84	0.95	0.84	0.84	0.89	0.84	0.96	0.89	0.88	0.96	0.89	0.96	0.96	0.89	0.87	0.88	0.85	0.96	0.95	0.83	0.88	0.84
N-subflava-C2007002879	0.84	0.96	0.89	0.83	0.89	0.86	0.84	0.84	0.88	0.88	0.85	0.88	0.89	0.89	0.89	0.89	0.95	0.96	0.84	0.97	0.9	0.95	0.88	0.89	0.89	0.95	0.9	0.84	0.95	0.84	0.84	0.89	0.84	0.96	0.89	0.88	0.97	0.89	0.96	0.96	0.89	0.87	0.88	0.85	0.96	0.95	0.83	0.88	0.84
N-subflava-C2005001510	0.84	0.98	0.89	0.84	0.89	0.86	0.84	0.84	0.88	0.88	0.85	0.88	0.89	0.89	0.89	0.89	0.95	0.98	0.84	0.95	0.9	0.95	0.88	0.89	0.89	0.95	0.9	0.84	0.95	0.84	0.84	0.89	0.84	0.96	0.89	0.88	0.95	0.89	0.96	0.96	0.89	0.87	0.88	0.85	0.98	0.95	0.83	0.88	0.84
N-sp-HMSC068C04	0.84	0.95	0.89	0.83	0.89	0.86	0.84	0.84	0.88	0.87	0.85	0.88	0.89	0.89	0.89	0.89	0.96	0.95	0.84	0.95	0.9	0.96	0.88	0.89	0.89	0.94	0.9	0.84	0.94	0.84	0.84	0.89	0.84	0.95	0.89	0.88	0.95	0.89	0.95	0.95	0.89	0.87	0.88	0.85	0.95	0.96	0.83	0.88	0.84
29537-AP862	0.84	0.86	0.89	0.84	0.88	0.86	0.84	0.84	0.89	0.89	0.85	0.89	0.88	0.88	0.88	0.88	0.87	0.86	0.85	0.87	0.88	0.87	0.89	0.88	0.88	0.87	0.88	0.84	0.87	0.83	0.84	0.88	0.84	0.87	0.88	0.89	0.87	0.88	0.87	0.87	0.88	1	0.89	0.85	0.86	0.87	0.83	0.89	0.85
N-lactamica-NlUS07x1	0.84	0.89	0.89	0.84	0.97	0.85	0.84	0.84	0.9	0.89	0.85	0.89	0.97	0.94	0.94	0.97	0.89	0.89	0.84	0.89	0.9	0.89	0.89	0.94	0.97	0.89	0.9	0.84	0.89	0.84	0.84	0.93	0.84	0.89	0.97	0.89	0.89	0.97	0.89	0.89	0.97	0.88	0.89	0.85	0.89	0.89	0.83	0.89	0.84
N-mucosa-Nmeningitidis	0.84	0.89	0.89	0.84	0.93	0.86	0.84	0.84	0.9	0.89	0.85	0.89	0.94	0.94	0.94	0.94	0.89	0.89	0.84	0.89	0.9	0.89	0.89	0.93	0.93	0.89	0.9	0.84	0.89	0.84	0.84	0.98	0.84	0.89	0.94	0.89	0.89	0.94	0.89	0.89	0.94	0.88	0.89	0.85	0.89	0.89	0.83	0.89	0.84
LNP27256	0.84	0.89	0.89	0.84	0.93	0.85	0.84	0.84	0.9	0.89	0.85	0.89	0.93	0.94	0.94	0.93	0.89	0.89	0.84	0.89	0.9	0.89	0.89	0.93	0.93	0.89	0.9	0.84	0.89	0.84	0.84	1	0.84	0.89	0.93	0.89	0.89	0.93	0.89	0.89	0.93	0.88	0.89	0.85	0.89	0.89	0.83	0.89	0.84
N-meningitidis-LNP20553	0.84	0.89	0.89	0.84	0.93	0.86	0.84	0.84	0.9	0.89	0.85	0.89	0.93	0.94	0.94	0.93	0.89	0.89	0.84	0.89	0.9	0.89	0.89	0.93	0.93	0.89	0.9	0.84	0.89	0.84	0.84	1	0.84	0.89	0.93	0.89	0.89	0.93	0.89	0.89	0.93	0.88	0.89	0.85	0.89	0.89	0.83	0.89	0.84
N-sp-HMSC070F02	0.84	0.89	0.89	0.84	0.93	0.86	0.84	0.84	0.9	0.89	0.85	0.89	0.93	0.94	0.94	0.93	0.89	0.88	0.84	0.89	0.9	0.89	0.89	0.93	0.93	0.89	0.9	0.84	0.89	0.84	0.84	0.97	0.84	0.89	0.93	0.89	0.89	0.93	0.89	0.89	0.93	0.88	0.9	0.85	0.88	0.89	0.83	0.9	0.84
N-viridiae46439	0.84	0.89	0.89	0.84	0.93	0.85	0.84	0.84	0.9	0.9	0.85	0.9	0.93	0.94	0.94	0.93	0.89	0.89	0.85	0.89	0.91	0.89	0.9	0.93	0.93	0.89	0.91	0.84	0.89	0.84	0.84	0.94	0.84	0.89	0.93	0.9	0.89	0.93	0.89	0.89	0.93	0.88	0.9	0.85	0.89	0.89	0.83	0.9	0.85
N-bergeri-M40559	0.84	0.89	0.89	0.84	0.93	0.85	0.84	0.84	0.9	0.9	0.85	0.9	0.93	0.94	0.94	0.93	0.89	0.89	0.85	0.89	0.91	0.89	0.89	0.92	0.93	0.89	0.91	0.84	0.89	0.84	0.84	0.94	0.84	0.89	0.93	0.89	0.89	0.93	0.89	0.89	0.93	0.88	0.9	0.85	0.89	0.89	0.83	0.9	0.85
N-cinerea-C2012028592	0.84	0.9	0.9	0.84	0.9	0.86	0.84	0.84	0.9	0.9	0.85	0.9	0.9	0.91	0.91	0.9	0.9	0.9	0.85	0.9	0.97	0.9	0.9	0.9	0.9	0.9	1	0.84	0.9	0.84	0.84	0.9	0.84	0.9	0.9	0.9	0.9	0.9	0.9	0.9	0.9	0.88	0.9	0.85	0.9	0.9	0.83	0.9	0.85
N-cinerea-ATCC14685	0.84	0.9	0.9	0.84	0.9	0.86	0.84	0.84	0.9	0.9	0.85	0.9	0.9	0.91	0.91	0.9	0.9	0.9	0.84	0.9	0.97	0.9	0.9	0.9	0.9	0.9	0.97	0.84	0.9	0.84	0.84	0.9	0.84	0.9	0.9	0.9	0.9	0.9	0.9	0.9	0.9	0.88	0.9	0.85	0.9	0.9	0.83	0.9	0.84
N-sp-F0314	0.84	0.88	0.91	0.84	0.89	0.86	0.84	0.84	0.92	0.92	0.85	0.92	0.89	0.89	0.89	0.89	0.88	0.88	0.85	0.88	0.9	0.88	0.92	0.89	0.89	0.88	0.9	0.84	0.88	0.83	0.84	0.89	0.84	0.88	0.89	0.92	0.88	0.89	0.88	0.88	0.89	0.89	0.92	0.85	0.88	0.88	0.83	0.92	0.85
463	0.84	0.85	0.86	0.84	0.86	0.83	0.84	0.84	0.87	0.87	0.85	0.87	0.86	0.86	0.86	0.86	0.86	0.85	0.85	0.85	0.86	0.86	0.87	0.87	0.87	0.86	0.86	0.84	0.86	0.84	0.84	0.86	0.84	0.86	0.86	0.87	0.85	0.86	0.85	0.86	0.86	0.88	0.87	0.85	0.86	0.86	0.83	0.87	0.85
N-cinerea-NCTC10294	0.84	0.9	0.9	0.84	0.9	0.86	0.84	0.84	0.9	0.9	0.85	0.9	0.9	0.91	0.91	0.9	0.9	0.9	0.85	0.9	0.97	0.9	0.9	0.9	0.9	0.9	0.97	0.84	0.9	0.84	0.84	0.9	0.84	0.9	0.9	0.9	0.9	0.9	0.9	0.9	0.9	0.88	0.9	0.85	0.9	0.9	0.83	0.9	0.85
N-elongata-404-NMEN	0.84	0.88	0.96	0.84	0.89	0.86	0.84	0.84	0.91	0.91	0.85	0.91	0.89	0.89	0.89	0.89	0.88	0.88	0.85	0.88	0.9	0.89	0.91	0.89	0.89	0.88	0.9	0.84	0.88	0.84	0.84	0.89	0.84	0.88	0.89	0.91	0.89	0.89	0.88	0.88	0.89	0.88	0.91	0.85	0.88	0.89	0.83	0.91	0.85
N-elongata-431-NMEN	0.84	0.88	0.96	0.84	0.89	0.86	0.84	0.84	0.91	0.91	0.85	0.91	0.89	0.89	0.89	0.89	0.88	0.88	0.85	0.88	0.9	0.89	0.91	0.89	0.89	0.88	0.9	0.84	0.88	0.84	0.84	0.89	0.84	0.88	0.89	0.91	0.89	0.89	0.88	0.88	0.89	0.88	0.91	0.85	0.88	0.89	0.83	0.91	0.84
N-sp-HMSC31F04	0.84	0.88	0.96	0.84	0.89	0.86	0.84	0.84	0.91	0.91	0.85	0.91	0.89	0.89	0.89	0.89	0.88	0.88	0.85	0.88	0.9	0.89	0.91	0.89	0.89	0.89	0.9	0.84	0.88	0.84	0.84	0.89	0.84	0.88	0.89	0.91	0.89	0.89	0.88	0.89	0.89	0.88	0.91	0.85	0.88	0.89	0.83	0.91	0.85
N-elongata-M15911	0.84	0.88	0.97	0.84	0.89	0.86	0.84	0.84	0.91	0.91	0.85	0.91	0.89	0.89	0.89	0.89	0.88	0.88	0.85	0.88	0.9	0.89	0.91	0.89	0.89	0.89	0.9	0.84	0.89	0.84	0.84	0.89	0.84	0.88	0.89	0.91	0.88	0.89	0.88	0.88	0.89	0.89	0.91	0.85	0.89	0.89	0.83	0.91	0.85
N-elongata-C2011003085	0.84	0.88	0.96	0.84	0.89	0.86	0.84	0.84	0.91	0.91	0.85	0.91	0.89	0.89	0.89	0.89	0.88	0.88	0.85	0.89	0.9	0.89	0.91	0.89	0.89	0.89	0.9	0.84	0.89	0.84	0.84	0.89	0.84	0.88	0.89	0.91	0.89	0.89	0.88	0.88	0.89	0.89	0.91	0.85	0.88	0.89	0.83	0.91	0.85
N-elongata-C2014003241	0.84	0.88	0.97	0.84	0.89	0.86	0.84	0.84	0.91	0.91	0.85	0.91	0.89	0.89	0.89	0.89	0.88	0.88	0.85	0.89	0.9	0.89	0.91	0.89	0.89	0.89	0.9	0.84	0.89	0.84	0.84	0.89	0.84	0.89	0.89	0.91	0.89	0.89	0.88	0.89	0.89	0.89	0.91	0.85	0.88	0.89	0.83	0.91	0.85
N-elongata-NCTC11050	0.84	0.89	0.96	0.84	0.89	0.86	0.84	0.84	0.91	0.91	0.85	0.91	0.89	0.89	0.89	0.89	0.89	0.89	0.85	0.89	0.9	0.89	0.91	0.89	0.89	0.89	0.9	0.84	0.89	0.84	0.84	0.88	0.84	0.89	0.89	0.91	0.89	0.89	0.89	0.89	0.89	0.89	0.91	0.85	0.89	0.89	0.83	0.91	0.85
N-elongata-ATCC29315	0.84	0.89	0.96	0.84	0.89	0.86	0.84	0.84	0.91	0.91	0.85	0.91	0.89	0.89	0.89	0.89	0.89	0.89	0.85	0.89	0.9	0.89	0.91	0.89	0.89	0.89	0.89	0.84	0.89	0.84	0.84	0.88	0.84	0.89	0.89	0.91	0.89	0.89	0.89	0.89	0.89	0.89	0.91	0.85	0.89	0.89	0.83	0.91	0.85
N-elongata-ATCC25295	0.84	0.89	0.97	0.84	0.89	0.86	0.84	0.84	0.91	0.91	0.85	0.91	0.89	0.89	0.89	0.89	0.88	0.88	0.85	0.88	0.9	0.89	0.91	0.89	0.89	0.89	0.9	0.84	0.89	0.84	0.84	0.89	0.84	0.88	0.89	0.91	0.88	0.89	0.88	0.88	0.89	0.89	0.91	0.85	0.89	0.89	0.83	0.91	0.85
N-elongata-NCTC10660	0.84	0.89	0.97	0.84	0.89	0.86	0.84	0.84	0.91	0.91	0.85	0.91	0.89	0.89	0.89	0.89	0.88	0.88	0.85	0.89	0.9	0.89	0.91	0.89	0.89	0.89	0.9	0.84	0.89	0.84	0.84	0.89	0.84	0.88	0.89	0.91	0.88	0.89	0.89	0.89	0.89	0.89	0.91	0.85	0.89	0.89	0.83	0.91	0.85
N-elongata-1279-NMEN	0.84	0.89	1	0.84	0.89	0.86	0.84	0.84	0.91	0.91	0.85	0.91	0.89	0.89	0.89	0.89	0.89	0.89	0.85	0.89	0.9	0.89	0.91	0.89	0.89	0.89	0.9	0.84	0.89	0.84	0.84	0.89	0.84	0.89	0.89	0.91	0.89	0.89	0.89	0.89	0.89	0.89	0.91	0.85	0.88	0.89	0.83	0.91	0.85
N-elongata-C2010010207	0.84	0.89	0.97	0.84	0.89	0.85	0.84	0.84	0.91	0.91	0.85	0.91	0.89	0.89	0.89	0.89	0.89	0.89	0.85	0.89	0.9	0.89	0.91	0.89	0.89	0.89	0.9	0.84	0.89	0.84	0.84	0.89	0.84	0.89	0.89	0.91	0.89	0.89	0.89	0.89	0.89	0.89	0.91	0.85	0.89	0.89	0.83	0.91	0.85
N-elongata-C2013010062	0.84	0.89	0.97	0.84	0.89	0.86	0.84	0.84	0.91	0.91	0.85	0.91	0.89	0.89	0.89	0.89	0.88	0.88	0.85	0.89	0.9	0.89	0.91	0.89	0.88	0.89	0.9	0.84	0.89	0.84	0.84	0.89	0.84	0.89	0.89	0.91	0.89	0.89	0.88	0.88	0.89	0.89	0.91	0.85	0.88	0.89	0.83	0.91	0.85
N-elongata-C2013018262	0.84	0.89	0.97	0.84	0.89	0.86	0.84	0.84	0.91	0.91	0.85	0.91	0.89	0.89	0.89	0.89	0.88	0.88	0.85	0.89	0.9	0.89	0.91	0.89	0.89	0.89	0.9	0.84	0.89	0.84	0.84	0.89	0.84	0.88	0.89	0.91	0.89	0.89	0.89	0.89	0.89	0.89	0.91	0.85	0.88	0.89	0.83	0.92	0.85
398	0.84	0.87	0.91	0.84	0.9	0.86	0.84	0.84	0.95	1	0.85	0.94	0.89	0.9	0.9	0.89	0.88	0.87	0.85	0.88	0.9	0.88	0.95	0.9	0.89	0.88	0.9	0.84	0.88	0.84	0.84	0.89	0.84	0.88	0.9	0.95	0.88	0.89	0.88	0.88	0.89	0.89	0.94	0.85	0.87	0.88	0.83	0.94	0.85
N-sp-GT4A-CT1	0.84	0.88	0.91	0.84	0.9	0.86	0.84	0.84	0.94	0.94	0.86	0.98	0.89	0.9	0.9	0.9	0.88	0.88	0.85	0.88	0.9	0.88	0.95	0.9	0.9	0.88	0.9	0.84	0.88	0.84	0.84	0.89	0.84	0.88	0.9	0.96	0.88	0.89	0.88	0.88	0.89	0.89	0.97	0.86	0.88	0.88	0.83	0.97	0.85
N-flavescens-CD-NF3	0.84	0.96	0.89	0.83	0.89	0.86	0.84	0.84	0.88	0.88	0.85	0.88	0.89	0.89	0.89	0.89	0.95	0.96	0.84	0.96	0.9	0.95	0.88	0.89	0.89	0.95	0.9	0.84	0.95	0.84	0.84	0.89	0.84	0.96	0.89	0.88	0.96	0.89	0.96	0.96	0.89	0.87	0.88	0.85	0.96	0.95	0.83	0.87	0.84
N-subflava-C2011004960	0.84	0.98	0.89	0.84	0.89	0.86	0.84	0.84	0.88	0.87	0.85	0.88	0.89	0.89	0.89	0.89	0.95	0.98	0.84	0.95	0.9	0.95	0.88	0.89	0.89	0.95	0.9	0.84	0.95	0.84	0.84	0.89	0.84	0.96	0.89	0.88	0.96	0.89	0.96	0.96	0.89	0.86	0.87	0.85	0.98	0.95	0.83	0.87	0.84
N-sp-RH3002v2g	0.84	0.95	0.89	0.84	0.89	0.86	0.84	0.84	0.88	0.88	0.85	0.88	0.89	0.89	0.89	0.89	0.94	0.95	0.84	0.95	0.9	0.94	0.88	0.89	0.89	0.97	0.9	0.84	0.96	0.84	0.84	0.89	0.84	0.95	0.89	0.88	0.95	0.89	0.95	0.95	0.89	0.87	0.88	0.85	0.95	0.94	0.83	0.88	0.84
N-mucosa-C6A	0.84	0.95	0.89	0.84	0.89	0.86	0.84	0.84	0.88	0.88	0.85	0.88	0.89	0.89	0.89	0.89	0.94	0.95	0.84	0.95	0.9	0.94	0.88	0.89	0.89	0.97	0.9	0.84	0.96	0.84	0.84	0.89	0.84	0.95	0.89	0.88	0.95	0.89	0.95	0.95	0.89	0.87	0.88	0.85	0.95	0.94	0.83	0.88	0.84
N-sp-HMSC066H01	0.84	0.95	0.89	0.83	0.89	0.86	0.84	0.84	0.88	0.88	0.85	0.88	0.89	0.89	0.89	0.89	0.95	0.95	0.84	0.95	0.9	0.94	0.88	0.89	0.89	0.96	0.9	0.84	0.96	0.84	0.84	0.89	0.84	0.95	0.89	0.88	0.95	0.89	0.95	0.95	0.89	0.87	0.88	0.85	0.95	0.94	0.83	0.88	0.84
N-sp-KH1003-02	0.84	0.95	0.89	0.83	0.89	0.86	0.84	0.84	0.88	0.88	0.85	0.88	0.89	0.89	0.89	0.89	0.94	0.95	0.84	0.95	0.9	0.94	0.88	0.89	0.89	0.96	0.9	0.84	0.96	0.84	0.84	0.89	0.84	0.95	0.89	0.88	0.95	0.89	0.95	0.95	0.89	0.87	0.88	0.85	0.95	0.94	0.83	0.88	0.84
N-sp-HMSC075C10	0.84	0.95	0.89	0.83	0.89	0.86	0.84	0.84	0.88	0.88	0.85	0.88	0.89	0.89	0.89	0.89	0.95	0.95	0.84	0.96	0.9	0.95	0.88	0.89	0.89	0.95	0.9	0.84	0.95	0.84	0.84	0.89	0.84	0.97	0.89	0.88	0.96	0.89	0.95	0.96	0.89	0.87	0.88	0.85	0.95	0.95	0.83	0.88	0.84
N-sp-HMSC15G01	0.84	0.95	0.89	0.83	0.89	0.86	0.84	0.84	0.88	0.88	0.85	0.88	0.89	0.89	0.89	0.89	0.95	0.95	0.84	1	0.9	0.95	0.88	0.89	0.89	0.95	0.9	0.84	0.95	0.84	0.84	0.89	0.84	0.96	0.89	0.88	0.99	0.89	0.95	0.96	0.89	0.87	0.88	0.85	0.96	0.95	0.83	0.88	0.84
N-subflava-C2011020199	0.84	0.96	0.89	0.83	0.89	0.85	0.84	0.84	0.88	0.88	0.85	0.88	0.89	0.89	0.89	0.89	0.95	0.96	0.84	0.99	0.9	0.95	0.88	0.89	0.89	0.95	0.9	0.84	0.95	0.84	0.84	0.89	0.84	0.96	0.89	0.88	1	0.89	0.96	0.96	0.89	0.87	0.88	0.85	0.96	0.95	0.83	0.88	0.84
N-sp-HMSC072C05	0.84	0.96	0.89	0.83	0.89	0.86	0.84	0.84	0.88	0.88	0.85	0.88	0.89	0.89	0.89	0.89	0.95	0.96	0.84	0.96	0.9	0.95	0.88	0.89	0.89	0.95	0.9	0.84	0.95	0.84	0.84	0.89	0.84	1	0.89	0.88	0.96	0.89	0.96	0.96	0.89	0.87	0.88	0.85	0.96	0.95	0.83	0.88	0.84
N-sp-HMSC073G10	0.84	0.96	0.89	0.84	0.89	0.85	0.84	0.84	0.88	0.88	0.85	0.88	0.89	0.89	0.89	0.89	0.95	0.96	0.84	0.96	0.9	0.95	0.88	0.89	0.89	0.95	0.9	0.84	0.95	0.84	0.84	0.89	0.84	0.96	0.89	0.88	0.96	0.89	0.96	1	0.89	0.87	0.88	0.85	0.96	0.95	0.83	0.88	0.84
N-flavescens-N78	0.84	0.95	0.89	0.84	0.89	0.85	0.84	0.84	0.88	0.88	0.85	0.88	0.89	0.89	0.89	0.89	0.96	0.95	0.84	0.95	0.9	1	0.88	0.89	0.89	0.94	0.9	0.84	0.94	0.84	0.84	0.89	0.84	0.95	0.89	0.88	0.95	0.89	0.95	0.95	0.89	0.87	0.88	0.85	0.95	0.96	0.83	0.88	0.84
N-sp-HMSC056A03	0.84	0.95	0.89	0.84	0.89	0.86	0.84	0.84	0.89	0.88	0.86	0.88	0.89	0.89	0.89	0.89	0.95	0.95	0.84	0.95	0.9	0.97	0.89	0.89	0.89	0.94	0.9	0.84	0.94	0.84	0.84	0.89	0.84	0.95	0.89	0.88	0.95	0.89	0.95	0.95	0.89	0.87	0.88	0.85	0.95	0.97	0.83	0.88	0.84
LNP17345	0.84	0.95	0.89	0.84	0.89	0.86	0.84	0.84	0.89	0.88	0.86	0.88	0.89	0.89	0.89	0.89	0.96	0.95	0.84	0.95	0.9	0.97	0.89	0.89	0.89	0.94	0.9	0.84	0.94	0.84	0.84	0.89	0.84	0.95	0.89	0.88	0.95	0.89	0.95	0.95	0.89	0.87	0.88	0.86	0.95	0.97	0.83	0.88	0.84
N-lactamica-M37073	0.84	0.89	0.89	0.84	0.97	0.85	0.84	0.84	0.9	0.89	0.85	0.89	0.97	0.94	0.94	0.97	0.89	0.89	0.84	0.89	0.9	0.89	0.89	0.94	0.97	0.89	0.9	0.84	0.89	0.84	0.84	0.93	0.84	0.89	0.97	0.89	0.89	1	0.89	0.89	0.99	0.88	0.89	0.85	0.89	0.89	0.83	0.9	0.84
N-lactamica-M37140	0.84	0.89	0.89	0.84	0.97	0.85	0.84	0.84	0.9	0.89	0.85	0.89	0.97	0.94	0.94	0.97	0.89	0.89	0.84	0.89	0.9	0.89	0.89	0.94	0.97	0.89	0.9	0.84	0.89	0.84	0.84	0.93	0.84	0.89	0.97	0.89	0.89	0.99	0.89	0.89	1	0.88	0.89	0.85	0.89	0.89	0.83	0.9	0.84
N-lactamica-M37163	0.84	0.89	0.89	0.84	0.97	0.86	0.84	0.84	0.9	0.89	0.85	0.89	0.97	0.94	0.94	0.97	0.89	0.89	0.84	0.89	0.9	0.89	0.89	0.94	0.97	0.89	0.9	0.84	0.89	0.84	0.84	0.93	0.84	0.89	0.97	0.89	0.89	0.99	0.89	0.89	0.99	0.88	0.89	0.85	0.89	0.89	0.83	0.9	0.84
N-lactamica-M37157	0.84	0.89	0.89	0.84	0.97	0.86	0.84	0.84	0.9	0.89	0.85	0.89	0.97	0.94	0.94	0.97	0.89	0.88	0.84	0.89	0.9	0.88	0.89	0.94	0.97	0.89	0.9	0.84	0.89	0.84	0.84	0.93	0.84	0.89	0.97	0.89	0.89	0.99	0.89	0.89	0.99	0.88	0.89	0.85	0.89	0.89	0.83	0.9	0.84
N-lactamica-M37084	0.84	0.89	0.89	0.84	0.97	0.85	0.84	0.84	0.9	0.89	0.85	0.89	0.97	0.94	0.94	0.97	0.89	0.89	0.84	0.89	0.9	0.89	0.89	0.94	0.97	0.89	0.9	0.84	0.89	0.84	0.84	0.94	0.84	0.89	0.97	0.89	0.89	0.99	0.89	0.89	0.99	0.88	0.89	0.85	0.89	0.89	0.83	0.9	0.84
N-lactamica-Y92-1009	0.84	0.89	0.89	0.84	0.97	0.85	0.84	0.84	0.9	0.89	0.85	0.89	0.97	0.94	0.94	0.97	0.89	0.89	0.84	0.89	0.9	0.89	0.89	0.94	0.97	0.89	0.9	0.84	0.89	0.84	0.84	0.93	0.84	0.89	0.97	0.9	0.89	0.98	0.89	0.89	0.98	0.88	0.89	0.85	0.89	0.89	0.83	0.89	0.84
N-lactamica-M37094	0.84	0.89	0.89	0.84	0.97	0.85	0.84	0.84	0.9	0.89	0.85	0.89	0.97	0.94	0.94	0.97	0.89	0.89	0.84	0.89	0.9	0.89	0.89	0.94	0.97	0.89	0.9	0.84	0.89	0.84	0.84	0.93	0.84	0.89	0.97	0.89	0.89	0.99	0.89	0.89	0.99	0.88	0.89	0.85	0.89	0.89	0.83	0.9	0.84
N-lactamica-NCTC10616	0.84	0.89	0.89	0.84	0.97	0.85	0.84	0.84	0.9	0.89	0.85	0.89	0.97	0.94	0.94	0.98	0.89	0.89	0.84	0.89	0.9	0.89	0.89	0.94	0.97	0.89	0.91	0.84	0.89	0.84	0.84	0.93	0.84	0.89	0.97	0.89	0.89	0.97	0.89	0.89	0.97	0.88	0.89	0.85	0.89	0.89	0.83	0.9	0.84
N-polysaccharea-M18661	0.84	0.89	0.89	0.84	0.94	0.86	0.84	0.84	0.9	0.9	0.85	0.9	0.94	0.95	1	0.94	0.89	0.89	0.84	0.89	0.91	0.89	0.89	0.93	0.94	0.89	0.91	0.84	0.89	0.84	0.84	0.94	0.84	0.89	0.94	0.9	0.89	0.94	0.89	0.89	0.94	0.88	0.89	0.85	0.89	0.89	0.83	0.9	0.84
N-blantyrii46402	0.84	0.89	0.89	0.84	0.93	0.85	0.84	0.84	0.9	0.89	0.85	0.9	0.93	0.94	0.94	0.93	0.89	0.89	0.85	0.89	0.91	0.89	0.9	0.92	0.93	0.89	0.91	0.84	0.89	0.84	0.84	0.94	0.84	0.89	0.93	0.9	0.89	0.93	0.89	0.89	0.93	0.88	0.9	0.85	0.89	0.89	0.83	0.9	0.85
N-maigaei43425	0.84	0.89	0.89	0.84	0.93	0.86	0.84	0.84	0.9	0.89	0.85	0.89	0.93	0.94	0.94	0.93	0.89	0.89	0.84	0.89	0.91	0.89	0.9	0.92	0.93	0.89	0.91	0.84	0.89	0.84	0.84	0.94	0.84	0.89	0.93	0.89	0.89	0.93	0.89	0.89	0.93	0.88	0.9	0.85	0.89	0.89	0.83	0.9	0.84
N-polysaccharea-M38962	0.84	0.89	0.89	0.84	0.94	0.86	0.84	0.84	0.9	0.89	0.85	0.89	0.94	0.95	0.95	0.94	0.89	0.89	0.84	0.89	0.91	0.89	0.89	0.93	0.94	0.89	0.91	0.84	0.89	0.84	0.84	0.94	0.84	0.89	0.94	0.89	0.89	0.94	0.89	0.89	0.94	0.88	0.9	0.85	0.89	0.89	0.83	0.9	0.84
N-lactamica-M37131	0.84	0.89	0.89	0.84	0.97	0.85	0.84	0.84	0.9	0.89	0.85	0.9	0.97	0.94	0.94	0.97	0.89	0.89	0.84	0.89	0.9	0.89	0.89	0.94	0.97	0.89	0.9	0.84	0.89	0.84	0.84	0.93	0.84	0.89	0.97	0.9	0.89	0.97	0.89	0.89	0.97	0.88	0.9	0.85	0.89	0.89	0.83	0.9	0.84
N-lactamica-NS19	0.84	0.89	0.89	0.84	0.94	0.85	0.84	0.84	0.9	0.9	0.85	0.9	0.94	0.93	0.93	0.94	0.89	0.88	0.85	0.89	0.9	0.89	0.9	1	0.94	0.89	0.9	0.84	0.89	0.84	0.84	0.93	0.84	0.89	0.94	0.9	0.89	0.94	0.89	0.89	0.94	0.88	0.9	0.85	0.89	0.89	0.83	0.9	0.84
N-polysaccharea-ATCC43768	0.84	0.89	0.89	0.84	0.94	0.86	0.84	0.84	0.9	0.9	0.85	0.9	0.94	0.95	1	0.94	0.89	0.89	0.84	0.89	0.91	0.89	0.9	0.93	0.94	0.89	0.91	0.84	0.89	0.84	0.84	0.94	0.84	0.89	0.94	0.9	0.89	0.94	0.89	0.89	0.94	0.88	0.9	0.85	0.89	0.89	0.83	0.9	0.84
N-uirgultaei43129	0.84	0.89	0.89	0.84	0.93	0.85	0.84	0.84	0.9	0.9	0.85	0.9	0.93	0.94	0.94	0.93	0.89	0.89	0.85	0.89	0.91	0.89	0.9	0.92	0.93	0.89	0.91	0.84	0.89	0.84	0.84	0.94	0.84	0.89	0.93	0.9	0.89	0.93	0.89	0.89	0.93	0.88	0.9	0.85	0.89	0.89	0.83	0.9	0.85
N-polysaccharea-NS342	0.84	0.89	0.89	0.84	0.94	0.86	0.84	0.84	0.9	0.9	0.85	0.9	0.94	0.95	0.95	0.94	0.89	0.89	0.84	0.89	0.91	0.89	0.9	0.93	0.94	0.89	0.91	0.84	0.89	0.84	0.84	0.94	0.84	0.89	0.94	0.89	0.89	0.94	0.89	0.89	0.94	0.88	0.9	0.85	0.89	0.89	0.83	0.9	0.84
N-sp-RH3002v2f	0.84	0.9	0.9	0.84	0.9	0.86	0.84	0.84	0.9	0.9	0.85	0.9	0.9	0.91	0.91	0.9	0.9	0.9	0.85	0.9	0.97	0.9	0.9	0.9	0.9	0.9	0.97	0.84	0.9	0.84	0.84	0.9	0.84	0.9	0.9	0.9	0.9	0.9	0.9	0.9	0.9	0.88	0.9	0.85	0.9	0.9	0.83	0.9	0.85
N-cinerea-C2014013859	0.84	0.9	0.9	0.84	0.9	0.86	0.84	0.84	0.9	0.9	0.85	0.9	0.9	0.91	0.91	0.9	0.9	0.9	0.85	0.9	0.97	0.9	0.9	0.9	0.9	0.9	0.97	0.84	0.9	0.84	0.84	0.9	0.84	0.9	0.9	0.9	0.9	0.9	0.9	0.9	0.9	0.88	0.9	0.85	0.9	0.9	0.83	0.9	0.85
N-cinerea-C2013024221	0.84	0.9	0.9	0.84	0.9	0.86	0.84	0.84	0.9	0.9	0.85	0.9	0.9	0.91	0.91	0.9	0.9	0.9	0.84	0.9	0.97	0.9	0.9	0.9	0.9	0.9	0.97	0.84	0.9	0.84	0.84	0.9	0.84	0.9	0.9	0.9	0.9	0.9	0.9	0.9	0.9	0.88	0.9	0.85	0.9	0.9	0.83	0.9	0.84
N-cinerea-C2014019557	0.84	0.9	0.9	0.84	0.9	0.86	0.84	0.84	0.9	0.9	0.85	0.9	0.9	0.91	0.91	0.9	0.9	0.9	0.84	0.9	1	0.9	0.9	0.9	0.9	0.9	0.97	0.84	0.9	0.84	0.84	0.9	0.84	0.9	0.9	0.9	0.9	0.9	0.9	0.9	0.9	0.88	0.9	0.85	0.9	0.9	0.83	0.9	0.84
29539-AP905	0.84	0.87	0.91	0.84	0.89	0.86	0.84	0.84	0.92	0.92	0.85	0.92	0.89	0.89	0.89	0.89	0.88	0.88	0.84	0.88	0.9	0.88	0.91	0.89	0.89	0.88	0.9	0.84	0.88	0.84	0.84	0.89	0.84	0.87	0.89	0.92	0.88	0.89	0.88	0.88	0.89	0.89	0.92	0.85	0.88	0.88	0.83	0.92	0.84
N-oralis-AP905	0.84	0.87	0.91	0.84	0.89	0.86	0.84	0.84	0.92	0.92	0.85	0.92	0.89	0.89	0.89	0.89	0.88	0.88	0.84	0.88	0.9	0.88	0.91	0.89	0.89	0.88	0.9	0.84	0.88	0.84	0.84	0.89	0.84	0.87	0.89	0.92	0.88	0.89	0.88	0.87	0.89	0.89	0.92	0.85	0.88	0.88	0.83	0.92	0.84
N-sicca-4320	0.85	0.88	0.91	0.84	0.9	0.84	0.84	0.84	0.95	0.95	0.86	0.94	0.9	0.89	0.9	0.9	0.88	0.88	0.85	0.88	0.9	0.88	0.95	0.89	0.89	0.88	0.9	0.84	0.88	0.85	0.84	0.9	0.84	0.88	0.89	0.94	0.88	0.89	0.88	0.88	0.89	0.89	0.94	0.86	0.88	0.88	0.83	0.94	0.85
N-mucosa-C2004002444	0.84	0.88	0.91	0.84	0.9	0.86	0.84	0.84	0.96	0.95	0.86	0.94	0.89	0.9	0.89	0.89	0.88	0.88	0.85	0.88	0.9	0.88	0.95	0.9	0.89	0.88	0.9	0.84	0.88	0.84	0.84	0.89	0.84	0.88	0.9	0.95	0.88	0.89	0.88	0.88	0.89	0.88	0.94	0.86	0.88	0.88	0.83	0.94	0.85
N-mucosa-ATCC25996	0.84	0.87	0.91	0.84	0.9	0.86	0.84	0.84	0.97	0.95	0.86	0.94	0.89	0.9	0.89	0.89	0.88	0.88	0.85	0.88	0.9	0.88	0.95	0.9	0.89	0.88	0.9	0.84	0.88	0.84	0.84	0.89	0.84	0.88	0.9	0.95	0.88	0.89	0.88	0.88	0.89	0.88	0.94	0.86	0.88	0.88	0.83	0.94	0.85
N-sicca-DE0367	0.84	0.88	0.91	0.84	0.9	0.86	0.84	0.84	0.95	0.95	0.86	0.95	0.89	0.9	0.89	0.89	0.88	0.88	0.85	0.88	0.9	0.88	1	0.9	0.89	0.88	0.9	0.84	0.88	0.84	0.84	0.89	0.84	0.88	0.9	0.95	0.88	0.89	0.88	0.88	0.89	0.89	0.95	0.85	0.88	0.88	0.83	0.95	0.85
N-lactamica-919-NLAC	0.84	0.88	0.91	0.84	0.9	0.85	0.84	0.84	0.95	0.95	0.85	0.95	0.89	0.9	0.9	0.89	0.88	0.88	0.85	0.88	0.9	0.88	0.95	0.9	0.89	0.88	0.9	0.84	0.88	0.85	0.84	0.89	0.84	0.88	0.9	0.95	0.88	0.89	0.88	0.88	0.89	0.89	0.95	0.85	0.88	0.88	0.83	0.95	0.85
N-sp-HMSC077D05	0.85	0.88	0.91	0.84	0.9	0.86	0.84	0.84	0.95	0.95	0.86	0.95	0.89	0.9	0.9	0.89	0.88	0.88	0.85	0.88	0.9	0.88	0.95	0.9	0.89	0.88	0.9	0.84	0.88	0.84	0.84	0.89	0.84	0.88	0.9	0.95	0.88	0.89	0.88	0.88	0.89	0.89	0.95	0.86	0.88	0.88	0.83	0.95	0.85
N-sp-HMSC074B07	0.84	0.88	0.91	0.84	0.9	0.86	0.84	0.84	0.94	0.94	0.86	1	0.89	0.9	0.9	0.9	0.88	0.88	0.85	0.88	0.9	0.88	0.95	0.9	0.9	0.88	0.9	0.84	0.88	0.84	0.84	0.89	0.84	0.88	0.9	0.96	0.88	0.89	0.87	0.88	0.89	0.89	0.97	0.86	0.88	0.88	0.83	0.96	0.85
N-mucosa-FDAARGOS-260	0.84	0.88	0.91	0.84	0.9	0.85	0.84	0.84	0.95	0.95	0.86	0.96	0.89	0.9	0.89	0.89	0.88	0.88	0.85	0.88	0.9	0.88	0.95	0.89	0.9	0.88	0.9	0.84	0.88	0.84	0.84	0.9	0.84	0.88	0.89	0.97	0.88	0.89	0.88	0.88	0.9	0.89	0.96	0.85	0.88	0.88	0.83	0.96	0.85
N-sicca-VK64	0.84	0.87	0.91	0.84	0.9	0	0.84	0.84	0.94	0.94	0.85	0.97	0.89	0.9	0.89	0.89	0.88	0.87	0.85	0.88	0.9	0.88	0.95	0.9	0.89	0.88	0.9	0.84	0.88	0.84	0.84	0.89	0.84	0.88	0.9	0.96	0.88	0.89	0.88	0.88	0.89	0.89	1	0.85	0.87	0.88	0.83	0.97	0.85
N-sp-HMSC70E02	0.84	0.88	0.91	0.84	0.9	0.86	0.84	0.84	0.95	0.94	0.85	0.97	0.89	0.9	0.89	0.89	0.88	0.88	0.85	0.88	0.9	0.88	0.95	0.9	0.89	0.88	0.9	0.84	0.88	0.84	0.84	0.89	0.84	0.88	0.9	0.96	0.88	0.89	0.88	0.88	0.89	0.89	0.97	0.85	0.88	0.88	0.83	0.97	0.85
gonorrhoeae-clean	0.84	0.89	0.89	0.84	0.93	0.85	0.84	0.84	0.89	0.89	0.85	0.89	0.93	0.94	0.94	0.93	0.88	0.89	0.84	0.89	0.9	0.89	0.89	0.92	0.93	0.89	0.9	0.84	0.89	0.84	0.84	0.95	0.84	0.89	0.93	0.89	0.89	0.93	0.89	0.89	0.93	0.88	0.89	0.85	0.88	0.89	0.83	0.89	0.84
N-lactamica-M37132	0.84	0.89	0.89	0.84	0.97	0.85	0.84	0.84	0.9	0.89	0.85	0.89	0.97	0.94	0.94	0.97	0.89	0.89	0.84	0.89	0.9	0.89	0.89	0.94	0.97	0.89	0.9	0.84	0.89	0.84	0.84	0.93	0.84	0.89	0.97	0.9	0.89	0.99	0.89	0.89	0.99	0.88	0.89	0.85	0.89	0.89	0.83	0.9	0.84
N-lactamica-020-06	0.84	0.89	0.89	0.84	0.97	0.85	0.84	0.84	0.9	0.89	0.85	0.9	0.97	0.94	0.94	0.97	0.89	0.89	0.84	0.89	0.9	0.89	0.89	0.94	0.97	0.89	0.9	0.84	0.89	0.84	0.84	0.93	0.84	0.89	0.97	0.89	0.89	0.97	0.89	0.89	0.97	0.88	0.9	0.85	0.89	0.89	0.83	0.9	0.84
N-lactamica-M37110	0.84	0.89	0.89	0.84	0.98	0.85	0.84	0.84	0.9	0.9	0.85	0.9	0.98	0.94	0.94	0.97	0.89	0.89	0.84	0.89	0.9	0.89	0.9	0.94	0.97	0.89	0.9	0.84	0.89	0.84	0.84	0.93	0.84	0.89	1	0.9	0.89	0.97	0.89	0.89	0.97	0.88	0.9	0.85	0.89	0.89	0.83	0.9	0.84
N-elongata-M15910	0.84	0.88	0.97	0.84	0.89	0.86	0.84	0.84	0.91	0.92	0.85	0.91	0.89	0.89	0.89	0.89	0.88	0.88	0.85	0.89	0.9	0.89	0.91	0.89	0.88	0.89	0.9	0.84	0.89	0.84	0.84	0.89	0.84	0.88	0.89	0.91	0.89	0.89	0.88	0.88	0.89	0.89	0.91	0.85	0.88	0.89	0.83	0.91	0.85
N-sicca-C2010005502	0.84	0.87	0.91	0.84	0.9	0.86	0.84	0.84	0.95	0.96	0.85	0.94	0.89	0.9	0.9	0.89	0.88	0.87	0.85	0.88	0.9	0.88	0.95	0.9	0.89	0.88	0.9	0.84	0.88	0.84	0.84	0.9	0.84	0.88	0.9	0.95	0.88	0.89	0.88	0.88	0.89	0.89	0.94	0.85	0.88	0.88	0.83	0.94	0.85
N-mucosa-C2008000159	0.84	0.88	0.91	0.84	0.9	0.86	0.84	0.84	0.99	0.95	0.86	0.94	0.89	0.9	0.89	0.89	0.88	0.88	0.85	0.88	0.9	0.88	0.95	0.9	0.89	0.88	0.9	0.84	0.88	0.84	0.84	0.89	0.84	0.88	0.9	0.95	0.88	0.89	0.88	0.88	0.89	0.89	0.94	0.85	0.88	0.88	0.83	0.94	0.85
N-sicca-DE0493	0.84	0.88	0.91	0.84	0.9	0.86	0.84	0.84	0.96	0.95	0.86	0.94	0.89	0.9	0.89	0.89	0.88	0.88	0.85	0.88	0.9	0.88	0.96	0.9	0.89	0.88	0.9	0.84	0.88	0.84	0.84	0.89	0.84	0.88	0.9	0.95	0.88	0.89	0.88	0.88	0.89	0.88	0.94	0.86	0.88	0.88	0.83	0.94	0.85
N-sicca-DE0496	0.84	0.88	0.91	0.84	0.9	0.86	0.84	0.84	0.96	0.95	0.86	0.94	0.89	0.9	0.89	0.89	0.88	0.88	0.85	0.88	0.9	0.88	0.96	0.9	0.89	0.88	0.9	0.84	0.88	0.84	0.84	0.89	0.84	0.88	0.9	0.95	0.88	0.89	0.88	0.88	0.89	0.88	0.94	0.86	0.88	0.88	0.83	0.94	0.85
LNP16475-3contigs	0.84	0.88	0.91	0.84	0.9	0.86	0.84	0.84	1	0.95	0.86	0.94	0.9	0.9	0.9	0.9	0.88	0.88	0.85	0.88	0.9	0.88	0.95	0.9	0.9	0.88	0.9	0.84	0.88	0.84	0.84	0.9	0.84	0.88	0.9	0.95	0.88	0.9	0.88	0.88	0.9	0.89	0.94	0.85	0.88	0.89	0.83	0.94	0.85
N-mucosa-NCTC10774	0.84	0.87	0.91	0.84	0.9	0.86	0.84	0.84	0.97	0.95	0.86	0.94	0.89	0.9	0.89	0.89	0.88	0.88	0.85	0.88	0.9	0.88	0.95	0.9	0.89	0.88	0.9	0.84	0.88	0.84	0.84	0.89	0.84	0.88	0.9	0.95	0.88	0.89	0.88	0.88	0.89	0.88	0.94	0.86	0.88	0.88	0.83	0.94	0.85
N-sp-HMSC064E01	0.84	0.88	0.91	0.84	0.9	0.86	0.84	0.84	0.95	0.95	0.85	0.95	0.89	0.9	0.89	0.89	0.88	0.88	0.85	0.88	0.9	0.88	0.95	0.9	0.89	0.88	0.9	0.84	0.88	0.84	0.84	0.89	0.84	0.88	0.9	0.95	0.88	0.89	0.88	0.88	0.89	0.89	0.95	0.85	0.88	0.88	0.83	0.95	0.85
N-sicca-UMB0321	0.84	0.88	0.91	0.84	0.89	0.86	0.84	0.84	0.95	0.95	0.85	0.95	0.89	0.9	0.9	0.89	0.88	0.88	0.85	0.88	0.9	0.88	0.97	0.9	0.89	0.88	0.9	0.84	0.88	0.83	0.84	0.9	0.84	0.88	0.89	0.95	0.88	0.89	0.88	0.88	0.89	0.89	0.95	0.85	0.88	0.88	0.83	0.95	0.85
N-sicca-DS1	0.84	0.88	0.91	0.84	0.89	0.86	0.84	0.84	0.95	0.95	0.85	0.95	0.89	0.9	0.9	0.89	0.88	0.88	0.85	0.88	0.9	0.88	0.97	0.9	0.89	0.88	0.9	0.84	0.88	0.84	0.84	0.89	0.84	0.88	0.89	0.95	0.88	0.89	0.88	0.88	0.89	0.89	0.95	0.85	0.88	0.89	0.83	0.95	0.85
N-sicca-C2014002478	0.84	0.88	0.91	0.84	0.9	0.85	0.84	0.84	0.95	0.95	0.86	0.96	0.89	0.9	0.9	0.9	0.88	0.88	0.85	0.88	0.9	0.88	0.95	0.9	0.89	0.88	0.9	0.84	0.88	0.84	0.84	0.89	0.84	0.88	0.9	0.97	0.88	0.89	0.88	0.88	0.89	0.89	0.96	0.86	0.88	0.88	0.83	0.96	0.85
N-sp-HMSC067H09	0.84	0.88	0.91	0.84	0.9	0.86	0.84	0.84	0.95	0.95	0.85	0.96	0.89	0.9	0.9	0.89	0.88	0.88	0.85	0.88	0.9	0.88	0.95	0.9	0.89	0.88	0.9	0.84	0.88	0.84	0.84	0.89	0.84	0.88	0.9	1	0.88	0.89	0.88	0.88	0.89	0.89	0.96	0.86	0.88	0.88	0.83	0.96	0.85
N-sp-HMSC06F02	0.84	0.88	0.91	0.84	0.9	0.86	0.84	0.84	0.95	0.95	0.85	0.96	0.89	0.9	0.9	0.89	0.88	0.88	0.85	0.88	0.9	0.88	0.95	0.9	0.89	0.88	0.9	0.84	0.88	0.84	0.84	0.89	0.84	0.88	0.9	1	0.88	0.89	0.88	0.88	0.89	0.89	0.96	0.85	0.88	0.88	0.83	0.96	0.85
N-sp-HMSC03D10	0.84	0.88	0.91	0.84	0.9	0.86	0.84	0.84	0.95	0.95	0.85	0.96	0.89	0.9	0.89	0.9	0.88	0.88	0.85	0.88	0.9	0.88	0.95	0.9	0.89	0.88	0.9	0.84	0.88	0.84	0.84	0.89	0.84	0.88	0.89	0.97	0.88	0.89	0.88	0.88	0.89	0.89	0.96	0.85	0.88	0.88	0.83	0.96	0.85
N-sp-HMSC055H02	0.84	0.88	0.91	0.84	0.9	0.86	0.84	0.84	0.95	0.95	0.86	0.96	0.89	0.9	0.9	0.9	0.88	0.88	0.85	0.88	0.9	0.88	0.95	0.89	0.89	0.88	0.9	0.84	0.88	0.84	0.84	0.89	0.84	0.88	0.9	0.96	0.88	0.89	0.88	0.88	0.9	0.89	0.96	0.86	0.88	0.88	0.83	0.96	0.85
N-mucosa-CCH7-A10	0.84	0.88	0.91	0.84	0.9	0.86	0.84	0.84	0.95	0.95	0.85	0.96	0.89	0.9	0.9	0.89	0.88	0.88	0.85	0.88	0.9	0.88	0.95	0.9	0.89	0.88	0.9	0.84	0.88	0.84	0.84	0.9	0.84	0.88	0.89	0.97	0.88	0.89	0.88	0.88	0.89	0.89	0.96	0.85	0.88	0.88	0.83	0.96	0.85
N-sicca-C2007003584	0.84	0.88	0.91	0.84	0.89	0.86	0.84	0.84	0.95	0.95	0.86	0.96	0.89	0.9	0.89	0.89	0.88	0.88	0.85	0.88	0.9	0.88	0.95	0.89	0.89	0.88	0.9	0.84	0.88	0.84	0.84	0.9	0.84	0.88	0.89	0.96	0.88	0.89	0.88	0.88	0.89	0.89	0.96	0.85	0.88	0.88	0.83	0.96	0.85
N-mucosa-ATCC19696	0.84	0.88	0.91	0.84	0.9	0.86	0.84	0.84	0.95	0.95	0.86	0.96	0.89	0.9	0.89	0.89	0.88	0.88	0.85	0.88	0.9	0.88	0.95	0.89	0.89	0.88	0.9	0.84	0.88	0.84	0.84	0.9	0.84	0.88	0.9	0.97	0.88	0.89	0.88	0.88	0.89	0.89	0.96	0.85	0.88	0.88	0.83	0.96	0.85
N-sp-HMSC065D04	0.84	0.88	0.91	0.84	0.89	0.86	0.84	0.84	0.95	0.94	0.85	0.96	0.89	0.9	0.89	0.89	0.88	0.88	0.85	0.88	0.9	0.88	0.95	0.9	0.89	0.88	0.9	0.84	0.88	0.84	0.84	0.89	0.84	0.88	0.9	0.96	0.88	0.89	0.87	0.88	0.89	0.89	0.97	0.85	0.88	0.88	0.83	0.97	0.85
29532-AP527	0.84	0.88	0.91	0.84	0.9	0.86	0.84	0.84	0.94	0.94	0.86	0.97	0.9	0.9	0.9	0.9	0.88	0.88	0.85	0.88	0.9	0.88	0.95	0.9	0.9	0.88	0.9	0.84	0.88	0.84	0.84	0.9	0.84	0.88	0.9	0.96	0.88	0.89	0.88	0.88	0.9	0.89	0.97	0.85	0.88	0.88	0.83	0.97	0.85
N-macacae-ATCC33926	0.84	0.88	0.91	0.84	0.9	0.86	0.84	0.84	0.94	0.94	0.86	0.96	0.9	0.9	0.9	0.9	0.87	0.88	0.85	0.88	0.9	0.88	0.95	0.9	0.89	0.88	0.9	0.84	0.88	0.83	0.84	0.89	0.84	0.88	0.9	0.96	0.88	0.9	0.88	0.88	0.9	0.89	0.97	0.86	0.88	0.88	0.83	1	0.85
N-macacae-MGYG-HGUT-01381	0.84	0.88	0.91	0.84	0.9	0.86	0.84	0.84	0.94	0.94	0.86	0.96	0.9	0.9	0.9	0.9	0.87	0.88	0.85	0.88	0.9	0.88	0.95	0.9	0.89	0.88	0.9	0.84	0.88	0.83	0.84	0.89	0.84	0.88	0.9	0.96	0.88	0.9	0.88	0.88	0.9	0.89	0.97	0.86	0.88	0.88	0.83	1	0.85
N-macacae-DSMZ19175	0.84	0.88	0.91	0.84	0.9	0.86	0.84	0.84	0.95	0.94	0.86	0.97	0.9	0.9	0.9	0.9	0.87	0.88	0.85	0.88	0.9	0.88	0.95	0.9	0.9	0.88	0.9	0.84	0.88	0.83	0.84	0.9	0.84	0.88	0.9	0.96	0.88	0.9	0.88	0.88	0.9	0.89	0.97	0.86	0.88	0.88	0.83	1	0.85
N-sicca-DSM17713	0.84	0.88	0.91	0.84	0.9	0.85	0.84	0.84	0.94	0.94	0.86	0.96	0.9	0.9	0.9	0.9	0.88	0.88	0.85	0.88	0.9	0.88	0.95	0.9	0.89	0.88	0.9	0.84	0.88	0.85	0.84	0.9	0.84	0.88	0.9	0.96	0.88	0.89	0.88	0.88	0.89	0.89	0.97	0.86	0.88	0.88	0.83	0.97	0.85
N-sicca-ATCC29256	0.84	0.88	0.91	0.84	0.9	0.85	0.84	0.84	0.94	0.94	0.86	0.96	0.9	0.9	0.9	0.9	0.88	0.88	0.85	0.88	0.9	0.88	0.95	0.9	0.89	0.88	0.9	0.84	0.88	0.85	0.84	0.9	0.84	0.88	0.9	0.96	0.88	0.89	0.88	0.88	0.9	0.89	0.97	0.86	0.88	0.88	0.83	0.97	0.85
N-bacilliformis-ATCCBAA-1200	0.84	0.85	0.85	0.84	0.85	0.85	0.84	0.84	0.86	0.85	1	0.86	0.85	0.85	0.85	0.85	0.85	0.85	0.84	0.85	0.85	0.85	0.86	0.85	0.85	0.85	0.85	0.84	0.85	0.83	0.84	0.85	0.84	0.85	0.85	0.85	0.85	0.85	0.85	0.85	0.85	0.85	0.85	0.98	0.85	0.85	0.83	0.86	0.84
N-bacilliformis-DSM23338	0.84	0.85	0.85	0.84	0.85	0.85	0.84	0.84	0.86	0.85	1	0.86	0.85	0.85	0.85	0.85	0.85	0.85	0.84	0.85	0.85	0.86	0.86	0.85	0.85	0.85	0.85	0.84	0.85	0.83	0.84	0.85	0.84	0.85	0.85	0.86	0.85	0.85	0.85	0.85	0.85	0.85	0.86	0.98	0.85	0.85	0.83	0.86	0.84
N-bacilliformis-914-NLAC	0.84	0.85	0.85	0.84	0.85	0.85	0.84	0.84	0.85	0.85	0.98	0.86	0.85	0.85	0.85	0.85	0.85	0.85	0.84	0.85	0.85	0.85	0.85	0.85	0.85	0.85	0.85	0.84	0.85	0.83	0.84	0.85	0.84	0.85	0.85	0.85	0.85	0.85	0.85	0.85	0.85	0.85	0.85	1	0.85	0.86	0.83	0.86	0.84
N-bacilliformis-203-NMEN	0.84	0.85	0.85	0.84	0.86	0.85	0.84	0.84	0.86	0.85	0.97	0.86	0.85	0.85	0.85	0.85	0.85	0.85	0.84	0.85	0.85	0.85	0.86	0.85	0.85	0.85	0.85	0.84	0.86	0.83	0.83	0.85	0.84	0.85	0.86	0.86	0.85	0.85	0.85	0.85	0.85	0.85	0.86	0.97	0.85	0.86	0.83	0.86	0.84
N-sp-F0370	0.84	0.86	0.85	0.84	0.86	0.84	0.84	0.84	0.86	0.85	0.87	0.86	0.86	0.86	0.86	0.86	0.85	0.85	0.84	0.86	0.86	0.86	0.86	0.86	0.86	0.85	0.85	0.84	0.85	0.83	0.84	0.85	0.84	0.86	0.86	0.86	0.86	0.86	0.85	0.86	0.86	0.85	0.86	0.87	0.85	0.86	0.83	0.86	0.84
N-sp-KEM232	0.84	0.85	0.85	0.84	0.86	0.84	0.84	0.84	0.86	0.85	0.87	0.86	0.86	0.86	0.86	0.86	0.85	0.85	0.84	0.86	0.86	0.86	0.86	0.86	0.86	0.85	0.85	0.84	0.85	0.83	0.84	0.85	0.84	0.86	0.86	0.86	0.86	0.86	0.86	0.86	0.86	0.85	0.86	0.87	0.85	0.86	0.84	0.86	0.84
N-perflava-CCH10-H12	0.84	0.88	0.91	0.84	0.89	0.86	0.85	0.85	0.95	0.95	0.86	0.96	0.89	0.9	0.89	0.89	0.88	0.88	0.85	0.88	0.9	0.88	0.95	0.9	0.89	0.88	0.9	0.85	0.88	0.84	0.84	0.9	0.85	0.88	0.89	0.97	0.88	0.89	0.88	0.88	0.89	0.89	0.96	0.86	0.88	0.88	0.83	0.96	0.85
N-caviae-CIP52185	0.85	0.85	0.86	0.85	0.85	1	0.84	0.86	0.86	0.86	0.85	0.86	0.86	0.85	0.86	0.85	0.86	0.86	0.86	0.86	0.86	0.85	0.86	0.85	0.85	0.86	0.86	0.85	0.86	0.84	0.85	0.85	0.86	0.86	0.85	0.86	0.85	0.85	0.86	0.85	0.85	0.86	0	0.85	0.86	0.86	0.85	0.86	0.86
N-sicca-C2006001571	0.85	0.88	0.91	0.84	0.9	0.85	0.84	0.84	0.95	0.95	0.86	0.95	0.9	0.9	0.9	0.9	0.88	0.88	0.85	0.88	0.9	0.88	0.96	0.9	0.9	0.88	0.9	0.84	0.88	0.84	0.84	0.9	0.84	0.88	0.9	0.95	0.88	0.89	0.88	0.88	0.9	0.89	0.95	0.85	0.88	0.89	0.83	0.95	0.85
N-dentiae-DSM19151	0.85	0.83	0.84	1	0.84	0.85	0.85	0.85	0.84	0.84	0.84	0.84	0.84	0.84	0.84	0.84	0.83	0.84	0.84	0.83	0.84	0.84	0.84	0.84	0.84	0.83	0.84	0.85	0.83	0.84	0.85	0.84	0.85	0.83	0.84	0.84	0.83	0.84	0.83	0.84	0.84	0.84	0.84	0.84	0.83	0.84	0.88	0.84	0.84
N-dentiae-NCTC13012	0.85	0.83	0.84	1	0.84	0.85	0.85	0.85	0.84	0.84	0.84	0.84	0.84	0.84	0.84	0.84	0.83	0.84	0.84	0.83	0.84	0.84	0.84	0.84	0.84	0.83	0.84	0.85	0.83	0.84	0.85	0.84	0.85	0.83	0.84	0.84	0.83	0.84	0.83	0.84	0.84	0.84	0.84	0.84	0.83	0.84	0.88	0.84	0.84
N-sp-DentAD-472	0.84	0.85	0.85	0.85	0.86	0.84	0.86	0.84	0.84	0.86	0.84	0.86	0.85	0.85	0.85	0.85	0.85	0.85	0.87	0.85	0.85	0.84	0.83	0.86	0.86	0.86	0.85	0.86	0.86	0.85	0.85	0.85	0.85	0.84	0.84	0.85	0.85	0.85	0.84	0.85	0.85	0.86	0	0.84	0.85	0.86	0.84	0.85	0.86
N-shayeganii-871	0.87	0.84	0.84	0.85	0.84	0.86	0.87	0.87	0.84	0.84	0.84	0.84	0.84	0.84	0.84	0.84	0.84	0.84	0.84	0.84	0.84	0.84	0.84	0.84	0.84	0.84	0.84	0.87	0.84	0.83	0.87	0.84	0.87	0.84	0.84	0.84	0.84	0.84	0.83	0.84	0.84	0.84	0.84	0.84	0.84	0.84	0.84	0.84	0.84
N-shayeganii-DSM22244	0.87	0.84	0.84	0.85	0.84	0.86	0.87	0.88	0.84	0.84	0.84	0.84	0.84	0.84	0.84	0.84	0.84	0.84	0.84	0.84	0.84	0.84	0.84	0.84	0.84	0.84	0.84	0.87	0.84	0.84	0.88	0.83	0.88	0.84	0.84	0.84	0.84	0.84	0.84	0.84	0.84	0.84	0.84	0.84	0.84	0.84	0.84	0.84	0.84
N-dumasiana-114725	0.88	0.84	0.84	0.85	0.84	0.86	0.9	0.98	0.84	0.84	0.84	0.84	0.84	0.84	0.84	0.84	0.83	0.84	0.84	0.84	0.84	0.84	0.84	0.84	0.84	0.84	0.84	0.9	0.84	0.83	0.91	0.84	0.98	0.84	0.84	0.84	0.84	0.84	0.84	0.84	0.84	0.84	0.84	0.84	0.84	0.83	0.84	0.84	0.84
N-weaveri-C2009035459	0.88	0.84	0.84	0.85	0.84	0.84	1	0.9	0.84	0.84	0.84	0.84	0.84	0.84	0.84	0.84	0.84	0.84	0.84	0.84	0.84	0.84	0.84	0.84	0.84	0.84	0.84	0.99	0.84	0.83	0.9	0.84	0.9	0.84	0.84	0.84	0.84	0.84	0.84	0.84	0.84	0.84	0.84	0.84	0.84	0.84	0.84	0.84	0.84
N-weaveri-ATCC51223	0.89	0.84	0.84	0.85	0.84	0.85	0.99	0.9	0.84	0.84	0.84	0.84	0.84	0.84	0.84	0.84	0.84	0.84	0.84	0.84	0.84	0.84	0.84	0.84	0.84	0.84	0.84	1	0.84	0.83	0.9	0.84	0.9	0.84	0.84	0.84	0.84	0.84	0.84	0.84	0.84	0.84	0.84	0.84	0.84	0.84	0.84	0.84	0.84
N-weaveri-C2009028987	0.89	0.84	0.84	0.85	0.84	0.85	0.99	0.9	0.84	0.84	0.84	0.84	0.84	0.84	0.84	0.84	0.84	0.84	0.84	0.84	0.84	0.84	0.84	0.84	0.84	0.84	0.84	0.99	0.84	0.84	0.9	0.84	0.9	0.84	0.84	0.84	0.84	0.84	0.84	0.84	0.84	0.84	0.84	0.84	0.84	0.84	0.84	0.84	0.84
N-weaveri-NCTC13585	0.88	0.84	0.84	0.85	0.84	0.85	0.99	0.9	0.84	0.84	0.84	0.84	0.84	0.84	0.84	0.84	0.84	0.84	0.84	0.84	0.84	0.84	0.84	0.84	0.84	0.84	0.84	0.99	0.84	0.84	0.9	0.84	0.9	0.84	0.84	0.84	0.84	0.84	0.84	0.84	0.84	0.84	0.84	0.84	0.84	0.84	0.85	0.84	0.84
N-weaveri-C2010015191	0.89	0.84	0.84	0.85	0.84	0.86	0.99	0.9	0.84	0.84	0.84	0.84	0.84	0.84	0.84	0.84	0.84	0.84	0.84	0.84	0.84	0.84	0.84	0.84	0.84	0.84	0.84	0.99	0.84	0.84	0.9	0.84	0.9	0.84	0.84	0.84	0.84	0.84	0.84	0.84	0.84	0.84	0.84	0.84	0.84	0.84	0.85	0.84	0.84
N-weaveri-NCTC12742	0.89	0.84	0.84	0.85	0.84	0.85	0.99	0.9	0.84	0.84	0.84	0.84	0.84	0.84	0.84	0.84	0.84	0.84	0.84	0.84	0.84	0.84	0.84	0.84	0.84	0.84	0.84	0.99	0.84	0.84	0.9	0.84	0.9	0.84	0.84	0.84	0.84	0.84	0.84	0.84	0.84	0.84	0.84	0.84	0.84	0.84	0.84	0.84	0.84
N-weaveri-LMG5135	0.89	0.84	0.84	0.85	0.84	0.85	0.99	0.9	0.84	0.84	0.84	0.84	0.84	0.84	0.84	0.84	0.84	0.84	0.84	0.84	0.84	0.84	0.84	0.84	0.84	0.84	0.84	0.99	0.84	0.84	0.9	0.84	0.9	0.84	0.84	0.84	0.84	0.84	0.84	0.84	0.84	0.84	0.84	0.84	0.84	0.84	0.84	0.84	0.84
N-weaveri-C2013013825	0.89	0.84	0.84	0.85	0.84	0.85	0.99	0.9	0.84	0.84	0.84	0.84	0.84	0.84	0.84	0.84	0.84	0.84	0.84	0.84	0.84	0.84	0.84	0.84	0.84	0.84	0.84	0.99	0.84	0.83	0.9	0.84	0.9	0.84	0.84	0.84	0.84	0.84	0.84	0.84	0.84	0.84	0.84	0.84	0.84	0.84	0.84	0.84	0.84
N-animaloris-NCTC12228	0.88	0.84	0.84	0.85	0.84	0.85	0.9	0.91	0.84	0.84	0.84	0.84	0.84	0.84	0.84	0.84	0.84	0.84	0.84	0.84	0.84	0.84	0.84	0.84	0.84	0.84	0.84	0.9	0.84	0.83	1	0.84	0.91	0.84	0.84	0.84	0.84	0.84	0.84	0.84	0.84	0.84	0.84	0.84	0.84	0.84	0.84	0.84	0.84
N-animaloris-DSM21642	0.88	0.84	0.84	0.85	0.84	0.85	0.9	0.91	0.84	0.84	0.84	0.84	0.84	0.84	0.84	0.84	0.84	0.84	0.84	0.84	0.84	0.84	0.84	0.84	0.84	0.84	0.84	0.9	0.84	0.83	1	0.84	0.91	0.84	0.84	0.84	0.84	0.84	0.84	0.84	0.84	0.84	0.84	0.84	0.84	0.84	0.84	0.84	0.84
N-parelongata-CCUG12416	0.88	0.84	0.84	0.85	0.84	0.85	0.9	0.91	0.84	0.84	0.84	0.84	0.84	0.84	0.84	0.84	0.84	0.84	0.84	0.84	0.84	0.84	0.84	0.84	0.84	0.84	0.84	0.9	0.84	0.83	1	0.84	0.91	0.84	0.84	0.84	0.84	0.84	0.84	0.84	0.84	0.84	0.84	0.84	0.84	0.84	0.84	0.84	0.84
N-canis-vedros-M637	0.9	0.84	0.84	0.85	0.84	0.85	0.9	0.9	0.84	0.84	0.84	0.84	0.84	0.84	0.84	0.84	0.84	0.84	0.84	0.84	0.84	0.84	0.84	0.84	0.84	0.84	0.84	0.9	0.84	0.83	0.9	0.84	0.91	0.84	0.84	0.84	0.84	0.84	0.83	0.84	0.84	0.84	0.84	0.84	0.84	0.84	0.86	0.84	0.85
N-canis-ATCC14687	0.9	0.84	0.84	0.85	0.84	0.85	0.9	0.9	0.84	0.84	0.84	0.84	0.84	0.84	0.84	0.84	0.84	0.84	0.84	0.84	0.84	0.84	0.84	0.84	0.84	0.84	0.84	0.9	0.84	0.83	0.9	0.84	0.91	0.84	0.84	0.84	0.84	0.84	0.83	0.84	0.84	0.84	0.84	0.84	0.84	0.84	0.86	0.84	0.84
N-canis-NCTC10296	0.9	0.84	0.84	0.85	0.84	0.85	0.9	0.9	0.84	0.84	0.84	0.84	0.84	0.84	0.84	0.84	0.84	0.84	0.84	0.84	0.84	0.84	0.84	0.84	0.84	0.84	0.84	0.9	0.84	0.83	0.9	0.84	0.91	0.84	0.84	0.84	0.84	0.84	0.83	0.84	0.84	0.84	0.84	0.84	0.84	0.84	0.86	0.84	0.85
N-animaloris-NCTC12227	0.88	0.84	0.84	0.85	0.84	0.85	0.9	0.91	0.84	0.84	0.84	0.84	0.84	0.84	0.84	0.84	0.84	0.84	0.84	0.84	0.84	0.84	0.84	0.84	0.84	0.84	0.84	0.9	0.84	0.83	0.98	0.84	0.91	0.84	0.84	0.84	0.84	0.84	0.84	0.84	0.84	0.84	0.84	0.84	0.84	0.84	0.84	0.84	0.84
N-animaloris-C2015003240	0.88	0.84	0.84	0.85	0.84	0.86	0.9	0.91	0.84	0.84	0.84	0.84	0.84	0.84	0.84	0.84	0.84	0.84	0.84	0.84	0.84	0.84	0.84	0.84	0.84	0.84	0.84	0.9	0.84	0.83	0.98	0.84	0.91	0.84	0.84	0.84	0.84	0.84	0.84	0.84	0.84	0.84	0.84	0.84	0.84	0.84	0.84	0.84	0.84
N-animaloris-C2012029644	0.88	0.84	0.84	0.85	0.84	0.85	0.9	0.91	0.84	0.84	0.84	0.84	0.84	0.84	0.84	0.84	0.84	0.84	0.84	0.84	0.84	0.84	0.84	0.84	0.84	0.84	0.84	0.9	0.84	0.83	0.98	0.84	0.91	0.84	0.84	0.84	0.84	0.84	0.84	0.84	0.84	0.84	0.84	0.84	0.84	0.84	0.84	0.84	0.84
N-zoodegmatis-NCTC12230	0.89	0.84	0.84	0.85	0.84	0.86	0.91	0.91	0.84	0.84	0.83	0.84	0.84	0.84	0.84	0.84	0.84	0.83	0.84	0.84	0.84	0.84	0.84	0.84	0.84	0.84	0.84	0.91	0.84	0.85	0.9	0.84	0.91	0.84	0.84	0.84	0.84	0.84	0.84	0.84	0.84	0.84	0.84	0.84	0.84	0.84	0.84	0.84	0.84
N-zoodegmatis-DSM21643	0.89	0.84	0.84	0.85	0.84	0.86	0.91	0.91	0.84	0.84	0.83	0.84	0.84	0.84	0.84	0.84	0.84	0.83	0.84	0.84	0.84	0.84	0.84	0.84	0.84	0.84	0.84	0.91	0.84	0.85	0.9	0.84	0.91	0.84	0.84	0.84	0.84	0.84	0.84	0.84	0.84	0.84	0.84	0.84	0.84	0.84	0.84	0.84	0.84
N-sicca-surrey-321	0.89	0.84	0.84	0.85	0.84	0.85	0.91	0.91	0.84	0.84	0.84	0.84	0.84	0.84	0.84	0.84	0.84	0.84	0.84	0.84	0.84	0.84	0.84	0.84	0.84	0.84	0.84	0.91	0.84	0.83	0.9	0.84	0.91	0.84	0.84	0.84	0.84	0.84	0.84	0.84	0.84	0.84	0.84	0.84	0.84	0.84	0.84	0.84	0.84
N-zoodegmatis-NCTC12229	0.89	0.84	0.84	0.85	0.84	0.85	0.91	0.91	0.84	0.84	0.84	0.84	0.84	0.84	0.84	0.84	0.84	0.84	0.84	0.84	0.84	0.84	0.84	0.84	0.84	0.84	0.84	0.91	0.84	0.83	0.9	0.84	0.91	0.84	0.84	0.84	0.84	0.84	0.84	0.84	0.84	0.84	0.84	0.84	0.84	0.84	0.84	0.84	0.84
N-sp-74A18	0.88	0.84	0.84	0.85	0.84	0.86	0.9	0.97	0.84	0.84	0.84	0.84	0.84	0.84	0.84	0.84	0.83	0.83	0.84	0.84	0.84	0.84	0.84	0.84	0.84	0.84	0.84	0.9	0.84	0.83	0.91	0.84	0.97	0.84	0.84	0.84	0.84	0.84	0.83	0.84	0.84	0.84	0.84	0.84	0.84	0.84	0.84	0.84	0.84
N-dumasiana-93087	0.88	0.84	0.84	0.85	0.84	0.86	0.9	1	0.84	0.84	0.84	0.84	0.84	0.84	0.84	0.84	0.83	0.84	0.84	0.84	0.84	0.84	0.84	0.84	0.84	0.84	0.84	0.9	0.84	0.83	0.91	0.84	0.98	0.84	0.84	0.84	0.84	0.84	0.84	0.84	0.84	0.84	0.84	0.84	0.84	0.84	0.84	0.84	0.84
N-dumasiana-DSMZ104677	0.88	0.84	0.84	0.85	0.84	0.86	0.9	1	0.84	0.84	0.84	0.84	0.84	0.84	0.84	0.84	0.83	0.84	0.84	0.84	0.84	0.84	0.84	0.84	0.84	0.84	0.84	0.9	0.84	0.83	0.91	0.84	0.98	0.84	0.84	0.84	0.84	0.84	0.84	0.84	0.84	0.84	0.84	0.84	0.84	0.84	0.84	0.84	0.84
N-dumasiana-124861	0.89	0.84	0.84	0.85	0.84	0.86	0.9	0.98	0.84	0.84	0.84	0.84	0.84	0.84	0.84	0.84	0.84	0.84	0.84	0.84	0.84	0.84	0.84	0.84	0.84	0.84	0.84	0.9	0.84	0.83	0.91	0.84	1	0.84	0.84	0.84	0.84	0.84	0.84	0.84	0.84	0.84	0.84	0.84	0.84	0.84	0.84	0.84	0.84
N-sp-DentCa1247	0.9	0.84	0.84	0.85	0.84	0.85	0.9	0.89	0.84	0.84	0.84	0.84	0.84	0.84	0.84	0.84	0.84	0.84	0.84	0.84	0.84	0.84	0.84	0.84	0.84	0.84	0.84	0.91	0.84	0.84	0.9	0.84	0.89	0.84	0.84	0.84	0.84	0.84	0.84	0.84	0.84	0.84	0.84	0.84	0.84	0.84	0.84	0.84	0.84
N-wadsworthii-C2008000421	1	0.84	0.84	0.85	0.84	0.85	0.88	0.88	0.84	0.84	0.84	0.84	0.84	0.84	0.84	0.84	0.84	0.84	0.84	0.84	0.84	0.84	0.84	0.84	0.84	0.84	0.84	0.89	0.84	0.83	0.88	0.84	0.89	0.84	0.84	0.84	0.84	0.84	0.84	0.84	0.84	0.84	0.84	0.84	0.84	0.84	0.84	0.84	0.84
N-wadsworthii-9715	0.97	0.84	0.85	0.85	0.84	0.86	0.89	0.89	0.84	0.84	0.84	0.84	0.84	0.84	0.84	0.84	0.84	0.84	0.84	0.84	0.84	0.84	0.84	0.84	0.84	0.84	0.84	0.89	0.85	0.84	0.89	0.84	0.89	0.84	0.84	0.84	0.84	0.84	0.84	0.84	0.84	0.84	0.84	0.84	0.84	0.84	0.84	0.84	0.84
N-wadsworthii-DSM22245	0.97	0.84	0.84	0.85	0.84	0.86	0.89	0.89	0.84	0.84	0.84	0.84	0.84	0.84	0.84	0.84	0.84	0.84	0.84	0.84	0.84	0.84	0.84	0.84	0.84	0.84	0.84	0.89	0.85	0.84	0.89	0.84	0.89	0.84	0.84	0.84	0.84	0.84	0.84	0.84	0.84	0.84	0.84	0.84	0.84	0.84	0.84	0.84	0.85
N-sp-83E+035	0.93	0.83	0.84	0.85	0.83	0.84	0.88	0.88	0.84	0.84	0.84	0.84	0.83	0.83	0.84	0.83	0.84	0.83	0.84	0.84	0.84	0.84	0.84	0.84	0.83	0.84	0.84	0.88	0.84	0.84	0.88	0.84	0.88	0.84	0.84	0.84	0.84	0.84	0.84	0.84	0.84	0.84	0.84	0.84	0.84	0.84	0.84	0.84	0.84
[truncated: 212 more columns]
