# Supplementary material for: Evolution of longitudinal division in multicellular bacteria of the Neisseriaceae family
Source: Nat Commun. 2022 Aug 22;13:4853. doi: 10.1038/s41467-022-32260-w (PMC9395523; doi:10.1038/s41467-022-32260-w)
Supplement: Supplementary file 14 — Supplementary Dataset 3 [file 41467_2022_32260_MOESM14_ESM.xlsx]

## Sheet: Table S3
Supplementary Data 3. Genes used for the Neisseriaceae phylogeny.
Gene	Annotation
rplW	50S ribosomal protein L23
rpsF	30S ribosomal protein S6
ihfB	Integration host factor subunit beta
rpsD	30S ribosomal protein S4
dcd	dCTP deaminase
rplS	50S ribosomal protein L19
rplE	50S ribosomal protein L5
erpA	Iron-sulfur cluster insertion protein ErpA
acpP	Acyl carrier protein
rpmI	50S ribosomal protein L35
rpmA	50S ribosomal protein L27
rplU	50S ribosomal protein L21
atpH_1	ATP synthase subunit c
rplT	50S ribosomal protein L20
rpsR	30S ribosomal protein S18
holB	hypothetical protein
glnQ	Glutamine transport ATP-binding protein GlnQ
group_5261	hypothetical protein
tsaE	tRNA threonylcarbamoyladenosine biosynthesis protein TsaE
group_5927	hypothetical protein
yaaA	Peroxide stress resistance protein YaaA
pgsA	CDP-diacylglycerol--glycerol-3-phosphate 3-phosphatidyltransferase
tcdA	tRNA threonylcarbamoyladenosine dehydratase
ybeY	Endoribonuclease YbeY
trmD	tRNA (guanine-N(1)-)-methyltransferase
lptA	Lipopolysaccharide export system protein LptA
engB	putative GTP-binding protein EngB
ruvC	Crossover junction endodeoxyribonuclease RuvC
pasT	Persistence and stress-resistance toxin PasT
acpS	Holo-[acyl-carrier-protein] synthase
cyaY	Iron-sulfur cluster assembly protein CyaY
zapA	Cell division protein ZapA
group_7450	hypothetical protein
gatC	Glutamyl-tRNA(Gln) amidotransferase subunit C
yhbY	RNA-binding protein
tolQ	Tol-Pal system protein TolQ
tusA	Sulfur carrier protein TusA
atpG	ATP synthase gamma chain
fis	DNA-binding protein Fis
bcp	Peroxiredoxin Bcp
ispH	4-hydroxy-3-methylbut-2-enyl diphosphate reductase
nusB	Transcription antitermination protein NusB
folB	Dihydroneopterin aldolase
oxyR	Hydrogen peroxide-inducible genes activator
hfq	RNA-binding protein Hfq
tatA	Sec-independent protein translocase protein TatA
iscA	Iron-binding protein IscA
ribH	6,7-dimethyl-8-ribityllumazine synthase
grxD	Glutaredoxin 4
ybaB	Nucleoid-associated protein YbaB
rpsT	30S ribosomal protein S20
groS	10 kDa chaperonin
ihfA	Integration host factor subunit alpha
rpmB	50S ribosomal protein L28
rpmG	50S ribosomal protein L33
rpmH	50S ribosomal protein L34
yffB	Protein YffB
rsuA	Ribosomal small subunit pseudouridine synthase A
cmk	Cytidylate kinase
pgpA	Phosphatidylglycerophosphatase A
proQ	hypothetical protein
tsaD	tRNA N6-adenosine threonylcarbamoyltransferase
exbD	Biopolymer transport protein ExbD
rsmH	Ribosomal RNA small subunit methyltransferase H
kdsC	3-deoxy-D-manno-octulosonate 8-phosphate phosphatase KdsC
mntB	Manganese transport system membrane protein MntB
def1	Peptide deformylase 1
ybcJ	putative protein YbcJ
cysQ	3'(2'),5'-bisphosphate nucleotidase CysQ
group_8222	hypothetical protein
ibaG	Acid stress protein IbaG
rlmE	Ribosomal RNA large subunit methyltransferase E
rpsP	30S ribosomal protein S16
ilvH	Acetolactate synthase isozyme 3 small subunit
greA	Transcription elongation factor GreA
rplB	50S ribosomal protein L2
rpsO	30S ribosomal protein S15
rpsE	30S ribosomal protein S5
rpmF	50S ribosomal protein L32
fabF_2	3-oxoacyl-[acyl-carrier-protein] synthase 2
sspB	hypothetical protein
group_5518	hypothetical protein
bolA	hypothetical protein
group_5619	hypothetical protein
minC	Septum site-determining protein MinC
group_6261	hypothetical protein
group_6587	hypothetical protein
pncC	Nicotinamide-nucleotide amidohydrolase PncC
rplI	50S ribosomal protein L9
slyX	Protein SlyX
clpS	ATP-dependent Clp protease adapter protein ClpS
apt	Adenine phosphoribosyltransferase
anr	Transcriptional activator protein Anr
sspA	Stringent starvation protein A
fdx_1	2Fe-2S ferredoxin
aceF	Dihydrolipoyllysine-residue acetyltransferase component of pyruvate dehydrogenase complex
pilT_2	Twitching mobility protein
gmhA	Phosphoheptose isomerase
group_6032	hypothetical protein
ispG	4-hydroxy-3-methylbut-2-en-1-yl diphosphate synthase (flavodoxin)
group_6781	D-beta-D-heptose 1-phosphate adenylyltransferase
potH	Putrescine transport system permease protein PotH
iscR	HTH-type transcriptional regulator IscR
pdxH	Pyridoxine/pyridoxamine 5'-phosphate oxidase
minE	Cell division topological specificity factor
group_8373	hypothetical protein
hslR	Heat shock protein 15
pyrB	Aspartate carbamoyltransferase catalytic subunit
rpoZ	DNA-directed RNA polymerase subunit omega
group_9547	hypothetical protein
ccoP2	Cytochrome c6
ssb	Single-stranded DNA-binding protein
mepH	hypothetical protein
rsmA	Ribosomal RNA small subunit methyltransferase A
lpxL_2	Lipid A biosynthesis lauroyltransferase
ptsN	Nitrogen regulatory protein
hupB	DNA-binding protein HU-beta
group_6375	hypothetical protein
holA	DNA polymerase III subunit delta
hpf	Ribosome hibernation promoting factor
potA	Spermidine/putrescine import ATP-binding protein PotA
yceD	hypothetical protein
group_7914	hypothetical protein
group_8299	hypothetical protein
clpP	ATP-dependent Clp protease proteolytic subunit
group_8425	hypothetical protein
group_8841	hypothetical protein
group_8949	hypothetical protein
sdhD	Succinate dehydrogenase hydrophobic membrane anchor subunit
ndhJ	NAD(P)H-quinone oxidoreductase subunit J, chloroplastic
bfr_1	Bacterioferritin
tilS	tRNA(Ile)-lysidine synthase
ispD	2-C-methyl-D-erythritol 4-phosphate cytidylyltransferase
ispA	Farnesyl diphosphate synthase
plsC	hypothetical protein
trmR	tRNA 5-hydroxyuridine methyltransferase
lolE	Lipoprotein-releasing system transmembrane protein LolE
ung	Uracil-DNA glycosylase
coaE	Dephospho-CoA kinase
corC	Magnesium and cobalt efflux protein CorC
sdhC	Succinate dehydrogenase cytochrome b556 subunit
group_7277	hypothetical protein
bfr_2	Bacterioferritin
prs	Ribose-phosphate pyrophosphokinase
group_8756	hypothetical protein
queF	NADPH-dependent 7-cyano-7-deazaguanine reductase
trmL	tRNA (cytidine(34)-2'-O)-methyltransferase
group_9089	Universal stress protein
mraZ	Transcriptional regulator MraZ
panD	Aspartate 1-decarboxylase
ubiE	Ubiquinone/menaquinone biosynthesis C-methyltransferase UbiE
infC	Translation initiation factor IF-3
aceE	Pyruvate dehydrogenase E1 component
ilvI	Acetolactate synthase isozyme 3 large subunit
folK	2-amino-4-hydroxy-6-hydroxymethyldihydropteridine pyrophosphokinase
lolD	Lipoprotein-releasing system ATP-binding protein LolD
crtB	15-cis-phytoene synthase
group_6034	hypothetical protein
rlmN	Dual-specificity RNA methyltransferase RlmN
resA_2	Thiol-disulfide oxidoreductase ResA
pyrI	Aspartate carbamoyltransferase regulatory chain
group_7468	hypothetical protein
group_7683	hypothetical protein
recR	Recombination protein RecR
yfkJ	Low molecular weight protein-tyrosine-phosphatase YfkJ
glpE	Sulfurtransferase
ftsX	Cell division protein FtsX
grxC	Glutaredoxin 3
group_8937	hypothetical protein
yajC	Sec translocon accessory complex subunit YajC
group_9222	hypothetical protein
queH	Epoxyqueuosine reductase QueH
group_9320	hypothetical protein
ftsE	Cell division ATP-binding protein FtsE
zur	Zinc uptake regulation protein
rpsQ	30S ribosomal protein S17
cspD	Cold shock-like protein CspD
rlpA	Endolytic peptidoglycan transglycosylase RlpA
yafJ	Putative glutamine amidotransferase YafJ
atpC	ATP synthase epsilon chain
group_6669	hypothetical protein
cc4	Cytochrome c4
group_6907	hypothetical protein
dsbB	Disulfide bond formation protein B
oprM	Outer membrane protein OprM
recO	DNA repair protein RecO
grxB	Glutaredoxin 2
group_7648	hypothetical protein
rho	Transcription termination factor Rho
bfd	hypothetical protein
xseB	Exodeoxyribonuclease 7 small subunit
group_9124	hypothetical protein
metXA	Bifunctional methionine biosynthesis protein MetXA/MetW
rplQ	50S ribosomal protein L17
ndhC	NAD(P)H-quinone oxidoreductase subunit 3
rpmC	50S ribosomal protein L29
coaBC	Coenzyme A biosynthesis bifunctional protein CoaBC
slt	hypothetical protein
group_2696	hypothetical protein
tsaC	Threonylcarbamoyl-AMP synthase
rpe	Ribulose-phosphate 3-epimerase
rsmE	Ribosomal RNA small subunit methyltransferase E
rsmD	Ribosomal RNA small subunit methyltransferase D
fimA	hypothetical protein
bamC	putative protein
mlaD	Intermembrane phospholipid transport system binding protein MlaD
bamE	Outer membrane protein assembly factor BamE
mtrR	HTH-type transcriptional regulator MtrR
group_7622	hypothetical protein
group_7894	hypothetical protein
petA	Ubiquinol-cytochrome c reductase iron-sulfur subunit
aroG	Phospho-2-dehydro-3-deoxyheptonate aldolase, Phe-sensitive
gpt	Xanthine phosphoribosyltransferase
fusA	Elongation factor G
rpoA	DNA-directed RNA polymerase subunit alpha
hisI	Phosphoribosyl-AMP cyclohydrolase
yidD	Putative membrane protein insertion efficiency factor
hinT	Purine nucleoside phosphoramidase
group_9121	hypothetical protein
sdhE	FAD assembly factor SdhE
group_9637	hypothetical protein
nuoB	NADH-quinone oxidoreductase subunit B
rpsG	30S ribosomal protein S7
group_1998	hypothetical protein
mpl	UDP-N-acetylmuramate--L-alanyl-gamma-D-glutamyl-meso-2,6-diaminoheptandioate ligase
dnaQ	DNA polymerase III subunit epsilon
glnS	Glutamine--tRNA ligase
dapA	4-hydroxy-tetrahydrodipicolinate synthase
lipB	Octanoyltransferase
amiC	N-acetylmuramoyl-L-alanine amidase AmiC
outO	Type 4 prepilin-like proteins leader peptide-processing enzyme
recX	Regulatory protein RecX
rimI	[Ribosomal protein S18]-alanine N-acetyltransferase
group_6610	putative phosphatase
tig	Trigger factor
secY	Protein translocase subunit SecY
yeiR	Zinc-binding GTPase YeiR
group_7480	hypothetical protein
tphA1II	hypothetical protein
tag	DNA-3-methyladenine glycosylase 1
yhfA	Protein YhfA
ybaK	Cys-tRNA(Pro)/Cys-tRNA(Cys) deacylase YbaK
group_9031	hypothetical protein
atpF	ATP synthase subunit b
group_9645	hypothetical protein
mexB	Multidrug resistance protein MexB
rpsJ	30S ribosomal protein S10
mrcA	Penicillin-binding protein 1A
apbC	Iron-sulfur cluster carrier protein
ispE	4-diphosphocytidyl-2-C-methyl-D-erythritol kinase
gph_1	Phosphoglycolate phosphatase
group_4875	hypothetical protein
dapB	4-hydroxy-tetrahydrodipicolinate reductase
yciI	putative protein
bioB	Biotin synthase
group_5965	hypothetical protein
gshB	Glutathione synthetase
ispU	Ditrans,polycis-undecaprenyl-diphosphate synthase ((2E,6E)-farnesyl-diphosphate specific)
rimP	Ribosome maturation factor RimP
fabG_2	3-oxoacyl-[acyl-carrier-protein] reductase FabG
ubiK	Ubiquinone biosynthesis accessory factor UbiK
hemN	Oxygen-independent coproporphyrinogen III oxidase
gmk	Guanylate kinase
pgk	Phosphoglycerate kinase
group_7169	hypothetical protein
secG	Protein-export membrane protein SecG
hprK	HPr kinase/phosphorylase
group_8643	hypothetical protein
iscX	Protein IscX
group_9556	hypothetical protein
rplX	50S ribosomal protein L24
nuoD	NADH-quinone oxidoreductase subunit D
rplV	50S ribosomal protein L22
proS	Proline--tRNA ligase
rpsL	30S ribosomal protein S12
ubiB	putative protein kinase UbiB
hxcR	hypothetical protein
secD	Protein translocase subunit SecD
gspF	Putative type II secretion system protein F
yggS	Pyridoxal phosphate homeostasis protein
dnaB	Replicative DNA helicase
nadD	Nicotinate-nucleotide adenylyltransferase
rnfH	hypothetical protein
ppsR	Phosphoenolpyruvate synthase regulatory protein
ydcV	Inner membrane ABC transporter permease protein YdcV
prmB	50S ribosomal protein L3 glutamine methyltransferase
pyrC	Dihydroorotase
rbgA	Ribosome biogenesis GTPase A
group_8243	hypothetical protein
hpt	Hypoxanthine-guanine phosphoribosyltransferase
accA	Acetyl-coenzyme A carboxylase carboxyl transferase subunit alpha
rpsN	30S ribosomal protein S14
recB	RecBCD enzyme subunit RecB
group_2039	putative protein
trpD	Anthranilate phosphoribosyltransferase
pcm	Protein-L-isoaspartate O-methyltransferase
dgkA	Diacylglycerol kinase
plsY	putative glycerol-3-phosphate acyltransferase
lolB	Outer-membrane lipoprotein LolB
mnmE	tRNA modification GTPase MnmE
ndk	Nucleoside diphosphate kinase
tpiA	Triosephosphate isomerase
group_7858	hypothetical protein
mraY	Phospho-N-acetylmuramoyl-pentapeptide-transferase
minD	Septum site-determining protein MinD
dksA	RNA polymerase-binding transcription factor DksA
group_8810	hypothetical protein
nrdB	Ribonucleoside-diphosphate reductase 1 subunit beta
rpmE2	50S ribosomal protein L31 type B
rpsM	30S ribosomal protein S13
dnaE	DNA polymerase III subunit alpha
bamA	Outer membrane protein assembly factor BamA
rne	Ribonuclease E
polA	DNA polymerase I
rplN	50S ribosomal protein L14
ftsH	ATP-dependent zinc metalloprotease FtsH
serS	Serine--tRNA ligase
dacC	D-alanyl-D-alanine carboxypeptidase DacC
recN	DNA repair protein RecN
folD	Bifunctional protein FolD protein
sppA	hypothetical protein
groL	60 kDa chaperonin
yajR	Inner membrane transport protein YajR
ilvA	L-threonine dehydratase biosynthetic IlvA
murJ	putative lipid II flippase MurJ
pta	hypothetical protein
orn	Oligoribonuclease
hemE	Uroporphyrinogen decarboxylase
group_6430	hypothetical protein
bioH	Pimeloyl-[acyl-carrier protein] methyl ester esterase
group_7278	Inorganic triphosphatase
hemD	hypothetical protein
gloA	Lactoylglutathione lyase
yciO	putative protein YciO
group_7640	hypothetical protein
msrC	Free methionine-R-sulfoxide reductase
fabI	Enoyl-[acyl-carrier-protein] reductase [NADH] FabI
mlaE	Intermembrane phospholipid transport system permease protein MlaE
fadM	Long-chain acyl-CoA thioesterase FadM
group_8468	hypothetical protein
smpB	SsrA-binding protein
group_8941	hypothetical protein
yfgD	putative protein YfgD
group_9840	hypothetical protein
fdx_2	Ferredoxin
rplK	50S ribosomal protein L11
ruvB_1	Holliday junction ATP-dependent DNA helicase RuvB
rpsS	30S ribosomal protein S19
dusB	tRNA-dihydrouridine synthase B
maeB	NADP-dependent malic enzyme
pqiA	Intermembrane transport protein PqiA
parC	DNA topoisomerase 4 subunit A
ldcA	hypothetical protein
dusC	tRNA-dihydrouridine(16) synthase
rluC	Ribosomal large subunit pseudouridine synthase C
mltB	Membrane-bound lytic murein transglycosylase B
group_6044	hypothetical protein
rluF	Dual-specificity RNA pseudouridine synthase RluF
aroE	Shikimate dehydrogenase (NADP(+))
cpoB	Cell division coordinator CpoB
metQ	D-methionine-binding lipoprotein MetQ
amgK	N-acetylmuramate/N-acetylglucosamine kinase
ispF	2-C-methyl-D-erythritol 2,4-cyclodiphosphate synthase
group_8191	hypothetical protein
gcvH	Glycine cleavage system H protein
group_8948	hypothetical protein
group_9201	hypothetical protein
purL	Phosphoribosylformylglycinamidine synthase
mreB	Cell shape-determining protein MreB
group_9808	hypothetical protein
rpmD	50S ribosomal protein L30
alaS	Alanine--tRNA ligase
norR	Anaerobic nitric oxide reductase transcription regulator NorR
lutA_2	hypothetical protein
prmC_2	Release factor glutamine methyltransferase
recD	RecBCD enzyme subunit RecD
acrE	Multidrug export protein AcrE
group_3798	hypothetical protein
pcnB	Poly(A) polymerase I
lpxK	Tetraacyldisaccharide 4'-kinase
dxr	1-deoxy-D-xylulose 5-phosphate reductoisomerase
cysB	HTH-type transcriptional regulator CysB
ycfH	putative metal-dependent hydrolase YcfH
group_5612	hypothetical protein
hemA	Glutamyl-tRNA reductase
trmJ	tRNA (cytidine/uridine-2'-O-)-methyltransferase TrmJ
manX	hypothetical protein
surA	Chaperone SurA
group_6627	hypothetical protein
macA	Macrolide export protein MacA
guaA	GMP synthase [glutamine-hydrolyzing]
group_7068	hypothetical protein
pbpG	hypothetical protein
yfeX	Dye-decolorizing peroxidase YfeX
fur	Ferric uptake regulation protein
lysS	Lysine--tRNA ligase
frr	Ribosome-recycling factor
group_8942	hypothetical protein
rplD	50S ribosomal protein L4
nqo2	NADH-quinone oxidoreductase subunit 2
glyQ	Glycine--tRNA ligase alpha subunit
