# Supplementary material for: Evolution of longitudinal division in multicellular bacteria of the Neisseriaceae family
Source: Nat Commun. 2022 Aug 22;13:4853. doi: 10.1038/s41467-022-32260-w (PMC9395523; doi:10.1038/s41467-022-32260-w)
Supplement: Supplementary file 15 — Supplementary Dataset 4 [file 41467_2022_32260_MOESM15_ESM.xlsx]

## Sheet: Sheet1
Supplementary Data 4. Table of identified muropeptides. Identity was confirmed by MS analysis. Short name, structure, theoretical, observed neutral mass in Da and retention time are indicated.
		Neutral Mass (Da)
Name	Structurea	Theoretical	Observed	Difference	RT
Conchiformibius steedae DSM 2580
M3	GlcNAc-MurNAc-L-Ala-D-Glu-DAP	870.371	870.374	-0.00294994	2.83
M4G	GlcNAc-MurNAc-L-Ala-D-Glu-DAP-Gly	927.392	927.396	-0.00389794	3.3
M5G	GlcNAc-MurNAc-L-Ala-D-Glu-DAP-D-Ala-Gly	998.429	998.423	0.00585006	4.15
M4	GlcNAc-MurNAc-L-Ala-D-Glu-DAP-D-Ala	941.408	941.404	0.00355006	4.57
M2	GlcNAc-MurNAc-L-Ala-D-Glu	698.286	698.292	-0.00597497	4.81
M5	GlcNAc-MurNAc-L-Ala-D-Glu-DAP-D-Ala-D-Ala	1012.44	1012.45	-0.00334994	5.27
M44	dimer of M4 and tetrapeptide L-Ala-D-Glu-DAP-Gly (crosslinked at D-Ala-DAP)	1384.61	1384.61	0.00177006	5.54
D34G	M3-M4G (crosslinked at DAP-DAP)	1779.75	1779.77	-0.0188499	6.07
D33	M3-M3 (crosslinked at DAP-DAP)	1722.73	1722.74	-0.00874994	6.53
D43	M4-M3 (crosslinked at D-Ala-DAP)	1793.77	1793.78	-0.0170499	7.01
D45G	M4-M5G (crosslinked at D-Ala-DAP)	1921.83	1921.84	-0.0110049	7.28
D44	M4-M4 (crosslinked at D-Ala-DAP)	1864.8	1864.81	-0.00834994	7.89
D45	M4-M5 (crosslinked at D-Ala-DAP)	1935.84	1935.87	-0.0271499	8.3
T343/T433	M3-M4-M3 (crosslinked at DAP-DAP and D-Ala-DAP)/ M4-M3-M3 (crosslinked at D-Ala-DAP and DAP-DAP)	2646.13	2646.16	-0.0335349	8.68
T443	M4-M4-M3 (crosslinked at D-Ala-DAP)	2717.16	2717.17	-0.0052849	9.03
T445G	M4-M4-M5G (crosslinked at D-Ala-DAP)	2845.22	2845.22	-0.0013649	9.26
T344	M3-M4-M4 (crosslinked at DAP-DAP and D-Ala-DAP)	2717.16	2717.19	-0.0220849	9.38
T444	M4-M4-M4 (crosslinked at D-Ala-DAP)	2788.2	2788.2	0.0011751	9.66
T445	M4-M4-M5 (crosslinked at D-Ala-DAP)	2859.24	2859.26	-0.0183149	9.8
Tt4443	M4-M4-M4-M3 (crosslinked at D-Ala-DAP)	3640.56	3640.59	-0.0239349	9.9
D43Anh	M4-M3Anh (crosslinked at D-Ala-DAP)	1773.74	1773.75	-0.00894994	10.13
Tt4444	M4-M4-M4-M4 (crosslinked at D-Ala-DAP)	3711.6	3711.61	-0.0136949	10.24
D44Anh	M4-M4Anh (crosslinked at D-Ala-DAP)	1844.78	1844.8	-0.0180899	10.62
T344Anh	M3-M4-M4Anh (crosslinked at DAP-DAP and D-Ala-DAP)	2697.14	2697.17	-0.0305849	10.73
T444Anh	M4-M4-M4Anh (crosslinked at D-Ala-DAP)	2768.18	2768.18	-0.0083949	10.92
T3442xAnh	M3-M4Anh-M4Anh (crosslinked at DAP-DAP and D-Ala-DAP)	2677.11	2677.15	-0.0391349	11.3
T4442xAnh	M4-M4Anh-M4Anh (crosslinked at D-Ala-DAP)	2748.15	2748.15	0.0030251	11.515
Simonsiella muelleri ATCC 29453
M3	GlcNAc-MurNAc-L-Ala-D-Glu-DAP	870.371	870.379	-0.00798994	2.7774
M4G	GlcNAc-MurNAc-L-Ala-D-Glu-DAP-Gly	927.392	927.401	-0.00855794	3.26
M5G	GlcNAc-MurNAc-L-Ala-D-Glu-DAP-D-Ala-Gly	998.429	998.437	-0.00802994	4.11
M4	GlcNAc-MurNAc-L-Ala-D-Glu-DAP-D-Ala	941.408	941.409	-0.00160994	4.55
M2	GlcNAc-MurNAc-L-Ala-D-Glu	698.286	698.293	-0.00754497	4.8
M5	GlcNAc-MurNAc-L-Ala-D-Glu-DAP-D-Ala-D-Ala	1012.44	1012.44	0.000490064	5.27
M44	dimer of M4 and tetrapeptide L-Ala-D-Glu-DAP-Gly (crosslinked at D-Ala-DAP)	1384.61	1384.62	-0.0121499	5.57
M4(OAc)	M4o-acetyl MurNAc	983.445	983.419	0.0261098	6.44
D45G	M4-M5G (crosslinked at D-Ala-DAP)	1921.83	1921.84	-0.0155049	7.2
D44	M4-M4 (crosslinked at D-Ala-DAP)	1864.8	1864.81	-0.00864994	7.8
D45	M4-M5 (crosslinked at D-Ala-DAP)	1935.84	1935.85	-0.0035049	8.21
M4Anh	GlcNAc-(1-6anhydro)MurNAc-L-Ala-D-Glu-DAP-D-Ala	921.381	921.384	-0.00200994	8.82
T445G	M4-M4-M5G (crosslinked at D-Ala-DAP)	2845.22	2845.23	-0.0033149	9.19
T344	M3-M4-M4 (crosslinked at DAP-DAP and D-Ala-DAP)	2717.16	2717.17	-0.0057949	9.34
D44(OAc)	M4-M4o-acetyl MurNAc (crosslinked at D-Ala-DAP)	1906.84	1906.83	0.0101049	9.52
T444	M4-M4-M4 (crosslinked at D-Ala-DAP)	2788.2	2788.22	-0.0198849	9.61
T445	M4-M4-M5 (crosslinked at D-Ala-DAP)	2859.24	2859.3	-0.0591449	9.8
Tt4445G	M4-M4-M4-M5G (crosslinked at D-Ala-DAP)	3768.62	3768.62	-0.0012549	9.99
Tt4443	M4-M4-M4-M3 (crosslinked at D-Ala-DAP)	3640.56	3640.5	0.0572751	10.12
Tt4444	M4-M4-M4-M4 (crosslinked at D-Ala-DAP)	3711.6	3711.64	-0.0404849	10.21
T444(OAc)	M4-M4-M4o-acetyl MurNAc (crosslinked at D-Ala-DAP)	2830.24	2830.23	0.00817486	10.4
D44Anh	M4-M4Anh (crosslinked at D-Ala-DAP)	1844.78	1844.79	-0.00860994	10.59
T344Anh	M3-M4-M4Anh (crosslinked at DAP-DAP and D-Ala-DAP)	2697.14	2697.17	-0.0346349	10.7
T444Anh	M4-M4-M4Anh (crosslinked at D-Ala-DAP)	2768.18	2768.19	-0.0117849	10.9
T4442xAnh	M4-M4Anh-M4Anh (crosslinked at D-Ala-DAP)	2748.15	2748.17	-0.0169549	11.37
Alysiella filiformis DSM 16848
M5K	GlcNAc-MurNAc-L-Ala-D-Glu-DAP-D-Ala-D-Lys	1069.5	1069.5	-0.000123936	2.59
M3	GlcNAc-MurNAc-L-Ala-D-Glu-DAP	870.371	870.379	-0.00794994	2.78
M5R	GlcNAc-MurNAc-L-Ala-D-Glu-DAP-D-Ala-D-Arg	1097.51	1097.51	-0.00480994	3.3
M4	GlcNAc-MurNAc-L-Ala-D-Glu-DAP-D-Ala	941.408	941.401	0.00653006	4.55
M2	GlcNAc-MurNAc-L-Ala-D-Glu	698.286	698.294	-0.00773497	4.8
M5	GlcNAc-MurNAc-L-Ala-D-Glu-DAP-D-Ala-D-Ala	1012.44	1012.44	0.000110064	5.26
M44	dimer of M4 and tetrapeptide L-Ala-D-Glu-DAP-Gly (crosslinked at D-Ala-DAP)	1384.61	1384.61	-0.00168994	5.55
D45K	M4-M5K (crosslinked at D-Ala-DAP)	1992.9	1992.91	-0.0102609	6.17
M4(OAc)	M4o-acetyl MurNAc	983.445	983.42	0.0250498	6.45
D45R	M4-M5R (crosslinked at D-Ala-DAP)	2020.91	2020.91	-0.000664904	6.55
D43	M4-M3 (crosslinked at D-Ala-DAP)	1793.77	1793.76	0.0052251	6.95
D34	M3-M4 (crosslinked at DAP-DAP)	1793.77	1793.79	-0.0246549	7.25
D44	M4-M4 (crosslinked at D-Ala-DAP)	1864.8	1864.81	-0.0101499	7.81
T445K	M4-M4-M5K (crosslinked at D-Ala-DAP)	2916.3	2916.32	-0.0203949	8.1
D45	M4-M5 (crosslinked at D-Ala-DAP)	1935.84	1935.86	-0.0224649	8.2
T445R	M4-M4-M5R (crosslinked at D-Ala-DAP)	2944.3	2944.32	-0.0204969	8.52
M4Anh	GlcNAc-(1-6anhydro)MurNAc-L-Ala-D-Glu-DAP-D-Ala	921.381	921.386	-0.00492994	8.85
T443	M4-M4-M3 (crosslinked at D-Ala-DAP)	2717.16	2717.18	-0.0120949	8.96
D44(OAc)	M4-M4o-acetyl MurNAc (crosslinked at D-Ala-DAP)	1906.84	1906.81	0.0361149	9.52
T444	M4-M4-M4 (crosslinked at D-Ala-DAP)	2788.2	2788.21	-0.0062349	9.62
Tt4443	M4-M4-M4-M3 (crosslinked at D-Ala-DAP)	3640.56	3640.57	-0.0083349	9.87
Tt4444	M4-M4-M4-M4 (crosslinked at D-Ala-DAP)	3711.6	3711.64	-0.0405749	10.21
T444(OAc)	M4-M4-M4o-acetyl MurNAc (crosslinked at D-Ala-DAP)	2830.24	2830.23	0.00673486	10.34
D44Anh	M4-M4Anh (crosslinked at D-Ala-DAP)	1844.78	1844.79	-0.00990994	10.6
T344Anh	M3-M4-M4Anh (crosslinked at DAP-DAP and D-Ala-DAP)	2697.14	2697.16	-0.0245249	10.7
T444Anh	M4-M4-M4Anh (crosslinked at D-Ala-DAP)	2768.18	2768.19	-0.0142149	10.89
T4442xAnh	M4-M4Anh-M4Anh (crosslinked at D-Ala-DAP)	2748.15	2748.17	-0.0201649	11.4
Neisseria elongata subspglycolytica ATCC 29315
M3	GlcNAc-MurNAc-L-Ala-D-Glu-DAP	870.371	870.374	-0.00296994	2.72
M4G	GlcNAc-MurNAc-L-Ala-D-Glu-DAP-Gly	927.392	927.397	-0.00483794	3.21
M5G	GlcNAc-MurNAc-L-Ala-D-Glu-DAP-D-Ala-Gly	998.429	998.434	-0.00436994	4.07
M4	GlcNAc-MurNAc-L-Ala-D-Glu-DAP-D-Ala	941.408	941.405	0.00245006	4.5
M2	GlcNAc-MurNAc-L-Ala-D-Glu	698.286	698.287	-0.000804968	4.73
M5	GlcNAc-MurNAc-L-Ala-D-Glu-DAP-D-Ala-D-Ala	1012.44	1012.45	-0.00464994	5.2
M44	dimer of M4 and tetrapeptide L-Ala-D-Glu-DAP-Gly (crosslinked at D-Ala-DAP)	1384.61	1384.62	-0.00964994	5.46
D34G	M3-M4G (crosslinked at DAP-DAP)	1779.75	1779.75	-0.000449936	6.23
D33	M3-M3 (crosslinked at DAP-DAP)	1722.73	1722.73	-0.00116994	6.43
D44G	M4-M4 (crosslinked at D-Ala-DAP)	1850.79	1850.8	-0.0146299	6.71
D43	M4-M3 (crosslinked at D-Ala-DAP)	1793.77	1793.78	-0.0138849	6.91
D34	M3-M4 (crosslinked at DAP-DAP)	1793.77	1793.78	-0.0140349	7.22
D45G	M4-M5G (crosslinked at D-Ala-DAP)	1921.83	1921.85	-0.0220749	7.22
D44	M4-M4 (crosslinked at D-Ala-DAP)	1864.8	1864.81	-0.00240994	7.77
D45	M4-M5 (crosslinked at D-Ala-DAP)	1935.84	1935.85	-0.0115149	8.19
M4Anh	GlcNAc-(1-6anhydro)MurNAc-L-Ala-D-Glu-DAP-D-Ala	921.381	921.388	-0.00672994	8.81
T343/T433	M3-M4-M3 (crosslinked at DAP-DAP and D-Ala-DAP)/ M4-M3-M3 (crosslinked at D-Ala-DAP and DAP-DAP)	2646.13	2646.12	0.0081651	9.03
T445G	M4-M4-M5G (crosslinked at D-Ala-DAP)	2845.22	2845.26	-0.0360449	9.16
T344	M3-M4-M4 (crosslinked at DAP-DAP and D-Ala-DAP)	2717.16	2717.17	-0.0010849	9.32
T444	M4-M4-M4 (crosslinked at D-Ala-DAP)	2788.2	2788.22	-0.0140949	9.59
T445	M4-M4-M5 (crosslinked at D-Ala-DAP)	2859.24	2859.29	-0.0519449	9.78
Tt4445G	M4-M4-M4-M5G (crosslinked at D-Ala-DAP)	3768.62	3768.61	0.0085851	9.95
Tt4443	M4-M4-M4-M3 (crosslinked at D-Ala-DAP)	3640.56	3640.58	-0.0173349	10.05
Tt4444	M4-M4-M4-M4 (crosslinked at D-Ala-DAP)	3711.6	3711.63	-0.0276149	10.18
D34Anh	M3-M4Anh (crosslinked at DAP-DAP)	1773.74	1773.76	-0.0173499	10.36
D44Anh	M4-M4Anh (crosslinked at D-Ala-DAP)	1844.78	1844.79	-0.0138499	10.59
T344Anh	M3-M4-M4Anh (crosslinked at DAP-DAP and D-Ala-DAP)	2697.14	2697.16	-0.0245249	10.68
T444Anh	M4-M4-M4Anh (crosslinked at D-Ala-DAP)	2768.18	2768.2	-0.0209049	10.89
T3442xAnh	M3-M4Anh-M4Anh (crosslinked at DAP-DAP and D-Ala-DAP)	2677.11	2677.09	0.0215551	11.3
T4442xAnh	M4-M4Anh-M4Anh (crosslinked at D-Ala-DAP)	2748.15	2748.18	-0.0279649	11.4
Kingella oralis DSM 18271
M5K	GlcNAc-MurNAc-L-Ala-D-Glu-DAP-D-Ala-D-Lys	1069.5	1069.51	-0.0110039	2.59
M3	GlcNAc-MurNAc-L-Ala-D-Glu-DAP	870.371	870.375	-0.00472497	2.82
M4G	GlcNAc-MurNAc-L-Ala-D-Glu-DAP-Gly	927.392	927.392	-0.000417936	3.32
M4	GlcNAc-MurNAc-L-Ala-D-Glu-DAP-D-Ala	941.408	941.41	-0.00272994	4.57
M2	GlcNAc-MurNAc-L-Ala-D-Glu	698.286	698.291	-0.00488497	4.82
D45K	M4-M5K (crosslinked at D-Ala-DAP)	1992.9	1992.9	-0.000120904	6.18
M4(OAc)	M4o-acetyl MurNAc	983.445	983.421	0.0245898	6.48
D44G	M4-M4G (crosslinked at DAP-DAP)	1850.79	1850.82	-0.0285499	6.81
M3Anh	GlcNAc-(1-6anhydro)MurNAc-L-Ala-D-Glu-DAP	850.344	850.353	-0.00876497	6.91
D34	M3-M4 (crosslinked at DAP-DAP)	1793.77	1793.78	-0.0143699	7.34
D44	M4-M4 (crosslinked at D-Ala-DAP)	1864.8	1864.81	-0.00726994	7.9
T445K	M4-M4-M5K (crosslinked at D-Ala-DAP)	2916.3	2916.31	-0.0170349	8.18
M4Anh	GlcNAc-(1-6anhydro)MurNAc-L-Ala-D-Glu-DAP-D-Ala	921.381	921.393	-0.011035	8.91
D34(OAc)	M3-M4o-acetyl MurNAc (crosslinked at DAP-DAP)	1835.81	1835.78	0.0236498	9.15
T344	M3-M4-M4 (crosslinked at DAP-DAP and D-Ala-DAP)	2717.16	2717.17	-0.0078649	9.4
D44(OAc)	M4-M4o-acetyl MurNAc (crosslinked at D-Ala-DAP)	1906.84	1906.83	0.0106698	9.59
T444	M4-M4-M4 (crosslinked at D-Ala-DAP)	2788.2	2788.22	-0.0210249	9.66
Tt4443	M4-M4-M4-M3 (crosslinked at D-Ala-DAP)	3640.56	3640.61	-0.0503949	10.1
T444(OAc)	M4-M4-M4o-acetyl MurNAc (crosslinked at D-Ala-DAP)	2830.24	2830.23	0.0131849	10.42
D44Anh	M4-M4Anh (crosslinked at D-Ala-DAP)	1844.78	1844.78	-0.00534994	10.56
T344Anh	M3-M4-M4Anh (crosslinked at DAP-DAP and D-Ala-DAP)	2697.14	2697.15	-0.0111449	10.73
T444Anh	M4-M4-M4Anh (crosslinked at D-Ala-DAP)	2768.18	2768.18	-0.0071049	10.89
T3442xAnh	M3-M4Anh-M4Anh (crosslinked at DAP-DAP and D-Ala-DAP)	2677.11	2677.09	0.0184351	11.35
T4442xAnh	M4-M4Anh-M4Anh (crosslinked at D-Ala-DAP)	2748.15	2748.18	-0.0312049	11.4
aGlcNAc: N-acetyl glucosamine; MurNAc: N-acetyl muramic acid; (1-6anhydro)MurNAc: 1-6 anhydro N-acetyl muramic acid, terminal muropeptide; L-Ala: L-alanine; D-Glu: D-glutamic acid; DAP: meso-diaminopimelic acid; D-Ala: D-alanine; D-Arg: D-arginine; Gly: glycine; D-Lys: D-lysine
