# Supplementary material for: Evolution of longitudinal division in multicellular bacteria of the Neisseriaceae family
Source: Nat Commun. 2022 Aug 22;13:4853. doi: 10.1038/s41467-022-32260-w (PMC9395523; doi:10.1038/s41467-022-32260-w)
Supplement: Supplementary file 16 — Supplementary Dataset 5 [file 41467_2022_32260_MOESM16_ESM.xlsx]

## Sheet: Table S4
Supplementary Data 5: Genes present or absent in MuLDi when Kingella spp. are excluded from the comparative genomic analyses presented in Figure 5a.
annotation						pgpB												gatB	nk	thiL
genes tag	BWP33_RS00900	BWP33_RS01250	BWP33_RS01725	BWP33_RS05320	BWP33_RS05780	BWP33_RS05830	BWP33_RS05970	BWP33_RS07880	BWP33_RS08600	BWP33_RS09220	BWP33_RS10135	BWP33_RS10305	BWP33_RS10425	BWP33_RS11020	BWP33_RS11845		NELON_RS04270	NELON_RS06320	NELON_RS07985	NELON_RS10425
NeisseriaDentCa1247
NeisseriaZoodegmatis
Neisseriaanimolaris
NeisseriaarcticaDSM103136
Neisseriadentiae
NeisseriadumasianaDSM104677
Neisseriazalophi
Neisseriamusculli
Uruburuellasuis
UruburuellatestundisDSM26510
NeisseriaspKEM232
Neisseriawaeveri
Nsp-83E034
Neisseria-canis
Neisseriawadsworthii
Neisseriapotus
Neisseriabacilliformis
NeisseriaelongataATCC29315
Simonsiellamuelleri29453
Alysiellacrassa
Alysiellafiliformis
Kingellanegevensis
Kingellaoralis
Kingellabonacorsii
Kingellakingae
Kingelladenitrificans
Conchiformibiuskuhniae
Conchiformibiussteedae
Eikenellalonginqua
Eikenellahalliae
Eikenellaexigua
Eikenellacorrodens
Neisseriashayeganii
Snodgrassellaalvi
stenoxybacteracetivorans
Vitrescillamassiliensis
VitrescillastercorariaDSM513
Crenobactercavernae
Crenobacterintestini
Crenobacterluteus
Crenobactersedimenti
