# Supplementary material for: Evolution of longitudinal division in multicellular bacteria of the Neisseriaceae family
Source: Nat Commun. 2022 Aug 22;13:4853. doi: 10.1038/s41467-022-32260-w (PMC9395523; doi:10.1038/s41467-022-32260-w)
Supplement: Supplementary file 17 — Supplementary Data 6 [file 41467_2022_32260_MOESM17_ESM.zip]

Archive with 157 entries (156 files):
- Supplementary Data 6/
- Supplementary Data 6/RapZ_75G.aln.treefile
- __MACOSX/Supplementary Data 6/._RapZ_75G.aln.treefile
- Supplementary Data 6/AmiC2_alignment.faa.bionj
- __MACOSX/Supplementary Data 6/._AmiC2_alignment.faa.bionj
- Supplementary Data 6/MreB_75G.aln.mldist
- __MACOSX/Supplementary Data 6/._MreB_75G.aln.mldist
- Supplementary Data 6/FtsA_75G.aln.log
- __MACOSX/Supplementary Data 6/._FtsA_75G.aln.log
- Supplementary Data 6/MreB_75G.aln.ckp.gz
- __MACOSX/Supplementary Data 6/._MreB_75G.aln.ckp.gz
- Supplementary Data 6/RapZ_75G.aln.bionj
- __MACOSX/Supplementary Data 6/._RapZ_75G.aln.bionj
- Supplementary Data 6/RapZ_75G.aln.iqtree
- __MACOSX/Supplementary Data 6/._RapZ_75G.aln.iqtree
- Supplementary Data 6/core_gene_50-80_alignment.aln.iqtree
- __MACOSX/Supplementary Data 6/._core_gene_50-80_alignment.aln.iqtree
- Supplementary Data 6/RapZ_75G.faa
- __MACOSX/Supplementary Data 6/._RapZ_75G.faa
- Supplementary Data 6/AmiC2_alignment.faa.treefile
- __MACOSX/Supplementary Data 6/._AmiC2_alignment.faa.treefile
- Supplementary Data 6/AmiC1_75G.aln.splits.nex
- __MACOSX/Supplementary Data 6/._AmiC1_75G.aln.splits.nex
- Supplementary Data 6/MraZ_75G.aln.ckp.gz
- __MACOSX/Supplementary Data 6/._MraZ_75G.aln.ckp.gz
- Supplementary Data 6/MraZ_75G.aln.contree
- __MACOSX/Supplementary Data 6/._MraZ_75G.aln.contree
- Supplementary Data 6/AmiC1_75G.aln.model.gz
- __MACOSX/Supplementary Data 6/._AmiC1_75G.aln.model.gz
- Supplementary Data 6/core_gene_50-80_alignment.aln.bionj
- __MACOSX/Supplementary Data 6/._core_gene_50-80_alignment.aln.bionj
- Supplementary Data 6/core_gene_50-80_alignment.aln.model.gz
- __MACOSX/Supplementary Data 6/._core_gene_50-80_alignment.aln.model.gz
- Supplementary Data 6/RapZ_75G.aln
- __MACOSX/Supplementary Data 6/._RapZ_75G.aln
- Supplementary Data 6/MraZ_75G.aln.model.gz
- __MACOSX/Supplementary Data 6/._MraZ_75G.aln.model.gz
- Supplementary Data 6/FtsA_75G.aln.bionj
- __MACOSX/Supplementary Data 6/._FtsA_75G.aln.bionj
- Supplementary Data 6/MraZ_75G.aln.mldist
- __MACOSX/Supplementary Data 6/._MraZ_75G.aln.mldist
- Supplementary Data 6/FtsA_75G.aln.splits.nex
- __MACOSX/Supplementary Data 6/._FtsA_75G.aln.splits.nex
- Supplementary Data 6/AmiC2_alignment.faa.log
- __MACOSX/Supplementary Data 6/._AmiC2_alignment.faa.log
- Supplementary Data 6/MraZ_75G.aln
- __MACOSX/Supplementary Data 6/._MraZ_75G.aln
- Supplementary Data 6/MraZ_75G.aln.iqtree
- __MACOSX/Supplementary Data 6/._MraZ_75G.aln.iqtree
- Supplementary Data 6/MraZ_75G.aln.treefile
- __MACOSX/Supplementary Data 6/._MraZ_75G.aln.treefile
- Supplementary Data 6/FtsA_75G.faa
- __MACOSX/Supplementary Data 6/._FtsA_75G.faa
- Supplementary Data 6/MreB_75G.aln
- __MACOSX/Supplementary Data 6/._MreB_75G.aln
- Supplementary Data 6/core_gene_50-80_alignment.aln.treefile
- __MACOSX/Supplementary Data 6/._core_gene_50-80_alignment.aln.treefile
- Supplementary Data 6/AmiC1_75G.aln.treefile
- __MACOSX/Supplementary Data 6/._AmiC1_75G.aln.treefile
- Supplementary Data 6/MreB_75G.aln.log
- __MACOSX/Supplementary Data 6/._MreB_75G.aln.log
- Supplementary Data 6/AmiC2_alignment.faa.splits.nex
- __MACOSX/Supplementary Data 6/._AmiC2_alignment.faa.splits.nex
- Supplementary Data 6/AmiC2_alignment.faa.model.gz
- __MACOSX/Supplementary Data 6/._AmiC2_alignment.faa.model.gz
- Supplementary Data 6/MreB_75G.aln.splits.nex
- __MACOSX/Supplementary Data 6/._MreB_75G.aln.splits.nex
- Supplementary Data 6/core_gene_50-80_alignment.aln.mldist
- __MACOSX/Supplementary Data 6/._core_gene_50-80_alignment.aln.mldist
- Supplementary Data 6/RapZ_75G.aln.mldist
- __MACOSX/Supplementary Data 6/._RapZ_75G.aln.mldist
- Supplementary Data 6/core_gene_50-80_alignment.aln.splits.nex
- __MACOSX/Supplementary Data 6/._core_gene_50-80_alignment.aln.splits.nex
- Supplementary Data 6/FtsA_75G.aln
- __MACOSX/Supplementary Data 6/._FtsA_75G.aln
- Supplementary Data 6/MreB_75G.faa
- __MACOSX/Supplementary Data 6/._MreB_75G.faa
- Supplementary Data 6/MraZ_75G.aln.uniqueseq.phy
- __MACOSX/Supplementary Data 6/._MraZ_75G.aln.uniqueseq.phy
- Supplementary Data 6/MraZ_75G.aln.log
- __MACOSX/Supplementary Data 6/._MraZ_75G.aln.log
- Supplementary Data 6/MraZ_75G.faa
- __MACOSX/Supplementary Data 6/._MraZ_75G.faa
- Supplementary Data 6/MreB_75G.aln.iqtree
- __MACOSX/Supplementary Data 6/._MreB_75G.aln.iqtree
- Supplementary Data 6/core_gene_50-80_alignment.aln.ckp.gz
- __MACOSX/Supplementary Data 6/._core_gene_50-80_alignment.aln.ckp.gz
- Supplementary Data 6/RapZ_75G.aln.splits.nex
- __MACOSX/Supplementary Data 6/._RapZ_75G.aln.splits.nex
- Supplementary Data 6/RapZ_75G.aln.ckp.gz
- __MACOSX/Supplementary Data 6/._RapZ_75G.aln.ckp.gz
- Supplementary Data 6/core_gene_50-80_alignment.aln
- __MACOSX/Supplementary Data 6/._core_gene_50-80_alignment.aln
- Supplementary Data 6/RapZ_75G.aln.model.gz
- __MACOSX/Supplementary Data 6/._RapZ_75G.aln.model.gz
- Supplementary Data 6/AmiC1_75G.aln.iqtree
- __MACOSX/Supplementary Data 6/._AmiC1_75G.aln.iqtree
- Supplementary Data 6/FtsA_75G.aln.iqtree
- __MACOSX/Supplementary Data 6/._FtsA_75G.aln.iqtree
- Supplementary Data 6/MreB_75G.aln.treefile
- __MACOSX/Supplementary Data 6/._MreB_75G.aln.treefile
- Supplementary Data 6/AmiC2_alignment.faa.iqtree
- __MACOSX/Supplementary Data 6/._AmiC2_alignment.faa.iqtree
- Supplementary Data 6/MraZ_75G.aln.splits.nex
- __MACOSX/Supplementary Data 6/._MraZ_75G.aln.splits.nex
- Supplementary Data 6/RapZ_75G.aln.log
- __MACOSX/Supplementary Data 6/._RapZ_75G.aln.log
- Supplementary Data 6/FtsA_75G.aln.treefile
- __MACOSX/Supplementary Data 6/._FtsA_75G.aln.treefile
- Supplementary Data 6/AmiC2_alignment.faa
- __MACOSX/Supplementary Data 6/._AmiC2_alignment.faa
- Supplementary Data 6/MreB_75G.aln.bionj
- __MACOSX/Supplementary Data 6/._MreB_75G.aln.bionj
- Supplementary Data 6/MreB_75G.aln.contree
- __MACOSX/Supplementary Data 6/._MreB_75G.aln.contree
- Supplementary Data 6/core_gene_50-80_alignment.aln.contree
- __MACOSX/Supplementary Data 6/._core_gene_50-80_alignment.aln.contree
- Supplementary Data 6/MraZ_75G.aln.bionj
- __MACOSX/Supplementary Data 6/._MraZ_75G.aln.bionj
- Supplementary Data 6/AmiC1_75G.aln.log
- __MACOSX/Supplementary Data 6/._AmiC1_75G.aln.log
- Supplementary Data 6/MreB_75G.aln.uniqueseq.phy
- __MACOSX/Supplementary Data 6/._MreB_75G.aln.uniqueseq.phy
- Supplementary Data 6/FtsA_75G.aln.model.gz
- __MACOSX/Supplementary Data 6/._FtsA_75G.aln.model.gz
- Supplementary Data 6/AmiC1_75G.faa
- __MACOSX/Supplementary Data 6/._AmiC1_75G.faa
- Supplementary Data 6/RapZ_75G.aln.contree
- __MACOSX/Supplementary Data 6/._RapZ_75G.aln.contree
- Supplementary Data 6/RapZ_75G.aln.uniqueseq.phy
- __MACOSX/Supplementary Data 6/._RapZ_75G.aln.uniqueseq.phy
- Supplementary Data 6/AmiC1_75G.aln.ckp.gz
- __MACOSX/Supplementary Data 6/._AmiC1_75G.aln.ckp.gz
- Supplementary Data 6/AmiC1_75G.aln
- __MACOSX/Supplementary Data 6/._AmiC1_75G.aln
- Supplementary Data 6/FtsA_75G.aln.ckp.gz
- __MACOSX/Supplementary Data 6/._FtsA_75G.aln.ckp.gz
- Supplementary Data 6/AmiC1_75G.aln.contree
- __MACOSX/Supplementary Data 6/._AmiC1_75G.aln.contree
- Supplementary Data 6/AmiC2_alignment.faa.mldist
- __MACOSX/Supplementary Data 6/._AmiC2_alignment.faa.mldist
- Supplementary Data 6/FtsA_75G.aln.mldist
- __MACOSX/Supplementary Data 6/._FtsA_75G.aln.mldist
- Supplementary Data 6/FtsA_75G.aln.contree
- __MACOSX/Supplementary Data 6/._FtsA_75G.aln.contree
- Supplementary Data 6/MreB_75G.aln.model.gz
- __MACOSX/Supplementary Data 6/._MreB_75G.aln.model.gz
- Supplementary Data 6/AmiC2_alignment.faa.ckp.gz
- __MACOSX/Supplementary Data 6/._AmiC2_alignment.faa.ckp.gz
- Supplementary Data 6/AmiC2_alignment.faa.contree
- __MACOSX/Supplementary Data 6/._AmiC2_alignment.faa.contree
- Supplementary Data 6/AmiC1_75G.aln.mldist
- __MACOSX/Supplementary Data 6/._AmiC1_75G.aln.mldist
- Supplementary Data 6/core_gene_50-80_alignment.aln.log
- __MACOSX/Supplementary Data 6/._core_gene_50-80_alignment.aln.log
- Supplementary Data 6/AmiC1_75G.aln.bionj
- __MACOSX/Supplementary Data 6/._AmiC1_75G.aln.bionj
