# Supplementary material for: Evolution of longitudinal division in multicellular bacteria of the Neisseriaceae family
Source: Nat Commun. 2022 Aug 22;13:4853. doi: 10.1038/s41467-022-32260-w (PMC9395523; doi:10.1038/s41467-022-32260-w)
Supplement: Supplementary file 17 — Supplementary Data 6 [file 41467_2022_32260_MOESM17_ESM.zip › Supplementary Data 6/RapZ_75G.aln.treefile]

(29535_AP671_00559:0.0000012735,((29537_AP862_01184:0.0002638831,(((assem_Nuirg_00602:0.0000031591,assem_NviriM226_00152:0.0494594729)100:0.0113914120,gonorrhoeae_clean_00312:0.0077427024)91:0.0124951866,((((Neisseria_cinerea_00366:0.0344528542,Nlactamica_NS19_00785:0.0118772855)87:0.0271285442,Neisseria_lactamica_00159:0.0305753824)98:0.0210993188,Nmeningitidis_8013_01526:0.0040638420)92:0.0075461029,Neisseria_polysacchareae_01643:0.0115329058)96:0.0108538152)100:0.1870658796)49:0.0208600158,(((((((((((assem_Kking_01755:0.1284078609,Kingella_denitrificans_00489:0.1670284537)100:0.3504947587,((Kingella_bonacorsii_00382:0.0321169380,Kingella_oralis_01066:0.0200125214)100:0.3915161548,Kingella_negevensis_00527:0.1800687287)98:0.1055346966)100:0.1256504624,((assem_Salvi_02026:0.4075405197,Sacetivorans_DSM19021_01685:0.2736244219)100:0.3367564924,((((Crenobacter_cavernae_00322:0.0659801903,Crenobacter_luteus_00102:0.0495952707)100:0.3321283401,(Crenobacter_intestini_02254:0.0227787777,Crenobacter_sedimenti_01792:0.0261963695)100:0.3500763735)100:0.7999834399,(Vitreoscilla_massiliensis_02520:0.2422739095,Vstercoraria_DSM513_00865:0.2370085936)100:0.4506660722)94:0.2613373267,((((Eikenella_corrodens_01949:0.0142948058,Eikenella_halliae_02383:0.0147377222)94:0.0090739068,Eikenella_exigua_00891:0.0372259694)99:0.0831676284,Eikenella_longinqua_01600:0.0742575872)100:0.3758383877,Neisseria_shayeganii_00624:0.1672124650)100:0.6587757456)51:0.0630057872)93:0.1224198899)92:0.1721611085,(((assem_Npotu_00819:0.1022227372,Neisseria_bacilliformis_01691:0.1004795337)100:0.3829991997,Nsp_KEM232_01523:0.1317537634)94:0.1521608423,Nelongata_ATCC29315_01362:0.2178771812)94:0.1617807628)92:0.0849070605,(Neisseria_canis_01356:0.0235114552,(Neisseria_wadsworthii_01588:0.0000012735,Nsp_83E034_02299:0.0071867714)95:0.0099901553)100:0.2252988463)92:0.0511489446,((Narctica_DSMZ103136_00542:0.1538496083,(Usuis_00813:0.1250333269,Utestudinis_DSMZ26510_02060:0.1008437865)49:0.0188213034)79:0.0385576116,(((Ndumasiana_DSMZ104677_00450:0.0479190685,Neisseria_zalophi_01182:0.1364234445)82:0.0193616960,(Neisseria_dentiae_01539:0.0135208555,Nmusiculi_00983:0.0841938627)100:0.0554664930)91:0.0455861336,((Neisseria_animaloris_00871:0.0471284712,Nsp_DentCa1247_00663:0.0167663374)48:0.0173308228,Neisseria_zoodegmatis_02077:0.0219774162)95:0.0450115923)100:0.1229392402)91:0.0430836657)77:0.0316555953,Neisseria_weaveri_01582:0.2080983940)95:0.0653849709,(((((Ndenitrificans_CCUG17229_00875:0.0157347381,Neisseria_brasiliensis_00006:0.0139661870)78:0.0109959854,Nsp_ZJ785_00750:0.0187157867)68:0.0000028926,Nsp_10022_01803:0.0140801398)100:0.0117827830,Niguanae_01934:0.0515753524)99:0.0084228884,Nmucosa_heidelbergensis_01375:0.0195415362)100:0.0608490110)91:0.0319976795,(((Ndenitrificans_DSMZ17675_00690:0.1291635103,Neisseria_animalis_01580:0.0624655955)100:0.0379872106,Nsp_oraltaxon014_00100:0.1433602253)93:0.0331401832,Neisseria_chenwenguii_02159:0.1318318658)75:0.0266330014)95:0.0383064967,((Neisseria_flavescens_01133:0.0074150237,Neisseria_subflava2_01154:0.0091235069)98:0.0091790415,Neisseria_subflava_01221:0.0218157478)99:0.0212309173)99:0.0484006886,((((assem_Mcere_01729:0.0000000000,Nmacacae_DSMZ19175_01973:0.0000000000):0.0000012735,Neisseria_sicca_01417:0.0000012735)100:0.0036453892,Neisseria_mucosa_01376:0.0000012735)90:0.0029323069,assem_Nsp16475_01039:0.0123547889)97:0.0198324359)83:0.0291975294)100:0.0536316064,463_01522:0.0075768072);
