# Supplementary material for: Evolution of longitudinal division in multicellular bacteria of the Neisseriaceae family
Source: Nat Commun. 2022 Aug 22;13:4853. doi: 10.1038/s41467-022-32260-w (PMC9395523; doi:10.1038/s41467-022-32260-w)
Supplement: Supplementary file 17 — Supplementary Data 6 [file 41467_2022_32260_MOESM17_ESM.zip › Supplementary Data 6/AmiC2_alignment.faa.bionj]

(((((WP_115322161.1_N-acetylmuramoyl-L-alanine_amidase__Tissierella_praeacuta_:0.16690233,WP_084725372.1_hypothetical_protein__Tissierella_praeacuta_:0.02508947):0.34611034,((WP_072977043.1_N-acetylmuramoyl-L-alanine_amidase__Tissierella_praeacuta_:0.11798418,WP_014966723.1_N-acetylmuramoyl-L-alanine_amidase__Gottschalkia_acidurici_:0.13728082):0.23573768,WP_075727329.1_N-acetylmuramoyl-L-alanine_amidase__Tissierella_creatinophila_:0.40647590):0.01718640):0.02268336,((WP_084655688.1_N-acetylmuramoyl-L-alanine_amidase__Andreesenia_angusta_:0.21152073,WP_071062743.1_N-acetylmuramoyl-L-alanine_amidase__Andreesenia_angusta_:0.13172027):0.37707263,WP_068135631.1_AMIN_domain-containing_protein__Limnochorda_pilosa_:0.79228419):0.11445744):0.09017287,((((((WP_145019951.1_AMIN_domain-containing_protein__Geobacter_argillaceus_:0.28457624,WP_004511643.1_AMIN_domain-containing_protein__Geobacter_metallireducens_:0.17259836):0.00661607,WP_012647839.1_N-acetylmuramoyl-L-alanine_amidase__Geobacter_daltonii_:0.31436551):0.00247744,((WP_066357357.1_N-acetylmuramoyl-L-alanine_amidase__Geobacter_anodireducens_:0.00119650,WP_039644414.1_N-acetylmuramoyl-L-alanine_amidase__Geobacter_soli_:0.00097560):0.07944638,WP_010942466.1_N-acetylmuramoyl-L-alanine_amidase__Geobacter_sulfurreducens_:0.01923718):0.15528996):0.23245141,WP_156826964.1_AMIN_domain-containing_protein__Geopsychrobacter_electrodiphilus_:0.78426635):0.30043799,(WP_036790425.1_N-acetylmuramoyl-L-alanine_amidase__Porphyromonas_canoris_:0.51350403,(WP_011697600.1_N-acetylmuramoyl-L-alanine_amidase__Syntrophobacter_fumaroxidans_:0.69562775,WP_013006775.1_AMIN_domain-containing_protein__Deferribacter_desulfuricans_:0.75182647):0.10951233):0.05415045):0.05899078,WP_095983252.1_N-acetylmuramoyl-L-alanine_amidase__Melittangium_boletus_:0.79451716):0.07322700):0.04064114,(((((((WP_039969139.1_N-acetylmuramoyl-L-alanine_amidase__Veillonella_dispar_:0.00808001,WP_105093862.1_N-acetylmuramoyl-L-alanine_amidase__Veillonella_infantium_:0.01627759):0.02860543,WP_012864460.1_N-acetylmuramoyl-L-alanine_amidase__Veillonella_parvula_:0.03883969):0.04286221,(WP_156931323.1_N-acetylmuramoyl-L-alanine_amidase__Veillonella_atypica_:0.02777390,WP_059362874.1_N-acetylmuramoyl-L-alanine_amidase__Veillonella_tobetsuensis_:0.06566660):0.08763683):0.58941966,(WP_054875862.1_N-acetylmuramoyl-L-alanine_amidase__Oxobacter_pfennigii_:0.43419078,WP_007069721.1_N-acetylmuramoyl-L-alanine_amidase__Dialister_invisus_:0.79852557):0.05203223):0.05236193,(((((WP_014757827.1_N-acetylmuramoyl-L-alanine_amidase__Thermoanaerobacterium_aotearoense_:0.04301509,WP_045408843.1_N-acetylmuramoyl-L-alanine_amidase__Thermoanaerobacterium_saccharolyticum_:0.01323181):0.01390164,WP_013787053.1_N-acetylmuramoyl-L-alanine_amidase__Thermoanaerobacterium_xylanolyticum_:0.01296565):0.04518858,WP_013296877.1_N-acetylmuramoyl-L-alanine_amidase__Thermoanaerobacterium_thermosaccharolyticum_:0.10664199):0.19581744,WP_003867780.1_MULTISPECIES__N-acetylmuramoyl-L-alanine_amidase__Thermoanaerobacter_:0.46367475):0.11017385,WP_083906130.1_SH3_domain-containing_protein__Desulfurispora_thermophila_:0.85252059):0.04454597):0.06995657,((WP_080913542.1_hypothetical_protein__Varibaculum_timonense_:0.54056960,WP_073146715.1_stage_II_sporulation_protein_D__Paramaledivibacter_caminithermalis_:0.89753252):0.05635819,WP_075858676.1_N-acetylmuramoyl-L-alanine_amidase__Carboxydothermus_pertinax_:0.59345055):0.18179357):0.01019261,(((((WP_130850538.1_hypothetical_protein__Intestinimonas_timonensis_:0.83914983,(WP_084665510.1_hypothetical_protein__Thermanaeromonas_toyohensis_:0.35260344,WP_011392786.1_N-acetylmuramoyl-L-alanine_amidase__Moorella_thermoacetica_:0.28847706):0.25929847):0.14047040,((((WP_161260855.1_AMIN_domain-containing_protein__Heliobacterium_gestii_:0.19799094,WP_041313916.1_AMIN_domain-containing_protein__Heliobacterium_modesticaldum_:0.17784096):0.76861072,(WP_114298691.1_hypothetical_protein__Anaerobacterium_chartisolvens_:0.16643327,WP_066667691.1_SH3_domain-containing_protein__Desulfotomaculum_copahuensis_:0.95178074):0.07639658):0.14554597,((((WP_139999458.1_AMIN_domain-containing_protein__Paenibacillus_sp._py1325_:0.45438522,(WP_125654186.1_AMIN_domain-containing_protein__Paenibacillus_baekrokdamisoli_:0.46714205,(WP_089523648.1_AMIN_domain-containing_protein__Paenibacillus_herberti_:0.36281532,WP_045672541.1_hypothetical_protein__Paenibacillus_beijingensis_:0.34216756):0.09065537):0.14578639):0.13722709,(WP_123043171.1_AMIN_domain-containing_protein__Cohnella_candidum_:0.53357697,WP_082882609.1_AMIN_domain-containing_protein__Paenibacillus_swuensis_:0.53530753):0.08926651):0.03018997,(((((WP_127451506.1_AMIN_domain-containing_protein__Paenibacillus_chondroitinus_:0.13687828,(WP_144028666.1_AMIN_domain-containing_protein__Paenibacillus_ferrarius_:0.15835479,WP_084159954.1_AMIN_domain-containing_protein__Paenibacillus_alginolyticus_:0.07618521):0.03439064):0.03442950,(WP_084224923.1_AMIN_domain-containing_protein__Paenibacillus_pectinilyticus_:0.07799913,WP_082927918.1_AMIN_domain-containing_protein__Paenibacillus_oryzisoli_:0.10356377):0.06983148):0.40682468,(WP_158606877.1_AMIN_domain-containing_protein__Paenibacillus_ginsengarvi_:0.36047575,WP_110839835.1_AMIN_domain-containing_protein__Paenibacillus_flagellatus_:0.23441765):0.30306092):0.04070949,(((WP_089199046.1_AMIN_domain-containing_protein__Paenibacillus_xerothermodurans_:0.39412186,WP_062408829.1_AMIN_domain-containing_protein__Paenibacillus_naphthalenovorans_:0.36368003):0.04178576,WP_019534014.1_AMIN_domain-containing_protein__Paenibacillus_ginsengihumi_:0.52350342):0.03713027,WP_014370065.1_AMIN_domain-containing_protein__Paenibacillus_mucilaginosus_:0.37183839):0.14514965):0.06450316,WP_158560672.1_AMIN_domain-containing_protein__Paenibacillus_contaminans_:0.55912089):0.06923348):0.02432339,((((WP_124116253.1_AMIN_domain-containing_protein__Paenibacillus_xylanexedens_:0.05187341,WP_109998437.1_MULTISPECIES__AMIN_domain-containing_protein__Paenibacillus_:0.02759929):0.35447052,WP_005547060.1_AMIN_domain-containing_protein__Paenibacillus_alvei_:0.55227721):0.05275033,(WP_068581691.1_AMIN_domain-containing_protein__Paenibacillus_macquariensis_:0.53369343,WP_020617060.1_AMIN_domain-containing_protein__Paenibacillus_daejeonensis_:0.55000246):0.00889304):0.02392384,WP_054401751.1_AMIN_domain-containing_protein__Paenibacillus_solani_:0.42556179):0.11107403):0.16407944):0.02688539,WP_081750789.1_hypothetical_protein__Paenibacillus_sp._1-49_:0.69993025):0.03916539):0.01463609,((((((WP_072913475.1_AMIN_domain-containing_protein__Desulfotomaculum_aeronauticum_:0.13087288,WP_077715087.1_AMIN_domain-containing_protein__Desulfotomaculum_ferrireducens_:0.15809003):0.22294402,WP_013810432.1_AMIN_domain-containing_protein__Desulfotomaculum_nigrificans_:0.23450392):0.19277442,WP_011876995.1_AMIN_domain-containing_protein__Desulfotomaculum_reducens_:0.39240646):0.17355248,(WP_131820817.1_AMIN_domain-containing_protein__Desulfallas_arcticus_:0.26790586,(WP_161822855.1_AMIN_domain-containing_protein__Sporotomaculum_syntrophicum_:0.17494254,WP_006521159.1_AMIN_domain-containing_protein__Desulfallas_gibsoniae_:0.21572785):0.15683064):0.36650571):0.23177192,((WP_159432374.1_AMIN_domain-containing_protein__Caldanaerobius_fijiensis_:0.70807719,((WP_149545472.1_AMIN_domain-containing_protein__Thermoanaerobacteraceae_bacterium_A05MB_:0.66498488,WP_038286835.1_AMIN_domain-containing_protein__Hungateiclostridium_straminisolvens_:0.82634038):0.10908370,WP_158080450.1_AMIN_domain-containing_protein___Clostridium__thermoalcaliphilum_:0.47099280):0.07982692):0.12334658,((WP_122925704.1_AMIN_domain-containing_protein__Brevibacillus_nitrificans_:0.01274311,WP_122960115.1_AMIN_domain-containing_protein__Brevibacillus_centrosporus_:0.00885829):0.53458923,WP_003333545.1_AMIN_domain-containing_protein__Brevibacillus_laterosporus_:0.50925690):0.30404210):0.01408992):-0.01386324,WP_089862671.1_N-acetylmuramoyl-L-alanine_amidase__Halanaerobium_salsuginis_:0.43984774):0.11771487):0.00311704,(((((WP_072773552.1_N-acetylmuramoyl-L-alanine_amidase__Desulfitobacterium_chlororespirans_:0.01953821,WP_015945258.1_N-acetylmuramoyl-L-alanine_amidase__Desulfitobacterium_hafniense_:0.00945779):0.03187950,WP_014795591.1_N-acetylmuramoyl-L-alanine_amidase__Desulfitobacterium_dehalogenans_:0.07120807):0.07044996,WP_083879880.1_N-acetylmuramoyl-L-alanine_amidase__Desulfitobacterium_dichloroeliminans_:0.16184714):0.67697972,WP_068714334.1_N-acetylmuramoyl-L-alanine_amidase__Orenia_metallireducens_:0.38978475):0.23180696,(((WP_071063888.1_AMIN_domain-containing_protein__Andreesenia_angusta_:0.81867528,WP_013278758.1_AMIN_domain-containing_protein__Acetohalobium_arabaticum_:0.88445938):0.01685178,WP_013782427.1_N-acetylmuramoyl-L-alanine_amidase__Mahella_australiensis_:0.26434764):0.02945523,WP_066669157.1_N-acetylmuramoyl-L-alanine_amidase__Desulfotomaculum_copahuensis_:0.32591063):0.06916954):0.03512410):0.04642218,(((WP_051350734.1_SH3_domain-containing_protein__Caloramator_proteoclasticus_:0.26710689,(WP_091260913.1_AMIN_domain-containing_protein__Aneurinibacillus_thermoaerophilus_:0.43536603,WP_052947986.1_AMIN_domain-containing_protein__Aneurinibacillus_tyrosinisolvens_:0.41703796):0.40071172):0.18394199,(WP_103896709.1_SH3_domain-containing_protein__Caloramator_fervidus_:0.18217137,WP_156483513.1_SH3_domain-containing_protein__Bacillus_fastidiosus_:0.87817645):0.31849459):0.05095476,WP_084765066.1_N-acetylmuramoyl-L-alanine_amidase__Clostridium_intestinale_:0.62995631):0.05436368):0.03025516):0.00191812,(((((((WP_155504178.1_hypothetical_protein__Kiritimatiellae_bacterium_:0.47391251,WP_136064523.1_N-acetylmuramoyl-L-alanine_amidase__Kiritimatiellales_bacterium_:0.40100691):0.21969086,WP_052882801.1_N-acetylmuramoyl-L-alanine_amidase__Kiritimatiella_glycovorans_:0.64739257):0.33520317,((((WP_073167647.1_N-acetylmuramoyl-L-alanine_amidase__Desulfofundulus_australicus_:0.00948504,WP_027356122.1_N-acetylmuramoyl-L-alanine_amidase__Desulfofundulus_thermocisternus_:0.00883806):0.45124608,((WP_066354215.1_hypothetical_protein__Fervidicola_ferrireducens_:0.27040967,WP_066351564.1_hypothetical_protein__Fervidicola_ferrireducens_:0.14454982):0.56666458,WP_052218237.1_N-acetylmuramoyl-L-alanine_amidase__Thermincola_ferriacetica_:0.45057654):0.07609917):0.10600478,((WP_143018961.1_SH3_domain-containing_protein__partial__Natribacillus_halophilus_:0.77622038,WP_007505771.1_cell_wall_hydrolase/autolysin__Caldalkalibacillus_thermarum_:0.54872888):0.12155179,(WP_132223686.1_N-acetylmuramoyl-L-alanine_amidase__partial__Laceyella_sacchari_:0.17045756,WP_052154184.1_N-acetylmuramoyl-L-alanine_amidase__Thermoactinomyces_daqus_:0.14636783):0.23195469):0.10019373):0.08436452,(WP_120188960.1_hypothetical_protein__Ammoniphilus_oxalaticus_:0.73685628,WP_156807523.1_N-acetylmuramoyl-L-alanine_amidase__Effusibacillus_pohliae_:0.34025377):0.20688440):0.07785816):0.05897636,(((((((((((((WP_144865290.1_AMIN_domain-containing_protein__Hyella_patelloides_:0.34973317,WP_015191902.1_N-acetylmuramoyl-L-alanine_amidase__Stanieria_cyanosphaera_:0.30158371):0.20940536,((((WP_124978267.1_N-acetylmuramoyl-L-alanine_amidase__Aphanothece_sacrum_:0.19471239,WP_087593056.1_N-acetylmuramoyl-L-alanine_amidase__unicellular_cyanobacterium_SU3_:0.19802241):0.09040546,WP_012599173.1_N-acetylmuramoyl-L-alanine_amidase__Gloeothece_citriformis_:0.28296965):0.04396936,(WP_106454852.1_N-acetylmuramoyl-L-alanine_amidase__Aphanothece_hegewaldii_:0.23547366,(WP_052275407.1_N-acetylmuramoyl-L-alanine_amidase__Microcystis_panniformis_:0.00287258,WP_012267849.1_MULTISPECIES__N-acetylmuramoyl-L-alanine_amidase__Microcystis_:0.01526302):0.28585425):0.09344831):0.05217321,WP_073600579.1_N-acetylmuramoyl-L-alanine_amidase__Hydrococcus_rivularis_:0.37908661):0.07501421):0.01060268,(WP_017296452.1_N-acetylmuramoyl-L-alanine_amidase__Geminocystis_herdmanii_:0.19654122,WP_041922710.1_N-acetylmuramoyl-L-alanine_amidase__Cyanobacterium_aponinum_:0.19881409):0.28463763):0.01320027,WP_075891999.1_N-acetylmuramoyl-L-alanine_amidase__Limnothrix_rosea_:0.49255824):0.01109334,((WP_070393686.1_N-acetylmuramoyl-L-alanine_amidase__Moorea_producens_:0.40855747,(WP_044210067.1_N-acetylmuramoyl-L-alanine_amidase__Coleofasciculus_chthonoplastes_:0.30272985,WP_006101160.1_N-acetylmuramoyl-L-alanine_amidase__Coleofasciculus_chthonoplastes_:0.30504566):0.03239389):0.03607916,WP_044210876.1_N-acetylmuramoyl-L-alanine_amidase__Coleofasciculus_chthonoplastes_:0.19466925):0.06007811):0.04008906,(((WP_072622619.1_N-acetylmuramoyl-L-alanine_amidase__Spirulina_major_:0.30254444,WP_026079532.1_N-acetylmuramoyl-L-alanine_amidase__Spirulina_subsalsa_:0.36917093):0.04579444,(WP_072621182.1_N-acetylmuramoyl-L-alanine_amidase__Spirulina_major_:0.31846479,WP_018400585.1_N-acetylmuramoyl-L-alanine_amidase__filamentous_cyanobacterium_ESFC-1_:0.42238119):0.06050900):0.03821216,(WP_026221873.1_N-acetylmuramoyl-L-alanine_amidase__filamentous_cyanobacterium_ESFC-1_:0.32694390,WP_017303301.1_N-acetylmuramoyl-L-alanine_amidase__Spirulina_subsalsa_:0.31953731):0.08920927):0.00944690):0.03925767,((((WP_088243215.1_N-acetylmuramoyl-L-alanine_amidase__Calothrix_rhizosoleniae_:0.37521213,(((((((WP_088240876.1_N-acetylmuramoyl-L-alanine_amidase__Calothrix_rhizosoleniae_:0.20109184,WP_008235902.1_N-acetylmuramoyl-L-alanine_amidase__Richelia_intracellularis_:0.26449186):0.13079366,((((WP_011318288.1_MULTISPECIES__N-acetylmuramoyl-L-alanine_amidase__Nostocaceae_:0.17419642,WP_017654977.1_N-acetylmuramoyl-L-alanine_amidase__Fortiea_contorta_:0.19098437):0.01474170,((((WP_109012775.1_N-acetylmuramoyl-L-alanine_amidase__Nostoc_commune_:0.05614026,WP_041565293.1_N-acetylmuramoyl-L-alanine_amidase__Nostoc_punctiforme_:0.04859354):0.04143176,WP_073639739.1_N-acetylmuramoyl-L-alanine_amidase__Nostoc_calcicola_:0.09093755):0.02006176,WP_096539890.1_N-acetylmuramoyl-L-alanine_amidase__Nostoc_linckia_:0.07580911):0.11543550,((WP_103123765.1_N-acetylmuramoyl-L-alanine_amidase__Nostoc_cycadae_:0.00923552,WP_096580115.1_N-acetylmuramoyl-L-alanine_amidase__Anabaenopsis_circularis_:0.00537458):0.03725868,WP_062296685.1_N-acetylmuramoyl-L-alanine_amidase__Nostoc_piscinale_:0.06028753):0.13343786):0.00905498):0.01985618,(((WP_096584219.1_MULTISPECIES__N-acetylmuramoyl-L-alanine_amidase__Nostocales_:0.02098369,WP_096731773.1_N-acetylmuramoyl-L-alanine_amidase__Nostoc_carneum_:0.00740841):0.00819262,WP_045868877.1_MULTISPECIES__N-acetylmuramoyl-L-alanine_amidase__Nostocales_:0.02281487):0.15770467,WP_096645020.1_N-acetylmuramoyl-L-alanine_amidase__Calothrix_brevissima_:0.15037714):0.08398925):0.01392769,((((WP_137907987.1_N-acetylmuramoyl-L-alanine_amidase__Dolichospermum_planctonicum_:0.02754936,WP_028083503.1_N-acetylmuramoyl-L-alanine_amidase__Dolichospermum_circinale_:0.03817314):0.11820732,(WP_096665854.1_N-acetylmuramoyl-L-alanine_amidase__Dolichospermum_compactum_:0.03821603,WP_027402278.1_N-acetylmuramoyl-L-alanine_amidase__Aphanizomenon_flos-aquae_:0.03782987):0.10967995):0.02612428,WP_104386713.1_N-acetylmuramoyl-L-alanine_amidase__Cuspidothrix_issatschenkoi_:0.18626678):0.08837896,(((WP_137667179.1_N-acetylmuramoyl-L-alanine_amidase__Sphaerospermopsis_reniformis_:0.00185455,WP_096565818.1_N-acetylmuramoyl-L-alanine_amidase__Sphaerospermopsis_kisseleviana_:0.00139285):0.12599829,(WP_015212817.1_N-acetylmuramoyl-L-alanine_amidase__Anabaena_cylindrica_:0.12676531,WP_013190295.1_N-acetylmuramoyl-L-alanine_amidase__Trichormus_azollae_:0.11991689):0.00998435):0.07837893,(WP_096544312.1_N-acetylmuramoyl-L-alanine_amidase__Raphidiopsis_curvata_:0.03971913,(WP_009341545.1_N-acetylmuramoyl-L-alanine_amidase__Raphidiopsis_brookii_:0.03487633,WP_006278379.1_N-acetylmuramoyl-L-alanine_amidase__Cylindrospermopsis_raciborskii_:0.02225727):0.00335581):0.30216712):0.01291230):0.02698387):0.02480197):0.00965033,(WP_039748952.1_N-acetylmuramoyl-L-alanine_amidase__Hassallia_byssoidea_:0.04232591,WP_029634167.1_N-acetylmuramoyl-L-alanine_amidase___Scytonema_hofmanni__UTEX_B_1581_:0.07339668):0.25601268):0.00210465,(((((((WP_011318289.1_MULTISPECIES__N-acetylmuramoyl-L-alanine_amidase__Nostocaceae_:0.17572714,WP_062298581.1_N-acetylmuramoyl-L-alanine_amidase__Nostoc_piscinale_:0.21103086):0.00833766,((((WP_096539892.1_N-acetylmuramoyl-L-alanine_amidase__Nostoc_linckia_:0.06232430,WP_073639740.1_N-acetylmuramoyl-L-alanine_amidase__Nostoc_calcicola_:0.05622120):0.03972166,WP_041565294.1_N-acetylmuramoyl-L-alanine_amidase__Nostoc_punctiforme_:0.10507043):0.05496685,WP_015210177.1_N-acetylmuramoyl-L-alanine_amidase__Cylindrospermum_stagnale_:0.15409778):0.01894698,WP_029634165.1_N-acetylmuramoyl-L-alanine_amidase___Scytonema_hofmanni__UTEX_B_1581_:0.18975878):0.01137358):0.02590581,((((WP_137907988.1_N-acetylmuramoyl-L-alanine_amidase__Dolichospermum_planctonicum_:0.04907618,WP_028083502.1_N-acetylmuramoyl-L-alanine_amidase__Dolichospermum_circinale_:0.04957081):0.11203547,WP_104386716.1_N-acetylmuramoyl-L-alanine_amidase__Cuspidothrix_issatschenkoi_:0.21861450):0.01518562,(WP_096665857.1_N-acetylmuramoyl-L-alanine_amidase__Dolichospermum_compactum_:0.02752575,WP_027402279.1_N-acetylmuramoyl-L-alanine_amidase__Aphanizomenon_flos-aquae_:0.03146035):0.10081795):0.09819793,((WP_137667180.1_N-acetylmuramoyl-L-alanine_amidase__Sphaerospermopsis_reniformis_:0.00499577,WP_096565820.1_N-acetylmuramoyl-L-alanine_amidase__Sphaerospermopsis_kisseleviana_:0.00615473):0.12895106,(WP_015212816.1_N-acetylmuramoyl-L-alanine_amidase__Anabaena_cylindrica_:0.10422445,WP_013190294.1_N-acetylmuramoyl-L-alanine_amidase__Trichormus_azollae_:0.16260083):0.02779837):0.06531122):0.02245512):0.02539041,(((WP_131115053.1_N-acetylmuramoyl-L-alanine_amidase__Westiellopsis_prolifica_:0.00746052,WP_135106872.1_N-acetylmuramoyl-L-alanine_amidase__Mastigocladus_laminosus_:0.01855418):0.10850868,(WP_009458037.1_N-acetylmuramoyl-L-alanine_amidase__Fischerella_thermalis_:0.02735738,WP_016865076.1_N-acetylmuramoyl-L-alanine_amidase__Fischerella_muscicola_:0.02806082):0.04204388):0.04526228,WP_016879088.1_N-acetylmuramoyl-L-alanine_amidase__Chlorogloeopsis_fritschii_:0.17141469):0.12008470):0.01830677,(WP_127085444.1_N-acetylmuramoyl-L-alanine_amidase__Calothrix_desertica_:0.23567899,WP_015200301.1_N-acetylmuramoyl-L-alanine_amidase__Calothrix_parietina_:0.27273229):0.04784932):0.04775552,((((WP_087544685.1_N-acetylmuramoyl-L-alanine_amidase__Nostocales_cyanobacterium_HT-58-2_:0.06242542,WP_041041027.1_N-acetylmuramoyl-L-alanine_amidase__Tolypothrix_campylonemoides_:0.09669808):0.00093506,WP_017319258.1_N-acetylmuramoyl-L-alanine_amidase__Mastigocladopsis_repens_:0.06675949):0.11037765,(WP_038109533.1_N-acetylmuramoyl-L-alanine_amidase__Tolypothrix_bouteillei_:0.06153362,WP_026135022.1_N-acetylmuramoyl-L-alanine_amidase__Scytonema_hofmannii_:0.05262437):0.11966355):0.07508714,((((WP_087544681.1_N-acetylmuramoyl-L-alanine_amidase__Nostocales_cyanobacterium_HT-58-2_:0.08398371,WP_017319259.1_N-acetylmuramoyl-L-alanine_amidase__Mastigocladopsis_repens_:0.08215279):0.01566606,WP_041041031.1_N-acetylmuramoyl-L-alanine_amidase__Tolypothrix_campylonemoides_:0.10604765):0.01414394,WP_048871034.1_N-acetylmuramoyl-L-alanine_amidase__Scytonema_tolypothrichoides_:0.12896948):0.13099438,(WP_038109530.1_N-acetylmuramoyl-L-alanine_amidase__Tolypothrix_bouteillei_:0.04823291,WP_017746682.1_N-acetylmuramoyl-L-alanine_amidase__Scytonema_hofmannii_:0.05644379):0.23404047):0.04547318):0.02003368):0.01064146,(((WP_131115055.1_N-acetylmuramoyl-L-alanine_amidase__Westiellopsis_prolifica_:0.00689327,WP_017312457.1_MULTISPECIES__N-acetylmuramoyl-L-alanine_amidase__Hapalosiphonaceae_:0.00391143):0.07384034,(WP_009458035.1_N-acetylmuramoyl-L-alanine_amidase__Fischerella_thermalis_:0.01249407,WP_016865077.1_N-acetylmuramoyl-L-alanine_amidase__Fischerella_muscicola_:0.01487643):0.05235896):0.09890862,WP_016879087.1_N-acetylmuramoyl-L-alanine_amidase__Chlorogloeopsis_fritschii_:0.17993130):0.11445963):0.01283289):0.01174393,WP_006194854.1_N-acetylmuramoyl-L-alanine_amidase__Nodularia_spumigena_:0.24978521):0.01924163,(WP_127085442.1_N-acetylmuramoyl-L-alanine_amidase__Calothrix_desertica_:0.26747459,WP_015200302.1_N-acetylmuramoyl-L-alanine_amidase__Calothrix_parietina_:0.24961388):0.13024303):0.02171816,(WP_096657639.1_N-acetylmuramoyl-L-alanine_amidase__Calothrix_parasitica_:0.28365469,WP_027841053.1_N-acetylmuramoyl-L-alanine_amidase__Mastigocoleus_testarum_:0.37292713):0.06036308):0.03794079):0.03479983,(((WP_106167182.1_AMIN_domain-containing_protein__Chroococcidiopsis_cubana_:0.01604310,WP_015152747.1_AMIN_domain-containing_protein__Chroococcidiopsis_thermalis_:0.01240460):0.01022918,WP_039715514.1_AMIN_domain-containing_protein__Scytonema_millei_:0.02928727):0.38125455,((WP_099703998.1_N-acetylmuramoyl-L-alanine_amidase__Chroococcales_cyanobacterium_IPPAS_B-1203_:0.05158108,WP_073551105.1_AMIN_domain-containing_protein__Chroogloeocystis_siderophila_:0.05567762):0.22306384,WP_045053502.1_N-acetylmuramoyl-L-alanine_amidase__Aliterella_atlantica_:0.28946173):0.04834197):0.05476509):0.00376789,WP_073595314.1_N-acetylmuramoyl-L-alanine_amidase__Phormidium_ambiguum_:0.42450476):0.04171213,((WP_106299414.1_N-acetylmuramoyl-L-alanine_amidase__Chamaesiphon_polymorphus_:0.05595002,WP_015161192.1_N-acetylmuramoyl-L-alanine_amidase__Chamaesiphon_minutus_:0.03242838):0.53790140,WP_015204256.1_N-acetylmuramoyl-L-alanine_amidase__Crinalium_epipsammum_:0.43114242):0.06606486):0.04950338):0.01524723,(((((WP_083623741.1_N-acetylmuramoyl-L-alanine_amidase__Planktothrix_serta_:0.06950247,WP_083624289.1_N-acetylmuramoyl-L-alanine_amidase__Planktothrix_paucivesiculata_:0.09108793):0.14673458,((WP_008051495.1_N-acetylmuramoyl-L-alanine_amidase__Limnospira_indica_:0.01479727,WP_014277286.1_N-acetylmuramoyl-L-alanine_amidase__Arthrospira_platensis_:0.01546763):0.24026118,(WP_049559233.1_N-acetylmuramoyl-L-alanine_amidase__partial__Limnoraphis_robusta_:0.05045174,WP_040484193.1_N-acetylmuramoyl-L-alanine_amidase__Lyngbya_aestuarii_:0.08707976):0.14718886):0.07773094):0.19516733,(WP_044197851.1_N-acetylmuramoyl-L-alanine_amidase__Oscillatoria_acuminata_:0.32135442,WP_044195918.1_N-acetylmuramoyl-L-alanine_amidase__Oscillatoria_acuminata_:0.32756618):0.15358296):0.03854046,(((((WP_163661529.1_N-acetylmuramoyl-L-alanine_amidase__Leptolyngbyaceae_cyanobacterium_CCMR0082_:0.42084303,WP_114579729.1_N-acetylmuramoyl-L-alanine_amidase__Oscillatoriales_cyanobacterium_MTP1_:0.44281188):0.06830975,WP_011244053.1_N-acetylmuramoyl-L-alanine_amidase__Synechococcus_elongatus_:0.33011684):0.02557848,(((WP_035985525.1_AMIN_domain-containing_protein__Leptolyngbya_sp._KIOST-1_:0.05513550,WP_073607926.1_N-acetylmuramoyl-L-alanine_amidase__Phormidium_tenue_:0.05426740):0.14714557,WP_039728165.1_MULTISPECIES__N-acetylmuramoyl-L-alanine_amidase__Cyanobacteria_:0.17623556):0.23400989,WP_106172617.1_AMIN_domain-containing_protein__filamentous_cyanobacterium_CCP2_:0.40557262):0.04082319):0.03157307,((((WP_161826035.1_N-acetylmuramoyl-L-alanine_amidase__Synechococcales_cyanobacterium_C_:0.44632411,(WP_099798786.1_N-acetylmuramoyl-L-alanine_amidase__Synechococcus_lividus_:-0.21534744,WP_164920663.1_N-acetylmuramoyl-L-alanine_amidase__Thermosynechococcus_elongatus_:0.38328633):0.17279339):0.00466543,WP_071455841.1_N-acetylmuramoyl-L-alanine_amidase__Gloeomargarita_lithophora_:0.59079736):0.01050898,WP_026099327.1_N-acetylmuramoyl-L-alanine_amidase__Prochlorothrix_hollandica_:0.53622854):0.07749711,WP_038330767.1_N-acetylmuramoyl-L-alanine_amidase__filamentous_cyanobacterium_ESFC-1_:0.41495740):0.02418158):0.00675937,((((((WP_162424400.1_N-acetylmuramoyl-L-alanine_amidase__Myxacorys_almedinensis_:0.27479488,WP_017288248.1_N-acetylmuramoyl-L-alanine_amidase__Leptolyngbya_boryana_:0.35593772):0.03295448,WP_082906316.1_AMIN_domain-containing_protein__Phormidesmis_priestleyi_:0.28665113):0.05330168,(WP_052128593.1_N-acetylmuramoyl-L-alanine_amidase__Neosynechococcus_sphagnicola_:0.24650420,WP_009557157.1_N-acetylmuramoyl-L-alanine_amidase__Oscillatoriales_cyanobacterium_JSC-12_:0.14907791):0.08760006):0.05678087,WP_088894529.1_N-acetylmuramoyl-L-alanine_amidase__Leptolyngbya_ohadii_:0.44415540):0.01455968,WP_162423692.1_AMIN_domain-containing_protein__Myxacorys_almedinensis_:0.25808585):0.02969037,((((WP_106331953.1_N-acetylmuramoyl-L-alanine_amidase__filamentous_cyanobacterium_Phorm_6_:0.00158502,WP_106149810.1_N-acetylmuramoyl-L-alanine_amidase__filamentous_cyanobacterium_Phorm_46_:0.00681578):0.07627848,(WP_015176149.1_N-acetylmuramoyl-L-alanine_amidase__Oscillatoria_nigro-viridis_:0.02442049,WP_006635265.1_N-acetylmuramoyl-L-alanine_amidase__Microcoleus_vaginatus_:0.02250621):0.03754353):0.10513166,WP_096829709.1_N-acetylmuramoyl-L-alanine_amidase__Tychonema_bourrellyi_:0.07782105):0.26763716,WP_015150307.1_N-acetylmuramoyl-L-alanine_amidase__Oscillatoria_acuminata_:0.36723003):0.03041679):0.04489192):0.02429038):0.02456209,((WP_088430738.1_AMIN_domain-containing_protein__Halomicronema_hongdechloris_:0.32667288,WP_044151481.1_MULTISPECIES__AMIN_domain-containing_protein__Cyanobacteria_:0.35232100):0.11751850,WP_084415311.1_N-acetylmuramoyl-L-alanine_amidase__Phormidium_willei_:0.60676694):0.03504014):0.01850687):0.02975860,((WP_146296983.1_AMIN_domain-containing_protein__Euhalothece_natronophila_:0.33974868,WP_015229494.1_N-acetylmuramoyl-L-alanine_amidase__Dactylococcopsis_salina_:0.32171345):0.12615933,WP_051358216.1_N-acetylmuramoyl-L-alanine_amidase__Rubidibacter_lacunae_:0.43029284):0.14937526):0.02078595,((WP_161826166.1_AMIN_domain-containing_protein__Synechococcales_cyanobacterium_C_:0.36956364,WP_088890608.1_N-acetylmuramoyl-L-alanine_amidase__Leptolyngbya_ohadii_:0.36436707):0.05977893,((WP_147012608.1_AMIN_domain-containing_protein__cyanobiont_of_Ornithocercus_magnificus_:0.41723037,WP_011125196.1_MULTISPECIES__N-acetylmuramoyl-L-alanine_amidase__Prochlorococcus_:0.45855302):0.09371942,(((WP_106501887.1_N-acetylmuramoyl-L-alanine_amidase__Cyanobium_usitatum_:0.19589260,WP_094590549.1_N-acetylmuramoyl-L-alanine_amidase__Vulcanococcus_limneticus_:0.21542799):0.02488236,(WP_106219879.1_N-acetylmuramoyl-L-alanine_amidase__Aphanothece_minutissima_:0.00884572,WP_015108062.1_N-acetylmuramoyl-L-alanine_amidase__Cyanobium_gracile_:0.00847008):0.17401262):0.17738719,WP_011244268.1_MULTISPECIES__N-acetylmuramoyl-L-alanine_amidase__Synechococcus_:0.30984586):0.06139258):0.13081583):0.06697594):0.01483099,(((WP_124975930.1_N-acetylmuramoyl-L-alanine_amidase__Aphanothece_sacrum_:0.17656562,(WP_085434132.1_N-acetylmuramoyl-L-alanine_amidase__unicellular_cyanobacterium_SU2_:0.13388760,WP_012596897.1_N-acetylmuramoyl-L-alanine_amidase__Rippkaea_orientalis_:0.05090499):0.07522342):0.01650996,(((WP_087588907.1_N-acetylmuramoyl-L-alanine_amidase__unicellular_cyanobacterium_SU3_:0.01333224,WP_008278701.1_N-acetylmuramoyl-L-alanine_amidase__Crocosphaera_chwakensis_:0.01636746):0.01995750,WP_009543072.1_N-acetylmuramoyl-L-alanine_amidase__Crocosphaera_subtropica_:0.03007925):0.03645997,WP_007305288.1_N-acetylmuramoyl-L-alanine_amidase__Crocosphaera_watsonii_:0.05918645):0.11971176):0.09449490,WP_015955122.1_N-acetylmuramoyl-L-alanine_amidase__Gloeothece_citriformis_:0.23961622):0.15359932):0.03687729,(WP_146150796.1_N-acetylmuramoyl-L-alanine_amidase__partial__filamentous_cyanobacterium_CCP3_:0.11549275,(WP_088431471.1_DUF3747_domain-containing_protein__Halomicronema_hongdechloris_:0.31374878,WP_148288114.1_DUF3747_domain-containing_protein__Prochlorothrix_hollandica_:0.54241961):0.04714684):0.28213096):0.12611149,((((WP_026007671.1_N-acetylmuramoyl-L-alanine_amidase__Pseudomonas_fuscovaginae_:0.00008590,WP_090210911.1_N-acetylmuramoyl-L-alanine_amidase__Pseudomonas_asplenii_:0.00235950):0.59452236,WP_156803503.1_LysM_peptidoglycan-binding_domain-containing_protein__Frateuria_aurantia_:0.64173532):0.22366332,WP_038317314.1_N-acetylmuramoyl-L-alanine_amidase__Kingella_kingae_:0.65737998):0.12156859,WP_007424579.1_MULTISPECIES__N-acetylmuramoyl-L-alanine_amidase__Acidiphilium_:0.65600109):0.11916322):0.06298898):0.02841677,((((WP_097038713.1_N-acetylmuramoyl-L-alanine_amidase__Terribacillus_aidingensis_:0.15634933,((WP_093880741.1_N-acetylmuramoyl-L-alanine_amidase__Terribacillus_saccharophilus_:0.00191167,WP_051748270.1_N-acetylmuramoyl-L-alanine_amidase__Terribacillus_goriensis_:0.00153153):0.09444378,WP_093725963.1_N-acetylmuramoyl-L-alanine_amidase__Terribacillus_halophilus_:0.08420240):0.01910084):0.38725191,((WP_079528939.1_N-acetylmuramoyl-L-alanine_amidase__Halobacillus_hunanensis_:0.37501404,WP_082676700.1_N-acetylmuramoyl-L-alanine_amidase__Bacillus_shacheensis_:0.34119478):0.17502660,(WP_073305264.1_N-acetylmuramoyl-L-alanine_amidase__Bacillus_rhizosphaerae_:0.00484061,WP_011248134.1_N-acetylmuramoyl-L-alanine_amidase__Bacillus_clausii_:0.00548749):0.49659926):0.05731581):0.06665879,((((((((((WP_090669367.1_N-acetylmuramoyl-L-alanine_amidase__Paenibacillus_tianmuensis_:0.05940208,(WP_127463176.1_N-acetylmuramoyl-L-alanine_amidase__partial__Paenibacillus_elgii_:-0.02307092,WP_063761701.1_N-acetylmuramoyl-L-alanine_amidase__Paenibacillus_tyrfis_:0.06086233):0.05277785):0.15604039,WP_062410989.1_N-acetylmuramoyl-L-alanine_amidase__Paenibacillus_naphthalenovorans_:0.13825820):0.06616003,WP_127607801.1_N-acetylmuramoyl-L-alanine_amidase__Paenibacillus_validus_:0.21145773):0.06893716,WP_019533476.1_hypothetical_protein__Paenibacillus_ginsengihumi_:0.30740401):0.13252097,WP_106380695.1_hypothetical_protein__Abditibacterium_utsteinense_:0.66121495):0.03277942,(WP_155700411.1_N-acetylmuramoyl-L-alanine_amidase__Paenibacillus_sp._ML311-T8_:0.49111342,(WP_126142913.1_N-acetylmuramoyl-L-alanine_amidase__Paenibacillus_whitsoniae_:0.25102445,(WP_065851765.1_N-acetylmuramoyl-L-alanine_amidase__Paenibacillus_pectinilyticus_:0.15168829,WP_068665459.1_N-acetylmuramoyl-L-alanine_amidase__Paenibacillus_oryzisoli_:0.06404881):0.09325361):0.25439107):0.02803637):0.07645091,(WP_052304504.1_hypothetical_protein__Paenibacillus_larvae_:0.12290078,WP_018922042.1_SH3_domain-containing_protein__Salsuginibacillus_kocurii_:0.92038339):0.26389119):0.07457346,WP_077177376.1_SH3_domain-containing_protein__Carboxydothermus_islandicus_:0.83907074):0.06637359,WP_089611985.1_AMIN_domain-containing_protein__Dehalobacterium_formicoaceticum_:0.76933056):0.06257202,(WP_110461593.1_N-acetylmuramoyl-L-alanine_amidase__Ruminiclostridium_sufflavum_:0.32585180,WP_080063362.1_N-acetylmuramoyl-L-alanine_amidase__Ruminiclostridium_hungatei_:0.28631037):0.48856294):0.04740419):0.01380822,WP_088910383.1_N-acetylmuramoyl-L-alanine_amidase__Brevibacillus_formosus_:0.66241491):0.03502011):0.01141671,(((((((((WP_142660918.1_N-acetylmuramoyl-L-alanine_amidase__Methylacidimicrobium_tartarophylax_:0.71348101,WP_007413631.1_N-acetylmuramoyl-L-alanine_amidase__Pedosphaera_parvula_:0.78795475):0.08418572,(WP_162525331.1_N-acetylmuramoyl-L-alanine_amidase__Rariglobus_hedericola_:0.40059581,WP_081721971.1_N-acetylmuramoyl-L-alanine_amidase__Geminisphaera_colitermitum_:0.32096216):0.53203118):0.03311825,(WP_039720768.1_N-acetylmuramoyl-L-alanine_amidase__Methylacidiphilum_kamchatkense_:0.02472273,WP_009059149.1_N-acetylmuramoyl-L-alanine_amidase__Methylacidiphilum_fumariolicum_:0.02903227):0.61100638):0.03001666,(((((WP_078814771.1_N-acetylmuramoyl-L-alanine_amidase__Prosthecobacter_debontii_:0.53550863,(WP_138087186.1_N-acetylmuramoyl-L-alanine_amidase__Verrucobacter_flavum_:0.44891274,(WP_113960960.1_hypothetical_protein__Roseimicrobium_gellanilyticum_:0.38189217,WP_157210720.1_hypothetical_protein__Verrucomicrobium_spinosum_:0.17840961):0.05899097):0.05176559):0.50564623,(WP_159434855.1_hypothetical_protein__Rubritalea_squalenifaciens_:0.58697605,(WP_084400134.1_N-acetylmuramoyl-L-alanine_amidase__Terrimicrobium_sacchariphilum_:0.60520053,WP_006978713.1_N-acetylmuramoyl-L-alanine_amidase__Chthoniobacter_flavus_:0.59643042):0.15873213):0.12331760):0.08894104,WP_075079124.1_hypothetical_protein__Terrimicrobium_sacchariphilum_:0.74892193):0.04789700,WP_084400094.1_N-acetylmuramoyl-L-alanine_amidase__Terrimicrobium_sacchariphilum_:0.39992237):0.07479516,WP_084400744.1_N-acetylmuramoyl-L-alanine_amidase__Terrimicrobium_sacchariphilum_:0.71835935):0.01213565):0.04811309,(WP_146850299.1_N-acetylmuramoyl-L-alanine_amidase__Brevifollis_gellanilyticus_:0.53532571,WP_006980790.1_N-acetylmuramoyl-L-alanine_amidase__Chthoniobacter_flavus_:0.58480078):0.10063414):0.09851986,(((((((((WP_131744238.1_N-acetylmuramoyl-L-alanine_amidase__Chlamydia_buteonis_:0.00605361,(WP_011097019.1_N-acetylmuramoyl-L-alanine_amidase__Chlamydia_abortus_:0.03120252,WP_006343050.1_N-acetylmuramoyl-L-alanine_amidase__Chlamydia_psittaci_:-0.01441542):0.02082411):0.04114249,WP_041462205.1_N-acetylmuramoyl-L-alanine_amidase__Chlamydia_caviae_:0.02890211):0.01727975,WP_011458182.1_N-acetylmuramoyl-L-alanine_amidase__Chlamydia_felis_:0.04280626):0.04601190,WP_020370288.1_N-acetylmuramoyl-L-alanine_amidase__Chlamydia_ibidis_:0.20432201):0.00844380,WP_021828224.1_N-acetylmuramoyl-L-alanine_amidase__Chlamydia_gallinacea_:0.17854619):0.04538000,WP_021756549.1_N-acetylmuramoyl-L-alanine_amidase__Chlamydia_pecorum_:0.23654091):0.12768307,((WP_080123657.1_N-acetylmuramoyl-L-alanine_amidase__Chlamydia_suis_:0.03516832,WP_010230781.1_N-acetylmuramoyl-L-alanine_amidase__Chlamydia_muridarum_:0.08049118):0.03627215,WP_009871615.1_N-acetylmuramoyl-L-alanine_amidase__Chlamydia_trachomatis_:0.05694777):0.22171780):0.36022770,((((WP_098038950.1_N-acetylmuramoyl-L-alanine_amidase__Estrella_lausannensis_:0.50162637,WP_041018222.1_N-acetylmuramoyl-L-alanine_amidase__Criblamydia_sequanensis_:0.31748843):0.10168038,WP_013925289.1_N-acetylmuramoyl-L-alanine_amidase__Parachlamydia_acanthamoebae_:0.43399310):0.06923109,WP_013181456.1_N-acetylmuramoyl-L-alanine_amidase__Waddlia_chondrophila_:0.43676937):0.19826837,WP_050069858.1_N-acetylmuramoyl-L-alanine_amidase__Anaerosalibacter_massiliensis_:0.59440148):0.04538570):0.08762048,(WP_113956348.1_N-acetylmuramoyl-L-alanine_amidase__Roseimicrobium_gellanilyticum_:0.76405746,WP_023174024.1_N-acetylmuramoyl-L-alanine_amidase__Gloeobacter_kilaueensis_:0.67601234):0.16989852):0.03945492):0.01605662,((WP_097042995.1_SH3_domain-containing_protein__Terribacillus_aidingensis_:0.11267951,(WP_093727313.1_SH3_domain-containing_protein__Terribacillus_halophilus_:0.07116488,WP_038558494.1_MULTISPECIES__SH3_domain-containing_protein__Terribacillus_:0.05927763):0.00784141):0.58445913,((WP_085755696.1_N-acetylmuramoyl-L-alanine_amidase__Sedimentisphaera_salicampi_:0.04492169,WP_077540425.1_N-acetylmuramoyl-L-alanine_amidase__Sedimentisphaera_cyanobacteriorum_:0.05887912):0.60852563,WP_029691739.1_YSIRK-type_signal_peptide-containing_protein__partial__Streptococcus_hyovaginalis_:0.79897797):0.07439166):0.05744549):0.02444085,((((WP_066144224.1_hypothetical_protein__Bacillus_lentus_:0.89539391,WP_017744218.1_N-acetylmuramoyl-L-alanine_amidase__Scytonema_hofmannii_:0.17235595):0.01960761,WP_107805784.1_N-acetylmuramoyl-L-alanine_amidase__Nodularia_spumigena_:0.14262857):0.24348274,(WP_143324064.1_SH3_domain-containing_protein__Clostridium_thermobutyricum_:0.31537423,WP_052139344.1_N-acetylmuramoyl-L-alanine_amidase__Clostridium_baratii_:0.27840999):0.56049168):0.04355551,(((((WP_080146396.1_SH3_domain-containing_protein__Marinilactibacillus_piezotolerans_:0.98968619,(WP_084030232.1_SH3_domain-containing_protein__Atopobacter_phocae_:0.67137849,WP_027107052.1_N-acetylmuramoyl-L-alanine_amidase__Lactobacillus_ceti_:0.49631095):0.10285717):0.07664940,(WP_070704517.1_MULTISPECIES__N-acetylmuramoyl-L-alanine_amidase__Enterococcus_:0.01163803,WP_002295084.1_MULTISPECIES__N-acetylmuramoyl-L-alanine_amidase__Enterococcus_:-0.00196143):0.66137075):0.15140077,WP_037574195.1_SH3_domain-containing_protein__Staphylococcus_chromogenes_:0.66829765):0.01776812,((WP_072887793.1_SH3_domain-containing_protein__Ornithinibacillus_halophilus_:0.47370607,(((WP_115748250.1_SH3_domain-containing_protein__Oceanobacillus_chungangensis_:0.35491771,(WP_089531981.1_SH3_domain-containing_protein__Virgibacillus_necropolis_:0.16953658,WP_089062353.1_SH3_domain-containing_protein__Virgibacillus_phasianinus_:0.15080993):0.28509730):0.04308257,WP_084157521.1_SH3_domain-containing_protein__Oceanobacillus_manasiensis_:0.43969604):0.05834471,(WP_077706882.1_SH3_domain-containing_protein__Virgibacillus_dokdonensis_:0.36932305,WP_038243457.1_SH3_domain-containing_protein__Virgibacillus_massiliensis_:0.28794393):0.11113836):0.03866810):0.36822003,((WP_150273368.1_SH3_domain-containing_protein__Paenibacillus_sp._SYSU_G01001_:0.53208393,WP_078410901.1_SH3_domain-containing_protein__Bacillus_abyssalis_:0.57190770):0.22221334,WP_053401018.1_SH3_domain-containing_protein__Bacillus_koreensis_:0.48169249):0.11568107):0.02419499):0.00812900,(((WP_079530376.1_SH3_domain-containing_protein__Halobacillus_hunanensis_:0.74235439,(WP_109985215.1_SH3_domain-containing_protein__Gracilibacillus_dipsosauri_:0.56071657,((WP_067727991.1_SH3_domain-containing_protein__Oceanobacillus_damuensis_:0.23434806,WP_010648518.1_SH3_domain-containing_protein__Oceanobacillus_massiliensis_:0.34441173):0.23663203,WP_017798578.1_SH3_domain-containing_protein__Oceanobacillus_kimchii_:0.30221987):0.12625788):0.11147997):0.02450204,WP_083443676.1_N-acetylmuramoyl-L-alanine_amidase__Ornithinibacillus_contaminans_:0.55810446):-0.00557915,(WP_072889455.1_N-acetylmuramoyl-L-alanine_amidase__Ornithinibacillus_halophilus_:0.46157733,WP_051359459.1_N-acetylmuramoyl-L-alanine_amidase__Paucisalibacillus_globulus_:0.41720638):0.05281072):0.09604414):0.12401789):0.02110452):0.01269734,((((((WP_034294680.1_N-acetylmuramoyl-L-alanine_amidase__Alysiella_crassa_:0.69162679,WP_002642953.1_N-acetylmuramoyl-L-alanine_amidase__Simonsiella_muelleri_:0.60266793):0.18682519,(WP_097115041.1_N-acetylmuramoyl-L-alanine_amidase__Alysiella_filiformis_:0.53356862,(WP_027022232.1_N-acetylmuramoyl-L-alanine_amidase__Conchiformibius_steedae_:0.22165132,WP_027009548.1_N-acetylmuramoyl-L-alanine_amidase__Conchiformibius_kuhniae_:0.18790588):0.31931087):0.20215374):0.05392581,(WP_073126189.1_N-acetylmuramoyl-L-alanine_amidase__Asaccharospora_irregularis_:0.25877994,(WP_021371417.1_N-acetylmuramoyl-L-alanine_amidase__Clostridioides_difficile_:0.23074101,WP_011861075.1_N-acetylmuramoyl-L-alanine_amidase__Clostridioides_difficile_:0.21880169):0.02884621):0.83793193):0.10501929,(WP_006000017.1_N-acetylmuramoyl-L-alanine_amidase__Desulfuromonas_acetoxidans_:0.60462916,WP_007789216.1_N-acetylmuramoyl-L-alanine_amidase__Peptostreptococcus_stomatis_:0.99908996):0.24086849):0.10999638,(((WP_078694168.1_N-acetylmuramoyl-L-alanine_amidase__Cetobacterium_ceti_:0.50302911,WP_005957635.1_N-acetylmuramoyl-L-alanine_amidase__Fusobacterium_necrophorum_:0.41542098):0.41190577,(WP_066729666.1_N-acetylmuramoyl-L-alanine_amidase__Sneathia_sanguinegens_:0.15889211,WP_052727690.1_N-acetylmuramoyl-L-alanine_amidase__Sneathia_amnii_:0.25213596):0.55139166):0.06592955,((WP_143382648.1_N-acetylmuramoyl-L-alanine_amidase__Formosa_sp._PS13_:0.40737981,(WP_129018315.1_N-acetylmuramoyl-L-alanine_amidase__Gelidibacter_gilvus_:0.21233799,((WP_126160973.1_N-acetylmuramoyl-L-alanine_amidase__Arenibacter_sp._GUO666_:0.09441507,WP_099647828.1_N-acetylmuramoyl-L-alanine_amidase__Leeuwenhoekiella_nanhaiensis_:0.07297643):0.08071488,(((WP_099647584.1_N-acetylmuramoyl-L-alanine_amidase__Leeuwenhoekiella_nanhaiensis_:0.19739625,(WP_093980443.1_N-acetylmuramoyl-L-alanine_amidase__Arenibacter_algicola_:0.14927371,WP_054726485.1_N-acetylmuramoyl-L-alanine_amidase__Algibacter_alginicilyticus_:0.12586798):0.06053064):0.00984678,WP_006987911.1_N-acetylmuramoyl-L-alanine_amidase__Gillisia_limnaea_:0.20488951):0.03879566,WP_034261002.1_N-acetylmuramoyl-L-alanine_amidase__Altibacter_lentus_:0.15481465):0.01393517):0.02948728):0.04365766):0.12621130,WP_025743367.1_MULTISPECIES__N-acetylmuramoyl-L-alanine_amidase__Flavobacteriaceae_:0.42429030):0.27877855):0.03748649):0.01123340,((((((WP_093365114.1_N-acetylmuramoyl-L-alanine_amidase__Psychroflexus_sediminis_:0.14327817,(WP_003439111.1_N-acetylmuramoyl-L-alanine_amidase__Psychroflexus_gondwanensis_:0.02150654,WP_041758743.1_N-acetylmuramoyl-L-alanine_amidase__Psychroflexus_torquis_:0.02929866):0.13764100):0.56049794,WP_107037197.1_N-acetylmuramoyl-L-alanine_amidase__Brumimicrobium_mesophilum_:0.48234290):0.04321947,((WP_163398607.1_N-acetylmuramoyl-L-alanine_amidase__Flavobacterium_fluviatile_:0.61887681,(WP_143956281.1_hypothetical_protein__Robertkochia_sp._CL23_:1.01969111,WP_053327033.1_N-acetylmuramoyl-L-alanine_amidase__Chryseobacterium_gallinarum_:0.38000891):0.13287878):0.05695164,((WP_135525550.1_N-acetylmuramoyl-L-alanine_amidase__Flavobacterium_sp._DS2-A_:0.44499943,WP_133533422.1_N-acetylmuramoyl-L-alanine_amidase__Flavobacterium_dankookense_:0.52095342):0.10072067,WP_051224462.1_N-acetylmuramoyl-L-alanine_amidase__Flavobacterium_tegetincola_:0.52523577):0.11179358):0.04328318):0.04750544,WP_123912663.1_N-acetylmuramoyl-L-alanine_amidase__Hanstruepera_neustonica_:0.55091268):0.10495718,(WP_160563455.1_N-acetylmuramoyl-L-alanine_amidase__bacterium_1XD21-13_:0.43420961,WP_120431142.1_N-acetylmuramoyl-L-alanine_amidase__bacterium_1xD42-87_:0.29185769):0.56131601):0.11802027,WP_029194636.1_N-acetylmuramoyl-L-alanine_amidase__Paenibacillus_alginolyticus_:0.74321103):0.06847350):0.07686761):0.01045543):0.01138354,(((((((((((WP_097071804.1_SH3_domain-containing_protein__Lysinibacillus_xyleni_:0.34475318,WP_057984463.1_SH3_domain-containing_protein__Bacillus_cecembensis_:0.38279673):0.07966781,((WP_141601757.1_SH3_domain-containing_protein__Ureibacillus_terrenus_:0.13286586,WP_096550400.1_SH3_domain-containing_protein__Ureibacillus_thermosphaericus_:0.17206095):0.12268992,WP_052123949.1_SH3_domain-containing_protein__Lysinibacillus_manganicus_:0.40021431):0.10305113):0.19551170,(WP_147055638.1_SH3_domain-containing_protein__Sporosarcina_luteola_:0.20365411,WP_067212187.1_SH3_domain-containing_protein__Sporosarcina_psychrophila_:0.22239840):0.43546814):0.05154511,((WP_077214832.1_SH3_domain-containing_protein__Bacillus_dakarensis_:0.45042402,(WP_111645037.1_SH3_domain-containing_protein__Anoxybacillus_vitaminiphilus_:0.25498906,(WP_089098355.1_SH3_domain-containing_protein__Geobacillus_galactosidasius_:0.08698852,WP_042384701.1_SH3_domain-containing_protein__Parageobacillus_thermoglucosidasius_:0.06442768):0.19492528):0.10374634):0.03005388,WP_041123273.1_SH3_domain-containing_protein__Jeotgalibacillus_alimentarius_:0.55526745):0.07552142):0.06366502,(WP_077214894.1_SH3_domain-containing_protein__Bacillus_dakarensis_:0.42410344,(WP_061804750.1_SH3_domain-containing_protein__Bacillus_endophyticus_:0.36429244,WP_078414351.1_SH3_domain-containing_protein__Bacillus_abyssalis_:0.27150679):0.17028469):0.08650790):0.22388059,(((WP_093337383.1_SH3_domain-containing_protein__Salibacterium_halotolerans_:0.16374828,WP_051302392.1_SH3_domain-containing_protein__Bacillus_aidingensis_:0.21572043):0.18454739,((WP_091584440.1_MULTISPECIES__SH3_domain-containing_protein__Bacillaceae_:0.19769621,(WP_125556112.1_SH3_domain-containing_protein__Bacillus_salarius_:0.16991027,WP_125554447.1_SH3_domain-containing_protein__Bacillus_salarius_:0.12118044):0.18088236):0.09548846,WP_091274325.1_SH3_domain-containing_protein__Alteribacillus_persepolensis_:0.24826810):0.07405904):0.06861182,WP_090926386.1_SH3_domain-containing_protein__Salibacterium_qingdaonense_:0.39813244):0.44303507):0.09267795,WP_093192953.1_N-acetylmuramoyl-L-alanine_amidase__Salimicrobium_halophilum_:0.71938086):0.06334385,((((((WP_142305181.1_cell_wall_hydrolase__Bacillus_oleivorans_:0.64043725,WP_137743489.1_SH3_domain-containing_protein__Bacillus_siralis_:0.25351697):0.02146986,WP_028393475.1_SH3_domain-containing_protein__Bacillus_cihuensis_:0.29896697):0.05525851,((WP_076763662.1_SH3_domain-containing_protein__Domibacillus_epiphyticus_:0.16205877,WP_052698394.1_SH3_domain-containing_protein__Domibacillus_enclensis_:0.20340312):0.04905211,(WP_050183339.1_SH3_domain-containing_protein__Domibacillus_robiginosus_:0.15762258,WP_050180205.1_cell_wall_hydrolase__Domibacillus_robiginosus_:0.22373942):0.18347296):0.18708023):0.20217325,WP_083446670.1_SH3_domain-containing_protein__Bacillus_koreensis_:0.63771784):0.05221249,(((((WP_089740649.1_SH3_domain-containing_protein__Gracilibacillus_ureilyticus_:0.50650978,(WP_089651955.1_SH3_domain-containing_protein__Halobacillus_aidingensis_:0.00466031,WP_115823892.1_SH3_domain-containing_protein__Halobacillus_trueperi_:0.00362689):0.47758055):0.01789697,(WP_139254063.1_SH3_domain-containing_protein__Halobacillus_karajensis_:0.42838371,WP_049683278.1_SH3_domain-containing_protein__Bacillus_loiseleuriae_:0.32479620):0.07261063):0.03583559,WP_157998034.1_SH3_domain-containing_protein__Ornithinibacillus_scapharcae_:0.45860991):0.01177418,WP_118874979.1_SH3_domain-containing_protein__Lysinibacillus_yapensis_:0.43840975):0.04018871,WP_151534707.1_SH3_domain-containing_protein__Bacillus_depressus_:0.40036380):0.17280969):0.09958684,(((WP_147802777.1_SH3_domain-containing_protein__Alkalicoccus_halolimnae_:0.22083031,WP_107586289.1_SH3_domain-containing_protein__Alkalicoccus_saliphilus_:0.57233417):0.40688518,WP_012960556.1_SH3_domain-containing_protein__Bacillus_pseudofirmus_:0.63653630):0.09389117,WP_158639961.1_SH3_domain-containing_protein__Bacillus_nanhaiisediminis_:0.76537621):0.06311670):0.01808197):-0.02637478,((((WP_148957367.1_N-acetylmuramoyl-L-alanine_amidase__Bacillus_swezeyi_:0.10908061,(((((WP_148956778.1_N-acetylmuramoyl-L-alanine_amidase__Bacillus_swezeyi_:0.19094646,WP_061527952.1_N-acetylmuramoyl-L-alanine_amidase__Bacillus_nakamurai_:0.19878465):0.03511751,WP_060964133.1_MULTISPECIES__N-acetylmuramoyl-L-alanine_amidase__Bacillus_:0.31935900):0.16375133,((WP_138279066.1_N-acetylmuramoyl-L-alanine_amidase__Bacillus_altitudinis_:0.08205617,WP_024423638.1_N-acetylmuramoyl-L-alanine_amidase__Bacillus_safensis_:0.10223063):0.18079954,(WP_039169820.1_N-acetylmuramoyl-L-alanine_amidase__Bacillus_altitudinis_:0.00265576,((((WP_024423639.1_MULTISPECIES__N-acetylmuramoyl-L-alanine_amidase__Bacillus_:0.00003790,WP_060698473.1_N-acetylmuramoyl-L-alanine_amidase__Bacillus_australimaris_:0.01148040):0.00249853,WP_058013545.1_N-acetylmuramoyl-L-alanine_amidase__Bacillus_pumilus_:0.00128519):0.01761441,WP_008357523.1_MULTISPECIES__N-acetylmuramoyl-L-alanine_amidase__Bacillus_:0.01583012):0.00536203,WP_034318555.1_MULTISPECIES__N-acetylmuramoyl-L-alanine_amidase__Bacillus_:0.00982783):0.00650814):0.28974584):0.04782560):0.19456117,WP_064328239.1_N-acetylmuramoyl-L-alanine_amidase__Bacillus_oceanisediminis_:0.51564008):0.31568402,WP_006637483.1_MULTISPECIES__N-acetylmuramoyl-L-alanine_amidase__Bacillus_subtilis_group_:0.08893527):0.00729699):0.04620791,(WP_020452123.1_MULTISPECIES__N-acetylmuramoyl-L-alanine_amidase__Bacillus_:0.03295029,(WP_076793460.1_N-acetylmuramoyl-L-alanine_amidase__Bacillus_haynesii_:0.03407522,WP_003183353.1_MULTISPECIES__N-acetylmuramoyl-L-alanine_amidase__Bacillus_:0.01083738):0.02123226):0.07856444):0.12641558,((WP_010789171.1_N-acetylmuramoyl-L-alanine_amidase__Bacillus_atrophaeus_:0.14188820,WP_084372393.1_hypothetical_protein__Bacillus_krulwichiae_:0.90658790):0.02391960,WP_079996401.1_MULTISPECIES__N-acetylmuramoyl-L-alanine_amidase__Bacillus_:0.15149289):0.10250507):0.13216819,(WP_071388347.1_N-acetylmuramoyl-L-alanine_amidase__Anaerobacillus_alkalidiazotrophicus_:0.03655625,WP_071310394.1_N-acetylmuramoyl-L-alanine_amidase__Anaerobacillus_alkalilacustris_:0.04093495):0.58564639):0.09716190):0.06190052,(((WP_073005500.1_hypothetical_protein__Clostridium_amylolyticum_:0.18586761,WP_094754395.1_hypothetical_protein__Criibacterium_bergeronii_:1.02482915):0.26496792,WP_052447241.1_hypothetical_protein__Clostridium_polynesiense_:0.45590150):0.29362783,(((WP_121663683.1_N-acetylmuramoyl-L-alanine_amidase__Bacillus_litoralis_:0.20959635,WP_078431826.1_N-acetylmuramoyl-L-alanine_amidase__Bacillus_halosaccharovorans_:0.19707005):0.54631335,WP_094548296.1_hypothetical_protein__Petroclostridium_xylanilyticum_:0.40171486):0.09627685,WP_066269133.1_SH3_domain-containing_protein__Bacillus_acidicola_:0.77810252):0.06126880):0.01923624):0.02590057,(((WP_079476680.1_N-acetylmuramoyl-L-alanine_amidase__Marinococcus_halophilus_:-0.03067067,WP_052144749.1_SH3_domain-containing_protein__Bacillus_okhensis_:0.73639405):0.45221919,WP_027340130.1_AMIN_domain-containing_protein__Halonatronum_saccharophilum_:0.80926114):0.08812287,(((WP_092485757.1_SH3_domain-containing_protein__Desulfallas_geothermicus_:0.29339862,(WP_165613319.1_SH3_domain-containing_protein__Desulfallas_arcticus_:0.06234744,WP_027364137.1_SH3_domain-containing_protein__Desulfallas_alcoholivorax_:0.13785505):0.15380090):0.42727613,(WP_114297790.1_N-acetylmuramoyl-L-alanine_amidase__Anaerobacterium_chartisolvens_:0.59200853,(WP_014255669.1_N-acetylmuramoyl-L-alanine_amidase__Hungateiclostridium_clariflavum_:0.51197875,WP_003515629.1_N-acetylmuramoyl-L-alanine_amidase__Hungateiclostridium_thermocellum_:0.37797105):0.12388818):0.18063019):0.02906648,(WP_138810511.1_SH3_domain-containing_protein__Bacillus_natronophilus_:0.84906042,WP_008516100.1_N-acetylmuramoyl-L-alanine_amidase__Dethiobacter_alkaliphilus_:0.32844269):0.25462747):0.08650353):0.05056143):0.02054691):0.01238773);
