# Supplementary material for: Evolution of longitudinal division in multicellular bacteria of the Neisseriaceae family
Source: Nat Commun. 2022 Aug 22;13:4853. doi: 10.1038/s41467-022-32260-w (PMC9395523; doi:10.1038/s41467-022-32260-w)
Supplement: Supplementary file 17 — Supplementary Data 6 [file 41467_2022_32260_MOESM17_ESM.zip › Supplementary Data 6/MreB_75G.aln.mldist]

60
29535_AP671_01998               0.0000000 0.0291595 0.0199775 0.6762418 0.6940504 1.0897376 0.6993991 0.0598759 0.7109082 0.0599983 0.6761893 0.6980235 0.7103766 0.7057232 0.6977524 0.7057232 0.6485161 0.6591244 0.6765131 0.6871630 0.6352592 0.6575578 0.6249238 0.6352592 0.5922719 0.1816885 0.5834286 0.2177430 0.6019124 0.7061606 0.1816885 0.8979427 0.2249419 0.5909247 0.0778730 0.0693527 0.6741103 0.0532316 0.0803070 0.0799221 0.8984357 0.5802672 0.5860544 0.5834286 0.7143777 0.1927479 0.0500893 0.1764391 0.5964839 0.1817460 0.8906291 0.6854505 0.2804414 0.1768991 0.6705341 0.6857314 0.6059548 0.5967657 0.6550730 0.6477314 
29537_AP862_01977               0.0291595 0.0000000 0.0268107 0.6574942 0.7068546 1.0762913 0.7092516 0.0607539 0.6983009 0.0598697 0.6724929 0.6878264 0.7090905 0.6985414 0.6964642 0.6985414 0.6379297 0.6458693 0.6728492 0.6834739 0.6437765 0.6588549 0.6328916 0.6437765 0.5887663 0.1781095 0.5643875 0.2125437 0.5945546 0.6974974 0.1781095 0.8896910 0.2204704 0.5754520 0.0777865 0.0692064 0.6722089 0.0540199 0.0739183 0.0735636 0.8901315 0.5768008 0.5669665 0.5643875 0.7056337 0.1891566 0.0508363 0.1649174 0.5809323 0.1781706 0.8785899 0.6770108 0.2748723 0.1661162 0.6769016 0.6926249 0.5985424 0.5894303 0.6529774 0.6456665 
463_00247                       0.0199775 0.0268107 0.0000000 0.6677783 0.6894162 1.0900622 0.6947290 0.0575412 0.6988730 0.0572179 0.6657883 0.7014076 0.7075966 0.7081884 0.6949704 0.7081884 0.6508458 0.6563793 0.6737652 0.6843898 0.6437788 0.6449149 0.6304885 0.6437788 0.5895481 0.1766845 0.5712451 0.2181633 0.5845871 0.6922426 0.1766845 0.8930282 0.2151892 0.5861262 0.0723248 0.0665879 0.6713301 0.0508663 0.0748034 0.0744410 0.9089675 0.5705546 0.5738505 0.5712451 0.7059129 0.1877548 0.0477030 0.1730911 0.5916732 0.1767472 0.9035603 0.6772452 0.2869320 0.1719270 0.6523698 0.6871045 0.5956335 0.5794764 0.6474322 0.6401411 
Alysiella_filiformis_01483      0.6762418 0.6574942 0.6677783 0.0000000 0.1499847 0.5214656 0.2378867 0.6443166 0.2668157 0.6422028 0.2585418 0.1987498 0.3750763 0.3781939 0.3636837 0.3781939 0.2575033 0.2466936 0.2664909 0.2610601 0.2177245 0.2307825 0.2024477 0.2177245 0.2169152 0.6098863 0.2274463 0.6870009 0.2177554 0.2609075 0.6098863 0.8223170 0.6953443 0.2276435 0.6852299 0.6575396 0.2559300 0.6308458 0.6823257 0.6865167 0.8344009 0.2274934 0.2338715 0.2274463 0.2755417 0.6539227 0.6289436 0.6210488 0.2313813 0.6207258 0.8253474 0.2558260 0.6014910 0.6205766 0.3353926 0.1459937 0.2160724 0.2216539 0.2642336 0.2644216 
assem_Acras_01521               0.6940504 0.7068546 0.6894162 0.1499847 0.0000000 0.4675167 0.2275997 0.6853249 0.2361235 0.6942035 0.2417515 0.1594141 0.3511216 0.3443723 0.3232031 0.3443723 0.2690800 0.2646237 0.2815168 0.2781153 0.2382801 0.2383013 0.2116611 0.2382801 0.2149383 0.5825820 0.2183169 0.6954129 0.2135400 0.2306506 0.5825820 0.7750532 0.6973743 0.2136278 0.7238600 0.6984887 0.2479904 0.6710660 0.7330800 0.7306429 0.7946082 0.2144676 0.2114601 0.2183169 0.2376421 0.6370226 0.6690307 0.6205511 0.2173578 0.5883337 0.7844047 0.2253323 0.6216991 0.6047998 0.3106927 0.0681532 0.2226886 0.2194976 0.2472663 0.2477496 
assem_Ckhun_00029               1.0897376 1.0762913 1.0900622 0.5214656 0.4675167 0.0000000 0.6380293 1.0825217 0.6517008 1.0406806 0.6145824 0.3280338 0.7311241 0.7450473 0.6856531 0.7450473 0.6324245 0.6514174 0.6558328 0.6519292 0.5821046 0.6013560 0.5367016 0.5821046 0.6017326 0.9584586 0.6253138 1.0436795 0.5977013 0.6513564 0.9584586 1.1548381 1.0214253 0.6064389 1.0951516 1.0639846 0.6540120 1.0530567 1.0928571 1.0931909 1.1573771 0.5992474 0.6210095 0.6253138 0.6752821 1.0232821 1.0494482 0.9887554 0.6124424 0.9721622 1.1640260 0.6441831 1.0001686 0.9651515 0.7475731 0.4848671 0.5994632 0.6079785 0.6338271 0.6444778 
assem_Kking_01651               0.6993991 0.7092516 0.6947290 0.2378867 0.2275997 0.6380293 0.0000000 0.6956591 0.2664254 0.6879206 0.2289619 0.2910807 0.3526698 0.3454057 0.3519001 0.3454057 0.2476886 0.2374187 0.2776839 0.2516074 0.1263224 0.1036738 0.1105718 0.1263224 0.2094707 0.6105977 0.2057575 0.7060133 0.2058458 0.2598357 0.6105977 0.7033446 0.6897533 0.2101499 0.7440119 0.7021507 0.2380074 0.6813545 0.7510669 0.7557633 0.7339473 0.2131502 0.2143125 0.2057575 0.3032012 0.6550586 0.6793072 0.6390396 0.2139018 0.6157310 0.7216750 0.2685577 0.6110639 0.6170795 0.3129122 0.2409483 0.2054577 0.2152163 0.2529437 0.2606669 
assem_Mcere_01201               0.0598759 0.0607539 0.0575412 0.6443166 0.6853249 1.0825217 0.6956591 0.0000000 0.6951723 0.0381868 0.6624030 0.6761271 0.7084229 0.7050875 0.7150965 0.7050875 0.6121171 0.6179333 0.6489413 0.6539693 0.6278560 0.6414566 0.6070578 0.6278560 0.5734405 0.2195930 0.5979496 0.2606570 0.5923917 0.6904711 0.2195930 0.9113793 0.2387842 0.6003056 0.1098715 0.0472403 0.6491268 0.0114786 0.1056789 0.0984469 0.9181613 0.5813627 0.5879973 0.5979496 0.7072696 0.2275893 0.0085773 0.1924258 0.6059541 0.2196042 0.9252487 0.6586957 0.3018455 0.2066928 0.6564300 0.6859868 0.5851881 0.5937621 0.6336133 0.6225278 
assem_Npotu_01202               0.7109082 0.6983009 0.6988730 0.2668157 0.2361235 0.6517008 0.2664254 0.6951723 0.0000000 0.6918769 0.1793386 0.2842770 0.3228218 0.3232580 0.3109834 0.3232580 0.2149627 0.2108254 0.2249504 0.2347848 0.2093070 0.2388905 0.2060419 0.2093070 0.1419343 0.5944349 0.1518256 0.6592644 0.1379344 0.0084109 0.5944349 0.6880296 0.7123534 0.1451273 0.7146226 0.7060728 0.1884384 0.6852828 0.7236761 0.7252775 0.7102987 0.1437297 0.1505377 0.1518256 0.0746820 0.6511963 0.6832315 0.6118036 0.1486019 0.6025681 0.6924230 0.0317129 0.5569929 0.5999929 0.2856163 0.2445072 0.1560050 0.1532056 0.2095316 0.2108574 
assem_Nsp16475_00702            0.0599983 0.0598697 0.0572179 0.6422028 0.6942035 1.0406806 0.6879206 0.0381868 0.6918769 0.0000000 0.6639855 0.6615005 0.6904789 0.6858932 0.6969653 0.6858932 0.6142524 0.6199956 0.6506672 0.6556494 0.6330309 0.6458489 0.6116626 0.6330309 0.5759648 0.2103979 0.6002254 0.2400609 0.5947114 0.6872423 0.2103979 0.8887868 0.2323815 0.6025569 0.1083969 0.0084776 0.6508651 0.0319221 0.1042536 0.0971049 0.8953669 0.5838087 0.5903787 0.6002254 0.7093135 0.2182252 0.0289136 0.1816226 0.6081424 0.2104218 0.9023776 0.6610540 0.2969301 0.1978359 0.6553728 0.6868704 0.5875849 0.5960721 0.6352984 0.6243302 
assem_Salvi_02093               0.6761893 0.6724929 0.6657883 0.2585418 0.2417515 0.6145824 0.2289619 0.6624030 0.1793386 0.6639855 0.0000000 0.2916168 0.2770595 0.2828283 0.2652125 0.2828283 0.1710875 0.1634674 0.1776916 0.1847930 0.2082058 0.2070247 0.1878470 0.2082058 0.0959635 0.5343545 0.1164152 0.6549636 0.0968851 0.1810105 0.5343545 0.6687145 0.6490942 0.1021623 0.6650750 0.6778065 0.1542299 0.6529082 0.6737217 0.6747009 0.6887954 0.0885362 0.1103574 0.1164152 0.2048171 0.5763591 0.6509428 0.5637667 0.1054230 0.5481988 0.6682097 0.1742022 0.5699566 0.5501719 0.1901059 0.2264872 0.0973317 0.0978200 0.1941570 0.1948499 
Conchiformibius_steedae_01650   0.6980235 0.6878264 0.7014076 0.1987498 0.1594141 0.3280338 0.2910807 0.6761271 0.2842770 0.6615005 0.2916168 0.0000000 0.4088462 0.4185236 0.3826894 0.4185236 0.3006599 0.3074695 0.3181837 0.3164421 0.2816937 0.2759840 0.2284170 0.2816937 0.2581911 0.5944927 0.2683415 0.6651032 0.2604269 0.2779539 0.5944927 0.7568880 0.7098394 0.2690641 0.7023836 0.6773382 0.3050195 0.6619593 0.6994786 0.7007704 0.7529946 0.2690542 0.2721790 0.2683415 0.3002106 0.6450798 0.6599422 0.6114572 0.2730048 0.6012399 0.7578733 0.2949469 0.6180820 0.6070080 0.3673224 0.1574867 0.2704175 0.2734259 0.2749266 0.2869818 
Crenobacter_cavernae_00899      0.7103766 0.7090905 0.7075966 0.3750763 0.3511216 0.7311241 0.3526698 0.7084229 0.3228218 0.6904789 0.2770595 0.4088462 0.0000000 0.0447904 0.0261393 0.0447904 0.2857571 0.2717054 0.2649696 0.2688551 0.3408429 0.3512660 0.3257011 0.3408429 0.2357471 0.6063731 0.2479164 0.7022435 0.2376149 0.3209485 0.6063731 0.8532871 0.6920763 0.2344746 0.6636646 0.7046957 0.2755486 0.6983961 0.6723347 0.6780050 0.8578446 0.2456548 0.2566751 0.2479164 0.3274526 0.6546378 0.6963145 0.6461753 0.2383766 0.6259184 0.8528706 0.3052181 0.6706884 0.6293759 0.3596909 0.3634377 0.2334308 0.2498339 0.3031783 0.3053523 
Crenobacter_intestini_01393     0.7057232 0.6985414 0.7081884 0.3781939 0.3443723 0.7450473 0.3454057 0.7050875 0.3232580 0.6858932 0.2828283 0.4185236 0.0447904 0.0000000 0.0455722 0.0000010 0.2824993 0.2766536 0.2696995 0.2737503 0.3438561 0.3335405 0.3246969 0.3438561 0.2397851 0.6125981 0.2485188 0.7100479 0.2371933 0.3209893 0.6125981 0.8373494 0.6820220 0.2385209 0.6563822 0.7000683 0.2753731 0.6950959 0.6649970 0.6706499 0.8433440 0.2499423 0.2565946 0.2485188 0.3180649 0.6520392 0.6930220 0.6450896 0.2425122 0.6373122 0.8383765 0.2958616 0.6626659 0.6357293 0.3505865 0.3662170 0.2410622 0.2496329 0.3037848 0.3050135 
Crenobacter_luteus_00345        0.6977524 0.6964642 0.6949704 0.3636837 0.3232031 0.6856531 0.3519001 0.7150965 0.3109834 0.6969653 0.2652125 0.3826894 0.0261393 0.0455722 0.0000000 0.0455722 0.2753570 0.2668033 0.2545091 0.2581925 0.3299503 0.3384601 0.3182575 0.3299503 0.2341471 0.5986167 0.2404203 0.6815532 0.2365985 0.3091164 0.5986167 0.8517581 0.6847427 0.2263176 0.6565650 0.7113200 0.2681480 0.7049515 0.6651773 0.6763794 0.8563405 0.2394437 0.2519699 0.2404203 0.3099264 0.6646041 0.7028446 0.6592543 0.2301955 0.6157032 0.8405357 0.2936728 0.6522207 0.6214118 0.3437991 0.3377267 0.2323977 0.2443774 0.2862569 0.2874516 
Crenobacter_sedimenti_00855     0.7057232 0.6985414 0.7081884 0.3781939 0.3443723 0.7450473 0.3454057 0.7050875 0.3232580 0.6858932 0.2828283 0.4185236 0.0447904 0.0000010 0.0455722 0.0000000 0.2824993 0.2766536 0.2696995 0.2737503 0.3438561 0.3335405 0.3246969 0.3438561 0.2397851 0.6125981 0.2485188 0.7100479 0.2371933 0.3209893 0.6125981 0.8373494 0.6820220 0.2385209 0.6563822 0.7000683 0.2753731 0.6950959 0.6649970 0.6706499 0.8433440 0.2499423 0.2565946 0.2485188 0.3180649 0.6520392 0.6930220 0.6450896 0.2425122 0.6373122 0.8383765 0.2958616 0.6626659 0.6357293 0.3505865 0.3662170 0.2410622 0.2496329 0.3037848 0.3050135 
Eikenella_corrodens_01577       0.6485161 0.6379297 0.6508458 0.2575033 0.2690800 0.6324245 0.2476886 0.6121171 0.2149627 0.6142524 0.1710875 0.3006599 0.2857571 0.2824993 0.2753570 0.2824993 0.0000000 0.0141762 0.0511129 0.0491420 0.2317630 0.2134705 0.2051321 0.2317630 0.1501292 0.5613297 0.1610247 0.6485655 0.1581799 0.2180358 0.5613297 0.6936798 0.6114041 0.1561047 0.6271468 0.6273996 0.0794203 0.6032502 0.6214746 0.6286484 0.7063980 0.1595022 0.1682562 0.1610247 0.2425778 0.5866230 0.6014216 0.5531475 0.1596164 0.5777311 0.6977467 0.2085093 0.5519370 0.5733373 0.2656023 0.2745434 0.1480436 0.1639922 0.2031721 0.2131982 
Eikenella_exigua_01354          0.6591244 0.6458693 0.6563793 0.2466936 0.2646237 0.6514174 0.2374187 0.6179333 0.2108254 0.6199956 0.1634674 0.3074695 0.2717054 0.2766536 0.2668033 0.2766536 0.0141762 0.0000000 0.0416862 0.0395664 0.2248516 0.2037331 0.2002826 0.2248516 0.1395949 0.5633377 0.1557277 0.6620629 0.1499552 0.2124559 0.5633377 0.6919445 0.6293037 0.1470815 0.6399503 0.6331561 0.0734584 0.6090370 0.6342721 0.6411109 0.7046476 0.1512065 0.1628100 0.1557277 0.2391645 0.5918971 0.6072013 0.5583759 0.1505500 0.5797294 0.6999044 0.2029846 0.5441703 0.5753450 0.2592082 0.2700111 0.1400111 0.1594392 0.1981256 0.2080643 
Eikenella_halliae_01047         0.6765131 0.6728492 0.6737652 0.2664909 0.2815168 0.6558328 0.2776839 0.6489413 0.2249504 0.6506672 0.1776916 0.3181837 0.2649696 0.2696995 0.2545091 0.2696995 0.0511129 0.0416862 0.0000000 0.0472221 0.2593635 0.2413369 0.2362845 0.2593635 0.1582778 0.5806519 0.1764698 0.6833523 0.1728702 0.2265840 0.5806519 0.6679286 0.6199258 0.1707595 0.6476017 0.6642555 0.1015976 0.6396502 0.6419134 0.6487810 0.6858820 0.1751231 0.1865922 0.1764698 0.2470766 0.6096508 0.6377285 0.5890554 0.1743129 0.5972966 0.6773286 0.2112446 0.5564877 0.5929051 0.2766031 0.2936425 0.1591000 0.1825208 0.2220313 0.2322852 
Eikenella_longinqua_00232       0.6871630 0.6834739 0.6843898 0.2610601 0.2781153 0.6519292 0.2516074 0.6539693 0.2347848 0.6556494 0.1847930 0.3164421 0.2688551 0.2737503 0.2581925 0.2737503 0.0491420 0.0395664 0.0472221 0.0000000 0.2365742 0.2319760 0.2298704 0.2365742 0.1647476 0.5957230 0.1781846 0.6912297 0.1722376 0.2364242 0.5957230 0.6877702 0.6221316 0.1700916 0.6529690 0.6693850 0.0961902 0.6445597 0.6472173 0.6541730 0.7015564 0.1745261 0.1808450 0.1781846 0.2629512 0.6253985 0.6426128 0.5980689 0.1736970 0.6127543 0.6928928 0.2321626 0.5419159 0.6083170 0.2783678 0.2853332 0.1582760 0.1820286 0.2175143 0.2304072 
Kingella_bonacorsii_00024       0.6352592 0.6437765 0.6437788 0.2177245 0.2382801 0.5821046 0.1263224 0.6278560 0.2093070 0.6330309 0.2082058 0.2816937 0.3408429 0.3438561 0.3299503 0.3438561 0.2317630 0.2248516 0.2593635 0.2365742 0.0000000 0.1248704 0.0678014 0.0000010 0.1833567 0.5739201 0.2049011 0.6265500 0.1837931 0.2161043 0.5739201 0.7029420 0.6474771 0.1934378 0.6727040 0.6463415 0.2154489 0.6147329 0.6793070 0.6838613 0.7200461 0.1896463 0.2077531 0.2049011 0.2551118 0.6141813 0.6128883 0.5857752 0.1971080 0.5788759 0.7077702 0.2196834 0.5477520 0.5723409 0.2793748 0.2300815 0.1788439 0.1856620 0.2335133 0.2336999 
Kingella_denitrificans_00907    0.6575578 0.6588549 0.6449149 0.2307825 0.2383013 0.6013560 0.1036738 0.6414566 0.2388905 0.6458489 0.2070247 0.2759840 0.3512660 0.3335405 0.3384601 0.3335405 0.2134705 0.2037331 0.2413369 0.2319760 0.1248704 0.0000000 0.0895066 0.1248704 0.1755814 0.5730760 0.1825265 0.6392340 0.1796671 0.2326117 0.5730760 0.6731167 0.6584093 0.1834210 0.6800723 0.6594546 0.2015150 0.6279987 0.6867727 0.6913771 0.6985247 0.1787043 0.1844598 0.1825265 0.2585482 0.6157439 0.6260998 0.6052332 0.1870397 0.5780574 0.6866436 0.2324288 0.5917538 0.5747889 0.2857451 0.2357854 0.1726050 0.1733361 0.2385603 0.2305481 
Kingella_negevensis_01220       0.6249238 0.6328916 0.6304885 0.2024477 0.2116611 0.5367016 0.1105718 0.6070578 0.2060419 0.6116626 0.1878470 0.2284170 0.3257011 0.3246969 0.3182575 0.3246969 0.2051321 0.2002826 0.2362845 0.2298704 0.0678014 0.0895066 0.0000000 0.0678014 0.1635338 0.5483960 0.1738996 0.6178283 0.1661918 0.2008870 0.5483960 0.7073489 0.6341468 0.1740217 0.6603986 0.6247242 0.1894842 0.5942102 0.6689059 0.6734635 0.7244347 0.1684097 0.1833865 0.1738996 0.2328194 0.5824278 0.5924160 0.5689548 0.1776078 0.5538963 0.7121876 0.2003276 0.5503027 0.5559514 0.2702495 0.1970997 0.1689187 0.1752290 0.2055833 0.2128631 
Kingella_oralis_00708           0.6352592 0.6437765 0.6437788 0.2177245 0.2382801 0.5821046 0.1263224 0.6278560 0.2093070 0.6330309 0.2082058 0.2816937 0.3408429 0.3438561 0.3299503 0.3438561 0.2317630 0.2248516 0.2593635 0.2365742 0.0000010 0.1248704 0.0678014 0.0000000 0.1833567 0.5739201 0.2049011 0.6265500 0.1837931 0.2161043 0.5739201 0.7029420 0.6474771 0.1934378 0.6727040 0.6463415 0.2154489 0.6147329 0.6793070 0.6838613 0.7200461 0.1896463 0.2077531 0.2049011 0.2551118 0.6141813 0.6128883 0.5857752 0.1971080 0.5788759 0.7077702 0.2196834 0.5477520 0.5723409 0.2793748 0.2300815 0.1788439 0.1856620 0.2335133 0.2336999 
Narctica_DSMZ103136_01346       0.5922719 0.5887663 0.5895481 0.2169152 0.2149383 0.6017326 0.2094707 0.5734405 0.1419343 0.5759648 0.0959635 0.2581911 0.2357471 0.2397851 0.2341471 0.2397851 0.1501292 0.1395949 0.1582778 0.1647476 0.1833567 0.1755814 0.1635338 0.1833567 0.0000000 0.4897850 0.0478252 0.5912144 0.0380775 0.1362357 0.4897850 0.6975955 0.6004976 0.0413843 0.5966969 0.5884718 0.1242082 0.5651349 0.6047353 0.6154380 0.7145277 0.0142312 0.0508894 0.0478252 0.1601291 0.5315474 0.5634284 0.5126378 0.0443864 0.4971393 0.7097523 0.1251301 0.5056601 0.4987667 0.1860663 0.2067806 0.0288705 0.0229193 0.1579289 0.1597252 
Ndenitrificans_CCUG17229_01315  0.1816885 0.1781095 0.1766845 0.6098863 0.5825820 0.9584586 0.6105977 0.2195930 0.5944349 0.2103979 0.5343545 0.5944927 0.6063731 0.6125981 0.5986167 0.6125981 0.5613297 0.5633377 0.5806519 0.5957230 0.5739201 0.5730760 0.5483960 0.5739201 0.4897850 0.0000000 0.4656347 0.1944950 0.4776832 0.5886571 0.0000010 0.8442568 0.2238952 0.4741249 0.1903327 0.2201824 0.5726026 0.2004996 0.2005140 0.1948142 0.8462861 0.4814302 0.4706040 0.4656347 0.6089344 0.0571066 0.2051316 0.0860586 0.4791188 0.0291870 0.8413706 0.5803797 0.2388062 0.0321800 0.5921783 0.5840549 0.4883089 0.4854978 0.5204501 0.5107832 
Ndumasiana_DSMZ104677_01067     0.5834286 0.5643875 0.5712451 0.2274463 0.2183169 0.6253138 0.2057575 0.5979496 0.1518256 0.6002254 0.1164152 0.2683415 0.2479164 0.2485188 0.2404203 0.2485188 0.1610247 0.1557277 0.1764698 0.1781846 0.2049011 0.1825265 0.1738996 0.2049011 0.0478252 0.4656347 0.0000000 0.5877440 0.0261182 0.1465888 0.4656347 0.6760168 0.6097908 0.0142676 0.6096620 0.6131137 0.1429399 0.5893037 0.6178094 0.6286018 0.7002672 0.0406985 0.0141097 0.0000010 0.1763699 0.5179606 0.5875227 0.5059843 0.0171423 0.4727922 0.6811052 0.1400391 0.5022099 0.4870261 0.1928666 0.2153379 0.0545848 0.0415197 0.1651651 0.1745662 
Neisseria_animalis_01473        0.2177430 0.2125437 0.2181633 0.6870009 0.6954129 1.0436795 0.7060133 0.2606570 0.6592644 0.2400609 0.6549636 0.6651032 0.7022435 0.7100479 0.6815532 0.7100479 0.6485655 0.6620629 0.6833523 0.6912297 0.6265500 0.6392340 0.6178283 0.6265500 0.5912144 0.1944950 0.5877440 0.0000000 0.5843168 0.6597475 0.1944950 0.8426543 0.2519839 0.5938663 0.2348189 0.2446608 0.6697390 0.2497944 0.2320357 0.2305762 0.8441372 0.5833890 0.5928662 0.5877440 0.6820658 0.2101803 0.2452283 0.2074845 0.5994207 0.2017124 0.8391882 0.6632711 0.2919195 0.1822771 0.6841283 0.6815425 0.5936260 0.5918653 0.6609038 0.6548526 
Neisseria_animaloris_00413      0.6019124 0.5945546 0.5845871 0.2177554 0.2135400 0.5977013 0.2058458 0.5923917 0.1379344 0.5947114 0.0968851 0.2604269 0.2376149 0.2371933 0.2365985 0.2371933 0.1581799 0.1499552 0.1728702 0.1722376 0.1837931 0.1796671 0.1661918 0.1837931 0.0380775 0.4776832 0.0261182 0.5843168 0.0000000 0.1329080 0.4776832 0.6734054 0.6122096 0.0231563 0.6161413 0.6074413 0.1345456 0.5838711 0.6243234 0.6284320 0.6975685 0.0285498 0.0320147 0.0261182 0.1659300 0.5272383 0.5821168 0.5120853 0.0260807 0.4849130 0.6846187 0.1264983 0.4981175 0.4964943 0.1681372 0.1931704 0.0323300 0.0259722 0.1675238 0.1693836 
Neisseria_bacilliformis_01282   0.7061606 0.6974974 0.6922426 0.2609075 0.2306506 0.6513564 0.2598357 0.6904711 0.0084109 0.6872423 0.1810105 0.2779539 0.3209485 0.3209893 0.3091164 0.3209893 0.2180358 0.2124559 0.2265840 0.2364242 0.2161043 0.2326117 0.2008870 0.2161043 0.1362357 0.5886571 0.1465888 0.6597475 0.1329080 0.0000000 0.5886571 0.6941721 0.7115444 0.1394033 0.7098651 0.7013596 0.1901168 0.6806516 0.7188702 0.7204783 0.7166181 0.1380583 0.1453381 0.1465888 0.0717821 0.6450359 0.6786153 0.6059116 0.1428382 0.5967368 0.6986250 0.0288611 0.5468236 0.5941878 0.2788423 0.2388754 0.1507759 0.1480006 0.2027840 0.2040905 
Neisseria_brasiliensis_02112    0.1816885 0.1781095 0.1766845 0.6098863 0.5825820 0.9584586 0.6105977 0.2195930 0.5944349 0.2103979 0.5343545 0.5944927 0.6063731 0.6125981 0.5986167 0.6125981 0.5613297 0.5633377 0.5806519 0.5957230 0.5739201 0.5730760 0.5483960 0.5739201 0.4897850 0.0000010 0.4656347 0.1944950 0.4776832 0.5886571 0.0000000 0.8442568 0.2238952 0.4741249 0.1903327 0.2201824 0.5726026 0.2004996 0.2005140 0.1948142 0.8462861 0.4814302 0.4706040 0.4656347 0.6089344 0.0571066 0.2051316 0.0860586 0.4791188 0.0291870 0.8413706 0.5803797 0.2388062 0.0321800 0.5921783 0.5840549 0.4883089 0.4854978 0.5204501 0.5107832 
Neisseria_canis_01539           0.8979427 0.8896910 0.8930282 0.8223170 0.7750532 1.1548381 0.7033446 0.9113793 0.6880296 0.8887868 0.6687145 0.7568880 0.8532871 0.8373494 0.8517581 0.8373494 0.6936798 0.6919445 0.6679286 0.6877702 0.7029420 0.6731167 0.7073489 0.7029420 0.6975955 0.8442568 0.6760168 0.8426543 0.6734054 0.6941721 0.8442568 0.0000000 0.9334581 0.6864312 0.8855829 0.9113785 0.7290239 0.9142936 0.8774068 0.8897709 0.0326767 0.6967414 0.6794144 0.6760168 0.7220858 0.8837437 0.9114993 0.8835279 0.6807195 0.8384041 0.0327920 0.6827481 0.8101204 0.8492013 0.7127527 0.7604405 0.7070982 0.7117699 0.7339728 0.7244980 
Neisseria_chenwenguii_02245     0.2249419 0.2204704 0.2151892 0.6953443 0.6973743 1.0214253 0.6897533 0.2387842 0.7123534 0.2323815 0.6490942 0.7098394 0.6920763 0.6820220 0.6847427 0.6820220 0.6114041 0.6293037 0.6199258 0.6221316 0.6474771 0.6584093 0.6341468 0.6474771 0.6004976 0.2238952 0.6097908 0.2519839 0.6122096 0.7115444 0.2238952 0.9334581 0.0000000 0.6247179 0.2331544 0.2448947 0.6442956 0.2282399 0.2365761 0.2277048 0.9603801 0.6000978 0.6122935 0.6097908 0.7212756 0.2116102 0.2237558 0.2346146 0.6303475 0.2237722 0.9418084 0.6914144 0.2763157 0.2149676 0.7177361 0.7129628 0.5888377 0.5928364 0.6146138 0.6027660 
Neisseria_dentiae_01061         0.5909247 0.5754520 0.5861262 0.2276435 0.2136278 0.6064389 0.2101499 0.6003056 0.1451273 0.6025569 0.1021623 0.2690641 0.2344746 0.2385209 0.2263176 0.2385209 0.1561047 0.1470815 0.1707595 0.1700916 0.1934378 0.1834210 0.1740217 0.1934378 0.0413843 0.4741249 0.0142676 0.5938663 0.0231563 0.1394033 0.4741249 0.6864312 0.6247179 0.0000000 0.6173148 0.6154804 0.1321215 0.5916287 0.6255226 0.6363626 0.7109686 0.0316396 0.0229533 0.0142676 0.1688913 0.5300974 0.5898410 0.5148521 0.0028042 0.4813515 0.6915763 0.1328775 0.5026786 0.4956855 0.1839457 0.2012418 0.0514163 0.0384548 0.1653247 0.1671793 
Neisseria_flavescens_01079      0.0778730 0.0777865 0.0723248 0.6852299 0.7238600 1.0951516 0.7440119 0.1098715 0.7146226 0.1083969 0.6650750 0.7023836 0.6636646 0.6563822 0.6565650 0.6563822 0.6271468 0.6399503 0.6476017 0.6529690 0.6727040 0.6800723 0.6603986 0.6727040 0.5966969 0.1903327 0.6096620 0.2348189 0.6161413 0.7098651 0.1903327 0.8855829 0.2331544 0.6173148 0.0000000 0.1168041 0.6658453 0.1021785 0.0142756 0.0113711 0.8965937 0.5968008 0.6126853 0.6096620 0.7245974 0.2080413 0.0986550 0.2191279 0.6229670 0.1957205 0.8883534 0.6919494 0.3171326 0.1907837 0.6965914 0.7148694 0.6104080 0.5977108 0.6306687 0.6235239 
Neisseria_mucosa_00790          0.0693527 0.0692064 0.0665879 0.6575396 0.6984887 1.0639846 0.7021507 0.0472403 0.7060728 0.0084776 0.6778065 0.6773382 0.7046957 0.7000683 0.7113200 0.7000683 0.6273996 0.6331561 0.6642555 0.6693850 0.6463415 0.6594546 0.6247242 0.6463415 0.5884718 0.2201824 0.6131137 0.2446608 0.6074413 0.7013596 0.2201824 0.9113785 0.2448947 0.6154804 0.1168041 0.0000000 0.6645686 0.0408351 0.1125743 0.1052796 0.9073136 0.5964465 0.6031341 0.6131137 0.7152693 0.2302623 0.0377790 0.1932671 0.6211255 0.2223630 0.9252888 0.6747319 0.3105494 0.2095859 0.6692553 0.6910821 0.6002260 0.6088472 0.6486828 0.6375733 
Neisseria_shayeganii_01514      0.6741103 0.6722089 0.6713301 0.2559300 0.2479904 0.6540120 0.2380074 0.6491268 0.1884384 0.6508651 0.1542299 0.3050195 0.2755486 0.2753731 0.2681480 0.2753731 0.0794203 0.0734584 0.1015976 0.0961902 0.2154489 0.2015150 0.1894842 0.2154489 0.1242082 0.5726026 0.1429399 0.6697390 0.1345456 0.1901168 0.5726026 0.7290239 0.6442956 0.1321215 0.6658453 0.6645686 0.0000000 0.6397551 0.6716392 0.6791299 0.7434041 0.1333216 0.1473033 0.1429399 0.2226941 0.5843892 0.6378168 0.5724665 0.1356420 0.5892742 0.7346741 0.1788018 0.5811880 0.5893942 0.2584946 0.2688399 0.1256435 0.1404511 0.2000780 0.2066242 
Neisseria_sicca_00865           0.0532316 0.0540199 0.0508663 0.6308458 0.6710660 1.0530567 0.6813545 0.0114786 0.6852828 0.0319221 0.6529082 0.6619593 0.6983961 0.6950959 0.7049515 0.6950959 0.6032502 0.6090370 0.6396502 0.6445597 0.6147329 0.6279987 0.5942102 0.6147329 0.5651349 0.2004996 0.5893037 0.2497944 0.5838711 0.6806516 0.2004996 0.9142936 0.2282399 0.5916287 0.1021785 0.0408351 0.6397551 0.0000000 0.0980753 0.0909885 0.9211375 0.5729423 0.5794758 0.5893037 0.6972729 0.2083015 0.0028251 0.1740989 0.5972175 0.2005365 0.9282725 0.6493536 0.2847250 0.1880463 0.6469093 0.6717513 0.5767520 0.5852069 0.6176411 0.6067564 
Neisseria_subflava2_01106       0.0803070 0.0739183 0.0748034 0.6823257 0.7330800 1.0928571 0.7510669 0.1056789 0.7236761 0.1042536 0.6737217 0.6994786 0.6723347 0.6649970 0.6651773 0.6649970 0.6214746 0.6342721 0.6419134 0.6472173 0.6793070 0.6867727 0.6689059 0.6793070 0.6047353 0.2005140 0.6178094 0.2320357 0.6243234 0.7188702 0.2005140 0.8774068 0.2365761 0.6255226 0.0142756 0.1125743 0.6716392 0.0980753 0.0000000 0.0114823 0.8883500 0.6048431 0.6208532 0.6178094 0.7337102 0.2175305 0.0945838 0.2191522 0.6312114 0.2061763 0.8801396 0.7007557 0.3127396 0.1935647 0.7080135 0.7239806 0.6185470 0.6057660 0.6389607 0.6317573 
Neisseria_subflava_01172        0.0799221 0.0735636 0.0744410 0.6865167 0.7306429 1.0931909 0.7557633 0.0984469 0.7252775 0.0971049 0.6747009 0.7007704 0.6780050 0.6706499 0.6763794 0.6706499 0.6286484 0.6411109 0.6487810 0.6541730 0.6838613 0.6913771 0.6734635 0.6838613 0.6154380 0.1948142 0.6286018 0.2305762 0.6284320 0.7204783 0.1948142 0.8897709 0.2277048 0.6363626 0.0113711 0.1052796 0.6791299 0.0909885 0.0114823 0.0000000 0.9008530 0.6155509 0.6188459 0.6286018 0.7398049 0.2091558 0.0875478 0.2144928 0.6420753 0.2003940 0.8925698 0.7023849 0.3090194 0.1879341 0.7099400 0.7215858 0.6226512 0.6164869 0.6406783 0.6334840 
Neisseria_wadsworthii_02194     0.8984357 0.8901315 0.9089675 0.8344009 0.7946082 1.1573771 0.7339473 0.9181613 0.7102987 0.8953669 0.6887954 0.7529946 0.8578446 0.8433440 0.8563405 0.8433440 0.7063980 0.7046476 0.6858820 0.7015564 0.7200461 0.6985247 0.7244347 0.7200461 0.7145277 0.8462861 0.7002672 0.8441372 0.6975685 0.7166181 0.8462861 0.0326767 0.9603801 0.7109686 0.8965937 0.9073136 0.7434041 0.9211375 0.8883500 0.9008530 0.0000000 0.7214563 0.7036978 0.7002672 0.7114914 0.8861049 0.9183074 0.8858809 0.7051650 0.8363385 0.0171295 0.6993732 0.8170533 0.8512765 0.7323024 0.7799267 0.7228480 0.7367577 0.7401921 0.7306195 
Neisseria_weaveri_00060         0.5802672 0.5768008 0.5705546 0.2274934 0.2144676 0.5992474 0.2131502 0.5813627 0.1437297 0.5838087 0.0885362 0.2690542 0.2456548 0.2499423 0.2394437 0.2499423 0.1595022 0.1512065 0.1751231 0.1745261 0.1896463 0.1787043 0.1684097 0.1896463 0.0142312 0.4814302 0.0406985 0.5833890 0.0285498 0.1380583 0.4814302 0.6967414 0.6000978 0.0316396 0.5968008 0.5964465 0.1333216 0.5729423 0.6048431 0.6155509 0.7214563 0.0000000 0.0436761 0.0406985 0.1685649 0.5227430 0.5712108 0.5056889 0.0345577 0.4887020 0.7003879 0.1315794 0.4949423 0.4903173 0.1785436 0.2010750 0.0349458 0.0169986 0.1696905 0.1715770 
Neisseria_zalophi_01635         0.5860544 0.5669665 0.5738505 0.2338715 0.2114601 0.6210095 0.2143125 0.5879973 0.1505377 0.5903787 0.1103574 0.2721790 0.2566751 0.2565946 0.2519699 0.2565946 0.1682562 0.1628100 0.1865922 0.1808450 0.2077531 0.1844598 0.1833865 0.2077531 0.0508894 0.4706040 0.0141097 0.5928662 0.0320147 0.1453381 0.4706040 0.6794144 0.6122935 0.0229533 0.6126853 0.6031341 0.1473033 0.5794758 0.6208532 0.6188459 0.7036978 0.0436761 0.0000000 0.0141097 0.1715581 0.5214351 0.5777223 0.5060123 0.0258537 0.4777871 0.6845088 0.1388246 0.5014381 0.4920499 0.1974453 0.2093841 0.0510911 0.0445488 0.1788313 0.1807824 
Neisseria_zoodegmatis_01586     0.5834286 0.5643875 0.5712451 0.2274463 0.2183169 0.6253138 0.2057575 0.5979496 0.1518256 0.6002254 0.1164152 0.2683415 0.2479164 0.2485188 0.2404203 0.2485188 0.1610247 0.1557277 0.1764698 0.1781846 0.2049011 0.1825265 0.1738996 0.2049011 0.0478252 0.4656347 0.0000010 0.5877440 0.0261182 0.1465888 0.4656347 0.6760168 0.6097908 0.0142676 0.6096620 0.6131137 0.1429399 0.5893037 0.6178094 0.6286018 0.7002672 0.0406985 0.0141097 0.0000000 0.1763699 0.5179606 0.5875227 0.5059843 0.0171423 0.4727922 0.6811052 0.1400391 0.5022099 0.4870261 0.1928666 0.2153379 0.0545848 0.0415197 0.1651651 0.1745662 
Nelongata_ATCC29315_01164       0.7143777 0.7056337 0.7059129 0.2755417 0.2376421 0.6752821 0.3032012 0.7072696 0.0746820 0.7093135 0.2048171 0.3002106 0.3274526 0.3180649 0.3099264 0.3180649 0.2425778 0.2391645 0.2470766 0.2629512 0.2551118 0.2585482 0.2328194 0.2551118 0.1601291 0.6089344 0.1763699 0.6820658 0.1659300 0.0717821 0.6089344 0.7220858 0.7212756 0.1688913 0.7245974 0.7152693 0.2226941 0.6972729 0.7337102 0.7398049 0.7114914 0.1685649 0.1715581 0.1763699 0.0000000 0.6784538 0.6951977 0.6463598 0.1724753 0.6268710 0.7129211 0.0404515 0.5907790 0.6242013 0.2975314 0.2507242 0.1661544 0.1757272 0.2345858 0.2360175 
Niguanae_02189                  0.1927479 0.1891566 0.1877548 0.6539227 0.6370226 1.0232821 0.6550586 0.2275893 0.6511963 0.2182252 0.5763591 0.6450798 0.6546378 0.6520392 0.6646041 0.6520392 0.5866230 0.5918971 0.6096508 0.6253985 0.6141813 0.6157439 0.5824278 0.6141813 0.5315474 0.0571066 0.5179606 0.2101803 0.5272383 0.6450359 0.0571066 0.8837437 0.2116102 0.5300974 0.2080413 0.2302623 0.5843892 0.2083015 0.2175305 0.2091558 0.8861049 0.5227430 0.5214351 0.5179606 0.6784538 0.0000000 0.2129750 0.0755780 0.5353065 0.0479173 0.8809366 0.6362393 0.2424395 0.0540017 0.6182671 0.6379496 0.5368862 0.5315660 0.5727609 0.5657549 
Nmacacae_DSMZ19175_01447        0.0500893 0.0508363 0.0477030 0.6289436 0.6690307 1.0494482 0.6793072 0.0085773 0.6832315 0.0289136 0.6509428 0.6599422 0.6963145 0.6930220 0.7028446 0.6930220 0.6014216 0.6072013 0.6377285 0.6426128 0.6128883 0.6260998 0.5924160 0.6128883 0.5634284 0.2051316 0.5875227 0.2452283 0.5821168 0.6786153 0.2051316 0.9114993 0.2237558 0.5898410 0.0986550 0.0377790 0.6378168 0.0028251 0.0945838 0.0875478 0.9183074 0.5712108 0.5777223 0.5875227 0.6951977 0.2129750 0.0000000 0.1785630 0.5954164 0.2051627 0.9254213 0.6474198 0.2849446 0.1925783 0.6449394 0.6697191 0.5750163 0.5834453 0.6157818 0.6049262 
Nmucosa_heidelbergensis_01395   0.1764391 0.1649174 0.1730911 0.6210488 0.6205511 0.9887554 0.6390396 0.1924258 0.6118036 0.1816226 0.5637667 0.6114572 0.6461753 0.6450896 0.6592543 0.6450896 0.5531475 0.5583759 0.5890554 0.5980689 0.5857752 0.6052332 0.5689548 0.5857752 0.5126378 0.0860586 0.5059843 0.2074845 0.5120853 0.6059116 0.0860586 0.8835279 0.2346146 0.5148521 0.2191279 0.1932671 0.5724665 0.1740989 0.2191522 0.2144928 0.8858809 0.5056889 0.5060123 0.5059843 0.6463598 0.0755780 0.1785630 0.0000000 0.5200102 0.0830297 0.8807279 0.6050962 0.2302656 0.0701242 0.6062223 0.6192920 0.5164686 0.5126981 0.5496202 0.5396464 
Nmusiculi_01185                 0.5964839 0.5809323 0.5916732 0.2313813 0.2173578 0.6124424 0.2139018 0.6059541 0.1486019 0.6081424 0.1054230 0.2730048 0.2383766 0.2425122 0.2301955 0.2425122 0.1596164 0.1505500 0.1743129 0.1736970 0.1971080 0.1870397 0.1776078 0.1971080 0.0443864 0.4791188 0.0171423 0.5994207 0.0260807 0.1428382 0.4791188 0.6807195 0.6303475 0.0028042 0.6229670 0.6211255 0.1356420 0.5972175 0.6312114 0.6420753 0.7051650 0.0345577 0.0258537 0.0171423 0.1724753 0.5353065 0.5954164 0.5200102 0.0000000 0.4863761 0.6858470 0.1363006 0.5078406 0.5007491 0.1875881 0.2049402 0.0544891 0.0414535 0.1689080 0.1707888 
Nsp_10022_01090                 0.1817460 0.1781706 0.1767472 0.6207258 0.5883337 0.9721622 0.6157310 0.2196042 0.6025681 0.2104218 0.5481988 0.6012399 0.6259184 0.6373122 0.6157032 0.6373122 0.5777311 0.5797294 0.5972966 0.6127543 0.5788759 0.5780574 0.5538963 0.5788759 0.4971393 0.0291870 0.4727922 0.2017124 0.4849130 0.5967368 0.0291870 0.8384041 0.2237722 0.4813515 0.1957205 0.2223630 0.5892742 0.2005365 0.2061763 0.2003940 0.8363385 0.4887020 0.4777871 0.4727922 0.6268710 0.0479173 0.2051627 0.0830297 0.4863761 0.0000000 0.8354974 0.5883871 0.2323394 0.0349468 0.5993481 0.5919429 0.5040646 0.4927861 0.5397967 0.5298789 
Nsp_83E034_01895                0.8906291 0.8785899 0.9035603 0.8253474 0.7844047 1.1640260 0.7216750 0.9252487 0.6924230 0.9023776 0.6682097 0.7578733 0.8528706 0.8383765 0.8405357 0.8383765 0.6977467 0.6999044 0.6773286 0.6928928 0.7077702 0.6866436 0.7121876 0.7077702 0.7097523 0.8413706 0.6811052 0.8391882 0.6846187 0.6986250 0.8413706 0.0327920 0.9418084 0.6915763 0.8883534 0.9252888 0.7346741 0.9282725 0.8801396 0.8925698 0.0171295 0.7003879 0.6845088 0.6811052 0.7129211 0.8809366 0.9254213 0.8807279 0.6858470 0.8354974 0.0000000 0.6816948 0.8123634 0.8463187 0.7095797 0.7697188 0.7096735 0.7235041 0.7255571 0.7161021 
Nsp_KEM232_01577                0.6854505 0.6770108 0.6772452 0.2558260 0.2253323 0.6441831 0.2685577 0.6586957 0.0317129 0.6610540 0.1742022 0.2949469 0.3052181 0.2958616 0.2936728 0.2958616 0.2085093 0.2029846 0.2112446 0.2321626 0.2196834 0.2324288 0.2003276 0.2196834 0.1251301 0.5803797 0.1400391 0.6632711 0.1264983 0.0288611 0.5803797 0.6827481 0.6914144 0.1328775 0.6919494 0.6747319 0.1788018 0.6493536 0.7007557 0.7023849 0.6993732 0.1315794 0.1388246 0.1400391 0.0404515 0.6362393 0.6474198 0.6050962 0.1363006 0.5883871 0.6816948 0.0000000 0.5474538 0.5858741 0.2662377 0.2366111 0.1396098 0.1415036 0.1984881 0.1997801 
Nsp_oraltaxon014_00353          0.2804414 0.2748723 0.2869320 0.6014910 0.6216991 1.0001686 0.6110639 0.3018455 0.5569929 0.2969301 0.5699566 0.6180820 0.6706884 0.6626659 0.6522207 0.6626659 0.5519370 0.5441703 0.5564877 0.5419159 0.5477520 0.5917538 0.5503027 0.5477520 0.5056601 0.2388062 0.5022099 0.2919195 0.4981175 0.5468236 0.2388062 0.8101204 0.2763157 0.5026786 0.3171326 0.3105494 0.5811880 0.2847250 0.3127396 0.3090194 0.8170533 0.4949423 0.5014381 0.5022099 0.5907790 0.2424395 0.2849446 0.2302656 0.5078406 0.2323394 0.8123634 0.5474538 0.0000000 0.2177794 0.5997467 0.6145547 0.5210927 0.5165052 0.5569832 0.5468129 
Nsp_ZJ785_01409                 0.1768991 0.1661162 0.1719270 0.6205766 0.6047998 0.9651515 0.6170795 0.2066928 0.5999929 0.1978359 0.5501719 0.6070080 0.6293759 0.6357293 0.6214118 0.6357293 0.5733373 0.5753450 0.5929051 0.6083170 0.5723409 0.5747889 0.5559514 0.5723409 0.4987667 0.0321800 0.4870261 0.1822771 0.4964943 0.5941878 0.0321800 0.8492013 0.2149676 0.4956855 0.1907837 0.2095859 0.5893942 0.1880463 0.1935647 0.1879341 0.8512765 0.4903173 0.4920499 0.4870261 0.6242013 0.0540017 0.1925783 0.0701242 0.5007491 0.0349468 0.8463187 0.5858741 0.2177794 0.0000000 0.6155020 0.6073506 0.5056960 0.4944020 0.5582071 0.5481525 
Sacetivorans_DSM19021_00830     0.6705341 0.6769016 0.6523698 0.3353926 0.3106927 0.7475731 0.3129122 0.6564300 0.2856163 0.6553728 0.1901059 0.3673224 0.3596909 0.3505865 0.3437991 0.3505865 0.2656023 0.2592082 0.2766031 0.2783678 0.2793748 0.2857451 0.2702495 0.2793748 0.1860663 0.5921783 0.1928666 0.6841283 0.1681372 0.2788423 0.5921783 0.7127527 0.7177361 0.1839457 0.6965914 0.6692553 0.2584946 0.6469093 0.7080135 0.7099400 0.7323024 0.1785436 0.1974453 0.1928666 0.2975314 0.6182671 0.6449394 0.6062223 0.1875881 0.5993481 0.7095797 0.2662377 0.5997467 0.6155020 0.0000000 0.2859654 0.1779162 0.1865114 0.2714485 0.2687334 
Smuelleri_ATCC29453_01203       0.6857314 0.6926249 0.6871045 0.1459937 0.0681532 0.4848671 0.2409483 0.6859868 0.2445072 0.6868704 0.2264872 0.1574867 0.3634377 0.3662170 0.3377267 0.3662170 0.2745434 0.2700111 0.2936425 0.2853332 0.2300815 0.2357854 0.1970997 0.2300815 0.2067806 0.5840549 0.2153379 0.6815425 0.1931704 0.2388754 0.5840549 0.7604405 0.7129628 0.2012418 0.7148694 0.6910821 0.2688399 0.6717513 0.7239806 0.7215858 0.7799267 0.2010750 0.2093841 0.2153379 0.2507242 0.6379496 0.6697191 0.6192920 0.2049402 0.5919429 0.7697188 0.2366111 0.6145547 0.6073506 0.2859654 0.0000000 0.2101914 0.2074039 0.2191423 0.2196011 
Usuis_01867                     0.6059548 0.5985424 0.5956335 0.2160724 0.2226886 0.5994632 0.2054577 0.5851881 0.1560050 0.5875849 0.0973317 0.2704175 0.2334308 0.2410622 0.2323977 0.2410622 0.1480436 0.1400111 0.1591000 0.1582760 0.1788439 0.1726050 0.1689187 0.1788439 0.0288705 0.4883089 0.0545848 0.5936260 0.0323300 0.1507759 0.4883089 0.7070982 0.5888377 0.0514163 0.6104080 0.6002260 0.1256435 0.5767520 0.6185470 0.6226512 0.7228480 0.0349458 0.0510911 0.0545848 0.1661544 0.5368862 0.5750163 0.5164686 0.0544891 0.5040646 0.7096735 0.1396098 0.5210927 0.5056960 0.1779162 0.2101914 0.0000000 0.0231155 0.1736661 0.1755644 
Utestudinis_DSMZ26510_02128     0.5967657 0.5894303 0.5794764 0.2216539 0.2194976 0.6079785 0.2152163 0.5937621 0.1532056 0.5960721 0.0978200 0.2734259 0.2498339 0.2496329 0.2443774 0.2496329 0.1639922 0.1594392 0.1825208 0.1820286 0.1856620 0.1733361 0.1752290 0.1856620 0.0229193 0.4854978 0.0415197 0.5918653 0.0259722 0.1480006 0.4854978 0.7117699 0.5928364 0.0384548 0.5977108 0.6088472 0.1404511 0.5852069 0.6057660 0.6164869 0.7367577 0.0169986 0.0445488 0.0415197 0.1757272 0.5315660 0.5834453 0.5126981 0.0414535 0.4927861 0.7235041 0.1415036 0.5165052 0.4944020 0.1865114 0.2074039 0.0231155 0.0000000 0.1712170 0.1731029 
Vitreoscilla_massiliensis_03272 0.6550730 0.6529774 0.6474322 0.2642336 0.2472663 0.6338271 0.2529437 0.6336133 0.2095316 0.6352984 0.1941570 0.2749266 0.3031783 0.3037848 0.2862569 0.3037848 0.2031721 0.1981256 0.2220313 0.2175143 0.2335133 0.2385603 0.2055833 0.2335133 0.1579289 0.5204501 0.1651651 0.6609038 0.1675238 0.2027840 0.5204501 0.7339728 0.6146138 0.1653247 0.6306687 0.6486828 0.2000780 0.6176411 0.6389607 0.6406783 0.7401921 0.1696905 0.1788313 0.1651651 0.2345858 0.5727609 0.6157818 0.5496202 0.1689080 0.5397967 0.7255571 0.1984881 0.5569832 0.5582071 0.2714485 0.2191423 0.1736661 0.1712170 0.0000000 0.0113538 
Vstercoraria_DSM513_01718       0.6477314 0.6456665 0.6401411 0.2644216 0.2477496 0.6444778 0.2606669 0.6225278 0.2108574 0.6243302 0.1948499 0.2869818 0.3053523 0.3050135 0.2874516 0.3050135 0.2131982 0.2080643 0.2322852 0.2304072 0.2336999 0.2305481 0.2128631 0.2336999 0.1597252 0.5107832 0.1745662 0.6548526 0.1693836 0.2040905 0.5107832 0.7244980 0.6027660 0.1671793 0.6235239 0.6375733 0.2066242 0.6067564 0.6317573 0.6334840 0.7306195 0.1715770 0.1807824 0.1745662 0.2360175 0.5657549 0.6049262 0.5396464 0.1707888 0.5298789 0.7161021 0.1997801 0.5468129 0.5481525 0.2687334 0.2196011 0.1755644 0.1731029 0.0113538 0.0000000 
