# Supplementary material for: Evolution of longitudinal division in multicellular bacteria of the Neisseriaceae family
Source: Nat Commun. 2022 Aug 22;13:4853. doi: 10.1038/s41467-022-32260-w (PMC9395523; doi:10.1038/s41467-022-32260-w)
Supplement: Supplementary file 17 — Supplementary Data 6 [file 41467_2022_32260_MOESM17_ESM.zip › Supplementary Data 6/FtsA_75G.aln.log]

IQ-TREE multicore version 2.0.3 for Linux 64-bit built Dec 20 2020
Developed by Bui Quang Minh, Nguyen Lam Tung, Olga Chernomor,
Heiko Schmidt, Dominik Schrempf, Michael Woodhams.

Host:    pc-56282-Ubuntu (AVX512, FMA3, 78 GB RAM)
Command: iqtree -s FtsA_75G.aln -B 1000 -T 12
Seed:    589603 (Using SPRNG - Scalable Parallel Random Number Generator)
Time:    Sun Apr 10 12:04:02 2022
Kernel:  AVX+FMA - 12 threads (16 CPU cores detected)

Reading alignment file FtsA_75G.aln ... Fasta format detected
Alignment most likely contains protein sequences
Alignment has 69 sequences with 539 columns, 414 distinct patterns
284 parsimony-informative, 58 singleton sites, 197 constant sites
                                 Gap/Ambiguity  Composition  p-value
   1  29535_AP671_00891                 23.19%    passed    100.00%
   2  29537_AP862_01035                 23.19%    passed    100.00%
   3  463_00590                         22.63%    passed    100.00%
   4  Alysiella_filiformis_01437        19.85%    passed     99.85%
   5  assem_Acras_02954                 15.77%    passed     98.47%
   6  assem_Ckhun_01104                 26.90%    passed      9.71%
   7  assem_Kking_00740                 17.07%    passed     96.50%
   8  assem_Mcere_02618                 23.01%    passed    100.00%
   9  assem_Npotu_00355                 22.45%    failed      3.77%
  10  assem_Nsp16475_01670              23.19%    passed    100.00%
  11  assem_Nuirg_01787                 23.19%    passed     99.70%
  12  assem_Salvi_01520                 23.38%    passed     99.85%
  13  Conchiformibius_steedae_01863     17.63%    passed     87.52%
  14  Crenobacter_cavernae_00882        25.42%    passed     46.74%
  15  Crenobacter_intestini_01410       25.05%    passed     62.04%
  16  Crenobacter_luteus_00362          25.23%    passed     64.45%
  17  Crenobacter_sedimenti_00872       25.05%    passed     62.04%
  18  Eikenella_corrodens_00468         23.56%    passed    100.00%
  19  Eikenella_exigua_00305            23.56%    passed    100.00%
  20  Eikenella_halliae_00115           23.38%    passed    100.00%
  21  Eikenella_longinqua_00494         23.38%    passed    100.00%
  22  gonorrhoeae_clean_01598           23.19%    passed     99.16%
  23  Kingella_bonacorsii_00451         16.88%    passed     91.96%
  24  Kingella_denitrificans_01501      17.07%    passed     96.84%
  25  Kingella_negevensis_01350         14.29%    passed     82.06%
  26  Kingella_oralis_01189             16.51%    passed     82.71%
  27  Narctica_DSMZ103136_01950         23.75%    passed    100.00%
  28  Ndenitrificans_CCUG17229_01945    23.19%    passed    100.00%
  29  Ndenitrificans_DSMZ17675_01974    23.19%    passed    100.00%
  30  Ndumasiana_DSMZ104677_02287       23.75%    passed    100.00%
  31  Neisseria_animalis_00683          23.19%    passed     99.98%
  32  Neisseria_animaloris_01306        23.75%    passed    100.00%
  33  Neisseria_bacilliformis_00498     23.19%    passed     99.90%
  34  Neisseria_brasiliensis_00727      23.19%    passed    100.00%
  35  Neisseria_canis_00395             23.75%    passed    100.00%
  36  Neisseria_chenwenguii_01472       23.38%    passed    100.00%
  37  Neisseria_cinerea_01248           23.01%    passed     98.10%
  38  Neisseria_dentiae_02167           23.75%    passed    100.00%
  39  Neisseria_flavescens_01546        22.63%    passed     99.96%
  40  Neisseria_lactamica_01143         23.19%    passed     98.45%
  41  Neisseria_mucosa_01963            23.19%    passed    100.00%
  42  Neisseria_polysacchareae_00632    23.19%    passed     99.57%
  43  Neisseria_shayeganii_02020        23.93%    passed    100.00%
  44  Neisseria_sicca_02426             23.19%    passed    100.00%
  45  Neisseria_subflava2_01433         23.01%    passed    100.00%
  46  Neisseria_subflava_00100          22.63%    passed     99.96%
  47  Neisseria_wadsworthii_01024       23.75%    passed    100.00%
  48  Neisseria_weaveri_00952           23.75%    passed    100.00%
  49  Neisseria_zalophi_00119           23.75%    passed    100.00%
  50  Neisseria_zoodegmatis_00381       23.75%    passed    100.00%
  51  Nelongata_ATCC29315_00537         23.01%    passed     99.97%
  52  Niguanae_02456                    23.19%    passed    100.00%
  53  Nlactamica_NS19_01728             23.19%    passed     99.44%
  54  Nmacacae_DSMZ19175_00415          23.19%    passed    100.00%
  55  Nmeningitidis_8013_00435          23.19%    passed     99.35%
  56  Nmucosa_heidelbergensis_02069     23.19%    passed    100.00%
  57  Nmusiculi_02391                   23.75%    passed    100.00%
  58  Nsp_10022_02734                   23.19%    passed    100.00%
  59  Nsp_83E034_01233                  23.75%    passed    100.00%
  60  Nsp_DentCa1247_02551              23.75%    passed    100.00%
  61  Nsp_KEM232_01922                  23.01%    passed     99.81%
  62  Nsp_oraltaxon014_01829            23.19%    passed    100.00%
  63  Nsp_ZJ785_00309                   23.19%    passed    100.00%
  64  Sacetivorans_DSM19021_00529       23.75%    passed     72.99%
  65  Smuelleri_ATCC29453_00231         15.96%    passed     99.86%
  66  Usuis_02324                       23.75%    passed    100.00%
  67  Utestudinis_DSMZ26510_00299       23.75%    passed    100.00%
  68  Vitreoscilla_massiliensis_01968   24.12%    passed     99.98%
  69  Vstercoraria_DSM513_00110         23.75%    passed     99.98%
****  TOTAL                             22.65%  1 sequences failed composition chi2 test (p-value<5%; df=19)
NOTE: Crenobacter_sedimenti_00872 is identical to Crenobacter_intestini_01410 but kept for subsequent analysis
NOTE: Neisseria_zoodegmatis_00381 is identical to Ndumasiana_DSMZ104677_02287 but kept for subsequent analysis
NOTE: Neisseria_subflava_00100 is identical to Neisseria_flavescens_01546 but kept for subsequent analysis


Create initial parsimony tree by phylogenetic likelihood library (PLL)... 0.017 seconds
Perform fast likelihood tree search using LG+I+G model...
Estimate model parameters (epsilon = 5.000)
Perform nearest neighbor interchange...
Estimate model parameters (epsilon = 1.000)
1. Initial log-likelihood: -10435.866
Optimal log-likelihood: -10435.407
Proportion of invariable sites: 0.133
Gamma shape alpha: 0.516
Parameters optimization took 1 rounds (0.089 sec)
Time for fast ML tree search: 0.730 seconds

NOTE: ModelFinder requires 48 MB RAM!
ModelFinder will test up to 546 protein models (sample size: 539) ...
 No. Model         -LnL         df  AIC          AICc         BIC
  1  LG            11389.697    135 23049.394    23140.511    23628.505
  2  LG+I          11028.826    136 22329.652    22422.349    22913.054
  3  LG+G4         10443.155    136 21158.309    21251.006    21741.711
  4  LG+I+G4       10435.370    137 21144.740    21239.034    21732.431
  5  LG+R2         10586.925    137 21447.850    21542.144    22035.541
  6  LG+R3         10450.628    139 21179.255    21276.799    21775.526
  7  LG+R4         10406.440    141 21094.881    21195.747    21699.731
  8  LG+R5         10404.827    143 21095.654    21199.918    21709.084
 20  LG+F+R4       10417.058    160 21154.116    21290.412    21840.470
 21  LG+F+R5       10416.703    162 21157.405    21297.863    21852.339
 33  WAG+R4        10457.149    141 21196.298    21297.165    21801.148
 34  WAG+R5        10457.074    143 21200.148    21304.411    21813.577
 46  WAG+F+R4      10457.447    160 21234.894    21371.191    21921.249
 47  WAG+F+R5      10457.316    162 21238.631    21379.089    21933.565
 59  JTT+R4        10394.473    141 21070.947    21171.813    21675.797
 60  JTT+R5        10394.447    143 21074.894    21179.157    21688.323
 72  JTT+F+R4      10427.901    160 21175.802    21312.098    21862.156
 73  JTT+F+R5      10427.795    162 21179.590    21320.048    21874.524
 85  JTTDCMut+R4   10395.446    141 21072.892    21173.759    21677.742
 86  JTTDCMut+R5   10395.314    143 21076.629    21180.892    21690.058
 98  JTTDCMut+F+R4 10427.534    160 21175.069    21311.365    21861.423
 99  JTTDCMut+F+R5 10427.528    162 21179.056    21319.513    21873.990
111  DCMut+R4      10521.911    141 21325.821    21426.688    21930.671
112  DCMut+R5      10521.700    143 21329.399    21433.663    21942.829
124  DCMut+F+R4    10521.816    160 21363.632    21499.928    22049.986
125  DCMut+F+R5    10521.836    162 21367.671    21508.129    22062.605
137  VT+R4         10484.891    141 21251.781    21352.648    21856.631
138  VT+R5         10484.964    143 21255.928    21360.191    21869.357
150  VT+F+R4       10491.302    160 21302.604    21438.900    21988.958
151  VT+F+R5       10491.092    162 21306.184    21446.641    22001.118
163  PMB+R4        10615.955    141 21513.911    21614.777    22118.761
164  PMB+R5        10615.966    143 21517.932    21622.195    22131.361
176  PMB+F+R4      10604.184    160 21528.368    21664.664    22214.722
177  PMB+F+R5      10604.017    162 21532.034    21672.492    22226.968
189  Blosum62+R4   10612.141    141 21506.282    21607.149    22111.132
190  Blosum62+R5   10612.222    143 21510.443    21614.707    22123.873
202  Blosum62+F+R4 10601.971    160 21523.942    21660.238    22210.296
203  Blosum62+F+R5 10601.960    162 21527.919    21668.376    22222.853
215  Dayhoff+R4    10520.973    141 21323.945    21424.812    21928.795
216  Dayhoff+R5    10520.740    143 21327.480    21431.743    21940.909
228  Dayhoff+F+R4  10521.311    160 21362.622    21498.918    22048.977
229  Dayhoff+F+R5  10521.315    162 21366.630    21507.087    22061.564
241  mtREV+R4      10967.579    141 22217.158    22318.025    22822.008
242  mtREV+R5      10966.655    143 22219.309    22323.573    22832.739
254  mtREV+F+R4    10566.960    160 21453.920    21590.216    22140.274
255  mtREV+F+R5    10566.822    162 21457.644    21598.101    22152.578
267  mtART+R4      11043.540    141 22369.079    22469.946    22973.929
268  mtART+R5      11018.642    143 22323.285    22427.548    22936.714
280  mtART+F+R4    10672.200    160 21664.401    21800.697    22350.755
281  mtART+F+R5    10657.619    162 21639.238    21779.695    22334.172
293  mtZOA+R4      10802.523    141 21887.047    21987.913    22491.897
294  mtZOA+R5      10801.852    143 21889.704    21993.967    22503.133
306  mtZOA+F+R4    10546.426    160 21412.851    21549.148    22099.206
307  mtZOA+F+R5    10541.875    162 21407.750    21548.207    22102.684
319  mtMet+R4      10951.177    141 22184.354    22285.221    22789.204
320  mtMet+R5      10949.437    143 22184.874    22289.137    22798.303
332  mtMet+F+R4    10545.977    160 21411.955    21548.251    22098.309
333  mtMet+F+R5    10545.257    162 21414.514    21554.972    22109.448
345  mtVer+R4      11018.560    141 22319.120    22419.986    22923.970
346  mtVer+R5      11003.783    143 22293.565    22397.829    22906.995
358  mtVer+F+R4    10662.534    160 21645.069    21781.365    22331.423
359  mtVer+F+R5    10658.968    162 21641.936    21782.393    22336.869
371  mtInv+R4      11022.046    141 22326.092    22426.959    22930.942
372  mtInv+R5      11020.734    143 22327.469    22431.732    22940.898
384  mtInv+F+R4    10486.241    160 21292.483    21428.779    21978.837
385  mtInv+F+R5    10486.033    162 21296.066    21436.524    21991.000
397  mtMAM+R4      11186.996    141 22655.992    22756.859    23260.842
398  mtMAM+R5      11183.228    143 22652.456    22756.719    23265.885
410  mtMAM+F+R4    10800.245    160 21920.489    22056.786    22606.844
411  mtMAM+F+R5    10783.456    162 21890.912    22031.369    22585.846
423  HIVb+R4       10588.820    141 21459.641    21560.507    22064.491
424  HIVb+R5       10588.316    143 21462.632    21566.896    22076.062
436  HIVb+F+R4     10599.039    160 21518.077    21654.374    22204.432
437  HIVb+F+R5     10598.354    162 21520.708    21661.165    22215.642
449  HIVw+R4       10967.148    141 22216.296    22317.163    22821.146
450  HIVw+R5       10966.550    143 22219.099    22323.363    22832.529
462  HIVw+F+R4     10885.660    160 22091.321    22227.617    22777.675
463  HIVw+F+R5     10885.059    162 22094.117    22234.575    22789.051
475  FLU+R4        10545.729    141 21373.458    21474.324    21978.308
476  FLU+R5        10545.087    143 21376.174    21480.437    21989.603
488  FLU+F+R4      10547.652    160 21415.305    21551.601    22101.659
489  FLU+F+R5      10546.926    162 21417.852    21558.309    22112.786
501  rtREV+R4      10486.144    141 21254.289    21355.155    21859.139
502  rtREV+R5      10486.073    143 21258.146    21362.409    21871.575
514  rtREV+F+R4    10452.539    160 21225.079    21361.375    21911.433
515  rtREV+F+R5    10452.241    162 21228.482    21368.939    21923.416
527  cpREV+R4      10498.814    141 21279.627    21380.494    21884.477
528  cpREV+R5      10498.836    143 21283.671    21387.934    21897.100
540  cpREV+F+R4    10484.793    160 21289.586    21425.883    21975.941
541  cpREV+F+R5    10484.856    162 21293.712    21434.170    21988.646
Akaike Information Criterion:           JTT+R4
Corrected Akaike Information Criterion: JTT+R4
Bayesian Information Criterion:         JTT+R4
Best-fit model: JTT+R4 chosen according to BIC

All model information printed to FtsA_75G.aln.model.gz
CPU time for ModelFinder: 2713.244 seconds (0h:45m:13s)
Wall-clock time for ModelFinder: 226.391 seconds (0h:3m:46s)
Generating 1000 samples for ultrafast bootstrap (seed: 589603)...

NOTE: 20 MB RAM (0 GB) is required!
Estimate model parameters (epsilon = 0.100)
1. Initial log-likelihood: -10394.473
Optimal log-likelihood: -10394.362
Site proportion and rates:  (0.454,0.075) (0.280,0.506) (0.155,1.607) (0.111,5.190)
Parameters optimization took 1 rounds (0.139 sec)
Computing ML distances based on estimated model parameters... 0.687 sec
Computing BIONJ tree...
0.002 seconds
Log-likelihood of BIONJ tree: -10416.882
--------------------------------------------------------------------
|             INITIALIZING CANDIDATE TREE SET                      |
--------------------------------------------------------------------
Generating 98 parsimony trees... 1.213 second
Computing log-likelihood of 98 initial trees ... 1.614 seconds
Current best score: -10394.362

Do NNI search on 20 best initial trees
Estimate model parameters (epsilon = 0.100)
BETTER TREE FOUND at iteration 1: -10394.254
Estimate model parameters (epsilon = 0.100)
BETTER TREE FOUND at iteration 2: -10394.038
Estimate model parameters (epsilon = 0.100)
BETTER TREE FOUND at iteration 3: -10390.745
Estimate model parameters (epsilon = 0.100)
BETTER TREE FOUND at iteration 8: -10389.838
Iteration 10 / LogL: -10392.321 / Time: 0h:0m:6s
Iteration 20 / LogL: -10393.710 / Time: 0h:0m:10s
Finish initializing candidate tree set (16)
Current best tree score: -10389.838 / CPU time: 9.853
Number of iterations: 20
--------------------------------------------------------------------
|               OPTIMIZING CANDIDATE TREE SET                      |
--------------------------------------------------------------------
Estimate model parameters (epsilon = 0.100)
BETTER TREE FOUND at iteration 24: -10389.647
Estimate model parameters (epsilon = 0.100)
BETTER TREE FOUND at iteration 29: -10387.866
Iteration 30 / LogL: -10391.763 / Time: 0h:0m:14s (0h:0m:49s left)
UPDATE BEST LOG-LIKELIHOOD: -10387.859
Iteration 40 / LogL: -10388.775 / Time: 0h:0m:18s (0h:0m:42s left)
Estimate model parameters (epsilon = 0.100)
BETTER TREE FOUND at iteration 44: -10386.211
Estimate model parameters (epsilon = 0.100)
BETTER TREE FOUND at iteration 49: -10385.312
Iteration 50 / LogL: -10401.628 / Time: 0h:0m:22s (0h:0m:46s left)
Log-likelihood cutoff on original alignment: -10423.152
Iteration 60 / LogL: -10387.031 / Time: 0h:0m:26s (0h:0m:40s left)
Iteration 70 / LogL: -10394.077 / Time: 0h:0m:30s (0h:0m:35s left)
UPDATE BEST LOG-LIKELIHOOD: -10385.309
Iteration 80 / LogL: -10391.997 / Time: 0h:0m:35s (0h:0m:30s left)
UPDATE BEST LOG-LIKELIHOOD: -10385.307
Iteration 90 / LogL: -10386.079 / Time: 0h:0m:39s (0h:0m:25s left)
UPDATE BEST LOG-LIKELIHOOD: -10385.306
Iteration 100 / LogL: -10386.100 / Time: 0h:0m:43s (0h:0m:21s left)
Log-likelihood cutoff on original alignment: -10423.152
NOTE: Bootstrap correlation coefficient of split occurrence frequencies: 0.997
Iteration 110 / LogL: -10386.642 / Time: 0h:0m:47s (0h:0m:39s left)
Iteration 120 / LogL: -10388.073 / Time: 0h:0m:52s (0h:0m:35s left)
Iteration 130 / LogL: -10388.525 / Time: 0h:0m:56s (0h:0m:30s left)
Estimate model parameters (epsilon = 0.100)
BETTER TREE FOUND at iteration 133: -10384.835
Iteration 140 / LogL: -10398.394 / Time: 0h:1m:0s (0h:0m:40s left)
Iteration 150 / LogL: -10385.169 / Time: 0h:1m:4s (0h:0m:36s left)
Log-likelihood cutoff on original alignment: -10422.970
UPDATE BEST LOG-LIKELIHOOD: -10384.834
UPDATE BEST LOG-LIKELIHOOD: -10384.834
Iteration 160 / LogL: -10401.717 / Time: 0h:1m:9s (0h:0m:31s left)
Iteration 170 / LogL: -10385.280 / Time: 0h:1m:13s (0h:0m:27s left)
UPDATE BEST LOG-LIKELIHOOD: -10384.832
Iteration 180 / LogL: -10389.657 / Time: 0h:1m:17s (0h:0m:22s left)
Iteration 190 / LogL: -10384.960 / Time: 0h:1m:21s (0h:0m:18s left)
Iteration 200 / LogL: -10401.643 / Time: 0h:1m:25s (0h:0m:14s left)
Log-likelihood cutoff on original alignment: -10422.970
NOTE: Bootstrap correlation coefficient of split occurrence frequencies: 0.998
Iteration 210 / LogL: -10556.177 / Time: 0h:1m:30s (0h:0m:38s left)
Iteration 220 / LogL: -10390.141 / Time: 0h:1m:34s (0h:0m:34s left)
Iteration 230 / LogL: -10389.450 / Time: 0h:1m:38s (0h:0m:30s left)
TREE SEARCH COMPLETED AFTER 234 ITERATIONS / Time: 0h:1m:40s

--------------------------------------------------------------------
|                    FINALIZING TREE SEARCH                        |
--------------------------------------------------------------------
Performs final model parameters optimization
Estimate model parameters (epsilon = 0.010)
1. Initial log-likelihood: -10384.832
2. Current log-likelihood: -10384.814
3. Current log-likelihood: -10384.790
4. Current log-likelihood: -10384.774
5. Current log-likelihood: -10384.759
6. Current log-likelihood: -10384.745
7. Current log-likelihood: -10384.732
8. Current log-likelihood: -10384.720
9. Current log-likelihood: -10384.709
10. Current log-likelihood: -10384.699
Optimal log-likelihood: -10384.683
Site proportion and rates:  (0.431,0.064) (0.299,0.472) (0.158,1.571) (0.113,5.171)
Parameters optimization took 10 rounds (1.254 sec)
BEST SCORE FOUND : -10384.683
Creating bootstrap support values...
Split supports printed to NEXUS file FtsA_75G.aln.splits.nex
Total tree length: 8.112

Total number of iterations: 234
CPU time used for tree search: 1176.871 sec (0h:19m:36s)
Wall-clock time used for tree search: 99.946 sec (0h:1m:39s)
Total CPU time used: 1196.123 sec (0h:19m:56s)
Total wall-clock time used: 101.661 sec (0h:1m:41s)

Computing bootstrap consensus tree...
Reading input file FtsA_75G.aln.splits.nex...
69 taxa and 435 splits.
Consensus tree written to FtsA_75G.aln.contree
Reading input trees file FtsA_75G.aln.contree
Log-likelihood of consensus tree: -10386.064

Analysis results written to: 
  IQ-TREE report:                FtsA_75G.aln.iqtree
  Maximum-likelihood tree:       FtsA_75G.aln.treefile
  Likelihood distances:          FtsA_75G.aln.mldist

Ultrafast bootstrap approximation results written to:
  Split support values:          FtsA_75G.aln.splits.nex
  Consensus tree:                FtsA_75G.aln.contree
  Screen log file:               FtsA_75G.aln.log

Date and Time: Sun Apr 10 12:09:30 2022
