# Supplementary material for: Evolution of longitudinal division in multicellular bacteria of the Neisseriaceae family
Source: Nat Commun. 2022 Aug 22;13:4853. doi: 10.1038/s41467-022-32260-w (PMC9395523; doi:10.1038/s41467-022-32260-w)
Supplement: Supplementary file 17 — Supplementary Data 6 [file 41467_2022_32260_MOESM17_ESM.zip › Supplementary Data 6/RapZ_75G.aln.bionj]

(assem_Nsp16475_01039:0.01272667,((Neisseria_sicca_01417:0.00000050,assem_Mcere_01729:0.00000050):0.00306081,Neisseria_mucosa_01376:0.00050729):0.00138415,(((((((((((((((Vstercoraria_DSM513_00865:0.20279250,Vitreoscilla_massiliensis_02520:0.23694360):0.37203500,((Crenobacter_sedimenti_01792:0.00564849,Crenobacter_intestini_02254:0.04069651):0.37355891,(Crenobacter_luteus_00102:-0.00448116,Crenobacter_cavernae_00322:0.10918236):0.35675368):0.55488807):0.08188674,(Neisseria_shayeganii_00624:0.14183241,(Eikenella_longinqua_01600:0.08175036,(Eikenella_halliae_02383:0.00304084,(Eikenella_exigua_00891:0.02796525,Eikenella_corrodens_01949:0.03474975):0.01380629):0.09171270):0.37082052):0.65546131):0.08009150,(Sacetivorans_DSM19021_01685:0.21669406,assem_Salvi_02026:0.39452785):0.25557503):0.09653370,(((Kingella_oralis_01066:0.01669258,Kingella_bonacorsii_00382:0.03293352):0.33952352,Kingella_negevensis_00527:0.19623056):0.02702485,(Kingella_denitrificans_00489:0.12617697,assem_Kking_01755:0.14380212):0.28306901):0.08799978):0.10640644,((Nsp_KEM232_01523:0.15802577,(Neisseria_bacilliformis_01691:0.13339269,assem_Npotu_00819:0.06123021):0.32354188):0.11059867,Nelongata_ATCC29315_01362:0.21941026):0.08560105):0.06625187,((Nsp_83E034_02299:0.00300926,Neisseria_wadsworthii_01588:0.00396744):0.01374262,Neisseria_canis_01356:0.01944852):0.20530427):0.03756192,(((Utestudinis_DSMZ26510_02060:0.08573548,Narctica_DSMZ103136_00542:0.13914582):0.00244595,Usuis_00813:0.12143783):0.01775224,(((Nsp_DentCa1247_00663:0.03366694,Neisseria_zoodegmatis_02077:0.01608256):0.01936467,Neisseria_animaloris_00871:0.03534502):0.04786912,(((Nmusiculi_00983:0.06871478,Neisseria_dentiae_01539:0.02740702):0.03087779,Ndumasiana_DSMZ104677_00450:0.06568486):0.01092446,Neisseria_zalophi_01182:0.12769806):0.01075941):0.08071451):0.02509927):0.02115456,Neisseria_weaveri_01582:0.18675572):0.03727974,((((Nsp_ZJ785_00750:0.01833247,Nsp_10022_01803:0.01479453):0.00092198,(Neisseria_brasiliensis_00006:0.01693130,Ndenitrificans_CCUG17229_00875:0.01258400):0.00770086):0.01583683,Niguanae_01934:0.04345848):0.00832407,Nmucosa_heidelbergensis_01375:0.01656523):0.06089528):0.01666129,(Nsp_oraltaxon014_00100:0.13622929,(Neisseria_animalis_01580:0.06537700,Ndenitrificans_DSMZ17675_00690:0.11772600):0.02785596):0.02459856):0.00672810,Neisseria_chenwenguii_02159:0.12015525):0.02843883,(Neisseria_subflava_01221:0.01817903,(Neisseria_subflava2_01154:0.01058654,Neisseria_flavescens_01133:0.00421256):0.01145104):0.02792954):0.01252947,(((Nmeningitidis_8013_01526:0.01486353,Neisseria_polysacchareae_01643:0.00729997):0.00867480,((Nlactamica_NS19_00785:0.02232368,Neisseria_cinerea_00366:0.02265772):0.00549473,Neisseria_lactamica_00159:0.03103106):0.02127084):0.01099030,(gonorrhoeae_clean_00312:0.01125126,(assem_NviriM226_00152:0.06026884,assem_Nuirg_00602:-0.01146134):0.01861968):0.00696063):0.14316496):0.01369986,((463_01522:0.00520056,29535_AP671_00559:0.00203724):0.04601191,29537_AP862_01184:0.02011864):0.01679542):0.02957618);
