# Supplementary material for: Evolution of longitudinal division in multicellular bacteria of the Neisseriaceae family
Source: Nat Commun. 2022 Aug 22;13:4853. doi: 10.1038/s41467-022-32260-w (PMC9395523; doi:10.1038/s41467-022-32260-w)
Supplement: Supplementary file 17 — Supplementary Data 6 [file 41467_2022_32260_MOESM17_ESM.zip › Supplementary Data 6/RapZ_75G.aln.iqtree]

IQ-TREE 2.0.3 built Dec 20 2020

Input file name: RapZ_75G.aln
Type of analysis: ModelFinder + tree reconstruction + ultrafast bootstrap (1000 replicates)
Random seed number: 655924

REFERENCES
----------

To cite IQ-TREE please use:

Bui Quang Minh, Heiko A. Schmidt, Olga Chernomor, Dominik Schrempf,
Michael D. Woodhams, Arndt von Haeseler, and Robert Lanfear (2020)
IQ-TREE 2: New models and efficient methods for phylogenetic inference
in the genomic era. Mol. Biol. Evol., in press.
https://doi.org/10.1093/molbev/msaa015

To cite ModelFinder please use: 

Subha Kalyaanamoorthy, Bui Quang Minh, Thomas KF Wong, Arndt von Haeseler,
and Lars S Jermiin (2017) ModelFinder: Fast model selection for
accurate phylogenetic estimates. Nature Methods, 14:587–589.
https://doi.org/10.1038/nmeth.4285

Since you used ultrafast bootstrap (UFBoot) please also cite: 

Diep Thi Hoang, Olga Chernomor, Arndt von Haeseler, Bui Quang Minh,
and Le Sy Vinh (2018) UFBoot2: Improving the ultrafast bootstrap
approximation. Mol. Biol. Evol., 35:518–522.
https://doi.org/10.1093/molbev/msx281

SEQUENCE ALIGNMENT
------------------

Input data: 65 sequences with 306 amino-acid sites
Number of constant sites: 61 (= 19.9346% of all sites)
Number of invariant (constant or ambiguous constant) sites: 61 (= 19.9346% of all sites)
Number of parsimony informative sites: 225
Number of distinct site patterns: 274

ModelFinder
-----------

Best-fit model according to BIC: LG+R4

List of models sorted by BIC scores: 

Model                  LogL         AIC      w-AIC        AICc     w-AICc         BIC      w-BIC
LG+R4            -11014.777   22291.555 +    0.871   22490.314 +    0.362   22779.345 +    0.509
LG+I+G4          -11026.272   22306.544 - 0.000484   22489.196 +    0.633   22779.440 +    0.486
LG+G4            -11034.209   22320.418 -  4.7e-07   22499.211 -  0.00423   22789.590 -  0.00304
LG+R5            -11014.693   22295.387 +    0.128   22502.619 -  0.00077   22790.624 -  0.00181
JTTDCMut+I+G4    -11033.960   22321.920 - 2.22e-07   22504.572 -  0.00029   22794.815 - 0.000223
JTT+I+G4         -11034.454   22322.907 - 1.36e-07   22505.559 - 0.000177   22795.802 - 0.000136
JTTDCMut+R4      -11027.602   22317.204 - 2.35e-06   22515.962 - 9.75e-07   22804.993 - 1.37e-06
JTT+R4           -11028.003   22318.006 - 1.57e-06   22516.764 - 6.53e-07   22805.795 - 9.19e-07
WAG+I+G4         -11061.751   22377.502 - 1.89e-19   22560.154 - 2.47e-16   22850.398 -  1.9e-16
LG+R3            -11058.000   22374.000 - 1.09e-18   22564.568 - 2.72e-17   22854.343 - 2.64e-17
WAG+R4           -11053.114   22368.228 - 1.95e-17   22566.987 - 8.11e-18   22856.018 - 1.14e-17
LG+F+I+G4        -11014.433   22320.865 - 3.76e-07   22590.828 -  5.4e-23   22864.509 - 1.64e-19
LG+F+R4          -11003.489   22306.979 -  0.00039   22599.237 - 8.06e-25   22865.517 - 9.88e-20
JTTDCMut+F+I+G4  -11028.154   22348.308 - 4.13e-13   22618.271 - 5.93e-29   22891.952 -  1.8e-25
JTT+F+I+G4       -11029.219   22350.437 - 1.43e-13   22620.399 - 2.05e-29   22894.080 -  6.2e-26
JTTDCMut+F+R4    -11020.201   22340.402 - 2.15e-11   22632.660 - 4.45e-32   22898.940 - 5.46e-27
JTT+F+R4         -11021.294   22342.588 - 7.22e-12   22634.846 - 1.49e-32   22901.125 - 1.83e-27
VT+I+G4          -11108.182   22470.363 -  1.3e-39   22653.015 - 1.69e-36   22943.258 -  1.3e-36
VT+R4            -11100.107   22462.213 - 7.62e-38   22660.972 - 3.17e-38   22950.003 - 4.46e-38
WAG+F+I+G4       -11059.764   22411.528 - 7.73e-27   22681.491 - 1.11e-42   22955.172 - 3.36e-39
WAG+F+R4         -11048.879   22397.758 - 7.55e-24   22690.017 - 1.56e-44   22956.296 - 1.92e-39
cpREV+I+G4       -11122.829   22499.658 - 5.63e-46   22682.310 - 7.36e-43   22972.554 - 5.65e-43
cpREV+R4         -11119.488   22500.977 - 2.91e-46   22699.735 - 1.21e-46   22988.766 -  1.7e-46
LG+R2            -11132.815   22519.631 - 2.59e-50   22702.282 - 3.39e-47   22992.526 -  2.6e-47
VT+F+I+G4        -11105.824   22503.649 - 7.66e-47   22773.611 -  1.1e-62   23047.292 - 3.33e-59
VT+F+R4          -11096.491   22492.983 - 1.59e-44   22785.241 - 3.28e-65   23051.520 - 4.02e-60
cpREV+F+I+G4     -11111.961   22515.922 - 1.66e-49   22785.885 - 2.38e-65   23059.566 -  7.2e-62
Dayhoff+I+G4     -11169.916   22593.833 -    2e-66   22776.484 - 2.61e-63   23066.728 - 2.01e-63
DCMut+I+G4       -11170.922   22595.843 - 7.32e-67   22778.495 - 9.57e-64   23068.739 - 7.34e-64
cpREV+F+R4       -11109.207   22518.413 - 4.77e-50   22810.672 - 9.86e-71   23076.951 - 1.21e-65
Dayhoff+R4       -11168.103   22598.207 - 2.25e-67   22796.965 - 9.33e-68   23085.996 - 1.31e-67
DCMut+R4         -11169.118   22600.235 - 8.14e-68   22798.994 - 3.38e-68   23088.025 - 4.76e-68
FLU+F+I+G4       -11132.402   22556.803 -  2.2e-58   22826.766 - 3.15e-74   23100.447 - 9.56e-71
rtREV+F+I+G4     -11134.793   22561.586 - 2.01e-59   22831.549 - 2.89e-75   23105.230 - 8.75e-72
Dayhoff+F+I+G4   -11136.125   22564.250 - 5.31e-60   22834.212 - 7.62e-76   23107.893 - 2.31e-72
FLU+F+R4         -11124.690   22549.380 -    9e-57   22841.638 - 1.86e-77   23107.918 - 2.28e-72
DCMut+F+I+G4     -11136.905   22565.809 - 2.43e-60   22835.771 - 3.49e-76   23109.452 - 1.06e-72
rtREV+F+R4       -11125.985   22551.970 - 2.46e-57   22844.228 - 5.09e-78   23110.508 - 6.25e-73
mtREV+F+I+G4     -11142.559   22577.118 - 8.53e-63   22847.080 - 1.22e-78   23120.762 - 3.71e-75
Dayhoff+F+R4     -11132.105   22564.210 - 5.42e-60   22856.468 - 1.12e-80   23122.748 - 1.37e-75
DCMut+F+R4       -11132.908   22565.816 - 2.43e-60   22858.074 - 5.02e-81   23124.354 - 6.15e-76
rtREV+I+G4       -11199.631   22653.263 - 2.49e-79   22835.915 - 3.25e-76   23126.158 -  2.5e-76
rtREV+R4         -11190.194   22642.387 - 5.72e-77   22841.146 - 2.38e-77   23130.177 - 3.35e-77
mtREV+F+R4       -11136.032   22572.064 - 1.07e-61   22864.322 - 2.21e-82   23130.602 - 2.71e-77
mtInv+F+I+G4     -11147.861   22587.722 - 4.25e-65   22857.685 - 6.09e-81   23131.366 - 1.85e-77
mtMet+F+I+G4     -11151.189   22594.378 - 1.52e-66   22864.340 - 2.19e-82   23138.021 - 6.63e-79
mtInv+F+R4       -11143.632   22587.264 - 5.34e-65   22879.522 -  1.1e-85   23145.802 - 1.35e-80
mtMet+F+R4       -11145.187   22590.373 - 1.13e-65   22882.632 - 2.33e-86   23148.911 - 2.86e-81
Blosum62+I+G4    -11233.009   22720.019 - 7.95e-94   22902.670 - 1.04e-90   23192.914 - 7.97e-91
Blosum62+R4      -11225.078   22712.156 - 4.05e-92   22910.915 - 1.68e-92   23199.946 - 2.37e-92
HIVb+I+G4        -11238.164   22730.328 - 4.59e-96   22912.980 - 5.99e-93   23203.224 -  4.6e-93
PMB+I+G4         -11241.720   22737.440 - 1.31e-97   22920.092 - 1.71e-94   23210.336 - 1.31e-94
mtZOA+F+I+G4     -11187.517   22667.035 - 2.54e-82   22936.997 - 3.65e-98   23210.678 - 1.11e-94
PMB+R4           -11232.482   22726.964 - 2.47e-95   22925.723 - 1.02e-95   23214.754 - 1.44e-95
HIVb+R4          -11232.484   22726.967 - 2.46e-95   22925.726 - 1.02e-95   23214.757 - 1.44e-95
HIVb+F+I+G4      -11192.605   22677.210 - 1.57e-84   22947.173 - 2.25e-100   23220.854 - 6.83e-97
mtZOA+F+R4       -11183.882   22667.765 - 1.77e-82   22960.023 - 3.65e-103   23226.302 - 4.48e-98
FLU+I+G4         -11250.808   22755.615 - 1.48e-101   22938.267 - 1.94e-98   23228.510 - 1.49e-98
HIVb+F+R4        -11186.976   22673.951 - 8.01e-84   22966.209 - 1.66e-104   23232.489 - 2.03e-99
FLU+R4           -11242.993   22747.986 - 6.72e-100   22946.744 - 2.79e-100   23235.775 - 3.93e-100
mtVer+F+I+G4     -11216.049   22724.098 - 1.03e-94   22994.060 - 1.48e-110   23267.741 - 4.5e-107
mtVer+F+R4       -11209.443   22718.885 -  1.4e-93   23011.144 - 2.9e-114   23277.423 - 3.55e-109
Blosum62+F+I+G4  -11234.617   22761.234 - 8.92e-103   23031.197 - 1.28e-118   23304.878 - 3.88e-115
Blosum62+F+R4    -11226.685   22753.371 - 4.55e-101   23045.629 - 9.41e-122   23311.908 - 1.15e-116
PMB+F+I+G4       -11252.319   22796.638 - 1.83e-110   23066.601 - 2.63e-126   23340.282 - 7.96e-123
PMB+F+R4         -11242.457   22784.913 - 6.44e-108   23077.171 - 1.33e-128   23343.451 - 1.63e-123
mtMAM+F+I+G4     -11320.223   22932.445 - 5.92e-140   23202.408 - 8.5e-156   23476.089 - 2.58e-152
mtMAM+F+R4       -11313.233   22926.466 - 1.18e-138   23218.724 - 2.43e-159   23485.004 - 2.99e-154
mtART+F+I+G4     -11391.202   23074.403 - 8.84e-171   23344.365 - 1.27e-186   23618.047 - 3.85e-183
mtART+F+R4       -11388.981   23077.963 - 1.49e-171   23370.221 - 3.08e-192   23636.501 - 3.78e-187
mtZOA+I+G4       -11475.305   23204.610 - 4.7e-199   23387.262 - 6.15e-196   23677.506 - 4.72e-196
mtZOA+R4         -11465.839   23193.678 - 1.11e-196   23392.437 - 4.62e-197   23681.468 - 6.51e-197
HIVw+F+I+G4      -11433.716   23159.432 - 3.04e-189   23429.394 - 4.36e-205   23703.075 - 1.32e-201
HIVw+F+R4        -11426.062   23152.123 - 1.17e-187   23444.382 - 2.43e-208   23710.661 - 2.98e-203
mtREV+I+G4       -11546.732   23347.463 - 4.49e-230   23530.115 - 5.87e-227   23820.359 - 4.5e-227
mtVer+I+G4       -11549.326   23352.651 - 3.36e-231   23535.303 - 4.38e-228   23825.547 - 3.36e-228
mtREV+R4         -11538.895   23339.790 - 2.08e-228   23538.549 - 8.65e-229   23827.580 - 1.22e-228
mtVer+R4         -11538.993   23339.986 - 1.89e-228   23538.745 - 7.85e-229   23827.776 - 1.1e-228
LG+I             -11555.354   23362.707 - 2.2e-233   23541.500 - 1.98e-229   23831.879 - 1.42e-229
mtMet+R4         -11617.928   23497.856 - 9.88e-263   23696.615 - 4.11e-263   23985.646 - 5.78e-263
mtMet+I+G4       -11630.266   23514.531 - 2.37e-266   23697.183 - 3.09e-263   23987.426 - 2.37e-263
HIVw+I+G4        -11676.854   23607.709 - 1.38e-286   23790.360 - 1.81e-283   24080.604 - 1.39e-283
mtMAM+I+G4       -11677.659   23609.318 - 6.19e-287   23791.970 - 8.08e-284   24082.213 - 6.2e-284
mtMAM+R4         -11669.675   23601.350 - 3.32e-285   23800.109 - 1.38e-285   24089.140 - 1.94e-285
HIVw+R4          -11670.471   23602.942 - 1.5e-285   23801.701 - 6.23e-286   24090.732 - 8.77e-286
mtInv+I+G4       -11786.991   23827.982 -        0   24010.634 -        0   24300.878 -        0
mtInv+R4         -11778.318   23818.635 -        0   24017.394 -        0   24306.425 -        0
LG               -11819.468   23888.937 -        0   24063.937 -        0   24354.385 -        0
mtART+I+G4       -11837.934   23929.868 -        0   24112.519 -        0   24402.763 -        0
mtART+R4         -11833.647   23929.294 -        0   24128.053 -        0   24417.084 -        0

AIC, w-AIC   : Akaike information criterion scores and weights.
AICc, w-AICc : Corrected AIC scores and weights.
BIC, w-BIC   : Bayesian information criterion scores and weights.

Plus signs denote the 95% confidence sets.
Minus signs denote significant exclusion.

SUBSTITUTION PROCESS
--------------------

Model of substitution: LG+R4

State frequencies: (model)

Model of rate heterogeneity: FreeRate with 4 categories
Site proportion and rates:  (0.2733,0.0662) (0.3792,0.4550) (0.2516,1.6740) (0.0960,4.0437)

 Category  Relative_rate  Proportion
  1         0.0662         0.2733
  2         0.4550         0.3792
  3         1.6740         0.2516
  4         4.0437         0.0960

MAXIMUM LIKELIHOOD TREE
-----------------------

Log-likelihood of the tree: -11011.9104 (s.e. 526.5653)
Unconstrained log-likelihood (without tree): -1686.8716
Number of free parameters (#branches + #model parameters): 131
Akaike information criterion (AIC) score: 22285.8209
Corrected Akaike information criterion (AICc) score: 22484.5795
Bayesian information criterion (BIC) score: 22773.6105

Total tree length (sum of branch lengths): 11.8145
Sum of internal branch lengths: 7.3030 (61.8140% of tree length)

WARNING: 2 near-zero internal branches (<0.0033) should be treated with caution
         Such branches are denoted by '**' in the figure below

NOTE: Tree is UNROOTED although outgroup taxon '29535_AP671_00559' is drawn at root
Numbers in parentheses are  ultrafast bootstrap support (%)

+**29535_AP671_00559
|
|     +**29537_AP862_01184
|  +--| (49)
|  |  |         +**assem_Nuirg_00602
|  |  |      +--| (100)
|  |  |      |  +--assem_NviriM226_00152
|  |  |   +--| (91)
|  |  |   |  +--gonorrhoeae_clean_00312
|  |  +---| (100)
|  |      |           +--Neisseria_cinerea_00366
|  |      |        +--| (87)
|  |      |        |  +--Nlactamica_NS19_00785
|  |      |     +--| (98)
|  |      |     |  +--Neisseria_lactamica_00159
|  |      |  +--| (92)
|  |      |  |  +--Nmeningitidis_8013_01526
|  |      +--| (96)
|  |         +--Neisseria_polysacchareae_01643
+--| (100)
|  |                                       +--assem_Kking_01755
|  |                              +--------| (100)
|  |                              |        +---Kingella_denitrificans_00489
|  |                           +--| (100)
|  |                           |  |            +--Kingella_bonacorsii_00382
|  |                           |  |  +---------| (100)
|  |                           |  |  |         +--Kingella_oralis_01066
|  |                           |  +--| (98)
|  |                           |     +---Kingella_negevensis_00527
|  |                       +---| (92)
|  |                       |   |          +---------assem_Salvi_02026
|  |                       |   |  +-------| (100)
|  |                       |   |  |       +------Sacetivorans_DSM19021_01685
|  |                       |   +--| (93)
|  |                       |      |                                     +--Crenobacter_cavernae_00322
|  |                       |      |                             +-------| (100)
|  |                       |      |                             |       +--Crenobacter_luteus_00102
|  |                       |      |        +--------------------| (100)
|  |                       |      |        |                    |        +--Crenobacter_intestini_02254
|  |                       |      |        |                    +--------| (100)
|  |                       |      |        |                             +--Crenobacter_sedimenti_01792
|  |                       |      |  +-----| (94)
|  |                       |      |  |     |           +-----Vitreoscilla_massiliensis_02520
|  |                       |      |  |     +-----------| (100)
|  |                       |      |  |                 +-----Vstercoraria_DSM513_00865
|  |                       |      +--| (51)
|  |                       |         |                                +--Eikenella_corrodens_01949
|  |                       |         |                             +--| (94)
|  |                       |         |                             |  +--Eikenella_halliae_02383
|  |                       |         |                          +--| (99)
|  |                       |         |                          |  +--Eikenella_exigua_00891
|  |                       |         |                +---------| (100)
|  |                       |         |                |         +--Eikenella_longinqua_01600
|  |                       |         +----------------| (100)
|  |                       |                          +---Neisseria_shayeganii_00624
|  |                    +--| (92)
|  |                    |  |                 +--assem_Npotu_00819
|  |                    |  |       +---------| (100)
|  |                    |  |       |         +--Neisseria_bacilliformis_01691
|  |                    |  |   +---| (94)
|  |                    |  |   |   +--Nsp_KEM232_01523
|  |                    |  +---| (94)
|  |                    |      +----Nelongata_ATCC29315_01362
|  |                 +--| (92)
|  |                 |  |     +--Neisseria_canis_01356
|  |                 |  +-----| (100)
|  |                 |        |  +**Neisseria_wadsworthii_01588
|  |                 |        +--| (95)
|  |                 |           +--Nsp_83E034_02299
|  |              +--| (77)
|  |              |  |     +---Narctica_DSMZ103136_00542
|  |              |  |  +--| (79)
|  |              |  |  |  |  +--Usuis_00813
|  |              |  |  |  +--| (49)
|  |              |  |  |     +--Utestudinis_DSMZ26510_02060
|  |              |  +--| (91)
|  |              |     |        +--Ndumasiana_DSMZ104677_00450
|  |              |     |     +--| (82)
|  |              |     |     |  +--Neisseria_zalophi_01182
|  |              |     |  +--| (91)
|  |              |     |  |  |  +--Neisseria_dentiae_01539
|  |              |     |  |  +--| (100)
|  |              |     |  |     +--Nmusiculi_00983
|  |              |     +--| (100)
|  |              |        |     +--Neisseria_animaloris_00871
|  |              |        |  +--| (48)
|  |              |        |  |  +--Nsp_DentCa1247_00663
|  |              |        +--| (95)
|  |              |           +--Neisseria_zoodegmatis_02077
|  |           +--| (95)
|  |           |  +----Neisseria_weaveri_01582
|  |        +--| (91)
|  |        |  |              +--Ndenitrificans_CCUG17229_00875
|  |        |  |           +--| (78)
|  |        |  |           |  +--Neisseria_brasiliensis_00006
|  |        |  |        +**| (68)
|  |        |  |        |  +--Nsp_ZJ785_00750
|  |        |  |     +--| (100)
|  |        |  |     |  +--Nsp_10022_01803
|  |        |  |  +--| (99)
|  |        |  |  |  +--Niguanae_01934
|  |        |  +--| (100)
|  |        |     +--Nmucosa_heidelbergensis_01375
|  |     +--| (95)
|  |     |  |        +--Ndenitrificans_DSMZ17675_00690
|  |     |  |     +--| (100)
|  |     |  |     |  +--Neisseria_animalis_01580
|  |     |  |  +--| (93)
|  |     |  |  |  +--Nsp_oraltaxon014_00100
|  |     |  +--| (75)
|  |     |     +--Neisseria_chenwenguii_02159
|  |  +--| (99)
|  |  |  |     +--Neisseria_flavescens_01133
|  |  |  |  +--| (98)
|  |  |  |  |  +--Neisseria_subflava2_01154
|  |  |  +--| (99)
|  |  |     +--Neisseria_subflava_01221
|  +--| (83)
|     |        +**assem_Mcere_01729
|     |     +--| (100)
|     |     |  +**Neisseria_sicca_01417
|     |  +**| (90)
|     |  |  +**Neisseria_mucosa_01376
|     +--| (97)
|        +--assem_Nsp16475_01039
|
+--463_01522

Tree in newick format:

(29535_AP671_00559:0.0000012735,((29537_AP862_01184:0.0002638831,(((assem_Nuirg_00602:0.0000031591,assem_NviriM226_00152:0.0494594729)100:0.0113914120,gonorrhoeae_clean_00312:0.0077427024)91:0.0124951866,((((Neisseria_cinerea_00366:0.0344528542,Nlactamica_NS19_00785:0.0118772855)87:0.0271285442,Neisseria_lactamica_00159:0.0305753824)98:0.0210993188,Nmeningitidis_8013_01526:0.0040638420)92:0.0075461029,Neisseria_polysacchareae_01643:0.0115329058)96:0.0108538152)100:0.1870658796)49:0.0208600158,(((((((((((assem_Kking_01755:0.1284078609,Kingella_denitrificans_00489:0.1670284537)100:0.3504947587,((Kingella_bonacorsii_00382:0.0321169380,Kingella_oralis_01066:0.0200125214)100:0.3915161548,Kingella_negevensis_00527:0.1800687287)98:0.1055346966)100:0.1256504624,((assem_Salvi_02026:0.4075405197,Sacetivorans_DSM19021_01685:0.2736244219)100:0.3367564924,((((Crenobacter_cavernae_00322:0.0659801903,Crenobacter_luteus_00102:0.0495952707)100:0.3321283401,(Crenobacter_intestini_02254:0.0227787777,Crenobacter_sedimenti_01792:0.0261963695)100:0.3500763735)100:0.7999834399,(Vitreoscilla_massiliensis_02520:0.2422739095,Vstercoraria_DSM513_00865:0.2370085936)100:0.4506660722)94:0.2613373267,((((Eikenella_corrodens_01949:0.0142948058,Eikenella_halliae_02383:0.0147377222)94:0.0090739068,Eikenella_exigua_00891:0.0372259694)99:0.0831676284,Eikenella_longinqua_01600:0.0742575872)100:0.3758383877,Neisseria_shayeganii_00624:0.1672124650)100:0.6587757456)51:0.0630057872)93:0.1224198899)92:0.1721611085,(((assem_Npotu_00819:0.1022227372,Neisseria_bacilliformis_01691:0.1004795337)100:0.3829991997,Nsp_KEM232_01523:0.1317537634)94:0.1521608423,Nelongata_ATCC29315_01362:0.2178771812)94:0.1617807628)92:0.0849070605,(Neisseria_canis_01356:0.0235114552,(Neisseria_wadsworthii_01588:0.0000012735,Nsp_83E034_02299:0.0071867714)95:0.0099901553)100:0.2252988463)92:0.0511489446,((Narctica_DSMZ103136_00542:0.1538496083,(Usuis_00813:0.1250333269,Utestudinis_DSMZ26510_02060:0.1008437865)49:0.0188213034)79:0.0385576116,(((Ndumasiana_DSMZ104677_00450:0.0479190685,Neisseria_zalophi_01182:0.1364234445)82:0.0193616960,(Neisseria_dentiae_01539:0.0135208555,Nmusiculi_00983:0.0841938627)100:0.0554664930)91:0.0455861336,((Neisseria_animaloris_00871:0.0471284712,Nsp_DentCa1247_00663:0.0167663374)48:0.0173308228,Neisseria_zoodegmatis_02077:0.0219774162)95:0.0450115923)100:0.1229392402)91:0.0430836657)77:0.0316555953,Neisseria_weaveri_01582:0.2080983940)95:0.0653849709,(((((Ndenitrificans_CCUG17229_00875:0.0157347381,Neisseria_brasiliensis_00006:0.0139661870)78:0.0109959854,Nsp_ZJ785_00750:0.0187157867)68:0.0000028926,Nsp_10022_01803:0.0140801398)100:0.0117827830,Niguanae_01934:0.0515753524)99:0.0084228884,Nmucosa_heidelbergensis_01375:0.0195415362)100:0.0608490110)91:0.0319976795,(((Ndenitrificans_DSMZ17675_00690:0.1291635103,Neisseria_animalis_01580:0.0624655955)100:0.0379872106,Nsp_oraltaxon014_00100:0.1433602253)93:0.0331401832,Neisseria_chenwenguii_02159:0.1318318658)75:0.0266330014)95:0.0383064967,((Neisseria_flavescens_01133:0.0074150237,Neisseria_subflava2_01154:0.0091235069)98:0.0091790415,Neisseria_subflava_01221:0.0218157478)99:0.0212309173)99:0.0484006886,(((assem_Mcere_01729:0.0000012735,Neisseria_sicca_01417:0.0000012735)100:0.0036453892,Neisseria_mucosa_01376:0.0000012735)90:0.0029323069,assem_Nsp16475_01039:0.0123547889)97:0.0198324359)83:0.0291975294)100:0.0536316064,463_01522:0.0075768072);

CONSENSUS TREE
--------------

Consensus tree is constructed from 1000 bootstrap trees
Log-likelihood of consensus tree: -11012.924400
Robinson-Foulds distance between ML tree and consensus tree: 4

Branches with support >0.000000% are kept (extended consensus)
Branch lengths are optimized by maximum likelihood on original alignment
Numbers in parentheses are bootstrap supports (%)

+--29535_AP671_00559
|
|  +--29537_AP862_01184
+--| (100)
|  |                                          +--assem_Kking_01755
|  |                                 +--------| (100)
|  |                                 |        +---Kingella_denitrificans_00489
|  |                              +--| (100)
|  |                              |  |            +--Kingella_bonacorsii_00382
|  |                              |  |  +---------| (100)
|  |                              |  |  |         +--Kingella_oralis_01066
|  |                              |  +--| (98)
|  |                              |     +---Kingella_negevensis_00527
|  |                          +---| (92)
|  |                          |   |          +---------assem_Salvi_02026
|  |                          |   |  +-------| (100)
|  |                          |   |  |       +------Sacetivorans_DSM19021_01685
|  |                          |   +--| (93)
|  |                          |      |                                     +--Crenobacter_cavernae_00322
|  |                          |      |                             +-------| (100)
|  |                          |      |                             |       +--Crenobacter_luteus_00102
|  |                          |      |        +--------------------| (100)
|  |                          |      |        |                    |        +--Crenobacter_intestini_02254
|  |                          |      |        |                    +--------| (100)
|  |                          |      |        |                             +--Crenobacter_sedimenti_01792
|  |                          |      |  +-----| (94)
|  |                          |      |  |     |          +-----Vitreoscilla_massiliensis_02520
|  |                          |      |  |     +----------| (100)
|  |                          |      |  |                +-----Vstercoraria_DSM513_00865
|  |                          |      +--| (51)
|  |                          |         |                               +--Eikenella_corrodens_01949
|  |                          |         |                            +--| (94)
|  |                          |         |                            |  +--Eikenella_halliae_02383
|  |                          |         |                         +--| (99)
|  |                          |         |                         |  +--Eikenella_exigua_00891
|  |                          |         |                +--------| (100)
|  |                          |         |                |        +--Eikenella_longinqua_01600
|  |                          |         +----------------| (100)
|  |                          |                          +---Neisseria_shayeganii_00624
|  |                       +--| (92)
|  |                       |  |                 +--assem_Npotu_00819
|  |                       |  |       +---------| (100)
|  |                       |  |       |         +--Neisseria_bacilliformis_01691
|  |                       |  |   +---| (94)
|  |                       |  |   |   +--Nsp_KEM232_01523
|  |                       |  +---| (94)
|  |                       |      +----Nelongata_ATCC29315_01362
|  |                    +--| (92)
|  |                    |  |    +--Neisseria_canis_01356
|  |                    |  +----| (100)
|  |                    |       |  +--Neisseria_wadsworthii_01588
|  |                    |       +--| (95)
|  |                    |          +--Nsp_83E034_02299
|  |                 +--| (77)
|  |                 |  |     +---Narctica_DSMZ103136_00542
|  |                 |  |  +--| (79)
|  |                 |  |  |  |  +--Usuis_00813
|  |                 |  |  |  +--| (49)
|  |                 |  |  |     +--Utestudinis_DSMZ26510_02060
|  |                 |  +--| (91)
|  |                 |     |        +--Ndumasiana_DSMZ104677_00450
|  |                 |     |     +--| (82)
|  |                 |     |     |  +--Neisseria_zalophi_01182
|  |                 |     |  +--| (91)
|  |                 |     |  |  |  +--Neisseria_dentiae_01539
|  |                 |     |  |  +--| (100)
|  |                 |     |  |     +--Nmusiculi_00983
|  |                 |     +--| (100)
|  |                 |        |  +--Neisseria_animaloris_00871
|  |                 |        +--| (95)
|  |                 |           |  +--Neisseria_zoodegmatis_02077
|  |                 |           +--| (51)
|  |                 |              +--Nsp_DentCa1247_00663
|  |              +--| (95)
|  |              |  +----Neisseria_weaveri_01582
|  |           +--| (91)
|  |           |  |              +--Ndenitrificans_CCUG17229_00875
|  |           |  |           +--| (78)
|  |           |  |           |  +--Neisseria_brasiliensis_00006
|  |           |  |        +--| (68)
|  |           |  |        |  +--Nsp_ZJ785_00750
|  |           |  |     +--| (100)
|  |           |  |     |  +--Nsp_10022_01803
|  |           |  |  +--| (99)
|  |           |  |  |  +--Niguanae_01934
|  |           |  +--| (100)
|  |           |     +--Nmucosa_heidelbergensis_01375
|  |        +--| (95)
|  |        |  |        +--Ndenitrificans_DSMZ17675_00690
|  |        |  |     +--| (100)
|  |        |  |     |  +--Neisseria_animalis_01580
|  |        |  |  +--| (93)
|  |        |  |  |  +--Nsp_oraltaxon014_00100
|  |        |  +--| (75)
|  |        |     +--Neisseria_chenwenguii_02159
|  |     +--| (99)
|  |     |  |     +--Neisseria_flavescens_01133
|  |     |  |  +--| (98)
|  |     |  |  |  +--Neisseria_subflava2_01154
|  |     |  +--| (99)
|  |     |     +--Neisseria_subflava_01221
|  |  +--| (83)
|  |  |  |           +**assem_Mcere_01729
|  |  |  |        +--|
|  |  |  |        |  +**Nmacacae_DSMZ19175_01973
|  |  |  |     +--| (100)
|  |  |  |     |  +--Neisseria_sicca_01417
|  |  |  |  +--| (90)
|  |  |  |  |  +--Neisseria_mucosa_01376
|  |  |  +--| (97)
|  |  |     +--assem_Nsp16475_01039
|  +--| (49)
|     |         +--assem_Nuirg_00602
|     |      +--| (100)
|     |      |  +--assem_NviriM226_00152
|     |   +--| (91)
|     |   |  +--gonorrhoeae_clean_00312
|     +---| (100)
|         |           +--Neisseria_cinerea_00366
|         |        +--| (87)
|         |        |  +--Nlactamica_NS19_00785
|         |     +--| (98)
|         |     |  +--Neisseria_lactamica_00159
|         |  +--| (92)
|         |  |  +--Nmeningitidis_8013_01526
|         +--| (96)
|            +--Neisseria_polysacchareae_01643
|
+--463_01522


Consensus tree in newick format: 

(29535_AP671_00559:0.0000026008,(29537_AP862_01184:0.0183064210,((((((((((((assem_Kking_01755:0.1286248921,Kingella_denitrificans_00489:0.1659452166)100:0.3483171195,((Kingella_bonacorsii_00382:0.0310171944,Kingella_oralis_01066:0.0208636002)100:0.3889635335,Kingella_negevensis_00527:0.1805654037)98:0.1052547041)100:0.1253328617,((assem_Salvi_02026:0.4046985326,Sacetivorans_DSM19021_01685:0.2739524926)100:0.3342454969,((((Crenobacter_cavernae_00322:0.0657363143,Crenobacter_luteus_00102:0.0493436612)100:0.3306474367,(Crenobacter_intestini_02254:0.0226955275,Crenobacter_sedimenti_01792:0.0260926632)100:0.3491558513)100:0.7955024614,(Vitreoscilla_massiliensis_02520:0.2416744627,Vstercoraria_DSM513_00865:0.2359872401)100:0.4477665056)94:0.2602764687,((((Eikenella_corrodens_01949:0.0142457905,Eikenella_halliae_02383:0.0146859772)94:0.0090547043,Eikenella_exigua_00891:0.0370926075)99:0.0830022288,Eikenella_longinqua_01600:0.0739007445)100:0.3738802782,Neisseria_shayeganii_00624:0.1666410228)100:0.6563893681)51:0.0625828169)93:0.1223379943)92:0.1725653818,(((assem_Npotu_00819:0.1021878054,Neisseria_bacilliformis_01691:0.1001226611)100:0.3825283982,Nsp_KEM232_01523:0.1307589930)94:0.1516172118,Nelongata_ATCC29315_01362:0.2178350737)94:0.1612771400)92:0.0826862262,(Neisseria_canis_01356:0.0236608824,(Neisseria_wadsworthii_01588:0.0000026008,Nsp_83E034_02299:0.0071626122)95:0.0097307938)100:0.2240656309)92:0.0512066147,((Narctica_DSMZ103136_00542:0.1530221065,(Usuis_00813:0.1240880853,Utestudinis_DSMZ26510_02060:0.1005256804)49:0.0206284391)79:0.0336744960,(((Ndumasiana_DSMZ104677_00450:0.0492337031,Neisseria_zalophi_01182:0.1371046434)82:0.0232911547,(Neisseria_dentiae_01539:0.0135460212,Nmusiculi_00983:0.0836821587)100:0.0496256407)91:0.0451086304,(Neisseria_animaloris_00871:0.0313262025,(Neisseria_zoodegmatis_02077:0.0319407235,Nsp_DentCa1247_00663:0.0180113505)51:0.0202543014)95:0.0378467866)100:0.1260800161)91:0.0443678143)77:0.0347494170,Neisseria_weaveri_01582:0.2075736685)95:0.0641081795,(((((Ndenitrificans_CCUG17229_00875:0.0156775277,Neisseria_brasiliensis_00006:0.0139211641)78:0.0109599568,Nsp_ZJ785_00750:0.0186475902)68:0.0000028166,Nsp_10022_01803:0.0140372574)100:0.0117315580,Niguanae_01934:0.0513505709)99:0.0085415800,Nmucosa_heidelbergensis_01375:0.0193164252)100:0.0613574720)91:0.0318065517,(((Ndenitrificans_DSMZ17675_00690:0.1287359312,Neisseria_animalis_01580:0.0621735667)100:0.0378263256,Nsp_oraltaxon014_00100:0.1427081533)93:0.0330042881,Neisseria_chenwenguii_02159:0.1318664994)75:0.0252553782)95:0.0386235168,((Neisseria_flavescens_01133:0.0073940434,Neisseria_subflava2_01154:0.0090607556)98:0.0093111288,Neisseria_subflava_01221:0.0216216095)99:0.0216303596)99:0.0458602862,((((assem_Mcere_01729:0.0000000000,Nmacacae_DSMZ19175_01973:0.0000000000):0.0000026008,Neisseria_sicca_01417:0.0000026008)100:0.0036340230,Neisseria_mucosa_01376:0.0000026008)90:0.0028969533,assem_Nsp16475_01039:0.0122904671)97:0.0226569837)83:0.0174907167,(((assem_Nuirg_00602:0.0000026383,assem_NviriM226_00152:0.0493146307)100:0.0113518761,gonorrhoeae_clean_00312:0.0077284272)91:0.0122635576,((((Neisseria_cinerea_00366:0.0343365259,Nlactamica_NS19_00785:0.0118388471)87:0.0270373671,Neisseria_lactamica_00159:0.0304355127)98:0.0210936249,Nmeningitidis_8013_01526:0.0040612147)92:0.0074925181,Neisseria_polysacchareae_01643:0.0115357678)96:0.0109892355)100:0.1748423857)49:0.0147896117)100:0.0557080996,463_01522:0.0075565957);

TIME STAMP
----------

Date and time: Sun Apr 10 12:15:32 2022
Total CPU time used: 363.237486 seconds (0h:6m:3s)
Total wall-clock time used: 31.52293431 seconds (0h:0m:31s)
