# Supplementary material for: Evolution of longitudinal division in multicellular bacteria of the Neisseriaceae family
Source: Nat Commun. 2022 Aug 22;13:4853. doi: 10.1038/s41467-022-32260-w (PMC9395523; doi:10.1038/s41467-022-32260-w)
Supplement: Supplementary file 17 — Supplementary Data 6 [file 41467_2022_32260_MOESM17_ESM.zip › Supplementary Data 6/core_gene_50-80_alignment.aln.iqtree]

IQ-TREE 2.0.3 built Dec 20 2020

Input file name: core_gene_alignment.aln
Type of analysis: ModelFinder + tree reconstruction + ultrafast bootstrap (10000 replicates)
Random seed number: 891567

REFERENCES
----------

To cite IQ-TREE please use:

Bui Quang Minh, Heiko A. Schmidt, Olga Chernomor, Dominik Schrempf,
Michael D. Woodhams, Arndt von Haeseler, and Robert Lanfear (2020)
IQ-TREE 2: New models and efficient methods for phylogenetic inference
in the genomic era. Mol. Biol. Evol., in press.
https://doi.org/10.1093/molbev/msaa015

To cite ModelFinder please use: 

Subha Kalyaanamoorthy, Bui Quang Minh, Thomas KF Wong, Arndt von Haeseler,
and Lars S Jermiin (2017) ModelFinder: Fast model selection for
accurate phylogenetic estimates. Nature Methods, 14:587–589.
https://doi.org/10.1038/nmeth.4285

Since you used ultrafast bootstrap (UFBoot) please also cite: 

Diep Thi Hoang, Olga Chernomor, Arndt von Haeseler, Bui Quang Minh,
and Le Sy Vinh (2018) UFBoot2: Improving the ultrafast bootstrap
approximation. Mol. Biol. Evol., 35:518–522.
https://doi.org/10.1093/molbev/msx281

SEQUENCE ALIGNMENT
------------------

Input data: 75 sequences with 317681 nucleotide sites
Number of constant sites: 116158 (= 36.5644% of all sites)
Number of invariant (constant or ambiguous constant) sites: 116158 (= 36.5644% of all sites)
Number of parsimony informative sites: 179532
Number of distinct site patterns: 203411

ModelFinder
-----------

Best-fit model according to BIC: GTR+F+R10

List of models sorted by BIC scores: 

Model                  LogL         AIC      w-AIC        AICc     w-AICc         BIC      w-BIC
GTR+F+R10       -7355834.164 14712014.328 +        1 14712014.518 +        1 14713860.031 +    0.992
GTR+F+R9        -7355851.618 14712045.236 - 1.94e-07 14712045.421 - 1.95e-07 14713869.601 -  0.00828
GTR+F+R8        -7355899.056 14712136.112 - 3.59e-27 14712136.293 -  3.6e-27 14713939.140 - 6.58e-18
GTR+F+R7        -7355918.952 14712171.904 - 6.06e-35 14712172.081 -  6.1e-35 14713953.594 - 4.78e-21
GTR+F+R6        -7355958.401 14712246.802 -  3.3e-51 14712246.975 - 3.33e-51 14714007.154 - 1.12e-32
TIM3+F+R9       -7356048.690 14712435.380 - 3.71e-92 14712435.561 - 3.73e-92 14714238.408 - 6.81e-83
TIM3+F+R10      -7356046.176 14712434.352 - 6.21e-92 14712434.537 - 6.22e-92 14714258.717 - 2.65e-87
GTR+F+R5        -7356312.919 14712951.838 - 2.64e-204 14712952.006 - 2.67e-204 14714690.853 - 3.85e-181
GTR+F+R4        -7359505.929 14719333.858 -        0 14719334.022 -        0 14721051.535 -        0
GTR+F+I+G4      -7361945.217 14724204.434 -        0 14724204.590 -        0 14725879.436 -        0
TVM+F+R9        -7363964.477 14728268.954 -        0 14728269.137 -        0 14730082.651 -        0
TVM+F+R10       -7363953.386 14728250.772 -        0 14728250.959 -        0 14730085.806 -        0
TPM3u+F+R9      -7364170.294 14728676.588 -        0 14728676.767 -        0 14730468.947 -        0
TPM3+F+R9       -7364170.339 14728676.678 -        0 14728676.857 -        0 14730469.037 -        0
TPM3u+F+R10     -7364160.388 14728660.776 -        0 14728660.959 -        0 14730474.473 -        0
TPM3+F+R10      -7364160.388 14728660.776 -        0 14728660.959 -        0 14730474.473 -        0
TIM+F+R9        -7366194.080 14732726.160 -        0 14732726.341 -        0 14734529.188 -        0
TIM+F+R10       -7366189.090 14732720.180 -        0 14732720.365 -        0 14734544.545 -        0
TN+F+R9         -7366283.873 14732903.746 -        0 14732903.925 -        0 14734696.105 -        0
TIM2+F+R9       -7366281.147 14732900.294 -        0 14732900.475 -        0 14734703.322 -        0
TN+F+R10        -7366276.458 14732892.916 -        0 14732893.099 -        0 14734706.613 -        0
TIM2+F+R10      -7366273.266 14732888.532 -        0 14732888.717 -        0 14734712.897 -        0
SYM+R9          -7366565.118 14733466.236 -        0 14733466.415 -        0 14735258.595 -        0
SYM+R10         -7366553.406 14733446.812 -        0 14733446.995 -        0 14735260.509 -        0
TIM3e+R9        -7367190.719 14734713.438 -        0 14734713.613 -        0 14736484.459 -        0
TIM3e+R10       -7367178.524 14734693.048 -        0 14734693.227 -        0 14736485.407 -        0
TVMe+R10        -7370365.228 14741068.456 -        0 14741068.637 -        0 14742871.484 -        0
TVMe+R9         -7370377.936 14741089.872 -        0 14741090.049 -        0 14742871.562 -        0
K3Pu+F+R9       -7374211.654 14748759.308 -        0 14748759.487 -        0 14750551.667 -        0
K3Pu+F+R10      -7374209.661 14748759.322 -        0 14748759.505 -        0 14750573.019 -        0
HKY+F+R10       -7374232.492 14748802.984 -        0 14748803.165 -        0 14750606.012 -        0
TPM2+F+R10      -7374231.698 14748803.396 -        0 14748803.579 -        0 14750617.093 -        0
TPM2u+F+R10     -7374231.787 14748803.574 -        0 14748803.757 -        0 14750617.271 -        0
HKY+F+R9        -7374300.163 14748934.326 -        0 14748934.503 -        0 14750716.016 -        0
TPM2+F+R9       -7374301.825 14748939.650 -        0 14748939.829 -        0 14750732.009 -        0
TPM2u+F+R9      -7374301.825 14748939.650 -        0 14748939.829 -        0 14750732.009 -        0
GTR+F+R3        -7378813.886 14757945.772 -        0 14757945.932 -        0 14759642.112 -        0
GTR+F+G4        -7386692.910 14773697.820 -        0 14773697.974 -        0 14775362.153 -        0
TIM2e+R9        -7389409.584 14779151.168 -        0 14779151.343 -        0 14780922.189 -        0
TIM2e+R10       -7389400.971 14779137.942 -        0 14779138.121 -        0 14780930.301 -        0
TNe+R9          -7389788.447 14779906.894 -        0 14779907.067 -        0 14781667.246 -        0
TNe+R10         -7389780.048 14779894.096 -        0 14779894.273 -        0 14781675.786 -        0
TIMe+R9         -7389789.060 14779910.120 -        0 14779910.295 -        0 14781681.141 -        0
TIMe+R10        -7389778.621 14779893.242 -        0 14779893.421 -        0 14781685.601 -        0
K2P+R9          -7392851.464 14786030.928 -        0 14786031.098 -        0 14787780.612 -        0
K2P+R10         -7392843.428 14786018.856 -        0 14786019.031 -        0 14787789.877 -        0
K3P+R9          -7392852.036 14786034.072 -        0 14786034.245 -        0 14787794.424 -        0
K3P+R10         -7392842.261 14786018.522 -        0 14786018.699 -        0 14787800.212 -        0
GTR+F+R2        -7467363.684 14935041.368 -        0 14935041.524 -        0 14936716.370 -        0
F81+F+R9        -7574841.432 15150014.864 -        0 15150015.039 -        0 15151785.885 -        0
F81+F+R10       -7574833.010 15150002.020 -        0 15150002.199 -        0 15151794.379 -        0
JC+R9           -7580531.967 15161389.934 -        0 15161390.102 -        0 15163128.949 -        0
JC+R10          -7580521.711 15161373.422 -        0 15161373.595 -        0 15163133.774 -        0
GTR+F+I         -7661205.874 15322723.748 -        0 15322723.902 -        0 15324388.081 -        0
GTR+F           -8144051.700 16288413.400 -        0 16288413.552 -        0 16290067.064 -        0

AIC, w-AIC   : Akaike information criterion scores and weights.
AICc, w-AICc : Corrected AIC scores and weights.
BIC, w-BIC   : Bayesian information criterion scores and weights.

Plus signs denote the 95% confidence sets.
Minus signs denote significant exclusion.

SUBSTITUTION PROCESS
--------------------

Model of substitution: GTR+F+R10

Rate parameter R:

  A-C: 1.6530
  A-G: 3.5498
  A-T: 0.8598
  C-G: 1.5819
  C-T: 5.2778
  G-T: 1.0000

State frequencies: (empirical counts from alignment)

  pi(A) = 0.2469
  pi(C) = 0.272
  pi(G) = 0.2652
  pi(T) = 0.2159

Rate matrix Q:

  A   -0.9054    0.2582    0.5406    0.1066
  C    0.2344     -1.13    0.2409    0.6546
  G    0.5034    0.2471   -0.8745     0.124
  T    0.1219    0.8244    0.1523    -1.099

Model of rate heterogeneity: FreeRate with 10 categories
Site proportion and rates:  (0.2813,0.01507) (0.01493,0.0213) (0.07899,0.2331) (0.0613,0.2545) (0.07176,0.6196) (0.08565,0.7552) (0.08442,1.192) (0.1571,1.545) (0.127,2.622) (0.03747,4.691)

 Category  Relative_rate  Proportion
  1         0.01507        0.2813
  2         0.0213         0.01493
  3         0.2331         0.07899
  4         0.2545         0.0613
  5         0.6196         0.07176
  6         0.7552         0.08565
  7         1.192          0.08442
  8         1.545          0.1571
  9         2.622          0.127
  10         4.691          0.03747

MAXIMUM LIKELIHOOD TREE
-----------------------

Log-likelihood of the tree: -7354802.0592 (s.e. 12762.6251)
Unconstrained log-likelihood (without tree): -3544005.8578
Number of free parameters (#branches + #model parameters): 173
Akaike information criterion (AIC) score: 14709950.1183
Corrected Akaike information criterion (AICc) score: 14709950.3079
Bayesian information criterion (BIC) score: 14711795.8212

Total tree length (sum of branch lengths): 12.0438
Sum of internal branch lengths: 5.0155 (41.6437% of tree length)

NOTE: Tree is UNROOTED although outgroup taxon '29535_AP671' is drawn at root
Numbers in parentheses are  ultrafast bootstrap support (%)

+--29535_AP671
|
|  +--29537_AP862
+--| (100)
|  |                                  +-------Alysiella_filiformis
|  |                               +--| (100)
|  |                               |  |  +---------Smuelleri_ATCC29453
|  |                               |  +--| (100)
|  |                               |     +-----assem_Acras
|  |                            +--| (100)
|  |                            |  |               +--Kingella_bonacorsii
|  |                            |  |     +---------| (100)
|  |                            |  |     |         +--Kingella_oralis
|  |                            |  |  +--| (80)
|  |                            |  |  |  +---------Kingella_negevensis
|  |                            |  +--| (80)
|  |                            |     |  +----------Kingella_denitrificans
|  |                            |     +--| (80)
|  |                            |        +-------assem_Kking
|  |                       +----| (100)
|  |                       |    |      +------Conchiformibius_steedae
|  |                       |    +------| (100)
|  |                       |           +------assem_Ckhun
|  |                    +--| (100)
|  |                    |  |                                       +--Crenobacter_cavernae
|  |                    |  |                                  +----| (100)
|  |                    |  |                                  |    +--Crenobacter_luteus
|  |                    |  |        +-------------------------| (100)
|  |                    |  |        |                         |       +--Crenobacter_intestini
|  |                    |  |        |                         +-------| (100)
|  |                    |  |        |                                 +--Crenobacter_sedimenti
|  |                    |  |     +--| (94)
|  |                    |  |     |  |             +-----Vitreoscilla_massiliensis
|  |                    |  |     |  +-------------| (100)
|  |                    |  |     |                +--------Vstercoraria_DSM513
|  |                    |  |  +--| (98)
|  |                    |  |  |  |     +-------------Sacetivorans_DSM19021
|  |                    |  |  |  +-----| (100)
|  |                    |  |  |        +--------------------assem_Salvi
|  |                    |  +--| (98)
|  |                    |     |                +--Eikenella_corrodens
|  |                    |     |             +--| (100)
|  |                    |     |             |  +--Eikenella_exigua
|  |                    |     |          +--| (100)
|  |                    |     |          |  +--Eikenella_halliae
|  |                    |     |    +-----| (100)
|  |                    |     |    |     +--Eikenella_longinqua
|  |                    |     +----| (100)
|  |                    |          +------Neisseria_shayeganii
|  |                 +--| (97)
|  |                 |  |          +--Neisseria_bacilliformis
|  |                 |  |       +--| (100)
|  |                 |  |       |  +---assem_Npotu
|  |                 |  |    +--| (100)
|  |                 |  |    |  +---Nsp_KEM232
|  |                 |  +----| (100)
|  |                 |       +------Nelongata_ATCC29315
|  |              +--| (53)
|  |              |  |         +--Neisseria_canis
|  |              |  +---------| (100)
|  |              |            |  +--Neisseria_wadsworthii
|  |              |            +--| (100)
|  |              |               +--Nsp_83E034
|  |           +--| (100)
|  |           |  |     +-----------Narctica_DSMZ103136
|  |           |  |  +--| (100)
|  |           |  |  |  |  +-----Usuis
|  |           |  |  |  +--| (100)
|  |           |  |  |     +----Utestudinis_DSMZ26510
|  |           |  +--| (55)
|  |           |     |              +--Ndumasiana_DSMZ104677
|  |           |     |           +--| (100)
|  |           |     |           |  |  +--Neisseria_zoodegmatis
|  |           |     |           |  +--| (100)
|  |           |     |           |     +--Nsp_DentCa1247
|  |           |     |        +--| (100)
|  |           |     |        |  +-----Neisseria_animaloris
|  |           |     |     +--| (100)
|  |           |     |     |  +----------Neisseria_zalophi
|  |           |     |  +--| (100)
|  |           |     |  |  |   +--Neisseria_dentiae
|  |           |     |  |  +---| (100)
|  |           |     |  |      +---Nmusiculi
|  |           |     +--| (55)
|  |           |        +----------Neisseria_weaveri
|  |        +--| (100)
|  |        |  |                  +--Ndenitrificans_CCUG17229
|  |        |  |               +--| (100)
|  |        |  |               |  +--Neisseria_brasiliensis
|  |        |  |            +--| (100)
|  |        |  |            |  +--Nsp_10022
|  |        |  |         +--| (100)
|  |        |  |         |  +--Nsp_ZJ785
|  |        |  |      +--| (100)
|  |        |  |      |  +--Niguanae
|  |        |  |  +---| (100)
|  |        |  |  |   +--Nmucosa_heidelbergensis
|  |        |  +--| (100)
|  |        |     |     +---Ndenitrificans_DSMZ17675
|  |        |     |  +--| (100)
|  |        |     |  |  +----Neisseria_animalis
|  |        |     +--| (100)
|  |        |        +------Neisseria_chenwenguii
|  |     +--| (100)
|  |     |  +-----Nsp_oraltaxon014
|  |  +--| (100)
|  |  |  |        +--Neisseria_cinerea
|  |  |  |  +-----| (100)
|  |  |  |  |     |     +--Neisseria_lactamica
|  |  |  |  |     |  +--| (100)
|  |  |  |  |     |  |  +--Nlactamica_NS19
|  |  |  |  |     +--| (100)
|  |  |  |  |        |     +--Neisseria_polysacchareae
|  |  |  |  |        |  +--| (100)
|  |  |  |  |        |  |  +--assem_Npoly
|  |  |  |  |        +--| (100)
|  |  |  |  |           |        +--Nmeningitidis_8013
|  |  |  |  |           |     +--| (100)
|  |  |  |  |           |     |  +--gonorrhoeae_clean
|  |  |  |  |           |  +--| (100)
|  |  |  |  |           |  |  |     +--assem_Nblan
|  |  |  |  |           |  |  |  +--| (98)
|  |  |  |  |           |  |  |  |  |  +--assem_NviriM101
|  |  |  |  |           |  |  |  |  +--| (100)
|  |  |  |  |           |  |  |  |     +--assem_NviriM226
|  |  |  |  |           |  |  +--| (91)
|  |  |  |  |           |  |     |  +--assem_Nmaig
|  |  |  |  |           |  |     +--| (92)
|  |  |  |  |           |  |        +--assem_Nuirg
|  |  |  |  |           +--| (82)
|  |  |  |  |              +--assem_Nbene
|  |  |  +--| (92)
|  |  |     |       +--Neisseria_flavescens
|  |  |     |    +--| (100)
|  |  |     |    |  +--Neisseria_subflava2
|  |  |     +----| (100)
|  |  |          +--Neisseria_subflava
|  +--| (99)
|     |        +--Neisseria_mucosa
|     |     +--| (100)
|     |     |  +--assem_Mcere
|     |  +--| (100)
|     |  |  +--assem_Nsp16475
|     +--| (100)
|        |  +--Neisseria_sicca
|        +--| (100)
|           +--Nmacacae_DSMZ19175
|
+-----463

Tree in newick format:

(29535_AP671:0.0586406711,(29537_AP862:0.0664727508,(((((((((((Alysiella_filiformis:0.1888145953,(Smuelleri_ATCC29453:0.2336490945,assem_Acras:0.1410364824)100:0.0785020503)100:0.0835409541,(((Kingella_bonacorsii:0.0228173519,Kingella_oralis:0.0217792988)100:0.2308039348,Kingella_negevensis:0.2306134474)80:0.0440833505,(Kingella_denitrificans:0.2650959904,assem_Kking:0.1991894049)80:0.0506268953)80:0.0372622583)100:0.0741272820,(Conchiformibius_steedae:0.1590345880,assem_Ckhun:0.1680952986)100:0.1696022880)100:0.1345257683,(((((Crenobacter_cavernae:0.0875755658,Crenobacter_luteus:0.0617181310)100:0.1305049505,(Crenobacter_intestini:0.0274032730,Crenobacter_sedimenti:0.0248761007)100:0.1831466238)100:0.6049432923,(Vitreoscilla_massiliensis:0.1427129315,Vstercoraria_DSM513:0.2229748056)100:0.3275602849)94:0.0614631608,(Sacetivorans_DSM19021:0.3200599687,assem_Salvi:0.4874935387)100:0.1554287547)98:0.0676653367,((((Eikenella_corrodens:0.0274146183,Eikenella_exigua:0.0450085163)100:0.0106652359,Eikenella_halliae:0.0251441386)100:0.0616711462,Eikenella_longinqua:0.0824893042)100:0.1506239516,Neisseria_shayeganii:0.1768746828)100:0.1189507461)98:0.0299027304)100:0.0424668716,(((Neisseria_bacilliformis:0.0643917425,assem_Npotu:0.0931697182)100:0.0589492441,Nsp_KEM232:0.0975031961)100:0.0825780783,Nelongata_ATCC29315:0.1624666382)100:0.1255851733)97:0.0200593845,(Neisseria_canis:0.0592887674,(Neisseria_wadsworthii:0.0246554169,Nsp_83E034:0.0505821705)100:0.0490775867)100:0.2322626108)53:0.0263709283,((Narctica_DSMZ103136:0.2889785380,(Usuis:0.1375655507,Utestudinis_DSMZ26510:0.1237732618)100:0.0401913354)100:0.0486818966,(((((Ndumasiana_DSMZ104677:0.0690539799,(Neisseria_zoodegmatis:0.0143212376,Nsp_DentCa1247:0.0324169753)100:0.0530450743)100:0.0686052291,Neisseria_animaloris:0.1537218385)100:0.0227512619,Neisseria_zalophi:0.2541941135)100:0.0225894524,(Neisseria_dentiae:0.0509784900,Nmusiculi:0.0987543413)100:0.0976048569)100:0.0324729533,Neisseria_weaveri:0.2649839359)55:0.0170277191)55:0.0277539684)100:0.0802167007,((((((Ndenitrificans_CCUG17229:0.0264024186,Neisseria_brasiliensis:0.0223659156)100:0.0240766714,Nsp_10022:0.0598412167)100:0.0079466790,Nsp_ZJ785:0.0560590125)100:0.0279403201,Niguanae:0.0884777915)100:0.0460907241,Nmucosa_heidelbergensis:0.0830330497)100:0.0926982472,((Ndenitrificans_DSMZ17675:0.1085623334,Neisseria_animalis:0.1317124562)100:0.0673674050,Neisseria_chenwenguii:0.1721586104)100:0.0184305427)100:0.0171093858)100:0.0542210895,Nsp_oraltaxon014:0.1490548193)100:0.0383072322,((Neisseria_cinerea:0.0689171349,((Neisseria_lactamica:0.0255708558,Nlactamica_NS19:0.0345682441)100:0.0194282094,((Neisseria_polysacchareae:0.0000567038,assem_Npoly:0.0012906004)100:0.0278372500,(((Nmeningitidis_8013:0.0237940031,gonorrhoeae_clean:0.0282020166)100:0.0141520191,((assem_Nblan:0.0243861262,(assem_NviriM101:0.0018444868,assem_NviriM226:0.0031505949)100:0.0256239691)98:0.0073007557,(assem_Nmaig:0.0256530646,assem_Nuirg:0.0241672033)92:0.0063227222)91:0.0043656973)100:0.0056073132,assem_Nbene:0.0324772354)82:0.0063634899)100:0.0116334980)100:0.0240317911)100:0.1396408377,((Neisseria_flavescens:0.0219730903,Neisseria_subflava2:0.0212291337)100:0.0069820060,Neisseria_subflava:0.0223605301)100:0.1340221900)92:0.0217150022)100:0.0410282754,(((Neisseria_mucosa:0.0142034219,assem_Mcere:0.0169854312)100:0.0049381389,assem_Nsp16475:0.0309179944)100:0.0156310423,(Neisseria_sicca:0.0139800449,Nmacacae_DSMZ19175:0.0131358944)100:0.0255591182)100:0.0488798567)99:0.0219741879)100:0.0543834824,463:0.1540226488);

CONSENSUS TREE
--------------

Consensus tree is constructed from 10000 bootstrap trees
Log-likelihood of consensus tree: -7354802.05411082
Robinson-Foulds distance between ML tree and consensus tree: 0

Branches with support >0.00000000% are kept (extended consensus)
Branch lengths are optimized by maximum likelihood on original alignment
Numbers in parentheses are bootstrap supports (%)

+--29535_AP671
|
|  +--29537_AP862
+--| (100)
|  |                                  +-------Alysiella_filiformis
|  |                               +--| (100)
|  |                               |  |  +---------Smuelleri_ATCC29453
|  |                               |  +--| (100)
|  |                               |     +-----assem_Acras
|  |                            +--| (100)
|  |                            |  |               +--Kingella_bonacorsii
|  |                            |  |     +---------| (100)
|  |                            |  |     |         +--Kingella_oralis
|  |                            |  |  +--| (80)
|  |                            |  |  |  +---------Kingella_negevensis
|  |                            |  +--| (80)
|  |                            |     |  +----------Kingella_denitrificans
|  |                            |     +--| (80)
|  |                            |        +-------assem_Kking
|  |                       +----| (100)
|  |                       |    |      +------Conchiformibius_steedae
|  |                       |    +------| (100)
|  |                       |           +------assem_Ckhun
|  |                    +--| (100)
|  |                    |  |                                       +--Crenobacter_cavernae
|  |                    |  |                                  +----| (100)
|  |                    |  |                                  |    +--Crenobacter_luteus
|  |                    |  |        +-------------------------| (100)
|  |                    |  |        |                         |       +--Crenobacter_intestini
|  |                    |  |        |                         +-------| (100)
|  |                    |  |        |                                 +--Crenobacter_sedimenti
|  |                    |  |     +--| (94)
|  |                    |  |     |  |             +-----Vitreoscilla_massiliensis
|  |                    |  |     |  +-------------| (100)
|  |                    |  |     |                +--------Vstercoraria_DSM513
|  |                    |  |  +--| (98)
|  |                    |  |  |  |     +-------------Sacetivorans_DSM19021
|  |                    |  |  |  +-----| (100)
|  |                    |  |  |        +--------------------assem_Salvi
|  |                    |  +--| (98)
|  |                    |     |                +--Eikenella_corrodens
|  |                    |     |             +--| (100)
|  |                    |     |             |  +--Eikenella_exigua
|  |                    |     |          +--| (100)
|  |                    |     |          |  +--Eikenella_halliae
|  |                    |     |    +-----| (100)
|  |                    |     |    |     +--Eikenella_longinqua
|  |                    |     +----| (100)
|  |                    |          +------Neisseria_shayeganii
|  |                 +--| (97)
|  |                 |  |          +--Neisseria_bacilliformis
|  |                 |  |       +--| (100)
|  |                 |  |       |  +---assem_Npotu
|  |                 |  |    +--| (100)
|  |                 |  |    |  +---Nsp_KEM232
|  |                 |  +----| (100)
|  |                 |       +------Nelongata_ATCC29315
|  |              +--| (53)
|  |              |  |         +--Neisseria_canis
|  |              |  +---------| (100)
|  |              |            |  +--Neisseria_wadsworthii
|  |              |            +--| (100)
|  |              |               +--Nsp_83E034
|  |           +--| (100)
|  |           |  |     +-----------Narctica_DSMZ103136
|  |           |  |  +--| (100)
|  |           |  |  |  |  +-----Usuis
|  |           |  |  |  +--| (100)
|  |           |  |  |     +----Utestudinis_DSMZ26510
|  |           |  +--| (55)
|  |           |     |              +--Ndumasiana_DSMZ104677
|  |           |     |           +--| (100)
|  |           |     |           |  |  +--Neisseria_zoodegmatis
|  |           |     |           |  +--| (100)
|  |           |     |           |     +--Nsp_DentCa1247
|  |           |     |        +--| (100)
|  |           |     |        |  +-----Neisseria_animaloris
|  |           |     |     +--| (100)
|  |           |     |     |  +----------Neisseria_zalophi
|  |           |     |  +--| (100)
|  |           |     |  |  |   +--Neisseria_dentiae
|  |           |     |  |  +---| (100)
|  |           |     |  |      +---Nmusiculi
|  |           |     +--| (55)
|  |           |        +----------Neisseria_weaveri
|  |        +--| (100)
|  |        |  |                  +--Ndenitrificans_CCUG17229
|  |        |  |               +--| (100)
|  |        |  |               |  +--Neisseria_brasiliensis
|  |        |  |            +--| (100)
|  |        |  |            |  +--Nsp_10022
|  |        |  |         +--| (100)
|  |        |  |         |  +--Nsp_ZJ785
|  |        |  |      +--| (100)
|  |        |  |      |  +--Niguanae
|  |        |  |  +---| (100)
|  |        |  |  |   +--Nmucosa_heidelbergensis
|  |        |  +--| (100)
|  |        |     |     +---Ndenitrificans_DSMZ17675
|  |        |     |  +--| (100)
|  |        |     |  |  +----Neisseria_animalis
|  |        |     +--| (100)
|  |        |        +------Neisseria_chenwenguii
|  |     +--| (100)
|  |     |  +-----Nsp_oraltaxon014
|  |  +--| (100)
|  |  |  |        +--Neisseria_cinerea
|  |  |  |  +-----| (100)
|  |  |  |  |     |     +--Neisseria_lactamica
|  |  |  |  |     |  +--| (100)
|  |  |  |  |     |  |  +--Nlactamica_NS19
|  |  |  |  |     +--| (100)
|  |  |  |  |        |     +--Neisseria_polysacchareae
|  |  |  |  |        |  +--| (100)
|  |  |  |  |        |  |  +--assem_Npoly
|  |  |  |  |        +--| (100)
|  |  |  |  |           |        +--Nmeningitidis_8013
|  |  |  |  |           |     +--| (100)
|  |  |  |  |           |     |  +--gonorrhoeae_clean
|  |  |  |  |           |  +--| (100)
|  |  |  |  |           |  |  |     +--assem_Nblan
|  |  |  |  |           |  |  |  +--| (98)
|  |  |  |  |           |  |  |  |  |  +--assem_NviriM101
|  |  |  |  |           |  |  |  |  +--| (100)
|  |  |  |  |           |  |  |  |     +--assem_NviriM226
|  |  |  |  |           |  |  +--| (91)
|  |  |  |  |           |  |     |  +--assem_Nmaig
|  |  |  |  |           |  |     +--| (92)
|  |  |  |  |           |  |        +--assem_Nuirg
|  |  |  |  |           +--| (82)
|  |  |  |  |              +--assem_Nbene
|  |  |  +--| (92)
|  |  |     |       +--Neisseria_flavescens
|  |  |     |    +--| (100)
|  |  |     |    |  +--Neisseria_subflava2
|  |  |     +----| (100)
|  |  |          +--Neisseria_subflava
|  +--| (99)
|     |        +--Neisseria_mucosa
|     |     +--| (100)
|     |     |  +--assem_Mcere
|     |  +--| (100)
|     |  |  +--assem_Nsp16475
|     +--| (100)
|        |  +--Neisseria_sicca
|        +--| (100)
|           +--Nmacacae_DSMZ19175
|
+-----463


Consensus tree in newick format: 

(29535_AP671:0.0586262763,(29537_AP862:0.0664557947,(((((((((((Alysiella_filiformis:0.1887523951,(Smuelleri_ATCC29453:0.2335761398,assem_Acras:0.1409884230)100:0.0784811407)100:0.0835204791,(((Kingella_bonacorsii:0.0228120524,Kingella_oralis:0.0217714050)100:0.2307281076,Kingella_negevensis:0.2305388067)80:0.0440717807,(Kingella_denitrificans:0.2650087410,assem_Kking:0.1991222183)80:0.0506171335)80:0.0372507112)100:0.0741063177,(Conchiformibius_steedae:0.1589889729,assem_Ckhun:0.1680380483)100:0.1695506608)100:0.1344825253,(((((Crenobacter_cavernae:0.0875518201,Crenobacter_luteus:0.0616971292)100:0.1304725280,(Crenobacter_intestini:0.0273977399,Crenobacter_sedimenti:0.0248667890)100:0.1830819124)100:0.6047281916,(Vitreoscilla_massiliensis:0.1426819031,Vstercoraria_DSM513:0.2228938085)100:0.3274491144)94:0.0614502455,(Sacetivorans_DSM19021:0.3199467544,assem_Salvi:0.4873228891)100:0.1554000902)98:0.0676462465,((((Eikenella_corrodens:0.0274066374,Eikenella_exigua:0.0449949642)100:0.0106622755,Eikenella_halliae:0.0251372267)100:0.0616509765,Eikenella_longinqua:0.0824678131)100:0.1505754610,Neisseria_shayeganii:0.1768214235)100:0.1189162971)98:0.0298958386)100:0.0424545259,(((Neisseria_bacilliformis:0.0643745650,assem_Npotu:0.0931417081)100:0.0589324829,Nsp_KEM232:0.0974759666)100:0.0825544379,Nelongata_ATCC29315:0.1624192034)100:0.1255508743)97:0.0200545574,(Neisseria_canis:0.0592752953,(Neisseria_wadsworthii:0.0246493839,Nsp_83E034:0.0505673556)100:0.0490618148)100:0.2321944346)53:0.0263635928,((Narctica_DSMZ103136:0.2888930984,(Usuis:0.1375279567,Utestudinis_DSMZ26510:0.1237365852)100:0.0401813970)100:0.0486719834,(((((Ndumasiana_DSMZ104677:0.0690370769,(Neisseria_zoodegmatis:0.0143179655,Nsp_DentCa1247:0.0324080820)100:0.0530301667)100:0.0685862458,Neisseria_animaloris:0.1536797913)100:0.0227465632,Neisseria_zalophi:0.2541220658)100:0.0225853650,(Neisseria_dentiae:0.0509668303,Nmusiculi:0.0987258111)100:0.0975784483)100:0.0324644217,Neisseria_weaveri:0.2649076990)55:0.0170243807)55:0.0277480919)100:0.0801949466,((((((Ndenitrificans_CCUG17229:0.0263960500,Neisseria_brasiliensis:0.0223601612)100:0.0240705118,Nsp_10022:0.0598261334)100:0.0079451966,Nsp_ZJ785:0.0560449530)100:0.0279333488,Niguanae:0.0884555978)100:0.0460790596,Nmucosa_heidelbergensis:0.0830126730)100:0.0926737015,((Ndenitrificans_DSMZ17675:0.1085350347,Neisseria_animalis:0.1316762287)100:0.0673505021,Neisseria_chenwenguii:0.1721113528)100:0.0184293023)100:0.0171067846)100:0.0542084440,Nsp_oraltaxon014:0.1490163298)100:0.0382980220,((Neisseria_cinerea:0.0689014958,((Neisseria_lactamica:0.0255650875,Nlactamica_NS19:0.0345599103)100:0.0194241792,((Neisseria_polysacchareae:0.0000561785,assem_Npoly:0.0012900823)100:0.0278311443,(((Nmeningitidis_8013:0.0237885380,gonorrhoeae_clean:0.0281953269)100:0.0141486285,((assem_Nblan:0.0243804211,(assem_NviriM101:0.0018438548,assem_NviriM226:0.0031495314)100:0.0256179130)98:0.0072994180,(assem_Nmaig:0.0256471507,assem_Nuirg:0.0241614567)92:0.0063213658)91:0.0043648657)100:0.0056061340,assem_Nbene:0.0324696562)82:0.0063622660)100:0.0116308248)100:0.0240260959)100:0.1396052539,((Neisseria_flavescens:0.0219679136,Neisseria_subflava2:0.0212239852)100:0.0069800320,Neisseria_subflava:0.0223556707)100:0.1339871919)92:0.0217138252)100:0.0410191755,(((Neisseria_mucosa:0.0142000537,assem_Mcere:0.0169813231)100:0.0049370185,assem_Nsp16475:0.0309105276)100:0.0156273094,(Neisseria_sicca:0.0139768685,Nmacacae_DSMZ19175:0.0131326269)100:0.0255532852)100:0.0488669450)99:0.0219712971)100:0.0543716583,463:0.1539831048);

TIME STAMP
----------

Date and time: Fri Apr  8 12:05:31 2022
Total CPU time used: 235201.2706 seconds (65h:20m:1s)
Total wall-clock time used: 15756.74741 seconds (4h:22m:36s)
