# Supplementary material for: Evolution of longitudinal division in multicellular bacteria of the Neisseriaceae family
Source: Nat Commun. 2022 Aug 22;13:4853. doi: 10.1038/s41467-022-32260-w (PMC9395523; doi:10.1038/s41467-022-32260-w)
Supplement: Supplementary file 17 — Supplementary Data 6 [file 41467_2022_32260_MOESM17_ESM.zip › Supplementary Data 6/RapZ_75G.faa]

>29535_AP671_00559 RNase adapter protein RapZ
MRIVLISGLSGSGKSVALKQLEDLGYFCVDNLPLEMLPTLVLHHIERGDEAKLGVSVDVR
SGINIQEAQEQIQYLREQGHHVEVLFVEAEEGVLVRRFSETRRGHPLSGLNLTLLESLQK
EREWLFPLKDIAYCIDTSKMNAQQLRYAVQQWLKIERRGLLVILESFGFKYGTPNNADFM
FDMRSLPNPYYDPELRPYTGMDKPIQDYLDKQPLVQEMVNDIDHFLSHWLPRLQEESRSY
VTVAVGCTGGQHRSVYVVEQLAKRFKGKYELLVRHRQAQNLSGR
>29537_AP862_01184 RNase adapter protein RapZ
MKIVLISGLSGSGKSVALKQLEDLGYFCVDNLPLEMLPSLVLHHIERGDEAKLGVSVDVR
SGINIEEAQEQIQYLRNEGHQVEVLFVEAEESVLVRRFSETRRGHPLSGLNMTLLESLQK
EREWLFPLKDIAYCIDTSKMNAQQLRYAVQQWLKIERRGLLVILESFGFKYGVPNNADFM
FDMRSLPNPYYDPELRPYTGMDKPIQDYLDVQPLVQEMVDDIDRFLSHWLPRLQQESRSY
VTVAVGCTGGQHRSVYVVEQLARRLQGHYELLVRHRQAQNLSGR
>463_01522 RNase adapter protein RapZ
MRIVLISGLSGSGKSVALKQLEDLGYFCVDNLPLEMLPTLVLHHVERGDEARLGVSVDVR
SGINIQEAQEQIQYLREQGHHVEVLFVEAEEGVLVRRFSETRRGHPLSGLNLTLLESLQK
EREWLFPLKDIAYCIDTSKMNAQQLRYAVQQWLKIERRGLLVILESFGFKYGTPNNADFM
FDMRSLPNPYYDPELRPYTGMDKPIQDYLDKQPLVQEMVNDIDHFLSHWLPRLQEESRSY
VTVAVGCTGGQHRSVYVVEQLAKRFKGKYELLVRHRQAQNLSGR
>assem_Kking_01755 RNase adapter protein RapZ
MKIVLISGLSGSGKSVALNLLEDHGFYCVDNLPLALIPELVRHHATSWQSSLHTEKLGIS
LDIRSRPNTSMANELIASLRQQGHSVQILFLEADQAVLLRRFSETRRSHPLAQESAGSLH
DSLNHEREWLLPLRNLAYCLDTTHLTAQQLRQRVSQWLDADHSSLLISIESFGFKYGAAP
AADFVFDVRSLPNPYYLPDLRPYNGTQEPIIQYLNQQDLAQEMLNDISQFMQKWLPKMQD
ESRSYVTIAIGCTGGQHRSVYLTEQLAARLCGQFQVITRHRQIKYSGLNLD
>assem_Mcere_01729 RNase adapter protein RapZ
MKIVLISGLSGSGKSVALKQLEDLGYFCVDNLPLEMLPSLVLHHIERADETKLGVSVDVR
SGINIQEAQEQIQYLRDEGHQVEVLFVEAEESVLVRRFSETRRGHPLSGLNLTLLESLQK
EREWLFPLKDIAYCIDTSKMNAQQLRYAVQQWLNIERRGLLVILESFGFKYGVPNNADFM
FDMRSLPNPYYDPELRPYTGMDAPIQAYLDQQPLAQEMVDDIDHFMNHWLPRLQKESRSY
VTIAIGCTGGQHRSVYVVEKLAQRLQGHYELLVRHRQAQNLSGR
>assem_Npotu_00819 RNase adapter protein RapZ
MKITLISGLSGSGKSVALKLLEDAGCYCVDNLPIEMLPALVAYHIKRGEVANLAVSVDIR
SHLKTGEVEKQLARLKQQGHSADILFLEAAESVLLRRFSETRRSHPLSSSGSPLPENLRR
ERQILFPLRDLAYRIDTSQMNAQQLRSTVRQWFDAGNGGLTMVFESFGFKYGTPADADFM
FDVRSLPNPYYLPDLRPFNGTQNEIRSYLDAQPQAAAMVQDIGGFLSRRLPEIQAESRSY
LTIAVGCTGGRHRSVYISERLAERFRPHCRVLVRHLRLNAE
>assem_Nsp16475_01039 RNase adapter protein RapZ
MKIVLISGLSGSGKSVALKQLEDLGYFCVDNLPLEMLPSLVLHHIERADETKLGVSVDVR
SGINIQEAQAQIQYLRDEGHQVEVLFVEAEESVLVRRFSETRRGHPLSGLSLTLLESLQK
EREWLFPLKDIAYCIDTSKMNAQQLRYAVQQWLNIERRGLLVILESFGFKYGVPNNADFM
FDMRSLPNPYYDPELRPYTGMDAPIQEYLDQQPLVQEMVDDIDHFMNHWLPRLQKESRSY
VTIAIGCTGGQHRSVYVVEKLAQRLQGHYELLVRHRQAHNLSGR
>assem_Nuirg_00602 RNase adapter protein RapZ
MKIVLISGLSGSGKSVALRQMEDLGYFCVDNLPLEMLPSLVSYHIERADETELAVSVDVR
SGIDIAQAREQIAYLRGLGHRVEVLFVEAEEAVLVRRFSETRRGHPLAGQDMTLLESLKK
EREWLFPLKEIAYCIDTSKMNAQQLRHAVRQWLRVERTGLLVVLESFGFKYGVPNNADFM
FDMRSLPNPYYDPELRPYTGMDKPVWDYLDGQPLVQEMVDDIERFVTRWLPRLEDESRSY
VTVAIGCTGGQHRSVYIVEKLARRLKGRYELLIRHRQAQNLSGR
>assem_NviriM226_00152 RNase adapter protein RapZ
MKIVLISGLSGSGKSVALRQMEDLGYFCVDNLPLEMLPSLVSYHIERADETELAVSVDVR
SGIDIAQAREQIAYLRGLGHRVEVLFVEAEETVLVRRFSETRRGHPLVLSQDMTLLESLK
KEREWLFPLKEIAYCIDTSKMNAQQLRHAVRQWLRVERTGLLVVLESFGFKYGVPNNADF
MFDMRSLPNPYYDPELRPYTVWTNLVRDYLDGQLLVQEMVDDIERFVTRWLPRLEDESRS
YVTVAIGCTGGQHRSVYIVEKLARRLKGRYELLIRHRQAQNLSVPLIPSNHYAV
>assem_Salvi_02026 RNase adapter protein RapZ
MRIVLISGLSGSGKSIALRLLEDVGFVCVDNLPVKLLPGLIEHYAASHVAQLGVSVDIRS
RFNPADVLELVTQLRTLGHQVDLLFLTSSVAVLLRRFSETRRSHPLAREHKTLSESVSAE
QQYMSTLQSHAYVIDTSLLNVPQLRRQIQQWLHLPVAPMRVVLESFGYKFGVPAGLDFVF
DVRFLPNPYYDFHLRPYSGLDEPVKTFFSGQPVMAEMIDDLSGFLLRWLPHMEKESRSYV
NIGIGCTGGQHRSVYIVEALANRLNAYSVLIRHRQLELSNHSEKTV
>Crenobacter_cavernae_00322 RNase adapter protein RapZ
MQLILISGLSGSGKSVALKALEDAGYASVDNLPATLLSKLIALYREQGHERIAISVDTRG
GPTLAALPGAMKELSDADVDVRLLYFEAKPDTLVKRFSETRRRHPLSGPGLTVEECIRQE
QEMLAEVKALGYPIDTSELSANRLRTWIKALVGAEAGRLTVVFESFGFKHGVPLDADLVF
DARCLPNPFYDPRLRPLTGLDQAIVDFFLQESSVAEMIHDIRRFLDKWLPAYRQENRSYL
TVAVGCTGGQHRSVFVIEALARAFAGEQVLIRHRELPETR
>Crenobacter_intestini_02254 RNase adapter protein RapZ
MQLILISGLSGSGKSVALRSLEDAGFFCVDNLPATMLADALTIYQADGYQKVAISVDTRS
RATLDRLPAEIGRLREAGLDVRLFFFEAKQETLVKRFSETRRAHPLAGLGLTLAECIELE
RELLAAVGELGLRVDTSDMAANNLRQWVRQLAGCDGGRLTLMFESFGFKHGVPLDADFVF
DVRCLPNPHYVAELKPLTGRDQPVIDFFAHEAQVAAMIADIRAFIEKWLPEFVRENRSYL
SVAIGCTGGQHRSVYIAEHLARAFGKEEQVLLRHRQLQRAACD
>Crenobacter_luteus_00102 RNase adapter protein RapZ
MQLILISGLSGSGKSVALKALEDAGYASVDNLPATLLASLIALYREQGHERVAISVDTRG
GPTLAALPGAMAALAAEGVDVRLLYLEAKSDTLVRRFSETRRRHPLSGPGLTVEECIRQE
EAMLAEVKALGYPIDTSELSANRLRTWIKALVGAEAGRLTLVFESFGFKHGVPLDADLVF
DVRCLPNPFYDPRLRPLTGLDQPIVDFLLQESSVAEMVNDIRRFLDKWLPAYRQENRSYL
TVAVGCTGGQHRSVFVVETLARAFADEQVLVRHRELPEAR
>Crenobacter_sedimenti_01792 RNase adapter protein RapZ
MQLILISGLSGSGKSVALRSLEDAGFFCVDNLPATMLADALTIYQADGYQKVAISVDTRS
RATLDRLPAEIGRLRSAGLDVRLFFFEAKQETLVKRFSETRRAHPLSGLGLTLAECIELE
RELLAAIGELGLRIDTSDMAASNLRQWVRQLAGCDGGQLTLMFESFGFKHGVPLDADFVF
DVRCLPNPHYVAELRPLTGRDQPVIDFFAHEAQVAAMIADIRAFIEKWLPEFVRENRSYL
SVAIGCTGGQHRSVYIAEHLARDFGAEQQVLLRHRQLQRTTCD
>Eikenella_corrodens_01949 RNase adapter protein RapZ
MRIVLISGLTGSGKTVALKLLGDMGFTCVDNIPPALLPQLVAQSAASKISKLAISLDIRL
LYPQDTIQNCLRAIRRQGHPLRLLFLDADTATLIRRLDRHGRRHPLAATTLTLAESIAAE
RQMLQPWQSFAFCINNSHDSIGDLKFRIQEWLALSHGGLQVVIESFGFKYGAPLDLDFLF
DTRALPNPYYDENLRELTGRDEAVRAYFAQFKIVQQMVADISGYLNRWLSEYARQTRVHM
LVVGIGCAGGQHRSVFVAEAVAERLRDYPVWVRHRQLPATAAHRA
>Eikenella_exigua_00891 RNase adapter protein RapZ
MRIVLISGLTGSGKTVALKLLNDMGFTCVDNIPPSLLPQLVAQSAASQISKLAISLDIRL
PYPQDYIQNCLRAIRRQGHPLRLLFLDTDTATLIRRLDRHGRRHPLAANTLTLGESIAAE
RQMLQPWQSFAFCINNSHDGIGDLKFRIQEWLALSHGGLQVVIESFGFKYGTPLDLDFLF
DTRALPNPYYDENLRPLTGRDEAVRAYFAQFKIVQQMVADISGYLNRWLPEYARQTCVHM
LVVGIGCTGGQHRSVFVAEAVAERLRDYPVWVRHRQLPATAAHHV
>Eikenella_halliae_02383 RNase adapter protein RapZ
MRIVLISGLTGSGKTVALKLLGDMGFTCVDNIPPALLPQLVAQSAASQISKLAISLDIRL
PYPQDTIQNCLRAIRRQGHPLRLLFLDADTATLIRRLDRHGRRHPLAATTLTLAESISAE
RQMLQPWQSFAFCINNSHDSIGDLKFRIQEWLALSHGGLQVVIESFGFKYGAPLDLDFLF
DTRALPNPYYDENLRELTGRDEAVRAYFAQFKVVQQMVADISGYLNRWLPEYARQTRVHM
LVVGIGCTGGQHRSVFVAEAVAERLRDYPMWVRHRQLPATTAHRA
>Eikenella_longinqua_01600 RNase adapter protein RapZ
MRIVLISGLTGSGKTVALKLLDTMGFTCVDNIPPALLPQLVAQSAAGKISKLAVSLDIRV
PYAKESIQNCLRAIRRQGHPVRLLFLHADTTTLIRRLDGKHRRHPLAATNLTLAESIAAE
RQILQPWQDFAFSINNSQDGTGDLKFRIQEWLALSQGGLQVVVESFGFKYGAPLDLDFLF
DVRALPNPYYDEALRDLTGRDEAVRAYFAQFKTVQQMVADISGYLNRWLPEYARQTRVHM
LAIGIGCTGGQHRSVFVAEAVAERLRDYPVWVRHRQLPGSGRRV
>gonorrhoeae_clean_00312 RNase adapter protein RapZ
MKIVLISGLSGSGKSVALRQMEDLGYFCVDNLPLEMLPSLVSYHIERADETELAVSVDVR
SGIDIAQAREQIAYLRGLGHRVEVLFVEAEEAVLVRRFSETRRGHPLSNQDMTLLESLKK
EREWLFPLKEIAYCIDTSKMNAQQLRHAVRQWLKVERTGLLVVLESFGFKYGVPNNADFM
FDMRSLPNPYYDPELRPYTGMDKPVWDYLDGQPLAQEMVDGIERFVTRWLPRLEDESRSY
VTVAIGCTGGQHRSVYIVEKLARRLKGRYELLIRHRQAQNLSGR
>Kingella_bonacorsii_00382 RNase adapter protein RapZ
MKIILISGLSGSGKTIALNLLEDNGFFCIDNLPLELLPELIALHSHQRPANDQIAISIDI
RSNLNTHTAHETLIALRRAGHQVSLLFLEANEAVLLRRFSETRRSHPLARNHITLPESLH
REREWLAPLREHAYCIDTSSLTAQQLRHLVAQWIGIDHNRLLVSIISFGFKHSAPPHADF
VFDVRSLPNPYYDPALRPYNGKEQPIRDYLATQPLVNEMIGDIFHFLHRWLPRIRQENRS
YVTIAIGCTGGQHRSVYIAEQLGRQLADEYQTLVFHRQLS
>Kingella_denitrificans_00489 RNase adapter protein RapZ
MKIVLISGLSGSGKSVALNLLEDHGFYCVDNLPLELIPDLVRYHSAGCLQTRQLGISLDI
RSRPNTDTAVRLIERLRADGHEVDVLFLEADNDVLLRRFAETRRSHPLAHERAGSLHDSL
ADERQWLLPLRNLAYCLDTTHLTAQQLRHRVAQWLDAEHNSLLVSIESFGFKYGSAPSAD
FVFDVRSLPNPYHQPELRPFNGMQEPIIRFLDGQPLAQEMLHDIAGFMRKWLPKMQDESR
SYVTIAIGCTGGQHRSVYLTEQLAAQLRPQFQVITRHRQMK
>Kingella_negevensis_00527 RNase adapter protein RapZ
MKIILISGLSGSGKTVALNLLEDSGFYCVDNLPLALLPELVRLHISGSLKTSKLGISVDV
RSNLNVDNAQALIKELREQGHEVEILFLEAAEDVLLRRFSETRRSHPLANENITLPESLH
YEREWLLPLRDLAYCIDTSKLNAQQLRRMVGQWLNVSRERLLVSIESFGFKHGAMMNADF
VFDVRSLPNPYYDPTLRPFNGKDKPIQDYLSQQPLIGEMIGDIETFLRRWLPRMEDESRS
YVTVGIGCTGGQHRSVYIAETLGKLLSDEFQVLVRHRQLDS
>Kingella_oralis_01066 RNase adapter protein RapZ
MKIILISGLSGSGKTIALNLLEDNGFFCIDNLPLELLPELIALHSHQRPANDQIAISIDI
RSNLNTHTAHETLIALRRAGHQVSLLFLEASEAVLLRRFSETRRSHPLARNHITLPESLR
REREWLAPLREHAYCIDTSSLTAQQLRHLVAQWIGIDHNRLLVSIISFGFKHNAPPHADF
VFDVRSLPNPYYDPSLRPYNGKDQPIQDYLAAQPLVNEMLGDIAHFFHRWLPRIRQENRS
YVTIAIGCTGGQHRSVYIAERLGKRLADEYQTLVFHRQLSQ
>Narctica_DSMZ103136_00542 RNase adapter protein RapZ
MKIVLISGLSGSGKSVALRLLEDLGYFCVDNLPLKLLPSLILYHIGEETVENLGISVDIR
SRIDLCEARKHIENLRNQGHEVEVLFLEAEEGVLVRRFSETRRSHPLSGQNLTLLESLNQ
ERQALSPLREIAYCIDTSKMNAQQLRYTVQQWLQIQRKGLLVILESFGFKYGVPTNVDFL
FDMRSLPNPYYDPELRPFNGMDKEIQDYLDAQPLAGEMLEDINLFLSRWLPRMQIESRSY
VTIGIGCTGGQHRSVYMVERLAERLSGQYELLVRHRQAQNLAMR
>Ndenitrificans_CCUG17229_00875 RNase adapter protein RapZ
MKIVLISGLSGSGKSVALKQLEDLGYYCVDNLPLELLPSLVLYHVTRDEVDSLGVSVDIR
SKIDIDQAEEKIQYLREQGHQVEVLFIEAEESVLVRRFSETRRGHPLSGHNLTLLESLRE
ERAWLFPLRQMAYCIDTSKMNAQQLRYAVQQWLNIERHGLLVILESFGFKYGVPNNADFM
FDMRSLPNPYYDPELRPFNGMDKEIQEYLDQQPLAQEMVNDIDQFINRWLPRMQQESRSY
VTIGIGCTGGQHRSVYVVEKLAERLAGKYELMVRHRQAQNLAGH
>Ndenitrificans_DSMZ17675_00690 RNase adapter protein RapZ
MKVVLISGLSGSGKSIALKQLEDLGYYCVDNLPIEMLPALVQHHSARKNETHLGVSVDVR
SGIDIDETQAQIYRLREAGHQVDVLFVEAEESVLVRRFSETRRSHPLSGHDMTLTESLQK
ERQWLSPLRDLAYCIDTSKTNAQQLRYTVQQWLNTERQGLLVILESFGFKYGTPNNADFI
FDMRSLPNPYYDTELRPYNGMDKPIQDYLDRQPLAQEMVDDIYGFISRWLPRMQQESRSY
VTIAVGCTGGQHRSVYVVERLAQRLKHTYELLVRHRQADNLAGR
>Ndumasiana_DSMZ104677_00450 RNase adapter protein RapZ
MKIVLISGLSGSGKSVALKLLEDLGYYCVDNLPIGLLPDLVTYHTESSEVSQLGISIDIR
SRIDIKEAETQIRQLRQQGHDVEILFLEAEESVLIRRFSETRRSHPLSGQTLTLLESLQK
ERAWIFPLRELAYCIDTSKMNAQQLRYTVQQWLKLERNGMLVILESFGFKYGVPSNVDFL
FDMRSLPNPYYDTELRPYNGMDKPIQDYLGQQPAVQEMINDISNFMSRWLPQMQVESRSY
VTIGIGCTGGQHRSVYVVEQLAKRLQGQYELLVRHRQLIRLAER
>Neisseria_animalis_01580 RNase adapter protein RapZ
MKIVLISGLSGSGKSVALKQLEDLGYYCVDNLPMELLPSLVLHHIDRGDETKLGVSVDIR
SRIDISQAQEQINYLRSEGHQVDILFVEAEESVLVRRFSETRRSHPLSDHNLSLIESLQK
ERGWLSPLRDLAYCIDTSKMNAQQLRYAVQQWLKTERQGLLVILESFGFKYGTPNNADFI
FDMRSLPNPYYDTELRPYNGMDKPIQDYLDNQPLAQEMVNDIDGFISRWLPRMQQESRSY
VTIAIGCTGGQHRSVYVVERLAQRLKNTYQLLVLHRQAQNLTGR
>Neisseria_animaloris_00871 RNase adapter protein RapZ
MKIVLISGLSGSGKSVALKLLEDLGYYCVDNLPMKLLPGLIQYHLDNSEVTQLGISVDIR
SRIDINEAGEQIQYLREQGYDIEVLFLEADEAVLIRRFSETRRSHPLSGQTMTLLESLQK
ERAWLSPLRELAYCIDTSKMNAQQLRYTVQQWLKHERKGLLVILESFGFKYGVPTNVDFL
FDMRSLPNPYYDTELRPFNGMDKPIQDYLADQPAVQEMINDISSFMNRWLPQMQVESRSY
VTIGIGCTGGQHRSVYVVEQLAERLKGHYELLVRHRQLSVLAER
>Neisseria_bacilliformis_01691 RNase adapter protein RapZ
MKIILISGLSGSGKSVALKLLEDTGCYCVDNLPIEMLPALVAYHIGRGEVANLAVSIDIR
SHIKTGEVEQQLARLKQQGHSADILFLEAAEAVLLRRFSETRRSHPLAAADNSLIENLRR
ERQILAPLREHAYRIDTSQMNAQQLRRTVRQWFDAGNGGLTLVFQSFGFKYGTPADADFM
FDVRSLPNPYYLPDLRPYNGTQEPIRQYLDALPQARAMTDDIAAFLERRLPEIQAESRSY
LTVAVGCTGGCHRSVYTVERLAEHFRPRLRVLVRHLRLAAPLSDGL
>Neisseria_brasiliensis_00006 RNase adapter protein RapZ
MKIVLISGLSGSGKSVALKQLEDLGYYCVDNLPLELMPSLVSHHVARNEVDSLGVSVDIR
SKIDIDQAEEQIQYLREQGHQVEVLFIEAEESVLVRRFSETRRGHPLSGHNLTLLESLRE
ERAWLFPLRQMAYCIDTSKMNAQQLRYTVQQWLNIERHGLLVILESFGFKYGVPNNADFM
FDMRSLPNPYYDPELRPFNGMDKEIQEYLDQQPLAQEMVNDIDQFINRWLPRMQQESRSY
VTIGIGCTGGQHRSVYVVEKLADRLAGKYELMVRHRQAQNLAGH
>Neisseria_canis_01356 RNase adapter protein RapZ
MHSIMKIVLISGLSGSGKSVALKVLEDVGYNCVDNMPLEMLPQLMAHHLKRGITENLGIS
VDIRSHLNTPEASRQIARLRKEGHQVEILFLEASDEILIRRFSETRRSHPLARQKFTVLE
SIRQEREILYPLREMAYCIDTSKMNAQQLRYSVQQWLKIEREGLLVILESFGFKYGVPNN
ADFLFDMRSLPNPYYDPELRPFTGMDKPIQDYLGKQPLAQEMIGDIHQFLTRWLPRMQIE
SRSYVTIGIGCTGGQHRSVYVVEQLSKLLKEQYEVLIRHRQAQNLADR
>Neisseria_chenwenguii_02159 RNase adapter protein RapZ
MKIVLISGLSGSGKSVALKQLEDLGYYCVDNLPLEMLPSLVLHHIEHGEESNLGVSVDIR
SRINIAQTQAQIQFLRDEGHEVEILFVEAEEGVLVRRFSETRRSHPFSGLSMTLLESLQK
ERAWLSPLRDLAYCIDSSKMNAQQLRHAVQQWLDIERKGLLVILESFGFKYGTPTNADFM
FDMRSLPNPYYDEKLRPFTGMDKPIQDYLDKQPQVQEMADDIDRFLNRWLPRMQEESRSY
VTVAVGCTGGQHRSVYVVEKLAERFKGKYELLVRHRQAQNLAGR
>Neisseria_cinerea_00366 RNase adapter protein RapZ
MKIVLISGLSGSGKSVALRQMEDSGYFCVDNLPLEMLPSLVSYHIERADESELAVSVDVR
SGIDIGQAREQIAYLRGLGHRVEVLFVEAEESVLVRRFSETRRGHPLSNQDMTLLESLKK
EREWLFPLKEIAYCIDTSQMNAQQLRQAVRQWLKVERTGLLVILESFGFKYGIPNNADFM
FDMRSLPNPYYDLELRAFTGTDQPVRDYLDGQPLVQEMVDDIERFVTRWLPRLEDESRSY
VTVAIGCTGGQHRSVYVVEELAGRLQGRYELLIRHRQAQNLPSR
>Neisseria_dentiae_01539 RNase adapter protein RapZ
MKIVLISGLSGSGKSVALKLLEDLGYYCVDNLPIKLLPDLVAYHAESSEVTQLGISIDIR
SRIDIKEAQTQIQALREQGHEVEILFLEAEEGVLVRRFSETRRSHPLSGQTLTLLESLQQ
EKIWLFPLREAAYCIDTSKMNAQQLRHTVQQWLKHERQGLLVILESFGFKYGVPTNVDFL
FDMRSLPNPYYDTELRPFNGMDKPIQDYLGNQPAVQEMINDIGNFMSRWLPQMQVESRSY
VTIGIGCTGGQHRSVYVVEKLAERLQGHYELLVRHRQLNRLAER
>Neisseria_flavescens_01133 RNase adapter protein RapZ
MKIVLISGLSGSGKSVALKQLEDLGYYCVDNLPLEMLPSLVLYHIERGEETQLGVSVDIR
SGINIQEAQEQIQYLRDEGHQVEVLFVEAEEGVLVRRFSETRRGHPLSGPNLTLLESLQK
EREWLFPLRDIAYCIDTSKMNAQQLRYAVQQWLNIERVGLLVILESFGFKYGVPNNADFM
FDMRSLPNPYYDPELRPFTGMDKPIQDYLGRQPLAQEMVDDIDHFISRWLPRLQQESRSY
VTIAIGCTGGQHRSVYVVEKLAERLKGRYELLVRHRQAQSLAGR
>Neisseria_lactamica_00159 RNase adapter protein RapZ
MKIVLISGLSGSGKSVALRQMEDSGYFCVDNLPLEMLPALVSYHIERADETELAVSVDVR
SGIDIAQAREQIAYLRGLGHRVEVLFVEAEEGVLVRRFSETRRGHPLSNQDMTLLESLKK
EREWLFPLKEIAYCIDTSQMNAQQLRQAVRQWLKVERTGLLVILESFGFKYGVPANADFM
FDMRSLPNPYYDSELRPYTGMDKPVWDYLDGQPLVQEMVGDIERFVTHWLPRLEDESRSY
VTVAIGCTGGQHRSVYVVEELAGRLQGRYELLIRHRQMQNLPSR
>Neisseria_mucosa_01376 RNase adapter protein RapZ
MKIVLISGLSGSGKSVALKQLEDLGYFCVDNLPLEMLPSLVLHHIERADETKLGVSVDVR
SGINIQEAQEQIQYLRDEGHQVEVLFVEAEESVLVRRFSETRRGHPLSGLNLTLLESLQK
EREWLFPLKDIAYCIDTSKMNAQQLRYAVQQWLNIERRGLLVILESFGFKYGVPNNADFM
FDMRSLPNPYYDPELRPYTGMDAPIQAYLDQQPLVQEMVDDIDHFMNHWLPRLQKESRSY
VTIAIGCTGGQHRSVYVVEKLAQRLQGHYELLVRHRQAQNLSGR
>Neisseria_polysacchareae_01643 RNase adapter protein RapZ
MKIVLISGLSGSGKSVALRQMEDSGYFCVDNLPLEMLPSLVSYHIERADETELAVSVDVR
SGIDIGQAREQIAYLRGLGHRVEVLFVEAEESVLVRRFSETRRGHPLSNQDMTLLESLKK
EREWLFPLKEIAYCIDTSKMNAQQLRHAVRQWLKVERTGLLVILESFGFKYGVPNNADFM
FDMRSLPNPYYDPELRPYTGMDKPVWDYLDGQPLVQEMADDIEKFLTHWLPRLEDESRSY
VTVAIGCTGGQHRSVYIVEKLARRLKGRYELLIRHRQAQNLSDR
>Neisseria_shayeganii_00624 RNase adapter protein RapZ
MRIVLISGLSGTGKSLALALLEKLGFLCVDNLPPALLPQLVEQYAADSGVYKLAISLDIR
VGCSPENIHSYIGELRHQGHRVSMLFLEASNEVLMRRFAKSRRHHPLSAGNLTLAESIAA
EREMMAPWRDMAYRLDNQEASREELAFRIQEWLALEHAGVQVVVESFGFKYGAPLNLDFV
FDVRALPNPHYDEALRPFTGQDEPIRAYFAQFRIVQQMVADISGYLNRWLPELARQTRIH
VVTVGIGCTGGQHRSVFVAEAVAERLRDYPVLVRHRQLNTPE
>Neisseria_sicca_01417 RNase adapter protein RapZ
MKIVLISGLSGSGKSVALKQLEDLGYFCVDNLPLEMLPSLVLHHIERADETKLGVSVDVR
SGINIQEAQEQIQYLRDEGHQVEVLFVEAEESVLVRRFSETRRGHPLSGLNLTLLESLQK
EREWLFPLKDIAYCIDTSKMNAQQLRYAVQQWLNIERRGLLVILESFGFKYGVPNNADFM
FDMRSLPNPYYDPELRPYTGMDAPIQAYLDQQPLAQEMVDDIDHFMNHWLPRLQKESRSY
VTIAIGCTGGQHRSVYVVEKLAQRLQGHYELLVRHRQAQNLSGR
>Neisseria_subflava2_01154 RNase adapter protein RapZ
MKIVLISGLSGSGKSVALKQLEDSGFYCVDNLPLEMLPSLVLYHIERGEETQLGVSVDIR
SGINIQEAQEQIQYLRDEGHQVEVLFVEAEEGVLVRRFSETRRGHPLSGQNLTLLESLQK
EREWLFPLRDIAYCIDTSKMNAQQLRYAVQQWLNIERVGLLVILESFGFKYGVPNNADFM
FDMRSLPNPYYDPELRPFTGMDKPIQDYLGQQPLAQEMVDDIDHFISRWLPRLQQESRSY
VTIAIGCTGGQHRSVYVVEKLAERLKGRYELLVRHRQAQSLAGR
>Neisseria_subflava_01221 RNase adapter protein RapZ
MKIVLISGLSGSGKSVALKQLEDLGYYCVDNLPLEMLPSLVSLHIERADETKLGVSVDIR
SGINIQEAQEQIQYLRHEGHQVEVLFIEAEEGVLVRRFSETRRGHPLSGHNLTLLESLQK
EREWLFPLRDIAYCIDTSKMNAQQLRYAVQQWLNIERVGLLVILESFGFKYGVPNNADFM
FDMRSLPNPYYDPELRPFTGMDKPIQDYLGQQPLAQEMVDDIDHFISRWLPRLQQESRSY
VTIAIGCTGGQHRSVYVVEKLAERLKGRYELLVRHRQAQSLAGR
>Neisseria_wadsworthii_01588 RNase adapter protein RapZ
MHSIMKIVLISGLSGSGKSVALKVLEDVGYNCVDNMPLEMLPQLMAHHLKRGITENLGIS
VDIRSHLNTPEASRQIERLRKEGHQVEILFLEASDEILIRRFSETRRSHPLARQKFTVLE
SIQQEREILYPLREMAYCIDTSKMNAQQLRYSVQQWLKIEREGLLVILESFGFKYGVPNN
ADFLFDMRSLPNPHYDPELRPFTGMDKPIQDYLGNQPLAQEMINDINQFLQRWLPRMQIE
SRSYVTIGIGCTGGQHRSVYVVEQLSKLLQEQYEVLVRHRQAQNLADR
>Neisseria_weaveri_01582 RNase adapter protein RapZ
MKIILISGLSGSGKSVALRLLEDVGYYCVDNLPVEMLPELVKHHIDKGSVSELGVSVDVR
SRIDIKQAQEQMEYLRREGHQVDLLFLEADESVLVRRFSETRRCHPLSGQDMTLLEGIQK
ERSWLFPLRDMAYCIDTSKMNAQQLRYSVQKWLQIERQGLLVILESFGFKYGTPSNADFL
FDVRSLPNPYYDLELRHFNGMEKPIQDYLDAQPLAQEMLEDIEQFINRWLPRMQVESRSY
VTIGIGCTGGRHRSVYLVERLAQRLQGRYELLVRHRQADNLSGR
>Neisseria_zalophi_01182 RNase adapter protein RapZ
MKIVLISGLSGSGKSVALKLLEDLGYYCVDNLPISLLPRLVQYHNENSGNKQLGISIDIR
SRIDIKEAQHELQLLRDQGHNVEILFLEAEESVLIRRFSETRRSHPLSGQTFTLLESLQK
EIEWLFPLRELAYCIDTSKMNAQQLRYTVQKWLKLERKGLLVILESFGFKYGVPTNVDFL
FDMRSLPNPYYDTELRPYCGMDKPIQDYLGAQPEVGEMIDDISGFMNRWLPRMQVEGKSY
VTIGIGCTGGQHRSVYVVETLAERLKGQYELLVRHRQLTRI
>Neisseria_zoodegmatis_02077 RNase adapter protein RapZ
MKIVLISGLSGSGKSVALKLLEDLGYYCVDNLPMKLLPGLIQYHLDNSEITQLGISVDIR
SRIDINEAEEQIKLLRQQGYDVEVLFLEADEAVLIRRFSETRRSHPLSGQTLTLLESLQQ
ERAWLFPLRELAYCIDTSKMNAQQLRYSVQQWLKQERKGLLVILESFGFKYGVPTNVDFL
FDMRSLPNPYYDTELRPFNGLDKPIQNYLDQQPAAQEMINDISNFMNRWLPQMQVESRSY
VTIGIGCTGGQHRSVYVVEQLAERLKGRYELLVRHRQITGLAER
>Nelongata_ATCC29315_01362 RNase adapter protein RapZ
MKIILISGLSGSGKSVALRLLEDVGYYCIDNMPMEMMPDLVRHHILRADVEHLAVSVDIR
SRPSISEIDKQLAYLRRQGHSVELLFLESDEAVLMRRFSETRRSHPLAGLTQSLQESLQQ
EREMLAPLREKAYCIDSSSMNSQQLRYAVQQWLKVEREGMLVVFESFGFKYGVPTDIDFL
FDMRSLPNPYYDTALRPFNGTEEPIRQYLDSQPLVQEMVGDIKRFIGRWLPRMQEESRSY
VTVGIGCTGGQHRSVYVCERLAEHFRSDYQVLVRHRQLNLGA
>Niguanae_01934 RNase adapter protein RapZ
MKIVLISGLSGSGKSVALKQLEDLGYYCVDNLPLELLPSLVLHHVERDEVGSLGVSVDIR
SKIDIDQVEAQIQYLRNQGHQVEVLFIEAEESVLVRRFSETRRGHPLSGHNLTLLESLHE
ERVWLFPLRQMAYCIDTSRMNAQQLRHAVQQWLNIERRGLLVVLESFGFKYGVPNNADFM
FDMRSLPNPYYDPELRPFNGMNKEIQDYLDQQPLVQEMVNDIDQFINRWLPRMQQESRSY
VTIGIGCTGGQHRSVYVVEQLAERLAGKYELIVRHRQAQNLAGR
>Nlactamica_NS19_00785 RNase adapter protein RapZ
MKIVLISGLSGSGKSVALRQMEDSGYFCVDNLPLEMLPALVSYHIERADETELAVSVDVR
SGIDIAQAREQIAYLRGLGHRVEVLFVEAEEGVLVRRFSETRRGHPLSNQDMTLLESLKK
EREWLFPLKEIAYCIDTSQMNAQQLRQAVRQWLKVERTGLLVILESFGFKYGVPNNADFM
FDMRSLPNPYYDLELRAFTGTDQPVRDYLDGQPLVQEMVGDIERFVTRWLPHLEDESRSY
VTVAIGCTGGQHRSVYIVEKLARRLKGRYELLIRHRQAQNLSSR
>Nmacacae_DSMZ19175_01973 RNase adapter protein RapZ
MKIVLISGLSGSGKSVALKQLEDLGYFCVDNLPLEMLPSLVLHHIERADETKLGVSVDVR
SGINIQEAQEQIQYLRDEGHQVEVLFVEAEESVLVRRFSETRRGHPLSGLNLTLLESLQK
EREWLFPLKDIAYCIDTSKMNAQQLRYAVQQWLNIERRGLLVILESFGFKYGVPNNADFM
FDMRSLPNPYYDPELRPYTGMDAPIQAYLDQQPLAQEMVDDIDHFMNHWLPRLQKESRSY
VTIAIGCTGGQHRSVYVVEKLAQRLQGHYELLVRHRQAQNLSGR
>Nmeningitidis_8013_01526 RNase adapter protein RapZ
MKIVLISGLSGSGKSVALRQMEDSGYFCVDNLPLEMLPALVSYHIERADETELAVSVDVR
SGIDIGQAREQIASLRGLGHRVEVLFVEAEESVLVRRFSETRRGHPLSNQDMTLLESLKK
EREWLFPLKEIAYCIDTSQMNAQQLRHAVRQWLKVERTGLLVILESFGFKYGVPNNADFM
FDMRSLPNPYYDPELRPYTGMDKPVWDYLDGQPLVQEMVDDIERFVTHWLPRLEDESRSY
VTVAIGCTGGQHRSVYIVEKLARRLKGRYELLIRHRQAQNLSDR
>Nmucosa_heidelbergensis_01375 RNase adapter protein RapZ
MKIVLISGLSGSGKSVALKQLEDLGYFCVDNMPLELLPSLVLHHVERAEVDSLGVSVDIR
SKIDIDQAEEQIRYLREQGHQVEVLFIEAEESVLVRRFSETRRGHPLSGHNLTLLESLRE
ERAWLFPLRQMAYCIDTSKMNAQQLRYAVQQWLNIERRGLLVILESFGFKYGVPNNADFM
FDMRSLPNPYYDPELRPFNGMDKEIQDYLDQQPLAQEMVDDIDRFINRWLPRMQQESRSY
VTIGIGCTGGQHRSVYVVEKLAERLTGKYELLVRHRQAQNLAGR
>Nmusiculi_00983 RNase adapter protein RapZ
MKIVLISGLSGSGKSVALKLLEDLGYYCVDNLPIKLLPGLVAYHTESSEINRLGISVDIR
SRIDIKEAQTQLQALRNLGHEVEILFLEAEEGILVRRFSETRRSHPLSGQTLTLLESLQQ
EKTWLFPLREAAYCIDTSKMNAQQLRHTVQQWLKHERQGLLVILESFGFKYGVPTNVDFL
FDMRSLPNPYYDTALRPFNGMDKPIQDYLGSQAIVQEMVEGIGSFMSRWLPQMQVESRSY
VTIGIGCTGGQHRSVYMVEQLARRLKGHYELLVRHRQLNRLAER
>Nsp_10022_01803 RNase adapter protein RapZ
MKIVLISGLSGSGKSVALKQLEDLGYYCVDNLPLELLPSLVSHHVARNEVDSLGVSVDIR
SKIDIDQAEEQIQYLREQGHQVEVLFIEAEESVLVRRFSETRRGHPLSGHNLTLLESLRE
ERAWLFPLRQMAYCIDTSKMNAQQLRYAVQQWINIERHGLLVILESFGFKYGVPNNADFM
FDMRSLPNPYYDPELRPFNGMDKEIQDYLDQQPPAQEMVNDIDQFINRWLPRMQQESRSY
VTIGIGCTGGQHRSVYVVEKLAERLAGKYELLVRHRQAQNLASR
>Nsp_83E034_02299 RNase adapter protein RapZ
MHSIMKIVLISGLSGSGKSVALKVLEDVGYNCVDNMPLEMLPQLMALHLKRGNTENLGIS
VDIRSHLNTPEASRQIERLRKEGHQVEILFLEASDEILIRRFSETRRSHPLARQKFTVLE
SIQQEREILYPLREMAYCIDTSKMNAQQLRYSVQQWLKIEREGLLVILESFGFKYGVPNN
ADFLFDMRSLPNPHYDPELRPFTGMDKPIQDYLGNQPLAQEMINDINQFLQRWLPRMQIE
SRSYVTIGIGCTGGQHRSVYVVEQLSKLLQEQYEVLVRHRQAQNLADR
>Nsp_DentCa1247_00663 RNase adapter protein RapZ
MKIVLISGLSGSGKSVALKLLEDLGYYCVDNLPMKLLPGLIQYHLDNSEITQLGISVDIR
SRIDINEAEEQIKLLRQQGYDVEVLFLEADEAVLIRRFSETRRSHPLSGQTLTLLEGLQQ
ERAWLSPLRELAYCIDTSKMNAQQLRYSVQQWLKHERKGLLVILESFGFKYGVPTNVDFL
FDMRSLPNPYYDTELRPFNGLDKPIQDYLNRQPAVQEMINDISTFINRWLPQMQVESRSY
VTIGIGCTGGQHRSVYVVEQLAERLKGHYELLVRHRQLSVLAER
>Nsp_KEM232_01523 RNase adapter protein RapZ
MKIILISGLSGSGKSVALKQLEDAGYYCVDNMPMEMLPQLVLHHIRGGGVENLAVSVDIR
SRIKMSEVEKQLDYLAKQGHQAEILFLEADEATLVRRFSETRRSHPLSSLNQALTESLRQ
ERQTLAPLREKAYCIDTSKMNAQQLRHTVRRWLGAEHRGMMLVFESFGFKYGTPTNADFI
FDMRSLPNPYYDPALRPFNGMQPEIRAYLDAEPLAGEMAADIAAFLERWLPRMQIESRSY
VTVALGCTGGQHRSVYIAERLADRFRGRYPVLVRHRQLDTQ
>Nsp_oraltaxon014_00100 RNase adapter protein RapZ
MKIVLISGLSGSGKSVALKQLEDLGYYCVDNLPMEMLPALVMHHIGRGDETRLGVSVDIR
SRIDIVQTREQIRVLREEGHEIEVLFLEAEESVLIRRYSETRRGHPLAGQNMTLLEGLQK
ERKWLWPLRDLAYCIDTSGMNAQQLRYAVQQWLQTERKGLLVILESFGFKYGTPNNADFV
FDMRSLPNPYYDPELRPYNGMDKPIQDYLDGQNWAQEMVDDIDRFMQRWLPRMEEESRSY
ITIAIGCTGGQHRSVYVVERLAQRLKGKYELLVRHRQAQNLAER
>Nsp_ZJ785_00750 RNase adapter protein RapZ
MKIVLISGLSGSGKSVALKQLEDLGYYCVDNLPLELMPSLVSHHVARDEVDSLGVSVDIR
SKIDIDQTEEQIQYLREQGHQVEVLFIEAEESVLVRRFSETRRGHPLSGHNLTLLESLRE
ERAWLFPLRQMAYCIDTSKMNAQQLRYAVQQWLNIERHGLLVILESFGFKYGVPNNVDFM
FDMRSLPNPYYDPELRPFNGMDKEIQDYLDQQRLAQEMVNDIDQFINRWLPRMQQESRSY
VTIGIGCTGGQHRSVYVVEKLAERLAGKYELLVRHRQAQNLSGR
>Sacetivorans_DSM19021_01685 RNase adapter protein RapZ
MPMRIVLISGLSGSGKSIALRLLEDVGFVCVDNLPAPMLPDLMRYYEKKGIEQLGVSIDI
RSRFRFSDVCHWIDTVRRQGHRLDIVFLNTDDAVLLRRFSETRRSHPLANEQKTLLESLA
AERGYMQPLQNIAYTVDTSLLNAQQLRHFIQQWLNLPVAPLRIVLESFGFKFGVPLGMDF
VFDVRSLPNPFYDPVLRPYTGLDLPIKDYFSAQTIVADMIDDLEYFLKRWLPKMTEESRS
YVNIGIGCTGGQHRSVYVVESLAKRLADYAVLVRHRQLLPVV
>Usuis_00813 RNase adapter protein RapZ
MKIVLISGLSGSGKSVALKLLEDLGYYCVDNLPMSLLPSLVMHHIGQDEIEQLGISVDIR
SRIDIHEAEKQIAALRAEGHEIDVLFLEAEEGVLVRRFSETRRGHPLSGQSLTLLESLQQ
ERAWLSPLREIAYCIDTSKMNAQQLRYSVQQWLKLENKGLLVILESFGFKYGVPTNVDFL
FDMRSLPNPYYDPQLRPFNGMDKEIQDYLDGQPLVQKMIDDIDGFLSNWLPCMQLESRSY
VTVGIGCTGGQHRSVYVVEQLAARLKGKYQLLVRHRQVHNLAGR
>Utestudinis_DSMZ26510_02060 RNase adapter protein RapZ
MKIVLISGLSGSGKSVALKLLEDLGYYCVDNLPLNLLPALVSHHIDQEEVEQLGVSVDIR
SRIDIQEAQIQISALRRQGHDVEVLFLEAEEGVLVRRFSETRRGHPLSGQNLTLLESLHK
EREWLSPLREIAYCIDTSKMNAQQLRYSVQQWLKLESKGLLVILESFGFKYGVPTNVDFM
FDMRSLPNPYYDPELRPFNGMDQAIQNYLDDQPLAQEMLADIGSFLNRWLPRMQVESRSY
VTIGIGCTGGQHRSVYMVEKLAEQLAGKYELLVRHRQAQNLAGR
>Vitreoscilla_massiliensis_02520 RNase adapter protein RapZ
MRVILISGLSGSGKSVALKLMEDLGFFCVDNLPLELLPQLVTLYQAKPGITDLAVCLDMR
TRISQQYFLPMLDAIQHSVGQFDVLFLEAQEHELLHRFSETRRRHPLTNDNCTLEEALTY
EREWLMPLRERSHVIDTTLLTTPKLRQYITAWVGLPNRNLQIVFESFGFKHGMPSDADFM
FDVRSLPNPHYEKDLRRLTGIDEPIQRYFSGYPQVQEMIDDIATFLHKWLPSIDMENRSY
VTVAIGCTGGQHRSVYIVEALAQIFQDRDVLIRHRQL
>Vstercoraria_DSM513_00865 RNase adapter protein RapZ
MRVILISGLSGSGKSIALKSLEDLGFFCVDNLPLELLPHLVMWYQSKSDTKHLAICLDMR
AGMSQEHFLPMLEAIKKSVRQFDVLYLEAKTEILLNRFSETRRRHPLTHDNCTLAEALKY
EREWLYPLREHAHVVDTSALSTPKLRQYITAWVNLPKSNLQIVFQSFGFKYGIPSDADFV
LDVRSLPNPHYEASLRALTGKDKPVAIYFKANPVVQDMINDITAYLNKWLPRIEQENRSY
VTVAIGCTGGQHRSVYIVEQLALSFKAASKNEVLIRHRQL
