# Supplementary material for: Evolution of longitudinal division in multicellular bacteria of the Neisseriaceae family
Source: Nat Commun. 2022 Aug 22;13:4853. doi: 10.1038/s41467-022-32260-w (PMC9395523; doi:10.1038/s41467-022-32260-w)
Supplement: Supplementary file 17 — Supplementary Data 6 [file 41467_2022_32260_MOESM17_ESM.zip › Supplementary Data 6/AmiC2_alignment.faa.treefile]

(WP_012960556.1_SH3_domain-containing_protein_Bacillus_pseudofirmus_:1.0077482480,((((((((((((((WP_010230781.1_N-acetylmuramoyl-L-alanine_amidase_Chlamydia_muridarum_:0.0896366982,(WP_009871615.1_N-acetylmuramoyl-L-alanine_amidase_Chlamydia_trachomatis_:0.1540736704,WP_080123657.1_N-acetylmuramoyl-L-alanine_amidase_Chlamydia_suis_:0.0600624254)100:0.0504462071)100:0.3198354637,(((((WP_041462205.1_N-acetylmuramoyl-L-alanine_amidase_Chlamydia_caviae_:0.0562273801,(WP_006343050.1_N-acetylmuramoyl-L-alanine_amidase_Chlamydia_psittaci_:0.0000021661,(WP_011097019.1_N-acetylmuramoyl-L-alanine_amidase_Chlamydia_abortus_:0.0212670856,WP_131744238.1_N-acetylmuramoyl-L-alanine_amidase_Chlamydia_buteonis_:0.0140049630)100:0.0069317107)100:0.0601302431)91:0.0136563696,WP_011458182.1_N-acetylmuramoyl-L-alanine_amidase_Chlamydia_felis_:0.0884376811)97:0.1124172053,WP_021828224.1_N-acetylmuramoyl-L-alanine_amidase_Chlamydia_gallinacea_:0.3541053934)95:0.0908585312,WP_021756549.1_N-acetylmuramoyl-L-alanine_amidase_Chlamydia_pecorum_:0.5469156368)100:0.1060577758,WP_020370288.1_N-acetylmuramoyl-L-alanine_amidase_Chlamydia_ibidis_:0.2208556313)100:0.4154267337)100:1.2109596240,(WP_013181456.1_N-acetylmuramoyl-L-alanine_amidase_Waddlia_chondrophila_:0.9217520997,(WP_013925289.1_N-acetylmuramoyl-L-alanine_amidase_Parachlamydia_acanthamoebae_:0.8633293460,(WP_041018222.1_N-acetylmuramoyl-L-alanine_amidase_Criblamydia_sequanensis_:0.7867490943,WP_098038950.1_N-acetylmuramoyl-L-alanine_amidase_Estrella_lausannensis_:0.7660074337)90:0.2875401146)89:0.2026495545)100:0.7465126754)100:0.6998518335,(WP_007789216.1_N-acetylmuramoyl-L-alanine_amidase_Peptostreptococcus_stomatis_:1.8591500746,(WP_011861075.1_N-acetylmuramoyl-L-alanine_amidase_Clostridioides_difficile_:0.2428132149,(WP_021371417.1_N-acetylmuramoyl-L-alanine_amidase_Clostridioides_difficile_:0.2674057895,WP_073126189.1_N-acetylmuramoyl-L-alanine_amidase_Asaccharospora_irregularis_:0.3824348463)35:0.0598736119)100:1.4831869710)98:0.3753010379)68:0.2276367746,(((((((WP_041758743.1_N-acetylmuramoyl-L-alanine_amidase_Psychroflexus_torquis_:0.0566964573,WP_003439111.1_N-acetylmuramoyl-L-alanine_amidase_Psychroflexus_gondwanensis_:0.0410383118)100:0.1423359143,WP_093365114.1_N-acetylmuramoyl-L-alanine_amidase_Psychroflexus_sediminis_:0.4158546921)100:1.5004723060,((WP_051224462.1_N-acetylmuramoyl-L-alanine_amidase_Flavobacterium_tegetincola_:1.1432448945,WP_123912663.1_N-acetylmuramoyl-L-alanine_amidase_Hanstruepera_neustonica_:1.3637769828)26:0.0863176661,(WP_133533422.1_N-acetylmuramoyl-L-alanine_amidase_Flavobacterium_dankookense_:0.9902807993,WP_135525550.1_N-acetylmuramoyl-L-alanine_amidase_Flavobacterium_sp._DS2-A_:0.9968866331)100:0.3989463844)88:0.3585642279)25:0.1430291593,((WP_053327033.1_N-acetylmuramoyl-L-alanine_amidase_Chryseobacterium_gallinarum_:1.3946005709,WP_163398607.1_N-acetylmuramoyl-L-alanine_amidase_Flavobacterium_fluviatile_:1.3282209764)50:0.2084053746,WP_107037197.1_N-acetylmuramoyl-L-alanine_amidase_Brumimicrobium_mesophilum_:0.9744765839)22:0.0359030652)100:0.6485905788,((((WP_006987911.1_N-acetylmuramoyl-L-alanine_amidase_Gillisia_limnaea_:0.2525886078,WP_025743367.1_MULTISPECIES_N-acetylmuramoyl-L-alanine_amidase_Flavobacteriaceae_:1.2146606677)81:0.1558391050,((WP_034261002.1_N-acetylmuramoyl-L-alanine_amidase_Altibacter_lentus_:0.3700807423,(WP_099647828.1_N-acetylmuramoyl-L-alanine_amidase_Leeuwenhoekiella_nanhaiensis_:0.1439187304,WP_126160973.1_N-acetylmuramoyl-L-alanine_amidase_Arenibacter_sp._GUO666_:0.1820385472)100:0.1531696876)100:0.0940090815,WP_099647584.1_N-acetylmuramoyl-L-alanine_amidase_Leeuwenhoekiella_nanhaiensis_:0.3662787928)100:0.1220939309)80:0.0520684159,((WP_054726485.1_N-acetylmuramoyl-L-alanine_amidase_Algibacter_alginicilyticus_:0.2337478289,WP_093980443.1_N-acetylmuramoyl-L-alanine_amidase_Arenibacter_algicola_:0.3314900650)100:0.1235232320,WP_129018315.1_N-acetylmuramoyl-L-alanine_amidase_Gelidibacter_gilvus_:0.4852491378)99:0.0749457563)86:0.1551637532,WP_143382648.1_N-acetylmuramoyl-L-alanine_amidase_Formosa_sp._PS13_:0.8334710135)100:1.1506078350)97:0.3592457915,(((WP_027009548.1_N-acetylmuramoyl-L-alanine_amidase_Conchiformibius_kuhniae_:0.3032716817,WP_027022232.1_N-acetylmuramoyl-L-alanine_amidase_Conchiformibius_steedae_:0.3824130626)100:0.5089098784,WP_097115041.1_N-acetylmuramoyl-L-alanine_amidase_Alysiella_filiformis_:1.0439903718)99:0.3677179127,(WP_002642953.1_N-acetylmuramoyl-L-alanine_amidase_Simonsiella_muelleri_:1.7516126399,WP_034294680.1_N-acetylmuramoyl-L-alanine_amidase_Alysiella_crassa_:1.1015074020)100:0.4415813057)100:0.6710533649)75:0.0754259401,((WP_005957635.1_N-acetylmuramoyl-L-alanine_amidase_Fusobacterium_necrophorum_:0.6259911349,WP_078694168.1_N-acetylmuramoyl-L-alanine_amidase_Cetobacterium_ceti_:0.9900494165)100:0.6658686295,(WP_052727690.1_N-acetylmuramoyl-L-alanine_amidase_Sneathia_amnii_:0.3260345661,WP_066729666.1_N-acetylmuramoyl-L-alanine_amidase_Sneathia_sanguinegens_:0.3485212520)100:1.0191322640)100:0.7551346393)76:0.2202280598)67:0.1365496768,(WP_052947986.1_AMIN_domain-containing_protein_Aneurinibacillus_tyrosinisolvens_:0.5609070239,WP_091260913.1_AMIN_domain-containing_protein_Aneurinibacillus_thermoaerophilus_:0.5819303370)100:1.2838728110)37:0.1812684061,(((((((WP_003515629.1_N-acetylmuramoyl-L-alanine_amidase_Hungateiclostridium_thermocellum_:0.6290235468,WP_014255669.1_N-acetylmuramoyl-L-alanine_amidase_Hungateiclostridium_clariflavum_:0.9660092116)100:0.3682837628,WP_114297790.1_N-acetylmuramoyl-L-alanine_amidase_Anaerobacterium_chartisolvens_:1.2176214284)100:0.7839776026,((WP_120431142.1_N-acetylmuramoyl-L-alanine_amidase_bacterium_1xD42-87_:0.4510325135,WP_160563455.1_N-acetylmuramoyl-L-alanine_amidase_bacterium_1XD21-13_:0.8209267421)100:1.2972661920,WP_143956281.1_hypothetical_protein_Robertkochia_sp._CL23_:2.0244203284)99:0.5800606410)45:0.7398074750,WP_068714334.1_N-acetylmuramoyl-L-alanine_amidase_Orenia_metallireducens_:1.5860866932)39:0.4227643241,(((WP_011876995.1_AMIN_domain-containing_protein_Desulfotomaculum_reducens_:0.6690304181,(WP_013810432.1_AMIN_domain-containing_protein_Desulfotomaculum_nigrificans_:0.3402022587,(WP_077715087.1_AMIN_domain-containing_protein_Desulfotomaculum_ferrireducens_:0.1892620751,WP_072913475.1_AMIN_domain-containing_protein_Desulfotomaculum_aeronauticum_:0.2114433522)100:0.3364605463)100:0.2382552559)100:0.3001522440,((WP_006521159.1_AMIN_domain-containing_protein_Desulfallas_gibsoniae_:0.2108059060,WP_161822855.1_AMIN_domain-containing_protein_Sporotomaculum_syntrophicum_:0.3580479998)100:0.2319344316,WP_131820817.1_AMIN_domain-containing_protein_Desulfallas_arcticus_:0.4081327705)100:0.6343837429)100:0.5736898838,((WP_003333545.1_AMIN_domain-containing_protein_Brevibacillus_laterosporus_:0.7023001133,(WP_122960115.1_AMIN_domain-containing_protein_Brevibacillus_centrosporus_:0.0088676860,WP_122925704.1_AMIN_domain-containing_protein_Brevibacillus_nitrificans_:0.0176899474)100:0.6124274009)100:0.5582985596,((WP_038286835.1_AMIN_domain-containing_protein_Hungateiclostridium_straminisolvens_:0.8549240993,(WP_149545472.1_AMIN_domain-containing_protein_Thermoanaerobacteraceae_bacterium_A05MB_:0.9393400683,WP_159432374.1_AMIN_domain-containing_protein_Caldanaerobius_fijiensis_:0.8941201840)99:0.3084636954)43:0.1529496827,WP_158080450.1_AMIN_domain-containing_protein_Clostridium_thermoalcaliphilum_:0.8222490575)43:0.2572919970)37:0.0998450176)30:0.0552864482)74:0.3169138378,((WP_013278758.1_AMIN_domain-containing_protein_Acetohalobium_arabaticum_:1.3895959178,WP_071063888.1_AMIN_domain-containing_protein_Andreesenia_angusta_:1.0308440742)54:0.1740512135,WP_027340130.1_AMIN_domain-containing_protein_Halonatronum_saccharophilum_:1.2495989980)100:0.4949426117)74:0.1284244471,(((((WP_041313916.1_AMIN_domain-containing_protein_Heliobacterium_modesticaldum_:0.2293027648,WP_161260855.1_AMIN_domain-containing_protein_Heliobacterium_gestii_:0.2949510458)100:1.3186884990,WP_066667691.1_SH3_domain-containing_protein_Desulfotomaculum_copahuensis_:1.3065653782)91:0.2447546119,((((((WP_014370065.1_AMIN_domain-containing_protein_Paenibacillus_mucilaginosus_:0.5247679974,(WP_062408829.1_AMIN_domain-containing_protein_Paenibacillus_naphthalenovorans_:0.3630351193,WP_089199046.1_AMIN_domain-containing_protein_Paenibacillus_xerothermodurans_:0.6918312736)100:0.1377159669)100:0.1371853216,WP_019534014.1_AMIN_domain-containing_protein_Paenibacillus_ginsengihumi_:0.6588458091)100:0.2829058424,(((WP_084159954.1_AMIN_domain-containing_protein_Paenibacillus_alginolyticus_:0.1362751692,WP_144028666.1_AMIN_domain-containing_protein_Paenibacillus_ferrarius_:0.2003853726)100:0.0870542888,WP_127451506.1_AMIN_domain-containing_protein_Paenibacillus_chondroitinus_:0.1673657316)100:0.0864912807,(WP_082927918.1_AMIN_domain-containing_protein_Paenibacillus_oryzisoli_:0.1522780378,WP_084224923.1_AMIN_domain-containing_protein_Paenibacillus_pectinilyticus_:0.1014985160)100:0.0963760172)100:0.7013815853)41:0.1426224582,(WP_110839835.1_AMIN_domain-containing_protein_Paenibacillus_flagellatus_:0.4092297412,WP_158606877.1_AMIN_domain-containing_protein_Paenibacillus_ginsengarvi_:0.3988090454)100:0.5182343586)98:0.0947039912,WP_158560672.1_AMIN_domain-containing_protein_Paenibacillus_contaminans_:0.9370068264)100:0.2227816884,((WP_005547060.1_AMIN_domain-containing_protein_Paenibacillus_alvei_:0.8675157351,((WP_020617060.1_AMIN_domain-containing_protein_Paenibacillus_daejeonensis_:0.8220692922,WP_068581691.1_AMIN_domain-containing_protein_Paenibacillus_macquariensis_:0.7504267601)97:0.1321492217,((WP_081750789.1_hypothetical_protein_Paenibacillus_sp._1-49_:1.7065797125,WP_054401751.1_AMIN_domain-containing_protein_Paenibacillus_solani_:0.5772028053)94:0.1280453449,(WP_109998437.1_MULTISPECIES_AMIN_domain-containing_protein_Paenibacillus_:0.0475779168,WP_124116253.1_AMIN_domain-containing_protein_Paenibacillus_xylanexedens_:0.0640996964)100:0.4328237402)87:0.0943091197)93:0.1135380469)96:0.2297253815,((((WP_045672541.1_hypothetical_protein_Paenibacillus_beijingensis_:0.4538210882,WP_089523648.1_AMIN_domain-containing_protein_Paenibacillus_herberti_:0.4937593714)100:0.2340893279,WP_125654186.1_AMIN_domain-containing_protein_Paenibacillus_baekrokdamisoli_:0.5867162795)100:0.1346046513,WP_139999458.1_AMIN_domain-containing_protein_Paenibacillus_sp._py1325_:0.8600373392)100:0.2452703347,(WP_082882609.1_AMIN_domain-containing_protein_Paenibacillus_swuensis_:0.7603571863,WP_123043171.1_AMIN_domain-containing_protein_Cohnella_candidum_:0.8628328194)99:0.3167038065)94:0.1028283962)92:0.0808041895)97:0.2664026730)86:0.1107637525,WP_018922042.1_SH3_domain-containing_protein_Salsuginibacillus_kocurii_:1.7356954000)82:0.1788609644,WP_130850538.1_hypothetical_protein_Intestinimonas_timonensis_:1.4188007120)98:0.2434014886)73:0.3335159625)52:0.2130959300,((((((((((((((WP_011125196.1_MULTISPECIES_N-acetylmuramoyl-L-alanine_amidase_Prochlorococcus_:1.2058096587,WP_147012608.1_AMIN_domain-containing_protein_cyanobiont_of_Ornithocercus_magnificus_:0.4220915520)100:0.3895568459,((WP_015108062.1_N-acetylmuramoyl-L-alanine_amidase_Cyanobium_gracile_:0.0214650340,WP_106219879.1_N-acetylmuramoyl-L-alanine_amidase_Aphanothece_minutissima_:0.0058948897)100:0.2384949507,(WP_094590549.1_N-acetylmuramoyl-L-alanine_amidase_Vulcanococcus_limneticus_:0.3000235806,WP_106501887.1_N-acetylmuramoyl-L-alanine_amidase_Cyanobium_usitatum_:0.4015577828)100:0.1374091134)100:0.2425659400)100:0.6291834195,WP_011244268.1_MULTISPECIES_N-acetylmuramoyl-L-alanine_amidase_Synechococcus_:0.7031210905)74:0.3028628097,WP_088890608.1_N-acetylmuramoyl-L-alanine_amidase_Leptolyngbya_ohadii_:0.4032099908)74:0.2766248098,(WP_084415311.1_N-acetylmuramoyl-L-alanine_amidase_Phormidium_willei_:1.1613086603,WP_106172617.1_AMIN_domain-containing_protein_filamentous_cyanobacterium_CCP2_:0.5532030613)79:0.0947912861)72:0.1183905833,((WP_039728165.1_MULTISPECIES_N-acetylmuramoyl-L-alanine_amidase_Cyanobacteria_:0.2430501035,(WP_073607926.1_N-acetylmuramoyl-L-alanine_amidase_Phormidium_tenue_:0.0762903278,WP_035985525.1_AMIN_domain-containing_protein_Leptolyngbya_sp._KIOST-1_:0.0713654461)100:0.2024255514)100:0.4768951372,((WP_044151481.1_MULTISPECIES_AMIN_domain-containing_protein_Cyanobacteria_:0.5399437735,WP_088430738.1_AMIN_domain-containing_protein_Halomicronema_hongdechloris_:0.3697791554)98:0.1840364061,WP_163661529.1_N-acetylmuramoyl-L-alanine_amidase_Leptolyngbyaceae_cyanobacterium_CCMR0082_:0.5588116003)98:0.1347100623)97:0.1342542909)12:0.0401362168,((((WP_011244053.1_N-acetylmuramoyl-L-alanine_amidase_Synechococcus_elongatus_:0.8126552484,(WP_164920663.1_N-acetylmuramoyl-L-alanine_amidase_Thermosynechococcus_elongatus_:0.2882449780,WP_099798786.1_N-acetylmuramoyl-L-alanine_amidase_Synechococcus_lividus_:0.1340186573)100:0.3799826832)73:0.1476598309,WP_161826035.1_N-acetylmuramoyl-L-alanine_amidase_Synechococcales_cyanobacterium_C_:0.5463668799)69:0.0783602293,WP_161826166.1_AMIN_domain-containing_protein_Synechococcales_cyanobacterium_C_:0.9283055351)86:0.1751249778,WP_071455841.1_N-acetylmuramoyl-L-alanine_amidase_Gloeomargarita_lithophora_:1.1185942391)9:0.1464885458)15:0.0398073152,(WP_026099327.1_N-acetylmuramoyl-L-alanine_amidase_Prochlorothrix_hollandica_:0.8486522633,WP_114579729.1_N-acetylmuramoyl-L-alanine_amidase_Oscillatoriales_cyanobacterium_MTP1_:0.6740009057)43:0.1208795387)81:0.0950021700,((((((WP_014277286.1_N-acetylmuramoyl-L-alanine_amidase_Arthrospira_platensis_:0.0113042820,WP_008051495.1_N-acetylmuramoyl-L-alanine_amidase_Limnospira_indica_:0.0246578676)100:0.3342814098,(WP_040484193.1_N-acetylmuramoyl-L-alanine_amidase_Lyngbya_aestuarii_:0.0749321749,WP_049559233.1_N-acetylmuramoyl-L-alanine_amidase_partial_Limnoraphis_robusta_:0.0938061197)100:0.1748729318)100:0.1105919159,(WP_083624289.1_N-acetylmuramoyl-L-alanine_amidase_Planktothrix_paucivesiculata_:0.1159948521,WP_083623741.1_N-acetylmuramoyl-L-alanine_amidase_Planktothrix_serta_:0.0825967831)100:0.2222398334)100:0.3614810814,(WP_044195918.1_N-acetylmuramoyl-L-alanine_amidase_Oscillatoria_acuminata_:0.4521714318,WP_044197851.1_N-acetylmuramoyl-L-alanine_amidase_Oscillatoria_acuminata_:0.4051809171)100:0.2206497342)100:0.2050507855,((((WP_006635265.1_N-acetylmuramoyl-L-alanine_amidase_Microcoleus_vaginatus_:0.0223883095,WP_015176149.1_N-acetylmuramoyl-L-alanine_amidase_Oscillatoria_nigro-viridis_:0.0373413272)100:0.0215570576,(WP_106149810.1_N-acetylmuramoyl-L-alanine_amidase_filamentous_cyanobacterium_Phorm_46_:0.0000028384,WP_106331953.1_N-acetylmuramoyl-L-alanine_amidase_filamentous_cyanobacterium_Phorm_6_:0.0109145261)100:0.1298477919)100:0.1407414425,WP_096829709.1_N-acetylmuramoyl-L-alanine_amidase_Tychonema_bourrellyi_:0.1304929466)100:0.4824481384,WP_015150307.1_N-acetylmuramoyl-L-alanine_amidase_Oscillatoria_acuminata_:0.4709842196)98:0.0957098261)89:0.0808831690,(((WP_009557157.1_N-acetylmuramoyl-L-alanine_amidase_Oscillatoriales_cyanobacterium_JSC-12_:0.5106800841,(WP_082906316.1_AMIN_domain-containing_protein_Phormidesmis_priestleyi_:0.3190081383,((WP_017288248.1_N-acetylmuramoyl-L-alanine_amidase_Leptolyngbya_boryana_:0.5514361002,WP_162424400.1_N-acetylmuramoyl-L-alanine_amidase_Myxacorys_almedinensis_:0.2814094035)100:0.0756592446,WP_162423692.1_AMIN_domain-containing_protein_Myxacorys_almedinensis_:0.5549950788)100:0.0770404538)99:0.0820656404)100:0.0903759391,WP_052128593.1_N-acetylmuramoyl-L-alanine_amidase_Neosynechococcus_sphagnicola_:0.6647234741)90:0.0645610599,WP_088894529.1_N-acetylmuramoyl-L-alanine_amidase_Leptolyngbya_ohadii_:0.6987999599)95:0.0944881088)67:0.0312522806)93:0.0226998680,(((((((((WP_012267849.1_MULTISPECIES_N-acetylmuramoyl-L-alanine_amidase_Microcystis_:0.0121834541,WP_052275407.1_N-acetylmuramoyl-L-alanine_amidase_Microcystis_panniformis_:0.0096635178)100:0.3483417564,WP_106454852.1_N-acetylmuramoyl-L-alanine_amidase_Aphanothece_hegewaldii_:0.3123307065)100:0.1423230633,(WP_012599173.1_N-acetylmuramoyl-L-alanine_amidase_Gloeothece_citriformis_:0.3398219132,(WP_087593056.1_N-acetylmuramoyl-L-alanine_amidase_unicellular_cyanobacterium_SU3_:0.2729722638,WP_124978267.1_N-acetylmuramoyl-L-alanine_amidase_Aphanothece_sacrum_:0.2299360182)100:0.1904590726)100:0.0837764450)100:0.0808803973,WP_073600579.1_N-acetylmuramoyl-L-alanine_amidase_Hydrococcus_rivularis_:0.5418029344)100:0.1467885114,((WP_015191902.1_N-acetylmuramoyl-L-alanine_amidase_Stanieria_cyanosphaera_:0.2917916241,WP_144865290.1_AMIN_domain-containing_protein_Hyella_patelloides_:0.5490548655)100:0.4040270836,((WP_041922710.1_N-acetylmuramoyl-L-alanine_amidase_Cyanobacterium_aponinum_:0.2218226901,WP_017296452.1_N-acetylmuramoyl-L-alanine_amidase_Geminocystis_herdmanii_:0.2630547876)100:0.4249232186,WP_075891999.1_N-acetylmuramoyl-L-alanine_amidase_Limnothrix_rosea_:0.8004322460)86:0.0687618593)96:0.0941205627)97:0.0881381545,(((WP_015229494.1_N-acetylmuramoyl-L-alanine_amidase_Dactylococcopsis_salina_:0.4076857024,WP_146296983.1_AMIN_domain-containing_protein_Euhalothece_natronophila_:0.4784194469)100:0.2260713381,WP_051358216.1_N-acetylmuramoyl-L-alanine_amidase_Rubidibacter_lacunae_:0.5680785428)100:0.2939060634,WP_038330767.1_N-acetylmuramoyl-L-alanine_amidase_filamentous_cyanobacterium_ESFC-1_:0.6358824238)95:0.0482867179)99:0.0603793902,(((WP_017303301.1_N-acetylmuramoyl-L-alanine_amidase_Spirulina_subsalsa_:0.5250821781,WP_026221873.1_N-acetylmuramoyl-L-alanine_amidase_filamentous_cyanobacterium_ESFC-1_:0.3971215341)100:0.3476247210,(WP_026079532.1_N-acetylmuramoyl-L-alanine_amidase_Spirulina_subsalsa_:0.4398078461,(WP_018400585.1_N-acetylmuramoyl-L-alanine_amidase_filamentous_cyanobacterium_ESFC-1_:0.5443476882,WP_072621182.1_N-acetylmuramoyl-L-alanine_amidase_Spirulina_major_:0.6159086025)96:0.1463836384)96:0.0637820546)100:0.0415262686,WP_072622619.1_N-acetylmuramoyl-L-alanine_amidase_Spirulina_major_:0.6377719173)100:0.1301430208)100:0.0759377077,((((((WP_009543072.1_N-acetylmuramoyl-L-alanine_amidase_Crocosphaera_subtropica_:0.0430239449,(WP_008278701.1_N-acetylmuramoyl-L-alanine_amidase_Crocosphaera_chwakensis_:0.0160398082,WP_087588907.1_N-acetylmuramoyl-L-alanine_amidase_unicellular_cyanobacterium_SU3_:0.0325933084)100:0.0400649609)100:0.0722918339,WP_007305288.1_N-acetylmuramoyl-L-alanine_amidase_Crocosphaera_watsonii_:0.0988890192)100:0.1983652577,((WP_012596897.1_N-acetylmuramoyl-L-alanine_amidase_Rippkaea_orientalis_:0.1635758079,WP_085434132.1_N-acetylmuramoyl-L-alanine_amidase_unicellular_cyanobacterium_SU2_:0.1412746019)100:0.0892135301,WP_124975930.1_N-acetylmuramoyl-L-alanine_amidase_Aphanothece_sacrum_:0.3531201593)100:0.0784211038)100:0.2301439891,WP_015955122.1_N-acetylmuramoyl-L-alanine_amidase_Gloeothece_citriformis_:0.4147680259)100:0.7454922085,WP_070393686.1_N-acetylmuramoyl-L-alanine_amidase_Moorea_producens_:0.4811467254)99:0.1257117524,(WP_006101160.1_N-acetylmuramoyl-L-alanine_amidase_Coleofasciculus_chthonoplastes_:0.4726856405,WP_044210067.1_N-acetylmuramoyl-L-alanine_amidase_Coleofasciculus_chthonoplastes_:0.3242690121)98:0.1067150731)99:0.0596120666)99:0.0989367282,(((((((((((((((WP_041565293.1_N-acetylmuramoyl-L-alanine_amidase_Nostoc_punctiforme_:0.0616254490,WP_109012775.1_N-acetylmuramoyl-L-alanine_amidase_Nostoc_commune_:0.0647858743)100:0.0678935289,(WP_073639739.1_N-acetylmuramoyl-L-alanine_amidase_Nostoc_calcicola_:0.0611306368,WP_096539890.1_N-acetylmuramoyl-L-alanine_amidase_Nostoc_linckia_:0.1175727843)100:0.0459586273)100:0.1626664735,WP_006194854.1_N-acetylmuramoyl-L-alanine_amidase_Nodularia_spumigena_:0.3098329420)84:0.0468115488,((WP_062296685.1_N-acetylmuramoyl-L-alanine_amidase_Nostoc_piscinale_:0.0674619858,(WP_096580115.1_N-acetylmuramoyl-L-alanine_amidase_Anabaenopsis_circularis_:0.0113658980,WP_103123765.1_N-acetylmuramoyl-L-alanine_amidase_Nostoc_cycadae_:0.0062880282)100:0.0512912035)100:0.2003973521,WP_011318288.1_MULTISPECIES_N-acetylmuramoyl-L-alanine_amidase_Nostocaceae_:0.2261212748)84:0.0303080307)86:0.0400605644,WP_017654977.1_N-acetylmuramoyl-L-alanine_amidase_Fortiea_contorta_:0.2763114906)89:0.0327104220,((((WP_006278379.1_N-acetylmuramoyl-L-alanine_amidase_Cylindrospermopsis_raciborskii_:0.0174067884,(WP_009341545.1_N-acetylmuramoyl-L-alanine_amidase_Raphidiopsis_brookii_:0.0390216632,WP_096544312.1_N-acetylmuramoyl-L-alanine_amidase_Raphidiopsis_curvata_:0.0523029400)100:0.0123432517)100:0.5194739436,(WP_096565818.1_N-acetylmuramoyl-L-alanine_amidase_Sphaerospermopsis_kisseleviana_:0.0018246155,WP_137667179.1_N-acetylmuramoyl-L-alanine_amidase_Sphaerospermopsis_reniformis_:0.0021214381)100:0.1255013274)81:0.0305530022,(WP_013190295.1_N-acetylmuramoyl-L-alanine_amidase_Trichormus_azollae_:0.1801742312,WP_015212817.1_N-acetylmuramoyl-L-alanine_amidase_Anabaena_cylindrica_:0.1284942719)99:0.0451840139)99:0.0635472792,(((WP_028083503.1_N-acetylmuramoyl-L-alanine_amidase_Dolichospermum_circinale_:0.0647726984,WP_137907987.1_N-acetylmuramoyl-L-alanine_amidase_Dolichospermum_planctonicum_:0.0166197199)100:0.1772331996,(WP_027402278.1_N-acetylmuramoyl-L-alanine_amidase_Aphanizomenon_flos-aquae_:0.0493634622,WP_096665854.1_N-acetylmuramoyl-L-alanine_amidase_Dolichospermum_compactum_:0.0453220804)100:0.1277634115)99:0.0520240351,WP_104386713.1_N-acetylmuramoyl-L-alanine_amidase_Cuspidothrix_issatschenkoi_:0.2652927607)100:0.1969722342)100:0.0958539411)89:0.0383092731,(WP_096645020.1_N-acetylmuramoyl-L-alanine_amidase_Calothrix_brevissima_:0.1735941901,(WP_096731773.1_N-acetylmuramoyl-L-alanine_amidase_Nostoc_carneum_:0.0000022220,(WP_045868877.1_MULTISPECIES_N-acetylmuramoyl-L-alanine_amidase_Nostocales_:0.0348461299,WP_096584219.1_MULTISPECIES_N-acetylmuramoyl-L-alanine_amidase_Nostocales_:0.0180364468)100:0.0183944025)100:0.2536026688)100:0.1523321247)99:0.0636974465,(WP_029634167.1_N-acetylmuramoyl-L-alanine_amidase_Scytonema_hofmanni_UTEX_B_1581_:0.0885354655,WP_039748952.1_N-acetylmuramoyl-L-alanine_amidase_Hassallia_byssoidea_:0.0548990250)100:0.3548597839)91:0.0592386581,(((((((WP_041565294.1_N-acetylmuramoyl-L-alanine_amidase_Nostoc_punctiforme_:0.1483047371,(WP_073639740.1_N-acetylmuramoyl-L-alanine_amidase_Nostoc_calcicola_:0.0485540073,WP_096539892.1_N-acetylmuramoyl-L-alanine_amidase_Nostoc_linckia_:0.1025571574)100:0.0374577798)100:0.0886429326,((((WP_013190294.1_N-acetylmuramoyl-L-alanine_amidase_Trichormus_azollae_:0.1666148861,(WP_096565820.1_N-acetylmuramoyl-L-alanine_amidase_Sphaerospermopsis_kisseleviana_:0.0066583641,WP_137667180.1_N-acetylmuramoyl-L-alanine_amidase_Sphaerospermopsis_reniformis_:0.0067336400)100:0.1874599788)100:0.0338136553,WP_015212816.1_N-acetylmuramoyl-L-alanine_amidase_Anabaena_cylindrica_:0.1489042696)100:0.0859960525,(((WP_028083502.1_N-acetylmuramoyl-L-alanine_amidase_Dolichospermum_circinale_:0.0837007464,WP_137907988.1_N-acetylmuramoyl-L-alanine_amidase_Dolichospermum_planctonicum_:0.0355149185)100:0.1304464477,(WP_027402279.1_N-acetylmuramoyl-L-alanine_amidase_Aphanizomenon_flos-aquae_:0.0392055661,WP_096665857.1_N-acetylmuramoyl-L-alanine_amidase_Dolichospermum_compactum_:0.0332233621)100:0.1410398463)84:0.0385098841,WP_104386716.1_N-acetylmuramoyl-L-alanine_amidase_Cuspidothrix_issatschenkoi_:0.2813922081)100:0.2181541488)100:0.0871346509,(WP_015210177.1_N-acetylmuramoyl-L-alanine_amidase_Cylindrospermum_stagnale_:0.1490711944,(WP_062298581.1_N-acetylmuramoyl-L-alanine_amidase_Nostoc_piscinale_:0.2837860774,WP_011318289.1_MULTISPECIES_N-acetylmuramoyl-L-alanine_amidase_Nostocaceae_:0.2291875479)100:0.0655249719)98:0.0329024203)99:0.0330610305)100:0.0842339784,WP_029634165.1_N-acetylmuramoyl-L-alanine_amidase_Scytonema_hofmanni_UTEX_B_1581_:0.2496782085)96:0.0855581298,((((WP_016865076.1_N-acetylmuramoyl-L-alanine_amidase_Fischerella_muscicola_:0.0402552050,WP_009458037.1_N-acetylmuramoyl-L-alanine_amidase_Fischerella_thermalis_:0.0279486944)100:0.0706965387,(WP_135106872.1_N-acetylmuramoyl-L-alanine_amidase_Mastigocladus_laminosus_:0.0201174725,WP_131115053.1_N-acetylmuramoyl-L-alanine_amidase_Westiellopsis_prolifica_:0.0118914275)100:0.1337432430)100:0.0867704485,WP_016879088.1_N-acetylmuramoyl-L-alanine_amidase_Chlorogloeopsis_fritschii_:0.2020338389)100:0.1558274260,(WP_015200301.1_N-acetylmuramoyl-L-alanine_amidase_Calothrix_parietina_:0.3466408522,WP_127085444.1_N-acetylmuramoyl-L-alanine_amidase_Calothrix_desertica_:0.3128598676)100:0.1383667308)84:0.0438706682)99:0.0685109742,((((WP_017319259.1_N-acetylmuramoyl-L-alanine_amidase_Mastigocladopsis_repens_:0.0791323228,WP_041041031.1_N-acetylmuramoyl-L-alanine_amidase_Tolypothrix_campylonemoides_:0.1371897647)95:0.0291627972,WP_087544681.1_N-acetylmuramoyl-L-alanine_amidase_Nostocales_cyanobacterium_HT-58-2_:0.1116686947)94:0.0368697258,WP_048871034.1_N-acetylmuramoyl-L-alanine_amidase_Scytonema_tolypothrichoides_:0.1568602386)100:0.1115603528,(WP_017746682.1_N-acetylmuramoyl-L-alanine_amidase_Scytonema_hofmannii_:0.0504536215,WP_038109530.1_N-acetylmuramoyl-L-alanine_amidase_Tolypothrix_bouteillei_:0.0680094010)100:0.3794744457)100:0.1786066037)95:0.0909634187,((WP_017319258.1_N-acetylmuramoyl-L-alanine_amidase_Mastigocladopsis_repens_:0.0647606398,(WP_041041027.1_N-acetylmuramoyl-L-alanine_amidase_Tolypothrix_campylonemoides_:0.1124310014,WP_087544685.1_N-acetylmuramoyl-L-alanine_amidase_Nostocales_cyanobacterium_HT-58-2_:0.0715746531)100:0.0202624727)100:0.1287289753,(WP_026135022.1_N-acetylmuramoyl-L-alanine_amidase_Scytonema_hofmannii_:0.0448764665,WP_038109533.1_N-acetylmuramoyl-L-alanine_amidase_Tolypothrix_bouteillei_:0.0919443847)100:0.1950051791)100:0.1541511013)88:0.0425328128,(((WP_016865077.1_N-acetylmuramoyl-L-alanine_amidase_Fischerella_muscicola_:0.0163621837,WP_009458035.1_N-acetylmuramoyl-L-alanine_amidase_Fischerella_thermalis_:0.0171800531)100:0.0836867868,(WP_017312457.1_MULTISPECIES_N-acetylmuramoyl-L-alanine_amidase_Hapalosiphonaceae_:0.0036383487,WP_131115055.1_N-acetylmuramoyl-L-alanine_amidase_Westiellopsis_prolifica_:0.0091362781)100:0.0817047608)100:0.1375263049,WP_016879087.1_N-acetylmuramoyl-L-alanine_amidase_Chlorogloeopsis_fritschii_:0.2397935888)100:0.2430644208)43:0.0346633132)52:0.0507101418,(WP_015200302.1_N-acetylmuramoyl-L-alanine_amidase_Calothrix_parietina_:0.3247606805,WP_127085442.1_N-acetylmuramoyl-L-alanine_amidase_Calothrix_desertica_:0.3354141830)100:0.2336012636)93:0.0565346136,((WP_008235902.1_N-acetylmuramoyl-L-alanine_amidase_Richelia_intracellularis_:0.3815800314,WP_088240876.1_N-acetylmuramoyl-L-alanine_amidase_Calothrix_rhizosoleniae_:0.2092401908)100:0.2585654195,(WP_027841053.1_N-acetylmuramoyl-L-alanine_amidase_Mastigocoleus_testarum_:0.5236471384,WP_096657639.1_N-acetylmuramoyl-L-alanine_amidase_Calothrix_parasitica_:0.3427022196)100:0.1176377116)75:0.0392585732)85:0.0712204146,WP_088243215.1_N-acetylmuramoyl-L-alanine_amidase_Calothrix_rhizosoleniae_:0.6843573527)100:0.1576998311,WP_073595314.1_N-acetylmuramoyl-L-alanine_amidase_Phormidium_ambiguum_:0.6169853617)57:0.0572760831,(((WP_015152747.1_AMIN_domain-containing_protein_Chroococcidiopsis_thermalis_:0.0269339066,WP_106167182.1_AMIN_domain-containing_protein_Chroococcidiopsis_cubana_:0.0077955405)43:0.0151687271,WP_039715514.1_AMIN_domain-containing_protein_Scytonema_millei_:0.0340689319)100:0.6272175338,(WP_045053502.1_N-acetylmuramoyl-L-alanine_amidase_Aliterella_atlantica_:0.3876054012,(WP_073551105.1_AMIN_domain-containing_protein_Chroogloeocystis_siderophila_:0.0749356263,WP_099703998.1_N-acetylmuramoyl-L-alanine_amidase_Chroococcales_cyanobacterium_IPPAS_B-1203_:0.0568269569)100:0.2936520467)99:0.0963629733)93:0.1084310083)60:0.0327638916,(WP_044210876.1_N-acetylmuramoyl-L-alanine_amidase_Coleofasciculus_chthonoplastes_:0.5891539310,((WP_015161192.1_N-acetylmuramoyl-L-alanine_amidase_Chamaesiphon_minutus_:0.0385665983,WP_106299414.1_N-acetylmuramoyl-L-alanine_amidase_Chamaesiphon_polymorphus_:0.0830604202)100:1.1246226100,WP_015204256.1_N-acetylmuramoyl-L-alanine_amidase_Crinalium_epipsammum_:0.3970678013)99:0.1779100789)63:0.0837770191)100:0.0774247141)97:0.0528010766)88:0.1179677374,(WP_148288114.1_DUF3747_domain-containing_protein_Prochlorothrix_hollandica_:0.6043374633,(WP_088431471.1_DUF3747_domain-containing_protein_Halomicronema_hongdechloris_:0.5069000657,WP_146150796.1_N-acetylmuramoyl-L-alanine_amidase_partial_filamentous_cyanobacterium_CCP3_:0.3523077376)100:0.1847512674)100:0.9694887207)100:0.5121204138,((((((WP_081721971.1_N-acetylmuramoyl-L-alanine_amidase_Geminisphaera_colitermitum_:0.4545518702,WP_162525331.1_N-acetylmuramoyl-L-alanine_amidase_Rariglobus_hedericola_:0.7196370042)100:1.0332374710,(WP_052882801.1_N-acetylmuramoyl-L-alanine_amidase_Kiritimatiella_glycovorans_:0.7578851445,(WP_136064523.1_N-acetylmuramoyl-L-alanine_amidase_Kiritimatiellales_bacterium_:0.3964686834,WP_155504178.1_hypothetical_protein_Kiritimatiellae_bacterium_:1.0245843457)100:0.6887076582)100:0.5516129932)100:0.5825727158,(((WP_006978713.1_N-acetylmuramoyl-L-alanine_amidase_Chthoniobacter_flavus_:0.9425439888,WP_084400134.1_N-acetylmuramoyl-L-alanine_amidase_Terrimicrobium_sacchariphilum_:0.8322659462)100:0.3465094690,WP_159434855.1_hypothetical_protein_Rubritalea_squalenifaciens_:1.2696340116)82:0.1587383281,WP_075079124.1_hypothetical_protein_Terrimicrobium_sacchariphilum_:1.1367995742)100:0.3794590050)100:0.5990527311,(((((WP_157210720.1_hypothetical_protein_Verrucomicrobium_spinosum_:0.3282322228,WP_113960960.1_hypothetical_protein_Roseimicrobium_gellanilyticum_:0.4343700573)100:0.1163031611,WP_138087186.1_N-acetylmuramoyl-L-alanine_amidase_Verrucobacter_flavum_:0.6107605125)100:0.1689799394,WP_078814771.1_N-acetylmuramoyl-L-alanine_amidase_Prosthecobacter_debontii_:0.7183132873)100:1.2280935720,WP_007413631.1_N-acetylmuramoyl-L-alanine_amidase_Pedosphaera_parvula_:1.6619538690)97:0.1915707941,WP_142660918.1_N-acetylmuramoyl-L-alanine_amidase_Methylacidimicrobium_tartarophylax_:1.5633056295)99:0.0841464695)98:0.2228313125,((((WP_006980790.1_N-acetylmuramoyl-L-alanine_amidase_Chthoniobacter_flavus_:1.0740532684,WP_146850299.1_N-acetylmuramoyl-L-alanine_amidase_Brevifollis_gellanilyticus_:1.6950264028)94:0.3422000782,WP_113956348.1_N-acetylmuramoyl-L-alanine_amidase_Roseimicrobium_gellanilyticum_:1.9866607527)98:0.5467347272,(WP_084400094.1_N-acetylmuramoyl-L-alanine_amidase_Terrimicrobium_sacchariphilum_:1.2279301518,WP_084400744.1_N-acetylmuramoyl-L-alanine_amidase_Terrimicrobium_sacchariphilum_:1.5338989220)99:0.3694992511)93:0.2099015146,(WP_009059149.1_N-acetylmuramoyl-L-alanine_amidase_Methylacidiphilum_fumariolicum_:0.0640793003,WP_039720768.1_N-acetylmuramoyl-L-alanine_amidase_Methylacidiphilum_kamchatkense_:0.0273034807)100:1.5651310370)80:0.0517611899)99:0.3000591390,(WP_023174024.1_N-acetylmuramoyl-L-alanine_amidase_Gloeobacter_kilaueensis_:1.7425758200,WP_106380695.1_hypothetical_protein_Abditibacterium_utsteinense_:1.8653281148)92:0.1680739625)86:0.1169917076)65:0.0870163866,((((((((WP_010942466.1_N-acetylmuramoyl-L-alanine_amidase_Geobacter_sulfurreducens_:0.0463631869,(WP_039644414.1_N-acetylmuramoyl-L-alanine_amidase_Geobacter_soli_:0.0000026508,WP_066357357.1_N-acetylmuramoyl-L-alanine_amidase_Geobacter_anodireducens_:0.0031200101)100:0.0983163330)100:0.1852867757,(WP_004511643.1_AMIN_domain-containing_protein_Geobacter_metallireducens_:0.3266188524,(WP_012647839.1_N-acetylmuramoyl-L-alanine_amidase_Geobacter_daltonii_:0.4910107699,WP_145019951.1_AMIN_domain-containing_protein_Geobacter_argillaceus_:0.4269149534)27:0.0791943610)27:0.0436594359)99:0.5174158408,WP_156826964.1_AMIN_domain-containing_protein_Geopsychrobacter_electrodiphilus_:1.2193201371)100:0.9724830205,((WP_013006775.1_AMIN_domain-containing_protein_Deferribacter_desulfuricans_:0.8520322594,WP_036790425.1_N-acetylmuramoyl-L-alanine_amidase_Porphyromonas_canoris_:1.5518784850)92:0.1556596504,WP_011697600.1_N-acetylmuramoyl-L-alanine_amidase_Syntrophobacter_fumaroxidans_:1.0568057951)99:0.6456679239)90:0.2367163803,WP_095983252.1_N-acetylmuramoyl-L-alanine_amidase_Melittangium_boletus_:1.4407834597)100:0.4946185276,((((WP_019533476.1_hypothetical_protein_Paenibacillus_ginsengihumi_:0.5018292245,((((WP_063761701.1_N-acetylmuramoyl-L-alanine_amidase_Paenibacillus_tyrfis_:0.0295864816,WP_127463176.1_N-acetylmuramoyl-L-alanine_amidase_partial_Paenibacillus_elgii_:0.0275885395)100:0.0576812642,WP_090669367.1_N-acetylmuramoyl-L-alanine_amidase_Paenibacillus_tianmuensis_:0.0409736183)100:0.2259471324,WP_062410989.1_N-acetylmuramoyl-L-alanine_amidase_Paenibacillus_naphthalenovorans_:0.2028220226)100:0.1123431432,WP_127607801.1_N-acetylmuramoyl-L-alanine_amidase_Paenibacillus_validus_:0.2924502505)100:0.1180668541)100:0.3772207128,((WP_068665459.1_N-acetylmuramoyl-L-alanine_amidase_Paenibacillus_oryzisoli_:0.1583099741,WP_065851765.1_N-acetylmuramoyl-L-alanine_amidase_Paenibacillus_pectinilyticus_:0.1355877630)100:0.2455802114,WP_126142913.1_N-acetylmuramoyl-L-alanine_amidase_Paenibacillus_whitsoniae_:0.2332354897)100:0.3734887800)100:0.1116834794,WP_155700411.1_N-acetylmuramoyl-L-alanine_amidase_Paenibacillus_sp._ML311-T8_:0.8027759924)100:0.1859791091,WP_052304504.1_hypothetical_protein_Paenibacillus_larvae_:0.6091834519)100:0.8356816759)84:0.1128724814,WP_068135631.1_AMIN_domain-containing_protein_Limnochorda_pilosa_:1.7691039584)63:0.0966590138,((((WP_015945258.1_N-acetylmuramoyl-L-alanine_amidase_Desulfitobacterium_hafniense_:0.0240266267,WP_072773552.1_N-acetylmuramoyl-L-alanine_amidase_Desulfitobacterium_chlororespirans_:0.0166252349)100:0.0479843983,(WP_083879880.1_N-acetylmuramoyl-L-alanine_amidase_Desulfitobacterium_dichloroeliminans_:0.3254140756,WP_014795591.1_N-acetylmuramoyl-L-alanine_amidase_Desulfitobacterium_dehalogenans_:0.0694942848)63:0.0243972853)100:1.4406014400,(WP_080063362.1_N-acetylmuramoyl-L-alanine_amidase_Ruminiclostridium_hungatei_:0.6168119384,WP_110461593.1_N-acetylmuramoyl-L-alanine_amidase_Ruminiclostridium_sufflavum_:0.5532581424)100:1.1514454890)99:0.3641922200,((WP_007424579.1_MULTISPECIES_N-acetylmuramoyl-L-alanine_amidase_Acidiphilium_:1.7068569052,WP_038317314.1_N-acetylmuramoyl-L-alanine_amidase_Kingella_kingae_:1.2335162531)99:0.1783985162,(WP_156803503.1_LysM_peptidoglycan-binding_domain-containing_protein_Frateuria_aurantia_:0.9088694586,(WP_090210911.1_N-acetylmuramoyl-L-alanine_amidase_Pseudomonas_asplenii_:0.0036199428,WP_026007671.1_N-acetylmuramoyl-L-alanine_amidase_Pseudomonas_fuscovaginae_:0.0000021558)100:1.0640790240)100:0.8015628505)98:0.2775911947)99:0.4794969982)34:0.1115178893)44:0.0866666278,(WP_075858676.1_N-acetylmuramoyl-L-alanine_amidase_Carboxydothermus_pertinax_:1.5818961308,WP_073146715.1_stage_II_sporulation_protein_D_Paramaledivibacter_caminithermalis_:2.0536737868)54:0.6494133265)47:0.1182321770)38:0.1425145732,((((((((WP_003867780.1_MULTISPECIES_N-acetylmuramoyl-L-alanine_amidase_Thermoanaerobacter_:0.8719461394,(WP_013296877.1_N-acetylmuramoyl-L-alanine_amidase_Thermoanaerobacterium_thermosaccharolyticum_:0.1920546092,(WP_013787053.1_N-acetylmuramoyl-L-alanine_amidase_Thermoanaerobacterium_xylanolyticum_:0.0487733088,(WP_045408843.1_N-acetylmuramoyl-L-alanine_amidase_Thermoanaerobacterium_saccharolyticum_:0.0000028297,WP_014757827.1_N-acetylmuramoyl-L-alanine_amidase_Thermoanaerobacterium_aotearoense_:0.1074577224)100:0.0215700701)100:0.0953125485)100:0.5080611635)100:0.5081665970,WP_054875862.1_N-acetylmuramoyl-L-alanine_amidase_Oxobacter_pfennigii_:0.9393869766)94:0.0882494696,((WP_017744218.1_N-acetylmuramoyl-L-alanine_amidase_Scytonema_hofmannii_:0.2664113369,WP_107805784.1_N-acetylmuramoyl-L-alanine_amidase_Nodularia_spumigena_:0.4123541341)100:1.1579750630,WP_094548296.1_hypothetical_protein_Petroclostridium_xylanilyticum_:1.1437456579)99:0.5303691633)98:0.3128436273,(WP_103896709.1_SH3_domain-containing_protein_Caloramator_fervidus_:1.3188494505,WP_051350734.1_SH3_domain-containing_protein_Caloramator_proteoclasticus_:0.8303361845)100:0.6928276396)97:0.2310195642,((((WP_006000017.1_N-acetylmuramoyl-L-alanine_amidase_Desulfuromonas_acetoxidans_:3.1379316952,(WP_156807523.1_N-acetylmuramoyl-L-alanine_amidase_Effusibacillus_pohliae_:1.0307188678,WP_120188960.1_hypothetical_protein_Ammoniphilus_oxalaticus_:1.2892015508)100:0.3895292208)93:0.4654141815,((WP_007505771.1_cell_wall_hydrolase/autolysin_Caldalkalibacillus_thermarum_:1.2703167133,WP_143018961.1_SH3_domain-containing_protein_partial_Natribacillus_halophilus_:1.3316585301)89:0.1695464039,((((WP_027356122.1_N-acetylmuramoyl-L-alanine_amidase_Desulfofundulus_thermocisternus_:0.0257412369,WP_073167647.1_N-acetylmuramoyl-L-alanine_amidase_Desulfofundulus_australicus_:0.0070464231)100:1.1243186040,WP_052218237.1_N-acetylmuramoyl-L-alanine_amidase_Thermincola_ferriacetica_:0.9598246971)100:0.3901698563,(WP_052154184.1_N-acetylmuramoyl-L-alanine_amidase_Thermoactinomyces_daqus_:0.4826097038,WP_132223686.1_N-acetylmuramoyl-L-alanine_amidase_partial_Laceyella_sacchari_:0.2468249089)100:1.1669748030)100:0.3250900774,(WP_066351564.1_hypothetical_protein_Fervidicola_ferrireducens_:0.2105251188,WP_066354215.1_hypothetical_protein_Fervidicola_ferrireducens_:0.4732729010)100:1.4516358030)98:0.5411860648)97:0.1463888055)95:0.3102845165,((((WP_014966723.1_N-acetylmuramoyl-L-alanine_amidase_Gottschalkia_acidurici_:0.1786508156,WP_072977043.1_N-acetylmuramoyl-L-alanine_amidase_Tissierella_praeacuta_:0.2661187779)100:0.3742800379,(WP_075727329.1_N-acetylmuramoyl-L-alanine_amidase_Tissierella_creatinophila_:0.8856607865,(WP_084725372.1_hypothetical_protein_Tissierella_praeacuta_:0.1990388693,WP_115322161.1_N-acetylmuramoyl-L-alanine_amidase_Tissierella_praeacuta_:0.1671766529)100:0.6306108018)94:0.1668119114)97:0.2785455718,(WP_071062743.1_N-acetylmuramoyl-L-alanine_amidase_Andreesenia_angusta_:0.2214190974,WP_084655688.1_N-acetylmuramoyl-L-alanine_amidase_Andreesenia_angusta_:0.3420163366)100:1.3015452900)100:0.3446721027,(WP_052139344.1_N-acetylmuramoyl-L-alanine_amidase_Clostridium_baratii_:0.3449967347,WP_143324064.1_SH3_domain-containing_protein_Clostridium_thermobutyricum_:0.3915584580)100:1.6883113400)67:0.0901743381)71:0.1145795025,((WP_013782427.1_N-acetylmuramoyl-L-alanine_amidase_Mahella_australiensis_:0.5831163999,WP_066669157.1_N-acetylmuramoyl-L-alanine_amidase_Desulfotomaculum_copahuensis_:0.6643271663)100:0.3069588227,WP_114298691.1_hypothetical_protein_Anaerobacterium_chartisolvens_:1.2367504675)100:0.4408652789)79:0.1339220667)79:0.2801226996,(((WP_029194636.1_N-acetylmuramoyl-L-alanine_amidase_Paenibacillus_alginolyticus_:1.8291858262,WP_050069858.1_N-acetylmuramoyl-L-alanine_amidase_Anaerosalibacter_massiliensis_:1.3962429761)95:0.2991932531,WP_089862671.1_N-acetylmuramoyl-L-alanine_amidase_Halanaerobium_salsuginis_:1.4131110085)94:0.3471085728,WP_077177376.1_SH3_domain-containing_protein_Carboxydothermus_islandicus_:1.7311123944)83:0.3632442400)7:0.0000020334,(WP_084765066.1_N-acetylmuramoyl-L-alanine_amidase_Clostridium_intestinale_:1.7889682192,(((WP_052447241.1_hypothetical_protein_Clostridium_polynesiense_:0.7943312485,WP_073005500.1_hypothetical_protein_Clostridium_amylolyticum_:0.7642796310)100:0.5095491132,WP_094754395.1_hypothetical_protein_Criibacterium_bergeronii_:1.7889573493)96:0.3142464312,WP_080913542.1_hypothetical_protein_Varibaculum_timonense_:1.8532647229)95:0.3382582578)95:0.1854145884)49:0.1680872115,((((WP_012864460.1_N-acetylmuramoyl-L-alanine_amidase_Veillonella_parvula_:0.0455726056,(WP_105093862.1_N-acetylmuramoyl-L-alanine_amidase_Veillonella_infantium_:0.0247524130,WP_039969139.1_N-acetylmuramoyl-L-alanine_amidase_Veillonella_dispar_:0.0100885299)98:0.0526494881)98:0.0771034127,(WP_059362874.1_N-acetylmuramoyl-L-alanine_amidase_Veillonella_tobetsuensis_:0.0640416001,WP_156931323.1_N-acetylmuramoyl-L-alanine_amidase_Veillonella_atypica_:0.0714936788)100:0.1255320254)100:1.3127266600,(WP_007069721.1_N-acetylmuramoyl-L-alanine_amidase_Dialister_invisus_:1.4469872719,(WP_011392786.1_N-acetylmuramoyl-L-alanine_amidase_Moorella_thermoacetica_:0.5711712903,WP_084665510.1_hypothetical_protein_Thermanaeromonas_toyohensis_:0.7178539177)100:0.9529874925)99:0.1325969456)98:0.4100361405,((((((((((WP_010648518.1_SH3_domain-containing_protein_Oceanobacillus_massiliensis_:0.5244490888,WP_067727991.1_SH3_domain-containing_protein_Oceanobacillus_damuensis_:0.3648750589)100:0.2156724566,WP_017798578.1_SH3_domain-containing_protein_Oceanobacillus_kimchii_:0.8751071389)100:0.1629857083,WP_080146396.1_SH3_domain-containing_protein_Marinilactibacillus_piezotolerans_:1.7180475004)100:0.5287052931,(WP_083443676.1_N-acetylmuramoyl-L-alanine_amidase_Ornithinibacillus_contaminans_:1.1318045881,WP_109985215.1_SH3_domain-containing_protein_Gracilibacillus_dipsosauri_:1.0362129081)99:0.1219956372)68:0.1512058534,(WP_051359459.1_N-acetylmuramoyl-L-alanine_amidase_Paucisalibacillus_globulus_:0.7321956341,WP_072889455.1_N-acetylmuramoyl-L-alanine_amidase_Ornithinibacillus_halophilus_:0.8558417817)100:0.5901762143)98:0.1732653205,WP_079530376.1_SH3_domain-containing_protein_Halobacillus_hunanensis_:1.2743798612)20:0.1340649926,(((((WP_027107052.1_N-acetylmuramoyl-L-alanine_amidase_Lactobacillus_ceti_:1.1232064236,(WP_002295084.1_MULTISPECIES_N-acetylmuramoyl-L-alanine_amidase_Enterococcus_:0.0000028760,WP_070704517.1_MULTISPECIES_N-acetylmuramoyl-L-alanine_amidase_Enterococcus_:0.0152381875)100:1.4365636280)96:0.1140037039,WP_084030232.1_SH3_domain-containing_protein_Atopobacter_phocae_:0.8721704588)100:1.1391149810,WP_053401018.1_SH3_domain-containing_protein_Bacillus_koreensis_:1.0160717473)70:0.3954998707,((WP_038243457.1_SH3_domain-containing_protein_Virgibacillus_massiliensis_:0.4271633005,WP_077706882.1_SH3_domain-containing_protein_Virgibacillus_dokdonensis_:0.6810980678)100:0.2700964959,(WP_084157521.1_SH3_domain-containing_protein_Oceanobacillus_manasiensis_:0.6883231597,(((WP_089062353.1_SH3_domain-containing_protein_Virgibacillus_phasianinus_:0.1499298514,WP_089531981.1_SH3_domain-containing_protein_Virgibacillus_necropolis_:0.3441771436)100:0.3886944725,WP_072887793.1_SH3_domain-containing_protein_Ornithinibacillus_halophilus_:0.8217068029)62:0.1053737011,WP_115748250.1_SH3_domain-containing_protein_Oceanobacillus_chungangensis_:0.6844385843)79:0.1195887778)93:0.1521216486)100:1.1073347610)33:0.1563828899,(WP_078410901.1_SH3_domain-containing_protein_Bacillus_abyssalis_:0.7843657275,WP_150273368.1_SH3_domain-containing_protein_Paenibacillus_sp._SYSU_G01001_:1.0054196741)100:0.7638598317)20:0.0862216828)71:0.1371841511,WP_037574195.1_SH3_domain-containing_protein_Staphylococcus_chromogenes_:1.7429686184)99:0.1350027798,(WP_077540425.1_N-acetylmuramoyl-L-alanine_amidase_Sedimentisphaera_cyanobacteriorum_:0.1051027647,WP_085755696.1_N-acetylmuramoyl-L-alanine_amidase_Sedimentisphaera_salicampi_:0.0903642497)100:2.0387083980)95:0.0542424826,((WP_083906130.1_SH3_domain-containing_protein_Desulfurispora_thermophila_:1.2591137038,((WP_027364137.1_SH3_domain-containing_protein_Desulfallas_alcoholivorax_:0.1392094844,WP_165613319.1_SH3_domain-containing_protein_Desulfallas_arcticus_:0.1018471902)100:0.2284891693,WP_092485757.1_SH3_domain-containing_protein_Desulfallas_geothermicus_:0.3362925793)100:0.9242079139)99:0.1733716427,WP_089611985.1_AMIN_domain-containing_protein_Dehalobacterium_formicoaceticum_:1.6834538940)98:0.1556880322)95:0.0870874067)69:0.0536622871)27:0.0752491118)73:0.2070301048,(WP_029691739.1_YSIRK-type_signal_peptide-containing_protein_partial_Streptococcus_hyovaginalis_:1.6230744833,((WP_084372393.1_hypothetical_protein_Bacillus_krulwichiae_:1.8622564658,WP_066144224.1_hypothetical_protein_Bacillus_lentus_:1.7429144806)87:0.2575208592,WP_093192953.1_N-acetylmuramoyl-L-alanine_amidase_Salimicrobium_halophilum_:1.5822525196)97:0.1729269015)76:0.1354398780)87:0.1496537824,(WP_008516100.1_N-acetylmuramoyl-L-alanine_amidase_Dethiobacter_alkaliphilus_:0.7548344441,WP_138810511.1_SH3_domain-containing_protein_Bacillus_natronophilus_:1.2370707035)100:0.7895380611)90:0.2149261860,((WP_083446670.1_SH3_domain-containing_protein_Bacillus_koreensis_:1.0674731034,WP_156483513.1_SH3_domain-containing_protein_Bacillus_fastidiosus_:0.9877973000)100:0.4790062467,((WP_071310394.1_N-acetylmuramoyl-L-alanine_amidase_Anaerobacillus_alkalilacustris_:0.0506347054,WP_071388347.1_N-acetylmuramoyl-L-alanine_amidase_Anaerobacillus_alkalidiazotrophicus_:0.0471490712)100:0.9143324314,(WP_078431826.1_N-acetylmuramoyl-L-alanine_amidase_Bacillus_halosaccharovorans_:0.2400989873,WP_121663683.1_N-acetylmuramoyl-L-alanine_amidase_Bacillus_litoralis_:0.3174596735)100:1.4374887660)61:0.1818854830)100:0.3745199220)90:0.2477267319,((((WP_011248134.1_N-acetylmuramoyl-L-alanine_amidase_Bacillus_clausii_:0.0085252957,WP_073305264.1_N-acetylmuramoyl-L-alanine_amidase_Bacillus_rhizosphaerae_:0.0083708831)100:0.8280623149,(((WP_051748270.1_N-acetylmuramoyl-L-alanine_amidase_Terribacillus_goriensis_:0.0056656152,WP_093880741.1_N-acetylmuramoyl-L-alanine_amidase_Terribacillus_saccharophilus_:0.0000023701)97:0.0299813888,(WP_093725963.1_N-acetylmuramoyl-L-alanine_amidase_Terribacillus_halophilus_:0.1805231886,WP_097038713.1_N-acetylmuramoyl-L-alanine_amidase_Terribacillus_aidingensis_:0.3013518742)100:0.1039557677)100:0.9370537117,(WP_082676700.1_N-acetylmuramoyl-L-alanine_amidase_Bacillus_shacheensis_:0.4995811210,WP_079528939.1_N-acetylmuramoyl-L-alanine_amidase_Halobacillus_hunanensis_:0.7154545105)100:0.2852608560)99:0.1998956471)100:0.3577312699,WP_088910383.1_N-acetylmuramoyl-L-alanine_amidase_Brevibacillus_formosus_:1.7603587548)99:0.2345436808,((WP_038558494.1_MULTISPECIES_SH3_domain-containing_protein_Terribacillus_:0.0728504818,WP_093727313.1_SH3_domain-containing_protein_Terribacillus_halophilus_:0.1201417880)100:0.0426116192,WP_097042995.1_SH3_domain-containing_protein_Terribacillus_aidingensis_:0.1467584973)100:1.0899019310)89:0.2339646655)98:0.1903129052,(((((((WP_157998034.1_SH3_domain-containing_protein_Ornithinibacillus_scapharcae_:0.7195702329,WP_139254063.1_SH3_domain-containing_protein_Halobacillus_karajensis_:0.5603633314)99:0.1207044688,WP_049683278.1_SH3_domain-containing_protein_Bacillus_loiseleuriae_:0.5310768862)100:0.0994112415,((WP_115823892.1_SH3_domain-containing_protein_Halobacillus_trueperi_:0.0072843971,WP_089651955.1_SH3_domain-containing_protein_Halobacillus_aidingensis_:0.0045843397)100:0.8295381300,WP_089740649.1_SH3_domain-containing_protein_Gracilibacillus_ureilyticus_:0.6796676818)84:0.1095857374)91:0.0714996284,(WP_066269133.1_SH3_domain-containing_protein_Bacillus_acidicola_:1.2746744940,WP_151534707.1_SH3_domain-containing_protein_Bacillus_depressus_:0.5604658671)85:0.1606786541)86:0.0831231990,WP_118874979.1_SH3_domain-containing_protein_Lysinibacillus_yapensis_:0.7157254279)100:0.1861432773,(((WP_028393475.1_SH3_domain-containing_protein_Bacillus_cihuensis_:0.4192645685,WP_137743489.1_SH3_domain-containing_protein_Bacillus_siralis_:0.3957441619)100:0.1548850409,((WP_052698394.1_SH3_domain-containing_protein_Domibacillus_enclensis_:0.3436125061,WP_076763662.1_SH3_domain-containing_protein_Domibacillus_epiphyticus_:0.1966670183)100:0.2236442074,(WP_050180205.1_cell_wall_hydrolase_Domibacillus_robiginosus_:0.3536019061,WP_050183339.1_SH3_domain-containing_protein_Domibacillus_robiginosus_:0.2129608293)100:0.1845781917)100:0.2872154182)81:0.1289753601,WP_142305181.1_cell_wall_hydrolase_Bacillus_oleivorans_:0.8576722175)100:0.4994846722)100:0.2246896070,((((WP_051302392.1_SH3_domain-containing_protein_Bacillus_aidingensis_:0.1835347089,WP_093337383.1_SH3_domain-containing_protein_Salibacterium_halotolerans_:0.3238575338)100:0.1632472764,((WP_125554447.1_SH3_domain-containing_protein_Bacillus_salarius_:0.1628465907,WP_125556112.1_SH3_domain-containing_protein_Bacillus_salarius_:0.2055577665)100:0.1803686264,(WP_091274325.1_SH3_domain-containing_protein_Alteribacillus_persepolensis_:0.5084750644,WP_091584440.1_MULTISPECIES_SH3_domain-containing_protein_Bacillaceae_:0.1804746462)100:0.1939111689)100:0.2162570191)100:0.2385175288,WP_090926386.1_SH3_domain-containing_protein_Salibacterium_qingdaonense_:0.4600730035)100:0.7452832724,(((((WP_052123949.1_SH3_domain-containing_protein_Lysinibacillus_manganicus_:0.4779052666,(WP_096550400.1_SH3_domain-containing_protein_Ureibacillus_thermosphaericus_:0.2025683155,WP_141601757.1_SH3_domain-containing_protein_Ureibacillus_terrenus_:0.2297544926)100:0.2575050698)100:0.1400322222,(WP_057984463.1_SH3_domain-containing_protein_Bacillus_cecembensis_:0.5120741056,WP_097071804.1_SH3_domain-containing_protein_Lysinibacillus_xyleni_:0.3934335210)100:0.1619236700)100:0.2946110831,(WP_067212187.1_SH3_domain-containing_protein_Sporosarcina_psychrophila_:0.2668578656,WP_147055638.1_SH3_domain-containing_protein_Sporosarcina_luteola_:0.2851804748)100:0.6107883148)100:0.2489732992,((WP_041123273.1_SH3_domain-containing_protein_Jeotgalibacillus_alimentarius_:0.6717461089,WP_077214832.1_SH3_domain-containing_protein_Bacillus_dakarensis_:0.6200118951)84:0.1300035631,((WP_042384701.1_SH3_domain-containing_protein_Parageobacillus_thermoglucosidasius_:0.0969077981,WP_089098355.1_SH3_domain-containing_protein_Geobacillus_galactosidasius_:0.1144365801)100:0.2762680716,WP_111645037.1_SH3_domain-containing_protein_Anoxybacillus_vitaminiphilus_:0.3823792922)100:0.2968701319)83:0.0771951372)100:0.1576239420,((WP_078414351.1_SH3_domain-containing_protein_Bacillus_abyssalis_:0.3976104446,WP_061804750.1_SH3_domain-containing_protein_Bacillus_endophyticus_:0.5257994890)100:0.1253149236,WP_077214894.1_SH3_domain-containing_protein_Bacillus_dakarensis_:0.7651693966)100:0.1842398918)100:0.4145244607)99:0.1935670006)95:0.0536742899)91:0.1055374876,((((((((WP_003183353.1_MULTISPECIES_N-acetylmuramoyl-L-alanine_amidase_Bacillus_:0.0333332113,(WP_076793460.1_N-acetylmuramoyl-L-alanine_amidase_Bacillus_haynesii_:0.0193144414,WP_020452123.1_MULTISPECIES_N-acetylmuramoyl-L-alanine_amidase_Bacillus_:0.0782860633)100:0.0339500378)100:0.1868961038,(WP_006637483.1_MULTISPECIES_N-acetylmuramoyl-L-alanine_amidase_Bacillus_subtilis_group_:0.2004153251,WP_148957367.1_N-acetylmuramoyl-L-alanine_amidase_Bacillus_swezeyi_:0.2258999557)100:0.1094198691)100:0.2428744340,(WP_079996401.1_MULTISPECIES_N-acetylmuramoyl-L-alanine_amidase_Bacillus_:0.3450084897,WP_010789171.1_N-acetylmuramoyl-L-alanine_amidase_Bacillus_atrophaeus_:0.2753101583)100:0.4006701409)100:0.6045737179,((((((WP_034318555.1_MULTISPECIES_N-acetylmuramoyl-L-alanine_amidase_Bacillus_:0.0190875205,WP_039169820.1_N-acetylmuramoyl-L-alanine_amidase_Bacillus_altitudinis_:0.0100831108)100:0.0053256675,(WP_060698473.1_N-acetylmuramoyl-L-alanine_amidase_Bacillus_australimaris_:0.0097853270,(WP_058013545.1_N-acetylmuramoyl-L-alanine_amidase_Bacillus_pumilus_:0.0052765476,WP_024423639.1_MULTISPECIES_N-acetylmuramoyl-L-alanine_amidase_Bacillus_:0.0000011247)98:0.0061701136)98:0.0110130201)98:0.0119490314,WP_008357523.1_MULTISPECIES_N-acetylmuramoyl-L-alanine_amidase_Bacillus_:0.0196191736)100:0.3587005460,(WP_024423638.1_N-acetylmuramoyl-L-alanine_amidase_Bacillus_safensis_:0.1449448111,WP_138279066.1_N-acetylmuramoyl-L-alanine_amidase_Bacillus_altitudinis_:0.1133676031)100:0.3241363890)100:0.2227840701,WP_060964133.1_MULTISPECIES_N-acetylmuramoyl-L-alanine_amidase_Bacillus_:0.3676906863)99:0.0987477307,(WP_061527952.1_N-acetylmuramoyl-L-alanine_amidase_Bacillus_nakamurai_:0.2972609825,WP_148956778.1_N-acetylmuramoyl-L-alanine_amidase_Bacillus_swezeyi_:0.2264165653)100:0.0934059139)100:0.2703762109)100:0.2467412394,WP_064328239.1_N-acetylmuramoyl-L-alanine_amidase_Bacillus_oceanisediminis_:0.6559960288)100:0.3616200454,(WP_052144749.1_SH3_domain-containing_protein_Bacillus_okhensis_:0.4755643560,WP_079476680.1_N-acetylmuramoyl-L-alanine_amidase_Marinococcus_halophilus_:0.9962216949)100:0.5221161053)100:0.6482235207,WP_158639961.1_SH3_domain-containing_protein_Bacillus_nanhaiisediminis_:1.1809467910)99:0.1923407940,(WP_107586289.1_SH3_domain-containing_protein_Alkalicoccus_saliphilus_:0.8060245126,WP_147802777.1_SH3_domain-containing_protein_Alkalicoccus_halolimnae_:0.2720629229)100:0.6411565528)92:0.1624621280);
