# Supplementary material for: Evolution of longitudinal division in multicellular bacteria of the Neisseriaceae family
Source: Nat Commun. 2022 Aug 22;13:4853. doi: 10.1038/s41467-022-32260-w (PMC9395523; doi:10.1038/s41467-022-32260-w)
Supplement: Supplementary file 17 — Supplementary Data 6 [file 41467_2022_32260_MOESM17_ESM.zip › Supplementary Data 6/MraZ_75G.aln.contree]

(29535_AP671_00691:0.0206854163,(29537_AP862_00203:0.0137994297,((assem_Mcere_03314:0.0075443557,((Neisseria_mucosa_02384:0.0000000000,Nmacacae_DSMZ19175_02283:0.0000000000):0.0000022638,Neisseria_sicca_01727:0.0000022638)60:0.0000022638)97:0.0072050689,assem_Nsp16475_02040:0.0235250245)98:0.0239064360)99:0.0291470854,((463_00614:0.1671706266,((((((assem_Nbene_00037:0.0835727030,Neisseria_cinerea_01263:0.0147864187)74:0.0000022638,(Neisseria_lactamica_01159:0.0000022638,Nlactamica_NS19_01712:0.0000022638)100:0.0218575479)81:0.0094803814,((assem_Nuirg_01805:0.0000022638,Neisseria_polysacchareae_00648:0.0000022638)62:0.0000022638,gonorrhoeae_clean_01614:0.0075363401)20:0.0000022638)23:0.0000022638,((assem_Nblan_02803:0.0154140602,Nmeningitidis_8013_00419:0.0077165341)66:0.0052053311,assem_NviriM226_00602:0.0000022638)46:0.0024050103)49:0.0052047195,assem_NviriM101_02827:0.0000022638)80:0.0023132098,assem_Npoly_00917:0.0000022638)98:0.0948559561)99:0.0976816347,((((((((assem_Kking_01573:0.0966788868,Kingella_denitrificans_00928:0.1681334451)93:0.0587587500,((Kingella_bonacorsii_01853:0.0000022638,Kingella_oralis_00476:0.0000022638)100:0.0845668228,Kingella_negevensis_00737:0.0818340797)99:0.0469740769)100:0.2516862892,((assem_Salvi_01507:0.0867529067,Sacetivorans_DSM19021_00389:0.1195089479)100:0.1757053898,(((Crenobacter_cavernae_00895:0.0682590906,Crenobacter_luteus_00349:0.0375230234)100:0.4294562542,(Crenobacter_intestini_01397:0.0398722942,Crenobacter_sedimenti_00859:0.0000022665)99:0.2223283097)100:0.4553923001,(Vitreoscilla_massiliensis_01981:0.2656992659,Vstercoraria_DSM513_00097:0.3100321603)100:0.1706928189)99:0.2261045363)99:0.1648819276)86:0.0425237309,((((assem_Npotu_00327:0.0155239076,Neisseria_bacilliformis_00477:0.0000022638)100:0.0227744809,Nsp_KEM232_01939:0.0334011272)96:0.0584162628,Nelongata_ATCC29315_00520:0.0722121958)100:0.4166640090,((((Eikenella_corrodens_00488:0.0075078063,Eikenella_halliae_00096:0.0000022638)54:0.0000022638,Eikenella_exigua_00287:0.0075078716)85:0.0071947434,Eikenella_longinqua_00477:0.0155304329)100:0.2576486347,Neisseria_shayeganii_00273:0.2147833765)96:0.1712733608)90:0.0928132470)92:0.0430950325,(((Narctica_DSMZ103136_01965:0.0992431447,((Neisseria_canis_00553:0.0000000000,Nsp_83E034_00832:0.0000000000):0.0000022638,Neisseria_wadsworthii_00717:0.0000022638)100:0.1548525319)76:0.0257408535,((Neisseria_dentiae_02186:0.0000022638,Nmusiculi_02408:0.0398641137)99:0.0344257286,(Usuis_02338:0.0150099118,Utestudinis_DSMZ26510_00283:0.0351813329)99:0.0413972542)41:0.0000021364)83:0.0167668661,((((Ndumasiana_DSMZ104677_02309:0.0000022638,Neisseria_animaloris_01327:0.0000022638)55:0.0000022638,Neisseria_zoodegmatis_00360:0.0078303082)94:0.0079739736,Nsp_DentCa1247_02575:0.0577642399)82:0.0147973791,Neisseria_zalophi_00137:0.0538823033)89:0.0179483006)82:0.0270683369)49:0.0098689088,Neisseria_weaveri_00970:0.2031880691)87:0.0673591113,((((((Ndenitrificans_CCUG17229_01961:0.0120679252,Nsp_ZJ785_00295:0.0211356695)79:0.0045295880,(Neisseria_brasiliensis_00743:0.0000022638,Nsp_10022_02756:0.0152855503)36:0.0000022638)31:0.0000022638,Nmucosa_heidelbergensis_02085:0.0398044014)79:0.0178435139,Niguanae_02472:0.0469317132)100:0.1396125184,Nsp_oraltaxon014_01813:0.0859309011)52:0.0240104219,(Neisseria_flavescens_01562:0.0075932307,(Neisseria_subflava2_01455:0.0000022638,Neisseria_subflava_00077:0.0000022638)62:0.0000022638)100:0.1526170526)42:0.0165229462)64:0.0194274741,((Ndenitrificans_DSMZ17675_02014:0.0083443647,Neisseria_animalis_00723:0.0297811858)99:0.0565582523,Neisseria_chenwenguii_01452:0.0657506428)80:0.0315677448)76:0.0240069540)95:0.0396102566);
