# Supplementary material for: Evolution of longitudinal division in multicellular bacteria of the Neisseriaceae family
Source: Nat Commun. 2022 Aug 22;13:4853. doi: 10.1038/s41467-022-32260-w (PMC9395523; doi:10.1038/s41467-022-32260-w)
Supplement: Supplementary file 17 — Supplementary Data 6 [file 41467_2022_32260_MOESM17_ESM.zip › Supplementary Data 6/core_gene_50-80_alignment.aln.bionj]

((assem_Nuirg:0.02409552,assem_Nmaig:0.02579821):0.00065105,((assem_NviriM226:0.00388370,assem_NviriM101:0.00097811):0.02536277,assem_Nblan:0.02399348):0.00272210,(((gonorrhoeae_clean:0.02689637,Nmeningitidis_8013:0.02307250):0.00747733,(((((((((((((assem_Salvi:0.39435005,Sacetivorans_DSM19021:0.29994893):0.07959493,(Vstercoraria_DSM513:0.19448911,Vitreoscilla_massiliensis:0.13551645):0.27839944):0.08060393,(((((assem_Kking:0.20894626,Kingella_negevensis:0.20381600):0.03549935,((assem_Acras:0.15644430,Smuelleri_ATCC29453:0.19498597):0.04535769,Alysiella_filiformis:0.18313541):0.05257368):0.05167011,(Kingella_oralis:0.02121119,Kingella_bonacorsii:0.02090093):0.19682187):0.01262977,Kingella_denitrificans:0.23223680):0.02925403,(assem_Ckhun:0.14452276,Conchiformibius_steedae:0.16667983):0.16230252):0.08541226):0.01230634,((Neisseria_shayeganii:0.17348851,(Eikenella_longinqua:0.08054950,((Eikenella_halliae:0.02947735,Eikenella_corrodens:0.03017892):0.00318026,Eikenella_exigua:0.03947073):0.05125950):0.12942408):0.06506376,((Crenobacter_sedimenti:0.02335015,Crenobacter_intestini:0.02354266):0.16074574,(Crenobacter_luteus:0.06111346,Crenobacter_cavernae:0.07618300):0.11201745):0.45249182):0.05957908):0.05585980,((((Utestudinis_DSMZ26510:0.11429717,Usuis:0.12913640):0.02974074,Narctica_DSMZ103136:0.24432977):0.03358960,(((((Nsp_DentCa1247:0.02163842,Neisseria_zoodegmatis:0.02284519):0.04199160,Ndumasiana_DSMZ104677:0.07089813):0.05789182,Neisseria_animaloris:0.13316520):0.01236958,Neisseria_zalophi:0.21306372):0.01776012,(Nmusiculi:0.09362648,Neisseria_dentiae:0.04675433):0.07609557):0.01706664):0.00253429,(((Nsp_83E034:0.03692122,Neisseria_wadsworthii:0.03424949):0.03871204,Neisseria_canis:0.06104649):0.18731105,Neisseria_weaveri:0.21632737):0.01199780):0.01683356):0.02241512,(((assem_Npotu:0.09172943,Neisseria_bacilliformis:0.06417897):0.04680145,Nsp_KEM232:0.09920540):0.07758243,Nelongata_ATCC29315:0.14899750):0.09751362):0.04344995,((((Nsp_ZJ785:0.05291843,(Nsp_10022:0.05115801,(Neisseria_brasiliensis:0.02171308,Ndenitrificans_CCUG17229:0.02469007):0.02400449):0.00281859):0.01684055,Niguanae:0.08389347):0.03490645,Nmucosa_heidelbergensis:0.07883423):0.07356200,(Neisseria_chenwenguii:0.15847762,(Neisseria_animalis:0.12076360,Ndenitrificans_DSMZ17675:0.10515764):0.04975002):0.00130664):0.00667362):0.02826477,Nsp_oraltaxon014:0.14540568):0.02463991,((Neisseria_subflava2:0.02069584,Neisseria_flavescens:0.02046833):0.00165115,Neisseria_subflava:0.02551953):0.11907425):0.00441649,((((assem_Nsp16475:0.02373637,(assem_Mcere:0.02189811,Neisseria_mucosa:0.00835448):0.01093493):0.01668186,(Nmacacae_DSMZ19175:0.01264608,Neisseria_sicca:0.01339269):0.01676038):0.03757625,29537_AP862:0.07724898):0.01820651,(463:0.11118545,29535_AP671:0.09190965):0.02746420):0.01803081):0.11961879,Neisseria_cinerea:0.06284583):0.01489047,(Nlactamica_NS19:0.03350248,Neisseria_lactamica:0.02440766):0.01179794):0.00790955,(assem_Npoly:0.00257693,Neisseria_polysacchareae:-0.00127355):0.02791459):0.00272338):0.00234940,assem_Nbene:0.03074844):0.00132281);
