# Supplementary material for: Evolution of longitudinal division in multicellular bacteria of the Neisseriaceae family
Source: Nat Commun. 2022 Aug 22;13:4853. doi: 10.1038/s41467-022-32260-w (PMC9395523; doi:10.1038/s41467-022-32260-w)
Supplement: Supplementary file 17 — Supplementary Data 6 [file 41467_2022_32260_MOESM17_ESM.zip › Supplementary Data 6/RapZ_75G.aln]

>29535_AP671_00559 RNase adapter protein RapZ
----MRIVLISGLSGSGKSVALKQLEDLGYFCVDNLPLEMLPTLVLHHI----ERGDEAK
LGVSVDVRSGINIQEAQEQIQYLREQGHHVEVLFVEAEEGVLVRRFSETRRGHPLS-GLN
L-TLLESLQKEREWLFPLKDIAYCIDTSKMNAQQLRYAVQQWLKIERRGLLVILESFGFK
YGTPNNADFMFDMRSLPNPYYDPELRPYTGMDKPIQDYLDKQPLVQEMVNDIDHFLSHWL
PRLQEESRSY-VTVAVGCTGGQHRSVYVVEQLAKRFKG--KYELLVRHRQAQNLSGR---
------
>29537_AP862_01184 RNase adapter protein RapZ
----MKIVLISGLSGSGKSVALKQLEDLGYFCVDNLPLEMLPSLVLHHI----ERGDEAK
LGVSVDVRSGINIEEAQEQIQYLRNEGHQVEVLFVEAEESVLVRRFSETRRGHPLS-GLN
M-TLLESLQKEREWLFPLKDIAYCIDTSKMNAQQLRYAVQQWLKIERRGLLVILESFGFK
YGVPNNADFMFDMRSLPNPYYDPELRPYTGMDKPIQDYLDVQPLVQEMVDDIDRFLSHWL
PRLQQESRSY-VTVAVGCTGGQHRSVYVVEQLARRLQG--HYELLVRHRQAQNLSGR---
------
>463_01522 RNase adapter protein RapZ
----MRIVLISGLSGSGKSVALKQLEDLGYFCVDNLPLEMLPTLVLHHV----ERGDEAR
LGVSVDVRSGINIQEAQEQIQYLREQGHHVEVLFVEAEEGVLVRRFSETRRGHPLS-GLN
L-TLLESLQKEREWLFPLKDIAYCIDTSKMNAQQLRYAVQQWLKIERRGLLVILESFGFK
YGTPNNADFMFDMRSLPNPYYDPELRPYTGMDKPIQDYLDKQPLVQEMVNDIDHFLSHWL
PRLQEESRSY-VTVAVGCTGGQHRSVYVVEQLAKRFKG--KYELLVRHRQAQNLSGR---
------
>assem_Kking_01755 RNase adapter protein RapZ
----MKIVLISGLSGSGKSVALNLLEDHGFYCVDNLPLALIPELVRHHATSWQSSLHTEK
LGISLDIRSRPNTSMANELIASLRQQGHSVQILFLEADQAVLLRRFSETRRSHPLA-QES
AGSLHDSLNHEREWLLPLRNLAYCLDTTHLTAQQLRQRVSQWLDADHSSLLISIESFGFK
YGAAPAADFVFDVRSLPNPYYLPDLRPYNGTQEPIIQYLNQQDLAQEMLNDISQFMQKWL
PKMQDESRSY-VTIAIGCTGGQHRSVYLTEQLAARLCG--QFQVITRHRQIKYSGLN-LD
------
>assem_Mcere_01729 RNase adapter protein RapZ
----MKIVLISGLSGSGKSVALKQLEDLGYFCVDNLPLEMLPSLVLHHI----ERADETK
LGVSVDVRSGINIQEAQEQIQYLRDEGHQVEVLFVEAEESVLVRRFSETRRGHPLS-GLN
L-TLLESLQKEREWLFPLKDIAYCIDTSKMNAQQLRYAVQQWLNIERRGLLVILESFGFK
YGVPNNADFMFDMRSLPNPYYDPELRPYTGMDAPIQAYLDQQPLAQEMVDDIDHFMNHWL
PRLQKESRSY-VTIAIGCTGGQHRSVYVVEKLAQRLQG--HYELLVRHRQAQNLSGR---
------
>assem_Npotu_00819 RNase adapter protein RapZ
----MKITLISGLSGSGKSVALKLLEDAGCYCVDNLPIEMLPALVAYHI----KRGEVAN
LAVSVDIRSHLKTGEVEKQLARLKQQGHSADILFLEAAESVLLRRFSETRRSHPLS-SSG
S-PLPENLRRERQILFPLRDLAYRIDTSQMNAQQLRSTVRQWFDAGNGGLTMVFESFGFK
YGTPADADFMFDVRSLPNPYYLPDLRPFNGTQNEIRSYLDAQPQAAAMVQDIGGFLSRRL
PEIQAESRSY-LTIAVGCTGGRHRSVYISERLAERFRP--HCRVLVRHLRLNAE------
------
>assem_Nsp16475_01039 RNase adapter protein RapZ
----MKIVLISGLSGSGKSVALKQLEDLGYFCVDNLPLEMLPSLVLHHI----ERADETK
LGVSVDVRSGINIQEAQAQIQYLRDEGHQVEVLFVEAEESVLVRRFSETRRGHPLS-GLS
L-TLLESLQKEREWLFPLKDIAYCIDTSKMNAQQLRYAVQQWLNIERRGLLVILESFGFK
YGVPNNADFMFDMRSLPNPYYDPELRPYTGMDAPIQEYLDQQPLVQEMVDDIDHFMNHWL
PRLQKESRSY-VTIAIGCTGGQHRSVYVVEKLAQRLQG--HYELLVRHRQAHNLSGR---
------
>assem_Nuirg_00602 RNase adapter protein RapZ
----MKIVLISGLSGSGKSVALRQMEDLGYFCVDNLPLEMLPSLVSYHI----ERADETE
LAVSVDVRSGIDIAQAREQIAYLRGLGHRVEVLFVEAEEAVLVRRFSETRRGHPLA-GQD
M-TLLESLKKEREWLFPLKEIAYCIDTSKMNAQQLRHAVRQWLRVERTGLLVVLESFGFK
YGVPNNADFMFDMRSLPNPYYDPELRPYTGMDKPVWDYLDGQPLVQEMVDDIERFVTRWL
PRLEDESRSY-VTVAIGCTGGQHRSVYIVEKLARRLKG--RYELLIRHRQAQNLSGR---
------
>assem_NviriM226_00152 RNase adapter protein RapZ
----MKIVLISGLSGSGKSVALRQMEDLGYFCVDNLPLEMLPSLVSYHI----ERADETE
LAVSVDVRSGIDIAQAREQIAYLRGLGHRVEVLFVEAEETVLVRRFSETRRGHPLVLSQD
M-TLLESLKKEREWLFPLKEIAYCIDTSKMNAQQLRHAVRQWLRVERTGLLVVLESFGFK
YGVPNNADFMFDMRSLPNPYYDPELRPYTVWTNLVRDYLDGQLLVQEMVDDIERFVTRWL
PRLEDESRSY-VTVAIGCTGGQHRSVYIVEKLARRLKG--RYELLIRHRQAQNLSVPLIP
SNHYAV
>assem_Salvi_02026 RNase adapter protein RapZ
----MRIVLISGLSGSGKSIALRLLEDVGFVCVDNLPVKLLPGLIEHY-----AASHVAQ
LGVSVDIRSRFNPADVLELVTQLRTLGHQVDLLFLTSSVAVLLRRFSETRRSHPLA-REH
K-TLSESVSAEQQYMSTLQSHAYVIDTSLLNVPQLRRQIQQWLHLPVAPMRVVLESFGYK
FGVPAGLDFVFDVRFLPNPYYDFHLRPYSGLDEPVKTFFSGQPVMAEMIDDLSGFLLRWL
PHMEKESRSY-VNIGIGCTGGQHRSVYIVEALANRLNA---YSVLIRHRQLELSNHS---
--EKTV
>Crenobacter_cavernae_00322 RNase adapter protein RapZ
----MQLILISGLSGSGKSVALKALEDAGYASVDNLPATLLSKLIALY-----REQGHER
IAISVDTRGGPTLAALPGAMKELSDADVDVRLLYFEAKPDTLVKRFSETRRRHPLS-GPG
L-TVEECIRQEQEMLAEVKALGYPIDTSELSANRLRTWIKALVGAEAGRLTVVFESFGFK
HGVPLDADLVFDARCLPNPFYDPRLRPLTGLDQAIVDFFLQESSVAEMIHDIRRFLDKWL
PAYRQENRSY-LTVAVGCTGGQHRSVFVIEALARAF-A--GEQVLIRHRELPETR-----
------
>Crenobacter_intestini_02254 RNase adapter protein RapZ
----MQLILISGLSGSGKSVALRSLEDAGFFCVDNLPATMLADALTIY-----QADGYQK
VAISVDTRSRATLDRLPAEIGRLREAGLDVRLFFFEAKQETLVKRFSETRRAHPLA-GLG
L-TLAECIELERELLAAVGELGLRVDTSDMAANNLRQWVRQLAGCDGGRLTLMFESFGFK
HGVPLDADFVFDVRCLPNPHYVAELKPLTGRDQPVIDFFAHEAQVAAMIADIRAFIEKWL
PEFVRENRSY-LSVAIGCTGGQHRSVYIAEHLARAFGK--EEQVLLRHRQLQRAACD---
------
>Crenobacter_luteus_00102 RNase adapter protein RapZ
----MQLILISGLSGSGKSVALKALEDAGYASVDNLPATLLASLIALY-----REQGHER
VAISVDTRGGPTLAALPGAMAALAAEGVDVRLLYLEAKSDTLVRRFSETRRRHPLS-GPG
L-TVEECIRQEEAMLAEVKALGYPIDTSELSANRLRTWIKALVGAEAGRLTLVFESFGFK
HGVPLDADLVFDVRCLPNPFYDPRLRPLTGLDQPIVDFLLQESSVAEMVNDIRRFLDKWL
PAYRQENRSY-LTVAVGCTGGQHRSVFVVETLARAF-A--DEQVLVRHRELPEAR-----
------
>Crenobacter_sedimenti_01792 RNase adapter protein RapZ
----MQLILISGLSGSGKSVALRSLEDAGFFCVDNLPATMLADALTIY-----QADGYQK
VAISVDTRSRATLDRLPAEIGRLRSAGLDVRLFFFEAKQETLVKRFSETRRAHPLS-GLG
L-TLAECIELERELLAAIGELGLRIDTSDMAASNLRQWVRQLAGCDGGQLTLMFESFGFK
HGVPLDADFVFDVRCLPNPHYVAELRPLTGRDQPVIDFFAHEAQVAAMIADIRAFIEKWL
PEFVRENRSY-LSVAIGCTGGQHRSVYIAEHLARDFGA--EQQVLLRHRQLQRTTCD---
------
>Eikenella_corrodens_01949 RNase adapter protein RapZ
----MRIVLISGLTGSGKTVALKLLGDMGFTCVDNIPPALLPQLVAQSA----A-SKISK
LAISLDIRLLYPQDTIQNCLRAIRRQGHPLRLLFLDADTATLIRRLDRHGRRHPLA-ATT
L-TLAESIAAERQMLQPWQSFAFCINNSHDSIGDLKFRIQEWLALSHGGLQVVIESFGFK
YGAPLDLDFLFDTRALPNPYYDENLRELTGRDEAVRAYFAQFKIVQQMVADISGYLNRWL
SEYARQTRVHMLVVGIGCAGGQHRSVFVAEAVAERLRD---YPVWVRHRQLPATAAHRA-
------
>Eikenella_exigua_00891 RNase adapter protein RapZ
----MRIVLISGLTGSGKTVALKLLNDMGFTCVDNIPPSLLPQLVAQSA----A-SQISK
LAISLDIRLPYPQDYIQNCLRAIRRQGHPLRLLFLDTDTATLIRRLDRHGRRHPLA-ANT
L-TLGESIAAERQMLQPWQSFAFCINNSHDGIGDLKFRIQEWLALSHGGLQVVIESFGFK
YGTPLDLDFLFDTRALPNPYYDENLRPLTGRDEAVRAYFAQFKIVQQMVADISGYLNRWL
PEYARQTCVHMLVVGIGCTGGQHRSVFVAEAVAERLRD---YPVWVRHRQLPATAAHHV-
------
>Eikenella_halliae_02383 RNase adapter protein RapZ
----MRIVLISGLTGSGKTVALKLLGDMGFTCVDNIPPALLPQLVAQSA----A-SQISK
LAISLDIRLPYPQDTIQNCLRAIRRQGHPLRLLFLDADTATLIRRLDRHGRRHPLA-ATT
L-TLAESISAERQMLQPWQSFAFCINNSHDSIGDLKFRIQEWLALSHGGLQVVIESFGFK
YGAPLDLDFLFDTRALPNPYYDENLRELTGRDEAVRAYFAQFKVVQQMVADISGYLNRWL
PEYARQTRVHMLVVGIGCTGGQHRSVFVAEAVAERLRD---YPMWVRHRQLPATTAHRA-
------
>Eikenella_longinqua_01600 RNase adapter protein RapZ
----MRIVLISGLTGSGKTVALKLLDTMGFTCVDNIPPALLPQLVAQSA----A-GKISK
LAVSLDIRVPYAKESIQNCLRAIRRQGHPVRLLFLHADTTTLIRRLDGKHRRHPLA-ATN
L-TLAESIAAERQILQPWQDFAFSINNSQDGTGDLKFRIQEWLALSQGGLQVVVESFGFK
YGAPLDLDFLFDVRALPNPYYDEALRDLTGRDEAVRAYFAQFKTVQQMVADISGYLNRWL
PEYARQTRVHMLAIGIGCTGGQHRSVFVAEAVAERLRD---YPVWVRHRQLPGSGRRV--
------
>gonorrhoeae_clean_00312 RNase adapter protein RapZ
----MKIVLISGLSGSGKSVALRQMEDLGYFCVDNLPLEMLPSLVSYHI----ERADETE
LAVSVDVRSGIDIAQAREQIAYLRGLGHRVEVLFVEAEEAVLVRRFSETRRGHPLS-NQD
M-TLLESLKKEREWLFPLKEIAYCIDTSKMNAQQLRHAVRQWLKVERTGLLVVLESFGFK
YGVPNNADFMFDMRSLPNPYYDPELRPYTGMDKPVWDYLDGQPLAQEMVDGIERFVTRWL
PRLEDESRSY-VTVAIGCTGGQHRSVYIVEKLARRLKG--RYELLIRHRQAQNLSGR---
------
>Kingella_bonacorsii_00382 RNase adapter protein RapZ
----MKIILISGLSGSGKTIALNLLEDNGFFCIDNLPLELLPELIALHSH---QRPANDQ
IAISIDIRSNLNTHTAHETLIALRRAGHQVSLLFLEANEAVLLRRFSETRRSHPLA-RNH
I-TLPESLHREREWLAPLREHAYCIDTSSLTAQQLRHLVAQWIGIDHNRLLVSIISFGFK
HSAPPHADFVFDVRSLPNPYYDPALRPYNGKEQPIRDYLATQPLVNEMIGDIFHFLHRWL
PRIRQENRSY-VTIAIGCTGGQHRSVYIAEQLGRQLAD--EYQTLVFHRQLS--------
------
>Kingella_denitrificans_00489 RNase adapter protein RapZ
----MKIVLISGLSGSGKSVALNLLEDHGFYCVDNLPLELIPDLVRYHSA---GCLQTRQ
LGISLDIRSRPNTDTAVRLIERLRADGHEVDVLFLEADNDVLLRRFAETRRSHPLA-HER
AGSLHDSLADERQWLLPLRNLAYCLDTTHLTAQQLRHRVAQWLDAEHNSLLVSIESFGFK
YGSAPSADFVFDVRSLPNPYHQPELRPFNGMQEPIIRFLDGQPLAQEMLHDIAGFMRKWL
PKMQDESRSY-VTIAIGCTGGQHRSVYLTEQLAAQLRP--QFQVITRHRQMK--------
------
>Kingella_negevensis_00527 RNase adapter protein RapZ
----MKIILISGLSGSGKTVALNLLEDSGFYCVDNLPLALLPELVRLHIS---GSLKTSK
LGISVDVRSNLNVDNAQALIKELREQGHEVEILFLEAAEDVLLRRFSETRRSHPLA-NEN
I-TLPESLHYEREWLLPLRDLAYCIDTSKLNAQQLRRMVGQWLNVSRERLLVSIESFGFK
HGAMMNADFVFDVRSLPNPYYDPTLRPFNGKDKPIQDYLSQQPLIGEMIGDIETFLRRWL
PRMEDESRSY-VTVGIGCTGGQHRSVYIAETLGKLLSD--EFQVLVRHRQLDS-------
------
>Kingella_oralis_01066 RNase adapter protein RapZ
----MKIILISGLSGSGKTIALNLLEDNGFFCIDNLPLELLPELIALHSH---QRPANDQ
IAISIDIRSNLNTHTAHETLIALRRAGHQVSLLFLEASEAVLLRRFSETRRSHPLA-RNH
I-TLPESLRREREWLAPLREHAYCIDTSSLTAQQLRHLVAQWIGIDHNRLLVSIISFGFK
HNAPPHADFVFDVRSLPNPYYDPSLRPYNGKDQPIQDYLAAQPLVNEMLGDIAHFFHRWL
PRIRQENRSY-VTIAIGCTGGQHRSVYIAERLGKRLAD--EYQTLVFHRQLSQ-------
------
>Narctica_DSMZ103136_00542 RNase adapter protein RapZ
----MKIVLISGLSGSGKSVALRLLEDLGYFCVDNLPLKLLPSLILYHI----GEETVEN
LGISVDIRSRIDLCEARKHIENLRNQGHEVEVLFLEAEEGVLVRRFSETRRSHPLS-GQN
L-TLLESLNQERQALSPLREIAYCIDTSKMNAQQLRYTVQQWLQIQRKGLLVILESFGFK
YGVPTNVDFLFDMRSLPNPYYDPELRPFNGMDKEIQDYLDAQPLAGEMLEDINLFLSRWL
PRMQIESRSY-VTIGIGCTGGQHRSVYMVERLAERLSG--QYELLVRHRQAQNLAMR---
------
>Ndenitrificans_CCUG17229_00875 RNase adapter protein RapZ
----MKIVLISGLSGSGKSVALKQLEDLGYYCVDNLPLELLPSLVLYHV----TRDEVDS
LGVSVDIRSKIDIDQAEEKIQYLREQGHQVEVLFIEAEESVLVRRFSETRRGHPLS-GHN
L-TLLESLREERAWLFPLRQMAYCIDTSKMNAQQLRYAVQQWLNIERHGLLVILESFGFK
YGVPNNADFMFDMRSLPNPYYDPELRPFNGMDKEIQEYLDQQPLAQEMVNDIDQFINRWL
PRMQQESRSY-VTIGIGCTGGQHRSVYVVEKLAERLAG--KYELMVRHRQAQNLAGH---
------
>Ndenitrificans_DSMZ17675_00690 RNase adapter protein RapZ
----MKVVLISGLSGSGKSIALKQLEDLGYYCVDNLPIEMLPALVQHHS----ARKNETH
LGVSVDVRSGIDIDETQAQIYRLREAGHQVDVLFVEAEESVLVRRFSETRRSHPLS-GHD
M-TLTESLQKERQWLSPLRDLAYCIDTSKTNAQQLRYTVQQWLNTERQGLLVILESFGFK
YGTPNNADFIFDMRSLPNPYYDTELRPYNGMDKPIQDYLDRQPLAQEMVDDIYGFISRWL
PRMQQESRSY-VTIAVGCTGGQHRSVYVVERLAQRLKH--TYELLVRHRQADNLAGR---
------
>Ndumasiana_DSMZ104677_00450 RNase adapter protein RapZ
----MKIVLISGLSGSGKSVALKLLEDLGYYCVDNLPIGLLPDLVTYHT----ESSEVSQ
LGISIDIRSRIDIKEAETQIRQLRQQGHDVEILFLEAEESVLIRRFSETRRSHPLS-GQT
L-TLLESLQKERAWIFPLRELAYCIDTSKMNAQQLRYTVQQWLKLERNGMLVILESFGFK
YGVPSNVDFLFDMRSLPNPYYDTELRPYNGMDKPIQDYLGQQPAVQEMINDISNFMSRWL
PQMQVESRSY-VTIGIGCTGGQHRSVYVVEQLAKRLQG--QYELLVRHRQLIRLAER---
------
>Neisseria_animalis_01580 RNase adapter protein RapZ
----MKIVLISGLSGSGKSVALKQLEDLGYYCVDNLPMELLPSLVLHHI----DRGDETK
LGVSVDIRSRIDISQAQEQINYLRSEGHQVDILFVEAEESVLVRRFSETRRSHPLS-DHN
L-SLIESLQKERGWLSPLRDLAYCIDTSKMNAQQLRYAVQQWLKTERQGLLVILESFGFK
YGTPNNADFIFDMRSLPNPYYDTELRPYNGMDKPIQDYLDNQPLAQEMVNDIDGFISRWL
PRMQQESRSY-VTIAIGCTGGQHRSVYVVERLAQRLKN--TYQLLVLHRQAQNLTGR---
------
>Neisseria_animaloris_00871 RNase adapter protein RapZ
----MKIVLISGLSGSGKSVALKLLEDLGYYCVDNLPMKLLPGLIQYHL----DNSEVTQ
LGISVDIRSRIDINEAGEQIQYLREQGYDIEVLFLEADEAVLIRRFSETRRSHPLS-GQT
M-TLLESLQKERAWLSPLRELAYCIDTSKMNAQQLRYTVQQWLKHERKGLLVILESFGFK
YGVPTNVDFLFDMRSLPNPYYDTELRPFNGMDKPIQDYLADQPAVQEMINDISSFMNRWL
PQMQVESRSY-VTIGIGCTGGQHRSVYVVEQLAERLKG--HYELLVRHRQLSVLAER---
------
>Neisseria_bacilliformis_01691 RNase adapter protein RapZ
----MKIILISGLSGSGKSVALKLLEDTGCYCVDNLPIEMLPALVAYHI----GRGEVAN
LAVSIDIRSHIKTGEVEQQLARLKQQGHSADILFLEAAEAVLLRRFSETRRSHPLA-AAD
N-SLIENLRRERQILAPLREHAYRIDTSQMNAQQLRRTVRQWFDAGNGGLTLVFQSFGFK
YGTPADADFMFDVRSLPNPYYLPDLRPYNGTQEPIRQYLDALPQARAMTDDIAAFLERRL
PEIQAESRSY-LTVAVGCTGGCHRSVYTVERLAEHFRP--RLRVLVRHLRLAAPLSDGL-
------
>Neisseria_brasiliensis_00006 RNase adapter protein RapZ
----MKIVLISGLSGSGKSVALKQLEDLGYYCVDNLPLELMPSLVSHHV----ARNEVDS
LGVSVDIRSKIDIDQAEEQIQYLREQGHQVEVLFIEAEESVLVRRFSETRRGHPLS-GHN
L-TLLESLREERAWLFPLRQMAYCIDTSKMNAQQLRYTVQQWLNIERHGLLVILESFGFK
YGVPNNADFMFDMRSLPNPYYDPELRPFNGMDKEIQEYLDQQPLAQEMVNDIDQFINRWL
PRMQQESRSY-VTIGIGCTGGQHRSVYVVEKLADRLAG--KYELMVRHRQAQNLAGH---
------
>Neisseria_canis_01356 RNase adapter protein RapZ
MHSIMKIVLISGLSGSGKSVALKVLEDVGYNCVDNMPLEMLPQLMAHHL----KRGITEN
LGISVDIRSHLNTPEASRQIARLRKEGHQVEILFLEASDEILIRRFSETRRSHPLA-RQK
F-TVLESIRQEREILYPLREMAYCIDTSKMNAQQLRYSVQQWLKIEREGLLVILESFGFK
YGVPNNADFLFDMRSLPNPYYDPELRPFTGMDKPIQDYLGKQPLAQEMIGDIHQFLTRWL
PRMQIESRSY-VTIGIGCTGGQHRSVYVVEQLSKLLKE--QYEVLIRHRQAQNLADR---
------
>Neisseria_chenwenguii_02159 RNase adapter protein RapZ
----MKIVLISGLSGSGKSVALKQLEDLGYYCVDNLPLEMLPSLVLHHI----EHGEESN
LGVSVDIRSRINIAQTQAQIQFLRDEGHEVEILFVEAEEGVLVRRFSETRRSHPFS-GLS
M-TLLESLQKERAWLSPLRDLAYCIDSSKMNAQQLRHAVQQWLDIERKGLLVILESFGFK
YGTPTNADFMFDMRSLPNPYYDEKLRPFTGMDKPIQDYLDKQPQVQEMADDIDRFLNRWL
PRMQEESRSY-VTVAVGCTGGQHRSVYVVEKLAERFKG--KYELLVRHRQAQNLAGR---
------
>Neisseria_cinerea_00366 RNase adapter protein RapZ
----MKIVLISGLSGSGKSVALRQMEDSGYFCVDNLPLEMLPSLVSYHI----ERADESE
LAVSVDVRSGIDIGQAREQIAYLRGLGHRVEVLFVEAEESVLVRRFSETRRGHPLS-NQD
M-TLLESLKKEREWLFPLKEIAYCIDTSQMNAQQLRQAVRQWLKVERTGLLVILESFGFK
YGIPNNADFMFDMRSLPNPYYDLELRAFTGTDQPVRDYLDGQPLVQEMVDDIERFVTRWL
PRLEDESRSY-VTVAIGCTGGQHRSVYVVEELAGRLQG--RYELLIRHRQAQNLPSR---
------
>Neisseria_dentiae_01539 RNase adapter protein RapZ
----MKIVLISGLSGSGKSVALKLLEDLGYYCVDNLPIKLLPDLVAYHA----ESSEVTQ
LGISIDIRSRIDIKEAQTQIQALREQGHEVEILFLEAEEGVLVRRFSETRRSHPLS-GQT
L-TLLESLQQEKIWLFPLREAAYCIDTSKMNAQQLRHTVQQWLKHERQGLLVILESFGFK
YGVPTNVDFLFDMRSLPNPYYDTELRPFNGMDKPIQDYLGNQPAVQEMINDIGNFMSRWL
PQMQVESRSY-VTIGIGCTGGQHRSVYVVEKLAERLQG--HYELLVRHRQLNRLAER---
------
>Neisseria_flavescens_01133 RNase adapter protein RapZ
----MKIVLISGLSGSGKSVALKQLEDLGYYCVDNLPLEMLPSLVLYHI----ERGEETQ
LGVSVDIRSGINIQEAQEQIQYLRDEGHQVEVLFVEAEEGVLVRRFSETRRGHPLS-GPN
L-TLLESLQKEREWLFPLRDIAYCIDTSKMNAQQLRYAVQQWLNIERVGLLVILESFGFK
YGVPNNADFMFDMRSLPNPYYDPELRPFTGMDKPIQDYLGRQPLAQEMVDDIDHFISRWL
PRLQQESRSY-VTIAIGCTGGQHRSVYVVEKLAERLKG--RYELLVRHRQAQSLAGR---
------
>Neisseria_lactamica_00159 RNase adapter protein RapZ
----MKIVLISGLSGSGKSVALRQMEDSGYFCVDNLPLEMLPALVSYHI----ERADETE
LAVSVDVRSGIDIAQAREQIAYLRGLGHRVEVLFVEAEEGVLVRRFSETRRGHPLS-NQD
M-TLLESLKKEREWLFPLKEIAYCIDTSQMNAQQLRQAVRQWLKVERTGLLVILESFGFK
YGVPANADFMFDMRSLPNPYYDSELRPYTGMDKPVWDYLDGQPLVQEMVGDIERFVTHWL
PRLEDESRSY-VTVAIGCTGGQHRSVYVVEELAGRLQG--RYELLIRHRQMQNLPSR---
------
>Neisseria_mucosa_01376 RNase adapter protein RapZ
----MKIVLISGLSGSGKSVALKQLEDLGYFCVDNLPLEMLPSLVLHHI----ERADETK
LGVSVDVRSGINIQEAQEQIQYLRDEGHQVEVLFVEAEESVLVRRFSETRRGHPLS-GLN
L-TLLESLQKEREWLFPLKDIAYCIDTSKMNAQQLRYAVQQWLNIERRGLLVILESFGFK
YGVPNNADFMFDMRSLPNPYYDPELRPYTGMDAPIQAYLDQQPLVQEMVDDIDHFMNHWL
PRLQKESRSY-VTIAIGCTGGQHRSVYVVEKLAQRLQG--HYELLVRHRQAQNLSGR---
------
>Neisseria_polysacchareae_01643 RNase adapter protein RapZ
----MKIVLISGLSGSGKSVALRQMEDSGYFCVDNLPLEMLPSLVSYHI----ERADETE
LAVSVDVRSGIDIGQAREQIAYLRGLGHRVEVLFVEAEESVLVRRFSETRRGHPLS-NQD
M-TLLESLKKEREWLFPLKEIAYCIDTSKMNAQQLRHAVRQWLKVERTGLLVILESFGFK
YGVPNNADFMFDMRSLPNPYYDPELRPYTGMDKPVWDYLDGQPLVQEMADDIEKFLTHWL
PRLEDESRSY-VTVAIGCTGGQHRSVYIVEKLARRLKG--RYELLIRHRQAQNLSDR---
------
>Neisseria_shayeganii_00624 RNase adapter protein RapZ
----MRIVLISGLSGTGKSLALALLEKLGFLCVDNLPPALLPQLVEQYA----ADSGVYK
LAISLDIRVGCSPENIHSYIGELRHQGHRVSMLFLEASNEVLMRRFAKSRRHHPLS-AGN
L-TLAESIAAEREMMAPWRDMAYRLDNQEASREELAFRIQEWLALEHAGVQVVVESFGFK
YGAPLNLDFVFDVRALPNPHYDEALRPFTGQDEPIRAYFAQFRIVQQMVADISGYLNRWL
PELARQTRIHVVTVGIGCTGGQHRSVFVAEAVAERLRD---YPVLVRHRQLNTPE-----
------
>Neisseria_sicca_01417 RNase adapter protein RapZ
----MKIVLISGLSGSGKSVALKQLEDLGYFCVDNLPLEMLPSLVLHHI----ERADETK
LGVSVDVRSGINIQEAQEQIQYLRDEGHQVEVLFVEAEESVLVRRFSETRRGHPLS-GLN
L-TLLESLQKEREWLFPLKDIAYCIDTSKMNAQQLRYAVQQWLNIERRGLLVILESFGFK
YGVPNNADFMFDMRSLPNPYYDPELRPYTGMDAPIQAYLDQQPLAQEMVDDIDHFMNHWL
PRLQKESRSY-VTIAIGCTGGQHRSVYVVEKLAQRLQG--HYELLVRHRQAQNLSGR---
------
>Neisseria_subflava2_01154 RNase adapter protein RapZ
----MKIVLISGLSGSGKSVALKQLEDSGFYCVDNLPLEMLPSLVLYHI----ERGEETQ
LGVSVDIRSGINIQEAQEQIQYLRDEGHQVEVLFVEAEEGVLVRRFSETRRGHPLS-GQN
L-TLLESLQKEREWLFPLRDIAYCIDTSKMNAQQLRYAVQQWLNIERVGLLVILESFGFK
YGVPNNADFMFDMRSLPNPYYDPELRPFTGMDKPIQDYLGQQPLAQEMVDDIDHFISRWL
PRLQQESRSY-VTIAIGCTGGQHRSVYVVEKLAERLKG--RYELLVRHRQAQSLAGR---
------
>Neisseria_subflava_01221 RNase adapter protein RapZ
----MKIVLISGLSGSGKSVALKQLEDLGYYCVDNLPLEMLPSLVSLHI----ERADETK
LGVSVDIRSGINIQEAQEQIQYLRHEGHQVEVLFIEAEEGVLVRRFSETRRGHPLS-GHN
L-TLLESLQKEREWLFPLRDIAYCIDTSKMNAQQLRYAVQQWLNIERVGLLVILESFGFK
YGVPNNADFMFDMRSLPNPYYDPELRPFTGMDKPIQDYLGQQPLAQEMVDDIDHFISRWL
PRLQQESRSY-VTIAIGCTGGQHRSVYVVEKLAERLKG--RYELLVRHRQAQSLAGR---
------
>Neisseria_wadsworthii_01588 RNase adapter protein RapZ
MHSIMKIVLISGLSGSGKSVALKVLEDVGYNCVDNMPLEMLPQLMAHHL----KRGITEN
LGISVDIRSHLNTPEASRQIERLRKEGHQVEILFLEASDEILIRRFSETRRSHPLA-RQK
F-TVLESIQQEREILYPLREMAYCIDTSKMNAQQLRYSVQQWLKIEREGLLVILESFGFK
YGVPNNADFLFDMRSLPNPHYDPELRPFTGMDKPIQDYLGNQPLAQEMINDINQFLQRWL
PRMQIESRSY-VTIGIGCTGGQHRSVYVVEQLSKLLQE--QYEVLVRHRQAQNLADR---
------
>Neisseria_weaveri_01582 RNase adapter protein RapZ
----MKIILISGLSGSGKSVALRLLEDVGYYCVDNLPVEMLPELVKHHI----DKGSVSE
LGVSVDVRSRIDIKQAQEQMEYLRREGHQVDLLFLEADESVLVRRFSETRRCHPLS-GQD
M-TLLEGIQKERSWLFPLRDMAYCIDTSKMNAQQLRYSVQKWLQIERQGLLVILESFGFK
YGTPSNADFLFDVRSLPNPYYDLELRHFNGMEKPIQDYLDAQPLAQEMLEDIEQFINRWL
PRMQVESRSY-VTIGIGCTGGRHRSVYLVERLAQRLQG--RYELLVRHRQADNLSGR---
------
>Neisseria_zalophi_01182 RNase adapter protein RapZ
----MKIVLISGLSGSGKSVALKLLEDLGYYCVDNLPISLLPRLVQYHN----ENSGNKQ
LGISIDIRSRIDIKEAQHELQLLRDQGHNVEILFLEAEESVLIRRFSETRRSHPLS-GQT
F-TLLESLQKEIEWLFPLRELAYCIDTSKMNAQQLRYTVQKWLKLERKGLLVILESFGFK
YGVPTNVDFLFDMRSLPNPYYDTELRPYCGMDKPIQDYLGAQPEVGEMIDDISGFMNRWL
PRMQVEGKSY-VTIGIGCTGGQHRSVYVVETLAERLKG--QYELLVRHRQLTRI------
------
>Neisseria_zoodegmatis_02077 RNase adapter protein RapZ
----MKIVLISGLSGSGKSVALKLLEDLGYYCVDNLPMKLLPGLIQYHL----DNSEITQ
LGISVDIRSRIDINEAEEQIKLLRQQGYDVEVLFLEADEAVLIRRFSETRRSHPLS-GQT
L-TLLESLQQERAWLFPLRELAYCIDTSKMNAQQLRYSVQQWLKQERKGLLVILESFGFK
YGVPTNVDFLFDMRSLPNPYYDTELRPFNGLDKPIQNYLDQQPAAQEMINDISNFMNRWL
PQMQVESRSY-VTIGIGCTGGQHRSVYVVEQLAERLKG--RYELLVRHRQITGLAER---
------
>Nelongata_ATCC29315_01362 RNase adapter protein RapZ
----MKIILISGLSGSGKSVALRLLEDVGYYCIDNMPMEMMPDLVRHHI----LRADVEH
LAVSVDIRSRPSISEIDKQLAYLRRQGHSVELLFLESDEAVLMRRFSETRRSHPLA-GLT
Q-SLQESLQQEREMLAPLREKAYCIDSSSMNSQQLRYAVQQWLKVEREGMLVVFESFGFK
YGVPTDIDFLFDMRSLPNPYYDTALRPFNGTEEPIRQYLDSQPLVQEMVGDIKRFIGRWL
PRMQEESRSY-VTVGIGCTGGQHRSVYVCERLAEHFRS--DYQVLVRHRQLNLGA-----
------
>Niguanae_01934 RNase adapter protein RapZ
----MKIVLISGLSGSGKSVALKQLEDLGYYCVDNLPLELLPSLVLHHV----ERDEVGS
LGVSVDIRSKIDIDQVEAQIQYLRNQGHQVEVLFIEAEESVLVRRFSETRRGHPLS-GHN
L-TLLESLHEERVWLFPLRQMAYCIDTSRMNAQQLRHAVQQWLNIERRGLLVVLESFGFK
YGVPNNADFMFDMRSLPNPYYDPELRPFNGMNKEIQDYLDQQPLVQEMVNDIDQFINRWL
PRMQQESRSY-VTIGIGCTGGQHRSVYVVEQLAERLAG--KYELIVRHRQAQNLAGR---
------
>Nlactamica_NS19_00785 RNase adapter protein RapZ
----MKIVLISGLSGSGKSVALRQMEDSGYFCVDNLPLEMLPALVSYHI----ERADETE
LAVSVDVRSGIDIAQAREQIAYLRGLGHRVEVLFVEAEEGVLVRRFSETRRGHPLS-NQD
M-TLLESLKKEREWLFPLKEIAYCIDTSQMNAQQLRQAVRQWLKVERTGLLVILESFGFK
YGVPNNADFMFDMRSLPNPYYDLELRAFTGTDQPVRDYLDGQPLVQEMVGDIERFVTRWL
PHLEDESRSY-VTVAIGCTGGQHRSVYIVEKLARRLKG--RYELLIRHRQAQNLSSR---
------
>Nmacacae_DSMZ19175_01973 RNase adapter protein RapZ
----MKIVLISGLSGSGKSVALKQLEDLGYFCVDNLPLEMLPSLVLHHI----ERADETK
LGVSVDVRSGINIQEAQEQIQYLRDEGHQVEVLFVEAEESVLVRRFSETRRGHPLS-GLN
L-TLLESLQKEREWLFPLKDIAYCIDTSKMNAQQLRYAVQQWLNIERRGLLVILESFGFK
YGVPNNADFMFDMRSLPNPYYDPELRPYTGMDAPIQAYLDQQPLAQEMVDDIDHFMNHWL
PRLQKESRSY-VTIAIGCTGGQHRSVYVVEKLAQRLQG--HYELLVRHRQAQNLSGR---
------
>Nmeningitidis_8013_01526 RNase adapter protein RapZ
----MKIVLISGLSGSGKSVALRQMEDSGYFCVDNLPLEMLPALVSYHI----ERADETE
LAVSVDVRSGIDIGQAREQIASLRGLGHRVEVLFVEAEESVLVRRFSETRRGHPLS-NQD
M-TLLESLKKEREWLFPLKEIAYCIDTSQMNAQQLRHAVRQWLKVERTGLLVILESFGFK
YGVPNNADFMFDMRSLPNPYYDPELRPYTGMDKPVWDYLDGQPLVQEMVDDIERFVTHWL
PRLEDESRSY-VTVAIGCTGGQHRSVYIVEKLARRLKG--RYELLIRHRQAQNLSDR---
------
>Nmucosa_heidelbergensis_01375 RNase adapter protein RapZ
----MKIVLISGLSGSGKSVALKQLEDLGYFCVDNMPLELLPSLVLHHV----ERAEVDS
LGVSVDIRSKIDIDQAEEQIRYLREQGHQVEVLFIEAEESVLVRRFSETRRGHPLS-GHN
L-TLLESLREERAWLFPLRQMAYCIDTSKMNAQQLRYAVQQWLNIERRGLLVILESFGFK
YGVPNNADFMFDMRSLPNPYYDPELRPFNGMDKEIQDYLDQQPLAQEMVDDIDRFINRWL
PRMQQESRSY-VTIGIGCTGGQHRSVYVVEKLAERLTG--KYELLVRHRQAQNLAGR---
------
>Nmusiculi_00983 RNase adapter protein RapZ
----MKIVLISGLSGSGKSVALKLLEDLGYYCVDNLPIKLLPGLVAYHT----ESSEINR
LGISVDIRSRIDIKEAQTQLQALRNLGHEVEILFLEAEEGILVRRFSETRRSHPLS-GQT
L-TLLESLQQEKTWLFPLREAAYCIDTSKMNAQQLRHTVQQWLKHERQGLLVILESFGFK
YGVPTNVDFLFDMRSLPNPYYDTALRPFNGMDKPIQDYLGSQAIVQEMVEGIGSFMSRWL
PQMQVESRSY-VTIGIGCTGGQHRSVYMVEQLARRLKG--HYELLVRHRQLNRLAER---
------
>Nsp_10022_01803 RNase adapter protein RapZ
----MKIVLISGLSGSGKSVALKQLEDLGYYCVDNLPLELLPSLVSHHV----ARNEVDS
LGVSVDIRSKIDIDQAEEQIQYLREQGHQVEVLFIEAEESVLVRRFSETRRGHPLS-GHN
L-TLLESLREERAWLFPLRQMAYCIDTSKMNAQQLRYAVQQWINIERHGLLVILESFGFK
YGVPNNADFMFDMRSLPNPYYDPELRPFNGMDKEIQDYLDQQPPAQEMVNDIDQFINRWL
PRMQQESRSY-VTIGIGCTGGQHRSVYVVEKLAERLAG--KYELLVRHRQAQNLASR---
------
>Nsp_83E034_02299 RNase adapter protein RapZ
MHSIMKIVLISGLSGSGKSVALKVLEDVGYNCVDNMPLEMLPQLMALHL----KRGNTEN
LGISVDIRSHLNTPEASRQIERLRKEGHQVEILFLEASDEILIRRFSETRRSHPLA-RQK
F-TVLESIQQEREILYPLREMAYCIDTSKMNAQQLRYSVQQWLKIEREGLLVILESFGFK
YGVPNNADFLFDMRSLPNPHYDPELRPFTGMDKPIQDYLGNQPLAQEMINDINQFLQRWL
PRMQIESRSY-VTIGIGCTGGQHRSVYVVEQLSKLLQE--QYEVLVRHRQAQNLADR---
------
>Nsp_DentCa1247_00663 RNase adapter protein RapZ
----MKIVLISGLSGSGKSVALKLLEDLGYYCVDNLPMKLLPGLIQYHL----DNSEITQ
LGISVDIRSRIDINEAEEQIKLLRQQGYDVEVLFLEADEAVLIRRFSETRRSHPLS-GQT
L-TLLEGLQQERAWLSPLRELAYCIDTSKMNAQQLRYSVQQWLKHERKGLLVILESFGFK
YGVPTNVDFLFDMRSLPNPYYDTELRPFNGLDKPIQDYLNRQPAVQEMINDISTFINRWL
PQMQVESRSY-VTIGIGCTGGQHRSVYVVEQLAERLKG--HYELLVRHRQLSVLAER---
------
>Nsp_KEM232_01523 RNase adapter protein RapZ
----MKIILISGLSGSGKSVALKQLEDAGYYCVDNMPMEMLPQLVLHHI----RGGGVEN
LAVSVDIRSRIKMSEVEKQLDYLAKQGHQAEILFLEADEATLVRRFSETRRSHPLS-SLN
Q-ALTESLRQERQTLAPLREKAYCIDTSKMNAQQLRHTVRRWLGAEHRGMMLVFESFGFK
YGTPTNADFIFDMRSLPNPYYDPALRPFNGMQPEIRAYLDAEPLAGEMAADIAAFLERWL
PRMQIESRSY-VTVALGCTGGQHRSVYIAERLADRFRG--RYPVLVRHRQLDTQ------
------
>Nsp_oraltaxon014_00100 RNase adapter protein RapZ
----MKIVLISGLSGSGKSVALKQLEDLGYYCVDNLPMEMLPALVMHHI----GRGDETR
LGVSVDIRSRIDIVQTREQIRVLREEGHEIEVLFLEAEESVLIRRYSETRRGHPLA-GQN
M-TLLEGLQKERKWLWPLRDLAYCIDTSGMNAQQLRYAVQQWLQTERKGLLVILESFGFK
YGTPNNADFVFDMRSLPNPYYDPELRPYNGMDKPIQDYLDGQNWAQEMVDDIDRFMQRWL
PRMEEESRSY-ITIAIGCTGGQHRSVYVVERLAQRLKG--KYELLVRHRQAQNLAER---
------
>Nsp_ZJ785_00750 RNase adapter protein RapZ
----MKIVLISGLSGSGKSVALKQLEDLGYYCVDNLPLELMPSLVSHHV----ARDEVDS
LGVSVDIRSKIDIDQTEEQIQYLREQGHQVEVLFIEAEESVLVRRFSETRRGHPLS-GHN
L-TLLESLREERAWLFPLRQMAYCIDTSKMNAQQLRYAVQQWLNIERHGLLVILESFGFK
YGVPNNVDFMFDMRSLPNPYYDPELRPFNGMDKEIQDYLDQQRLAQEMVNDIDQFINRWL
PRMQQESRSY-VTIGIGCTGGQHRSVYVVEKLAERLAG--KYELLVRHRQAQNLSGR---
------
>Sacetivorans_DSM19021_01685 RNase adapter protein RapZ
MP--MRIVLISGLSGSGKSIALRLLEDVGFVCVDNLPAPMLPDLMRYY-----EKKGIEQ
LGVSIDIRSRFRFSDVCHWIDTVRRQGHRLDIVFLNTDDAVLLRRFSETRRSHPLA-NEQ
K-TLLESLAAERGYMQPLQNIAYTVDTSLLNAQQLRHFIQQWLNLPVAPLRIVLESFGFK
FGVPLGMDFVFDVRSLPNPFYDPVLRPYTGLDLPIKDYFSAQTIVADMIDDLEYFLKRWL
PKMTEESRSY-VNIGIGCTGGQHRSVYVVESLAKRLAD---YAVLVRHRQL---------
--LPVV
>Usuis_00813 RNase adapter protein RapZ
----MKIVLISGLSGSGKSVALKLLEDLGYYCVDNLPMSLLPSLVMHHI----GQDEIEQ
LGISVDIRSRIDIHEAEKQIAALRAEGHEIDVLFLEAEEGVLVRRFSETRRGHPLS-GQS
L-TLLESLQQERAWLSPLREIAYCIDTSKMNAQQLRYSVQQWLKLENKGLLVILESFGFK
YGVPTNVDFLFDMRSLPNPYYDPQLRPFNGMDKEIQDYLDGQPLVQKMIDDIDGFLSNWL
PCMQLESRSY-VTVGIGCTGGQHRSVYVVEQLAARLKG--KYQLLVRHRQVHNLAGR---
------
>Utestudinis_DSMZ26510_02060 RNase adapter protein RapZ
----MKIVLISGLSGSGKSVALKLLEDLGYYCVDNLPLNLLPALVSHHI----DQEEVEQ
LGVSVDIRSRIDIQEAQIQISALRRQGHDVEVLFLEAEEGVLVRRFSETRRGHPLS-GQN
L-TLLESLHKEREWLSPLREIAYCIDTSKMNAQQLRYSVQQWLKLESKGLLVILESFGFK
YGVPTNVDFMFDMRSLPNPYYDPELRPFNGMDQAIQNYLDDQPLAQEMLADIGSFLNRWL
PRMQVESRSY-VTIGIGCTGGQHRSVYMVEKLAEQLAG--KYELLVRHRQAQNLAGR---
------
>Vitreoscilla_massiliensis_02520 RNase adapter protein RapZ
----MRVILISGLSGSGKSVALKLMEDLGFFCVDNLPLELLPQLVTLYQ----AKPGITD
LAVCLDMRTRISQQYFLPMLDAIQHSVGQFDVLFLEAQEHELLHRFSETRRRHPLT-NDN
C-TLEEALTYEREWLMPLRERSHVIDTTLLTTPKLRQYITAWVGLPNRNLQIVFESFGFK
HGMPSDADFMFDVRSLPNPHYEKDLRRLTGIDEPIQRYFSGYPQVQEMIDDIATFLHKWL
PSIDMENRSY-VTVAIGCTGGQHRSVYIVEALAQIFQ---DRDVLIRHRQL---------
------
>Vstercoraria_DSM513_00865 RNase adapter protein RapZ
----MRVILISGLSGSGKSIALKSLEDLGFFCVDNLPLELLPHLVMWYQ----SKSDTKH
LAICLDMRAGMSQEHFLPMLEAIKKSVRQFDVLYLEAKTEILLNRFSETRRRHPLT-HDN
C-TLAEALKYEREWLYPLREHAHVVDTSALSTPKLRQYITAWVNLPKSNLQIVFQSFGFK
YGIPSDADFVLDVRSLPNPHYEASLRALTGKDKPVAIYFKANPVVQDMINDITAYLNKWL
PRIEQENRSY-VTVAIGCTGGQHRSVYIVEQLALSFKAASKNEVLIRHRQL---------
------
