# Supplementary material for: Evolution of longitudinal division in multicellular bacteria of the Neisseriaceae family
Source: Nat Commun. 2022 Aug 22;13:4853. doi: 10.1038/s41467-022-32260-w (PMC9395523; doi:10.1038/s41467-022-32260-w)
Supplement: Supplementary file 17 — Supplementary Data 6 [file 41467_2022_32260_MOESM17_ESM.zip › Supplementary Data 6/FtsA_75G.aln.bionj]

(((Neisseria_subflava_00100:0.00000050,Neisseria_flavescens_01546:0.00000050):0.04878074,Neisseria_subflava2_01433:0.01082506):0.04532707,(Nmacacae_DSMZ19175_00415:0.00125465,(Neisseria_mucosa_01963:-0.00028177,assem_Mcere_02618:0.00734907):0.00134512):0.00064651,(((((((((((((((Vstercoraria_DSM513_00110:0.03290386,Vitreoscilla_massiliensis_01968:0.01890763):0.01881078,((Crenobacter_sedimenti_00872:0.00000050,Crenobacter_intestini_01410:0.00000050):0.08033207,(Crenobacter_luteus_00362:0.03077673,Crenobacter_cavernae_00882:0.03069027):0.01830204):0.82482433):0.08353613,((Sacetivorans_DSM19021_00529:0.26338902,assem_Salvi_01520:0.05608188):0.02378358,(Neisseria_shayeganii_02020:0.04614997,(Eikenella_longinqua_00494:0.02065711,((Eikenella_halliae_00115:0.00293995,Eikenella_corrodens_00468:0.00646335):0.00802527,Eikenella_exigua_00305:0.00535078):0.02037093):0.06074744):0.08927849):0.01493363):0.00922748,(((Smuelleri_ATCC29453_00231:0.03489948,assem_Acras_02954:0.03146273):0.02195286,((Conchiformibius_steedae_01863:-0.02871428,assem_Ckhun_01104:0.08538058):0.10115278,Alysiella_filiformis_01437:0.02615491):0.01017697):0.11777111,(((Kingella_oralis_01189:0.00200619,Kingella_bonacorsii_00451:0.00228091):0.08147574,Kingella_negevensis_01350:0.06524619):0.02485067,(Kingella_denitrificans_01501:0.17158043,assem_Kking_00740:0.05574587):0.09682675):0.12678316):0.05300715):0.02341924,((Nsp_KEM232_01922:0.04451029,(Neisseria_bacilliformis_00498:0.01688281,assem_Npotu_00355:0.19580670):0.05331722):0.02201192,Nelongata_ATCC29315_00537:0.06976163):0.09599130):0.00543453,((Nsp_83E034_01233:0.00099723,Neisseria_canis_00395:0.00848857):0.00025208,Neisseria_wadsworthii_01024:0.00102964):0.14688937):0.00835355,((((Utestudinis_DSMZ26510_00299:0.01011420,Narctica_DSMZ103136_01950:0.01150730):0.00119923,Usuis_02324:0.01070250):0.00788870,(Nmusiculi_02391:0.00674807,Neisseria_dentiae_02167:0.00029713):0.03154429):0.00811723,((Nsp_DentCa1247_02551:0.00609403,(Neisseria_zoodegmatis_00381:0.00000050,Ndumasiana_DSMZ104677_02287:0.00000050):0.00590767):0.00398760,(Neisseria_zalophi_00119:0.00549604,Neisseria_animaloris_01306:0.00872376):0.00683336):0.00445740):0.01355337):0.00680574,Neisseria_weaveri_00952:0.07780083):0.04894644,Nsp_oraltaxon014_01829:0.01859650):0.00337689,Neisseria_chenwenguii_01472:0.01579505):0.00663050,(((((Nsp_ZJ785_00309:-0.00025079,(Neisseria_brasiliensis_00727:-0.00026409,Ndenitrificans_CCUG17229_01945:0.00493189):0.00283928):0.00356192,Nsp_10022_02734:0.00608937):0.00352349,Niguanae_02456:0.01136648):0.00604150,Nmucosa_heidelbergensis_02069:0.01750866):0.01183343,((Neisseria_animalis_00683:0.06080103,Ndenitrificans_DSMZ17675_01974:0.07230137):0.03896747,463_00590:0.07342770):0.00979286):0.00066155):0.00956105,((((Nmeningitidis_8013_00435:0.00424394,(Neisseria_polysacchareae_00632:0.00378863,gonorrhoeae_clean_01598:0.00566667):0.00796174):0.00733316,assem_Nuirg_01787:-0.00237774):0.10870028,(Nlactamica_NS19_01728:0.00572905,Neisseria_lactamica_01143:0.00134585):0.14492536):0.07422731,Neisseria_cinerea_01248:0.05157084):0.22360608):0.00356936,29535_AP671_00891:0.00960493):0.00717624,29537_AP862_01035:0.00339891):0.00491494,(Neisseria_sicca_02426:0.00352599,assem_Nsp16475_01670:0.00351641):0.00091725):0.00256032);
