# Supplementary material for: Evolution of longitudinal division in multicellular bacteria of the Neisseriaceae family
Source: Nat Commun. 2022 Aug 22;13:4853. doi: 10.1038/s41467-022-32260-w (PMC9395523; doi:10.1038/s41467-022-32260-w)
Supplement: Supplementary file 17 — Supplementary Data 6 [file 41467_2022_32260_MOESM17_ESM.zip › Supplementary Data 6/MraZ_75G.aln.mldist]

67
29535_AP671_00691               0.0000000 0.0578468 0.2748564 0.5554672 0.0824278 0.3521483 0.2373684 0.2053228 0.7904099 0.0883502 0.2068890 0.2611546 0.2611546 0.5991614 1.3988699 1.1825227 1.4691002 1.1502782 0.6146127 0.6057251 0.6187247 0.6110004 0.2160211 0.5499581 0.5438282 0.5464420 0.5499581 0.2851068 0.2296113 0.1598156 0.1752365 0.1875408 0.1752365 0.7489822 0.2211082 0.2410584 0.1222080 0.2357580 0.2081013 0.2382322 0.2136156 0.0729574 0.2068890 0.6289653 0.0729574 0.2337707 0.2337707 0.2410584 0.3211747 0.2048261 0.1849262 0.7160680 0.2886415 0.2136156 0.2069157 0.2156634 0.2146754 0.2351632 0.2082437 0.7401119 0.1999357 0.2288204 0.6244431 0.2167875 0.2511189 1.1299085 1.0501177 
29537_AP862_00203               0.0578468 0.0000000 0.2767086 0.5442677 0.0435229 0.3929480 0.2593488 0.2205165 0.8218483 0.0563920 0.2287949 0.2915379 0.2915379 0.6199412 1.3878099 1.2387679 1.4675588 1.2331567 0.6453799 0.6497515 0.6497628 0.6419942 0.2378886 0.5383866 0.5586798 0.5394548 0.5383866 0.2961805 0.2249267 0.1461660 0.1893683 0.1728830 0.1893683 0.7799307 0.2278702 0.2730856 0.1289522 0.2582649 0.2261347 0.2081993 0.2485903 0.0352977 0.2287949 0.6504648 0.0352977 0.2041403 0.2041403 0.2730856 0.3415180 0.2179423 0.1990897 0.7776440 0.2955396 0.2485903 0.2410842 0.2278966 0.2420088 0.2420109 0.2125959 0.7725833 0.2129569 0.2324325 0.6731606 0.2326774 0.2674296 1.1763530 1.0672080 
463_00614                       0.2748564 0.2767086 0.0000000 0.7695076 0.3004256 0.3354209 0.2672177 0.2476343 0.8236801 0.3189777 0.2563684 0.2721643 0.2721643 0.7876250 1.4111368 1.2639310 1.4385829 1.2579018 0.7721974 0.7632695 0.7779705 0.7746670 0.2660764 0.8121143 0.7159056 0.8122685 0.8121143 0.4583758 0.3970376 0.3353126 0.3991583 0.3492016 0.3991583 0.7810448 0.3887917 0.4934087 0.3067741 0.2516201 0.4402339 0.4092390 0.2419520 0.2842794 0.2563684 0.7522546 0.2842794 0.4030147 0.4030147 0.4934087 0.6267233 0.4224916 0.4117172 0.7741071 0.4341460 0.2419520 0.2481653 0.4074543 0.4281950 0.4077148 0.4453368 0.8004004 0.3566394 0.3834600 0.8317142 0.4205935 0.4607154 1.2341889 1.2724227 
assem_Kking_01573               0.5554672 0.5442677 0.7695076 0.0000000 0.5964345 0.9296279 0.7882122 0.7280609 0.9032813 0.5865567 0.7323530 0.7709059 0.7709059 0.7928406 1.6118243 1.5122028 1.6428963 1.4216344 0.9555821 0.9465185 0.9384478 0.9353835 0.7167868 0.2314804 0.2511863 0.2357662 0.2314804 0.5137002 0.6187918 0.5907384 0.4966779 0.5903488 0.4966779 0.8805055 0.6375238 0.6148689 0.5817074 0.7932399 0.4673981 0.7516485 0.7685694 0.5684428 0.7323530 0.7223419 0.5684428 0.7427763 0.7427763 0.6148689 0.6238967 0.5417104 0.4994264 0.8995292 0.6759978 0.7685694 0.7340485 0.5832947 0.5172521 0.6515976 0.5268241 0.8435550 0.5806869 0.6285552 0.8103684 0.5181813 0.5582860 1.3066700 1.1900727 
assem_Mcere_03314               0.0824278 0.0435229 0.3004256 0.5964345 0.0000000 0.4149327 0.2602328 0.2343817 0.8799332 0.0359644 0.2428175 0.2743435 0.2743435 0.6582395 1.4975365 1.3177286 1.5828839 1.3113960 0.6689621 0.6734987 0.6736243 0.6657108 0.2521422 0.5767646 0.6217431 0.5903522 0.5767646 0.3042623 0.2306637 0.1822033 0.2181815 0.1931449 0.2181815 0.8358545 0.2343310 0.3177853 0.1311118 0.2735222 0.2493027 0.2277323 0.2635669 0.0070537 0.2428175 0.6752445 0.0070537 0.2233055 0.2233055 0.3177853 0.3846669 0.2582424 0.2282624 0.8334365 0.3039074 0.2635669 0.2555785 0.2343593 0.2654357 0.2424226 0.2468586 0.8232633 0.2466773 0.2381960 0.7105944 0.2642233 0.3006942 1.2366342 1.1365826 
assem_Nbene_00037               0.3521483 0.3929480 0.3354209 0.9296279 0.4149327 0.0000000 0.1124391 0.1018927 0.9236659 0.4346311 0.0927730 0.0000010 0.0000010 0.8070685 1.6872030 1.5343006 1.7013428 1.5062938 0.8517231 0.8165547 0.8339688 0.8245611 0.1022922 0.8488043 0.8211767 0.8271685 0.8488043 0.5325678 0.4553814 0.4787920 0.4819157 0.4776570 0.4819157 0.9040941 0.4460067 0.5573868 0.4317215 0.0887322 0.5235560 0.4771335 0.0999768 0.3919135 0.0927730 0.8358335 0.3919135 0.4693288 0.4693288 0.5573868 0.6426324 0.4959428 0.4976649 0.9097323 0.4846962 0.0999768 0.1035640 0.4306225 0.5275575 0.4617630 0.5374294 0.9353039 0.4333045 0.4391615 0.8975532 0.4823012 0.5166871 1.3060254 1.2558886 
assem_Nblan_02803               0.2373684 0.2593488 0.2672177 0.7882122 0.2602328 0.1124391 0.0000000 0.0281405 0.9072911 0.2876030 0.0210785 0.0000010 0.0000010 0.7136426 1.6194076 1.5292807 1.6350885 1.5207074 0.7465658 0.7177764 0.7321307 0.7239485 0.0282216 0.7046365 0.7385914 0.7303657 0.7046365 0.4157816 0.3196528 0.3177829 0.3430925 0.3320066 0.3430925 0.8607426 0.3116729 0.4225861 0.2863490 0.0445484 0.3797194 0.3268524 0.0527886 0.2589159 0.0210785 0.7435498 0.2589159 0.3212776 0.3212776 0.4225861 0.4812795 0.3895458 0.3552542 0.7918488 0.3492757 0.0527886 0.0213207 0.3145942 0.3838478 0.3282308 0.3858496 0.8616405 0.3436424 0.3074803 0.8551571 0.3597411 0.3871283 1.1587589 1.1423977 
assem_Npoly_00917               0.2053228 0.2205165 0.2476343 0.7280609 0.2343817 0.1018927 0.0281405 0.0000000 0.8834937 0.2467864 0.0068755 0.0000010 0.0000010 0.7056821 1.6167027 1.5157261 1.6323651 1.5072804 0.7080690 0.6801722 0.6941203 0.6860375 0.0138078 0.6476445 0.6812618 0.6726005 0.6476445 0.3746843 0.2874880 0.2941393 0.3052302 0.3078475 0.3052302 0.8376842 0.2795730 0.3923281 0.2526287 0.0290722 0.3395542 0.2919551 0.0292592 0.2201827 0.0068755 0.7015869 0.2201827 0.2867279 0.2867279 0.3923281 0.4519382 0.3498242 0.3168764 0.7863844 0.3386078 0.0292592 0.0139700 0.2735158 0.3683692 0.2952365 0.3585461 0.8386652 0.3063603 0.2758283 0.8061506 0.3209038 0.3571855 1.1481371 1.1315634 
assem_Npotu_00327               0.7904099 0.8218483 0.8236801 0.9032813 0.8799332 0.9236659 0.9072911 0.8834937 0.0000000 0.8456157 0.8882441 0.7566841 0.7566841 0.9841919 1.5848770 1.5157694 1.7181653 1.5170019 0.7364177 0.7464106 0.7418401 0.7529702 0.8709606 0.8962800 0.7926529 0.8058941 0.8962800 0.7145469 0.7816666 0.7524119 0.6803970 0.7898372 0.6803970 0.0141847 0.7967570 0.7053801 0.7691656 0.9016711 0.6629884 0.7499097 0.8382128 0.8437368 0.8882441 0.8574073 0.8437368 0.7398300 0.7398300 0.7053801 0.7142048 0.6514131 0.6813741 0.1532260 0.8113683 0.8382128 0.8497039 0.7773177 0.6588093 0.8156999 0.7159297 0.0665546 0.6547309 0.7789127 1.0361312 0.6866504 0.7510819 1.3656363 1.5090850 
assem_Nsp16475_02040            0.0883502 0.0563920 0.3189777 0.5865567 0.0359644 0.4346311 0.2876030 0.2467864 0.8456157 0.0000000 0.2553506 0.3266375 0.3266375 0.6320638 1.4524037 1.2572227 1.5353773 1.2846731 0.6740037 0.6785536 0.6787037 0.6707986 0.2648722 0.5632992 0.6270378 0.5749503 0.5632992 0.3133707 0.2434811 0.1938769 0.2245084 0.2049949 0.2245084 0.8029438 0.2464977 0.3237630 0.1425457 0.2871410 0.2553993 0.2169268 0.2769392 0.0279896 0.2553506 0.6812349 0.0279896 0.2127727 0.2127727 0.3237630 0.3653212 0.2671266 0.2345926 0.8211698 0.3167583 0.2769392 0.2685230 0.2465285 0.2714252 0.2546252 0.2415025 0.7933781 0.2592953 0.2438607 0.6777998 0.2729576 0.3098352 1.1816068 1.0976086 
assem_Nuirg_01805               0.2068890 0.2287949 0.2563684 0.7323530 0.2428175 0.0927730 0.0210785 0.0068755 0.8882441 0.2553506 0.0000000 0.0000010 0.0000010 0.7099365 1.6241848 1.5233550 1.6399247 1.5148298 0.7120183 0.6840224 0.6980161 0.6899197 0.0068945 0.6516724 0.6853335 0.6767006 0.6516724 0.3772858 0.2960477 0.2962404 0.3074594 0.3100349 0.3074594 0.8422702 0.2881611 0.3950144 0.2544594 0.0217906 0.3420151 0.3012074 0.0295182 0.2284428 0.0000010 0.7056296 0.2284428 0.2959181 0.2959181 0.3950144 0.4548008 0.3522860 0.3191693 0.7907795 0.3474871 0.0295182 0.0140914 0.2820030 0.3710097 0.3039712 0.3610440 0.8432350 0.3085605 0.2843185 0.8107248 0.3232356 0.3597206 1.1538768 1.1374089 
assem_NviriM101_02827           0.2611546 0.2915379 0.2721643 0.7709059 0.2743435 0.0000010 0.0000010 0.0000010 0.7566841 0.3266375 0.0000010 0.0000000 0.0000010 0.5832000 1.6068386 1.4767566 1.6308761 1.4365965 0.6966034 0.6508616 0.6736620 0.7083622 0.0114891 0.6561558 0.6660892 0.7274540 0.6561558 0.4432236 0.3279813 0.3524731 0.3994115 0.3363462 0.3994115 0.7566841 0.3148763 0.4659116 0.3183876 0.0114746 0.4162991 0.3596360 0.0116084 0.2743435 0.0000010 0.6860709 0.2743435 0.3495826 0.3495826 0.4659116 0.5309318 0.4195733 0.3994115 0.6598940 0.3604544 0.0116084 0.0000010 0.3313973 0.4216844 0.3148763 0.4050783 0.7492469 0.2708410 0.3079686 0.6552245 0.3881639 0.4101189 1.2014240 1.1426852 
assem_NviriM226_00602           0.2611546 0.2915379 0.2721643 0.7709059 0.2743435 0.0000010 0.0000010 0.0000010 0.7566841 0.3266375 0.0000010 0.0000010 0.0000000 0.5832000 1.6068386 1.4767566 1.6308761 1.4365965 0.6966034 0.6508616 0.6736620 0.7083622 0.0114891 0.6561558 0.6660892 0.7274540 0.6561558 0.4432236 0.3279813 0.3524731 0.3994115 0.3363462 0.3994115 0.7566841 0.3148763 0.4659116 0.3183876 0.0114746 0.4162991 0.3596360 0.0116084 0.2743435 0.0000010 0.6860709 0.2743435 0.3495826 0.3495826 0.4659116 0.5309318 0.4195733 0.3994115 0.6598940 0.3604544 0.0116084 0.0000010 0.3313973 0.4216844 0.3148763 0.4050783 0.7492469 0.2708410 0.3079686 0.6552245 0.3881639 0.4101189 1.2014240 1.1426852 
assem_Salvi_01507               0.5991614 0.6199412 0.7876250 0.7928406 0.6582395 0.8070685 0.7136426 0.7056821 0.9841919 0.6320638 0.7099365 0.5832000 0.5832000 0.0000000 1.4023756 1.1126623 1.4462207 1.0916411 0.7801383 0.7492549 0.7644664 0.7624533 0.6944900 0.8344820 0.8217031 0.7619004 0.8344820 0.5336129 0.5907378 0.5631548 0.5214373 0.5871844 0.5214373 0.9344506 0.5836898 0.5956556 0.5925317 0.7700339 0.5251821 0.6511814 0.7457041 0.6284080 0.7099365 0.7701565 0.6284080 0.6461154 0.6461154 0.5956556 0.5567183 0.5361182 0.5363563 0.8407865 0.6473028 0.7457041 0.6749510 0.6462372 0.5224333 0.5922124 0.5114699 0.8855507 0.6894647 0.5673678 0.1921332 0.5164943 0.5232326 0.8194269 0.7561617 
Crenobacter_cavernae_00895      1.3988699 1.3878099 1.4111368 1.6118243 1.4975365 1.6872030 1.6194076 1.6167027 1.5848770 1.4524037 1.6241848 1.6068386 1.6068386 1.4023756 0.0000000 0.6742429 0.0954949 0.6861112 1.3914956 1.4299350 1.4052457 1.3652721 1.6516530 1.5009084 1.5170814 1.5069092 1.5009084 1.2569726 1.3014723 1.4861589 1.2017039 1.4128021 1.2017039 1.5406690 1.3387349 1.1974306 1.3968538 1.5782385 1.2207646 1.3195506 1.5650915 1.4349140 1.6241848 1.5512676 1.4349140 1.3191704 1.3191704 1.1974306 1.3684144 1.2580592 1.2250478 1.4957736 1.3818220 1.5650915 1.5645945 1.3689055 1.2288549 1.3530812 1.2951283 1.5165816 1.3333558 1.3705668 1.4886468 1.2661668 1.3013891 1.2346584 1.5501388 
Crenobacter_intestini_01397     1.1825227 1.2387679 1.2639310 1.5122028 1.3177286 1.5343006 1.5292807 1.5157261 1.5157694 1.2572227 1.5233550 1.4767566 1.4767566 1.1126623 0.6742429 0.0000000 0.6646594 0.0364458 1.4844079 1.4742250 1.5004747 1.4525756 1.5513543 1.4106896 1.3040573 1.4144337 1.4106896 1.2322236 1.3005932 1.4093457 1.1417070 1.3382606 1.1417070 1.4420036 1.2843157 1.2964718 1.2859199 1.4321045 1.1866248 1.2525773 1.4793783 1.2596826 1.5233550 1.5160470 1.2596826 1.2525426 1.2525426 1.2964718 1.3135469 1.2417512 1.1654171 1.4471799 1.3354078 1.4793783 1.4623837 1.3073059 1.1825896 1.2964079 1.1729292 1.5125488 1.3481221 1.2508460 1.2062735 1.1777683 1.1575587 1.0757394 1.2285690 
Crenobacter_luteus_00349        1.4691002 1.4675588 1.4385829 1.6428963 1.5828839 1.7013428 1.6350885 1.6323651 1.7181653 1.5353773 1.6399247 1.6308761 1.6308761 1.4462207 0.0954949 0.6646594 0.0000000 0.6505243 1.3925114 1.4314094 1.4064127 1.3911073 1.6676746 1.5372360 1.6048685 1.5993319 1.5372360 1.3599563 1.3807647 1.5774905 1.2903141 1.5005167 1.2903141 1.6396389 1.3912913 1.2211979 1.4738399 1.6111886 1.3227079 1.4250379 1.5719271 1.5164924 1.6399247 1.6082219 1.5164924 1.4241390 1.4241390 1.2211979 1.4616757 1.3752005 1.2872731 1.5293795 1.4461320 1.5719271 1.5797687 1.4222063 1.3288051 1.4059779 1.3605113 1.6134225 1.3951962 1.4243489 1.5906071 1.3383021 1.3774945 1.2059872 1.4452600 
Crenobacter_sedimenti_00859     1.1502782 1.2331567 1.2579018 1.4216344 1.3113960 1.5062938 1.5207074 1.5072804 1.5170019 1.2846731 1.5148298 1.4365965 1.4365965 1.0916411 0.6861112 0.0364458 0.6505243 0.0000000 1.4007399 1.3906824 1.4154331 1.3703986 1.5425302 1.3738910 1.2447195 1.3505926 1.3738910 1.2221249 1.2944515 1.4013304 1.1324768 1.3309214 1.1324768 1.4437311 1.2782994 1.2864426 1.2799206 1.4245713 1.1770798 1.2842556 1.4713246 1.2539001 1.5148298 1.4479993 1.2539001 1.2840499 1.2840499 1.2864426 1.3511202 1.2315271 1.1297396 1.3832781 1.3290084 1.4713246 1.4544648 1.3010877 1.1610605 1.2903028 1.1921451 1.5137700 1.3377534 1.2860060 1.1654624 1.1682932 1.1482281 1.0431636 1.1880434 
Eikenella_corrodens_00488       0.6146127 0.6453799 0.7721974 0.9555821 0.6689621 0.8517231 0.7465658 0.7080690 0.7364177 0.6740037 0.7120183 0.6966034 0.6966034 0.7801383 1.3914956 1.4844079 1.3925114 1.4007399 0.0000000 0.0136560 0.0068118 0.0277826 0.7263180 0.9957467 0.9675954 0.9371330 0.9957467 0.6233742 0.5893276 0.6763967 0.5387894 0.6594789 0.5387894 0.7066829 0.5915692 0.6708997 0.6015341 0.7523848 0.5693983 0.7182017 0.7159918 0.6410150 0.7120183 0.4494312 0.6410150 0.7102406 0.7102406 0.6708997 0.6405487 0.6149156 0.5414087 0.6726998 0.6414255 0.7159918 0.6971324 0.6206464 0.5818550 0.6158893 0.5630720 0.7305803 0.6284468 0.5971554 0.7980386 0.5654087 0.6279233 0.9625756 1.0276959 
Eikenella_exigua_00287          0.6057251 0.6497515 0.7632695 0.9465185 0.6734987 0.8165547 0.7177764 0.6801722 0.7464106 0.6785536 0.6840224 0.6508616 0.6508616 0.7492549 1.4299350 1.4742250 1.4314094 1.3906824 0.0136560 0.0000000 0.0068118 0.0277826 0.6980161 0.9864265 0.9587763 0.9281129 0.9864265 0.6266830 0.5762489 0.6809083 0.5411418 0.6638736 0.5411418 0.7160481 0.5668173 0.6620267 0.5927692 0.7231086 0.5720399 0.7374544 0.6876689 0.6453584 0.6840224 0.4423202 0.6453584 0.7293314 0.7293314 0.6620267 0.6315568 0.6180856 0.5437931 0.6638426 0.6155252 0.6876689 0.6693672 0.5954557 0.5846365 0.5904867 0.5790072 0.7404066 0.6197096 0.5722504 0.7670451 0.5815676 0.6453974 0.9348132 1.0181216 
Eikenella_halliae_00096         0.6187247 0.6497628 0.7779705 0.9384478 0.6736243 0.8339688 0.7321307 0.6941203 0.7418401 0.6787037 0.6980161 0.6736620 0.6736620 0.7644664 1.4052457 1.5004747 1.4064127 1.4154331 0.0068118 0.0068118 0.0000000 0.0207855 0.7121473 0.9777812 0.9508213 0.9202389 0.9777812 0.6275393 0.5771702 0.6810683 0.5420951 0.6639507 0.5420951 0.7117380 0.5793262 0.6755743 0.6054616 0.7376985 0.5729485 0.7233643 0.7018212 0.6453492 0.6980161 0.4389665 0.6453492 0.7153254 0.7153254 0.6755743 0.6279187 0.6189433 0.5447457 0.6773844 0.6285486 0.7018212 0.6832613 0.6081484 0.5855321 0.6032921 0.5666100 0.7359073 0.6326258 0.5848286 0.7822988 0.5690085 0.6321360 0.9525208 1.0369453 
Eikenella_longinqua_00477       0.6110004 0.6419942 0.7746670 0.9353835 0.6657108 0.8245611 0.7239485 0.6860375 0.7529702 0.6707986 0.6899197 0.7083622 0.7083622 0.7624533 1.3652721 1.4525756 1.3911073 1.3703986 0.0277826 0.0277826 0.0207855 0.0000000 0.7040198 0.9692577 0.9426857 0.9118410 0.9692577 0.6322278 0.5816754 0.6859436 0.5464806 0.6687221 0.5464806 0.7223205 0.5838593 0.6844167 0.6093780 0.7294030 0.5790215 0.7285014 0.6936455 0.6376042 0.6899197 0.4517288 0.6376042 0.7204275 0.7204275 0.6844167 0.6321339 0.6235402 0.5491461 0.6891067 0.6332537 0.6936455 0.6751752 0.6005865 0.5916482 0.6079210 0.5710600 0.7436157 0.6457661 0.5893837 0.7937451 0.5735138 0.6368435 0.9717898 1.0885249 
gonorrhoeae_clean_01614         0.2160211 0.2378886 0.2660764 0.7167868 0.2521422 0.1022922 0.0282216 0.0138078 0.8709606 0.2648722 0.0068945 0.0114891 0.0114891 0.6944900 1.6516530 1.5513543 1.6676746 1.5425302 0.7263180 0.6980161 0.7121473 0.7040198 0.0000000 0.6369737 0.7001340 0.6617769 0.6369737 0.3664916 0.3057457 0.2865367 0.2973509 0.3201695 0.2973509 0.8256224 0.2978541 0.4062046 0.2638805 0.0291586 0.3313859 0.3117119 0.0370242 0.2375145 0.0068945 0.7202779 0.2375145 0.3063283 0.3063283 0.4062046 0.4661413 0.3417843 0.3089542 0.7748465 0.3491632 0.0370242 0.0212236 0.2915566 0.3599812 0.3139032 0.3504980 0.8266460 0.3187781 0.2938844 0.7941398 0.3129069 0.3490009 1.1746729 1.1585858 
Kingella_bonacorsii_01853       0.5499581 0.5383866 0.8121143 0.2314804 0.5767646 0.8488043 0.7046365 0.6476445 0.8962800 0.5632992 0.6516724 0.6561558 0.6561558 0.8344820 1.5009084 1.4106896 1.5372360 1.3738910 0.9957467 0.9864265 0.9777812 0.9692577 0.6369737 0.0000000 0.2781153 0.1542798 0.0000010 0.4911234 0.5421981 0.5513700 0.4586244 0.5761965 0.4586244 0.8571353 0.5718887 0.5946567 0.5395753 0.6878787 0.4807844 0.6393717 0.6852708 0.5492111 0.6516724 0.7680383 0.5492111 0.6309859 0.6309859 0.5946567 0.5611663 0.4992316 0.4584875 0.9838520 0.6145989 0.6852708 0.6530574 0.5044362 0.5210573 0.5852282 0.4769003 0.8292705 0.5471265 0.5770080 0.8856365 0.4943459 0.5376707 1.3219374 1.2377340 
Kingella_denitrificans_00928    0.5438282 0.5586798 0.7159056 0.2511863 0.6217431 0.8211767 0.7385914 0.6812618 0.7926529 0.6270378 0.6853335 0.6660892 0.6660892 0.8217031 1.5170814 1.3040573 1.6048685 1.2447195 0.9675954 0.9587763 0.9508213 0.9426857 0.7001340 0.2781153 0.0000000 0.2729429 0.2781153 0.5302309 0.5782667 0.5778787 0.5323788 0.5630670 0.5323788 0.7503611 0.5957358 0.5935741 0.6015400 0.7247777 0.5570533 0.6511674 0.7032556 0.5937908 0.6853335 0.7266728 0.5937908 0.6430815 0.6430815 0.5935741 0.6042511 0.5152852 0.5471614 0.8289992 0.6475628 0.7032556 0.6868218 0.5395076 0.6045821 0.6090027 0.5847933 0.7456001 0.5251886 0.5873826 0.9171310 0.5569555 0.5862642 1.2770944 1.2310276 
Kingella_negevensis_00737       0.5464420 0.5394548 0.8122685 0.2357662 0.5903522 0.8271685 0.7303657 0.6726005 0.8058941 0.5749503 0.6767006 0.7274540 0.7274540 0.7619004 1.5069092 1.4144337 1.5993319 1.3505926 0.9371330 0.9281129 0.9202389 0.9118410 0.6617769 0.1542798 0.2729429 0.0000000 0.1542798 0.4643203 0.5237913 0.5475543 0.4766360 0.5737770 0.4766360 0.7630429 0.5394282 0.5364872 0.5587147 0.6999775 0.4488121 0.6923391 0.6745028 0.5622109 0.6767006 0.7231088 0.5622109 0.6837516 0.6837516 0.5364872 0.5068607 0.4876390 0.4912546 0.8668175 0.5874118 0.6745028 0.6781767 0.4747758 0.5054036 0.5520239 0.5058294 0.7650329 0.5591937 0.5739926 0.7778962 0.4773425 0.5234415 1.2564011 1.2011220 
Kingella_oralis_00476           0.5499581 0.5383866 0.8121143 0.2314804 0.5767646 0.8488043 0.7046365 0.6476445 0.8962800 0.5632992 0.6516724 0.6561558 0.6561558 0.8344820 1.5009084 1.4106896 1.5372360 1.3738910 0.9957467 0.9864265 0.9777812 0.9692577 0.6369737 0.0000010 0.2781153 0.1542798 0.0000000 0.4911234 0.5421981 0.5513700 0.4586244 0.5761965 0.4586244 0.8571353 0.5718887 0.5946567 0.5395753 0.6878787 0.4807844 0.6393717 0.6852708 0.5492111 0.6516724 0.7680383 0.5492111 0.6309859 0.6309859 0.5946567 0.5611663 0.4992316 0.4584875 0.9838520 0.6145989 0.6852708 0.6530574 0.5044362 0.5210573 0.5852282 0.4769003 0.8292705 0.5471265 0.5770080 0.8856365 0.4943459 0.5376707 1.3219374 1.2377340 
Narctica_DSMZ103136_01965       0.2851068 0.2961805 0.4583758 0.5137002 0.3042623 0.5325678 0.4157816 0.3746843 0.7145469 0.3133707 0.3772858 0.4432236 0.4432236 0.5336129 1.2569726 1.2322236 1.3599563 1.2221249 0.6233742 0.6266830 0.6275393 0.6322278 0.3664916 0.4911234 0.5302309 0.4643203 0.4911234 0.0000000 0.2615625 0.2367356 0.1408250 0.2231987 0.1408250 0.6761426 0.2738154 0.2398337 0.2530030 0.4273114 0.1404318 0.2711058 0.3858395 0.2874671 0.3772858 0.5606425 0.2874671 0.2662188 0.2662188 0.2398337 0.2671459 0.1702778 0.1502568 0.6989080 0.3003576 0.3858395 0.3776786 0.3063581 0.1863787 0.2871084 0.1883087 0.6610798 0.2853300 0.2818627 0.5831158 0.1287577 0.1554180 1.0397228 0.9758735 
Ndenitrificans_CCUG17229_01961  0.2296113 0.2249267 0.3970376 0.6187918 0.2306637 0.4553814 0.3196528 0.2874880 0.7816666 0.2434811 0.2960477 0.3279813 0.3279813 0.5907378 1.3014723 1.3005932 1.3807647 1.2944515 0.5893276 0.5762489 0.5771702 0.5816754 0.3057457 0.5421981 0.5782667 0.5237913 0.5421981 0.2615625 0.0000000 0.2170607 0.2202318 0.2135906 0.2202318 0.7407997 0.0137804 0.3130408 0.1697122 0.3378888 0.2628235 0.2502185 0.3165536 0.2165493 0.2960477 0.5353686 0.2165493 0.2457272 0.2457272 0.3130408 0.2649460 0.2508083 0.2302505 0.7376659 0.0737061 0.3165536 0.3098995 0.0503137 0.2820715 0.0278604 0.2582932 0.7236565 0.2411067 0.0275985 0.5917885 0.2660020 0.2851257 0.9542289 1.0119965 
Ndenitrificans_DSMZ17675_02014  0.1598156 0.1461660 0.3353126 0.5907384 0.1822033 0.4787920 0.3177829 0.2941393 0.7524119 0.1938769 0.2962404 0.3524731 0.3524731 0.5631548 1.4861589 1.4093457 1.5774905 1.4013304 0.6763967 0.6809083 0.6810683 0.6859436 0.2865367 0.5513700 0.5778787 0.5475543 0.5513700 0.2367356 0.2170607 0.0000000 0.1796741 0.0352825 0.1796741 0.7128696 0.2201985 0.2806871 0.1116640 0.3392254 0.1799494 0.2352996 0.3260198 0.1698887 0.2962404 0.5964376 0.1698887 0.2308461 0.2308461 0.2806871 0.2854053 0.1706648 0.1894690 0.7062081 0.2443327 0.3260198 0.2964273 0.2607768 0.2185077 0.2342196 0.2042728 0.7168632 0.1934913 0.2320948 0.5765165 0.1915947 0.2002537 1.1623990 1.0827123 
Ndumasiana_DSMZ104677_02309     0.1752365 0.1893683 0.3991583 0.4966779 0.2181815 0.4819157 0.3430925 0.3052302 0.6803970 0.2245084 0.3074594 0.3994115 0.3994115 0.5214373 1.2017039 1.1417070 1.2903141 1.1324768 0.5387894 0.5411418 0.5420951 0.5464806 0.2973509 0.4586244 0.5323788 0.4766360 0.4586244 0.1408250 0.2202318 0.1796741 0.0000000 0.1854292 0.0000010 0.6435347 0.2404724 0.2106559 0.1926084 0.3526132 0.0685295 0.2307290 0.3361077 0.2045294 0.3074594 0.4908010 0.2045294 0.2264434 0.2264434 0.2106559 0.2462676 0.0671679 0.0070349 0.6640472 0.2921723 0.3361077 0.3076772 0.2711545 0.0906055 0.2549045 0.0600388 0.6236758 0.2158473 0.2422080 0.5415698 0.0682634 0.0953402 0.9651730 0.9743860 
Neisseria_animalis_00723        0.1875408 0.1728830 0.3492016 0.5903488 0.1931449 0.4776570 0.3320066 0.3078475 0.7898372 0.2049949 0.3100349 0.3363462 0.3363462 0.5871844 1.4128021 1.3382606 1.5005167 1.3309214 0.6594789 0.6638736 0.6639507 0.6687221 0.3201695 0.5761965 0.5630670 0.5737770 0.5761965 0.2231987 0.2135906 0.0352825 0.1854292 0.0000000 0.1854292 0.7498353 0.2166265 0.2655882 0.1209979 0.3541556 0.1770521 0.2219994 0.3406102 0.1804206 0.3100349 0.5551950 0.1804206 0.2177702 0.2177702 0.2655882 0.2800778 0.1850393 0.1950830 0.7431996 0.2485024 0.3406102 0.3102529 0.2562824 0.2147529 0.2302871 0.2181780 0.7535010 0.2078719 0.2282594 0.6041162 0.1972266 0.2057166 1.0962915 1.0384845 
Neisseria_animaloris_01327      0.1752365 0.1893683 0.3991583 0.4966779 0.2181815 0.4819157 0.3430925 0.3052302 0.6803970 0.2245084 0.3074594 0.3994115 0.3994115 0.5214373 1.2017039 1.1417070 1.2903141 1.1324768 0.5387894 0.5411418 0.5420951 0.5464806 0.2973509 0.4586244 0.5323788 0.4766360 0.4586244 0.1408250 0.2202318 0.1796741 0.0000010 0.1854292 0.0000000 0.6435347 0.2404724 0.2106559 0.1926084 0.3526132 0.0685295 0.2307290 0.3361077 0.2045294 0.3074594 0.4908010 0.2045294 0.2264434 0.2264434 0.2106559 0.2462676 0.0671679 0.0070349 0.6640472 0.2921723 0.3361077 0.3076772 0.2711545 0.0906055 0.2549045 0.0600388 0.6236758 0.2158473 0.2422080 0.5415698 0.0682634 0.0953402 0.9651730 0.9743860 
Neisseria_bacilliformis_00477   0.7489822 0.7799307 0.7810448 0.8805055 0.8358545 0.9040941 0.8607426 0.8376842 0.0141847 0.8029438 0.8422702 0.7566841 0.7566841 0.9344506 1.5406690 1.4420036 1.6396389 1.4437311 0.7066829 0.7160481 0.7117380 0.7223205 0.8256224 0.8571353 0.7503611 0.7630429 0.8571353 0.6761426 0.7407997 0.7128696 0.6435347 0.7498353 0.6435347 0.0000000 0.7550484 0.6678546 0.7293274 0.8550514 0.6261438 0.7121032 0.7939416 0.8013380 0.8422702 0.8132229 0.8013380 0.7021825 0.7021825 0.6678546 0.6766673 0.6151053 0.6590379 0.1337168 0.7823097 0.7939416 0.8049834 0.7366414 0.6217343 0.7730513 0.6779494 0.0507377 0.6302943 0.7380034 0.9935407 0.6492816 0.7115959 1.3096743 1.4471781 
Neisseria_brasiliensis_00743    0.2211082 0.2278702 0.3887917 0.6375238 0.2343310 0.4460067 0.3116729 0.2795730 0.7967570 0.2464977 0.2881611 0.3148763 0.3148763 0.5836898 1.3387349 1.2843157 1.3912913 1.2782994 0.5915692 0.5668173 0.5793262 0.5838593 0.2978541 0.5718887 0.5957358 0.5394282 0.5718887 0.2738154 0.0137804 0.2201985 0.2404724 0.2166265 0.2404724 0.7550484 0.0000000 0.3045403 0.1706255 0.3297720 0.2746904 0.2600248 0.3084924 0.2199668 0.2881611 0.5454383 0.2199668 0.2553706 0.2553706 0.3045403 0.2695404 0.2622264 0.2507680 0.7270185 0.0584005 0.3084924 0.3019247 0.0356187 0.2942299 0.0137996 0.2681973 0.7521320 0.2330363 0.0207180 0.5817662 0.2549699 0.2739002 0.9415511 0.9989703 
Neisseria_canis_00553           0.2410584 0.2730856 0.4934087 0.6148689 0.3177853 0.5573868 0.4225861 0.3923281 0.7053801 0.3237630 0.3950144 0.4659116 0.4659116 0.5956556 1.1974306 1.2964718 1.2211979 1.2864426 0.6708997 0.6620267 0.6755743 0.6844167 0.4062046 0.5946567 0.5935741 0.5364872 0.5946567 0.2398337 0.3130408 0.2806871 0.2106559 0.2655882 0.2106559 0.6678546 0.3045403 0.0000000 0.2463485 0.4373852 0.1783123 0.3594640 0.3816072 0.3005951 0.3950144 0.5112993 0.3005951 0.3505431 0.3505431 0.0000010 0.3299877 0.2105664 0.2209612 0.6253685 0.3431010 0.3816072 0.3841945 0.2997544 0.2070338 0.3212650 0.2492686 0.6720936 0.2526606 0.3304882 0.6557604 0.2099983 0.2427925 0.9894505 0.9837977 
Neisseria_chenwenguii_01452     0.1222080 0.1289522 0.3067741 0.5817074 0.1311118 0.4317215 0.2863490 0.2526287 0.7691656 0.1425457 0.2544594 0.3183876 0.3183876 0.5925317 1.3968538 1.2859199 1.4738399 1.2799206 0.6015341 0.5927692 0.6054616 0.6093780 0.2638805 0.5395753 0.6015400 0.5587147 0.5395753 0.2530030 0.1697122 0.1116640 0.1926084 0.1209979 0.1926084 0.7293274 0.1706255 0.2463485 0.0000000 0.2939897 0.2010393 0.2310973 0.2818084 0.1202229 0.2544594 0.5866067 0.1202229 0.2267944 0.2267944 0.2463485 0.3294571 0.2345540 0.2023014 0.7163415 0.2100719 0.2818084 0.2545617 0.1915880 0.2303904 0.1831905 0.2377750 0.7139167 0.1972983 0.1769787 0.6019047 0.2032811 0.2501234 1.0825690 1.0199009 
Neisseria_cinerea_01263         0.2357580 0.2582649 0.2516201 0.7932399 0.2735222 0.0887322 0.0445484 0.0290722 0.9016711 0.2871410 0.0217906 0.0114746 0.0114746 0.7700339 1.5782385 1.4321045 1.6111886 1.4245713 0.7523848 0.7231086 0.7376985 0.7294030 0.0291586 0.6878787 0.7247777 0.6999775 0.6878787 0.4273114 0.3378888 0.3392254 0.3526132 0.3541556 0.3526132 0.8550514 0.3297720 0.4373852 0.2939897 0.0000000 0.3904220 0.3467668 0.0286473 0.2578250 0.0217906 0.7807147 0.2578250 0.3409284 0.3409284 0.4373852 0.5080847 0.3915741 0.3650954 0.8189855 0.3844646 0.0286473 0.0372467 0.3228549 0.4219829 0.3470495 0.4095270 0.8818052 0.3445114 0.3252724 0.7998777 0.3697703 0.4089632 1.1546072 1.1513070 
Neisseria_dentiae_02186         0.2081013 0.2261347 0.4402339 0.4673981 0.2493027 0.5235560 0.3797194 0.3395542 0.6629884 0.2553993 0.3420151 0.4162991 0.4162991 0.5251821 1.2207646 1.1866248 1.3227079 1.1770798 0.5693983 0.5720399 0.5729485 0.5790215 0.3313859 0.4807844 0.5570533 0.4488121 0.4807844 0.1404318 0.2628235 0.1799494 0.0685295 0.1770521 0.0685295 0.6261438 0.2746904 0.1783123 0.2010393 0.3904220 0.0000000 0.2862840 0.3730957 0.2342296 0.3420151 0.4837358 0.2342296 0.2813373 0.2813373 0.1783123 0.2461155 0.0999008 0.0767965 0.5970782 0.3130594 0.3730957 0.3423210 0.2921216 0.0359040 0.2903241 0.1178759 0.6307288 0.2363714 0.2827062 0.5105493 0.0748691 0.0920986 0.9704545 0.9274425 
Neisseria_flavescens_01562      0.2382322 0.2081993 0.4092390 0.7516485 0.2277323 0.4771335 0.3268524 0.2919551 0.7499097 0.2169268 0.3012074 0.3596360 0.3596360 0.6511814 1.3195506 1.2525773 1.4250379 1.2842556 0.7182017 0.7374544 0.7233643 0.7285014 0.3117119 0.6393717 0.6511674 0.6923391 0.6393717 0.2711058 0.2502185 0.2352996 0.2307290 0.2219994 0.2307290 0.7121032 0.2600248 0.3594640 0.2310973 0.3467668 0.2862840 0.0000000 0.3484786 0.2129727 0.3012074 0.6776947 0.2129727 0.0068533 0.0068533 0.3594640 0.3605779 0.2928577 0.2411480 0.7452198 0.2968359 0.3484786 0.3162802 0.3153719 0.3258924 0.2754965 0.2685149 0.7027299 0.2368758 0.2546733 0.7326667 0.2554555 0.2692217 1.0621397 1.0921213 
Neisseria_lactamica_01159       0.2136156 0.2485903 0.2419520 0.7685694 0.2635669 0.0999768 0.0527886 0.0292592 0.8382128 0.2769392 0.0295182 0.0116084 0.0116084 0.7457041 1.5650915 1.4793783 1.5719271 1.4713246 0.7159918 0.6876689 0.7018212 0.6936455 0.0370242 0.6852708 0.7032556 0.6745028 0.6852708 0.3858395 0.3165536 0.3260198 0.3361077 0.3406102 0.3361077 0.7939416 0.3084924 0.3816072 0.2818084 0.0286473 0.3730957 0.3484786 0.0000000 0.2481769 0.0295182 0.7572376 0.2481769 0.3426236 0.3426236 0.3816072 0.4799391 0.3611345 0.3484341 0.7590692 0.3703675 0.0000010 0.0294813 0.3019104 0.4040142 0.3251465 0.3923464 0.8188455 0.3184415 0.3166211 0.8155205 0.3529337 0.3915070 1.1735877 1.1678589 
Neisseria_mucosa_02384          0.0729574 0.0352977 0.2842794 0.5684428 0.0070537 0.3919135 0.2589159 0.2201827 0.8437368 0.0279896 0.2284428 0.2743435 0.2743435 0.6284080 1.4349140 1.2596826 1.5164924 1.2539001 0.6410150 0.6453584 0.6453492 0.6376042 0.2375145 0.5492111 0.5937908 0.5622109 0.5492111 0.2874671 0.2165493 0.1698887 0.2045294 0.1804206 0.2045294 0.8013380 0.2199668 0.3005951 0.1202229 0.2578250 0.2342296 0.2129727 0.2481769 0.0000000 0.2284428 0.6458851 0.0000010 0.2087865 0.2087865 0.3005951 0.3655510 0.2434585 0.2143066 0.7990255 0.2871807 0.2481769 0.2406979 0.2199917 0.2500539 0.2278439 0.2319774 0.7895282 0.2319671 0.2239954 0.6784639 0.2489401 0.2841658 1.1847981 1.0878854 
Neisseria_polysacchareae_00648  0.2068890 0.2287949 0.2563684 0.7323530 0.2428175 0.0927730 0.0210785 0.0068755 0.8882441 0.2553506 0.0000010 0.0000010 0.0000010 0.7099365 1.6241848 1.5233550 1.6399247 1.5148298 0.7120183 0.6840224 0.6980161 0.6899197 0.0068945 0.6516724 0.6853335 0.6767006 0.6516724 0.3772858 0.2960477 0.2962404 0.3074594 0.3100349 0.3074594 0.8422702 0.2881611 0.3950144 0.2544594 0.0217906 0.3420151 0.3012074 0.0295182 0.2284428 0.0000000 0.7056296 0.2284428 0.2959181 0.2959181 0.3950144 0.4548008 0.3522860 0.3191693 0.7907795 0.3474871 0.0295182 0.0140914 0.2820030 0.3710097 0.3039712 0.3610440 0.8432350 0.3085605 0.2843185 0.8107248 0.3232356 0.3597206 1.1538768 1.1374089 
Neisseria_shayeganii_00273      0.6289653 0.6504648 0.7522546 0.7223419 0.6752445 0.8358335 0.7435498 0.7015869 0.8574073 0.6812349 0.7056296 0.6860709 0.6860709 0.7701565 1.5512676 1.5160470 1.6082219 1.4479993 0.4494312 0.4423202 0.4389665 0.4517288 0.7202779 0.7680383 0.7266728 0.7231088 0.7680383 0.5606425 0.5353686 0.5964376 0.4908010 0.5551950 0.4908010 0.8132229 0.5454383 0.5112993 0.5866067 0.7807147 0.4837358 0.6776947 0.7572376 0.6458851 0.7056296 0.0000000 0.6458851 0.6694930 0.6694930 0.5112993 0.6684403 0.5284615 0.5047772 0.8324613 0.6091874 0.7572376 0.6927744 0.5585412 0.5030374 0.5694126 0.5315623 0.8364062 0.5609103 0.5617078 0.8127165 0.5223443 0.5299550 1.1393165 1.1461181 
Neisseria_sicca_01727           0.0729574 0.0352977 0.2842794 0.5684428 0.0070537 0.3919135 0.2589159 0.2201827 0.8437368 0.0279896 0.2284428 0.2743435 0.2743435 0.6284080 1.4349140 1.2596826 1.5164924 1.2539001 0.6410150 0.6453584 0.6453492 0.6376042 0.2375145 0.5492111 0.5937908 0.5622109 0.5492111 0.2874671 0.2165493 0.1698887 0.2045294 0.1804206 0.2045294 0.8013380 0.2199668 0.3005951 0.1202229 0.2578250 0.2342296 0.2129727 0.2481769 0.0000010 0.2284428 0.6458851 0.0000000 0.2087865 0.2087865 0.3005951 0.3655510 0.2434585 0.2143066 0.7990255 0.2871807 0.2481769 0.2406979 0.2199917 0.2500539 0.2278439 0.2319774 0.7895282 0.2319671 0.2239954 0.6784639 0.2489401 0.2841658 1.1847981 1.0878854 
Neisseria_subflava2_01455       0.2337707 0.2041403 0.4030147 0.7427763 0.2233055 0.4693288 0.3212776 0.2867279 0.7398300 0.2127727 0.2959181 0.3495826 0.3495826 0.6461154 1.3191704 1.2525426 1.4241390 1.2840499 0.7102406 0.7293314 0.7153254 0.7204275 0.3063283 0.6309859 0.6430815 0.6837516 0.6309859 0.2662188 0.2457272 0.2308461 0.2264434 0.2177702 0.2264434 0.7021825 0.2553706 0.3505431 0.2267944 0.3409284 0.2813373 0.0068533 0.3426236 0.2087865 0.2959181 0.6694930 0.2087865 0.0000000 0.0000010 0.3505431 0.3549981 0.2878114 0.2367406 0.7350331 0.2917470 0.3426236 0.3107976 0.3101548 0.3205843 0.2706238 0.2638570 0.6929245 0.2325392 0.2501562 0.7292410 0.2508431 0.2644374 1.0481287 1.0813306 
Neisseria_subflava_00077        0.2337707 0.2041403 0.4030147 0.7427763 0.2233055 0.4693288 0.3212776 0.2867279 0.7398300 0.2127727 0.2959181 0.3495826 0.3495826 0.6461154 1.3191704 1.2525426 1.4241390 1.2840499 0.7102406 0.7293314 0.7153254 0.7204275 0.3063283 0.6309859 0.6430815 0.6837516 0.6309859 0.2662188 0.2457272 0.2308461 0.2264434 0.2177702 0.2264434 0.7021825 0.2553706 0.3505431 0.2267944 0.3409284 0.2813373 0.0068533 0.3426236 0.2087865 0.2959181 0.6694930 0.2087865 0.0000010 0.0000000 0.3505431 0.3549981 0.2878114 0.2367406 0.7350331 0.2917470 0.3426236 0.3107976 0.3101548 0.3205843 0.2706238 0.2638570 0.6929245 0.2325392 0.2501562 0.7292410 0.2508431 0.2644374 1.0481287 1.0813306 
Neisseria_wadsworthii_00717     0.2410584 0.2730856 0.4934087 0.6148689 0.3177853 0.5573868 0.4225861 0.3923281 0.7053801 0.3237630 0.3950144 0.4659116 0.4659116 0.5956556 1.1974306 1.2964718 1.2211979 1.2864426 0.6708997 0.6620267 0.6755743 0.6844167 0.4062046 0.5946567 0.5935741 0.5364872 0.5946567 0.2398337 0.3130408 0.2806871 0.2106559 0.2655882 0.2106559 0.6678546 0.3045403 0.0000010 0.2463485 0.4373852 0.1783123 0.3594640 0.3816072 0.3005951 0.3950144 0.5112993 0.3005951 0.3505431 0.3505431 0.0000000 0.3299877 0.2105664 0.2209612 0.6253685 0.3431010 0.3816072 0.3841945 0.2997544 0.2070338 0.3212650 0.2492686 0.6720936 0.2526606 0.3304882 0.6557604 0.2099983 0.2427925 0.9894505 0.9837977 
Neisseria_weaveri_00970         0.3211747 0.3415180 0.6267233 0.6238967 0.3846669 0.6426324 0.4812795 0.4519382 0.7142048 0.3653212 0.4548008 0.5309318 0.5309318 0.5567183 1.3684144 1.3135469 1.4616757 1.3511202 0.6405487 0.6315568 0.6279187 0.6321339 0.4661413 0.5611663 0.6042511 0.5068607 0.5611663 0.2671459 0.2649460 0.2854053 0.2462676 0.2800778 0.2462676 0.6766673 0.2695404 0.3299877 0.3294571 0.5080847 0.2461155 0.3605779 0.4799391 0.3655510 0.4548008 0.6684403 0.3655510 0.3549981 0.3549981 0.3299877 0.0000000 0.2396097 0.2568016 0.7583422 0.3203176 0.4799391 0.4553962 0.3163255 0.2675685 0.2691161 0.2309845 0.6808189 0.3437363 0.2613319 0.6119797 0.2303715 0.2651191 1.0123122 1.0204008 
Neisseria_zalophi_00137         0.2048261 0.2179423 0.4224916 0.5417104 0.2582424 0.4959428 0.3895458 0.3498242 0.6514131 0.2671266 0.3522860 0.4195733 0.4195733 0.5361182 1.2580592 1.2417512 1.3752005 1.2315271 0.6149156 0.6180856 0.6189433 0.6235402 0.3417843 0.4992316 0.5152852 0.4876390 0.4992316 0.1702778 0.2508083 0.1706648 0.0671679 0.1850393 0.0671679 0.6151053 0.2622264 0.2105664 0.2345540 0.3915741 0.0999008 0.2928577 0.3611345 0.2434585 0.3522860 0.5284615 0.2434585 0.2878114 0.2878114 0.2105664 0.2396097 0.0000000 0.0752497 0.6665997 0.3094450 0.3611345 0.3526112 0.2750264 0.1228610 0.2772011 0.1187320 0.6197368 0.2067658 0.2700202 0.5418092 0.0990989 0.1174714 0.9835684 0.9754980 
Neisseria_zoodegmatis_00360     0.1849262 0.1990897 0.4117172 0.4994264 0.2282624 0.4976649 0.3552542 0.3168764 0.6813741 0.2345926 0.3191693 0.3994115 0.3994115 0.5363563 1.2250478 1.1654171 1.2872731 1.1297396 0.5414087 0.5437931 0.5447457 0.5491461 0.3089542 0.4584875 0.5471614 0.4912546 0.4584875 0.1502568 0.2302505 0.1894690 0.0070349 0.1950830 0.0070349 0.6590379 0.2507680 0.2209612 0.2023014 0.3650954 0.0767965 0.2411480 0.3484341 0.2143066 0.3191693 0.5047772 0.2143066 0.2367406 0.2367406 0.2209612 0.2568016 0.0752497 0.0000000 0.6799045 0.3034352 0.3484341 0.3194141 0.2817684 0.0989995 0.2654893 0.0681320 0.6389171 0.2258661 0.2523803 0.5444850 0.0765036 0.1041587 0.9701395 0.9736417 
Nelongata_ATCC29315_00520       0.7160680 0.7776440 0.7741071 0.8995292 0.8334365 0.9097323 0.7918488 0.7863844 0.1532260 0.8211698 0.7907795 0.6598940 0.6598940 0.8407865 1.4957736 1.4471799 1.5293795 1.3832781 0.6726998 0.6638426 0.6773844 0.6891067 0.7748465 0.9838520 0.8289992 0.8668175 0.9838520 0.6989080 0.7376659 0.7062081 0.6640472 0.7431996 0.6640472 0.1337168 0.7270185 0.6253685 0.7163415 0.8189855 0.5970782 0.7452198 0.7590692 0.7990255 0.7907795 0.8324613 0.7990255 0.7350331 0.7350331 0.6253685 0.7583422 0.6665997 0.6799045 0.0000000 0.7569725 0.7590692 0.7549262 0.7153475 0.5922039 0.7443930 0.7015297 0.1527406 0.6690735 0.7337617 0.9162660 0.6675396 0.7194432 1.1941126 1.2929303 
Niguanae_02472                  0.2886415 0.2955396 0.4341460 0.6759978 0.3039074 0.4846962 0.3492757 0.3386078 0.8113683 0.3167583 0.3474871 0.3604544 0.3604544 0.6473028 1.3818220 1.3354078 1.4461320 1.3290084 0.6414255 0.6155252 0.6285486 0.6332537 0.3491632 0.6145989 0.6475628 0.5874118 0.6145989 0.3003576 0.0737061 0.2443327 0.2921723 0.2485024 0.2921723 0.7823097 0.0584005 0.3431010 0.2100719 0.3844646 0.3130594 0.2968359 0.3703675 0.2871807 0.3474871 0.6091874 0.2871807 0.2917470 0.2917470 0.3431010 0.3203176 0.3094450 0.3034352 0.7569725 0.0000000 0.3703675 0.3391331 0.0989227 0.3326138 0.0738075 0.3165311 0.7791864 0.2473561 0.0812941 0.6494980 0.2907109 0.3118459 0.9924578 1.0185965 
Nlactamica_NS19_01712           0.2136156 0.2485903 0.2419520 0.7685694 0.2635669 0.0999768 0.0527886 0.0292592 0.8382128 0.2769392 0.0295182 0.0116084 0.0116084 0.7457041 1.5650915 1.4793783 1.5719271 1.4713246 0.7159918 0.6876689 0.7018212 0.6936455 0.0370242 0.6852708 0.7032556 0.6745028 0.6852708 0.3858395 0.3165536 0.3260198 0.3361077 0.3406102 0.3361077 0.7939416 0.3084924 0.3816072 0.2818084 0.0286473 0.3730957 0.3484786 0.0000010 0.2481769 0.0295182 0.7572376 0.2481769 0.3426236 0.3426236 0.3816072 0.4799391 0.3611345 0.3484341 0.7590692 0.3703675 0.0000000 0.0294813 0.3019104 0.4040142 0.3251465 0.3923464 0.8188455 0.3184415 0.3166211 0.8155205 0.3529337 0.3915070 1.1735877 1.1678589 
Nmeningitidis_8013_00419        0.2069157 0.2410842 0.2481653 0.7340485 0.2555785 0.1035640 0.0213207 0.0139700 0.8497039 0.2685230 0.0140914 0.0000010 0.0000010 0.6749510 1.5645945 1.4623837 1.5797687 1.4544648 0.6971324 0.6693672 0.6832613 0.6751752 0.0212236 0.6530574 0.6868218 0.6781767 0.6530574 0.3776786 0.3098995 0.2964273 0.3076772 0.3102529 0.3076772 0.8049834 0.3019247 0.3841945 0.2545617 0.0372467 0.3423210 0.3162802 0.0294813 0.2406979 0.0140914 0.6927744 0.2406979 0.3107976 0.3107976 0.3841945 0.4553962 0.3526112 0.3194141 0.7549262 0.3391331 0.0294813 0.0000000 0.2955041 0.3459766 0.3182419 0.3613906 0.8060851 0.3087773 0.2978604 0.8127454 0.3234919 0.3600698 1.1075631 1.0902746 
Nmucosa_heidelbergensis_02085   0.2156634 0.2278966 0.4074543 0.5832947 0.2343593 0.4306225 0.3145942 0.2735158 0.7773177 0.2465285 0.2820030 0.3313973 0.3313973 0.6462372 1.3689055 1.3073059 1.4222063 1.3010877 0.6206464 0.5954557 0.6081484 0.6005865 0.2915566 0.5044362 0.5395076 0.4747758 0.5044362 0.3063581 0.0503137 0.2607768 0.2711545 0.2562824 0.2711545 0.7366414 0.0356187 0.2997544 0.1915880 0.3228549 0.2921216 0.3153719 0.3019104 0.2199917 0.2820030 0.5585412 0.2199917 0.3101548 0.3101548 0.2997544 0.3163255 0.2750264 0.2817684 0.7153475 0.0989227 0.3019104 0.2955041 0.0000000 0.3117246 0.0503834 0.3152459 0.7374345 0.2525422 0.0576310 0.6565190 0.2864878 0.3286747 1.0240038 1.0439294 
Nmusiculi_02408                 0.2146754 0.2420088 0.4281950 0.5172521 0.2654357 0.5275575 0.3838478 0.3683692 0.6588093 0.2714252 0.3710097 0.4216844 0.4216844 0.5224333 1.2288549 1.1825896 1.3288051 1.1610605 0.5818550 0.5846365 0.5855321 0.5916482 0.3599812 0.5210573 0.6045821 0.5054036 0.5210573 0.1863787 0.2820715 0.2185077 0.0906055 0.2147529 0.0906055 0.6217343 0.2942299 0.2070338 0.2303904 0.4219829 0.0359040 0.3258924 0.4040142 0.2500539 0.3710097 0.5030374 0.2500539 0.3205843 0.3205843 0.2070338 0.2675685 0.1228610 0.0989995 0.5922039 0.3326138 0.4040142 0.3459766 0.3117246 0.0000000 0.3103158 0.1334659 0.6263936 0.2767063 0.3023026 0.5398571 0.0995537 0.1344421 0.9657734 0.9317474 
Nsp_10022_02756                 0.2351632 0.2420109 0.4077148 0.6515976 0.2424226 0.4617630 0.3282308 0.2952365 0.8156999 0.2546252 0.3039712 0.3148763 0.3148763 0.5922124 1.3530812 1.2964079 1.4059779 1.2903028 0.6158893 0.5904867 0.6032921 0.6079210 0.3139032 0.5852282 0.6090027 0.5520239 0.5852282 0.2871084 0.0278604 0.2342196 0.2549045 0.2302871 0.2549045 0.7730513 0.0137996 0.3212650 0.1831905 0.3470495 0.2903241 0.2754965 0.3251465 0.2278439 0.3039712 0.5694126 0.2278439 0.2706238 0.2706238 0.3212650 0.2691161 0.2772011 0.2654893 0.7443930 0.0738075 0.3251465 0.3182419 0.0503834 0.3103158 0.0000000 0.2819936 0.7699840 0.2473713 0.0349088 0.5902373 0.2699958 0.2893672 0.9502915 0.9885589 
Nsp_DentCa1247_02575            0.2082437 0.2125959 0.4453368 0.5268241 0.2468586 0.5374294 0.3858496 0.3585461 0.7159297 0.2415025 0.3610440 0.4050783 0.4050783 0.5114699 1.2951283 1.1729292 1.3605113 1.1921451 0.5630720 0.5790072 0.5666100 0.5710600 0.3504980 0.4769003 0.5847933 0.5058294 0.4769003 0.1883087 0.2582932 0.2042728 0.0600388 0.2181780 0.0600388 0.6779494 0.2681973 0.2492686 0.2377750 0.4095270 0.1178759 0.2685149 0.3923464 0.2319774 0.3610440 0.5315623 0.2319774 0.2638570 0.2638570 0.2492686 0.2309845 0.1187320 0.0681320 0.7015297 0.3165311 0.3923464 0.3613906 0.3152459 0.1334659 0.2819936 0.0000000 0.6574515 0.2533603 0.2617742 0.5432751 0.1089578 0.1274444 0.9924095 0.9374981 
Nsp_KEM232_01939                0.7401119 0.7725833 0.8004004 0.8435550 0.8232633 0.9353039 0.8616405 0.8386652 0.0665546 0.7933781 0.8432350 0.7492469 0.7492469 0.8855507 1.5165816 1.5125488 1.6134225 1.5137700 0.7305803 0.7404066 0.7359073 0.7436157 0.8266460 0.8292705 0.7456001 0.7650329 0.8292705 0.6610798 0.7236565 0.7168632 0.6236758 0.7535010 0.6236758 0.0507377 0.7521320 0.6720936 0.7139167 0.8818052 0.6307288 0.7027299 0.8188455 0.7895282 0.8432350 0.8364062 0.7895282 0.6929245 0.6929245 0.6720936 0.6808189 0.6197368 0.6389171 0.1527406 0.7791864 0.8188455 0.8060851 0.7374345 0.6263936 0.7699840 0.6574515 0.0000000 0.6347303 0.7216681 0.9594415 0.6425633 0.7041824 1.3135524 1.3928763 
Nsp_oraltaxon014_01813          0.1999357 0.2129569 0.3566394 0.5806869 0.2466773 0.4333045 0.3436424 0.3063603 0.6547309 0.2592953 0.3085605 0.2708410 0.2708410 0.6894647 1.3333558 1.3481221 1.3951962 1.3377534 0.6284468 0.6197096 0.6326258 0.6457661 0.3187781 0.5471265 0.5251886 0.5591937 0.5471265 0.2853300 0.2411067 0.1934913 0.2158473 0.2078719 0.2158473 0.6302943 0.2330363 0.2526606 0.1972983 0.3445114 0.2363714 0.2368758 0.3184415 0.2319671 0.3085605 0.5609103 0.2319671 0.2325392 0.2325392 0.2526606 0.3437363 0.2067658 0.2258661 0.6690735 0.2473561 0.3184415 0.3087773 0.2525422 0.2767063 0.2473713 0.2533603 0.6347303 0.0000000 0.2450534 0.6950397 0.2370750 0.2678771 1.0831910 1.0047289 
Nsp_ZJ785_00295                 0.2288204 0.2324325 0.3834600 0.6285552 0.2381960 0.4391615 0.3074803 0.2758283 0.7789127 0.2438607 0.2843185 0.3079686 0.3079686 0.5673678 1.3705668 1.2508460 1.4243489 1.2860060 0.5971554 0.5722504 0.5848286 0.5893837 0.2938844 0.5770080 0.5873826 0.5739926 0.5770080 0.2818627 0.0275985 0.2320948 0.2422080 0.2282594 0.2422080 0.7380034 0.0207180 0.3304882 0.1769787 0.3252724 0.2827062 0.2546733 0.3166211 0.2239954 0.2843185 0.5617078 0.2239954 0.2501562 0.2501562 0.3304882 0.2613319 0.2700202 0.2523803 0.7337617 0.0812941 0.3166211 0.2978604 0.0576310 0.3023026 0.0349088 0.2617742 0.7216681 0.2450534 0.0000000 0.5820760 0.2681870 0.2871786 0.9103197 0.9904067 
Sacetivorans_DSM19021_00389     0.6244431 0.6731606 0.8317142 0.8103684 0.7105944 0.8975532 0.8551571 0.8061506 1.0361312 0.6777998 0.8107248 0.6552245 0.6552245 0.1921332 1.4886468 1.2062735 1.5906071 1.1654624 0.7980386 0.7670451 0.7822988 0.7937451 0.7941398 0.8856365 0.9171310 0.7778962 0.8856365 0.5831158 0.5917885 0.5765165 0.5415698 0.6041162 0.5415698 0.9935407 0.5817662 0.6557604 0.6019047 0.7998777 0.5105493 0.7326667 0.8155205 0.6784639 0.8107248 0.8127165 0.6784639 0.7292410 0.7292410 0.6557604 0.6119797 0.5418092 0.5444850 0.9162660 0.6494980 0.8155205 0.8127454 0.6565190 0.5398571 0.5902373 0.5432751 0.9594415 0.6950397 0.5820760 0.0000000 0.5417283 0.5464763 0.8206676 0.7596011 
Usuis_02338                     0.2167875 0.2326774 0.4205935 0.5181813 0.2642233 0.4823012 0.3597411 0.3209038 0.6866504 0.2729576 0.3232356 0.3881639 0.3881639 0.5164943 1.2661668 1.1777683 1.3383021 1.1682932 0.5654087 0.5815676 0.5690085 0.5735138 0.3129069 0.4943459 0.5569555 0.4773425 0.4943459 0.1287577 0.2660020 0.1915947 0.0682634 0.1972266 0.0682634 0.6492816 0.2549699 0.2099983 0.2032811 0.3697703 0.0748691 0.2554555 0.3529337 0.2489401 0.3232356 0.5223443 0.2489401 0.2508431 0.2508431 0.2099983 0.2303715 0.0990989 0.0765036 0.6675396 0.2907109 0.3529337 0.3234919 0.2864878 0.0995537 0.2699958 0.1089578 0.6425633 0.2370750 0.2681870 0.5417283 0.0000000 0.0439473 0.9420932 0.9314783 
Utestudinis_DSMZ26510_00283     0.2511189 0.2674296 0.4607154 0.5582860 0.3006942 0.5166871 0.3871283 0.3571855 0.7510819 0.3098352 0.3597206 0.4101189 0.4101189 0.5232326 1.3013891 1.1575587 1.3774945 1.1482281 0.6279233 0.6453974 0.6321360 0.6368435 0.3490009 0.5376707 0.5862642 0.5234415 0.5376707 0.1554180 0.2851257 0.2002537 0.0953402 0.2057166 0.0953402 0.7115959 0.2739002 0.2427925 0.2501234 0.4089632 0.0920986 0.2692217 0.3915070 0.2841658 0.3597206 0.5299550 0.2841658 0.2644374 0.2644374 0.2427925 0.2651191 0.1174714 0.1041587 0.7194432 0.3118459 0.3915070 0.3600698 0.3286747 0.1344421 0.2893672 0.1274444 0.7041824 0.2678771 0.2871786 0.5464763 0.0439473 0.0000000 0.9382576 0.9149383 
Vitreoscilla_massiliensis_01981 1.1299085 1.1763530 1.2341889 1.3066700 1.2366342 1.3060254 1.1587589 1.1481371 1.3656363 1.1816068 1.1538768 1.2014240 1.2014240 0.8194269 1.2346584 1.0757394 1.2059872 1.0431636 0.9625756 0.9348132 0.9525208 0.9717898 1.1746729 1.3219374 1.2770944 1.2564011 1.3219374 1.0397228 0.9542289 1.1623990 0.9651730 1.0962915 0.9651730 1.3096743 0.9415511 0.9894505 1.0825690 1.1546072 0.9704545 1.0621397 1.1735877 1.1847981 1.1538768 1.1393165 1.1847981 1.0481287 1.0481287 0.9894505 1.0123122 0.9835684 0.9701395 1.1941126 0.9924578 1.1735877 1.1075631 1.0240038 0.9657734 0.9502915 0.9924095 1.3135524 1.0831910 0.9103197 0.8206676 0.9420932 0.9382576 0.0000000 0.5376650 
Vstercoraria_DSM513_00097       1.0501177 1.0672080 1.2724227 1.1900727 1.1365826 1.2558886 1.1423977 1.1315634 1.5090850 1.0976086 1.1374089 1.1426852 1.1426852 0.7561617 1.5501388 1.2285690 1.4452600 1.1880434 1.0276959 1.0181216 1.0369453 1.0885249 1.1585858 1.2377340 1.2310276 1.2011220 1.2377340 0.9758735 1.0119965 1.0827123 0.9743860 1.0384845 0.9743860 1.4471781 0.9989703 0.9837977 1.0199009 1.1513070 0.9274425 1.0921213 1.1678589 1.0878854 1.1374089 1.1461181 1.0878854 1.0813306 1.0813306 0.9837977 1.0204008 0.9754980 0.9736417 1.2929303 1.0185965 1.1678589 1.0902746 1.0439294 0.9317474 0.9885589 0.9374981 1.3928763 1.0047289 0.9904067 0.7596011 0.9314783 0.9149383 0.5376650 0.0000000 
