# Supplementary material for: Evolution of longitudinal division in multicellular bacteria of the Neisseriaceae family
Source: Nat Commun. 2022 Aug 22;13:4853. doi: 10.1038/s41467-022-32260-w (PMC9395523; doi:10.1038/s41467-022-32260-w)
Supplement: Supplementary file 17 — Supplementary Data 6 [file 41467_2022_32260_MOESM17_ESM.zip › Supplementary Data 6/FtsA_75G.aln.splits.nex]

#nexus

BEGIN Taxa;
DIMENSIONS ntax=69;
TAXLABELS
[1] '29535_AP671_00891'
[2] '29537_AP862_01035'
[3] '463_00590'
[4] 'Alysiella_filiformis_01437'
[5] 'assem_Acras_02954'
[6] 'assem_Ckhun_01104'
[7] 'assem_Kking_00740'
[8] 'assem_Mcere_02618'
[9] 'assem_Npotu_00355'
[10] 'assem_Nsp16475_01670'
[11] 'assem_Nuirg_01787'
[12] 'assem_Salvi_01520'
[13] 'Conchiformibius_steedae_01863'
[14] 'Crenobacter_cavernae_00882'
[15] 'Crenobacter_intestini_01410'
[16] 'Crenobacter_luteus_00362'
[17] 'Crenobacter_sedimenti_00872'
[18] 'Eikenella_corrodens_00468'
[19] 'Eikenella_exigua_00305'
[20] 'Eikenella_halliae_00115'
[21] 'Eikenella_longinqua_00494'
[22] 'gonorrhoeae_clean_01598'
[23] 'Kingella_bonacorsii_00451'
[24] 'Kingella_denitrificans_01501'
[25] 'Kingella_negevensis_01350'
[26] 'Kingella_oralis_01189'
[27] 'Narctica_DSMZ103136_01950'
[28] 'Ndenitrificans_CCUG17229_01945'
[29] 'Ndenitrificans_DSMZ17675_01974'
[30] 'Ndumasiana_DSMZ104677_02287'
[31] 'Neisseria_animalis_00683'
[32] 'Neisseria_animaloris_01306'
[33] 'Neisseria_bacilliformis_00498'
[34] 'Neisseria_brasiliensis_00727'
[35] 'Neisseria_canis_00395'
[36] 'Neisseria_chenwenguii_01472'
[37] 'Neisseria_cinerea_01248'
[38] 'Neisseria_dentiae_02167'
[39] 'Neisseria_flavescens_01546'
[40] 'Neisseria_lactamica_01143'
[41] 'Neisseria_mucosa_01963'
[42] 'Neisseria_polysacchareae_00632'
[43] 'Neisseria_shayeganii_02020'
[44] 'Neisseria_sicca_02426'
[45] 'Neisseria_subflava2_01433'
[46] 'Neisseria_subflava_00100'
[47] 'Neisseria_wadsworthii_01024'
[48] 'Neisseria_weaveri_00952'
[49] 'Neisseria_zalophi_00119'
[50] 'Neisseria_zoodegmatis_00381'
[51] 'Nelongata_ATCC29315_00537'
[52] 'Niguanae_02456'
[53] 'Nlactamica_NS19_01728'
[54] 'Nmacacae_DSMZ19175_00415'
[55] 'Nmeningitidis_8013_00435'
[56] 'Nmucosa_heidelbergensis_02069'
[57] 'Nmusiculi_02391'
[58] 'Nsp_10022_02734'
[59] 'Nsp_83E034_01233'
[60] 'Nsp_DentCa1247_02551'
[61] 'Nsp_KEM232_01922'
[62] 'Nsp_oraltaxon014_01829'
[63] 'Nsp_ZJ785_00309'
[64] 'Sacetivorans_DSM19021_00529'
[65] 'Smuelleri_ATCC29453_00231'
[66] 'Usuis_02324'
[67] 'Utestudinis_DSMZ26510_00299'
[68] 'Vitreoscilla_massiliensis_01968'
[69] 'Vstercoraria_DSM513_00110'
;
END; [Taxa]

BEGIN Splits;
DIMENSIONS ntax=69 nsplits=435;
FORMAT labels=no weights=yes confidences=no intervals=no;
MATRIX
	100	 2,
	100	 8,
	100	 39,
	100	 46,
	100	 39 46,
	100	 45,
	100	 39 45 46,
	3	 8 39 45 46,
	100	 41,
	6	 8 39 41 45 46,
	100	 10,
	32	 8 10 39 41 45 46,
	100	 54,
	53	 8 10 39 41 45 46 54,
	100	 44,
	89	 8 10 39 41 44 45 46 54,
	89	 2 8 10 39 41 44 45 46 54,
	100	 4,
	100	 5,
	100	 65,
	100	 5 65,
	80	 4 5 65,
	100	 6,
	100	 13,
	100	 6 13,
	100	 4 5 6 13 65,
	100	 7,
	100	 24,
	100	 7 24,
	100	 23,
	100	 26,
	100	 23 26,
	100	 25,
	86	 23 25 26,
	100	 7 23 24 25 26,
	99	 4 5 6 7 13 23 24 25 26 65,
	100	 12,
	100	 64,
	97	 12 64,
	100	 18,
	100	 20,
	100	 18 20,
	100	 19,
	96	 18 19 20,
	100	 21,
	100	 18 19 20 21,
	100	 43,
	100	 18 19 20 21 43,
	16	 12 18 19 20 21 43 64,
	100	 14,
	100	 16,
	97	 14 16,
	100	 15,
	100	 17,
	100	 15 17,
	100	 14 15 16 17,
	100	 68,
	100	 69,
	98	 68 69,
	70	 14 15 16 17 68 69,
	14	 12 14 15 16 17 18 19 20 21 43 64 68 69,
	94	 4 5 6 7 12 13 14 15 16 17 18 19 20 21 23 24 25 26 43 64 65 68 69,
	100	 35,
	100	 47,
	46	 35 47,
	100	 59,
	100	 35 47 59,
	65	 4 5 6 7 12 13 14 15 16 17 18 19 20 21 23 24 25 26 35 43 47 59 64 65 68 69,
	100	 27,
	100	 66,
	28	 27 66,
	100	 38,
	100	 57,
	100	 38 57,
	100	 67,
	7	 38 57 67,
	15	 27 38 57 66 67,
	100	 30,
	100	 50,
	98	 30 50,
	100	 60,
	92	 30 50 60,
	100	 32,
	8	 30 32 50 60,
	100	 49,
	60	 30 32 49 50 60,
	38	 27 30 32 38 49 50 57 60 66 67,
	59	 1 2 3 8 9 10 11 22 28 29 31 33 34 36 37 39 40 41 42 44 45 46 48 51 52 53 54 55 56 58 61 62 63,
	100	 9,
	100	 33,
	100	 9 33,
	100	 61,
	100	 9 33 61,
	100	 51,
	100	 9 33 51 61,
	100	 48,
	67	 9 33 48 51 61,
	100	 1 2 3 8 10 11 22 28 29 31 34 36 37 39 40 41 42 44 45 46 52 53 54 55 56 58 62 63,
	100	 62,
	95	 1 2 3 8 10 11 22 28 29 31 34 36 37 39 40 41 42 44 45 46 52 53 54 55 56 58 63,
	100	 36,
	80	 1 2 3 8 10 11 22 28 29 31 34 37 39 40 41 42 44 45 46 52 53 54 55 56 58 63,
	100	 29,
	100	 31,
	100	 29 31,
	88	 1 2 3 8 10 11 22 28 34 37 39 40 41 42 44 45 46 52 53 54 55 56 58 63,
	100	 28,
	100	 34,
	100	 28 34,
	100	 63,
	99	 28 34 63,
	100	 56,
	76	 28 34 56 63,
	100	 58,
	73	 28 34 56 58 63,
	100	 52,
	99	 28 34 52 56 58 63,
	89	 1 2 3 8 10 11 22 37 39 40 41 42 44 45 46 53 54 55,
	81	 1 3 11 22 37 40 42 53 55,
	100	 3,
	100	 11,
	100	 22,
	100	 42,
	98	 22 42,
	100	 55,
	98	 22 42 55,
	100	 11 22 42 55,
	100	 40,
	100	 53,
	100	 40 53,
	100	 11 22 40 42 53 55,
	100	 37,
	100	 11 22 37 40 42 53 55,
	89	 3 11 22 37 40 42 53 55,
	100	 1,
	54	 8 41,
	17	 10 44,
	11	 8 10 41 44,
	33	 8 10 41 44 54,
	19	 4 6 13,
	14	 7 24 25,
	57	 4 5 6 7 13 18 19 20 21 23 24 25 26 43 65,
	3	 15 16 17,
	54	 12 14 15 16 17 64 68 69,
	53	 35 59,
	13	 4 5 6 7 12 13 14 15 16 17 18 19 20 21 23 24 25 26 27 35 43 47 59 64 65 68 69,
	18	 30 49 50 60,
	60	 30 32 38 49 50 57 60,
	36	 30 32 38 49 50 57 60 67,
	6	 1 2 3 8 9 10 11 22 28 29 31 33 34 36 37 39 40 41 42 44 45 46 48 51 52 53 54 55 56 58 61 62 63 66,
	21	 28 34 58 63,
	22	 28 34 52 58 63,
	17	 39 45 46 54,
	26	 8 39 41 45 46 54,
	4	 4 5 6 7 12 13 14 15 16 17 18 19 20 21 23 24 25 26 38 43 57 64 65 68 69,
	3	 4 5 6 7 12 13 14 15 16 17 18 19 20 21 23 24 25 26 32 38 43 57 64 65 68 69,
	3	 4 5 6 7 12 13 14 15 16 17 18 19 20 21 23 24 25 26 32 38 43 49 57 64 65 68 69,
	20	 27 67,
	38	 27 66 67,
	0	 4 5 6 7 12 13 14 15 16 17 18 19 20 21 23 24 25 26 27 32 38 43 49 57 64 65 66 67 68 69,
	6	 4 5 6 7 12 13 14 15 16 17 18 19 20 21 23 24 25 26 27 30 32 38 43 49 50 57 60 64 65 66 67 68 69,
	29	 9 33 35 47 51 59 61,
	28	 1 2 3 8 10 11 22 28 29 31 34 36 37 39 40 41 42 44 45 46 48 52 53 54 55 56 58 62 63,
	18	 44 54,
	5	 39 44 45 46 54,
	10	 8 39 41 44 45 46 54,
	23	 4 5 6 7 9 12 13 14 15 16 17 18 19 20 21 23 24 25 26 33 35 43 47 51 59 61 64 65 68 69,
	9	 32 38 57,
	25	 32 38 49 57,
	2	 11 22 29 31 37 40 42 53 55,
	3	 1 2 3 8 10 28 34 39 41 44 45 46 52 54 56 58 63,
	4	 1 2 3 8 10 39 41 44 45 46 54,
	12	 1 2 8 10 39 41 44 45 46 54,
	33	 8 10,
	33	 8 10 41,
	7	 8 10 41 54,
	10	 2 8 10 41 44 54,
	25	 4 5 6 7 13 14 15 16 17 23 24 25 26 65,
	23	 4 5 6 7 13 14 15 16 17 18 19 20 21 23 24 25 26 43 65,
	12	 12 64 68 69,
	16	 4 5 6 7 12 13 14 15 16 17 18 19 20 21 23 24 25 26 27 35 43 47 59 64 65 66 68 69,
	58	 32 49,
	6	 1 2 3 8 10 11 22 37 40 41 42 44 53 54 55,
	4	 18 20 21,
	4	 4 5 6 7 12 13 18 19 20 21 23 24 25 26 43 64 65,
	9	 8 41 44 54,
	16	 4 5 6 7 12 13 14 15 16 17 18 19 20 21 23 24 25 26 43 64 65,
	9	 4 5 6 7 9 12 13 14 15 16 17 18 19 20 21 23 24 25 26 27 33 35 43 47 51 59 61 64 65 68 69,
	7	 4 5 6 7 9 12 13 14 15 16 17 18 19 20 21 23 24 25 26 27 33 35 43 47 51 59 61 64 65 66 68 69,
	2	 2 11 22 37 40 42 53 55,
	5	 2 8 10 11 22 37 39 40 41 42 44 45 46 53 54 55,
	6	 1 2 8 10 11 22 37 39 40 41 42 44 45 46 53 54 55,
	2	 8 10 44 54,
	2	 8 44 54,
	18	 4 5 6 7 12 13 14 15 16 17 18 19 20 21 23 24 25 26 35 43 47 59 64 65 66 68 69,
	4	 1 2 3 8 9 10 11 22 27 28 29 31 33 34 36 37 39 40 41 42 44 45 46 48 51 52 53 54 55 56 58 61 62 63,
	6	 3 11 22 29 31 37 40 42 53 55,
	2	 3 11 22 29 31 36 37 40 42 53 55,
	3	 14 15 16 17 18 19 20 21 43,
	2	 1 2 3 8 10 11 22 28 29 31 34 36 37 39 40 41 42 44 45 46 48 52 53 54 55 56 58 62 63 66,
	6	 1 2 8 10 28 34 39 41 44 45 46 52 54 56 58 63,
	0	 1 2 8 10 28 34 41 44 52 54 56 58 63,
	3	 1 2 8 10 41 44 54,
	4	 8 10 39 45 46,
	1	 27 32 38 49 57 66 67,
	1	 27 32 38 49 57 60 66 67,
	0	 27 32 38 49 50 57 60 66 67,
	3	 4 5 6 7 12 13 14 15 16 17 18 19 20 21 23 24 25 26 30 32 38 43 49 50 57 60 64 65 68 69,
	7	 10 44 54,
	1	 30 32 38 49 50 57 60 66 67,
	16	 1 2 3 8 10 11 22 28 34 36 37 39 40 41 42 44 45 46 52 53 54 55 56 58 63,
	6	 52 58,
	0	 12 14 15 16 17 35 47 59 64 68 69,
	4	 4 5 6 7 12 13 14 15 16 17 18 19 20 21 23 24 25 26 30 32 35 43 47 49 50 59 60 64 65 68 69,
	6	 4 5 6 7 12 13 14 15 16 17 18 19 20 21 23 24 25 26 30 32 35 38 43 47 49 50 57 59 60 64 65 68 69,
	4	 4 5 6 7 12 13 14 15 16 17 18 19 20 21 23 24 25 26 30 32 35 38 43 47 49 50 57 59 60 64 65 67 68 69,
	3	 12 18 19 20 21 43 64 68 69,
	4	 1 2 3 8 9 10 11 22 28 29 31 33 34 36 37 39 40 41 42 44 45 46 51 52 53 54 55 56 58 61 62 63,
	5	 1 2 3 8 10 11 22 28 29 31 34 37 39 40 41 42 44 45 46 52 53 54 55 56 58 62 63,
	2	 10 39 45 46,
	1	 5 6 13 65,
	2	 32 38 49 57 60,
	4	 9 27 33 48 51 61,
	6	 4 5 6 7 9 12 13 14 15 16 17 18 19 20 21 23 24 25 26 27 33 35 43 47 48 51 59 61 64 65 66 68 69,
	6	 4 5 6 7 9 12 13 14 15 16 17 18 19 20 21 23 24 25 26 27 33 35 43 47 48 51 59 61 64 65 66 67 68 69,
	6	 1 2 3 8 10 11 22 28 29 30 31 32 34 36 37 39 40 41 42 44 45 46 49 50 52 53 54 55 56 58 60 62 63,
	7	 9 33 48 51 61 66,
	1	 9 27 33 48 51 61 66,
	5	 9 27 33 48 51 61 66 67,
	1	 9 27 33 38 48 51 57 61 66 67,
	1	 9 27 30 32 33 38 48 50 51 57 60 61 66 67,
	4	 9 27 30 32 33 38 48 49 50 51 57 60 61 66 67,
	3	 9 27 33 48 51 61 67,
	2	 11 55,
	2	 11 22 55,
	1	 3 28 34 52 56 58 63,
	1	 28 29 31 34 52 56 58 63,
	0	 18 19 20 21 43 64,
	2	 2 44,
	2	 2 10 44,
	1	 2 10 44 54,
	0	 2 8 10 44 54,
	0	 12 14 15 16 17 18 19 20 21 43 64,
	2	 4 5 6 7 9 13 18 19 20 21 23 24 25 26 33 35 43 47 51 59 61 65,
	3	 12 14 15 16 17 38 57 64 68 69,
	2	 12 14 15 16 17 38 57 64 67 68 69,
	2	 12 14 15 16 17 27 38 57 64 66 67 68 69,
	0	 12 14 15 16 17 27 30 38 50 57 60 64 66 67 68 69,
	3	 12 14 15 16 17 27 30 32 38 49 50 57 60 64 66 67 68 69,
	2	 29 31 36,
	4	 8 41 54,
	1	 4 5 6 7 13 14 15 16 17 18 19 20 21 23 24 25 26 43 65 68 69,
	0	 35 47 59 66,
	1	 4 5 6 7 13 14 15 16 17 23 24 25 26 64 65,
	2	 4 5 6 7 13 14 15 16 17 18 19 20 21 23 24 25 26 43 64 65,
	0	 42 55,
	0	 4 5 6 7 9 12 13 14 15 16 17 18 19 20 21 23 24 25 26 33 35 43 47 51 59 61 64 65 66 68 69,
	1	 12 14 15 16 17 64,
	0	 29 31 62,
	1	 1 2 3 8 10 11 22 28 29 30 31 34 36 37 39 40 41 42 44 45 46 49 50 52 53 54 55 56 58 60 62 63,
	3	 1 2 3 8 10 11 22 28 29 30 31 34 36 37 39 40 41 42 44 45 46 50 52 53 54 55 56 58 60 62 63,
	3	 1 2 3 8 10 11 22 28 29 30 31 34 36 37 39 40 41 42 44 45 46 50 52 53 54 55 56 58 62 63,
	2	 27 30 32 38 49 50 57 60 67,
	2	 47 59,
	4	 4 5 6 7 12 13 14 15 16 17 18 19 20 21 23 24 25 26 35 38 43 47 57 59 64 65 68 69,
	3	 4 5 6 7 12 13 14 15 16 17 18 19 20 21 23 24 25 26 32 35 38 43 47 49 57 59 64 65 68 69,
	2	 41 44 54,
	2	 4 5 6 7 12 13 14 15 16 17 18 19 20 21 23 24 25 26 32 35 43 47 49 59 64 65 68 69,
	1	 27 30 38 50 57 60 66 67,
	1	 27 30 32 35 38 47 49 50 57 59 60 66 67,
	0	 1 2 3 8 10 11 22 28 29 31 32 34 36 37 39 40 41 42 44 45 46 49 52 53 54 55 56 58 62 63,
	2	 8 54,
	2	 39 41 45 46,
	0	 4 5 6 7 13 14 15 16 17 23 24 25 26 65 68 69,
	1	 27 30 50 60 66 67,
	0	 4 5 6 7 13 18 19 20 21 23 24 25 26 43 64 65,
	0	 1 2 3 8 10 11 22 28 29 31 34 35 36 37 39 40 41 42 44 45 46 47 52 53 54 55 56 58 59 62 63,
	2	 14 15 16 17 68,
	0	 1 2 3 8 10 11 22 29 31 36 37 39 40 41 42 44 45 46 53 54 55,
	0	 12 14 15 16 17 27 32 38 49 57 64 66 67 68 69,
	3	 28 34 36 52 56 58 63,
	0	 12 35 47 59 64 68 69,
	0	 1 2 3 8 9 10 11 22 28 29 31 33 34 36 37 39 40 41 42 44 45 46 48 51 52 53 54 55 56 58 61 62 63 67,
	1	 3 29 31,
	1	 1 2 8 10 11 22 28 34 37 39 40 41 42 44 45 46 52 53 54 55 56 58 63,
	1	 9 27 30 33 38 48 50 51 57 60 61 66 67,
	0	 10 41,
	0	 52 56,
	0	 30 60,
	2	 1 3,
	2	 8 10 44,
	1	 8 39 45 46 54,
	2	 66 67,
	1	 4 5 6 7 12 13 14 15 16 17 18 19 20 21 23 24 25 26 27 43 64 65 68 69,
	1	 4 5 6 7 12 13 14 15 16 17 18 19 20 21 23 24 25 26 27 43 64 65 67 68 69,
	1	 4 5 6 7 12 13 14 15 16 17 18 19 20 21 23 24 25 26 27 43 64 65 66 67 68 69,
	0	 4 5 6 7 12 13 14 15 16 17 18 19 20 21 23 24 25 26 43 65 68 69,
	1	 38 57 66 67,
	1	 35 38 47 57 59,
	1	 4 5 6 7 12 13 14 15 16 17 18 19 20 21 23 24 25 26 32 35 38 43 47 57 59 64 65 68 69,
	0	 27 38 57 67,
	1	 50 60,
	0	 14 15 16,
	2	 32 49 60,
	1	 4 5 6 7 13 18 19 20 21 23 24 25 26 35 43 47 59 65,
	1	 12 14 15 16 17 27 64 66 67 68 69,
	0	 27 35 47 59,
	0	 27 30 32 38 48 49 50 57 60 66 67,
	1	 1 2 3 8 10 11 22 37 39 40 41 42 44 45 46 53 54 55 56,
	0	 12 14 15 16 17,
	0	 12 14 15 16 17 68 69,
	2	 4 5 6 7 12 13 14 15 16 17 18 19 20 21 23 24 25 26 27 35 38 43 47 57 59 64 65 66 67 68 69,
	0	 32 35 47 59,
	0	 4 5 6 7 12 13 14 15 16 17 18 19 20 21 23 24 25 26 32 35 43 47 59 64 65 68 69,
	0	 56 58,
	0	 12 14 15 16 17 38 57 64 66 67 68 69,
	0	 1 2 3 8 10 11 22 28 34 37 39 40 41 42 44 45 46 52 53 54 55 56 58 62 63,
	0	 30 50 60 67,
	1	 4 5 6 7 13 23 24 25 26 35 47 59 65,
	0	 4 5 6 7 9 12 13 14 15 16 17 18 19 20 21 23 24 25 26 33 35 43 47 48 51 59 61 64 65 68 69,
	0	 4 5 6 7 12 13 14 15 16 17 18 19 20 21 23 24 25 26 35 43 47 59 64 65,
	1	 4 5 6 7 12 13 14 15 16 17 18 19 20 21 23 24 25 26 43 64 65 66 68 69,
	1	 4 5 6 7 12 13 14 15 16 17 18 19 20 21 23 24 25 26 30 32 38 43 49 50 57 60 64 65 66 67 68 69,
	0	 1 3 8 10 11 22 37 39 40 41 42 44 45 46 53 54 55,
	0	 4 5 6 7 12 13 14 15 16 17 18 19 20 21 23 24 25 26 30 32 38 43 49 50 57 60 64 65 66 68 69,
	1	 4 5 6 7 12 13 14 15 16 17 18 19 20 21 23 24 25 26 35 43 47 49 59 64 65 68 69,
	2	 4 5 6 7 12 13 14 15 16 17 18 19 20 21 23 24 25 26 27 35 43 47 59 64 65 66 67 68 69,
	0	 14 15 17,
	0	 18 21,
	0	 1 3 8 10 11 22 37 40 41 42 44 53 54 55,
	0	 9 33 51,
	0	 12 14 15 16 17 64 66 68 69,
	0	 12 14 15 16 17 27 64 66 68 69,
	0	 9 12 14 15 16 17 27 30 32 33 38 48 49 50 51 57 60 61 64 66 67 68 69,
	0	 2 39 45 46,
	0	 11 22 37 39 40 42 45 46 53 55,
	1	 8 10 11 22 37 39 40 41 42 44 45 46 53 54 55,
	0	 4 5 6 7 12 13 14 15 16 17 18 19 20 21 23 24 25 26 27 30 32 38 43 49 50 57 60 64 65 67 68 69,
	1	 14 15 16 17 69,
	0	 2 8 10 28 34 39 41 44 45 46 52 54 56 58 63,
	0	 2 3 8 10 11 22 37 39 40 41 42 44 45 46 53 54 55,
	1	 28 34 52 56 63,
	0	 4 5 6 7 9 12 13 14 15 16 17 18 19 20 21 23 24 25 26 32 33 35 43 47 49 51 59 61 64 65 68 69,
	0	 1 2 3 8 10 11 22 28 29 30 31 32 34 36 37 39 40 41 42 44 45 46 50 52 53 54 55 56 58 60 62 63,
	0	 34 56,
	1	 28 34 56,
	0	 1 2 3 11 22 37 40 42 53 55,
	0	 30 32 38 50 57 60,
	0	 4 5 6 7 9 12 13 14 15 16 17 18 19 20 21 23 24 25 26 33 43 51 61 64 65 68 69,
	0	 9 27 33 35 47 51 59 61,
	0	 30 32 38 49 50 57 60 66,
	0	 2 3 8 10 11 22 37 40 41 42 44 53 54 55,
	0	 1 2 8 10 11 22 37 39 40 41 42 44 45 46 53 54 55 56,
	1	 1 11 22 37 40 42 53 55,
	0	 12 14 15 16 17 30 32 38 49 50 57 60 64 67 68 69,
	0	 28 29 31 34 36 52 56 58 63,
	1	 9 12 14 15 16 17 27 30 32 33 35 38 47 49 50 51 57 59 60 61 64 66 67 68 69,
	0	 4 5 6 7 12 13 14 15 16 17 18 19 20 21 23 24 25 26 35 43 47 59 64 65 66 67 68 69,
	0	 4 5 6 13 14 15 16 17 65,
	0	 12 14 15 16 17 18 19 20 21 35 43 47 59 64 68 69,
	0	 1 28 34 52 56 58 63,
	0	 39 44 45 46,
	1	 4 5 6 7 9 12 13 14 15 16 17 18 19 20 21 23 24 25 26 27 33 35 43 47 51 59 61 64 65 66 67 68 69,
	1	 30 49 50,
	0	 4 5 6 7 12 13 14 15 16 17 18 19 20 21 23 24 25 26 32 35 38 43 47 49 57 59 60 64 65 68 69,
	0	 4 5 6 7 9 13 18 19 20 21 23 24 25 26 33 35 43 47 48 51 59 61 65,
	0	 9 27 30 33 48 50 51 60 61 66 67,
	0	 38 49 57,
	0	 4 5 6 7 12 13 14 15 16 17 18 19 20 21 23 24 25 26 27 32 35 38 43 47 49 57 59 64 65 66 67 68 69,
	0	 4 5 6 7 12 13 14 15 16 17 18 19 20 21 23 24 25 26 27 32 35 38 43 47 49 57 59 60 64 65 66 67 68 69,
	0	 12 14 15 16 17 27 30 32 38 48 49 50 57 60 64 66 67 68 69,
	0	 4 5 6 7 9 13 14 15 16 17 18 19 20 21 23 24 25 26 33 35 43 47 51 59 61 65,
	0	 8 10 39 44 45 46 54,
	0	 1 2 3 8 10 11 22 37 39 40 41 42 44 45 46 52 53 54 55,
	0	 9 27 33 35 47 51 59 61 66 67,
	0	 9 33 35 47 48 51 59 61,
	0	 27 35 38 47 57 59 66 67,
	0	 36 62,
	0	 4 5 6 7 12 13 14 15 16 17 18 19 20 21 23 24 25 26 27 30 32 35 38 43 47 49 50 57 59 60 64 65 68 69,
	0	 7 14 15 16 17 23 24 25 26,
	0	 56 63,
	1	 1 2 3 8 10 11 22 28 29 30 31 34 36 37 39 40 41 42 44 45 46 52 53 54 55 56 58 62 63,
	0	 51 61,
	0	 2 10,
	0	 4 5 6 7 9 12 13 18 19 20 21 23 24 25 26 33 35 43 47 51 59 61 64 65,
	0	 10 41 44 54,
	0	 39 41 44 45 46 54,
	0	 14 15 16 17 64,
	0	 1 2 3 8 10 11 22 28 34 37 40 41 42 44 52 53 54 55 56 58 63,
	0	 4 5 6 7 12 13 14 15 16 17 18 19 20 21 23 24 25 26 30 32 43 49 50 60 64 65 68 69,
	0	 22 55,
	0	 39 41 45 46 54,
	0	 11 22 42,
	0	 1 2 3 8 10 11 22 28 29 31 34 36 37 39 40 41 42 44 45 46 49 52 53 54 55 56 58 62 63,
	0	 14 15 16 17 18 19 20 21 43 68 69,
	0	 4 5 6 7 12 13 14 15 16 17 18 19 20 21 23 24 25 26 43 65,
	0	 4 5 6 7 12 13 14 15 16 17 18 19 20 21 23 24 25 26 27 32 35 38 43 47 57 59 64 65 66 67 68 69,
	0	 1 2 3 8 10 11 22 28 29 31 34 36 37 39 40 41 42 44 45 46 48 52 53 54 55 56 58 62 63 66 67,
	0	 12 14 15 16 17 27 38 57 64 67 68 69,
	0	 1 2 3 8 10 11 22 28 29 30 31 32 34 36 37 39 40 41 42 44 45 46 49 50 52 53 54 55 56 58 62 63,
	0	 18 19 20 43,
	0	 8 10 39 41 44 45 46,
	0	 7 18 19 20 21 23 24 25 26 43,
	0	 28 34 52 56 58 62 63,
	0	 4 5 6 7 12 13 14 15 16 17 18 19 20 21 23 24 25 26 35 38 43 47 57 59 64 65 66 68 69,
	0	 12 68 69,
	0	 1 2 3 8 10 11 22 27 28 29 31 34 36 37 39 40 41 42 44 45 46 48 52 53 54 55 56 58 62 63 66 67,
	0	 4 5 6 7 12 13 14 15 16 17 18 19 20 21 23 24 25 26 27 43 64 65 66 68 69,
	0	 4 5 6 7 12 13 14 15 16 17 18 19 20 21 23 24 25 26 30 32 35 38 43 47 49 50 57 59 60 64 65 66 68 69,
	0	 28 56,
	0	 27 30 32 38 50 57 60 66 67,
	0	 38 57 66,
	0	 1 2 3 8 10 11 22 28 29 31 34 36 37 39 40 41 42 44 45 46 52 53 54 55 56 58 60 62 63,
	0	 28 63,
	0	 2 44 54,
	0	 8 39 44 45 46 54,
	0	 27 30 32 38 49 57 60 66 67,
	0	 28 34 39 45 46 52 56 58 63,
	0	 1 2 3 8 10 28 29 31 34 39 41 44 45 46 52 54 56 58 63,
	0	 10 39 44 45 46 54,
	0	 27 30 32 49 50 60 66,
	0	 10 41 44,
	0	 9 27 30 32 33 35 38 47 48 49 50 51 57 59 60 61 66 67,
	0	 4 5 6 7 13 18 19 20 21 23 24 25 26 43 48 65,
	0	 35 47 59 68 69,
	0	 1 2 3 8 10 11 22 28 29 31 34 36 37 39 40 41 42 44 45 46 50 52 53 54 55 56 58 62 63,
	0	 29 31 52,
	0	 14 15 16 17 64 68 69,
	0	 28 34 58,
	0	 9 27 32 33 38 48 51 57 61 66 67,
	0	 27 38 49 57 66 67,
	0	 4 5 6 7 12 13 14 15 16 17 18 19 20 21 23 24 25 26 27 35 38 43 47 49 57 59 64 65 66 67 68 69,
	0	 1 2 3 8 10 11 22 29 31 37 39 40 41 42 44 45 46 53 54 55,
	0	 2 11 22 37 39 40 42 45 46 53 55,
	0	 4 5 6 7 13 14 15 16 17 18 19 20 21 23 24 25 26 35 43 47 59 65,
;
END; [Splits]
