# Supplementary material for: Evolution of longitudinal division in multicellular bacteria of the Neisseriaceae family
Source: Nat Commun. 2022 Aug 22;13:4853. doi: 10.1038/s41467-022-32260-w (PMC9395523; doi:10.1038/s41467-022-32260-w)
Supplement: Supplementary file 17 — Supplementary Data 6 [file 41467_2022_32260_MOESM17_ESM.zip › Supplementary Data 6/AmiC2_alignment.faa.log]

IQ-TREE multicore version 2.0.3 for Linux 64-bit built Dec 20 2020
Developed by Bui Quang Minh, Nguyen Lam Tung, Olga Chernomor,
Heiko Schmidt, Dominik Schrempf, Michael Woodhams.

Host:    pc-56282-Ubuntu (AVX512, FMA3, 78 GB RAM)
Command: iqtree -s AmiC2_alignment.faa -B 1000 -T 16 --redo
Seed:    73478 (Using SPRNG - Scalable Parallel Random Number Generator)
Time:    Wed Apr  6 10:12:05 2022
Kernel:  AVX+FMA - 16 threads (16 CPU cores detected)

Reading alignment file AmiC2_alignment.faa ... Fasta format detected
Alignment most likely contains protein sequences
Alignment has 500 sequences with 4597 columns, 3509 distinct patterns
1775 parsimony-informative, 1131 singleton sites, 1691 constant sites
WARNING: Some sequence names are changed as follows:
WP_012960556.1_SH3_domain-containing_protein_[Bacillus_pseudofirmus] -> WP_012960556.1_SH3_domain-containing_protein__Bacillus_pseudofirmus_
WP_010230781.1_N-acetylmuramoyl-L-alanine_amidase_[Chlamydia_muridarum] -> WP_010230781.1_N-acetylmuramoyl-L-alanine_amidase__Chlamydia_muridarum_
WP_041462205.1_N-acetylmuramoyl-L-alanine_amidase_[Chlamydia_caviae] -> WP_041462205.1_N-acetylmuramoyl-L-alanine_amidase__Chlamydia_caviae_
WP_011125196.1_MULTISPECIES:_N-acetylmuramoyl-L-alanine_amidase_[Prochlorococcus] -> WP_011125196.1_MULTISPECIES__N-acetylmuramoyl-L-alanine_amidase__Prochlorococcus_
WP_010942466.1_N-acetylmuramoyl-L-alanine_amidase_[Geobacter_sulfurreducens] -> WP_010942466.1_N-acetylmuramoyl-L-alanine_amidase__Geobacter_sulfurreducens_
WP_011248134.1_N-acetylmuramoyl-L-alanine_amidase_[Bacillus_clausii] -> WP_011248134.1_N-acetylmuramoyl-L-alanine_amidase__Bacillus_clausii_
WP_011458182.1_N-acetylmuramoyl-L-alanine_amidase_[Chlamydia_felis] -> WP_011458182.1_N-acetylmuramoyl-L-alanine_amidase__Chlamydia_felis_
WP_011244053.1_N-acetylmuramoyl-L-alanine_amidase_[Synechococcus_elongatus] -> WP_011244053.1_N-acetylmuramoyl-L-alanine_amidase__Synechococcus_elongatus_
WP_011244268.1_MULTISPECIES:_N-acetylmuramoyl-L-alanine_amidase_[Synechococcus] -> WP_011244268.1_MULTISPECIES__N-acetylmuramoyl-L-alanine_amidase__Synechococcus_
WP_012267849.1_MULTISPECIES:_N-acetylmuramoyl-L-alanine_amidase_[Microcystis] -> WP_012267849.1_MULTISPECIES__N-acetylmuramoyl-L-alanine_amidase__Microcystis_
WP_013006775.1_AMIN_domain-containing_protein_[Deferribacter_desulfuricans] -> WP_013006775.1_AMIN_domain-containing_protein__Deferribacter_desulfuricans_
WP_164920663.1_N-acetylmuramoyl-L-alanine_amidase_[Thermosynechococcus_elongatus] -> WP_164920663.1_N-acetylmuramoyl-L-alanine_amidase__Thermosynechococcus_elongatus_
WP_003183353.1_MULTISPECIES:_N-acetylmuramoyl-L-alanine_amidase_[Bacillus] -> WP_003183353.1_MULTISPECIES__N-acetylmuramoyl-L-alanine_amidase__Bacillus_
WP_009871615.1_N-acetylmuramoyl-L-alanine_amidase_[Chlamydia_trachomatis] -> WP_009871615.1_N-acetylmuramoyl-L-alanine_amidase__Chlamydia_trachomatis_
WP_004511643.1_AMIN_domain-containing_protein_[Geobacter_metallireducens] -> WP_004511643.1_AMIN_domain-containing_protein__Geobacter_metallireducens_
WP_011697600.1_N-acetylmuramoyl-L-alanine_amidase_[Syntrophobacter_fumaroxidans] -> WP_011697600.1_N-acetylmuramoyl-L-alanine_amidase__Syntrophobacter_fumaroxidans_
WP_003515629.1_N-acetylmuramoyl-L-alanine_amidase_[Hungateiclostridium_thermocellum] -> WP_003515629.1_N-acetylmuramoyl-L-alanine_amidase__Hungateiclostridium_thermocellum_
WP_011876995.1_AMIN_domain-containing_protein_[Desulfotomaculum_reducens] -> WP_011876995.1_AMIN_domain-containing_protein__Desulfotomaculum_reducens_
WP_009543072.1_N-acetylmuramoyl-L-alanine_amidase_[Crocosphaera_subtropica] -> WP_009543072.1_N-acetylmuramoyl-L-alanine_amidase__Crocosphaera_subtropica_
WP_003867780.1_MULTISPECIES:_N-acetylmuramoyl-L-alanine_amidase_[Thermoanaerobacter] -> WP_003867780.1_MULTISPECIES__N-acetylmuramoyl-L-alanine_amidase__Thermoanaerobacter_
WP_041313916.1_AMIN_domain-containing_protein_[Heliobacterium_modesticaldum] -> WP_041313916.1_AMIN_domain-containing_protein__Heliobacterium_modesticaldum_
WP_041565293.1_N-acetylmuramoyl-L-alanine_amidase_[Nostoc_punctiforme] -> WP_041565293.1_N-acetylmuramoyl-L-alanine_amidase__Nostoc_punctiforme_
WP_041565294.1_N-acetylmuramoyl-L-alanine_amidase_[Nostoc_punctiforme] -> WP_041565294.1_N-acetylmuramoyl-L-alanine_amidase__Nostoc_punctiforme_
WP_012596897.1_N-acetylmuramoyl-L-alanine_amidase_[Rippkaea_orientalis] -> WP_012596897.1_N-acetylmuramoyl-L-alanine_amidase__Rippkaea_orientalis_
WP_012599173.1_N-acetylmuramoyl-L-alanine_amidase_[Gloeothece_citriformis] -> WP_012599173.1_N-acetylmuramoyl-L-alanine_amidase__Gloeothece_citriformis_
WP_015955122.1_N-acetylmuramoyl-L-alanine_amidase_[Gloeothece_citriformis] -> WP_015955122.1_N-acetylmuramoyl-L-alanine_amidase__Gloeothece_citriformis_
WP_015945258.1_N-acetylmuramoyl-L-alanine_amidase_[Desulfitobacterium_hafniense] -> WP_015945258.1_N-acetylmuramoyl-L-alanine_amidase__Desulfitobacterium_hafniense_
WP_012647839.1_N-acetylmuramoyl-L-alanine_amidase_[Geobacter_daltonii] -> WP_012647839.1_N-acetylmuramoyl-L-alanine_amidase__Geobacter_daltonii_
WP_012864460.1_N-acetylmuramoyl-L-alanine_amidase_[Veillonella_parvula] -> WP_012864460.1_N-acetylmuramoyl-L-alanine_amidase__Veillonella_parvula_
WP_013181456.1_N-acetylmuramoyl-L-alanine_amidase_[Waddlia_chondrophila] -> WP_013181456.1_N-acetylmuramoyl-L-alanine_amidase__Waddlia_chondrophila_
WP_013278758.1_AMIN_domain-containing_protein_[Acetohalobium_arabaticum] -> WP_013278758.1_AMIN_domain-containing_protein__Acetohalobium_arabaticum_
WP_013296877.1_N-acetylmuramoyl-L-alanine_amidase_[Thermoanaerobacterium_thermosaccharolyticum] -> WP_013296877.1_N-acetylmuramoyl-L-alanine_amidase__Thermoanaerobacterium_thermosaccharolyticum_
WP_007789216.1_N-acetylmuramoyl-L-alanine_amidase_[Peptostreptococcus_stomatis] -> WP_007789216.1_N-acetylmuramoyl-L-alanine_amidase__Peptostreptococcus_stomatis_
WP_041758743.1_N-acetylmuramoyl-L-alanine_amidase_[Psychroflexus_torquis] -> WP_041758743.1_N-acetylmuramoyl-L-alanine_amidase__Psychroflexus_torquis_
WP_006101160.1_N-acetylmuramoyl-L-alanine_amidase_[Coleofasciculus_chthonoplastes] -> WP_006101160.1_N-acetylmuramoyl-L-alanine_amidase__Coleofasciculus_chthonoplastes_
WP_044210067.1_N-acetylmuramoyl-L-alanine_amidase_[Coleofasciculus_chthonoplastes] -> WP_044210067.1_N-acetylmuramoyl-L-alanine_amidase__Coleofasciculus_chthonoplastes_
WP_044210876.1_N-acetylmuramoyl-L-alanine_amidase_[Coleofasciculus_chthonoplastes] -> WP_044210876.1_N-acetylmuramoyl-L-alanine_amidase__Coleofasciculus_chthonoplastes_
WP_007069721.1_N-acetylmuramoyl-L-alanine_amidase_[Dialister_invisus] -> WP_007069721.1_N-acetylmuramoyl-L-alanine_amidase__Dialister_invisus_
WP_007305288.1_N-acetylmuramoyl-L-alanine_amidase_[Crocosphaera_watsonii] -> WP_007305288.1_N-acetylmuramoyl-L-alanine_amidase__Crocosphaera_watsonii_
WP_006000017.1_N-acetylmuramoyl-L-alanine_amidase_[Desulfuromonas_acetoxidans] -> WP_006000017.1_N-acetylmuramoyl-L-alanine_amidase__Desulfuromonas_acetoxidans_
WP_008278701.1_N-acetylmuramoyl-L-alanine_amidase_[Crocosphaera_chwakensis] -> WP_008278701.1_N-acetylmuramoyl-L-alanine_amidase__Crocosphaera_chwakensis_
WP_081721971.1_N-acetylmuramoyl-L-alanine_amidase_[Geminisphaera_colitermitum] -> WP_081721971.1_N-acetylmuramoyl-L-alanine_amidase__Geminisphaera_colitermitum_
WP_157210720.1_hypothetical_protein_[Verrucomicrobium_spinosum] -> WP_157210720.1_hypothetical_protein__Verrucomicrobium_spinosum_
WP_007413631.1_N-acetylmuramoyl-L-alanine_amidase_[Pedosphaera_parvula] -> WP_007413631.1_N-acetylmuramoyl-L-alanine_amidase__Pedosphaera_parvula_
WP_006978713.1_N-acetylmuramoyl-L-alanine_amidase_[Chthoniobacter_flavus] -> WP_006978713.1_N-acetylmuramoyl-L-alanine_amidase__Chthoniobacter_flavus_
WP_006980790.1_N-acetylmuramoyl-L-alanine_amidase_[Chthoniobacter_flavus] -> WP_006980790.1_N-acetylmuramoyl-L-alanine_amidase__Chthoniobacter_flavus_
WP_008516100.1_N-acetylmuramoyl-L-alanine_amidase_[Dethiobacter_alkaliphilus] -> WP_008516100.1_N-acetylmuramoyl-L-alanine_amidase__Dethiobacter_alkaliphilus_
WP_006278379.1_N-acetylmuramoyl-L-alanine_amidase_[Cylindrospermopsis_raciborskii] -> WP_006278379.1_N-acetylmuramoyl-L-alanine_amidase__Cylindrospermopsis_raciborskii_
WP_009341545.1_N-acetylmuramoyl-L-alanine_amidase_[Raphidiopsis_brookii] -> WP_009341545.1_N-acetylmuramoyl-L-alanine_amidase__Raphidiopsis_brookii_
WP_013787053.1_N-acetylmuramoyl-L-alanine_amidase_[Thermoanaerobacterium_xylanolyticum] -> WP_013787053.1_N-acetylmuramoyl-L-alanine_amidase__Thermoanaerobacterium_xylanolyticum_
WP_157998034.1_SH3_domain-containing_protein_[Ornithinibacillus_scapharcae] -> WP_157998034.1_SH3_domain-containing_protein__Ornithinibacillus_scapharcae_
WP_013190294.1_N-acetylmuramoyl-L-alanine_amidase_[Trichormus_azollae] -> WP_013190294.1_N-acetylmuramoyl-L-alanine_amidase__Trichormus_azollae_
WP_013190295.1_N-acetylmuramoyl-L-alanine_amidase_[Trichormus_azollae] -> WP_013190295.1_N-acetylmuramoyl-L-alanine_amidase__Trichormus_azollae_
WP_007424579.1_MULTISPECIES:_N-acetylmuramoyl-L-alanine_amidase_[Acidiphilium] -> WP_007424579.1_MULTISPECIES__N-acetylmuramoyl-L-alanine_amidase__Acidiphilium_
WP_021756549.1_N-acetylmuramoyl-L-alanine_amidase_[Chlamydia_pecorum] -> WP_021756549.1_N-acetylmuramoyl-L-alanine_amidase__Chlamydia_pecorum_
WP_006343050.1_N-acetylmuramoyl-L-alanine_amidase_[Chlamydia_psittaci] -> WP_006343050.1_N-acetylmuramoyl-L-alanine_amidase__Chlamydia_psittaci_
WP_014277286.1_N-acetylmuramoyl-L-alanine_amidase_[Arthrospira_platensis] -> WP_014277286.1_N-acetylmuramoyl-L-alanine_amidase__Arthrospira_platensis_
WP_013782427.1_N-acetylmuramoyl-L-alanine_amidase_[Mahella_australiensis] -> WP_013782427.1_N-acetylmuramoyl-L-alanine_amidase__Mahella_australiensis_
WP_006635265.1_N-acetylmuramoyl-L-alanine_amidase_[Microcoleus_vaginatus] -> WP_006635265.1_N-acetylmuramoyl-L-alanine_amidase__Microcoleus_vaginatus_
WP_013810432.1_AMIN_domain-containing_protein_[Desulfotomaculum_nigrificans] -> WP_013810432.1_AMIN_domain-containing_protein__Desulfotomaculum_nigrificans_
WP_007505771.1_cell_wall_hydrolase/autolysin_[Caldalkalibacillus_thermarum] -> WP_007505771.1_cell_wall_hydrolase/autolysin__Caldalkalibacillus_thermarum_
WP_003333545.1_AMIN_domain-containing_protein_[Brevibacillus_laterosporus] -> WP_003333545.1_AMIN_domain-containing_protein__Brevibacillus_laterosporus_
WP_006521159.1_AMIN_domain-containing_protein_[Desulfallas_gibsoniae] -> WP_006521159.1_AMIN_domain-containing_protein__Desulfallas_gibsoniae_
WP_014255669.1_N-acetylmuramoyl-L-alanine_amidase_[Hungateiclostridium_clariflavum] -> WP_014255669.1_N-acetylmuramoyl-L-alanine_amidase__Hungateiclostridium_clariflavum_
WP_156803503.1_LysM_peptidoglycan-binding_domain-containing_protein_[Frateuria_aurantia] -> WP_156803503.1_LysM_peptidoglycan-binding_domain-containing_protein__Frateuria_aurantia_
WP_083879880.1_N-acetylmuramoyl-L-alanine_amidase_[Desulfitobacterium_dichloroeliminans] -> WP_083879880.1_N-acetylmuramoyl-L-alanine_amidase__Desulfitobacterium_dichloroeliminans_
WP_014795591.1_N-acetylmuramoyl-L-alanine_amidase_[Desulfitobacterium_dehalogenans] -> WP_014795591.1_N-acetylmuramoyl-L-alanine_amidase__Desulfitobacterium_dehalogenans_
WP_006987911.1_N-acetylmuramoyl-L-alanine_amidase_[Gillisia_limnaea] -> WP_006987911.1_N-acetylmuramoyl-L-alanine_amidase__Gillisia_limnaea_
WP_014370065.1_AMIN_domain-containing_protein_[Paenibacillus_mucilaginosus] -> WP_014370065.1_AMIN_domain-containing_protein__Paenibacillus_mucilaginosus_
WP_013925289.1_N-acetylmuramoyl-L-alanine_amidase_[Parachlamydia_acanthamoebae] -> WP_013925289.1_N-acetylmuramoyl-L-alanine_amidase__Parachlamydia_acanthamoebae_
WP_005957635.1_N-acetylmuramoyl-L-alanine_amidase_[Fusobacterium_necrophorum] -> WP_005957635.1_N-acetylmuramoyl-L-alanine_amidase__Fusobacterium_necrophorum_
WP_010648518.1_SH3_domain-containing_protein_[Oceanobacillus_massiliensis] -> WP_010648518.1_SH3_domain-containing_protein__Oceanobacillus_massiliensis_
WP_005547060.1_AMIN_domain-containing_protein_[Paenibacillus_alvei] -> WP_005547060.1_AMIN_domain-containing_protein__Paenibacillus_alvei_
WP_064328239.1_N-acetylmuramoyl-L-alanine_amidase_[Bacillus_oceanisediminis] -> WP_064328239.1_N-acetylmuramoyl-L-alanine_amidase__Bacillus_oceanisediminis_
WP_014966723.1_N-acetylmuramoyl-L-alanine_amidase_[Gottschalkia_acidurici] -> WP_014966723.1_N-acetylmuramoyl-L-alanine_amidase__Gottschalkia_acidurici_
WP_009557157.1_N-acetylmuramoyl-L-alanine_amidase_[Oscillatoriales_cyanobacterium_JSC-12] -> WP_009557157.1_N-acetylmuramoyl-L-alanine_amidase__Oscillatoriales_cyanobacterium_JSC-12_
WP_017303301.1_N-acetylmuramoyl-L-alanine_amidase_[Spirulina_subsalsa] -> WP_017303301.1_N-acetylmuramoyl-L-alanine_amidase__Spirulina_subsalsa_
WP_026079532.1_N-acetylmuramoyl-L-alanine_amidase_[Spirulina_subsalsa] -> WP_026079532.1_N-acetylmuramoyl-L-alanine_amidase__Spirulina_subsalsa_
WP_017319258.1_N-acetylmuramoyl-L-alanine_amidase_[Mastigocladopsis_repens] -> WP_017319258.1_N-acetylmuramoyl-L-alanine_amidase__Mastigocladopsis_repens_
WP_017319259.1_N-acetylmuramoyl-L-alanine_amidase_[Mastigocladopsis_repens] -> WP_017319259.1_N-acetylmuramoyl-L-alanine_amidase__Mastigocladopsis_repens_
WP_015108062.1_N-acetylmuramoyl-L-alanine_amidase_[Cyanobium_gracile] -> WP_015108062.1_N-acetylmuramoyl-L-alanine_amidase__Cyanobium_gracile_
WP_015150307.1_N-acetylmuramoyl-L-alanine_amidase_[Oscillatoria_acuminata] -> WP_015150307.1_N-acetylmuramoyl-L-alanine_amidase__Oscillatoria_acuminata_
WP_044195918.1_N-acetylmuramoyl-L-alanine_amidase_[Oscillatoria_acuminata] -> WP_044195918.1_N-acetylmuramoyl-L-alanine_amidase__Oscillatoria_acuminata_
WP_044197851.1_N-acetylmuramoyl-L-alanine_amidase_[Oscillatoria_acuminata] -> WP_044197851.1_N-acetylmuramoyl-L-alanine_amidase__Oscillatoria_acuminata_
WP_015152747.1_AMIN_domain-containing_protein_[Chroococcidiopsis_thermalis] -> WP_015152747.1_AMIN_domain-containing_protein__Chroococcidiopsis_thermalis_
WP_015161192.1_N-acetylmuramoyl-L-alanine_amidase_[Chamaesiphon_minutus] -> WP_015161192.1_N-acetylmuramoyl-L-alanine_amidase__Chamaesiphon_minutus_
WP_016865076.1_N-acetylmuramoyl-L-alanine_amidase_[Fischerella_muscicola] -> WP_016865076.1_N-acetylmuramoyl-L-alanine_amidase__Fischerella_muscicola_
WP_016865077.1_N-acetylmuramoyl-L-alanine_amidase_[Fischerella_muscicola] -> WP_016865077.1_N-acetylmuramoyl-L-alanine_amidase__Fischerella_muscicola_
WP_009458035.1_N-acetylmuramoyl-L-alanine_amidase_[Fischerella_thermalis] -> WP_009458035.1_N-acetylmuramoyl-L-alanine_amidase__Fischerella_thermalis_
WP_009458037.1_N-acetylmuramoyl-L-alanine_amidase_[Fischerella_thermalis] -> WP_009458037.1_N-acetylmuramoyl-L-alanine_amidase__Fischerella_thermalis_
WP_016879087.1_N-acetylmuramoyl-L-alanine_amidase_[Chlorogloeopsis_fritschii] -> WP_016879087.1_N-acetylmuramoyl-L-alanine_amidase__Chlorogloeopsis_fritschii_
WP_016879088.1_N-acetylmuramoyl-L-alanine_amidase_[Chlorogloeopsis_fritschii] -> WP_016879088.1_N-acetylmuramoyl-L-alanine_amidase__Chlorogloeopsis_fritschii_
WP_015200301.1_N-acetylmuramoyl-L-alanine_amidase_[Calothrix_parietina] -> WP_015200301.1_N-acetylmuramoyl-L-alanine_amidase__Calothrix_parietina_
WP_015200302.1_N-acetylmuramoyl-L-alanine_amidase_[Calothrix_parietina] -> WP_015200302.1_N-acetylmuramoyl-L-alanine_amidase__Calothrix_parietina_
WP_015176149.1_N-acetylmuramoyl-L-alanine_amidase_[Oscillatoria_nigro-viridis] -> WP_015176149.1_N-acetylmuramoyl-L-alanine_amidase__Oscillatoria_nigro-viridis_
WP_015204256.1_N-acetylmuramoyl-L-alanine_amidase_[Crinalium_epipsammum] -> WP_015204256.1_N-acetylmuramoyl-L-alanine_amidase__Crinalium_epipsammum_
WP_015210177.1_N-acetylmuramoyl-L-alanine_amidase_[Cylindrospermum_stagnale] -> WP_015210177.1_N-acetylmuramoyl-L-alanine_amidase__Cylindrospermum_stagnale_
WP_015191902.1_N-acetylmuramoyl-L-alanine_amidase_[Stanieria_cyanosphaera] -> WP_015191902.1_N-acetylmuramoyl-L-alanine_amidase__Stanieria_cyanosphaera_
WP_015229494.1_N-acetylmuramoyl-L-alanine_amidase_[Dactylococcopsis_salina] -> WP_015229494.1_N-acetylmuramoyl-L-alanine_amidase__Dactylococcopsis_salina_
WP_041922710.1_N-acetylmuramoyl-L-alanine_amidase_[Cyanobacterium_aponinum] -> WP_041922710.1_N-acetylmuramoyl-L-alanine_amidase__Cyanobacterium_aponinum_
WP_015212816.1_N-acetylmuramoyl-L-alanine_amidase_[Anabaena_cylindrica] -> WP_015212816.1_N-acetylmuramoyl-L-alanine_amidase__Anabaena_cylindrica_
WP_015212817.1_N-acetylmuramoyl-L-alanine_amidase_[Anabaena_cylindrica] -> WP_015212817.1_N-acetylmuramoyl-L-alanine_amidase__Anabaena_cylindrica_
WP_017296452.1_N-acetylmuramoyl-L-alanine_amidase_[Geminocystis_herdmanii] -> WP_017296452.1_N-acetylmuramoyl-L-alanine_amidase__Geminocystis_herdmanii_
WP_017654977.1_N-acetylmuramoyl-L-alanine_amidase_[Fortiea_contorta] -> WP_017654977.1_N-acetylmuramoyl-L-alanine_amidase__Fortiea_contorta_
WP_026099327.1_N-acetylmuramoyl-L-alanine_amidase_[Prochlorothrix_hollandica] -> WP_026099327.1_N-acetylmuramoyl-L-alanine_amidase__Prochlorothrix_hollandica_
WP_148288114.1_DUF3747_domain-containing_protein_[Prochlorothrix_hollandica] -> WP_148288114.1_DUF3747_domain-containing_protein__Prochlorothrix_hollandica_
WP_017798578.1_SH3_domain-containing_protein_[Oceanobacillus_kimchii] -> WP_017798578.1_SH3_domain-containing_protein__Oceanobacillus_kimchii_
WP_017744218.1_N-acetylmuramoyl-L-alanine_amidase_[Scytonema_hofmannii] -> WP_017744218.1_N-acetylmuramoyl-L-alanine_amidase__Scytonema_hofmannii_
WP_017746682.1_N-acetylmuramoyl-L-alanine_amidase_[Scytonema_hofmannii] -> WP_017746682.1_N-acetylmuramoyl-L-alanine_amidase__Scytonema_hofmannii_
WP_026135022.1_N-acetylmuramoyl-L-alanine_amidase_[Scytonema_hofmannii] -> WP_026135022.1_N-acetylmuramoyl-L-alanine_amidase__Scytonema_hofmannii_
WP_008235902.1_N-acetylmuramoyl-L-alanine_amidase_[Richelia_intracellularis] -> WP_008235902.1_N-acetylmuramoyl-L-alanine_amidase__Richelia_intracellularis_
WP_003439111.1_N-acetylmuramoyl-L-alanine_amidase_[Psychroflexus_gondwanensis] -> WP_003439111.1_N-acetylmuramoyl-L-alanine_amidase__Psychroflexus_gondwanensis_
WP_156807523.1_N-acetylmuramoyl-L-alanine_amidase_[Effusibacillus_pohliae] -> WP_156807523.1_N-acetylmuramoyl-L-alanine_amidase__Effusibacillus_pohliae_
WP_083906130.1_SH3_domain-containing_protein_[Desulfurispora_thermophila] -> WP_083906130.1_SH3_domain-containing_protein__Desulfurispora_thermophila_
WP_018922042.1_SH3_domain-containing_protein_[Salsuginibacillus_kocurii] -> WP_018922042.1_SH3_domain-containing_protein__Salsuginibacillus_kocurii_
WP_020617060.1_AMIN_domain-containing_protein_[Paenibacillus_daejeonensis] -> WP_020617060.1_AMIN_domain-containing_protein__Paenibacillus_daejeonensis_
WP_018400585.1_N-acetylmuramoyl-L-alanine_amidase_[filamentous_cyanobacterium_ESFC-1] -> WP_018400585.1_N-acetylmuramoyl-L-alanine_amidase__filamentous_cyanobacterium_ESFC-1_
WP_026221873.1_N-acetylmuramoyl-L-alanine_amidase_[filamentous_cyanobacterium_ESFC-1] -> WP_026221873.1_N-acetylmuramoyl-L-alanine_amidase__filamentous_cyanobacterium_ESFC-1_
WP_038330767.1_N-acetylmuramoyl-L-alanine_amidase_[filamentous_cyanobacterium_ESFC-1] -> WP_038330767.1_N-acetylmuramoyl-L-alanine_amidase__filamentous_cyanobacterium_ESFC-1_
WP_019533476.1_hypothetical_protein_[Paenibacillus_ginsengihumi] -> WP_019533476.1_hypothetical_protein__Paenibacillus_ginsengihumi_
WP_019534014.1_AMIN_domain-containing_protein_[Paenibacillus_ginsengihumi] -> WP_019534014.1_AMIN_domain-containing_protein__Paenibacillus_ginsengihumi_
WP_156826964.1_AMIN_domain-containing_protein_[Geopsychrobacter_electrodiphilus] -> WP_156826964.1_AMIN_domain-containing_protein__Geopsychrobacter_electrodiphilus_
WP_029691739.1_YSIRK-type_signal_peptide-containing_protein,_partial_[Streptococcus_hyovaginalis] -> WP_029691739.1_YSIRK-type_signal_peptide-containing_protein__partial__Streptococcus_hyovaginalis_
WP_029194636.1_N-acetylmuramoyl-L-alanine_amidase_[Paenibacillus_alginolyticus] -> WP_029194636.1_N-acetylmuramoyl-L-alanine_amidase__Paenibacillus_alginolyticus_
WP_084159954.1_AMIN_domain-containing_protein_[Paenibacillus_alginolyticus] -> WP_084159954.1_AMIN_domain-containing_protein__Paenibacillus_alginolyticus_
WP_027107052.1_N-acetylmuramoyl-L-alanine_amidase_[Lactobacillus_ceti] -> WP_027107052.1_N-acetylmuramoyl-L-alanine_amidase__Lactobacillus_ceti_
WP_051224462.1_N-acetylmuramoyl-L-alanine_amidase_[Flavobacterium_tegetincola] -> WP_051224462.1_N-acetylmuramoyl-L-alanine_amidase__Flavobacterium_tegetincola_
WP_028083502.1_N-acetylmuramoyl-L-alanine_amidase_[Dolichospermum_circinale] -> WP_028083502.1_N-acetylmuramoyl-L-alanine_amidase__Dolichospermum_circinale_
WP_028083503.1_N-acetylmuramoyl-L-alanine_amidase_[Dolichospermum_circinale] -> WP_028083503.1_N-acetylmuramoyl-L-alanine_amidase__Dolichospermum_circinale_
WP_027009548.1_N-acetylmuramoyl-L-alanine_amidase_[Conchiformibius_kuhniae] -> WP_027009548.1_N-acetylmuramoyl-L-alanine_amidase__Conchiformibius_kuhniae_
WP_051302392.1_SH3_domain-containing_protein_[Bacillus_aidingensis] -> WP_051302392.1_SH3_domain-containing_protein__Bacillus_aidingensis_
WP_027364137.1_SH3_domain-containing_protein_[Desulfallas_alcoholivorax] -> WP_027364137.1_SH3_domain-containing_protein__Desulfallas_alcoholivorax_
WP_020370288.1_N-acetylmuramoyl-L-alanine_amidase_[Chlamydia_ibidis] -> WP_020370288.1_N-acetylmuramoyl-L-alanine_amidase__Chlamydia_ibidis_
WP_084765066.1_N-acetylmuramoyl-L-alanine_amidase_[Clostridium_intestinale] -> WP_084765066.1_N-acetylmuramoyl-L-alanine_amidase__Clostridium_intestinale_
WP_038317314.1_N-acetylmuramoyl-L-alanine_amidase_[Kingella_kingae] -> WP_038317314.1_N-acetylmuramoyl-L-alanine_amidase__Kingella_kingae_
WP_021828224.1_N-acetylmuramoyl-L-alanine_amidase_[Chlamydia_gallinacea] -> WP_021828224.1_N-acetylmuramoyl-L-alanine_amidase__Chlamydia_gallinacea_
WP_051358216.1_N-acetylmuramoyl-L-alanine_amidase_[Rubidibacter_lacunae] -> WP_051358216.1_N-acetylmuramoyl-L-alanine_amidase__Rubidibacter_lacunae_
WP_040484193.1_N-acetylmuramoyl-L-alanine_amidase_[Lyngbya_aestuarii] -> WP_040484193.1_N-acetylmuramoyl-L-alanine_amidase__Lyngbya_aestuarii_
WP_051359459.1_N-acetylmuramoyl-L-alanine_amidase_[Paucisalibacillus_globulus] -> WP_051359459.1_N-acetylmuramoyl-L-alanine_amidase__Paucisalibacillus_globulus_
WP_023174024.1_N-acetylmuramoyl-L-alanine_amidase_[Gloeobacter_kilaueensis] -> WP_023174024.1_N-acetylmuramoyl-L-alanine_amidase__Gloeobacter_kilaueensis_
WP_028393475.1_SH3_domain-containing_protein_[Bacillus_cihuensis] -> WP_028393475.1_SH3_domain-containing_protein__Bacillus_cihuensis_
WP_027340130.1_AMIN_domain-containing_protein_[Halonatronum_saccharophilum] -> WP_027340130.1_AMIN_domain-containing_protein__Halonatronum_saccharophilum_
WP_081750789.1_hypothetical_protein_[Paenibacillus_sp._1-49] -> WP_081750789.1_hypothetical_protein__Paenibacillus_sp._1-49_
WP_025743367.1_MULTISPECIES:_N-acetylmuramoyl-L-alanine_amidase_[Flavobacteriaceae] -> WP_025743367.1_MULTISPECIES__N-acetylmuramoyl-L-alanine_amidase__Flavobacteriaceae_
WP_027402278.1_N-acetylmuramoyl-L-alanine_amidase_[Aphanizomenon_flos-aquae] -> WP_027402278.1_N-acetylmuramoyl-L-alanine_amidase__Aphanizomenon_flos-aquae_
WP_027402279.1_N-acetylmuramoyl-L-alanine_amidase_[Aphanizomenon_flos-aquae] -> WP_027402279.1_N-acetylmuramoyl-L-alanine_amidase__Aphanizomenon_flos-aquae_
WP_038286835.1_AMIN_domain-containing_protein_[Hungateiclostridium_straminisolvens] -> WP_038286835.1_AMIN_domain-containing_protein__Hungateiclostridium_straminisolvens_
WP_084030232.1_SH3_domain-containing_protein_[Atopobacter_phocae] -> WP_084030232.1_SH3_domain-containing_protein__Atopobacter_phocae_
WP_029634165.1_N-acetylmuramoyl-L-alanine_amidase_[[Scytonema_hofmanni]_UTEX_B_1581] -> WP_029634165.1_N-acetylmuramoyl-L-alanine_amidase___Scytonema_hofmanni__UTEX_B_1581_
WP_029634167.1_N-acetylmuramoyl-L-alanine_amidase_[[Scytonema_hofmanni]_UTEX_B_1581] -> WP_029634167.1_N-acetylmuramoyl-L-alanine_amidase___Scytonema_hofmanni__UTEX_B_1581_
WP_027022232.1_N-acetylmuramoyl-L-alanine_amidase_[Conchiformibius_steedae] -> WP_027022232.1_N-acetylmuramoyl-L-alanine_amidase__Conchiformibius_steedae_
WP_027356122.1_N-acetylmuramoyl-L-alanine_amidase_[Desulfofundulus_thermocisternus] -> WP_027356122.1_N-acetylmuramoyl-L-alanine_amidase__Desulfofundulus_thermocisternus_
WP_034318555.1_MULTISPECIES:_N-acetylmuramoyl-L-alanine_amidase_[Bacillus] -> WP_034318555.1_MULTISPECIES__N-acetylmuramoyl-L-alanine_amidase__Bacillus_
WP_063761701.1_N-acetylmuramoyl-L-alanine_amidase_[Paenibacillus_tyrfis] -> WP_063761701.1_N-acetylmuramoyl-L-alanine_amidase__Paenibacillus_tyrfis_
WP_038243457.1_SH3_domain-containing_protein_[Virgibacillus_massiliensis] -> WP_038243457.1_SH3_domain-containing_protein__Virgibacillus_massiliensis_
WP_084157521.1_SH3_domain-containing_protein_[Oceanobacillus_manasiensis] -> WP_084157521.1_SH3_domain-containing_protein__Oceanobacillus_manasiensis_
WP_038558494.1_MULTISPECIES:_SH3_domain-containing_protein_[Terribacillus] -> WP_038558494.1_MULTISPECIES__SH3_domain-containing_protein__Terribacillus_
WP_051748270.1_N-acetylmuramoyl-L-alanine_amidase_[Terribacillus_goriensis] -> WP_051748270.1_N-acetylmuramoyl-L-alanine_amidase__Terribacillus_goriensis_
WP_034261002.1_N-acetylmuramoyl-L-alanine_amidase_[Altibacter_lentus] -> WP_034261002.1_N-acetylmuramoyl-L-alanine_amidase__Altibacter_lentus_
WP_045408843.1_N-acetylmuramoyl-L-alanine_amidase_[Thermoanaerobacterium_saccharolyticum] -> WP_045408843.1_N-acetylmuramoyl-L-alanine_amidase__Thermoanaerobacterium_saccharolyticum_
WP_041018222.1_N-acetylmuramoyl-L-alanine_amidase_[Criblamydia_sequanensis] -> WP_041018222.1_N-acetylmuramoyl-L-alanine_amidase__Criblamydia_sequanensis_
WP_050069858.1_N-acetylmuramoyl-L-alanine_amidase_[Anaerosalibacter_massiliensis] -> WP_050069858.1_N-acetylmuramoyl-L-alanine_amidase__Anaerosalibacter_massiliensis_
WP_038109530.1_N-acetylmuramoyl-L-alanine_amidase_[Tolypothrix_bouteillei] -> WP_038109530.1_N-acetylmuramoyl-L-alanine_amidase__Tolypothrix_bouteillei_
WP_038109533.1_N-acetylmuramoyl-L-alanine_amidase_[Tolypothrix_bouteillei] -> WP_038109533.1_N-acetylmuramoyl-L-alanine_amidase__Tolypothrix_bouteillei_
WP_052154184.1_N-acetylmuramoyl-L-alanine_amidase_[Thermoactinomyces_daqus] -> WP_052154184.1_N-acetylmuramoyl-L-alanine_amidase__Thermoactinomyces_daqus_
WP_036790425.1_N-acetylmuramoyl-L-alanine_amidase_[Porphyromonas_canoris] -> WP_036790425.1_N-acetylmuramoyl-L-alanine_amidase__Porphyromonas_canoris_
WP_052123949.1_SH3_domain-containing_protein_[Lysinibacillus_manganicus] -> WP_052123949.1_SH3_domain-containing_protein__Lysinibacillus_manganicus_
WP_052128593.1_N-acetylmuramoyl-L-alanine_amidase_[Neosynechococcus_sphagnicola] -> WP_052128593.1_N-acetylmuramoyl-L-alanine_amidase__Neosynechococcus_sphagnicola_
WP_052144749.1_SH3_domain-containing_protein_[Bacillus_okhensis] -> WP_052144749.1_SH3_domain-containing_protein__Bacillus_okhensis_
WP_052139344.1_N-acetylmuramoyl-L-alanine_amidase_[Clostridium_baratii] -> WP_052139344.1_N-acetylmuramoyl-L-alanine_amidase__Clostridium_baratii_
WP_039644414.1_N-acetylmuramoyl-L-alanine_amidase_[Geobacter_soli] -> WP_039644414.1_N-acetylmuramoyl-L-alanine_amidase__Geobacter_soli_
WP_039715514.1_AMIN_domain-containing_protein_[Scytonema_millei] -> WP_039715514.1_AMIN_domain-containing_protein__Scytonema_millei_
WP_039728165.1_MULTISPECIES:_N-acetylmuramoyl-L-alanine_amidase_[Cyanobacteria] -> WP_039728165.1_MULTISPECIES__N-acetylmuramoyl-L-alanine_amidase__Cyanobacteria_
WP_044151481.1_MULTISPECIES:_AMIN_domain-containing_protein_[Cyanobacteria] -> WP_044151481.1_MULTISPECIES__AMIN_domain-containing_protein__Cyanobacteria_
WP_039748952.1_N-acetylmuramoyl-L-alanine_amidase_[Hassallia_byssoidea] -> WP_039748952.1_N-acetylmuramoyl-L-alanine_amidase__Hassallia_byssoidea_
WP_052447241.1_hypothetical_protein_[Clostridium_polynesiense] -> WP_052447241.1_hypothetical_protein__Clostridium_polynesiense_
WP_041041027.1_N-acetylmuramoyl-L-alanine_amidase_[Tolypothrix_campylonemoides] -> WP_041041027.1_N-acetylmuramoyl-L-alanine_amidase__Tolypothrix_campylonemoides_
WP_041041031.1_N-acetylmuramoyl-L-alanine_amidase_[Tolypothrix_campylonemoides] -> WP_041041031.1_N-acetylmuramoyl-L-alanine_amidase__Tolypothrix_campylonemoides_
WP_048871034.1_N-acetylmuramoyl-L-alanine_amidase_[Scytonema_tolypothrichoides] -> WP_048871034.1_N-acetylmuramoyl-L-alanine_amidase__Scytonema_tolypothrichoides_
WP_041123273.1_SH3_domain-containing_protein_[Jeotgalibacillus_alimentarius] -> WP_041123273.1_SH3_domain-containing_protein__Jeotgalibacillus_alimentarius_
WP_045053502.1_N-acetylmuramoyl-L-alanine_amidase_[Aliterella_atlantica] -> WP_045053502.1_N-acetylmuramoyl-L-alanine_amidase__Aliterella_atlantica_
WP_011861075.1_N-acetylmuramoyl-L-alanine_amidase_[Clostridioides_difficile] -> WP_011861075.1_N-acetylmuramoyl-L-alanine_amidase__Clostridioides_difficile_
WP_021371417.1_N-acetylmuramoyl-L-alanine_amidase_[Clostridioides_difficile] -> WP_021371417.1_N-acetylmuramoyl-L-alanine_amidase__Clostridioides_difficile_
WP_009059149.1_N-acetylmuramoyl-L-alanine_amidase_[Methylacidiphilum_fumariolicum] -> WP_009059149.1_N-acetylmuramoyl-L-alanine_amidase__Methylacidiphilum_fumariolicum_
WP_079996401.1_MULTISPECIES:_N-acetylmuramoyl-L-alanine_amidase_[Bacillus] -> WP_079996401.1_MULTISPECIES__N-acetylmuramoyl-L-alanine_amidase__Bacillus_
WP_045672541.1_hypothetical_protein_[Paenibacillus_beijingensis] -> WP_045672541.1_hypothetical_protein__Paenibacillus_beijingensis_
WP_052698394.1_SH3_domain-containing_protein_[Domibacillus_enclensis] -> WP_052698394.1_SH3_domain-containing_protein__Domibacillus_enclensis_
WP_050180205.1_cell_wall_hydrolase_[Domibacillus_robiginosus] -> WP_050180205.1_cell_wall_hydrolase__Domibacillus_robiginosus_
WP_050183339.1_SH3_domain-containing_protein_[Domibacillus_robiginosus] -> WP_050183339.1_SH3_domain-containing_protein__Domibacillus_robiginosus_
WP_049559233.1_N-acetylmuramoyl-L-alanine_amidase,_partial_[Limnoraphis_robusta] -> WP_049559233.1_N-acetylmuramoyl-L-alanine_amidase__partial__Limnoraphis_robusta_
WP_008051495.1_N-acetylmuramoyl-L-alanine_amidase_[Limnospira_indica] -> WP_008051495.1_N-acetylmuramoyl-L-alanine_amidase__Limnospira_indica_
WP_052727690.1_N-acetylmuramoyl-L-alanine_amidase_[Sneathia_amnii] -> WP_052727690.1_N-acetylmuramoyl-L-alanine_amidase__Sneathia_amnii_
WP_052947986.1_AMIN_domain-containing_protein_[Aneurinibacillus_tyrosinisolvens] -> WP_052947986.1_AMIN_domain-containing_protein__Aneurinibacillus_tyrosinisolvens_
WP_052882801.1_N-acetylmuramoyl-L-alanine_amidase_[Kiritimatiella_glycovorans] -> WP_052882801.1_N-acetylmuramoyl-L-alanine_amidase__Kiritimatiella_glycovorans_
WP_053327033.1_N-acetylmuramoyl-L-alanine_amidase_[Chryseobacterium_gallinarum] -> WP_053327033.1_N-acetylmuramoyl-L-alanine_amidase__Chryseobacterium_gallinarum_
WP_083443676.1_N-acetylmuramoyl-L-alanine_amidase_[Ornithinibacillus_contaminans] -> WP_083443676.1_N-acetylmuramoyl-L-alanine_amidase__Ornithinibacillus_contaminans_
WP_059362874.1_N-acetylmuramoyl-L-alanine_amidase_[Veillonella_tobetsuensis] -> WP_059362874.1_N-acetylmuramoyl-L-alanine_amidase__Veillonella_tobetsuensis_
WP_049683278.1_SH3_domain-containing_protein_[Bacillus_loiseleuriae] -> WP_049683278.1_SH3_domain-containing_protein__Bacillus_loiseleuriae_
WP_052218237.1_N-acetylmuramoyl-L-alanine_amidase_[Thermincola_ferriacetica] -> WP_052218237.1_N-acetylmuramoyl-L-alanine_amidase__Thermincola_ferriacetica_
WP_052275407.1_N-acetylmuramoyl-L-alanine_amidase_[Microcystis_panniformis] -> WP_052275407.1_N-acetylmuramoyl-L-alanine_amidase__Microcystis_panniformis_
WP_011392786.1_N-acetylmuramoyl-L-alanine_amidase_[Moorella_thermoacetica] -> WP_011392786.1_N-acetylmuramoyl-L-alanine_amidase__Moorella_thermoacetica_
WP_053401018.1_SH3_domain-containing_protein_[Bacillus_koreensis] -> WP_053401018.1_SH3_domain-containing_protein__Bacillus_koreensis_
WP_083446670.1_SH3_domain-containing_protein_[Bacillus_koreensis] -> WP_083446670.1_SH3_domain-containing_protein__Bacillus_koreensis_
WP_054401751.1_AMIN_domain-containing_protein_[Paenibacillus_solani] -> WP_054401751.1_AMIN_domain-containing_protein__Paenibacillus_solani_
WP_042384701.1_SH3_domain-containing_protein_[Parageobacillus_thermoglucosidasius] -> WP_042384701.1_SH3_domain-containing_protein__Parageobacillus_thermoglucosidasius_
WP_062296685.1_N-acetylmuramoyl-L-alanine_amidase_[Nostoc_piscinale] -> WP_062296685.1_N-acetylmuramoyl-L-alanine_amidase__Nostoc_piscinale_
WP_062298581.1_N-acetylmuramoyl-L-alanine_amidase_[Nostoc_piscinale] -> WP_062298581.1_N-acetylmuramoyl-L-alanine_amidase__Nostoc_piscinale_
WP_060698473.1_N-acetylmuramoyl-L-alanine_amidase_[Bacillus_australimaris] -> WP_060698473.1_N-acetylmuramoyl-L-alanine_amidase__Bacillus_australimaris_
WP_054726485.1_N-acetylmuramoyl-L-alanine_amidase_[Algibacter_alginicilyticus] -> WP_054726485.1_N-acetylmuramoyl-L-alanine_amidase__Algibacter_alginicilyticus_
WP_054875862.1_N-acetylmuramoyl-L-alanine_amidase_[Oxobacter_pfennigii] -> WP_054875862.1_N-acetylmuramoyl-L-alanine_amidase__Oxobacter_pfennigii_
WP_057984463.1_SH3_domain-containing_protein_[Bacillus_cecembensis] -> WP_057984463.1_SH3_domain-containing_protein__Bacillus_cecembensis_
WP_027841053.1_N-acetylmuramoyl-L-alanine_amidase_[Mastigocoleus_testarum] -> WP_027841053.1_N-acetylmuramoyl-L-alanine_amidase__Mastigocoleus_testarum_
WP_062408829.1_AMIN_domain-containing_protein_[Paenibacillus_naphthalenovorans] -> WP_062408829.1_AMIN_domain-containing_protein__Paenibacillus_naphthalenovorans_
WP_062410989.1_N-acetylmuramoyl-L-alanine_amidase_[Paenibacillus_naphthalenovorans] -> WP_062410989.1_N-acetylmuramoyl-L-alanine_amidase__Paenibacillus_naphthalenovorans_
WP_114579729.1_N-acetylmuramoyl-L-alanine_amidase_[Oscillatoriales_cyanobacterium_MTP1] -> WP_114579729.1_N-acetylmuramoyl-L-alanine_amidase__Oscillatoriales_cyanobacterium_MTP1_
WP_082676700.1_N-acetylmuramoyl-L-alanine_amidase_[Bacillus_shacheensis] -> WP_082676700.1_N-acetylmuramoyl-L-alanine_amidase__Bacillus_shacheensis_
WP_066729666.1_N-acetylmuramoyl-L-alanine_amidase_[Sneathia_sanguinegens] -> WP_066729666.1_N-acetylmuramoyl-L-alanine_amidase__Sneathia_sanguinegens_
WP_068135631.1_AMIN_domain-containing_protein_[Limnochorda_pilosa] -> WP_068135631.1_AMIN_domain-containing_protein__Limnochorda_pilosa_
WP_066351564.1_hypothetical_protein_[Fervidicola_ferrireducens] -> WP_066351564.1_hypothetical_protein__Fervidicola_ferrireducens_
WP_066354215.1_hypothetical_protein_[Fervidicola_ferrireducens] -> WP_066354215.1_hypothetical_protein__Fervidicola_ferrireducens_
WP_058013545.1_N-acetylmuramoyl-L-alanine_amidase_[Bacillus_pumilus] -> WP_058013545.1_N-acetylmuramoyl-L-alanine_amidase__Bacillus_pumilus_
WP_061527952.1_N-acetylmuramoyl-L-alanine_amidase_[Bacillus_nakamurai] -> WP_061527952.1_N-acetylmuramoyl-L-alanine_amidase__Bacillus_nakamurai_
WP_067212187.1_SH3_domain-containing_protein_[Sporosarcina_psychrophila] -> WP_067212187.1_SH3_domain-containing_protein__Sporosarcina_psychrophila_
WP_156483513.1_SH3_domain-containing_protein_[Bacillus_fastidiosus] -> WP_156483513.1_SH3_domain-containing_protein__Bacillus_fastidiosus_
WP_075079124.1_hypothetical_protein_[Terrimicrobium_sacchariphilum] -> WP_075079124.1_hypothetical_protein__Terrimicrobium_sacchariphilum_
WP_084400094.1_N-acetylmuramoyl-L-alanine_amidase_[Terrimicrobium_sacchariphilum] -> WP_084400094.1_N-acetylmuramoyl-L-alanine_amidase__Terrimicrobium_sacchariphilum_
WP_084400134.1_N-acetylmuramoyl-L-alanine_amidase_[Terrimicrobium_sacchariphilum] -> WP_084400134.1_N-acetylmuramoyl-L-alanine_amidase__Terrimicrobium_sacchariphilum_
WP_084400744.1_N-acetylmuramoyl-L-alanine_amidase_[Terrimicrobium_sacchariphilum] -> WP_084400744.1_N-acetylmuramoyl-L-alanine_amidase__Terrimicrobium_sacchariphilum_
WP_067727991.1_SH3_domain-containing_protein_[Oceanobacillus_damuensis] -> WP_067727991.1_SH3_domain-containing_protein__Oceanobacillus_damuensis_
WP_066357357.1_N-acetylmuramoyl-L-alanine_amidase_[Geobacter_anodireducens] -> WP_066357357.1_N-acetylmuramoyl-L-alanine_amidase__Geobacter_anodireducens_
WP_066269133.1_SH3_domain-containing_protein_[Bacillus_acidicola] -> WP_066269133.1_SH3_domain-containing_protein__Bacillus_acidicola_
WP_068581691.1_AMIN_domain-containing_protein_[Paenibacillus_macquariensis] -> WP_068581691.1_AMIN_domain-containing_protein__Paenibacillus_macquariensis_
WP_084415311.1_N-acetylmuramoyl-L-alanine_amidase_[Phormidium_willei] -> WP_084415311.1_N-acetylmuramoyl-L-alanine_amidase__Phormidium_willei_
WP_082882609.1_AMIN_domain-containing_protein_[Paenibacillus_swuensis] -> WP_082882609.1_AMIN_domain-containing_protein__Paenibacillus_swuensis_
WP_082906316.1_AMIN_domain-containing_protein_[Phormidesmis_priestleyi] -> WP_082906316.1_AMIN_domain-containing_protein__Phormidesmis_priestleyi_
WP_068665459.1_N-acetylmuramoyl-L-alanine_amidase_[Paenibacillus_oryzisoli] -> WP_068665459.1_N-acetylmuramoyl-L-alanine_amidase__Paenibacillus_oryzisoli_
WP_082927918.1_AMIN_domain-containing_protein_[Paenibacillus_oryzisoli] -> WP_082927918.1_AMIN_domain-containing_protein__Paenibacillus_oryzisoli_
WP_066667691.1_SH3_domain-containing_protein_[Desulfotomaculum_copahuensis] -> WP_066667691.1_SH3_domain-containing_protein__Desulfotomaculum_copahuensis_
WP_066669157.1_N-acetylmuramoyl-L-alanine_amidase_[Desulfotomaculum_copahuensis] -> WP_066669157.1_N-acetylmuramoyl-L-alanine_amidase__Desulfotomaculum_copahuensis_
WP_068714334.1_N-acetylmuramoyl-L-alanine_amidase_[Orenia_metallireducens] -> WP_068714334.1_N-acetylmuramoyl-L-alanine_amidase__Orenia_metallireducens_
WP_094754395.1_hypothetical_protein_[Criibacterium_bergeronii] -> WP_094754395.1_hypothetical_protein__Criibacterium_bergeronii_
WP_065851765.1_N-acetylmuramoyl-L-alanine_amidase_[Paenibacillus_pectinilyticus] -> WP_065851765.1_N-acetylmuramoyl-L-alanine_amidase__Paenibacillus_pectinilyticus_
WP_084224923.1_AMIN_domain-containing_protein_[Paenibacillus_pectinilyticus] -> WP_084224923.1_AMIN_domain-containing_protein__Paenibacillus_pectinilyticus_
WP_002295084.1_MULTISPECIES:_N-acetylmuramoyl-L-alanine_amidase_[Enterococcus] -> WP_002295084.1_MULTISPECIES__N-acetylmuramoyl-L-alanine_amidase__Enterococcus_
WP_070393686.1_N-acetylmuramoyl-L-alanine_amidase_[Moorea_producens] -> WP_070393686.1_N-acetylmuramoyl-L-alanine_amidase__Moorea_producens_
WP_071062743.1_N-acetylmuramoyl-L-alanine_amidase_[Andreesenia_angusta] -> WP_071062743.1_N-acetylmuramoyl-L-alanine_amidase__Andreesenia_angusta_
WP_071063888.1_AMIN_domain-containing_protein_[Andreesenia_angusta] -> WP_071063888.1_AMIN_domain-containing_protein__Andreesenia_angusta_
WP_084655688.1_N-acetylmuramoyl-L-alanine_amidase_[Andreesenia_angusta] -> WP_084655688.1_N-acetylmuramoyl-L-alanine_amidase__Andreesenia_angusta_
WP_008357523.1_MULTISPECIES:_N-acetylmuramoyl-L-alanine_amidase_[Bacillus] -> WP_008357523.1_MULTISPECIES__N-acetylmuramoyl-L-alanine_amidase__Bacillus_
WP_071310394.1_N-acetylmuramoyl-L-alanine_amidase_[Anaerobacillus_alkalilacustris] -> WP_071310394.1_N-acetylmuramoyl-L-alanine_amidase__Anaerobacillus_alkalilacustris_
WP_071388347.1_N-acetylmuramoyl-L-alanine_amidase_[Anaerobacillus_alkalidiazotrophicus] -> WP_071388347.1_N-acetylmuramoyl-L-alanine_amidase__Anaerobacillus_alkalidiazotrophicus_
WP_071455841.1_N-acetylmuramoyl-L-alanine_amidase_[Gloeomargarita_lithophora] -> WP_071455841.1_N-acetylmuramoyl-L-alanine_amidase__Gloeomargarita_lithophora_
WP_072621182.1_N-acetylmuramoyl-L-alanine_amidase_[Spirulina_major] -> WP_072621182.1_N-acetylmuramoyl-L-alanine_amidase__Spirulina_major_
WP_072622619.1_N-acetylmuramoyl-L-alanine_amidase_[Spirulina_major] -> WP_072622619.1_N-acetylmuramoyl-L-alanine_amidase__Spirulina_major_
WP_024423638.1_N-acetylmuramoyl-L-alanine_amidase_[Bacillus_safensis] -> WP_024423638.1_N-acetylmuramoyl-L-alanine_amidase__Bacillus_safensis_
WP_024423639.1_MULTISPECIES:_N-acetylmuramoyl-L-alanine_amidase_[Bacillus] -> WP_024423639.1_MULTISPECIES__N-acetylmuramoyl-L-alanine_amidase__Bacillus_
WP_075891999.1_N-acetylmuramoyl-L-alanine_amidase_[Limnothrix_rosea] -> WP_075891999.1_N-acetylmuramoyl-L-alanine_amidase__Limnothrix_rosea_
WP_073600579.1_N-acetylmuramoyl-L-alanine_amidase_[Hydrococcus_rivularis] -> WP_073600579.1_N-acetylmuramoyl-L-alanine_amidase__Hydrococcus_rivularis_
WP_073551105.1_AMIN_domain-containing_protein_[Chroogloeocystis_siderophila] -> WP_073551105.1_AMIN_domain-containing_protein__Chroogloeocystis_siderophila_
WP_073639739.1_N-acetylmuramoyl-L-alanine_amidase_[Nostoc_calcicola] -> WP_073639739.1_N-acetylmuramoyl-L-alanine_amidase__Nostoc_calcicola_
WP_073639740.1_N-acetylmuramoyl-L-alanine_amidase_[Nostoc_calcicola] -> WP_073639740.1_N-acetylmuramoyl-L-alanine_amidase__Nostoc_calcicola_
WP_073595314.1_N-acetylmuramoyl-L-alanine_amidase_[Phormidium_ambiguum] -> WP_073595314.1_N-acetylmuramoyl-L-alanine_amidase__Phormidium_ambiguum_
WP_073607926.1_N-acetylmuramoyl-L-alanine_amidase_[Phormidium_tenue] -> WP_073607926.1_N-acetylmuramoyl-L-alanine_amidase__Phormidium_tenue_
WP_075727329.1_N-acetylmuramoyl-L-alanine_amidase_[Tissierella_creatinophila] -> WP_075727329.1_N-acetylmuramoyl-L-alanine_amidase__Tissierella_creatinophila_
WP_075858676.1_N-acetylmuramoyl-L-alanine_amidase_[Carboxydothermus_pertinax] -> WP_075858676.1_N-acetylmuramoyl-L-alanine_amidase__Carboxydothermus_pertinax_
WP_077177376.1_SH3_domain-containing_protein_[Carboxydothermus_islandicus] -> WP_077177376.1_SH3_domain-containing_protein__Carboxydothermus_islandicus_
WP_076793460.1_N-acetylmuramoyl-L-alanine_amidase_[Bacillus_haynesii] -> WP_076793460.1_N-acetylmuramoyl-L-alanine_amidase__Bacillus_haynesii_
WP_076763662.1_SH3_domain-containing_protein_[Domibacillus_epiphyticus] -> WP_076763662.1_SH3_domain-containing_protein__Domibacillus_epiphyticus_
WP_017312457.1_MULTISPECIES:_N-acetylmuramoyl-L-alanine_amidase_[Hapalosiphonaceae] -> WP_017312457.1_MULTISPECIES__N-acetylmuramoyl-L-alanine_amidase__Hapalosiphonaceae_
WP_135106872.1_N-acetylmuramoyl-L-alanine_amidase_[Mastigocladus_laminosus] -> WP_135106872.1_N-acetylmuramoyl-L-alanine_amidase__Mastigocladus_laminosus_
WP_077540425.1_N-acetylmuramoyl-L-alanine_amidase_[Sedimentisphaera_cyanobacteriorum] -> WP_077540425.1_N-acetylmuramoyl-L-alanine_amidase__Sedimentisphaera_cyanobacteriorum_
WP_052304504.1_hypothetical_protein_[Paenibacillus_larvae] -> WP_052304504.1_hypothetical_protein__Paenibacillus_larvae_
WP_077715087.1_AMIN_domain-containing_protein_[Desulfotomaculum_ferrireducens] -> WP_077715087.1_AMIN_domain-containing_protein__Desulfotomaculum_ferrireducens_
WP_078410901.1_SH3_domain-containing_protein_[Bacillus_abyssalis] -> WP_078410901.1_SH3_domain-containing_protein__Bacillus_abyssalis_
WP_078414351.1_SH3_domain-containing_protein_[Bacillus_abyssalis] -> WP_078414351.1_SH3_domain-containing_protein__Bacillus_abyssalis_
WP_078431826.1_N-acetylmuramoyl-L-alanine_amidase_[Bacillus_halosaccharovorans] -> WP_078431826.1_N-acetylmuramoyl-L-alanine_amidase__Bacillus_halosaccharovorans_
WP_144028666.1_AMIN_domain-containing_protein_[Paenibacillus_ferrarius] -> WP_144028666.1_AMIN_domain-containing_protein__Paenibacillus_ferrarius_
WP_158080450.1_AMIN_domain-containing_protein_[[Clostridium]_thermoalcaliphilum] -> WP_158080450.1_AMIN_domain-containing_protein___Clostridium__thermoalcaliphilum_
WP_143324064.1_SH3_domain-containing_protein_[Clostridium_thermobutyricum] -> WP_143324064.1_SH3_domain-containing_protein__Clostridium_thermobutyricum_
WP_080063362.1_N-acetylmuramoyl-L-alanine_amidase_[Ruminiclostridium_hungatei] -> WP_080063362.1_N-acetylmuramoyl-L-alanine_amidase__Ruminiclostridium_hungatei_
WP_088430738.1_AMIN_domain-containing_protein_[Halomicronema_hongdechloris] -> WP_088430738.1_AMIN_domain-containing_protein__Halomicronema_hongdechloris_
WP_088431471.1_DUF3747_domain-containing_protein_[Halomicronema_hongdechloris] -> WP_088431471.1_DUF3747_domain-containing_protein__Halomicronema_hongdechloris_
WP_156931323.1_N-acetylmuramoyl-L-alanine_amidase_[Veillonella_atypica] -> WP_156931323.1_N-acetylmuramoyl-L-alanine_amidase__Veillonella_atypica_
WP_084372393.1_hypothetical_protein_[Bacillus_krulwichiae] -> WP_084372393.1_hypothetical_protein__Bacillus_krulwichiae_
WP_085434132.1_N-acetylmuramoyl-L-alanine_amidase_[unicellular_cyanobacterium_SU2] -> WP_085434132.1_N-acetylmuramoyl-L-alanine_amidase__unicellular_cyanobacterium_SU2_
WP_085755696.1_N-acetylmuramoyl-L-alanine_amidase_[Sedimentisphaera_salicampi] -> WP_085755696.1_N-acetylmuramoyl-L-alanine_amidase__Sedimentisphaera_salicampi_
WP_017288248.1_N-acetylmuramoyl-L-alanine_amidase_[Leptolyngbya_boryana] -> WP_017288248.1_N-acetylmuramoyl-L-alanine_amidase__Leptolyngbya_boryana_
WP_087544681.1_N-acetylmuramoyl-L-alanine_amidase_[Nostocales_cyanobacterium_HT-58-2] -> WP_087544681.1_N-acetylmuramoyl-L-alanine_amidase__Nostocales_cyanobacterium_HT-58-2_
WP_087544685.1_N-acetylmuramoyl-L-alanine_amidase_[Nostocales_cyanobacterium_HT-58-2] -> WP_087544685.1_N-acetylmuramoyl-L-alanine_amidase__Nostocales_cyanobacterium_HT-58-2_
WP_087588907.1_N-acetylmuramoyl-L-alanine_amidase_[unicellular_cyanobacterium_SU3] -> WP_087588907.1_N-acetylmuramoyl-L-alanine_amidase__unicellular_cyanobacterium_SU3_
WP_087593056.1_N-acetylmuramoyl-L-alanine_amidase_[unicellular_cyanobacterium_SU3] -> WP_087593056.1_N-acetylmuramoyl-L-alanine_amidase__unicellular_cyanobacterium_SU3_
WP_006637483.1_MULTISPECIES:_N-acetylmuramoyl-L-alanine_amidase_[Bacillus_subtilis_group] -> WP_006637483.1_MULTISPECIES__N-acetylmuramoyl-L-alanine_amidase__Bacillus_subtilis_group_
WP_088890608.1_N-acetylmuramoyl-L-alanine_amidase_[Leptolyngbya_ohadii] -> WP_088890608.1_N-acetylmuramoyl-L-alanine_amidase__Leptolyngbya_ohadii_
WP_088894529.1_N-acetylmuramoyl-L-alanine_amidase_[Leptolyngbya_ohadii] -> WP_088894529.1_N-acetylmuramoyl-L-alanine_amidase__Leptolyngbya_ohadii_
WP_088910383.1_N-acetylmuramoyl-L-alanine_amidase_[Brevibacillus_formosus] -> WP_088910383.1_N-acetylmuramoyl-L-alanine_amidase__Brevibacillus_formosus_
WP_089062353.1_SH3_domain-containing_protein_[Virgibacillus_phasianinus] -> WP_089062353.1_SH3_domain-containing_protein__Virgibacillus_phasianinus_
WP_089098355.1_SH3_domain-containing_protein_[Geobacillus_galactosidasius] -> WP_089098355.1_SH3_domain-containing_protein__Geobacillus_galactosidasius_
WP_089199046.1_AMIN_domain-containing_protein_[Paenibacillus_xerothermodurans] -> WP_089199046.1_AMIN_domain-containing_protein__Paenibacillus_xerothermodurans_
WP_089531981.1_SH3_domain-containing_protein_[Virgibacillus_necropolis] -> WP_089531981.1_SH3_domain-containing_protein__Virgibacillus_necropolis_
WP_089611985.1_AMIN_domain-containing_protein_[Dehalobacterium_formicoaceticum] -> WP_089611985.1_AMIN_domain-containing_protein__Dehalobacterium_formicoaceticum_
WP_089523648.1_AMIN_domain-containing_protein_[Paenibacillus_herberti] -> WP_089523648.1_AMIN_domain-containing_protein__Paenibacillus_herberti_
WP_093980443.1_N-acetylmuramoyl-L-alanine_amidase_[Arenibacter_algicola] -> WP_093980443.1_N-acetylmuramoyl-L-alanine_amidase__Arenibacter_algicola_
WP_010789171.1_N-acetylmuramoyl-L-alanine_amidase_[Bacillus_atrophaeus] -> WP_010789171.1_N-acetylmuramoyl-L-alanine_amidase__Bacillus_atrophaeus_
WP_094548296.1_hypothetical_protein_[Petroclostridium_xylanilyticum] -> WP_094548296.1_hypothetical_protein__Petroclostridium_xylanilyticum_
WP_094590549.1_N-acetylmuramoyl-L-alanine_amidase_[Vulcanococcus_limneticus] -> WP_094590549.1_N-acetylmuramoyl-L-alanine_amidase__Vulcanococcus_limneticus_
WP_095983252.1_N-acetylmuramoyl-L-alanine_amidase_[Melittangium_boletus] -> WP_095983252.1_N-acetylmuramoyl-L-alanine_amidase__Melittangium_boletus_
WP_096580115.1_N-acetylmuramoyl-L-alanine_amidase_[Anabaenopsis_circularis] -> WP_096580115.1_N-acetylmuramoyl-L-alanine_amidase__Anabaenopsis_circularis_
WP_096645020.1_N-acetylmuramoyl-L-alanine_amidase_[Calothrix_brevissima] -> WP_096645020.1_N-acetylmuramoyl-L-alanine_amidase__Calothrix_brevissima_
WP_096539890.1_N-acetylmuramoyl-L-alanine_amidase_[Nostoc_linckia] -> WP_096539890.1_N-acetylmuramoyl-L-alanine_amidase__Nostoc_linckia_
WP_096539892.1_N-acetylmuramoyl-L-alanine_amidase_[Nostoc_linckia] -> WP_096539892.1_N-acetylmuramoyl-L-alanine_amidase__Nostoc_linckia_
WP_096565818.1_N-acetylmuramoyl-L-alanine_amidase_[Sphaerospermopsis_kisseleviana] -> WP_096565818.1_N-acetylmuramoyl-L-alanine_amidase__Sphaerospermopsis_kisseleviana_
WP_096565820.1_N-acetylmuramoyl-L-alanine_amidase_[Sphaerospermopsis_kisseleviana] -> WP_096565820.1_N-acetylmuramoyl-L-alanine_amidase__Sphaerospermopsis_kisseleviana_
WP_096657639.1_N-acetylmuramoyl-L-alanine_amidase_[Calothrix_parasitica] -> WP_096657639.1_N-acetylmuramoyl-L-alanine_amidase__Calothrix_parasitica_
WP_096665854.1_N-acetylmuramoyl-L-alanine_amidase_[Dolichospermum_compactum] -> WP_096665854.1_N-acetylmuramoyl-L-alanine_amidase__Dolichospermum_compactum_
WP_096665857.1_N-acetylmuramoyl-L-alanine_amidase_[Dolichospermum_compactum] -> WP_096665857.1_N-acetylmuramoyl-L-alanine_amidase__Dolichospermum_compactum_
WP_096544312.1_N-acetylmuramoyl-L-alanine_amidase_[Raphidiopsis_curvata] -> WP_096544312.1_N-acetylmuramoyl-L-alanine_amidase__Raphidiopsis_curvata_
WP_096731773.1_N-acetylmuramoyl-L-alanine_amidase_[Nostoc_carneum] -> WP_096731773.1_N-acetylmuramoyl-L-alanine_amidase__Nostoc_carneum_
WP_045868877.1_MULTISPECIES:_N-acetylmuramoyl-L-alanine_amidase_[Nostocales] -> WP_045868877.1_MULTISPECIES__N-acetylmuramoyl-L-alanine_amidase__Nostocales_
WP_096584219.1_MULTISPECIES:_N-acetylmuramoyl-L-alanine_amidase_[Nostocales] -> WP_096584219.1_MULTISPECIES__N-acetylmuramoyl-L-alanine_amidase__Nostocales_
WP_096550400.1_SH3_domain-containing_protein_[Ureibacillus_thermosphaericus] -> WP_096550400.1_SH3_domain-containing_protein__Ureibacillus_thermosphaericus_
WP_096829709.1_N-acetylmuramoyl-L-alanine_amidase_[Tychonema_bourrellyi] -> WP_096829709.1_N-acetylmuramoyl-L-alanine_amidase__Tychonema_bourrellyi_
WP_099647584.1_N-acetylmuramoyl-L-alanine_amidase_[Leeuwenhoekiella_nanhaiensis] -> WP_099647584.1_N-acetylmuramoyl-L-alanine_amidase__Leeuwenhoekiella_nanhaiensis_
WP_099647828.1_N-acetylmuramoyl-L-alanine_amidase_[Leeuwenhoekiella_nanhaiensis] -> WP_099647828.1_N-acetylmuramoyl-L-alanine_amidase__Leeuwenhoekiella_nanhaiensis_
WP_099703998.1_N-acetylmuramoyl-L-alanine_amidase_[Chroococcales_cyanobacterium_IPPAS_B-1203] -> WP_099703998.1_N-acetylmuramoyl-L-alanine_amidase__Chroococcales_cyanobacterium_IPPAS_B-1203_
WP_099798786.1_N-acetylmuramoyl-L-alanine_amidase_[Synechococcus_lividus] -> WP_099798786.1_N-acetylmuramoyl-L-alanine_amidase__Synechococcus_lividus_
WP_077706882.1_SH3_domain-containing_protein_[Virgibacillus_dokdonensis] -> WP_077706882.1_SH3_domain-containing_protein__Virgibacillus_dokdonensis_
WP_060964133.1_MULTISPECIES:_N-acetylmuramoyl-L-alanine_amidase_[Bacillus] -> WP_060964133.1_MULTISPECIES__N-acetylmuramoyl-L-alanine_amidase__Bacillus_
WP_123912663.1_N-acetylmuramoyl-L-alanine_amidase_[Hanstruepera_neustonica] -> WP_123912663.1_N-acetylmuramoyl-L-alanine_amidase__Hanstruepera_neustonica_
WP_011097019.1_N-acetylmuramoyl-L-alanine_amidase_[Chlamydia_abortus] -> WP_011097019.1_N-acetylmuramoyl-L-alanine_amidase__Chlamydia_abortus_
WP_103123765.1_N-acetylmuramoyl-L-alanine_amidase_[Nostoc_cycadae] -> WP_103123765.1_N-acetylmuramoyl-L-alanine_amidase__Nostoc_cycadae_
WP_104386713.1_N-acetylmuramoyl-L-alanine_amidase_[Cuspidothrix_issatschenkoi] -> WP_104386713.1_N-acetylmuramoyl-L-alanine_amidase__Cuspidothrix_issatschenkoi_
WP_104386716.1_N-acetylmuramoyl-L-alanine_amidase_[Cuspidothrix_issatschenkoi] -> WP_104386716.1_N-acetylmuramoyl-L-alanine_amidase__Cuspidothrix_issatschenkoi_
WP_002642953.1_N-acetylmuramoyl-L-alanine_amidase_[Simonsiella_muelleri] -> WP_002642953.1_N-acetylmuramoyl-L-alanine_amidase__Simonsiella_muelleri_
WP_105093862.1_N-acetylmuramoyl-L-alanine_amidase_[Veillonella_infantium] -> WP_105093862.1_N-acetylmuramoyl-L-alanine_amidase__Veillonella_infantium_
WP_106380695.1_hypothetical_protein_[Abditibacterium_utsteinense] -> WP_106380695.1_hypothetical_protein__Abditibacterium_utsteinense_
WP_106172617.1_AMIN_domain-containing_protein_[filamentous_cyanobacterium_CCP2] -> WP_106172617.1_AMIN_domain-containing_protein__filamentous_cyanobacterium_CCP2_
WP_106149810.1_N-acetylmuramoyl-L-alanine_amidase_[filamentous_cyanobacterium_Phorm_46] -> WP_106149810.1_N-acetylmuramoyl-L-alanine_amidase__filamentous_cyanobacterium_Phorm_46_
WP_106331953.1_N-acetylmuramoyl-L-alanine_amidase_[filamentous_cyanobacterium_Phorm_6] -> WP_106331953.1_N-acetylmuramoyl-L-alanine_amidase__filamentous_cyanobacterium_Phorm_6_
WP_106299414.1_N-acetylmuramoyl-L-alanine_amidase_[Chamaesiphon_polymorphus] -> WP_106299414.1_N-acetylmuramoyl-L-alanine_amidase__Chamaesiphon_polymorphus_
WP_106219879.1_N-acetylmuramoyl-L-alanine_amidase_[Aphanothece_minutissima] -> WP_106219879.1_N-acetylmuramoyl-L-alanine_amidase__Aphanothece_minutissima_
WP_106454852.1_N-acetylmuramoyl-L-alanine_amidase_[Aphanothece_hegewaldii] -> WP_106454852.1_N-acetylmuramoyl-L-alanine_amidase__Aphanothece_hegewaldii_
WP_106501887.1_N-acetylmuramoyl-L-alanine_amidase_[Cyanobium_usitatum] -> WP_106501887.1_N-acetylmuramoyl-L-alanine_amidase__Cyanobium_usitatum_
WP_035985525.1_AMIN_domain-containing_protein_[Leptolyngbya_sp._KIOST-1] -> WP_035985525.1_AMIN_domain-containing_protein__Leptolyngbya_sp._KIOST-1_
WP_146150796.1_N-acetylmuramoyl-L-alanine_amidase,_partial_[filamentous_cyanobacterium_CCP3] -> WP_146150796.1_N-acetylmuramoyl-L-alanine_amidase__partial__filamentous_cyanobacterium_CCP3_
WP_107037197.1_N-acetylmuramoyl-L-alanine_amidase_[Brumimicrobium_mesophilum] -> WP_107037197.1_N-acetylmuramoyl-L-alanine_amidase__Brumimicrobium_mesophilum_
WP_107586289.1_SH3_domain-containing_protein_[Alkalicoccus_saliphilus] -> WP_107586289.1_SH3_domain-containing_protein__Alkalicoccus_saliphilus_
WP_006194854.1_N-acetylmuramoyl-L-alanine_amidase_[Nodularia_spumigena] -> WP_006194854.1_N-acetylmuramoyl-L-alanine_amidase__Nodularia_spumigena_
WP_107805784.1_N-acetylmuramoyl-L-alanine_amidase_[Nodularia_spumigena] -> WP_107805784.1_N-acetylmuramoyl-L-alanine_amidase__Nodularia_spumigena_
WP_109012775.1_N-acetylmuramoyl-L-alanine_amidase_[Nostoc_commune] -> WP_109012775.1_N-acetylmuramoyl-L-alanine_amidase__Nostoc_commune_
WP_109985215.1_SH3_domain-containing_protein_[Gracilibacillus_dipsosauri] -> WP_109985215.1_SH3_domain-containing_protein__Gracilibacillus_dipsosauri_
WP_109998437.1_MULTISPECIES:_AMIN_domain-containing_protein_[Paenibacillus] -> WP_109998437.1_MULTISPECIES__AMIN_domain-containing_protein__Paenibacillus_
WP_110461593.1_N-acetylmuramoyl-L-alanine_amidase_[Ruminiclostridium_sufflavum] -> WP_110461593.1_N-acetylmuramoyl-L-alanine_amidase__Ruminiclostridium_sufflavum_
WP_110839835.1_AMIN_domain-containing_protein_[Paenibacillus_flagellatus] -> WP_110839835.1_AMIN_domain-containing_protein__Paenibacillus_flagellatus_
WP_111645037.1_SH3_domain-containing_protein_[Anoxybacillus_vitaminiphilus] -> WP_111645037.1_SH3_domain-containing_protein__Anoxybacillus_vitaminiphilus_
WP_158560672.1_AMIN_domain-containing_protein_[Paenibacillus_contaminans] -> WP_158560672.1_AMIN_domain-containing_protein__Paenibacillus_contaminans_
WP_113956348.1_N-acetylmuramoyl-L-alanine_amidase_[Roseimicrobium_gellanilyticum] -> WP_113956348.1_N-acetylmuramoyl-L-alanine_amidase__Roseimicrobium_gellanilyticum_
WP_113960960.1_hypothetical_protein_[Roseimicrobium_gellanilyticum] -> WP_113960960.1_hypothetical_protein__Roseimicrobium_gellanilyticum_
WP_114297790.1_N-acetylmuramoyl-L-alanine_amidase_[Anaerobacterium_chartisolvens] -> WP_114297790.1_N-acetylmuramoyl-L-alanine_amidase__Anaerobacterium_chartisolvens_
WP_114298691.1_hypothetical_protein_[Anaerobacterium_chartisolvens] -> WP_114298691.1_hypothetical_protein__Anaerobacterium_chartisolvens_
WP_115748250.1_SH3_domain-containing_protein_[Oceanobacillus_chungangensis] -> WP_115748250.1_SH3_domain-containing_protein__Oceanobacillus_chungangensis_
WP_115823892.1_SH3_domain-containing_protein_[Halobacillus_trueperi] -> WP_115823892.1_SH3_domain-containing_protein__Halobacillus_trueperi_
WP_118874979.1_SH3_domain-containing_protein_[Lysinibacillus_yapensis] -> WP_118874979.1_SH3_domain-containing_protein__Lysinibacillus_yapensis_
WP_120188960.1_hypothetical_protein_[Ammoniphilus_oxalaticus] -> WP_120188960.1_hypothetical_protein__Ammoniphilus_oxalaticus_
WP_120431142.1_N-acetylmuramoyl-L-alanine_amidase_[bacterium_1xD42-87] -> WP_120431142.1_N-acetylmuramoyl-L-alanine_amidase__bacterium_1xD42-87_
WP_158606877.1_AMIN_domain-containing_protein_[Paenibacillus_ginsengarvi] -> WP_158606877.1_AMIN_domain-containing_protein__Paenibacillus_ginsengarvi_
WP_121663683.1_N-acetylmuramoyl-L-alanine_amidase_[Bacillus_litoralis] -> WP_121663683.1_N-acetylmuramoyl-L-alanine_amidase__Bacillus_litoralis_
WP_122960115.1_AMIN_domain-containing_protein_[Brevibacillus_centrosporus] -> WP_122960115.1_AMIN_domain-containing_protein__Brevibacillus_centrosporus_
WP_122925704.1_AMIN_domain-containing_protein_[Brevibacillus_nitrificans] -> WP_122925704.1_AMIN_domain-containing_protein__Brevibacillus_nitrificans_
WP_123043171.1_AMIN_domain-containing_protein_[Cohnella_candidum] -> WP_123043171.1_AMIN_domain-containing_protein__Cohnella_candidum_
WP_124116253.1_AMIN_domain-containing_protein_[Paenibacillus_xylanexedens] -> WP_124116253.1_AMIN_domain-containing_protein__Paenibacillus_xylanexedens_
WP_124975930.1_N-acetylmuramoyl-L-alanine_amidase_[Aphanothece_sacrum] -> WP_124975930.1_N-acetylmuramoyl-L-alanine_amidase__Aphanothece_sacrum_
WP_124978267.1_N-acetylmuramoyl-L-alanine_amidase_[Aphanothece_sacrum] -> WP_124978267.1_N-acetylmuramoyl-L-alanine_amidase__Aphanothece_sacrum_
WP_125654186.1_AMIN_domain-containing_protein_[Paenibacillus_baekrokdamisoli] -> WP_125654186.1_AMIN_domain-containing_protein__Paenibacillus_baekrokdamisoli_
WP_125554447.1_SH3_domain-containing_protein_[Bacillus_salarius] -> WP_125554447.1_SH3_domain-containing_protein__Bacillus_salarius_
WP_125556112.1_SH3_domain-containing_protein_[Bacillus_salarius] -> WP_125556112.1_SH3_domain-containing_protein__Bacillus_salarius_
WP_126142913.1_N-acetylmuramoyl-L-alanine_amidase_[Paenibacillus_whitsoniae] -> WP_126142913.1_N-acetylmuramoyl-L-alanine_amidase__Paenibacillus_whitsoniae_
WP_126160973.1_N-acetylmuramoyl-L-alanine_amidase_[Arenibacter_sp._GUO666] -> WP_126160973.1_N-acetylmuramoyl-L-alanine_amidase__Arenibacter_sp._GUO666_
WP_106167182.1_AMIN_domain-containing_protein_[Chroococcidiopsis_cubana] -> WP_106167182.1_AMIN_domain-containing_protein__Chroococcidiopsis_cubana_
WP_127451506.1_AMIN_domain-containing_protein_[Paenibacillus_chondroitinus] -> WP_127451506.1_AMIN_domain-containing_protein__Paenibacillus_chondroitinus_
WP_127463176.1_N-acetylmuramoyl-L-alanine_amidase,_partial_[Paenibacillus_elgii] -> WP_127463176.1_N-acetylmuramoyl-L-alanine_amidase__partial__Paenibacillus_elgii_
WP_127607801.1_N-acetylmuramoyl-L-alanine_amidase_[Paenibacillus_validus] -> WP_127607801.1_N-acetylmuramoyl-L-alanine_amidase__Paenibacillus_validus_
WP_129018315.1_N-acetylmuramoyl-L-alanine_amidase_[Gelidibacter_gilvus] -> WP_129018315.1_N-acetylmuramoyl-L-alanine_amidase__Gelidibacter_gilvus_
WP_131115053.1_N-acetylmuramoyl-L-alanine_amidase_[Westiellopsis_prolifica] -> WP_131115053.1_N-acetylmuramoyl-L-alanine_amidase__Westiellopsis_prolifica_
WP_131115055.1_N-acetylmuramoyl-L-alanine_amidase_[Westiellopsis_prolifica] -> WP_131115055.1_N-acetylmuramoyl-L-alanine_amidase__Westiellopsis_prolifica_
WP_132223686.1_N-acetylmuramoyl-L-alanine_amidase,_partial_[Laceyella_sacchari] -> WP_132223686.1_N-acetylmuramoyl-L-alanine_amidase__partial__Laceyella_sacchari_
WP_133533422.1_N-acetylmuramoyl-L-alanine_amidase_[Flavobacterium_dankookense] -> WP_133533422.1_N-acetylmuramoyl-L-alanine_amidase__Flavobacterium_dankookense_
WP_135525550.1_N-acetylmuramoyl-L-alanine_amidase_[Flavobacterium_sp._DS2-A] -> WP_135525550.1_N-acetylmuramoyl-L-alanine_amidase__Flavobacterium_sp._DS2-A_
WP_137667179.1_N-acetylmuramoyl-L-alanine_amidase_[Sphaerospermopsis_reniformis] -> WP_137667179.1_N-acetylmuramoyl-L-alanine_amidase__Sphaerospermopsis_reniformis_
WP_137667180.1_N-acetylmuramoyl-L-alanine_amidase_[Sphaerospermopsis_reniformis] -> WP_137667180.1_N-acetylmuramoyl-L-alanine_amidase__Sphaerospermopsis_reniformis_
WP_137907987.1_N-acetylmuramoyl-L-alanine_amidase_[Dolichospermum_planctonicum] -> WP_137907987.1_N-acetylmuramoyl-L-alanine_amidase__Dolichospermum_planctonicum_
WP_137907988.1_N-acetylmuramoyl-L-alanine_amidase_[Dolichospermum_planctonicum] -> WP_137907988.1_N-acetylmuramoyl-L-alanine_amidase__Dolichospermum_planctonicum_
WP_137743489.1_SH3_domain-containing_protein_[Bacillus_siralis] -> WP_137743489.1_SH3_domain-containing_protein__Bacillus_siralis_
WP_138087186.1_N-acetylmuramoyl-L-alanine_amidase_[Verrucobacter_flavum] -> WP_138087186.1_N-acetylmuramoyl-L-alanine_amidase__Verrucobacter_flavum_
WP_039169820.1_N-acetylmuramoyl-L-alanine_amidase_[Bacillus_altitudinis] -> WP_039169820.1_N-acetylmuramoyl-L-alanine_amidase__Bacillus_altitudinis_
WP_138279066.1_N-acetylmuramoyl-L-alanine_amidase_[Bacillus_altitudinis] -> WP_138279066.1_N-acetylmuramoyl-L-alanine_amidase__Bacillus_altitudinis_
WP_138810511.1_SH3_domain-containing_protein_[Bacillus_natronophilus] -> WP_138810511.1_SH3_domain-containing_protein__Bacillus_natronophilus_
WP_139999458.1_AMIN_domain-containing_protein_[Paenibacillus_sp._py1325] -> WP_139999458.1_AMIN_domain-containing_protein__Paenibacillus_sp._py1325_
WP_141601757.1_SH3_domain-containing_protein_[Ureibacillus_terrenus] -> WP_141601757.1_SH3_domain-containing_protein__Ureibacillus_terrenus_
WP_143382648.1_N-acetylmuramoyl-L-alanine_amidase_[Formosa_sp._PS13] -> WP_143382648.1_N-acetylmuramoyl-L-alanine_amidase__Formosa_sp._PS13_
WP_143956281.1_hypothetical_protein_[Robertkochia_sp._CL23] -> WP_143956281.1_hypothetical_protein__Robertkochia_sp._CL23_
WP_039720768.1_N-acetylmuramoyl-L-alanine_amidase_[Methylacidiphilum_kamchatkense] -> WP_039720768.1_N-acetylmuramoyl-L-alanine_amidase__Methylacidiphilum_kamchatkense_
WP_162525331.1_N-acetylmuramoyl-L-alanine_amidase_[Rariglobus_hedericola] -> WP_162525331.1_N-acetylmuramoyl-L-alanine_amidase__Rariglobus_hedericola_
WP_037574195.1_SH3_domain-containing_protein_[Staphylococcus_chromogenes] -> WP_037574195.1_SH3_domain-containing_protein__Staphylococcus_chromogenes_
WP_158639961.1_SH3_domain-containing_protein_[Bacillus_nanhaiisediminis] -> WP_158639961.1_SH3_domain-containing_protein__Bacillus_nanhaiisediminis_
WP_145019951.1_AMIN_domain-containing_protein_[Geobacter_argillaceus] -> WP_145019951.1_AMIN_domain-containing_protein__Geobacter_argillaceus_
WP_127085442.1_N-acetylmuramoyl-L-alanine_amidase_[Calothrix_desertica] -> WP_127085442.1_N-acetylmuramoyl-L-alanine_amidase__Calothrix_desertica_
WP_127085444.1_N-acetylmuramoyl-L-alanine_amidase_[Calothrix_desertica] -> WP_127085444.1_N-acetylmuramoyl-L-alanine_amidase__Calothrix_desertica_
WP_146296983.1_AMIN_domain-containing_protein_[Euhalothece_natronophila] -> WP_146296983.1_AMIN_domain-containing_protein__Euhalothece_natronophila_
WP_147055638.1_SH3_domain-containing_protein_[Sporosarcina_luteola] -> WP_147055638.1_SH3_domain-containing_protein__Sporosarcina_luteola_
WP_146850299.1_N-acetylmuramoyl-L-alanine_amidase_[Brevifollis_gellanilyticus] -> WP_146850299.1_N-acetylmuramoyl-L-alanine_amidase__Brevifollis_gellanilyticus_
WP_147012608.1_AMIN_domain-containing_protein_[cyanobiont_of_Ornithocercus_magnificus] -> WP_147012608.1_AMIN_domain-containing_protein__cyanobiont_of_Ornithocercus_magnificus_
WP_147802777.1_SH3_domain-containing_protein_[Alkalicoccus_halolimnae] -> WP_147802777.1_SH3_domain-containing_protein__Alkalicoccus_halolimnae_
WP_149545472.1_AMIN_domain-containing_protein_[Thermoanaerobacteraceae_bacterium_A05MB] -> WP_149545472.1_AMIN_domain-containing_protein__Thermoanaerobacteraceae_bacterium_A05MB_
WP_020452123.1_MULTISPECIES:_N-acetylmuramoyl-L-alanine_amidase_[Bacillus] -> WP_020452123.1_MULTISPECIES__N-acetylmuramoyl-L-alanine_amidase__Bacillus_
WP_150273368.1_SH3_domain-containing_protein_[Paenibacillus_sp._SYSU_G01001] -> WP_150273368.1_SH3_domain-containing_protein__Paenibacillus_sp._SYSU_G01001_
WP_148956778.1_N-acetylmuramoyl-L-alanine_amidase_[Bacillus_swezeyi] -> WP_148956778.1_N-acetylmuramoyl-L-alanine_amidase__Bacillus_swezeyi_
WP_148957367.1_N-acetylmuramoyl-L-alanine_amidase_[Bacillus_swezeyi] -> WP_148957367.1_N-acetylmuramoyl-L-alanine_amidase__Bacillus_swezeyi_
WP_151534707.1_SH3_domain-containing_protein_[Bacillus_depressus] -> WP_151534707.1_SH3_domain-containing_protein__Bacillus_depressus_
WP_155700411.1_N-acetylmuramoyl-L-alanine_amidase_[Paenibacillus_sp._ML311-T8] -> WP_155700411.1_N-acetylmuramoyl-L-alanine_amidase__Paenibacillus_sp._ML311-T8_
WP_070704517.1_MULTISPECIES:_N-acetylmuramoyl-L-alanine_amidase_[Enterococcus] -> WP_070704517.1_MULTISPECIES__N-acetylmuramoyl-L-alanine_amidase__Enterococcus_
WP_011318288.1_MULTISPECIES:_N-acetylmuramoyl-L-alanine_amidase_[Nostocaceae] -> WP_011318288.1_MULTISPECIES__N-acetylmuramoyl-L-alanine_amidase__Nostocaceae_
WP_011318289.1_MULTISPECIES:_N-acetylmuramoyl-L-alanine_amidase_[Nostocaceae] -> WP_011318289.1_MULTISPECIES__N-acetylmuramoyl-L-alanine_amidase__Nostocaceae_
WP_161260855.1_AMIN_domain-containing_protein_[Heliobacterium_gestii] -> WP_161260855.1_AMIN_domain-containing_protein__Heliobacterium_gestii_
WP_014757827.1_N-acetylmuramoyl-L-alanine_amidase_[Thermoanaerobacterium_aotearoense] -> WP_014757827.1_N-acetylmuramoyl-L-alanine_amidase__Thermoanaerobacterium_aotearoense_
WP_160563455.1_N-acetylmuramoyl-L-alanine_amidase_[bacterium_1XD21-13] -> WP_160563455.1_N-acetylmuramoyl-L-alanine_amidase__bacterium_1XD21-13_
WP_161822855.1_AMIN_domain-containing_protein_[Sporotomaculum_syntrophicum] -> WP_161822855.1_AMIN_domain-containing_protein__Sporotomaculum_syntrophicum_
WP_161826035.1_N-acetylmuramoyl-L-alanine_amidase_[Synechococcales_cyanobacterium_C] -> WP_161826035.1_N-acetylmuramoyl-L-alanine_amidase__Synechococcales_cyanobacterium_C_
WP_161826166.1_AMIN_domain-containing_protein_[Synechococcales_cyanobacterium_C] -> WP_161826166.1_AMIN_domain-containing_protein__Synechococcales_cyanobacterium_C_
WP_162423692.1_AMIN_domain-containing_protein_[Myxacorys_almedinensis] -> WP_162423692.1_AMIN_domain-containing_protein__Myxacorys_almedinensis_
WP_162424400.1_N-acetylmuramoyl-L-alanine_amidase_[Myxacorys_almedinensis] -> WP_162424400.1_N-acetylmuramoyl-L-alanine_amidase__Myxacorys_almedinensis_
WP_163398607.1_N-acetylmuramoyl-L-alanine_amidase_[Flavobacterium_fluviatile] -> WP_163398607.1_N-acetylmuramoyl-L-alanine_amidase__Flavobacterium_fluviatile_
WP_163661529.1_N-acetylmuramoyl-L-alanine_amidase_[Leptolyngbyaceae_cyanobacterium_CCMR0082] -> WP_163661529.1_N-acetylmuramoyl-L-alanine_amidase__Leptolyngbyaceae_cyanobacterium_CCMR0082_
WP_098038950.1_N-acetylmuramoyl-L-alanine_amidase_[Estrella_lausannensis] -> WP_098038950.1_N-acetylmuramoyl-L-alanine_amidase__Estrella_lausannensis_
WP_083624289.1_N-acetylmuramoyl-L-alanine_amidase_[Planktothrix_paucivesiculata] -> WP_083624289.1_N-acetylmuramoyl-L-alanine_amidase__Planktothrix_paucivesiculata_
WP_083623741.1_N-acetylmuramoyl-L-alanine_amidase_[Planktothrix_serta] -> WP_083623741.1_N-acetylmuramoyl-L-alanine_amidase__Planktothrix_serta_
WP_091274325.1_SH3_domain-containing_protein_[Alteribacillus_persepolensis] -> WP_091274325.1_SH3_domain-containing_protein__Alteribacillus_persepolensis_
WP_091584440.1_MULTISPECIES:_SH3_domain-containing_protein_[Bacillaceae] -> WP_091584440.1_MULTISPECIES__SH3_domain-containing_protein__Bacillaceae_
WP_093365114.1_N-acetylmuramoyl-L-alanine_amidase_[Psychroflexus_sediminis] -> WP_093365114.1_N-acetylmuramoyl-L-alanine_amidase__Psychroflexus_sediminis_
WP_091260913.1_AMIN_domain-containing_protein_[Aneurinibacillus_thermoaerophilus] -> WP_091260913.1_AMIN_domain-containing_protein__Aneurinibacillus_thermoaerophilus_
WP_143018961.1_SH3_domain-containing_protein,_partial_[Natribacillus_halophilus] -> WP_143018961.1_SH3_domain-containing_protein__partial__Natribacillus_halophilus_
WP_093192953.1_N-acetylmuramoyl-L-alanine_amidase_[Salimicrobium_halophilum] -> WP_093192953.1_N-acetylmuramoyl-L-alanine_amidase__Salimicrobium_halophilum_
WP_090669367.1_N-acetylmuramoyl-L-alanine_amidase_[Paenibacillus_tianmuensis] -> WP_090669367.1_N-acetylmuramoyl-L-alanine_amidase__Paenibacillus_tianmuensis_
WP_093725963.1_N-acetylmuramoyl-L-alanine_amidase_[Terribacillus_halophilus] -> WP_093725963.1_N-acetylmuramoyl-L-alanine_amidase__Terribacillus_halophilus_
WP_093727313.1_SH3_domain-containing_protein_[Terribacillus_halophilus] -> WP_093727313.1_SH3_domain-containing_protein__Terribacillus_halophilus_
WP_089651955.1_SH3_domain-containing_protein_[Halobacillus_aidingensis] -> WP_089651955.1_SH3_domain-containing_protein__Halobacillus_aidingensis_
WP_090210911.1_N-acetylmuramoyl-L-alanine_amidase_[Pseudomonas_asplenii] -> WP_090210911.1_N-acetylmuramoyl-L-alanine_amidase__Pseudomonas_asplenii_
WP_103896709.1_SH3_domain-containing_protein_[Caloramator_fervidus] -> WP_103896709.1_SH3_domain-containing_protein__Caloramator_fervidus_
WP_139254063.1_SH3_domain-containing_protein_[Halobacillus_karajensis] -> WP_139254063.1_SH3_domain-containing_protein__Halobacillus_karajensis_
WP_026007671.1_N-acetylmuramoyl-L-alanine_amidase_[Pseudomonas_fuscovaginae] -> WP_026007671.1_N-acetylmuramoyl-L-alanine_amidase__Pseudomonas_fuscovaginae_
WP_093880741.1_N-acetylmuramoyl-L-alanine_amidase_[Terribacillus_saccharophilus] -> WP_093880741.1_N-acetylmuramoyl-L-alanine_amidase__Terribacillus_saccharophilus_
WP_089740649.1_SH3_domain-containing_protein_[Gracilibacillus_ureilyticus] -> WP_089740649.1_SH3_domain-containing_protein__Gracilibacillus_ureilyticus_
WP_131820817.1_AMIN_domain-containing_protein_[Desulfallas_arcticus] -> WP_131820817.1_AMIN_domain-containing_protein__Desulfallas_arcticus_
WP_165613319.1_SH3_domain-containing_protein_[Desulfallas_arcticus] -> WP_165613319.1_SH3_domain-containing_protein__Desulfallas_arcticus_
WP_089862671.1_N-acetylmuramoyl-L-alanine_amidase_[Halanaerobium_salsuginis] -> WP_089862671.1_N-acetylmuramoyl-L-alanine_amidase__Halanaerobium_salsuginis_
WP_090926386.1_SH3_domain-containing_protein_[Salibacterium_qingdaonense] -> WP_090926386.1_SH3_domain-containing_protein__Salibacterium_qingdaonense_
WP_093337383.1_SH3_domain-containing_protein_[Salibacterium_halotolerans] -> WP_093337383.1_SH3_domain-containing_protein__Salibacterium_halotolerans_
WP_061804750.1_SH3_domain-containing_protein_[Bacillus_endophyticus] -> WP_061804750.1_SH3_domain-containing_protein__Bacillus_endophyticus_
WP_092485757.1_SH3_domain-containing_protein_[Desulfallas_geothermicus] -> WP_092485757.1_SH3_domain-containing_protein__Desulfallas_geothermicus_
WP_072977043.1_N-acetylmuramoyl-L-alanine_amidase_[Tissierella_praeacuta] -> WP_072977043.1_N-acetylmuramoyl-L-alanine_amidase__Tissierella_praeacuta_
WP_084725372.1_hypothetical_protein_[Tissierella_praeacuta] -> WP_084725372.1_hypothetical_protein__Tissierella_praeacuta_
WP_115322161.1_N-acetylmuramoyl-L-alanine_amidase_[Tissierella_praeacuta] -> WP_115322161.1_N-acetylmuramoyl-L-alanine_amidase__Tissierella_praeacuta_
WP_159432374.1_AMIN_domain-containing_protein_[Caldanaerobius_fijiensis] -> WP_159432374.1_AMIN_domain-containing_protein__Caldanaerobius_fijiensis_
WP_051350734.1_SH3_domain-containing_protein_[Caloramator_proteoclasticus] -> WP_051350734.1_SH3_domain-containing_protein__Caloramator_proteoclasticus_
WP_073167647.1_N-acetylmuramoyl-L-alanine_amidase_[Desulfofundulus_australicus] -> WP_073167647.1_N-acetylmuramoyl-L-alanine_amidase__Desulfofundulus_australicus_
WP_072887793.1_SH3_domain-containing_protein_[Ornithinibacillus_halophilus] -> WP_072887793.1_SH3_domain-containing_protein__Ornithinibacillus_halophilus_
WP_072889455.1_N-acetylmuramoyl-L-alanine_amidase_[Ornithinibacillus_halophilus] -> WP_072889455.1_N-acetylmuramoyl-L-alanine_amidase__Ornithinibacillus_halophilus_
WP_073126189.1_N-acetylmuramoyl-L-alanine_amidase_[Asaccharospora_irregularis] -> WP_073126189.1_N-acetylmuramoyl-L-alanine_amidase__Asaccharospora_irregularis_
WP_159434855.1_hypothetical_protein_[Rubritalea_squalenifaciens] -> WP_159434855.1_hypothetical_protein__Rubritalea_squalenifaciens_
WP_073005500.1_hypothetical_protein_[Clostridium_amylolyticum] -> WP_073005500.1_hypothetical_protein__Clostridium_amylolyticum_
WP_073146715.1_stage_II_sporulation_protein_D_[Paramaledivibacter_caminithermalis] -> WP_073146715.1_stage_II_sporulation_protein_D__Paramaledivibacter_caminithermalis_
WP_072913475.1_AMIN_domain-containing_protein_[Desulfotomaculum_aeronauticum] -> WP_072913475.1_AMIN_domain-containing_protein__Desulfotomaculum_aeronauticum_
WP_073305264.1_N-acetylmuramoyl-L-alanine_amidase_[Bacillus_rhizosphaerae] -> WP_073305264.1_N-acetylmuramoyl-L-alanine_amidase__Bacillus_rhizosphaerae_
WP_072773552.1_N-acetylmuramoyl-L-alanine_amidase_[Desulfitobacterium_chlororespirans] -> WP_072773552.1_N-acetylmuramoyl-L-alanine_amidase__Desulfitobacterium_chlororespirans_
WP_080123657.1_N-acetylmuramoyl-L-alanine_amidase_[Chlamydia_suis] -> WP_080123657.1_N-acetylmuramoyl-L-alanine_amidase__Chlamydia_suis_
WP_077214832.1_SH3_domain-containing_protein_[Bacillus_dakarensis] -> WP_077214832.1_SH3_domain-containing_protein__Bacillus_dakarensis_
WP_077214894.1_SH3_domain-containing_protein_[Bacillus_dakarensis] -> WP_077214894.1_SH3_domain-containing_protein__Bacillus_dakarensis_
WP_079476680.1_N-acetylmuramoyl-L-alanine_amidase_[Marinococcus_halophilus] -> WP_079476680.1_N-acetylmuramoyl-L-alanine_amidase__Marinococcus_halophilus_
WP_079528939.1_N-acetylmuramoyl-L-alanine_amidase_[Halobacillus_hunanensis] -> WP_079528939.1_N-acetylmuramoyl-L-alanine_amidase__Halobacillus_hunanensis_
WP_079530376.1_SH3_domain-containing_protein_[Halobacillus_hunanensis] -> WP_079530376.1_SH3_domain-containing_protein__Halobacillus_hunanensis_
WP_078694168.1_N-acetylmuramoyl-L-alanine_amidase_[Cetobacterium_ceti] -> WP_078694168.1_N-acetylmuramoyl-L-alanine_amidase__Cetobacterium_ceti_
WP_078814771.1_N-acetylmuramoyl-L-alanine_amidase_[Prosthecobacter_debontii] -> WP_078814771.1_N-acetylmuramoyl-L-alanine_amidase__Prosthecobacter_debontii_
WP_080146396.1_SH3_domain-containing_protein_[Marinilactibacillus_piezotolerans] -> WP_080146396.1_SH3_domain-containing_protein__Marinilactibacillus_piezotolerans_
WP_080913542.1_hypothetical_protein_[Varibaculum_timonense] -> WP_080913542.1_hypothetical_protein__Varibaculum_timonense_
WP_084665510.1_hypothetical_protein_[Thermanaeromonas_toyohensis] -> WP_084665510.1_hypothetical_protein__Thermanaeromonas_toyohensis_
WP_088240876.1_N-acetylmuramoyl-L-alanine_amidase_[Calothrix_rhizosoleniae] -> WP_088240876.1_N-acetylmuramoyl-L-alanine_amidase__Calothrix_rhizosoleniae_
WP_088243215.1_N-acetylmuramoyl-L-alanine_amidase_[Calothrix_rhizosoleniae] -> WP_088243215.1_N-acetylmuramoyl-L-alanine_amidase__Calothrix_rhizosoleniae_
WP_142305181.1_cell_wall_hydrolase_[Bacillus_oleivorans] -> WP_142305181.1_cell_wall_hydrolase__Bacillus_oleivorans_
WP_097038713.1_N-acetylmuramoyl-L-alanine_amidase_[Terribacillus_aidingensis] -> WP_097038713.1_N-acetylmuramoyl-L-alanine_amidase__Terribacillus_aidingensis_
WP_097042995.1_SH3_domain-containing_protein_[Terribacillus_aidingensis] -> WP_097042995.1_SH3_domain-containing_protein__Terribacillus_aidingensis_
WP_097071804.1_SH3_domain-containing_protein_[Lysinibacillus_xyleni] -> WP_097071804.1_SH3_domain-containing_protein__Lysinibacillus_xyleni_
WP_097115041.1_N-acetylmuramoyl-L-alanine_amidase_[Alysiella_filiformis] -> WP_097115041.1_N-acetylmuramoyl-L-alanine_amidase__Alysiella_filiformis_
WP_034294680.1_N-acetylmuramoyl-L-alanine_amidase_[Alysiella_crassa] -> WP_034294680.1_N-acetylmuramoyl-L-alanine_amidase__Alysiella_crassa_
WP_066144224.1_hypothetical_protein_[Bacillus_lentus] -> WP_066144224.1_hypothetical_protein__Bacillus_lentus_
WP_130850538.1_hypothetical_protein_[Intestinimonas_timonensis] -> WP_130850538.1_hypothetical_protein__Intestinimonas_timonensis_
WP_131744238.1_N-acetylmuramoyl-L-alanine_amidase_[Chlamydia_buteonis] -> WP_131744238.1_N-acetylmuramoyl-L-alanine_amidase__Chlamydia_buteonis_
WP_039969139.1_N-acetylmuramoyl-L-alanine_amidase_[Veillonella_dispar] -> WP_039969139.1_N-acetylmuramoyl-L-alanine_amidase__Veillonella_dispar_
WP_144865290.1_AMIN_domain-containing_protein_[Hyella_patelloides] -> WP_144865290.1_AMIN_domain-containing_protein__Hyella_patelloides_
WP_136064523.1_N-acetylmuramoyl-L-alanine_amidase_[Kiritimatiellales_bacterium] -> WP_136064523.1_N-acetylmuramoyl-L-alanine_amidase__Kiritimatiellales_bacterium_
WP_142660918.1_N-acetylmuramoyl-L-alanine_amidase_[Methylacidimicrobium_tartarophylax] -> WP_142660918.1_N-acetylmuramoyl-L-alanine_amidase__Methylacidimicrobium_tartarophylax_
WP_155504178.1_hypothetical_protein_[Kiritimatiellae_bacterium] -> WP_155504178.1_hypothetical_protein__Kiritimatiellae_bacterium_

                                                                                                   Gap/Ambiguity  Composition  p-value
   1  WP_012960556.1_SH3_domain-containing_protein__Bacillus_pseudofirmus_                                89.80%    failed      0.00%
   2  WP_010230781.1_N-acetylmuramoyl-L-alanine_amidase__Chlamydia_muridarum_                             94.28%    failed      0.49%
   3  WP_041462205.1_N-acetylmuramoyl-L-alanine_amidase__Chlamydia_caviae_                                94.80%    failed      3.82%
   4  WP_011125196.1_MULTISPECIES__N-acetylmuramoyl-L-alanine_amidase__Prochlorococcus_                   92.10%    failed      0.00%
   5  WP_010942466.1_N-acetylmuramoyl-L-alanine_amidase__Geobacter_sulfurreducens_                        90.08%    failed      0.00%
   6  WP_011248134.1_N-acetylmuramoyl-L-alanine_amidase__Bacillus_clausii_                                93.82%    failed      0.87%
   7  WP_011458182.1_N-acetylmuramoyl-L-alanine_amidase__Chlamydia_felis_                                 94.80%    passed      5.03%
   8  WP_011244053.1_N-acetylmuramoyl-L-alanine_amidase__Synechococcus_elongatus_                         92.52%    failed      0.00%
   9  WP_011244268.1_MULTISPECIES__N-acetylmuramoyl-L-alanine_amidase__Synechococcus_                     92.41%    failed      0.00%
  10  WP_012267849.1_MULTISPECIES__N-acetylmuramoyl-L-alanine_amidase__Microcystis_                       86.25%    failed      0.00%
  11  WP_013006775.1_AMIN_domain-containing_protein__Deferribacter_desulfuricans_                         88.14%    failed      0.00%
  12  WP_164920663.1_N-acetylmuramoyl-L-alanine_amidase__Thermosynechococcus_elongatus_                   87.01%    failed      0.00%
  13  WP_003183353.1_MULTISPECIES__N-acetylmuramoyl-L-alanine_amidase__Bacillus_                          95.52%    failed      0.00%
  14  WP_009871615.1_N-acetylmuramoyl-L-alanine_amidase__Chlamydia_trachomatis_                           94.37%    failed      1.29%
  15  WP_004511643.1_AMIN_domain-containing_protein__Geobacter_metallireducens_                           90.80%    failed      0.00%
  16  WP_011697600.1_N-acetylmuramoyl-L-alanine_amidase__Syntrophobacter_fumaroxidans_                    89.47%    failed      0.00%
  17  WP_003515629.1_N-acetylmuramoyl-L-alanine_amidase__Hungateiclostridium_thermocellum_                93.87%    failed      0.02%
  18  WP_011876995.1_AMIN_domain-containing_protein__Desulfotomaculum_reducens_                           90.19%    failed      0.00%
  19  WP_009543072.1_N-acetylmuramoyl-L-alanine_amidase__Crocosphaera_subtropica_                         92.63%    failed      0.06%
  20  WP_003867780.1_MULTISPECIES__N-acetylmuramoyl-L-alanine_amidase__Thermoanaerobacter_                94.87%    failed      1.12%
  21  WP_041313916.1_AMIN_domain-containing_protein__Heliobacterium_modesticaldum_                        88.86%    failed      0.00%
  22  WP_041565293.1_N-acetylmuramoyl-L-alanine_amidase__Nostoc_punctiforme_                              86.27%    failed      0.00%
  23  WP_041565294.1_N-acetylmuramoyl-L-alanine_amidase__Nostoc_punctiforme_                              86.27%    failed      0.00%
  24  WP_012596897.1_N-acetylmuramoyl-L-alanine_amidase__Rippkaea_orientalis_                             92.65%    failed      0.35%
  25  WP_012599173.1_N-acetylmuramoyl-L-alanine_amidase__Gloeothece_citriformis_                          86.45%    failed      0.00%
  26  WP_015955122.1_N-acetylmuramoyl-L-alanine_amidase__Gloeothece_citriformis_                          92.78%    failed      3.97%
  27  WP_015945258.1_N-acetylmuramoyl-L-alanine_amidase__Desulfitobacterium_hafniense_                    88.19%    failed      0.00%
  28  WP_012647839.1_N-acetylmuramoyl-L-alanine_amidase__Geobacter_daltonii_                              89.88%    failed      0.00%
  29  WP_012864460.1_N-acetylmuramoyl-L-alanine_amidase__Veillonella_parvula_                             92.06%    failed      0.05%
  30  WP_013181456.1_N-acetylmuramoyl-L-alanine_amidase__Waddlia_chondrophila_                            95.00%    passed     37.61%
  31  WP_013278758.1_AMIN_domain-containing_protein__Acetohalobium_arabaticum_                            83.05%    failed      0.00%
  32  WP_013296877.1_N-acetylmuramoyl-L-alanine_amidase__Thermoanaerobacterium_thermosaccharolyticum_     95.28%    failed      0.00%
  33  WP_007789216.1_N-acetylmuramoyl-L-alanine_amidase__Peptostreptococcus_stomatis_                     86.30%    failed      0.00%
  34  WP_041758743.1_N-acetylmuramoyl-L-alanine_amidase__Psychroflexus_torquis_                           95.69%    failed      1.24%
  35  WP_006101160.1_N-acetylmuramoyl-L-alanine_amidase__Coleofasciculus_chthonoplastes_                  86.69%    failed      0.00%
  36  WP_044210067.1_N-acetylmuramoyl-L-alanine_amidase__Coleofasciculus_chthonoplastes_                  86.36%    failed      0.00%
  37  WP_044210876.1_N-acetylmuramoyl-L-alanine_amidase__Coleofasciculus_chthonoplastes_                  92.58%    failed      0.00%
  38  WP_007069721.1_N-acetylmuramoyl-L-alanine_amidase__Dialister_invisus_                               91.60%    failed      0.03%
  39  WP_007305288.1_N-acetylmuramoyl-L-alanine_amidase__Crocosphaera_watsonii_                           92.63%    failed      0.11%
  40  WP_006000017.1_N-acetylmuramoyl-L-alanine_amidase__Desulfuromonas_acetoxidans_                      95.78%    passed     15.78%
  41  WP_008278701.1_N-acetylmuramoyl-L-alanine_amidase__Crocosphaera_chwakensis_                         92.63%    failed      0.00%
  42  WP_081721971.1_N-acetylmuramoyl-L-alanine_amidase__Geminisphaera_colitermitum_                      92.86%    failed      0.00%
  43  WP_157210720.1_hypothetical_protein__Verrucomicrobium_spinosum_                                     89.43%    failed      0.00%
  44  WP_007413631.1_N-acetylmuramoyl-L-alanine_amidase__Pedosphaera_parvula_                             91.21%    failed      0.00%
  45  WP_006978713.1_N-acetylmuramoyl-L-alanine_amidase__Chthoniobacter_flavus_                           91.82%    failed      0.00%
  46  WP_006980790.1_N-acetylmuramoyl-L-alanine_amidase__Chthoniobacter_flavus_                           94.50%    passed      5.45%
  47  WP_008516100.1_N-acetylmuramoyl-L-alanine_amidase__Dethiobacter_alkaliphilus_                       91.65%    failed      0.00%
  48  WP_006278379.1_N-acetylmuramoyl-L-alanine_amidase__Cylindrospermopsis_raciborskii_                  86.45%    failed      0.00%
  49  WP_009341545.1_N-acetylmuramoyl-L-alanine_amidase__Raphidiopsis_brookii_                            86.56%    failed      0.00%
  50  WP_013787053.1_N-acetylmuramoyl-L-alanine_amidase__Thermoanaerobacterium_xylanolyticum_             95.28%    failed      0.08%
  51  WP_157998034.1_SH3_domain-containing_protein__Ornithinibacillus_scapharcae_                         90.10%    failed      0.00%
  52  WP_013190294.1_N-acetylmuramoyl-L-alanine_amidase__Trichormus_azollae_                              86.27%    failed      0.00%
  53  WP_013190295.1_N-acetylmuramoyl-L-alanine_amidase__Trichormus_azollae_                              86.53%    failed      0.00%
  54  WP_007424579.1_MULTISPECIES__N-acetylmuramoyl-L-alanine_amidase__Acidiphilium_                      93.93%    failed      0.00%
  55  WP_021756549.1_N-acetylmuramoyl-L-alanine_amidase__Chlamydia_pecorum_                               95.13%    failed      0.41%
  56  WP_006343050.1_N-acetylmuramoyl-L-alanine_amidase__Chlamydia_psittaci_                              94.80%    failed      3.16%
  57  WP_014277286.1_N-acetylmuramoyl-L-alanine_amidase__Arthrospira_platensis_                           85.86%    failed      0.00%
  58  WP_013782427.1_N-acetylmuramoyl-L-alanine_amidase__Mahella_australiensis_                           94.91%    failed      0.01%
  59  WP_006635265.1_N-acetylmuramoyl-L-alanine_amidase__Microcoleus_vaginatus_                           87.01%    failed      0.00%
  60  WP_013810432.1_AMIN_domain-containing_protein__Desulfotomaculum_nigrificans_                        89.91%    failed      0.00%
  61  WP_007505771.1_cell_wall_hydrolase/autolysin__Caldalkalibacillus_thermarum_                         91.23%    failed      0.22%
  62  WP_003333545.1_AMIN_domain-containing_protein__Brevibacillus_laterosporus_                          87.88%    failed      0.00%
  63  WP_006521159.1_AMIN_domain-containing_protein__Desulfallas_gibsoniae_                               89.65%    failed      0.03%
  64  WP_014255669.1_N-acetylmuramoyl-L-alanine_amidase__Hungateiclostridium_clariflavum_                 93.80%    failed      0.00%
  65  WP_156803503.1_LysM_peptidoglycan-binding_domain-containing_protein__Frateuria_aurantia_            89.65%    failed      0.00%
  66  WP_083879880.1_N-acetylmuramoyl-L-alanine_amidase__Desulfitobacterium_dichloroeliminans_            87.97%    failed      0.00%
  67  WP_014795591.1_N-acetylmuramoyl-L-alanine_amidase__Desulfitobacterium_dehalogenans_                 88.23%    failed      0.00%
  68  WP_006987911.1_N-acetylmuramoyl-L-alanine_amidase__Gillisia_limnaea_                                95.32%    failed      0.00%
  69  WP_014370065.1_AMIN_domain-containing_protein__Paenibacillus_mucilaginosus_                         88.04%    failed      0.00%
  70  WP_013925289.1_N-acetylmuramoyl-L-alanine_amidase__Parachlamydia_acanthamoebae_                     94.76%    passed     18.30%
  71  WP_005957635.1_N-acetylmuramoyl-L-alanine_amidase__Fusobacterium_necrophorum_                       92.71%    failed      0.00%
  72  WP_010648518.1_SH3_domain-containing_protein__Oceanobacillus_massiliensis_                          91.91%    failed      0.04%
  73  WP_005547060.1_AMIN_domain-containing_protein__Paenibacillus_alvei_                                 89.28%    failed      0.00%
  74  WP_064328239.1_N-acetylmuramoyl-L-alanine_amidase__Bacillus_oceanisediminis_                        89.51%    failed      0.00%
  75  WP_014966723.1_N-acetylmuramoyl-L-alanine_amidase__Gottschalkia_acidurici_                          94.47%    failed      0.01%
  76  WP_009557157.1_N-acetylmuramoyl-L-alanine_amidase__Oscillatoriales_cyanobacterium_JSC-12_           91.89%    failed      0.01%
  77  WP_017303301.1_N-acetylmuramoyl-L-alanine_amidase__Spirulina_subsalsa_                              89.38%    failed      0.00%
  78  WP_026079532.1_N-acetylmuramoyl-L-alanine_amidase__Spirulina_subsalsa_                              86.69%    failed      0.00%
  79  WP_017319258.1_N-acetylmuramoyl-L-alanine_amidase__Mastigocladopsis_repens_                         85.93%    failed      0.00%
  80  WP_017319259.1_N-acetylmuramoyl-L-alanine_amidase__Mastigocladopsis_repens_                         85.95%    failed      0.00%
  81  WP_015108062.1_N-acetylmuramoyl-L-alanine_amidase__Cyanobium_gracile_                               92.04%    failed      0.00%
  82  WP_015150307.1_N-acetylmuramoyl-L-alanine_amidase__Oscillatoria_acuminata_                          87.06%    failed      0.00%
  83  WP_044195918.1_N-acetylmuramoyl-L-alanine_amidase__Oscillatoria_acuminata_                          86.64%    failed      0.00%
  84  WP_044197851.1_N-acetylmuramoyl-L-alanine_amidase__Oscillatoria_acuminata_                          86.99%    failed      0.00%
  85  WP_015152747.1_AMIN_domain-containing_protein__Chroococcidiopsis_thermalis_                         85.45%    failed      0.00%
  86  WP_015161192.1_N-acetylmuramoyl-L-alanine_amidase__Chamaesiphon_minutus_                            89.30%    failed      0.01%
  87  WP_016865076.1_N-acetylmuramoyl-L-alanine_amidase__Fischerella_muscicola_                           86.60%    failed      0.00%
  88  WP_016865077.1_N-acetylmuramoyl-L-alanine_amidase__Fischerella_muscicola_                           86.23%    failed      0.00%
  89  WP_009458035.1_N-acetylmuramoyl-L-alanine_amidase__Fischerella_thermalis_                           86.32%    failed      0.00%
  90  WP_009458037.1_N-acetylmuramoyl-L-alanine_amidase__Fischerella_thermalis_                           86.60%    failed      0.00%
  91  WP_016879087.1_N-acetylmuramoyl-L-alanine_amidase__Chlorogloeopsis_fritschii_                       86.08%    failed      0.00%
  92  WP_016879088.1_N-acetylmuramoyl-L-alanine_amidase__Chlorogloeopsis_fritschii_                       85.84%    failed      0.00%
  93  WP_015200301.1_N-acetylmuramoyl-L-alanine_amidase__Calothrix_parietina_                             86.47%    failed      0.00%
  94  WP_015200302.1_N-acetylmuramoyl-L-alanine_amidase__Calothrix_parietina_                             86.08%    failed      0.00%
  95  WP_015176149.1_N-acetylmuramoyl-L-alanine_amidase__Oscillatoria_nigro-viridis_                      87.04%    failed      0.00%
  96  WP_015204256.1_N-acetylmuramoyl-L-alanine_amidase__Crinalium_epipsammum_                            87.06%    failed      0.00%
  97  WP_015210177.1_N-acetylmuramoyl-L-alanine_amidase__Cylindrospermum_stagnale_                        86.19%    failed      0.00%
  98  WP_015191902.1_N-acetylmuramoyl-L-alanine_amidase__Stanieria_cyanosphaera_                          86.19%    failed      0.00%
  99  WP_015229494.1_N-acetylmuramoyl-L-alanine_amidase__Dactylococcopsis_salina_                         86.47%    failed      0.00%
 100  WP_041922710.1_N-acetylmuramoyl-L-alanine_amidase__Cyanobacterium_aponinum_                         85.62%    failed      0.00%
 101  WP_015212816.1_N-acetylmuramoyl-L-alanine_amidase__Anabaena_cylindrica_                             86.10%    failed      0.00%
 102  WP_015212817.1_N-acetylmuramoyl-L-alanine_amidase__Anabaena_cylindrica_                             86.47%    failed      0.00%
 103  WP_017296452.1_N-acetylmuramoyl-L-alanine_amidase__Geminocystis_herdmanii_                          85.90%    failed      0.00%
 104  WP_017654977.1_N-acetylmuramoyl-L-alanine_amidase__Fortiea_contorta_                                86.40%    failed      0.00%
 105  WP_026099327.1_N-acetylmuramoyl-L-alanine_amidase__Prochlorothrix_hollandica_                       86.36%    failed      0.00%
 106  WP_148288114.1_DUF3747_domain-containing_protein__Prochlorothrix_hollandica_                        88.84%    failed      0.00%
 107  WP_017798578.1_SH3_domain-containing_protein__Oceanobacillus_kimchii_                               93.71%    failed      0.16%
 108  WP_017744218.1_N-acetylmuramoyl-L-alanine_amidase__Scytonema_hofmannii_                             96.11%    failed      0.41%
 109  WP_017746682.1_N-acetylmuramoyl-L-alanine_amidase__Scytonema_hofmannii_                             85.27%    failed      0.00%
 110  WP_026135022.1_N-acetylmuramoyl-L-alanine_amidase__Scytonema_hofmannii_                             85.90%    failed      0.00%
 111  WP_008235902.1_N-acetylmuramoyl-L-alanine_amidase__Richelia_intracellularis_                        86.23%    failed      0.00%
 112  WP_003439111.1_N-acetylmuramoyl-L-alanine_amidase__Psychroflexus_gondwanensis_                      95.69%    failed      0.29%
 113  WP_156807523.1_N-acetylmuramoyl-L-alanine_amidase__Effusibacillus_pohliae_                          95.04%    passed      5.58%
 114  WP_083906130.1_SH3_domain-containing_protein__Desulfurispora_thermophila_                           87.12%    failed      0.00%
 115  WP_018922042.1_SH3_domain-containing_protein__Salsuginibacillus_kocurii_                            88.64%    failed      0.00%
 116  WP_020617060.1_AMIN_domain-containing_protein__Paenibacillus_daejeonensis_                          89.69%    failed      0.00%
 117  WP_018400585.1_N-acetylmuramoyl-L-alanine_amidase__filamentous_cyanobacterium_ESFC-1_               86.73%    failed      0.00%
 118  WP_026221873.1_N-acetylmuramoyl-L-alanine_amidase__filamentous_cyanobacterium_ESFC-1_               89.01%    failed      0.00%
 119  WP_038330767.1_N-acetylmuramoyl-L-alanine_amidase__filamentous_cyanobacterium_ESFC-1_               87.36%    failed      0.00%
 120  WP_019533476.1_hypothetical_protein__Paenibacillus_ginsengihumi_                                    90.28%    failed      0.00%
 121  WP_019534014.1_AMIN_domain-containing_protein__Paenibacillus_ginsengihumi_                          85.97%    failed      0.00%
 122  WP_156826964.1_AMIN_domain-containing_protein__Geopsychrobacter_electrodiphilus_                    87.73%    failed      0.00%
 123  WP_029691739.1_YSIRK-type_signal_peptide-containing_protein__partial__Streptococcus_hyovaginalis_   88.82%    failed      0.00%
 124  WP_029194636.1_N-acetylmuramoyl-L-alanine_amidase__Paenibacillus_alginolyticus_                     95.13%    failed      0.01%
 125  WP_084159954.1_AMIN_domain-containing_protein__Paenibacillus_alginolyticus_                         89.58%    failed      0.00%
 126  WP_027107052.1_N-acetylmuramoyl-L-alanine_amidase__Lactobacillus_ceti_                              93.87%    failed      0.01%
 127  WP_051224462.1_N-acetylmuramoyl-L-alanine_amidase__Flavobacterium_tegetincola_                      95.50%    failed      0.00%
 128  WP_028083502.1_N-acetylmuramoyl-L-alanine_amidase__Dolichospermum_circinale_                        86.45%    failed      0.00%
 129  WP_028083503.1_N-acetylmuramoyl-L-alanine_amidase__Dolichospermum_circinale_                        86.60%    failed      0.00%
 130  WP_027009548.1_N-acetylmuramoyl-L-alanine_amidase__Conchiformibius_kuhniae_                         94.26%    failed      0.00%
 131  WP_051302392.1_SH3_domain-containing_protein__Bacillus_aidingensis_                                 87.21%    failed      0.00%
 132  WP_027364137.1_SH3_domain-containing_protein__Desulfallas_alcoholivorax_                            85.25%    failed      0.00%
 133  WP_020370288.1_N-acetylmuramoyl-L-alanine_amidase__Chlamydia_ibidis_                                94.82%    passed      5.75%
 134  WP_084765066.1_N-acetylmuramoyl-L-alanine_amidase__Clostridium_intestinale_                         94.82%    failed      0.00%
 135  WP_038317314.1_N-acetylmuramoyl-L-alanine_amidase__Kingella_kingae_                                 91.02%    failed      0.00%
 136  WP_021828224.1_N-acetylmuramoyl-L-alanine_amidase__Chlamydia_gallinacea_                            94.63%    failed      2.85%
 137  WP_051358216.1_N-acetylmuramoyl-L-alanine_amidase__Rubidibacter_lacunae_                            83.90%    failed      0.00%
 138  WP_040484193.1_N-acetylmuramoyl-L-alanine_amidase__Lyngbya_aestuarii_                               86.10%    failed      0.00%
 139  WP_051359459.1_N-acetylmuramoyl-L-alanine_amidase__Paucisalibacillus_globulus_                      93.95%    failed      2.08%
 140  WP_023174024.1_N-acetylmuramoyl-L-alanine_amidase__Gloeobacter_kilaueensis_                         92.43%    failed      0.00%
 141  WP_028393475.1_SH3_domain-containing_protein__Bacillus_cihuensis_                                   89.69%    failed      0.00%
 142  WP_027340130.1_AMIN_domain-containing_protein__Halonatronum_saccharophilum_                         90.32%    failed      0.00%
 143  WP_081750789.1_hypothetical_protein__Paenibacillus_sp._1-49_                                        91.10%    failed      0.03%
 144  WP_025743367.1_MULTISPECIES__N-acetylmuramoyl-L-alanine_amidase__Flavobacteriaceae_                 95.19%    failed      0.35%
 145  WP_027402278.1_N-acetylmuramoyl-L-alanine_amidase__Aphanizomenon_flos-aquae_                        86.69%    failed      0.00%
 146  WP_027402279.1_N-acetylmuramoyl-L-alanine_amidase__Aphanizomenon_flos-aquae_                        86.49%    failed      0.00%
 147  WP_038286835.1_AMIN_domain-containing_protein__Hungateiclostridium_straminisolvens_                 79.20%    failed      0.00%
 148  WP_084030232.1_SH3_domain-containing_protein__Atopobacter_phocae_                                   90.36%    failed      0.00%
 149  WP_029634165.1_N-acetylmuramoyl-L-alanine_amidase___Scytonema_hofmanni__UTEX_B_1581_                86.01%    failed      0.00%
 150  WP_029634167.1_N-acetylmuramoyl-L-alanine_amidase___Scytonema_hofmanni__UTEX_B_1581_                86.27%    failed      0.00%
 151  WP_027022232.1_N-acetylmuramoyl-L-alanine_amidase__Conchiformibius_steedae_                         94.00%    failed      0.00%
 152  WP_027356122.1_N-acetylmuramoyl-L-alanine_amidase__Desulfofundulus_thermocisternus_                 94.91%    failed      0.00%
 153  WP_034318555.1_MULTISPECIES__N-acetylmuramoyl-L-alanine_amidase__Bacillus_                          89.21%    failed      0.00%
 154  WP_063761701.1_N-acetylmuramoyl-L-alanine_amidase__Paenibacillus_tyrfis_                            90.39%    failed      0.00%
 155  WP_038243457.1_SH3_domain-containing_protein__Virgibacillus_massiliensis_                           92.39%    failed      0.10%
 156  WP_084157521.1_SH3_domain-containing_protein__Oceanobacillus_manasiensis_                           91.62%    failed      0.00%
 157  WP_038558494.1_MULTISPECIES__SH3_domain-containing_protein__Terribacillus_                          92.13%    failed      0.00%
 158  WP_051748270.1_N-acetylmuramoyl-L-alanine_amidase__Terribacillus_goriensis_                         93.82%    failed      0.67%
 159  WP_034261002.1_N-acetylmuramoyl-L-alanine_amidase__Altibacter_lentus_                               95.45%    failed      0.49%
 160  WP_045408843.1_N-acetylmuramoyl-L-alanine_amidase__Thermoanaerobacterium_saccharolyticum_           95.28%    failed      0.08%
 161  WP_041018222.1_N-acetylmuramoyl-L-alanine_amidase__Criblamydia_sequanensis_                         94.65%    failed      0.42%
 162  WP_050069858.1_N-acetylmuramoyl-L-alanine_amidase__Anaerosalibacter_massiliensis_                   95.15%    failed      0.00%
 163  WP_038109530.1_N-acetylmuramoyl-L-alanine_amidase__Tolypothrix_bouteillei_                          85.27%    failed      0.00%
 164  WP_038109533.1_N-acetylmuramoyl-L-alanine_amidase__Tolypothrix_bouteillei_                          85.90%    failed      0.00%
 165  WP_052154184.1_N-acetylmuramoyl-L-alanine_amidase__Thermoactinomyces_daqus_                         95.06%    passed     30.88%
 166  WP_036790425.1_N-acetylmuramoyl-L-alanine_amidase__Porphyromonas_canoris_                           91.86%    failed      0.03%
 167  WP_052123949.1_SH3_domain-containing_protein__Lysinibacillus_manganicus_                            86.51%    failed      0.00%
 168  WP_052128593.1_N-acetylmuramoyl-L-alanine_amidase__Neosynechococcus_sphagnicola_                    90.06%    failed      0.00%
 169  WP_052144749.1_SH3_domain-containing_protein__Bacillus_okhensis_                                    87.51%    failed      0.00%
 170  WP_052139344.1_N-acetylmuramoyl-L-alanine_amidase__Clostridium_baratii_                             84.25%    failed      0.00%
 171  WP_039644414.1_N-acetylmuramoyl-L-alanine_amidase__Geobacter_soli_                                  89.95%    failed      0.00%
 172  WP_039715514.1_AMIN_domain-containing_protein__Scytonema_millei_                                    84.99%    failed      0.00%
 173  WP_039728165.1_MULTISPECIES__N-acetylmuramoyl-L-alanine_amidase__Cyanobacteria_                     89.32%    failed      0.00%
 174  WP_044151481.1_MULTISPECIES__AMIN_domain-containing_protein__Cyanobacteria_                         89.38%    failed      0.00%
 175  WP_039748952.1_N-acetylmuramoyl-L-alanine_amidase__Hassallia_byssoidea_                             86.51%    failed      0.00%
 176  WP_052447241.1_hypothetical_protein__Clostridium_polynesiense_                                      93.74%    failed      0.31%
 177  WP_041041027.1_N-acetylmuramoyl-L-alanine_amidase__Tolypothrix_campylonemoides_                     85.62%    failed      0.00%
 178  WP_041041031.1_N-acetylmuramoyl-L-alanine_amidase__Tolypothrix_campylonemoides_                     85.43%    failed      0.00%
 179  WP_048871034.1_N-acetylmuramoyl-L-alanine_amidase__Scytonema_tolypothrichoides_                     85.34%    failed      0.00%
 180  WP_041123273.1_SH3_domain-containing_protein__Jeotgalibacillus_alimentarius_                        85.95%    failed      0.00%
 181  WP_045053502.1_N-acetylmuramoyl-L-alanine_amidase__Aliterella_atlantica_                            86.03%    failed      0.00%
 182  WP_011861075.1_N-acetylmuramoyl-L-alanine_amidase__Clostridioides_difficile_                        85.38%    failed      0.00%
 183  WP_021371417.1_N-acetylmuramoyl-L-alanine_amidase__Clostridioides_difficile_                        85.34%    failed      0.00%
 184  WP_009059149.1_N-acetylmuramoyl-L-alanine_amidase__Methylacidiphilum_fumariolicum_                  94.45%    failed      0.08%
 185  WP_079996401.1_MULTISPECIES__N-acetylmuramoyl-L-alanine_amidase__Bacillus_                          95.52%    failed      2.00%
 186  WP_045672541.1_hypothetical_protein__Paenibacillus_beijingensis_                                    88.78%    failed      0.00%
 187  WP_052698394.1_SH3_domain-containing_protein__Domibacillus_enclensis_                               90.08%    failed      0.00%
 188  WP_050180205.1_cell_wall_hydrolase__Domibacillus_robiginosus_                                       89.95%    failed      0.00%
 189  WP_050183339.1_SH3_domain-containing_protein__Domibacillus_robiginosus_                             89.93%    failed      0.00%
 190  WP_049559233.1_N-acetylmuramoyl-L-alanine_amidase__partial__Limnoraphis_robusta_                    89.58%    failed      0.00%
 191  WP_008051495.1_N-acetylmuramoyl-L-alanine_amidase__Limnospira_indica_                               86.03%    failed      0.00%
 192  WP_052727690.1_N-acetylmuramoyl-L-alanine_amidase__Sneathia_amnii_                                  92.58%    failed      0.00%
 193  WP_052947986.1_AMIN_domain-containing_protein__Aneurinibacillus_tyrosinisolvens_                    87.45%    failed      0.00%
 194  WP_052882801.1_N-acetylmuramoyl-L-alanine_amidase__Kiritimatiella_glycovorans_                      92.89%    failed      0.00%
 195  WP_053327033.1_N-acetylmuramoyl-L-alanine_amidase__Chryseobacterium_gallinarum_                     95.78%    failed      0.54%
 196  WP_083443676.1_N-acetylmuramoyl-L-alanine_amidase__Ornithinibacillus_contaminans_                   92.39%    failed      0.00%
 197  WP_059362874.1_N-acetylmuramoyl-L-alanine_amidase__Veillonella_tobetsuensis_                        92.10%    failed      0.01%
 198  WP_049683278.1_SH3_domain-containing_protein__Bacillus_loiseleuriae_                                89.95%    failed      0.00%
 199  WP_052218237.1_N-acetylmuramoyl-L-alanine_amidase__Thermincola_ferriacetica_                        94.67%    failed      0.00%
 200  WP_052275407.1_N-acetylmuramoyl-L-alanine_amidase__Microcystis_panniformis_                         86.25%    failed      0.00%
 201  WP_011392786.1_N-acetylmuramoyl-L-alanine_amidase__Moorella_thermoacetica_                          94.74%    failed      0.00%
 202  WP_053401018.1_SH3_domain-containing_protein__Bacillus_koreensis_                                   93.65%    failed      2.96%
 203  WP_083446670.1_SH3_domain-containing_protein__Bacillus_koreensis_                                   89.49%    failed      0.00%
 204  WP_054401751.1_AMIN_domain-containing_protein__Paenibacillus_solani_                                89.97%    failed      0.00%
 205  WP_042384701.1_SH3_domain-containing_protein__Parageobacillus_thermoglucosidasius_                  88.80%    failed      0.00%
 206  WP_062296685.1_N-acetylmuramoyl-L-alanine_amidase__Nostoc_piscinale_                                86.51%    failed      0.00%
 207  WP_062298581.1_N-acetylmuramoyl-L-alanine_amidase__Nostoc_piscinale_                                86.58%    failed      0.00%
 208  WP_060698473.1_N-acetylmuramoyl-L-alanine_amidase__Bacillus_australimaris_                          89.21%    failed      0.00%
 209  WP_054726485.1_N-acetylmuramoyl-L-alanine_amidase__Algibacter_alginicilyticus_                      95.41%    failed      1.14%
 210  WP_054875862.1_N-acetylmuramoyl-L-alanine_amidase__Oxobacter_pfennigii_                             95.11%    failed      0.13%
 211  WP_057984463.1_SH3_domain-containing_protein__Bacillus_cecembensis_                                 86.95%    failed      0.00%
 212  WP_027841053.1_N-acetylmuramoyl-L-alanine_amidase__Mastigocoleus_testarum_                          86.27%    failed      0.00%
 213  WP_062408829.1_AMIN_domain-containing_protein__Paenibacillus_naphthalenovorans_                     88.04%    failed      0.00%
 214  WP_062410989.1_N-acetylmuramoyl-L-alanine_amidase__Paenibacillus_naphthalenovorans_                 90.78%    failed      0.00%
 215  WP_114579729.1_N-acetylmuramoyl-L-alanine_amidase__Oscillatoriales_cyanobacterium_MTP1_             86.67%    failed      0.00%
 216  WP_082676700.1_N-acetylmuramoyl-L-alanine_amidase__Bacillus_shacheensis_                            93.52%    failed      0.00%
 217  WP_066729666.1_N-acetylmuramoyl-L-alanine_amidase__Sneathia_sanguinegens_                           92.56%    failed      0.00%
 218  WP_068135631.1_AMIN_domain-containing_protein__Limnochorda_pilosa_                                  83.90%    failed      0.00%
 219  WP_066351564.1_hypothetical_protein__Fervidicola_ferrireducens_                                     92.65%    failed      0.04%
 220  WP_066354215.1_hypothetical_protein__Fervidicola_ferrireducens_                                     91.43%    failed      0.03%
 221  WP_058013545.1_N-acetylmuramoyl-L-alanine_amidase__Bacillus_pumilus_                                89.21%    failed      0.00%
 222  WP_061527952.1_N-acetylmuramoyl-L-alanine_amidase__Bacillus_nakamurai_                              89.21%    failed      0.00%
 223  WP_067212187.1_SH3_domain-containing_protein__Sporosarcina_psychrophila_                            87.80%    failed      0.00%
 224  WP_156483513.1_SH3_domain-containing_protein__Bacillus_fastidiosus_                                 85.38%    failed      0.00%
 225  WP_075079124.1_hypothetical_protein__Terrimicrobium_sacchariphilum_                                 91.91%    failed      0.03%
 226  WP_084400094.1_N-acetylmuramoyl-L-alanine_amidase__Terrimicrobium_sacchariphilum_                   95.00%    failed      0.03%
 227  WP_084400134.1_N-acetylmuramoyl-L-alanine_amidase__Terrimicrobium_sacchariphilum_                   91.10%    passed      5.73%
 228  WP_084400744.1_N-acetylmuramoyl-L-alanine_amidase__Terrimicrobium_sacchariphilum_                   94.24%    passed     13.60%
 229  WP_067727991.1_SH3_domain-containing_protein__Oceanobacillus_damuensis_                             91.82%    failed      0.00%
 230  WP_066357357.1_N-acetylmuramoyl-L-alanine_amidase__Geobacter_anodireducens_                         89.95%    failed      0.00%
 231  WP_066269133.1_SH3_domain-containing_protein__Bacillus_acidicola_                                   90.10%    failed      0.00%
 232  WP_068581691.1_AMIN_domain-containing_protein__Paenibacillus_macquariensis_                         89.19%    failed      0.00%
 233  WP_084415311.1_N-acetylmuramoyl-L-alanine_amidase__Phormidium_willei_                               90.43%    failed      0.07%
 234  WP_082882609.1_AMIN_domain-containing_protein__Paenibacillus_swuensis_                              89.01%    failed      0.00%
 235  WP_082906316.1_AMIN_domain-containing_protein__Phormidesmis_priestleyi_                             86.23%    failed      0.00%
 236  WP_068665459.1_N-acetylmuramoyl-L-alanine_amidase__Paenibacillus_oryzisoli_                         91.06%    failed      0.03%
 237  WP_082927918.1_AMIN_domain-containing_protein__Paenibacillus_oryzisoli_                             89.15%    failed      0.00%
 238  WP_066667691.1_SH3_domain-containing_protein__Desulfotomaculum_copahuensis_                         86.08%    failed      0.00%
 239  WP_066669157.1_N-acetylmuramoyl-L-alanine_amidase__Desulfotomaculum_copahuensis_                    94.84%    failed      0.02%
 240  WP_068714334.1_N-acetylmuramoyl-L-alanine_amidase__Orenia_metallireducens_                          96.13%    failed      4.59%
 241  WP_094754395.1_hypothetical_protein__Criibacterium_bergeronii_                                      85.12%    failed      0.00%
 242  WP_065851765.1_N-acetylmuramoyl-L-alanine_amidase__Paenibacillus_pectinilyticus_                    91.06%    failed      0.01%
 243  WP_084224923.1_AMIN_domain-containing_protein__Paenibacillus_pectinilyticus_                        89.54%    failed      0.00%
 244  WP_002295084.1_MULTISPECIES__N-acetylmuramoyl-L-alanine_amidase__Enterococcus_                      93.41%    failed      0.00%
 245  WP_070393686.1_N-acetylmuramoyl-L-alanine_amidase__Moorea_producens_                                85.82%    failed      0.00%
 246  WP_071062743.1_N-acetylmuramoyl-L-alanine_amidase__Andreesenia_angusta_                             93.89%    failed      0.49%
 247  WP_071063888.1_AMIN_domain-containing_protein__Andreesenia_angusta_                                 88.75%    failed      0.00%
 248  WP_084655688.1_N-acetylmuramoyl-L-alanine_amidase__Andreesenia_angusta_                             93.74%    failed      0.06%
 249  WP_008357523.1_MULTISPECIES__N-acetylmuramoyl-L-alanine_amidase__Bacillus_                          89.21%    failed      0.00%
 250  WP_071310394.1_N-acetylmuramoyl-L-alanine_amidase__Anaerobacillus_alkalilacustris_                  87.21%    failed      0.00%
 251  WP_071388347.1_N-acetylmuramoyl-L-alanine_amidase__Anaerobacillus_alkalidiazotrophicus_             87.23%    failed      0.00%
 252  WP_071455841.1_N-acetylmuramoyl-L-alanine_amidase__Gloeomargarita_lithophora_                       86.51%    failed      0.00%
 253  WP_072621182.1_N-acetylmuramoyl-L-alanine_amidase__Spirulina_major_                                 89.97%    failed      0.00%
 254  WP_072622619.1_N-acetylmuramoyl-L-alanine_amidase__Spirulina_major_                                 89.75%    failed      0.00%
 255  WP_024423638.1_N-acetylmuramoyl-L-alanine_amidase__Bacillus_safensis_                               89.17%    failed      0.00%
 256  WP_024423639.1_MULTISPECIES__N-acetylmuramoyl-L-alanine_amidase__Bacillus_                          89.21%    failed      0.00%
 257  WP_075891999.1_N-acetylmuramoyl-L-alanine_amidase__Limnothrix_rosea_                                86.95%    failed      0.00%
 258  WP_073600579.1_N-acetylmuramoyl-L-alanine_amidase__Hydrococcus_rivularis_                           86.27%    failed      0.00%
 259  WP_073551105.1_AMIN_domain-containing_protein__Chroogloeocystis_siderophila_                        86.21%    failed      0.00%
 260  WP_073639739.1_N-acetylmuramoyl-L-alanine_amidase__Nostoc_calcicola_                                86.38%    failed      0.00%
 261  WP_073639740.1_N-acetylmuramoyl-L-alanine_amidase__Nostoc_calcicola_                                86.14%    failed      0.00%
 262  WP_073595314.1_N-acetylmuramoyl-L-alanine_amidase__Phormidium_ambiguum_                             86.86%    failed      0.00%
 263  WP_073607926.1_N-acetylmuramoyl-L-alanine_amidase__Phormidium_tenue_                                89.12%    failed      0.00%
 264  WP_075727329.1_N-acetylmuramoyl-L-alanine_amidase__Tissierella_creatinophila_                       95.02%    failed      0.00%
 265  WP_075858676.1_N-acetylmuramoyl-L-alanine_amidase__Carboxydothermus_pertinax_                       93.97%    failed      0.00%
 266  WP_077177376.1_SH3_domain-containing_protein__Carboxydothermus_islandicus_                          86.47%    failed      0.00%
 267  WP_076793460.1_N-acetylmuramoyl-L-alanine_amidase__Bacillus_haynesii_                               95.52%    failed      0.02%
 268  WP_076763662.1_SH3_domain-containing_protein__Domibacillus_epiphyticus_                             90.19%    failed      0.00%
 269  WP_017312457.1_MULTISPECIES__N-acetylmuramoyl-L-alanine_amidase__Hapalosiphonaceae_                 85.80%    failed      0.00%
 270  WP_135106872.1_N-acetylmuramoyl-L-alanine_amidase__Mastigocladus_laminosus_                         86.34%    failed      0.00%
 271  WP_077540425.1_N-acetylmuramoyl-L-alanine_amidase__Sedimentisphaera_cyanobacteriorum_               94.74%    failed      0.04%
 272  WP_052304504.1_hypothetical_protein__Paenibacillus_larvae_                                          91.73%    failed      1.62%
 273  WP_077715087.1_AMIN_domain-containing_protein__Desulfotomaculum_ferrireducens_                      89.58%    failed      0.00%
 274  WP_078410901.1_SH3_domain-containing_protein__Bacillus_abyssalis_                                   86.88%    failed      0.00%
 275  WP_078414351.1_SH3_domain-containing_protein__Bacillus_abyssalis_                                   89.49%    failed      0.01%
 276  WP_078431826.1_N-acetylmuramoyl-L-alanine_amidase__Bacillus_halosaccharovorans_                     88.67%    failed      0.00%
 277  WP_144028666.1_AMIN_domain-containing_protein__Paenibacillus_ferrarius_                             89.17%    failed      0.00%
 278  WP_158080450.1_AMIN_domain-containing_protein___Clostridium__thermoalcaliphilum_                    90.08%    failed      0.00%
 279  WP_143324064.1_SH3_domain-containing_protein__Clostridium_thermobutyricum_                          85.60%    failed      0.00%
 280  WP_080063362.1_N-acetylmuramoyl-L-alanine_amidase__Ruminiclostridium_hungatei_                      94.50%    failed      1.44%
 281  WP_088430738.1_AMIN_domain-containing_protein__Halomicronema_hongdechloris_                         89.32%    failed      0.00%
 282  WP_088431471.1_DUF3747_domain-containing_protein__Halomicronema_hongdechloris_                      92.97%    failed      0.00%
 283  WP_156931323.1_N-acetylmuramoyl-L-alanine_amidase__Veillonella_atypica_                             92.10%    failed      0.02%
 284  WP_084372393.1_hypothetical_protein__Bacillus_krulwichiae_                                          83.27%    failed      0.00%
 285  WP_085434132.1_N-acetylmuramoyl-L-alanine_amidase__unicellular_cyanobacterium_SU2_                  92.63%    failed      0.01%
 286  WP_085755696.1_N-acetylmuramoyl-L-alanine_amidase__Sedimentisphaera_salicampi_                      94.71%    failed      0.01%
 287  WP_017288248.1_N-acetylmuramoyl-L-alanine_amidase__Leptolyngbya_boryana_                            86.75%    failed      0.00%
 288  WP_087544681.1_N-acetylmuramoyl-L-alanine_amidase__Nostocales_cyanobacterium_HT-58-2_               85.56%    failed      0.00%
 289  WP_087544685.1_N-acetylmuramoyl-L-alanine_amidase__Nostocales_cyanobacterium_HT-58-2_               85.95%    failed      0.00%
 290  WP_087588907.1_N-acetylmuramoyl-L-alanine_amidase__unicellular_cyanobacterium_SU3_                  92.63%    failed      0.01%
 291  WP_087593056.1_N-acetylmuramoyl-L-alanine_amidase__unicellular_cyanobacterium_SU3_                  86.62%    failed      0.00%
 292  WP_006637483.1_MULTISPECIES__N-acetylmuramoyl-L-alanine_amidase__Bacillus_subtilis_group_           95.52%    failed      0.01%
 293  WP_088890608.1_N-acetylmuramoyl-L-alanine_amidase__Leptolyngbya_ohadii_                             90.49%    failed      0.00%
 294  WP_088894529.1_N-acetylmuramoyl-L-alanine_amidase__Leptolyngbya_ohadii_                             85.82%    failed      0.00%
 295  WP_088910383.1_N-acetylmuramoyl-L-alanine_amidase__Brevibacillus_formosus_                          94.69%    failed      1.59%
 296  WP_089062353.1_SH3_domain-containing_protein__Virgibacillus_phasianinus_                            92.32%    failed      0.19%
 297  WP_089098355.1_SH3_domain-containing_protein__Geobacillus_galactosidasius_                          89.04%    failed      0.02%
 298  WP_089199046.1_AMIN_domain-containing_protein__Paenibacillus_xerothermodurans_                      87.99%    failed      0.00%
 299  WP_089531981.1_SH3_domain-containing_protein__Virgibacillus_necropolis_                             92.30%    failed      0.00%
 300  WP_089611985.1_AMIN_domain-containing_protein__Dehalobacterium_formicoaceticum_                     88.06%    failed      0.00%
 301  WP_089523648.1_AMIN_domain-containing_protein__Paenibacillus_herberti_                              88.62%    failed      0.00%
 302  WP_093980443.1_N-acetylmuramoyl-L-alanine_amidase__Arenibacter_algicola_                            95.39%    failed      0.17%
 303  WP_010789171.1_N-acetylmuramoyl-L-alanine_amidase__Bacillus_atrophaeus_                             95.50%    failed      0.01%
 304  WP_094548296.1_hypothetical_protein__Petroclostridium_xylanilyticum_                                91.56%    failed      0.00%
 305  WP_094590549.1_N-acetylmuramoyl-L-alanine_amidase__Vulcanococcus_limneticus_                        92.13%    failed      0.00%
 306  WP_095983252.1_N-acetylmuramoyl-L-alanine_amidase__Melittangium_boletus_                            88.04%    failed      0.00%
 307  WP_096580115.1_N-acetylmuramoyl-L-alanine_amidase__Anabaenopsis_circularis_                         86.51%    failed      0.00%
 308  WP_096645020.1_N-acetylmuramoyl-L-alanine_amidase__Calothrix_brevissima_                            86.67%    failed      0.00%
 309  WP_096539890.1_N-acetylmuramoyl-L-alanine_amidase__Nostoc_linckia_                                  86.43%    failed      0.00%
 310  WP_096539892.1_N-acetylmuramoyl-L-alanine_amidase__Nostoc_linckia_                                  86.36%    failed      0.00%
 311  WP_096565818.1_N-acetylmuramoyl-L-alanine_amidase__Sphaerospermopsis_kisseleviana_                  86.53%    failed      0.00%
 312  WP_096565820.1_N-acetylmuramoyl-L-alanine_amidase__Sphaerospermopsis_kisseleviana_                  86.32%    failed      0.00%
 313  WP_096657639.1_N-acetylmuramoyl-L-alanine_amidase__Calothrix_parasitica_                            86.06%    failed      0.00%
 314  WP_096665854.1_N-acetylmuramoyl-L-alanine_amidase__Dolichospermum_compactum_                        86.64%    failed      0.00%
 315  WP_096665857.1_N-acetylmuramoyl-L-alanine_amidase__Dolichospermum_compactum_                        86.49%    failed      0.00%
 316  WP_096544312.1_N-acetylmuramoyl-L-alanine_amidase__Raphidiopsis_curvata_                            86.51%    failed      0.00%
 317  WP_096731773.1_N-acetylmuramoyl-L-alanine_amidase__Nostoc_carneum_                                  86.86%    failed      0.00%
 318  WP_045868877.1_MULTISPECIES__N-acetylmuramoyl-L-alanine_amidase__Nostocales_                        86.86%    failed      0.00%
 319  WP_096584219.1_MULTISPECIES__N-acetylmuramoyl-L-alanine_amidase__Nostocales_                        86.86%    failed      0.00%
 320  WP_096550400.1_SH3_domain-containing_protein__Ureibacillus_thermosphaericus_                        89.45%    failed      0.40%
 321  WP_096829709.1_N-acetylmuramoyl-L-alanine_amidase__Tychonema_bourrellyi_                            89.30%    failed      0.00%
 322  WP_099647584.1_N-acetylmuramoyl-L-alanine_amidase__Leeuwenhoekiella_nanhaiensis_                    95.34%    failed      0.74%
 323  WP_099647828.1_N-acetylmuramoyl-L-alanine_amidase__Leeuwenhoekiella_nanhaiensis_                    95.45%    failed      2.78%
 324  WP_099703998.1_N-acetylmuramoyl-L-alanine_amidase__Chroococcales_cyanobacterium_IPPAS_B-1203_       86.47%    failed      0.00%
 325  WP_099798786.1_N-acetylmuramoyl-L-alanine_amidase__Synechococcus_lividus_                           96.15%    failed      0.07%
 326  WP_077706882.1_SH3_domain-containing_protein__Virgibacillus_dokdonensis_                            92.52%    failed      0.76%
 327  WP_060964133.1_MULTISPECIES__N-acetylmuramoyl-L-alanine_amidase__Bacillus_                          89.21%    failed      0.00%
 328  WP_123912663.1_N-acetylmuramoyl-L-alanine_amidase__Hanstruepera_neustonica_                         95.71%    failed      0.17%
 329  WP_011097019.1_N-acetylmuramoyl-L-alanine_amidase__Chlamydia_abortus_                               94.80%    failed      2.53%
 330  WP_103123765.1_N-acetylmuramoyl-L-alanine_amidase__Nostoc_cycadae_                                  86.51%    failed      0.00%
 331  WP_104386713.1_N-acetylmuramoyl-L-alanine_amidase__Cuspidothrix_issatschenkoi_                      86.75%    failed      0.00%
 332  WP_104386716.1_N-acetylmuramoyl-L-alanine_amidase__Cuspidothrix_issatschenkoi_                      86.45%    failed      0.00%
 333  WP_002642953.1_N-acetylmuramoyl-L-alanine_amidase__Simonsiella_muelleri_                            95.41%    passed      9.77%
 334  WP_105093862.1_N-acetylmuramoyl-L-alanine_amidase__Veillonella_infantium_                           92.06%    failed      0.17%
 335  WP_106380695.1_hypothetical_protein__Abditibacterium_utsteinense_                                   87.49%    failed      0.00%
 336  WP_106172617.1_AMIN_domain-containing_protein__filamentous_cyanobacterium_CCP2_                     89.21%    failed      0.00%
 337  WP_106149810.1_N-acetylmuramoyl-L-alanine_amidase__filamentous_cyanobacterium_Phorm_46_             87.04%    failed      0.00%
 338  WP_106331953.1_N-acetylmuramoyl-L-alanine_amidase__filamentous_cyanobacterium_Phorm_6_              87.04%    failed      0.00%
 339  WP_106299414.1_N-acetylmuramoyl-L-alanine_amidase__Chamaesiphon_polymorphus_                        89.25%    failed      0.01%
 340  WP_106219879.1_N-acetylmuramoyl-L-alanine_amidase__Aphanothece_minutissima_                         92.04%    failed      0.00%
 341  WP_106454852.1_N-acetylmuramoyl-L-alanine_amidase__Aphanothece_hegewaldii_                          86.49%    failed      0.00%
 342  WP_106501887.1_N-acetylmuramoyl-L-alanine_amidase__Cyanobium_usitatum_                              92.13%    failed      0.00%
 343  WP_035985525.1_AMIN_domain-containing_protein__Leptolyngbya_sp._KIOST-1_                            89.23%    failed      0.00%
 344  WP_146150796.1_N-acetylmuramoyl-L-alanine_amidase__partial__filamentous_cyanobacterium_CCP3_        94.28%    failed      0.00%
 345  WP_107037197.1_N-acetylmuramoyl-L-alanine_amidase__Brumimicrobium_mesophilum_                       95.74%    failed      0.00%
 346  WP_107586289.1_SH3_domain-containing_protein__Alkalicoccus_saliphilus_                              82.27%    failed      0.00%
 347  WP_006194854.1_N-acetylmuramoyl-L-alanine_amidase__Nodularia_spumigena_                             86.06%    failed      0.00%
 348  WP_107805784.1_N-acetylmuramoyl-L-alanine_amidase__Nodularia_spumigena_                             96.24%    passed      8.97%
 349  WP_109012775.1_N-acetylmuramoyl-L-alanine_amidase__Nostoc_commune_                                  86.30%    failed      0.00%
 350  WP_109985215.1_SH3_domain-containing_protein__Gracilibacillus_dipsosauri_                           92.10%    failed      0.00%
 351  WP_109998437.1_MULTISPECIES__AMIN_domain-containing_protein__Paenibacillus_                         89.78%    failed      0.00%
 352  WP_110461593.1_N-acetylmuramoyl-L-alanine_amidase__Ruminiclostridium_sufflavum_                     94.69%    failed      1.05%
 353  WP_110839835.1_AMIN_domain-containing_protein__Paenibacillus_flagellatus_                           88.38%    failed      0.00%
 354  WP_111645037.1_SH3_domain-containing_protein__Anoxybacillus_vitaminiphilus_                         89.19%    failed      0.02%
 355  WP_158560672.1_AMIN_domain-containing_protein__Paenibacillus_contaminans_                           86.95%    failed      0.00%
 356  WP_113956348.1_N-acetylmuramoyl-L-alanine_amidase__Roseimicrobium_gellanilyticum_                   93.97%    failed      0.01%
 357  WP_113960960.1_hypothetical_protein__Roseimicrobium_gellanilyticum_                                 88.43%    failed      0.00%
 358  WP_114297790.1_N-acetylmuramoyl-L-alanine_amidase__Anaerobacterium_chartisolvens_                   94.10%    failed      0.01%
 359  WP_114298691.1_hypothetical_protein__Anaerobacterium_chartisolvens_                                 90.91%    failed      0.00%
 360  WP_115748250.1_SH3_domain-containing_protein__Oceanobacillus_chungangensis_                         92.58%    failed      0.00%
 361  WP_115823892.1_SH3_domain-containing_protein__Halobacillus_trueperi_                                89.51%    failed      0.01%
 362  WP_118874979.1_SH3_domain-containing_protein__Lysinibacillus_yapensis_                              89.91%    failed      0.00%
 363  WP_120188960.1_hypothetical_protein__Ammoniphilus_oxalaticus_                                       91.34%    failed      0.08%
 364  WP_120431142.1_N-acetylmuramoyl-L-alanine_amidase__bacterium_1xD42-87_                              94.00%    failed      0.00%
 365  WP_158606877.1_AMIN_domain-containing_protein__Paenibacillus_ginsengarvi_                           86.14%    failed      0.00%
 366  WP_121663683.1_N-acetylmuramoyl-L-alanine_amidase__Bacillus_litoralis_                              88.73%    failed      0.00%
 367  WP_122960115.1_AMIN_domain-containing_protein__Brevibacillus_centrosporus_                          87.69%    failed      0.00%
 368  WP_122925704.1_AMIN_domain-containing_protein__Brevibacillus_nitrificans_                           87.69%    failed      0.00%
 369  WP_123043171.1_AMIN_domain-containing_protein__Cohnella_candidum_                                   89.86%    failed      0.00%
 370  WP_124116253.1_AMIN_domain-containing_protein__Paenibacillus_xylanexedens_                          89.80%    failed      0.00%
 371  WP_124975930.1_N-acetylmuramoyl-L-alanine_amidase__Aphanothece_sacrum_                              92.69%    failed      0.02%
 372  WP_124978267.1_N-acetylmuramoyl-L-alanine_amidase__Aphanothece_sacrum_                              86.64%    failed      0.00%
 373  WP_125654186.1_AMIN_domain-containing_protein__Paenibacillus_baekrokdamisoli_                       88.71%    failed      0.00%
 374  WP_125554447.1_SH3_domain-containing_protein__Bacillus_salarius_                                    87.04%    failed      0.00%
 375  WP_125556112.1_SH3_domain-containing_protein__Bacillus_salarius_                                    86.60%    failed      0.00%
 376  WP_126142913.1_N-acetylmuramoyl-L-alanine_amidase__Paenibacillus_whitsoniae_                        90.93%    failed      0.00%
 377  WP_126160973.1_N-acetylmuramoyl-L-alanine_amidase__Arenibacter_sp._GUO666_                          95.43%    failed      1.23%
 378  WP_106167182.1_AMIN_domain-containing_protein__Chroococcidiopsis_cubana_                            85.03%    failed      0.00%
 379  WP_127451506.1_AMIN_domain-containing_protein__Paenibacillus_chondroitinus_                         89.17%    failed      0.00%
 380  WP_127463176.1_N-acetylmuramoyl-L-alanine_amidase__partial__Paenibacillus_elgii_                    93.39%    failed      0.00%
 381  WP_127607801.1_N-acetylmuramoyl-L-alanine_amidase__Paenibacillus_validus_                           90.80%    failed      0.00%
 382  WP_129018315.1_N-acetylmuramoyl-L-alanine_amidase__Gelidibacter_gilvus_                             95.43%    failed      0.15%
 383  WP_131115053.1_N-acetylmuramoyl-L-alanine_amidase__Westiellopsis_prolifica_                         86.47%    failed      0.00%
 384  WP_131115055.1_N-acetylmuramoyl-L-alanine_amidase__Westiellopsis_prolifica_                         86.01%    failed      0.00%
 385  WP_132223686.1_N-acetylmuramoyl-L-alanine_amidase__partial__Laceyella_sacchari_                     95.82%    passed     18.37%
 386  WP_133533422.1_N-acetylmuramoyl-L-alanine_amidase__Flavobacterium_dankookense_                      95.58%    failed      0.00%
 387  WP_135525550.1_N-acetylmuramoyl-L-alanine_amidase__Flavobacterium_sp._DS2-A_                        95.50%    failed      0.94%
 388  WP_137667179.1_N-acetylmuramoyl-L-alanine_amidase__Sphaerospermopsis_reniformis_                    86.53%    failed      0.00%
 389  WP_137667180.1_N-acetylmuramoyl-L-alanine_amidase__Sphaerospermopsis_reniformis_                    86.32%    failed      0.00%
 390  WP_137907987.1_N-acetylmuramoyl-L-alanine_amidase__Dolichospermum_planctonicum_                     86.60%    failed      0.00%
 391  WP_137907988.1_N-acetylmuramoyl-L-alanine_amidase__Dolichospermum_planctonicum_                     86.23%    failed      0.00%
 392  WP_137743489.1_SH3_domain-containing_protein__Bacillus_siralis_                                     89.91%    failed      0.00%
 393  WP_138087186.1_N-acetylmuramoyl-L-alanine_amidase__Verrucobacter_flavum_                            87.93%    failed      0.00%
 394  WP_039169820.1_N-acetylmuramoyl-L-alanine_amidase__Bacillus_altitudinis_                            89.21%    failed      0.00%
 395  WP_138279066.1_N-acetylmuramoyl-L-alanine_amidase__Bacillus_altitudinis_                            89.21%    failed      0.00%
 396  WP_138810511.1_SH3_domain-containing_protein__Bacillus_natronophilus_                               75.20%    failed      0.00%
 397  WP_139999458.1_AMIN_domain-containing_protein__Paenibacillus_sp._py1325_                            89.80%    failed      0.00%
 398  WP_141601757.1_SH3_domain-containing_protein__Ureibacillus_terrenus_                                89.56%    failed      0.59%
 399  WP_143382648.1_N-acetylmuramoyl-L-alanine_amidase__Formosa_sp._PS13_                                95.41%    failed      0.01%
 400  WP_143956281.1_hypothetical_protein__Robertkochia_sp._CL23_                                         89.60%    failed      0.00%
 401  WP_039720768.1_N-acetylmuramoyl-L-alanine_amidase__Methylacidiphilum_kamchatkense_                  94.45%    failed      0.04%
 402  WP_162525331.1_N-acetylmuramoyl-L-alanine_amidase__Rariglobus_hedericola_                           92.63%    failed      0.35%
 403  WP_037574195.1_SH3_domain-containing_protein__Staphylococcus_chromogenes_                           93.67%    failed      0.67%
 404  WP_158639961.1_SH3_domain-containing_protein__Bacillus_nanhaiisediminis_                            87.38%    failed      0.05%
 405  WP_145019951.1_AMIN_domain-containing_protein__Geobacter_argillaceus_                               90.06%    failed      0.00%
 406  WP_127085442.1_N-acetylmuramoyl-L-alanine_amidase__Calothrix_desertica_                             88.27%    failed      0.00%
 407  WP_127085444.1_N-acetylmuramoyl-L-alanine_amidase__Calothrix_desertica_                             86.03%    failed      0.00%
 408  WP_146296983.1_AMIN_domain-containing_protein__Euhalothece_natronophila_                            86.95%    failed      0.00%
 409  WP_147055638.1_SH3_domain-containing_protein__Sporosarcina_luteola_                                 87.49%    failed      0.00%
 410  WP_146850299.1_N-acetylmuramoyl-L-alanine_amidase__Brevifollis_gellanilyticus_                      95.71%    failed      0.58%
 411  WP_147012608.1_AMIN_domain-containing_protein__cyanobiont_of_Ornithocercus_magnificus_              91.60%    failed      0.00%
 412  WP_147802777.1_SH3_domain-containing_protein__Alkalicoccus_halolimnae_                              88.38%    failed      0.00%
 413  WP_149545472.1_AMIN_domain-containing_protein__Thermoanaerobacteraceae_bacterium_A05MB_             87.73%    failed      0.00%
 414  WP_020452123.1_MULTISPECIES__N-acetylmuramoyl-L-alanine_amidase__Bacillus_                          95.52%    failed      0.00%
 415  WP_150273368.1_SH3_domain-containing_protein__Paenibacillus_sp._SYSU_G01001_                        91.97%    failed      0.00%
 416  WP_148956778.1_N-acetylmuramoyl-L-alanine_amidase__Bacillus_swezeyi_                                89.23%    failed      0.00%
 417  WP_148957367.1_N-acetylmuramoyl-L-alanine_amidase__Bacillus_swezeyi_                                95.52%    failed      0.00%
 418  WP_151534707.1_SH3_domain-containing_protein__Bacillus_depressus_                                   90.06%    failed      0.16%
 419  WP_155700411.1_N-acetylmuramoyl-L-alanine_amidase__Paenibacillus_sp._ML311-T8_                      91.02%    failed      0.00%
 420  WP_070704517.1_MULTISPECIES__N-acetylmuramoyl-L-alanine_amidase__Enterococcus_                      93.39%    failed      0.00%
 421  WP_011318288.1_MULTISPECIES__N-acetylmuramoyl-L-alanine_amidase__Nostocaceae_                       86.36%    failed      0.00%
 422  WP_011318289.1_MULTISPECIES__N-acetylmuramoyl-L-alanine_amidase__Nostocaceae_                       86.36%    failed      0.00%
 423  WP_161260855.1_AMIN_domain-containing_protein__Heliobacterium_gestii_                               88.86%    failed      0.00%
 424  WP_014757827.1_N-acetylmuramoyl-L-alanine_amidase__Thermoanaerobacterium_aotearoense_               95.28%    failed      0.16%
 425  WP_160563455.1_N-acetylmuramoyl-L-alanine_amidase__bacterium_1XD21-13_                              93.54%    failed      0.00%
 426  WP_161822855.1_AMIN_domain-containing_protein__Sporotomaculum_syntrophicum_                         90.04%    failed      0.01%
 427  WP_161826035.1_N-acetylmuramoyl-L-alanine_amidase__Synechococcales_cyanobacterium_C_                86.60%    failed      0.00%
 428  WP_161826166.1_AMIN_domain-containing_protein__Synechococcales_cyanobacterium_C_                    92.58%    failed      0.00%
 429  WP_162423692.1_AMIN_domain-containing_protein__Myxacorys_almedinensis_                              91.19%    failed      0.00%
 430  WP_162424400.1_N-acetylmuramoyl-L-alanine_amidase__Myxacorys_almedinensis_                          86.21%    failed      0.00%
 431  WP_163398607.1_N-acetylmuramoyl-L-alanine_amidase__Flavobacterium_fluviatile_                       95.67%    failed      0.00%
 432  WP_163661529.1_N-acetylmuramoyl-L-alanine_amidase__Leptolyngbyaceae_cyanobacterium_CCMR0082_        88.06%    failed      0.00%
 433  WP_098038950.1_N-acetylmuramoyl-L-alanine_amidase__Estrella_lausannensis_                           94.21%    failed      0.12%
 434  WP_083624289.1_N-acetylmuramoyl-L-alanine_amidase__Planktothrix_paucivesiculata_                    86.06%    failed      0.00%
 435  WP_083623741.1_N-acetylmuramoyl-L-alanine_amidase__Planktothrix_serta_                              86.03%    failed      0.00%
 436  WP_091274325.1_SH3_domain-containing_protein__Alteribacillus_persepolensis_                         87.82%    failed      0.00%
 437  WP_091584440.1_MULTISPECIES__SH3_domain-containing_protein__Bacillaceae_                            87.54%    failed      0.00%
 438  WP_093365114.1_N-acetylmuramoyl-L-alanine_amidase__Psychroflexus_sediminis_                         95.65%    failed      0.03%
 439  WP_091260913.1_AMIN_domain-containing_protein__Aneurinibacillus_thermoaerophilus_                   86.93%    failed      0.00%
 440  WP_143018961.1_SH3_domain-containing_protein__partial__Natribacillus_halophilus_                    92.08%    failed      0.00%
 441  WP_093192953.1_N-acetylmuramoyl-L-alanine_amidase__Salimicrobium_halophilum_                        91.36%    failed      0.02%
 442  WP_090669367.1_N-acetylmuramoyl-L-alanine_amidase__Paenibacillus_tianmuensis_                       90.45%    failed      0.00%
 443  WP_093725963.1_N-acetylmuramoyl-L-alanine_amidase__Terribacillus_halophilus_                        93.87%    failed      0.31%
 444  WP_093727313.1_SH3_domain-containing_protein__Terribacillus_halophilus_                             92.13%    failed      0.00%
 445  WP_089651955.1_SH3_domain-containing_protein__Halobacillus_aidingensis_                             89.51%    failed      0.01%
 446  WP_090210911.1_N-acetylmuramoyl-L-alanine_amidase__Pseudomonas_asplenii_                            91.10%    failed      0.00%
 447  WP_103896709.1_SH3_domain-containing_protein__Caloramator_fervidus_                                 94.84%    failed      0.00%
 448  WP_139254063.1_SH3_domain-containing_protein__Halobacillus_karajensis_                              90.06%    failed      0.01%
 449  WP_026007671.1_N-acetylmuramoyl-L-alanine_amidase__Pseudomonas_fuscovaginae_                        91.10%    failed      0.00%
 450  WP_093880741.1_N-acetylmuramoyl-L-alanine_amidase__Terribacillus_saccharophilus_                    93.82%    failed      0.72%
 451  WP_089740649.1_SH3_domain-containing_protein__Gracilibacillus_ureilyticus_                          89.69%    failed      0.02%
 452  WP_131820817.1_AMIN_domain-containing_protein__Desulfallas_arcticus_                                90.06%    failed      0.01%
 453  WP_165613319.1_SH3_domain-containing_protein__Desulfallas_arcticus_                                 85.56%    failed      0.00%
 454  WP_089862671.1_N-acetylmuramoyl-L-alanine_amidase__Halanaerobium_salsuginis_                        95.91%    failed      0.17%
 455  WP_090926386.1_SH3_domain-containing_protein__Salibacterium_qingdaonense_                           86.97%    failed      0.00%
 456  WP_093337383.1_SH3_domain-containing_protein__Salibacterium_halotolerans_                           87.86%    failed      0.00%
 457  WP_061804750.1_SH3_domain-containing_protein__Bacillus_endophyticus_                                89.38%    failed      0.00%
 458  WP_092485757.1_SH3_domain-containing_protein__Desulfallas_geothermicus_                             83.66%    failed      0.00%
 459  WP_072977043.1_N-acetylmuramoyl-L-alanine_amidase__Tissierella_praeacuta_                           94.47%    failed      0.00%
 460  WP_084725372.1_hypothetical_protein__Tissierella_praeacuta_                                         90.97%    failed      0.00%
 461  WP_115322161.1_N-acetylmuramoyl-L-alanine_amidase__Tissierella_praeacuta_                           94.54%    failed      0.00%
 462  WP_159432374.1_AMIN_domain-containing_protein__Caldanaerobius_fijiensis_                            87.27%    failed      0.00%
 463  WP_051350734.1_SH3_domain-containing_protein__Caloramator_proteoclasticus_                          94.65%    failed      0.01%
 464  WP_073167647.1_N-acetylmuramoyl-L-alanine_amidase__Desulfofundulus_australicus_                     94.91%    failed      0.00%
 465  WP_072887793.1_SH3_domain-containing_protein__Ornithinibacillus_halophilus_                         92.45%    failed      0.00%
 466  WP_072889455.1_N-acetylmuramoyl-L-alanine_amidase__Ornithinibacillus_halophilus_                    93.71%    failed      0.66%
 467  WP_073126189.1_N-acetylmuramoyl-L-alanine_amidase__Asaccharospora_irregularis_                      85.47%    failed      0.00%
 468  WP_159434855.1_hypothetical_protein__Rubritalea_squalenifaciens_                                    93.13%    failed      1.49%
 469  WP_073005500.1_hypothetical_protein__Clostridium_amylolyticum_                                      93.63%    passed     12.94%
 470  WP_073146715.1_stage_II_sporulation_protein_D__Paramaledivibacter_caminithermalis_                  89.58%    failed      0.00%
 471  WP_072913475.1_AMIN_domain-containing_protein__Desulfotomaculum_aeronauticum_                       89.47%    failed      0.00%
 472  WP_073305264.1_N-acetylmuramoyl-L-alanine_amidase__Bacillus_rhizosphaerae_                          93.82%    failed      1.23%
 473  WP_072773552.1_N-acetylmuramoyl-L-alanine_amidase__Desulfitobacterium_chlororespirans_              88.23%    failed      0.00%
 474  WP_080123657.1_N-acetylmuramoyl-L-alanine_amidase__Chlamydia_suis_                                  94.37%    failed      1.27%
 475  WP_077214832.1_SH3_domain-containing_protein__Bacillus_dakarensis_                                  87.77%    failed      0.00%
 476  WP_077214894.1_SH3_domain-containing_protein__Bacillus_dakarensis_                                  89.47%    failed      0.08%
 477  WP_079476680.1_N-acetylmuramoyl-L-alanine_amidase__Marinococcus_halophilus_                         95.58%    failed      0.01%
 478  WP_079528939.1_N-acetylmuramoyl-L-alanine_amidase__Halobacillus_hunanensis_                         93.45%    failed      0.34%
 479  WP_079530376.1_SH3_domain-containing_protein__Halobacillus_hunanensis_                              89.17%    failed      0.00%
 480  WP_078694168.1_N-acetylmuramoyl-L-alanine_amidase__Cetobacterium_ceti_                              92.56%    failed      0.00%
 481  WP_078814771.1_N-acetylmuramoyl-L-alanine_amidase__Prosthecobacter_debontii_                        88.99%    failed      0.00%
 482  WP_080146396.1_SH3_domain-containing_protein__Marinilactibacillus_piezotolerans_                    90.23%    failed      0.00%
 483  WP_080913542.1_hypothetical_protein__Varibaculum_timonense_                                         93.26%    failed      0.00%
 484  WP_084665510.1_hypothetical_protein__Thermanaeromonas_toyohensis_                                   94.97%    failed      0.10%
 485  WP_088240876.1_N-acetylmuramoyl-L-alanine_amidase__Calothrix_rhizosoleniae_                         86.23%    failed      0.00%
 486  WP_088243215.1_N-acetylmuramoyl-L-alanine_amidase__Calothrix_rhizosoleniae_                         89.10%    failed      0.00%
 487  WP_142305181.1_cell_wall_hydrolase__Bacillus_oleivorans_                                            88.10%    failed      0.01%
 488  WP_097038713.1_N-acetylmuramoyl-L-alanine_amidase__Terribacillus_aidingensis_                       93.80%    failed      0.18%
 489  WP_097042995.1_SH3_domain-containing_protein__Terribacillus_aidingensis_                            92.10%    failed      0.00%
 490  WP_097071804.1_SH3_domain-containing_protein__Lysinibacillus_xyleni_                                87.30%    failed      0.00%
 491  WP_097115041.1_N-acetylmuramoyl-L-alanine_amidase__Alysiella_filiformis_                            95.02%    failed      0.68%
 492  WP_034294680.1_N-acetylmuramoyl-L-alanine_amidase__Alysiella_crassa_                                93.50%    failed      0.00%
 493  WP_066144224.1_hypothetical_protein__Bacillus_lentus_                                               83.23%    failed      0.00%
 494  WP_130850538.1_hypothetical_protein__Intestinimonas_timonensis_                                     89.10%    failed      0.00%
 495  WP_131744238.1_N-acetylmuramoyl-L-alanine_amidase__Chlamydia_buteonis_                              94.80%    failed      4.37%
 496  WP_039969139.1_N-acetylmuramoyl-L-alanine_amidase__Veillonella_dispar_                              92.06%    failed      0.19%
 497  WP_144865290.1_AMIN_domain-containing_protein__Hyella_patelloides_                                  86.45%    failed      0.00%
 498  WP_136064523.1_N-acetylmuramoyl-L-alanine_amidase__Kiritimatiellales_bacterium_                     92.93%    failed      0.79%
 499  WP_142660918.1_N-acetylmuramoyl-L-alanine_amidase__Methylacidimicrobium_tartarophylax_              92.41%    failed      0.00%
 500  WP_155504178.1_hypothetical_protein__Kiritimatiellae_bacterium_                                     92.84%    failed      0.00%
WARNING: 500 sequences contain more than 50% gaps/ambiguity
****  TOTAL                                                                                               89.99%  486 sequences failed composition chi2 test (p-value<5%; df=19)

NOTE: Restoring information from model checkpoint file AmiC2_alignment.faa.model.gz

CHECKPOINT: Initial tree restored
Perform fast likelihood tree search using LG+I+G model...
CHECKPOINT: Tree restored, LogL: -324066.105
NOTE: ModelFinder requires 2741 MB RAM!
ModelFinder will test up to 546 protein models (sample size: 4597) ...
 No. Model         -LnL         df  AIC          AICc         BIC
  1  LG            334288.918   997 670571.835   671124.770   676985.695
  2  LG+I          332760.365   998 667516.729   668070.927   673937.022
  3  LG+G4         324298.451   998 650592.902   651147.100   657013.195
  4  LG+I+G4       323887.580   999 649773.159   650328.622   656199.885
  5  LG+R2         326541.379   999 655080.758   655636.221   661507.484
  6  LG+R3         324596.198   1001 651194.397   651752.395   657633.989
  7  LG+R4         323693.480   1003 649392.959   649953.500   655845.418
  8  LG+R5         323225.940   1005 648461.880   649024.971   654927.205
  9  LG+R6         323026.276   1007 648066.552   648632.201   654544.744
 10  LG+R7         322922.858   1009 647863.717   648431.930   654354.774
 11  LG+R8         322838.033   1011 647698.065   648268.850   654201.989
 12  LG+R9         322807.448   1013 647640.896   648214.260   654157.686
 13  LG+R10        322798.905   1015 647627.811   648203.762   654157.467
 25  LG+F+R9       324049.448   1032 650162.896   650761.132   656801.917
 26  LG+F+R10      324032.744   1034 650133.489   650734.381   656785.375
 38  WAG+R9        322961.452   1013 647948.904   648522.268   654465.694
 39  WAG+R10       322941.985   1015 647913.970   648489.921   654443.626
 51  WAG+F+R9      323713.870   1032 649491.741   650089.976   656130.761
 52  WAG+F+R10     323694.416   1034 649456.833   650057.726   656108.720
 64  JTT+R9        324582.885   1013 651191.769   651765.134   657708.560
 65  JTT+R10       324568.904   1015 651167.808   651743.759   657697.465
 77  JTT+F+R9      325447.864   1032 652959.728   653557.963   659598.748
 78  JTT+F+R10     325439.043   1034 652946.086   653546.979   659597.973
 90  JTTDCMut+R9   324557.264   1013 651140.528   651713.892   657657.318
 91  JTTDCMut+R10  324543.578   1015 651117.157   651693.107   657646.813
103  JTTDCMut+F+R9 325388.236   1032 652840.473   653438.708   659479.493
104  JTTDCMut+F+R10 325374.039   1034 652816.078   653416.970   659467.964
116  DCMut+R9      326567.896   1013 655161.791   655735.156   661678.582
117  DCMut+R10     326553.147   1015 655136.294   655712.244   661665.950
129  DCMut+F+R9    325610.529   1032 653285.058   653883.294   659924.078
130  DCMut+F+R10   325605.284   1034 653278.567   653879.460   659930.454
142  VT+R9         323270.993   1013 648567.987   649141.351   655084.777
143  VT+R10        323237.062   1015 648504.125   649080.076   655033.782
155  VT+F+R9       324640.485   1032 651344.970   651943.206   657983.990
156  VT+F+R10      324627.184   1034 651322.368   651923.261   657974.254
168  PMB+R9        326100.592   1013 654227.184   654800.549   660743.975
169  PMB+R10       326066.345   1015 654162.691   654738.642   660692.347
181  PMB+F+R9      325926.628   1032 653917.257   654515.492   660556.277
182  PMB+F+R10     325906.936   1034 653881.872   654482.765   660533.759
194  Blosum62+R9   325970.706   1013 653967.412   654540.776   660484.202
195  Blosum62+R10  325935.890   1015 653901.780   654477.731   660431.437
207  Blosum62+F+R9 325700.535   1032 653465.069   654063.305   660104.090
208  Blosum62+F+R10 325675.347   1034 653418.695   654019.588   660070.582
220  Dayhoff+R9    326565.558   1013 655157.116   655730.480   661673.906
221  Dayhoff+R10   326550.531   1015 655131.063   655707.013   661660.719
233  Dayhoff+F+R9  325611.548   1032 653287.096   653885.331   659926.116
234  Dayhoff+F+R10 325606.204   1034 653280.409   653881.302   659932.295
246  mtREV+R9      341426.611   1013 684879.221   685452.586   691396.012
247  mtREV+R10     341408.433   1015 684846.867   685422.817   691376.523
259  mtREV+F+R9    329905.007   1032 661874.015   662472.250   668513.035
260  mtREV+F+R10   329887.101   1034 661842.202   662443.095   668494.089
272  mtART+R9      345943.977   1013 693913.955   694487.319   700430.745
273  mtART+R10     345902.601   1015 693835.203   694411.154   700364.860
285  mtART+F+R9    333527.053   1032 669118.105   669716.341   675757.126
286  mtART+F+R10   333503.278   1034 669074.556   669675.449   675726.443
298  mtZOA+R9      338320.962   1013 678667.924   679241.289   685184.715
299  mtZOA+R10     338288.021   1015 678606.043   679181.994   685135.699
311  mtZOA+F+R9    329613.368   1032 661290.736   661888.972   667929.756
312  mtZOA+F+R10   329571.556   1034 661211.113   661812.006   667862.999
324  mtMet+R9      341232.057   1013 684490.114   685063.478   691006.904
325  mtMet+R10     341205.629   1015 684441.258   685017.209   690970.914
337  mtMet+F+R9    329725.224   1032 661514.449   662112.684   668153.469
338  mtMet+F+R10   329716.910   1034 661501.819   662102.712   668153.706
350  mtVer+R9      343045.179   1013 688116.358   688689.722   694633.148
351  mtVer+R10     343023.127   1015 688076.254   688652.205   694605.910
363  mtVer+F+R9    333000.137   1032 668064.274   668662.510   674703.294
364  mtVer+F+R10   332994.345   1034 668056.690   668657.583   674708.577
376  mtInv+R9      342871.283   1013 687768.566   688341.930   694285.356
377  mtInv+R10     342854.471   1015 687738.942   688314.893   694268.599
389  mtInv+F+R9    327621.240   1032 657306.479   657904.715   663945.499
390  mtInv+F+R10   327596.574   1034 657261.148   657862.041   663913.035
402  mtMAM+R9      348568.937   1013 699163.874   699737.238   705680.664
403  mtMAM+R10     348540.808   1015 699111.616   699687.567   705641.273
415  mtMAM+F+R9    336072.118   1032 674208.235   674806.471   680847.256
416  mtMAM+F+R10   336036.336   1034 674140.672   674741.565   680792.559
428  HIVb+R9       331019.196   1013 664064.391   664637.755   670581.181
429  HIVb+R10      330999.441   1015 664028.881   664604.832   670558.538
441  HIVb+F+R9     330795.323   1032 663654.647   664252.883   670293.667
442  HIVb+F+R10    330789.127   1034 663646.253   664247.146   670298.140
454  HIVw+R9       340312.817   1013 682651.633   683224.998   689168.424
455  HIVw+R10      340303.820   1015 682637.640   683213.591   689167.297
467  HIVw+F+R9     336847.162   1032 675758.324   676356.559   682397.344
468  HIVw+F+R10    336835.792   1034 675739.583   676340.476   682391.470
480  FLU+R9        327461.495   1013 656948.990   657522.354   663465.780
481  FLU+R10       327442.750   1015 656915.500   657491.451   663445.156
493  FLU+F+R9      327470.812   1032 657005.623   657603.859   663644.643
494  FLU+F+R10     327456.407   1034 656980.814   657581.706   663632.700
506  rtREV+R9      325461.354   1013 652948.707   653522.071   659465.497
507  rtREV+R10     325453.850   1015 652937.699   653513.650   659467.356
519  rtREV+F+R9    325498.376   1032 653060.751   653658.987   659699.772
520  rtREV+F+R10   325484.974   1034 653037.948   653638.841   659689.835
532  cpREV+R9      324074.044   1013 650174.087   650747.451   656690.877
533  cpREV+R10     324061.970   1015 650153.939   650729.890   656683.596
545  cpREV+F+R9    324489.187   1032 651042.374   651640.610   657681.395
546  cpREV+F+R10   324470.075   1034 651008.149   651609.042   657660.036
Akaike Information Criterion:           LG+R10
Corrected Akaike Information Criterion: LG+R10
Bayesian Information Criterion:         LG+R10
Best-fit model: LG+R10 chosen according to BIC

All model information printed to AmiC2_alignment.faa.model.gz
CPU time for ModelFinder: 3.327 seconds (0h:0m:3s)
Wall-clock time for ModelFinder: 0.485 seconds (0h:0m:0s)
Generating 1000 samples for ultrafast bootstrap (seed: 73478)...

NOTE: 2741 MB RAM (2 GB) is required!
Estimate model parameters (epsilon = 0.100)
1. Initial log-likelihood: -322798.905
2. Current log-likelihood: -322798.745
3. Current log-likelihood: -322798.582
4. Current log-likelihood: -322798.449
5. Current log-likelihood: -322798.305
6. Current log-likelihood: -322798.161
7. Current log-likelihood: -322798.017
8. Current log-likelihood: -322797.874
9. Current log-likelihood: -322797.743
10. Current log-likelihood: -322797.602
11. Current log-likelihood: -322797.466
12. Current log-likelihood: -322797.329
13. Current log-likelihood: -322797.193
14. Current log-likelihood: -322797.057
15. Current log-likelihood: -322796.930
16. Current log-likelihood: -322796.799
17. Current log-likelihood: -322796.689
18. Current log-likelihood: -322796.565
19. Current log-likelihood: -322796.461
20. Current log-likelihood: -322796.326
21. Current log-likelihood: -322796.203
22. Current log-likelihood: -322796.096
23. Current log-likelihood: -322795.972
24. Current log-likelihood: -322795.852
25. Current log-likelihood: -322795.748
26. Current log-likelihood: -322795.631
27. Current log-likelihood: -322795.513
28. Current log-likelihood: -322795.404
Optimal log-likelihood: -322795.253
Site proportion and rates:  (0.017,0.022) (0.016,0.104) (0.034,0.208) (0.040,0.315) (0.051,0.421) (0.112,0.554) (0.153,0.705) (0.231,0.932) (0.195,1.331) (0.151,2.075)
Parameters optimization took 28 rounds (681.165 sec)
Computing ML distances based on estimated model parameters... 99.809 sec
Computing BIONJ tree...
0.173 seconds
Log-likelihood of BIONJ tree: -324651.506
--------------------------------------------------------------------
|             INITIALIZING CANDIDATE TREE SET                      |
--------------------------------------------------------------------
Generating 98 parsimony trees... 18.858 second
Computing log-likelihood of 98 initial trees ... 250.849 seconds
Current best score: -322795.253

Do NNI search on 20 best initial trees
Estimate model parameters (epsilon = 0.100)
BETTER TREE FOUND at iteration 1: -322740.514
Estimate model parameters (epsilon = 0.100)
BETTER TREE FOUND at iteration 3: -322721.233
Estimate model parameters (epsilon = 0.100)
BETTER TREE FOUND at iteration 4: -322605.295
Iteration 10 / LogL: -322617.786 / Time: 0h:50m:14s
Iteration 20 / LogL: -322691.312 / Time: 1h:10m:39s
Finish initializing candidate tree set (20)
Current best tree score: -322605.295 / CPU time: 3517.045
Number of iterations: 20
--------------------------------------------------------------------
|               OPTIMIZING CANDIDATE TREE SET                      |
--------------------------------------------------------------------
Estimate model parameters (epsilon = 0.100)
BETTER TREE FOUND at iteration 22: -322529.644
Estimate model parameters (epsilon = 0.100)
BETTER TREE FOUND at iteration 23: -322507.604
Estimate model parameters (epsilon = 0.100)
BETTER TREE FOUND at iteration 24: -322503.694
Estimate model parameters (epsilon = 0.100)
BETTER TREE FOUND at iteration 28: -322450.906
Iteration 30 / LogL: -322452.362 / Time: 1h:31m:20s (5h:8m:39s left)
Estimate model parameters (epsilon = 0.100)
BETTER TREE FOUND at iteration 31: -322412.185
Estimate model parameters (epsilon = 0.100)
BETTER TREE FOUND at iteration 37: -322406.580
Estimate model parameters (epsilon = 0.100)
BETTER TREE FOUND at iteration 40: -322402.473
Iteration 40 / LogL: -322402.473 / Time: 1h:47m:7s (4h:34m:40s left)
Estimate model parameters (epsilon = 0.100)
BETTER TREE FOUND at iteration 42: -322393.620
Estimate model parameters (epsilon = 0.100)
BETTER TREE FOUND at iteration 45: -322373.102
BETTER TREE FOUND at iteration 46: -322373.096
Estimate model parameters (epsilon = 0.100)
BETTER TREE FOUND at iteration 47: -322369.645
Iteration 50 / LogL: -322427.865 / Time: 2h:5m:2s (4h:7m:31s left)
Log-likelihood cutoff on original alignment: -322622.084
Estimate model parameters (epsilon = 0.100)
BETTER TREE FOUND at iteration 51: -322367.040
Iteration 60 / LogL: -322392.899 / Time: 2h:17m:52s (3h:32m:39s left)
Estimate model parameters (epsilon = 0.100)
BETTER TREE FOUND at iteration 62: -322365.682
Estimate model parameters (epsilon = 0.100)
BETTER TREE FOUND at iteration 66: -322364.877
Estimate model parameters (epsilon = 0.100)
BETTER TREE FOUND at iteration 70: -322359.217
Iteration 70 / LogL: -322359.217 / Time: 2h:32m:4s (3h:40m:24s left)
Estimate model parameters (epsilon = 0.100)
BETTER TREE FOUND at iteration 71: -322345.432
Iteration 80 / LogL: -322372.502 / Time: 2h:43m:52s (3h:8m:46s left)
Estimate model parameters (epsilon = 0.100)
BETTER TREE FOUND at iteration 84: -322336.308
Iteration 90 / LogL: -322362.372 / Time: 2h:55m:4s (3h:4m:54s left)
Iteration 100 / LogL: -322482.504 / Time: 3h:6m:17s (2h:38m:3s left)
Log-likelihood cutoff on original alignment: -322521.560
NOTE: Bootstrap correlation coefficient of split occurrence frequencies: 0.962
NOTE: UFBoot does not converge, continue at least 100 more iterations
Estimate model parameters (epsilon = 0.100)
BETTER TREE FOUND at iteration 108: -322323.599
Iteration 110 / LogL: -322356.158 / Time: 3h:18m:22s (2h:58m:21s left)
Iteration 120 / LogL: -322335.850 / Time: 3h:28m:53s (2h:34m:28s left)
Iteration 130 / LogL: -322351.361 / Time: 3h:39m:18s (2h:12m:36s left)
Estimate model parameters (epsilon = 0.100)
BETTER TREE FOUND at iteration 131: -322320.544
Estimate model parameters (epsilon = 0.100)
BETTER TREE FOUND at iteration 137: -322314.667
Iteration 140 / LogL: -322349.500 / Time: 3h:51m:9s (2h:41m:18s left)
Iteration 150 / LogL: -322317.566 / Time: 4h:0m:42s (2h:20m:32s left)
Log-likelihood cutoff on original alignment: -322519.972
Iteration 160 / LogL: -322435.930 / Time: 4h:10m:10s (2h:1m:9s left)
Iteration 170 / LogL: -322338.312 / Time: 4h:20m:6s (1h:43m:7s left)
Iteration 180 / LogL: -322334.675 / Time: 4h:29m:48s (1h:25m:55s left)
Iteration 190 / LogL: -322322.609 / Time: 4h:39m:46s (1h:9m:34s left)
Iteration 200 / LogL: -322355.863 / Time: 4h:50m:42s (0h:54m:3s left)
Log-likelihood cutoff on original alignment: -322519.972
NOTE: Bootstrap correlation coefficient of split occurrence frequencies: 0.984
NOTE: UFBoot does not converge, continue at least 100 more iterations
Iteration 210 / LogL: -322353.624 / Time: 5h:1m:10s (2h:9m:41s left)
Iteration 220 / LogL: -322329.343 / Time: 5h:12m:56s (1h:54m:19s left)
Iteration 230 / LogL: -322345.988 / Time: 5h:23m:36s (1h:38m:55s left)
Iteration 240 / LogL: -322341.014 / Time: 5h:33m:25s (1h:23m:42s left)
Iteration 250 / LogL: -322331.795 / Time: 5h:43m:25s (1h:8m:57s left)
Log-likelihood cutoff on original alignment: -322508.184
Iteration 260 / LogL: -322323.465 / Time: 5h:53m:41s (0h:54m:37s left)
Iteration 270 / LogL: -322351.731 / Time: 6h:3m:27s (0h:40m:32s left)
Iteration 280 / LogL: -322324.217 / Time: 6h:12m:59s (0h:26m:44s left)
Estimate model parameters (epsilon = 0.100)
BETTER TREE FOUND at iteration 286: -322314.263
Iteration 290 / LogL: -322375.186 / Time: 6h:24m:55s (2h:7m:52s left)
Iteration 300 / LogL: -322472.996 / Time: 6h:35m:48s (1h:53m:50s left)
Log-likelihood cutoff on original alignment: -322508.184
NOTE: Bootstrap correlation coefficient of split occurrence frequencies: 0.996
Iteration 310 / LogL: -322320.014 / Time: 6h:47m:4s (1h:58m:34s left)
Estimate model parameters (epsilon = 0.100)
BETTER TREE FOUND at iteration 317: -322309.085
Iteration 320 / LogL: -322328.193 / Time: 7h:0m:27s (2h:7m:51s left)
Iteration 330 / LogL: -322351.384 / Time: 7h:11m:19s (1h:54m:3s left)
Iteration 340 / LogL: -322314.630 / Time: 7h:21m:45s (1h:40m:20s left)
Iteration 350 / LogL: -322312.032 / Time: 7h:32m:6s (1h:26m:47s left)
Log-likelihood cutoff on original alignment: -322508.184
Iteration 360 / LogL: -322333.519 / Time: 7h:42m:39s (1h:13m:27s left)
Estimate model parameters (epsilon = 0.100)
BETTER TREE FOUND at iteration 361: -322296.793
Iteration 370 / LogL: -322319.052 / Time: 7h:54m:3s (1h:56m:54s left)
Estimate model parameters (epsilon = 0.100)
BETTER TREE FOUND at iteration 379: -322289.090
Iteration 380 / LogL: -322307.687 / Time: 8h:5m:8s (2h:6m:43s left)
Estimate model parameters (epsilon = 0.100)
BETTER TREE FOUND at iteration 385: -322287.628
Estimate model parameters (epsilon = 0.100)
BETTER TREE FOUND at iteration 386: -322283.430
Iteration 390 / LogL: -322296.435 / Time: 8h:16m:51s (2h:2m:36s left)
Estimate model parameters (epsilon = 0.100)
BETTER TREE FOUND at iteration 398: -322275.476
Iteration 400 / LogL: -322451.170 / Time: 8h:27m:31s (2h:4m:39s left)
Log-likelihood cutoff on original alignment: -322508.184
NOTE: Bootstrap correlation coefficient of split occurrence frequencies: 0.975
NOTE: UFBoot does not converge, continue at least 100 more iterations
Estimate model parameters (epsilon = 0.100)
BETTER TREE FOUND at iteration 404: -322272.600
Iteration 410 / LogL: -322285.477 / Time: 8h:38m:14s (1h:59m:6s left)
Iteration 420 / LogL: -322301.413 / Time: 8h:48m:0s (1h:45m:51s left)
Iteration 430 / LogL: -322282.019 / Time: 8h:58m:15s (1h:32m:50s left)
Iteration 440 / LogL: -322289.529 / Time: 9h:8m:22s (1h:19m:56s left)
Iteration 450 / LogL: -322340.270 / Time: 9h:18m:17s (1h:7m:8s left)
Log-likelihood cutoff on original alignment: -322483.802
Iteration 460 / LogL: -322282.438 / Time: 9h:27m:34s (0h:54m:24s left)
Iteration 470 / LogL: -322444.603 / Time: 9h:38m:13s (0h:41m:55s left)
Iteration 480 / LogL: -322285.211 / Time: 9h:48m:47s (0h:29m:30s left)
Iteration 490 / LogL: -322273.368 / Time: 9h:58m:29s (0h:17m:8s left)
Iteration 500 / LogL: -322287.496 / Time: 10h:8m:27s (0h:4m:52s left)
Log-likelihood cutoff on original alignment: -322438.844
NOTE: Bootstrap correlation coefficient of split occurrence frequencies: 0.957
NOTE: UFBoot does not converge, continue at least 100 more iterations
Iteration 510 / LogL: -322285.405 / Time: 10h:18m:56s (1h:49m:26s left)
Estimate model parameters (epsilon = 0.100)
BETTER TREE FOUND at iteration 518: -322270.989
Iteration 520 / LogL: -322404.630 / Time: 10h:30m:25s (1h:59m:2s left)
Iteration 530 / LogL: -322274.951 / Time: 10h:41m:4s (1h:46m:38s left)
Iteration 540 / LogL: -322283.692 / Time: 10h:50m:41s (1h:34m:9s left)
Iteration 550 / LogL: -322279.347 / Time: 11h:0m:33s (1h:21m:49s left)
Log-likelihood cutoff on original alignment: -322438.844
Iteration 560 / LogL: -322297.335 / Time: 11h:10m:36s (1h:9m:34s left)
Iteration 570 / LogL: -322296.112 / Time: 11h:21m:7s (0h:57m:27s left)
Iteration 580 / LogL: -322327.100 / Time: 11h:30m:40s (0h:45m:19s left)
Estimate model parameters (epsilon = 0.100)
BETTER TREE FOUND at iteration 583: -322269.476
Iteration 590 / LogL: -322292.445 / Time: 11h:41m:52s (1h:50m:49s left)
Estimate model parameters (epsilon = 0.100)
BETTER TREE FOUND at iteration 598: -322260.090
Iteration 600 / LogL: -322295.931 / Time: 11h:52m:20s (1h:56m:32s left)
Log-likelihood cutoff on original alignment: -322438.844
NOTE: Bootstrap correlation coefficient of split occurrence frequencies: 0.954
NOTE: UFBoot does not converge, continue at least 100 more iterations
Iteration 610 / LogL: -322264.202 / Time: 12h:2m:42s (1h:46m:48s left)
Iteration 620 / LogL: -322262.751 / Time: 12h:13m:7s (1h:34m:45s left)
Iteration 630 / LogL: -322374.053 / Time: 12h:22m:50s (1h:22m:40s left)
Iteration 640 / LogL: -322333.251 / Time: 12h:32m:43s (1h:10m:40s left)
Estimate model parameters (epsilon = 0.100)
BETTER TREE FOUND at iteration 642: -322256.484
Iteration 650 / LogL: -322268.459 / Time: 12h:43m:12s (1h:48m:11s left)
Log-likelihood cutoff on original alignment: -322438.844
Estimate model parameters (epsilon = 0.100)
BETTER TREE FOUND at iteration 651: -322254.602
Estimate model parameters (epsilon = 0.100)
BETTER TREE FOUND at iteration 652: -322246.983
Iteration 660 / LogL: -322286.387 / Time: 12h:55m:43s (1h:48m:17s left)
Iteration 670 / LogL: -322261.913 / Time: 13h:5m:50s (1h:36m:19s left)
Iteration 680 / LogL: -322274.700 / Time: 13h:15m:31s (1h:24m:21s left)
Iteration 690 / LogL: -322262.587 / Time: 13h:25m:8s (1h:12m:27s left)
Iteration 700 / LogL: -322264.862 / Time: 13h:35m:4s (1h:0m:38s left)
Log-likelihood cutoff on original alignment: -322432.797
NOTE: Bootstrap correlation coefficient of split occurrence frequencies: 0.946
NOTE: UFBoot does not converge, continue at least 100 more iterations
Iteration 710 / LogL: -322285.434 / Time: 13h:44m:58s (1h:44m:43s left)
Iteration 720 / LogL: -322271.019 / Time: 13h:54m:42s (1h:32m:52s left)
Iteration 730 / LogL: -322309.011 / Time: 14h:4m:44s (1h:21m:6s left)
Estimate model parameters (epsilon = 0.100)
BETTER TREE FOUND at iteration 737: -322246.170
Iteration 740 / LogL: -322261.088 / Time: 14h:15m:46s (1h:52m:19s left)
Iteration 750 / LogL: -322374.305 / Time: 14h:25m:54s (1h:40m:34s left)
Log-likelihood cutoff on original alignment: -322432.797
Iteration 760 / LogL: -322286.610 / Time: 14h:35m:58s (1h:28m:52s left)
Estimate model parameters (epsilon = 0.100)
BETTER TREE FOUND at iteration 762: -322243.551
Iteration 770 / LogL: -322273.484 / Time: 14h:47m:15s (1h:46m:8s left)
Iteration 780 / LogL: -322255.340 / Time: 14h:57m:6s (1h:34m:25s left)
Iteration 790 / LogL: -322466.118 / Time: 15h:7m:2s (1h:22m:46s left)
Iteration 800 / LogL: -322250.502 / Time: 15h:16m:58s (1h:11m:9s left)
Log-likelihood cutoff on original alignment: -322432.797
NOTE: Bootstrap correlation coefficient of split occurrence frequencies: 0.965
NOTE: UFBoot does not converge, continue at least 100 more iterations
Iteration 810 / LogL: -322296.836 / Time: 15h:26m:47s (1h:43m:6s left)
Iteration 820 / LogL: -322265.585 / Time: 15h:36m:11s (1h:31m:26s left)
Iteration 830 / LogL: -322267.854 / Time: 15h:45m:54s (1h:19m:52s left)
Iteration 840 / LogL: -322272.910 / Time: 15h:55m:33s (1h:8m:20s left)
Iteration 850 / LogL: -322255.771 / Time: 16h:5m:21s (0h:56m:51s left)
Log-likelihood cutoff on original alignment: -322432.797
Iteration 860 / LogL: -322295.635 / Time: 16h:15m:18s (0h:45m:24s left)
Iteration 870 / LogL: -322305.116 / Time: 16h:24m:39s (0h:33m:59s left)
Estimate model parameters (epsilon = 0.100)
BETTER TREE FOUND at iteration 871: -322237.884
Iteration 880 / LogL: -322259.471 / Time: 16h:35m:19s (1h:43m:2s left)
Iteration 890 / LogL: -322245.926 / Time: 16h:44m:41s (1h:31m:32s left)
Iteration 900 / LogL: -322262.592 / Time: 16h:54m:31s (1h:20m:7s left)
Log-likelihood cutoff on original alignment: -322432.797
NOTE: Bootstrap correlation coefficient of split occurrence frequencies: 0.963
NOTE: UFBoot does not converge, continue at least 100 more iterations
Iteration 910 / LogL: -322271.974 / Time: 17h:4m:16s (1h:41m:24s left)
Iteration 920 / LogL: -322241.910 / Time: 17h:14m:12s (1h:30m:1s left)
Iteration 930 / LogL: -322265.979 / Time: 17h:24m:18s (1h:18m:41s left)
Iteration 940 / LogL: -322279.370 / Time: 17h:33m:55s (1h:7m:20s left)
Iteration 950 / LogL: -322446.717 / Time: 17h:43m:22s (0h:56m:1s left)
Log-likelihood cutoff on original alignment: -322396.809
Iteration 960 / LogL: -322254.016 / Time: 17h:52m:56s (0h:44m:45s left)
Estimate model parameters (epsilon = 0.100)
BETTER TREE FOUND at iteration 967: -322236.181
Iteration 970 / LogL: -322245.103 / Time: 18h:2m:42s (1h:48m:22s left)
Iteration 980 / LogL: -322247.202 / Time: 18h:12m:16s (1h:37m:3s left)
Iteration 990 / LogL: -322251.639 / Time: 18h:21m:53s (1h:25m:47s left)
Iteration 1000 / LogL: -322245.192 / Time: 18h:31m:33s (1h:14m:32s left)
Log-likelihood cutoff on original alignment: -322396.809
NOTE: Bootstrap correlation coefficient of split occurrence frequencies: 0.961
NOTE: UFBoot does not converge, continue at least 100 more iterations
WARNING: bootstrap analysis did not converge. You should rerun with higher number of iterations (-nm option)
TREE SEARCH COMPLETED AFTER 1001 ITERATIONS / Time: 18h:32m:31s

--------------------------------------------------------------------
|                    FINALIZING TREE SEARCH                        |
--------------------------------------------------------------------
Performs final model parameters optimization
Estimate model parameters (epsilon = 0.010)
1. Initial log-likelihood: -322236.181
2. Current log-likelihood: -322236.136
3. Current log-likelihood: -322236.097
4. Current log-likelihood: -322236.063
5. Current log-likelihood: -322236.041
6. Current log-likelihood: -322236.008
7. Current log-likelihood: -322235.984
8. Current log-likelihood: -322235.950
9. Current log-likelihood: -322235.938
10. Current log-likelihood: -322235.917
Optimal log-likelihood: -322235.902
Site proportion and rates:  (0.017,0.017) (0.015,0.100) (0.026,0.193) (0.038,0.284) (0.055,0.397) (0.119,0.548) (0.161,0.705) (0.232,0.941) (0.194,1.351) (0.144,2.097)
Parameters optimization took 10 rounds (159.151 sec)
BEST SCORE FOUND : -322235.902
Creating bootstrap support values...
Split supports printed to NEXUS file AmiC2_alignment.faa.splits.nex
Total tree length: 398.149

Total number of iterations: 1001
CPU time used for tree search: 1008556.930 sec (280h:9m:16s)
Wall-clock time used for tree search: 66028.917 sec (18h:20m:28s)
Total CPU time used: 1021959.899 sec (283h:52m:39s)
Total wall-clock time used: 66912.876 sec (18h:35m:12s)

Computing bootstrap consensus tree...
Reading input file AmiC2_alignment.faa.splits.nex...
500 taxa and 2549 splits.
Consensus tree written to AmiC2_alignment.faa.contree
Reading input trees file AmiC2_alignment.faa.contree
Log-likelihood of consensus tree: -322241.594

Analysis results written to: 
  IQ-TREE report:                AmiC2_alignment.faa.iqtree
  Maximum-likelihood tree:       AmiC2_alignment.faa.treefile
  Likelihood distances:          AmiC2_alignment.faa.mldist

Ultrafast bootstrap approximation results written to:
  Split support values:          AmiC2_alignment.faa.splits.nex
  Consensus tree:                AmiC2_alignment.faa.contree
  Screen log file:               AmiC2_alignment.faa.log

Date and Time: Thu Apr  7 04:47:58 2022
