# Supplementary material for: Evolution of longitudinal division in multicellular bacteria of the Neisseriaceae family
Source: Nat Commun. 2022 Aug 22;13:4853. doi: 10.1038/s41467-022-32260-w (PMC9395523; doi:10.1038/s41467-022-32260-w)
Supplement: Supplementary file 17 — Supplementary Data 6 [file 41467_2022_32260_MOESM17_ESM.zip › Supplementary Data 6/MraZ_75G.aln]

>29535_AP671_00691 Transcriptional regulator MraZ
----------------------------------MFGGAHELSIDSKGRLAIPAKFRDIL
LRHY-----TPSVVVTLDSRQKLLMYPESEWAKVAEQLLRLKTAGNPVLQRYQNLLLHNA
DTLEWDSAGRVLLPANLRKRVDFDKEVTLVGRANRLELWGREQWEAEMALALDDDPEELA
FQLSQTDLQL----
>29537_AP862_00203 Transcriptional regulator MraZ
----------------------------------MFGGAHELSIDSKGRLAIPAKFRDVL
LRHY-----TPSVVVTLDSRQKLLMYPESEWAKVAEQLLKLKTAGNPMLQRYQNLLLHNA
DTLEWDSAGRVLIPANLRKRVDFEKDVTLVGRANRLELWGREQWEAEMTQALDDDPEELA
FQLSQTDLQL----
>463_00614 Transcriptional regulator MraZ
MVKISYSVDWWGIVGQSVCSVPININNLTRKKSTVFGGSHELSIDSKGRLAVPAKFREIL
LRLY-----SPALVVTLESRQKLLMYPESEWTKVAQRLLNLKTSDSPVLQRYQNLLLHNA
EVLEWDSAGRVLIPAGLRKRVVFGREVVLVGRANRLELWGREEWEAEMNQALDDDPEELA
FHLGRADLQL----
>assem_Kking_01573 Transcriptional regulator MraZ
----------------------------------MFRGTHELTIDPKGRLAIPAKFREAL
SRHFYAEDDSPKWVATLDKRERLLFYPECEWEKVELKLLNLNTNGKPNLQLYQNLLLHNA
DTLEMDSAGRVLLPPNLRRLVNFDKDVTLVGRVNRLELWGREQKLAETEAALSINPDELN
LDLSQTDLQL----
>assem_Mcere_03314 Transcriptional regulator MraZ
----------------------------------MFGGAHELSIDSKGRLAIPAKFRDIL
LRHY-----TPSIVVTLDSRQKLLMYPEAEWAKVAEQLLHLKTAGNPMLQRYQNLLLHNA
DTLEWDSAYRVLIPANLRKRVDFEKDVTLVGRANRLELWGRDQWEAEMTQALDDDPEELA
FQLSQTDLQL----
>assem_Nbene_00037 Transcriptional regulator MraZ
----------------------------------MFGGAHELSIDSKGRLAVPAKFRDIL
SRLY-----TPAVVVTLESKHKLLMYPVAEWEKVAAQLLNLKVADNPVLRRFQNLLLHNA
EILEWDSAGRVLVPAGLRKRVVFDREVVLVGRPNRLELWGREQWEAKW------------
FRLWTTILANLPSS
>assem_Nblan_02803 Transcriptional regulator MraZ
----------------------------------MFGGAHELSIDSKGRLAVPAKFRDIL
SRLY-----TPAVVVTLESKHKLLMYPVAEWEKVAAQLLNLKVADNPVLRRFQNLLLHNA
EILEWDSASRVLVPAGLRKRVDFDREVVLVGRANRLELWGREQWETEMVQALDDDPDELA
FQLGQTDLQL----
>assem_Npoly_00917 Transcriptional regulator MraZ
----------------------------------MFGGAHELSIDSKGRLAVPAKFRDIL
SRLY-----TPAVVVTLESKHKLLMYPVAEWEKVAAQLLNLKVADNPVLRRFQNLLLHNA
EILEWDSAGRVLIPAGLRKRVDFDREVVLVGRANRLELWGREQWEAEMVQALDDDPDELA
FQLSQTDLQL----
>assem_Npotu_00327 Transcriptional regulator MraZ
----------------------------------MFGGIHDLNIDSKGRLAVPAKFRDLL
LRKY-----TPALVATLESRERLLLYPESVWEQEAQRLMAANVAGNAKLSAWRDLLLNNA
EVMEMDAAGRILLPVGLRRKVMLDKEVSLTGRVNRLELWDREKFHAKDDAALDIAPEELD
FELGQIGFQL----
>assem_Nsp16475_02040 Transcriptional regulator MraZ
----------------------------------MFGGAHELSIDSKGRLAIPAKFRDIL
LRHY-----TPSIVVTLDSREKLLMYPEAEWAKVVEQLLRLKTAGNQMLQRYQNLLLHNA
DTLEWDSAGRVLIPANLRKRVDFEKDVTLVGRANRLELWGRDQWEAEMTQALDDDPEELA
FQLSQTDLQL----
>assem_Nuirg_01805 Transcriptional regulator MraZ
----------------------------------MFGGAHELSIDSKGRLAVPAKFRDIL
SRLY-----TPAVVVTLESKHKLLMYPVAEWEKVAAQLLNLKVADNPVLRRFQNLLLHNA
EILEWDSAGRVLVPAGLRKRVDFDREVVLVGRANRLELWGREQWEAEMVQALDDDPDELA
FQLSQTDLQL----
>assem_NviriM101_02827 Transcriptional regulator MraZ
----------------------------------MFGGAHELSIDSKGRLAVPAKFRDIL
SRLY-----TPAVVVTLESKHKLLMYPVAEWEKVAAQLLNLKVADNPVLRRFQNLLLHNA
EILEWDSA----------------------------------------------------
--------------
>assem_NviriM226_00602 Transcriptional regulator MraZ
----------------------------------MFGGAHELSIDSKGRLAVPAKFRDIL
SRLY-----TPAVVVTLESKHKLLMYPVAEWEKVAAQLLNLKVADNPVLRRFQNLLLHNA
EILEWDSA----------------------------------------------------
--------------
>assem_Salvi_01507 Transcriptional regulator MraZ
----------------------------------MFGGAYELSIDSKGRLAIPAKFRDLL
ARHF-----TPVLVATLEKRTHLLLYPESSWRSVEAQLLQLPVAGNRVLQAYQNLLLHNA
DTLDLDSAGRVLLPAHLRRLVNFEREVYVVGRANRIEVWGRALWEEQNNAALDMDEDMLA
AELGKTQLQL----
>Crenobacter_cavernae_00895 Transcriptional regulator MraZ
----------------------------------MFGGVSIVSLDSKGRLAIPARHRESL
LSAF-----GSRLTVTLDSPDHLLIYPEPNWREVESRLLKLP-TGNPSVKAYQRVMLGHA
EPLDMDGNGRVLLPARLRERSKLDKEVALVGMGNRFELWNAADWERVTDEALNIEPADLE
PHLGDFSL------
>Crenobacter_intestini_01397 Transcriptional regulator MraZ
-----------------------------------MIGVSVLSIDNKGRLAIPARHRETL
LSDF-----GNKLVVTLESTKTLLIYPEPNWRPVEEKLLRMR-AGSAVLQSYQRLVLGHA
EQLEMDSAGRVLLPARLRALVMLDKEVALVGMGNRFELWDAVKWEEQTREALALDPAALA
AELGDFTL------
>Crenobacter_luteus_00349 Transcriptional regulator MraZ
----------------------------------MFGGVSIVSLDSKGRLAIPARHRESL
LSAF-----GRRLTVTLDAPDHLLIYPEPNWREVEARLLKLP-TTNPAVKAYQRVVLGHA
EPLDMDGNGRVLLPSRLRERARLDKEVALVGMGNRFELWNAADWERVTDEALSIDPADLE
QHLGDFSL------
>Crenobacter_sedimenti_00859 Transcriptional regulator MraZ
-----------------------------------MIGVSVLSIDNKGRLAIPARHRETL
LSDF-----GNKLVVTLESTKALLIYPEPNWRPVEEKLLRMR-AGSPVLQSYQRLVLGHA
EQLEMDSAGRVLLPSRLRQLVMLDKEVALVGMGNRFELWDAVKWEEQTRAALALDPAALA
AELGDFTL------
>Eikenella_corrodens_00488 Transcriptional regulator MraZ
----------------------------------MFGGVHELSIDSKGRLAIPAKFRDLL
VRHY-----TPSLVVTVEARTHLVMYPEAEWQKTAENLQAMNVSGNPAARMFRDLMLNHA
ETLDLDASGRILLPPSLRRRVQFDKEVTLVGRADRLELWNRERWEANMNAVLDMDPDELA
EQLDKAGFRL----
>Eikenella_exigua_00287 Transcriptional regulator MraZ
----------------------------------MFGGVHELSIDSKGRLAIPAKFRDLL
ARHY-----TPSLVVTVEARTHLVMYPEAEWQKTAENLQAMNVSGNPVARMFRDLMLNHA
ETLDLDASGRILLPPSLRRRVQFDKEVTLVGRADRLELWNRERWEANMNAVLDMDPDELA
EQLDKAGFRL----
>Eikenella_halliae_00096 Transcriptional regulator MraZ
----------------------------------MFGGVHELSIDSKGRLAIPAKFRDLL
ARHY-----TPSLVVTVEARTHLVMYPEAEWQKTAENLQAMNVSGNPAARMFRDLMLNHA
ETLDLDASGRILLPPSLRRRVQFDKEVTLVGRADRLELWNRERWEANMNAVLDMDPDELA
EQLDKAGFRL----
>Eikenella_longinqua_00477 Transcriptional regulator MraZ
----------------------------------MFGGVHELSIDSKGRLAIPAKFRDLL
ACHY-----TPSLVVTVEARTHLVMYPEAEWQKTAENLQAMNVSGNPAARMFRDLMLNHA
ETLDLDASGRILLPPSLRRRVQFDKEVTLVGRADRLELWNREQWEANMNAVLDMDPDELA
AQLDKAGFRL----
>gonorrhoeae_clean_01614 Transcriptional regulator MraZ
----------------------------------MFGGAHELSIDSKGRLAVPAKFRDIL
SRLY-----TPAVVATLESKHKLLMYPVAEWEKVAAQLLNLKVADNPVLRRFQNLLLHNA
EILEWDSAGRVLVPAGLRKRVDFDREVVLVGRANRLELWGREQWEAEMVQALDDDPDELA
FQLSQTDLQL----
>Kingella_bonacorsii_01853 Transcriptional regulator MraZ
----------------------------------MFRGSHELTLDNKGRLAIPAKFRDAL
SRDF----DTQRIVATLDSRDRLLFYPEGEWEKVEQQLLSLNVKGKPNLQLYQNLLLHNA
ETLELDSAGRVLLPQNLRRLVNFDKDVMLVGRVNRLELWGLEQKMAETEKALSIDPDELD
FDLSQTDLQL----
>Kingella_denitrificans_00928 Transcriptional regulator MraZ
----------------------------------MFRGSHDLTIDTKGRLAIPAKLREVL
SRRFKTDENEPNWVVTLDSRKRLLFYPESEWEKVEQKLLNLNVNGKPNLQLYQNLLLHNA
ETLEMDSAGRVLLPANLRRLVNFDKEVSLLGRVNRLELWDREQKQAETEAALSIDETELN
FDLSQTDLQL----
>Kingella_negevensis_00737 Transcriptional regulator MraZ
----------------------------------MFRGSHELTIDNKGRLAIPAKFRDVL
SREF----AENTLVATLDSRDRLLVYPECEWEKVERQLLALNVKGKPNLQLYQNLLLHNA
DTLELDGAGRVLLPANLRRLVNFDKDVMLVGRVNRLELWGREQKLAKTEAALSIDPDELD
FDLSQTDLQL----
>Kingella_oralis_00476 Transcriptional regulator MraZ
----------------------------------MFRGSHELTLDNKGRLAIPAKFRDAL
SRDF----DTQRIVATLDSRDRLLFYPEGEWEKVEQQLLSLNVKGKPNLQLYQNLLLHNA
ETLELDSAGRVLLPQNLRRLVNFDKDVMLVGRVNRLELWGLEQKMAETEKALSIDPDELD
FDLSQTDLQL----
>Narctica_DSMZ103136_01965 Transcriptional regulator MraZ
----------------------------------MFGGVHELSIDSKGRLAIPAKFRELL
LRRY-----TPAIVATLDSRYRLLMYPEQEWESVARQLLNMKVAGKPTLQLYQNLLLHNA
DTLELDGAGRVLLPANLRRRVDFDKEVTLVGRANRMELWGRAHWEAEMNQALDIDPDELA
FELSTTDLQL----
>Ndenitrificans_CCUG17229_01961 Transcriptional regulator MraZ
----------------------------------MFGGSHELSIDSKGRLAIPAKFRDLL
SRQY-----TPSLVVTLDSRQKLLLYPEAEWARVSAQLLSMKVAGNPTLQRYQNLLLHNA
ETLEWDGSGRILISANLRKRVDFDKEVTLVGRANRLELWGRQHWEEEMNQALDIDPDELA
FQLSQTDLQL----
>Ndenitrificans_DSMZ17675_02014 Transcriptional regulator MraZ
----------------------------------MFGGSHELSIDSKGRLAIPAKFRDLL
LRRY-----TPAVVATLDSRQKILMYPESEWERVSQQLLALKTAGNPMLQRYQNLLLHNA
DTLEWDSAGRVLLPANLRRRVDFEKEVTLVGRANRLELWGREHWEHEMNQALDDDADELA
FQLSQTDLQL----
>Ndumasiana_DSMZ104677_02309 Transcriptional regulator MraZ
----------------------------------MFGGVHELSIDSKGRLAIPAKFRELL
LRHY-----TPAVVATLDSRSRLLIYPEPEWGKVAEQLLSLKVAGNPTLQRYQNLLLHNA
DTLELDTAGRVLLPANLRRRVDFDKEVTLVGRANRLELWGREHWEAEMNQALDIDPDELA
FQLSQTDLQL----
>Neisseria_animalis_00723 Transcriptional regulator MraZ
----------------------------------MFGGSHELSIDSKGRLAIPAKFRELL
LRRY-----TPAVVVTLDSRQKILMYPEAEWERVSQQLLALKTAGNPMLQRYQNLLLHNA
DTLEWDSAGRVLLPANLRRRVDFEKEVTLVGRANRMELWGREHWEHEMNQALDADADELA
FQLSQTDLQL----
>Neisseria_animaloris_01327 Transcriptional regulator MraZ
----------------------------------MFGGVHELSIDSKGRLAIPAKFRELL
LRHY-----TPAVVATLDSRSRLLIYPEPEWGKVAEQLLSLKVAGNPTLQRYQNLLLHNA
DTLELDTAGRVLLPANLRRRVDFDKEVTLVGRANRLELWGREHWEAEMNQALDIDPDELA
FQLSQTDLQL----
>Neisseria_bacilliformis_00477 Transcriptional regulator MraZ
----------------------------------MFGGIHDLNIDSKGRLAVPAKFRDLL
LRKY-----TPALVATLESRERLLLYPESVWEQEAQRLMAANVAGNAKLSAWRDLLLNNA
EVMEMDAAGRILLPAGLRRKVMLDKEVSLTGRVNRLELWDREKFHAKDDAALDIDPEELD
FELGQIGFQL----
>Neisseria_brasiliensis_00743 Transcriptional regulator MraZ
----------------------------------MFGGSHELSIDSKGRLAIPAKFRDLL
SRQY-----TPSLVVTLDSRQKLLLYPEAEWARVSAQLLGMKVAGNPVLQRYQNLLLHNA
ETLEWDGSGRILISANLRKRVDFDKEVTLVGRANRLELWGRQHWEEEMNQALDIDPDELA
FQLSQTDLQL----
>Neisseria_canis_00553 Transcriptional regulator MraZ
----------------------------------MFGGVHELSIDSKGRLAIPAKFRELL
LRRY-----TPSVVVTLDSRSRMLIYPESVWEGVAAQLLALPVAGKPVLQRYQNLLLHNA
DTLELDGAGRILLPANLRKRVDFDKEVTLVGRANRLELWGREHWEAEMEQALDADPEDLE
MELAQTDLQL----
>Neisseria_chenwenguii_01452 Transcriptional regulator MraZ
----------------------------------MFGGSHELSIDSKGRLAIPAKFRDLL
LRHY-----TPSIVVTLDSRQKMLMYPEAEWEQVSKQLLSLKTAGNPVLQRYQNLLLHNA
DTLEWDSAGRILLPANLRKRVDFEKEVTLVGRANRLELWGRENWEAEMNQALDDDPDELA
FQLSQTDLQL----
>Neisseria_cinerea_01263 Transcriptional regulator MraZ
----------------------------------MFGGAHELSIDSKGRLAVPAKFRDIL
SRLY-----TSAVVVTLESKHKLLMYPVAEWEKVAAQLLNLKVADNPVLRRFQNLLLHNA
EILEWDSAGRVLVPAGLRKRVVFDREVVLVGRANRLELWGREQWEAEMVQALDDDPGELA
FQLSQTDLQL----
>Neisseria_dentiae_02186 Transcriptional regulator MraZ
----------------------------------MFGGVHELSIDSKGRLAIPAKFRELL
LRHY-----TPAVVATLDSRSRLLIYPEAEWEGVARQLLALKTAGNPTLQRYQNLLLHNA
DTLELDTAGRVLLPANLRRRVDFDKEVTLVGRANRLELWGREHWEAEMDQALDIDPDELA
SELSQTDLQL----
>Neisseria_flavescens_01562 Transcriptional regulator MraZ
----------------------------------MFGGAHELSMDSKGRLAIPAKFRDIL
LRRY-----TPAIVVTLDSRKKLLMYPEPIWEEKAEQILKLKVAGNESLQRYQNLLLHNA
EILEWDSAGRVLIPANLRKRVDFEKEVTLVGRANRMELWGREHWEEEMNQALDIDPDELA
FQLSQTDLQL----
>Neisseria_lactamica_01159 Transcriptional regulator MraZ
----------------------------------MFGGAHELSIDSKGRLAVPAKFRDIL
SRLY-----TPAVVVTLESKHKLLMYPVAEWEKVAAQLLNLKVADNPVLRRFQNLLLHNA
EILEWDGAGRVLLPAGLRKRVVFDREVVLVGRANRLELWGREQWEAEMVQALDDDPEELA
FQLSQTDLQL----
>Neisseria_mucosa_02384 Transcriptional regulator MraZ
----------------------------------MFGGAHELSIDSKGRLAIPAKFRDIL
LRHY-----TPSIVVTLDSRQKLLMYPEAEWAKVAEQLLHLKTAGNPMLQRYQNLLLHNA
DTLEWDSAGRVLIPANLRKRVDFEKDVTLVGRANRLELWGRDQWEAEMTQALDDDPEELA
FQLSQTDLQL----
>Neisseria_polysacchareae_00648 Transcriptional regulator MraZ
----------------------------------MFGGAHELSIDSKGRLAVPAKFRDIL
SRLY-----TPAVVVTLESKHKLLMYPVAEWEKVAAQLLNLKVADNPVLRRFQNLLLHNA
EILEWDSAGRVLVPAGLRKRVDFDREVVLVGRANRLELWGREQWEAEMVQALDDDPDELA
FQLSQTDLQL----
>Neisseria_shayeganii_00273 Transcriptional regulator MraZ
--------------------------------------MHELSIDSKGRLAIPAKFRELL
SRHY-----SPALVVTLDSRSHFLLYPEAEWQKTAAAIMAMDVNGKPHAKRYQSMVLHNA
ETLELDSAGRILLPAHLRRRVDFDKEVTLVGRVDRLELWGRERWEADMNALLDMDADELD
AELAEAGFRL----
>Neisseria_sicca_01727 Transcriptional regulator MraZ
----------------------------------MFGGAHELSIDSKGRLAIPAKFRDIL
LRHY-----TPSIVVTLDSRQKLLMYPEAEWAKVAEQLLHLKTAGNPMLQRYQNLLLHNA
DTLEWDSAGRVLIPANLRKRVDFEKDVTLVGRANRLELWGRDQWEAEMTQALDDDPEELA
FQLSQTDLQL----
>Neisseria_subflava2_01455 Transcriptional regulator MraZ
----------------------------------MFGGAHELSMDSKGRLAIPAKFRDIL
LRRY-----TPAIVVTLDSRKKLLMYPEPVWEEKAEQILKLKVAGNESLQRYQNLLLHNA
EILEWDSAGRVLIPANLRKRVDFEKEVTLVGRANRMELWGREHWEEEMNQALDIDPDELA
FQLSQTDLQL----
>Neisseria_subflava_00077 Transcriptional regulator MraZ
----------------------------------MFGGAHELSMDSKGRLAIPAKFRDIL
LRRY-----TPAIVVTLDSRKKLLMYPEPVWEEKAEQILKLKVAGNESLQRYQNLLLHNA
EILEWDSAGRVLIPANLRKRVDFEKEVTLVGRANRMELWGREHWEEEMNQALDIDPDELA
FQLSQTDLQL----
>Neisseria_wadsworthii_00717 Transcriptional regulator MraZ
----------------------------------MFGGVHELSIDSKGRLAIPAKFRELL
LRRY-----TPSVVVTLDSRSRMLIYPESVWEGVAAQLLALPVAGKPVLQRYQNLLLHNA
DTLELDGAGRILLPANLRKRVDFDKEVTLVGRANRLELWGREHWEAEMEQALDADPEDLE
MELAQTDLQL----
>Neisseria_weaveri_00970 Transcriptional regulator MraZ
----------------------------------MFGGVYELTIDSKGRLAIPAKFRDLL
SKKY-----TPSVVVTIDSRQRLLVYPESEWERVVGQLLALKVAGNAKLQSYQNLLLHNA
DTLDLDASGRVLLPANLRRRVDFDKEVTLVGRANRMELWGRQHWEDEINRALDIDPDELA
FELSQTDLQL----
>Neisseria_zalophi_00137 Transcriptional regulator MraZ
----------------------------------MFGGVHELSIDSKGRLAIPAKFRELL
LRNY-----TPAVVATLDSRHRLLIYPESEWGRVANQLLALKVAGNPTLQRYQNLLLHNA
DTLELDTAGRVLLPANLRRRVDFDKEVTLVGRANRLELWGREHWEAEMNQALDIDEEELS
FQLSQTDLQL----
>Neisseria_zoodegmatis_00360 Transcriptional regulator MraZ
----------------------------------MFGGVHELSIDSKGRLAIPAKFRELL
LRHY-----TPAVVATLDSRSRLLIYPEPEWGKVAEQLLSLKVAGNPTLQRYQNLLLHNA
DTLELDTAGRVLLPTNLRRRVDFDKEVTLVGRANRLELWGREHWEAEMNQALDIDPDELA
FQLSQTDLQL----
>Nelongata_ATCC29315_00520 Transcriptional regulator MraZ
----------------------------------MFGGIHDLNIDSKGRLAVPAKFRDLL
LRRY-----TPALVATLENRERLLLYPESVWEQEAARLMAVNAAGNPVLSAWRDLLLNNA
EVLEMDAAGRILLPAGLRRKVRLDKEVSLTGRMNRLELWDREKYHLKDEAALDIDPEELA
SELGQAGFQL----
>Niguanae_02472 Transcriptional regulator MraZ
----------------------------------MFGGSHELSIDSKGRLAIPAKFRDLL
SRRY-----TLSLVLTLDSRQKLLLYPEAEWERVSTQLLGMKVAGNPVLQRYQNLLLHNA
ETLEWDGSGRILISANLRKRVDFDKEVTLVGRANRLELWGRQHWEEEMNQALDINPDELA
FQLGQTDLKL----
>Nlactamica_NS19_01712 Transcriptional regulator MraZ
----------------------------------MFGGAHELSIDSKGRLAVPAKFRDIL
SRLY-----TPAVVVTLESKHKLLMYPVAEWEKVAAQLLNLKVADNPVLRRFQNLLLHNA
EILEWDGAGRVLLPAGLRKRVVFDREVVLVGRANRLELWGREQWEAEMVQALDDDPEELA
FQLSQTDLQL----
>Nmacacae_DSMZ19175_02283 Transcriptional regulator MraZ
----------------------------------MFGGAHELSIDSKGRLAIPAKFRDIL
LRHY-----TPSIVVTLDSRQKLLMYPEAEWAKVAEQLLHLKTAGNPMLQRYQNLLLHNA
DTLEWDSAGRVLIPANLRKRVDFEKDVTLVGRANRLELWGRDQWEAEMTQALDDDPEELA
FQLSQTDLQL----
>Nmeningitidis_8013_00419 Transcriptional regulator MraZ
----------------------------------MFGGAHELSIDSKGRLAVPAKFRDIL
SRLY-----TPAVVVTLESKHKLLMYPVAEWEKVAAQLLNLKVADNPVLRRFQNLLLHNA
EILEWDSAGRVLLPAGLRKRVDFDREVVLVGRANRLELWGREQWEAEMVQALDDDPDELA
FQLGQTDLQL----
>Nmucosa_heidelbergensis_02085 Transcriptional regulator MraZ
----------------------------------MFGGSHELSIDNKGRLAIPAKFRDLL
SRQY-----TPSLVVTLDSRQKLLLYPEAEWARVSAQLLGMKVAGNPVLQRYQNLLLHNA
ETLEWDGSGRILISANLRKRVDFDKEVTLVGRANRLELWGRQQWEAEMEQALDIDPDELS
FQLSQTDLQL----
>Nmusiculi_02408 Transcriptional regulator MraZ
----------------------------------MFGGVHELSIDSKGRLAVPAKFRELL
LRHY-----TPAVVATLDSRSRLLIYPEAEWAGVAKQLLALKTAGNPTLQRYQNLLLHNA
DTLELDTAGRVLLPANLRRRVDFDKEVTLVGRANRLELWGREHWEAEMDRALDIDPDELA
SELGQTDLQL----
>Nsp_10022_02756 Transcriptional regulator MraZ
----------------------------------MFGGSHELSIDSKGRLAIPAKFRDLL
SRQY-----TPSLVVTLDSRQKLLLYPEAEWARVSAQLLGMKVAGNPVLQRYQNLLLHNA
ETLEWDGSGRILISANLRKRVDFDKEVTLVGRANRLELWGRHHWEEEINQALDIDPDELA
FQLSQTDLQL----
>Nsp_83E034_00832 Transcriptional regulator MraZ
----------------------------------MFGGVHELSIDSKGRLAIPAKFRELL
LRRY-----TPSVVVTLDSRSRMLIYPESVWEGVAAQLLALPVAGKPVLQRYQNLLLHNA
DTLELDGAGRILLPANLRKRVDFDKEVTLVGRANRLELWGREHWEAEMEQALDADPEDLE
MELAQTDLQL----
>Nsp_DentCa1247_02575 Transcriptional regulator MraZ
----------------------------------MFGGVHELSIDSKGRLAIPAKFRELL
LRHY-----TPAVVATLDSRSRLLIYPESEWQKVAEQLLSLKVAGNLALQRYQNLLLHNA
DTLELDTAGRVLLPANLRRRVDFDKDVTLVGRANRLELWGRKHWEDEMNKALDIDPDELA
FQLSQTDLQL----
>Nsp_KEM232_01939 Transcriptional regulator MraZ
----------------------------------MFGGIHDLNIDSKGRLAVPAKFRDLL
LRKY-----TPALVATLENRERLLLYPESVWEQEAQRLMSVNVAGNAKLSAWRDLLLNNA
EVMEMDAAGRILLPANLRRKVQLDKEVALTGRVNRLELWDREVFHAKDDAALDIDPEELD
FELGQIGFQL----
>Nsp_oraltaxon014_01813 Transcriptional regulator MraZ
----------------------------------MFGGVHELSIDSKGRLAIPAKFRDIL
LRRY-----TPAVVVTLDSRQRLLMYPESEWEKVSQQLLALKVNGNPVLQRYQNLLLHNA
ELLEWDSAGRILLSANLRKRVDFEKEVTLAGRANRLELWGREHWEAEMNQALDINPEELD
YQLSQTDLQL----
>Nsp_ZJ785_00295 Transcriptional regulator MraZ
----------------------------------MFGGSHELSIDSKGRLAIPAKFRDLL
SRQY-----TPSLVVTLDSRQKLLLYPEAEWARVSAQLLNMKVAGNSVLQRYQNLLLHNA
ETLEWDASGRILISANLRKRVDFDKEVTLVGRANRLELWGRQHWEEEMNQALDIDPDELA
FQLSQTDLQL----
>Sacetivorans_DSM19021_00389 Transcriptional regulator MraZ
----------------------------------MFGGAYELSIDSKGRLAIPAKFRDLL
ARHY-----SSVLVATLERRTHLLLYPETQWRTVESQLLALPTAGNKVLQAYQNLLLHNA
DTVELDSAGRVLLSPNLRRLMAFDKEVYVVGRSNRLEVWGRACWEEQNNAALDMDEDMLA
AELSKTQLQL----
>Usuis_02338 Transcriptional regulator MraZ
----------------------------------MFGGVHELSIDSKGRLAIPAKFRELL
LRHY-----TPAVVATLDSRHRLLVYPEPEWEGVAKQLLGLKVAGNPALQRYQNLLLHNA
DTLELDTAGRVLLPANLRRRVDFDKEVTLVGRANRLELWGREHWEAEMNQALDIDPDELA
FELSKTDLQL----
>Utestudinis_DSMZ26510_00283 Transcriptional regulator MraZ
MI-----TEW----------------------DKVFGGVHELSIDSKGRLAIPAKFREML
LRHY-----TPAVVATLDSRHRLLIYPEPEWEGVARQLLGLKVAGNPALQRYQNLLLHNA
DTLELDTAGRVLLPANLRRRVDFDKEVTLVGRANRLELWGREHWEEEMNQALDIDADELA
FELSKTDLQL----
>Vitreoscilla_massiliensis_01981 Transcriptional regulator MraZ
----------------------------------MFNGVQELTVDAKGRLAIPTKFRTPL
QDIS-----GSHLYVTLESRDYLILYPEPAWRDVEAQLLAMPVAGNSVLKKFQQLVLGHA
EALQPDTAGRILLPPSLRKLVRFDTEVTMVGRGNRMELWSRTAWDEQTNAALDIDEDELA
EELGKTTLRL----
>Vstercoraria_DSM513_00097 Transcriptional regulator MraZ
----------------------------------MLNGIQELTIDAKGRLVIPSKFRDAL
LRHD-----SNELMVTLERRNHLLLYPKQEWKAVEVQLLALPVQSNLVLRRFQQLVLSHA
ESVTMDAMGRVLLPQNLRKLVNFESEVTLVGRGNRMELWSRAAWDEQIQAALDIDENILA
EELGKTTLRL----
