# Supplementary material for: Evolution of longitudinal division in multicellular bacteria of the Neisseriaceae family
Source: Nat Commun. 2022 Aug 22;13:4853. doi: 10.1038/s41467-022-32260-w (PMC9395523; doi:10.1038/s41467-022-32260-w)
Supplement: Supplementary file 17 — Supplementary Data 6 [file 41467_2022_32260_MOESM17_ESM.zip › Supplementary Data 6/MraZ_75G.aln.iqtree]

IQ-TREE 2.0.3 built Dec 20 2020

Input file name: MraZ_75G.aln
Type of analysis: ModelFinder + tree reconstruction + ultrafast bootstrap (1000 replicates)
Random seed number: 258722

REFERENCES
----------

To cite IQ-TREE please use:

Bui Quang Minh, Heiko A. Schmidt, Olga Chernomor, Dominik Schrempf,
Michael D. Woodhams, Arndt von Haeseler, and Robert Lanfear (2020)
IQ-TREE 2: New models and efficient methods for phylogenetic inference
in the genomic era. Mol. Biol. Evol., in press.
https://doi.org/10.1093/molbev/msaa015

To cite ModelFinder please use: 

Subha Kalyaanamoorthy, Bui Quang Minh, Thomas KF Wong, Arndt von Haeseler,
and Lars S Jermiin (2017) ModelFinder: Fast model selection for
accurate phylogenetic estimates. Nature Methods, 14:587–589.
https://doi.org/10.1038/nmeth.4285

Since you used ultrafast bootstrap (UFBoot) please also cite: 

Diep Thi Hoang, Olga Chernomor, Arndt von Haeseler, Bui Quang Minh,
and Le Sy Vinh (2018) UFBoot2: Improving the ultrafast bootstrap
approximation. Mol. Biol. Evol., 35:518–522.
https://doi.org/10.1093/molbev/msx281

SEQUENCE ALIGNMENT
------------------

Input data: 69 sequences with 194 amino-acid sites
Number of constant sites: 61 (= 31.4433% of all sites)
Number of invariant (constant or ambiguous constant) sites: 61 (= 31.4433% of all sites)
Number of parsimony informative sites: 118
Number of distinct site patterns: 170

ModelFinder
-----------

Best-fit model according to BIC: LG+I+G4

List of models sorted by BIC scores: 

Model                  LogL         AIC      w-AIC        AICc     w-AICc         BIC      w-BIC
LG+I+G4           -4626.882    9519.764 +    0.917   10113.831 -  0.00554    9954.389 +    0.916
LG+G4             -4631.922    9527.844 -   0.0161   10103.451 +    0.994    9959.201 +   0.0826
LG+R3             -4627.946    9525.892 -   0.0428   10158.995 - 8.63e-13    9967.053 -  0.00163
LG+R4             -4626.545    9527.089 -   0.0236   10202.303 -  3.4e-22    9974.786 - 3.41e-05
JTT+I+G4          -4637.742    9541.485 - 1.76e-05   10135.551 - 1.06e-07    9976.110 - 1.76e-05
JTTDCMut+I+G4     -4638.205    9542.410 - 1.11e-05   10136.476 -  6.7e-08    9977.035 - 1.11e-05
WAG+I+G4          -4638.529    9543.058 - 8.02e-06   10137.124 - 4.85e-08    9977.683 - 8.01e-06
WAG+G4            -4643.851    9551.701 - 1.07e-07   10127.308 - 6.56e-06    9983.058 - 5.45e-07
JTT+G4            -4644.787    9553.574 - 4.18e-08   10129.180 - 2.57e-06    9984.931 - 2.14e-07
JTTDCMut+G4       -4645.270    9554.540 - 2.58e-08   10130.146 - 1.59e-06    9985.897 - 1.32e-07
VT+I+G4           -4652.124    9570.248 -    1e-11   10164.315 - 6.04e-14   10004.873 - 9.99e-12
LG+R2             -4655.104    9576.207 - 5.08e-13   10170.274 - 3.07e-15   10010.832 - 5.07e-13
VT+G4             -4658.488    9580.976 - 4.68e-14   10156.583 - 2.88e-12   10012.334 -  2.4e-13
LG+F+I+G4         -4619.470    9542.939 - 8.51e-06   10677.378 - 2.35e-125   10039.654 -  2.8e-19
LG+F+G4           -4623.469    9548.939 - 4.24e-07   10641.891 - 1.19e-117   10042.385 - 7.14e-20
Dayhoff+I+G4      -4678.487    9622.974 - 3.55e-23   10217.041 - 2.15e-25   10057.599 - 3.55e-23
DCMut+I+G4        -4678.809    9623.618 - 2.58e-23   10217.685 - 1.56e-25   10058.243 - 2.57e-23
Dayhoff+G4        -4684.093    9632.186 - 3.55e-25   10207.792 - 2.19e-23   10063.543 - 1.82e-24
DCMut+G4          -4684.442    9632.885 -  2.5e-25   10208.491 - 1.54e-23   10064.242 - 1.28e-24
JTT+F+I+G4        -4635.170    9574.340 - 1.29e-12   10708.779 - 3.57e-132   10071.054 - 4.25e-26
JTTDCMut+F+I+G4   -4635.669    9575.339 - 7.85e-13   10709.778 - 2.16e-132   10072.053 - 2.58e-26
JTT+F+G4          -4641.651    9585.302 - 5.39e-15   10678.254 - 1.52e-125   10078.748 - 9.07e-28
JTTDCMut+F+G4     -4642.126    9586.252 - 3.35e-15   10679.205 - 9.42e-126   10079.699 - 5.64e-28
WAG+F+I+G4        -4641.222    9586.444 - 3.04e-15   10720.883 - 8.39e-135   10083.158 -    1e-28
WAG+F+G4          -4645.641    9593.282 - 9.96e-17   10686.235 - 2.8e-127   10086.729 - 1.68e-29
cpREV+I+G4        -4697.436    9660.872 -  2.1e-31   10254.938 - 1.27e-33   10095.497 - 2.09e-31
rtREV+F+I+G4      -4649.355    9602.709 - 8.94e-19   10737.148 - 2.47e-138   10099.424 - 2.94e-32
cpREV+G4          -4702.783    9669.566 - 2.71e-33   10245.172 - 1.67e-31   10100.923 - 1.39e-32
rtREV+F+G4        -4652.843    9607.687 - 7.42e-20   10700.639 - 2.09e-130   10101.133 - 1.25e-32
LG+I              -4704.129    9672.257 - 7.06e-34   10247.864 - 4.35e-32   10103.615 - 3.61e-33
VT+F+I+G4         -4655.671    9615.342 - 1.61e-21   10749.781 - 4.45e-141   10112.056 - 5.31e-35
Blosum62+I+G4     -4707.093    9680.187 - 1.34e-35   10274.253 -  8.1e-38   10114.812 - 1.34e-35
VT+F+G4           -4661.279    9624.558 - 1.61e-23   10717.511 - 4.53e-134   10118.005 - 2.71e-36
Blosum62+G4       -4712.788    9689.575 - 1.23e-37   10265.182 - 7.55e-36   10120.933 - 6.27e-37
rtREV+I+G4        -4712.043    9690.087 -  9.5e-38   10284.153 - 5.73e-40   10124.712 - 9.48e-38
Dayhoff+F+I+G4    -4662.017    9628.033 - 2.83e-24   10762.472 - 7.81e-144   10124.748 - 9.31e-38
DCMut+F+I+G4      -4662.254    9628.507 - 2.24e-24   10762.946 - 6.16e-144   10125.222 - 7.35e-38
rtREV+G4          -4716.830    9697.661 - 2.15e-39   10273.267 - 1.33e-37   10129.018 -  1.1e-38
Dayhoff+F+G4      -4666.931    9635.862 - 5.65e-26   10728.814 - 1.59e-136   10129.309 - 9.52e-39
DCMut+F+G4        -4667.179    9636.358 - 4.41e-26   10729.310 - 1.24e-136   10129.805 - 7.43e-39
PMB+I+G4          -4716.044    9698.088 - 1.74e-39   10292.155 - 1.05e-41   10132.714 - 1.73e-39
cpREV+F+I+G4      -4668.031    9640.061 - 6.92e-27   10774.500 - 1.91e-146   10136.776 - 2.28e-40
PMB+G4            -4721.912    9707.824 - 1.34e-41   10283.431 - 8.23e-40   10139.182 - 6.83e-41
cpREV+F+G4        -4672.332    9646.664 - 2.55e-28   10739.617 - 7.17e-139   10140.111 - 4.29e-41
mtInv+F+I+G4      -4683.306    9670.611 - 1.61e-33   10805.050 - 4.44e-153   10167.325 - 5.29e-47
mtInv+F+G4        -4686.582    9675.165 - 1.65e-34   10768.117 - 4.65e-145   10168.611 - 2.78e-47
mtZOA+F+G4        -4690.686    9683.373 - 2.73e-36   10776.325 - 7.67e-147   10176.820 - 4.59e-49
FLU+F+I+G4        -4688.340    9680.679 - 1.05e-35   10815.118 - 2.89e-155   10177.394 - 3.44e-49
mtZOA+F+I+G4      -4688.703    9681.406 - 7.29e-36   10815.845 - 2.01e-155   10178.121 - 2.39e-49
FLU+F+G4          -4693.660    9689.320 - 1.39e-37   10782.272 - 3.92e-148   10182.767 - 2.35e-50
FLU+I+G4          -4745.427    9756.854 - 3.01e-52   10350.920 - 1.82e-54   10191.479 - 3.01e-52
Blosum62+F+I+G4   -4697.399    9698.798 - 1.22e-39   10833.237 - 3.36e-159   10195.513 -    4e-53
FLU+G4            -4751.938    9767.877 - 1.22e-54   10343.484 -  7.5e-53   10199.234 - 6.23e-54
Blosum62+F+G4     -4702.215    9706.430 - 2.68e-41   10799.383 - 7.55e-152   10199.877 - 4.52e-54
mtMet+F+I+G4      -4708.628    9721.255 - 1.62e-44   10855.694 - 4.47e-164   10217.969 - 5.32e-58
PMB+F+I+G4        -4709.030    9722.061 - 1.08e-44   10856.500 - 2.99e-164   10218.775 - 3.56e-58
mtMet+F+G4        -4711.866    9725.732 - 1.73e-45   10818.684 - 4.86e-156   10219.179 - 2.91e-58
PMB+F+G4          -4714.017    9730.033 - 2.01e-46   10822.986 - 5.66e-157   10223.480 - 3.38e-59
mtREV+F+G4        -4720.473    9742.946 - 3.16e-49   10835.898 - 8.88e-160   10236.392 - 5.32e-62
mtREV+F+I+G4      -4718.099    9740.198 - 1.25e-48   10874.637 - 3.44e-168   10236.912 -  4.1e-62
LG                -4776.301    9814.601 -  8.7e-65   10372.408 - 3.93e-59   10242.691 - 2.28e-63
HIVb+I+G4         -4791.717    9849.434 - 2.37e-72   10443.501 - 1.43e-74   10284.059 - 2.37e-72
HIVb+G4           -4799.127    9862.255 - 3.91e-75   10437.861 - 2.41e-73   10293.612 -    2e-74
HIVb+F+I+G4       -4755.263    9814.526 - 9.03e-65   10948.965 - 2.49e-184   10311.241 - 2.97e-78
HIVb+F+G4         -4761.874    9825.748 -  3.3e-67   10918.700 - 9.3e-178   10319.194 - 5.56e-80
mtART+F+G4        -4767.176    9836.352 - 1.65e-69   10929.305 - 4.63e-180   10329.799 - 2.77e-82
mtART+F+I+G4      -4766.290    9836.581 - 1.47e-69   10971.020 - 4.05e-189   10333.295 - 4.82e-83
mtVer+F+I+G4      -4770.214    9844.429 -  2.9e-71   10978.868 -   8e-191   10341.143 - 9.53e-85
mtVer+F+G4        -4773.486    9848.973 - 2.99e-72   10941.925 - 8.42e-183   10342.419 - 5.04e-85
mtZOA+I+G4        -4877.500   10021.000 - 1.32e-109   10615.067 - 7.97e-112   10455.625 - 1.32e-109
mtZOA+G4          -4881.455   10026.911 - 6.87e-111   10602.517 - 4.23e-109   10458.268 - 3.51e-110
mtMAM+F+G4        -4841.600    9985.200 - 7.84e-102   11078.153 - 2.21e-212   10478.647 - 1.32e-114
mtMAM+F+I+G4      -4839.706    9983.412 - 1.92e-101   11117.851 - 5.29e-221   10480.127 - 6.3e-115
HIVw+F+I+G4       -4872.850   10049.701 - 7.73e-116   11184.140 - 2.13e-235   10546.415 - 2.54e-129
HIVw+F+G4         -4881.714   10065.427 - 2.97e-119   11158.380 - 8.37e-230   10558.874 - 5.01e-132
mtREV+I+G4        -4951.282   10168.563 - 1.2e-141   10762.630 - 7.22e-144   10603.189 - 1.19e-141
mtREV+G4          -4954.968   10173.935 - 8.15e-143   10749.542 - 5.02e-141   10605.293 - 4.17e-142
mtMet+I+G4        -4957.798   10181.595 - 1.77e-144   10775.662 - 1.07e-146   10616.220 - 1.77e-144
mtMet+G4          -4962.164   10188.328 - 6.11e-146   10763.935 - 3.76e-144   10619.685 - 3.12e-145
mtInv+I+G4        -4971.460   10208.921 - 2.06e-150   10802.987 - 1.24e-152   10643.546 - 2.06e-150
mtInv+G4          -4976.497   10216.994 - 3.64e-152   10792.600 - 2.24e-150   10648.351 - 1.86e-151
HIVw+I+G4         -4987.501   10241.001 - 2.23e-157   10835.068 - 1.35e-159   10675.626 - 2.22e-157
mtVer+I+G4        -4993.943   10253.886 - 3.55e-160   10847.953 - 2.14e-162   10688.511 - 3.54e-160
HIVw+G4           -4996.629   10257.258 - 6.57e-161   10832.864 - 4.05e-159   10688.615 - 3.36e-160
mtVer+G4          -4997.507   10259.014 - 2.73e-161   10834.620 - 1.68e-159   10690.371 - 1.4e-160
mtART+I+G4        -5012.065   10290.131 - 4.78e-168   10884.197 - 2.89e-170   10724.756 - 4.77e-168
mtART+G4          -5016.250   10296.501 - 1.98e-169   10872.107 - 1.22e-167   10727.858 - 1.01e-168
mtMAM+I+G4        -5092.160   10450.320 - 7.85e-203   11044.387 - 4.74e-205   10884.945 - 7.84e-203
mtMAM+G4          -5096.599   10457.198 - 2.52e-204   11032.805 - 1.55e-202   10888.556 - 1.29e-203

AIC, w-AIC   : Akaike information criterion scores and weights.
AICc, w-AICc : Corrected AIC scores and weights.
BIC, w-BIC   : Bayesian information criterion scores and weights.

Plus signs denote the 95% confidence sets.
Minus signs denote significant exclusion.

SUBSTITUTION PROCESS
--------------------

Model of substitution: LG+I+G4

State frequencies: (model)

Model of rate heterogeneity: Invar+Gamma with 4 categories
Proportion of invariable sites: 0.1244
Gamma shape alpha: 1.6233

 Category  Relative_rate  Proportion
  0         0              0.1244
  1         0.2784         0.2189
  2         0.6942         0.2189
  3         1.2070         0.2189
  4         2.3885         0.2189
Relative rates are computed as MEAN of the portion of the Gamma distribution falling in the category.

MAXIMUM LIKELIHOOD TREE
-----------------------

Log-likelihood of the tree: -4626.8813 (s.e. 299.7738)
Unconstrained log-likelihood (without tree): -982.7813
Number of free parameters (#branches + #model parameters): 133
Akaike information criterion (AIC) score: 9519.7626
Corrected Akaike information criterion (AICc) score: 10113.8293
Bayesian information criterion (BIC) score: 9954.3877

Total tree length (sum of branch lengths): 7.5014
Sum of internal branch lengths: 4.3884 (58.5018% of tree length)

WARNING: 14 near-zero internal branches (<0.0052) should be treated with caution
         Such branches are denoted by '**' in the figure below

NOTE: Tree is UNROOTED although outgroup taxon '29535_AP671_00691' is drawn at root
Numbers in parentheses are  ultrafast bootstrap support (%)

+--29535_AP671_00691
|
|  +--29537_AP862_00203
+--| (99)
|  |     +--assem_Mcere_03314
|  |  +--| (97)
|  |  |  |  +**Neisseria_mucosa_02384
|  |  |  +**| (60)
|  |  |     +**Neisseria_sicca_01727
|  +--| (98)
|     +--assem_Nsp16475_02040
|
|     +-----463_00614
|  +--| (99)
|  |  |                       +--assem_Nbene_00037
|  |  |                    +**| (74)
|  |  |                    |  +--Neisseria_cinerea_01263
|  |  |                 +--| (81)
|  |  |                 |  |  +**Neisseria_lactamica_01159
|  |  |                 |  +--| (100)
|  |  |                 |     +**Nlactamica_NS19_01712
|  |  |              +**| (28)
|  |  |              |  +**assem_NviriM226_00602
|  |  |           +**| (7)
|  |  |           |  +--gonorrhoeae_clean_01614
|  |  |        +**| (13)
|  |  |        |  |  +**assem_Nuirg_01805
|  |  |        |  +**| (62)
|  |  |        |     +**Neisseria_polysacchareae_00648
|  |  |     +**| (49)
|  |  |     |  |  +--assem_Nblan_02803
|  |  |     |  +--| (66)
|  |  |     |     +--Nmeningitidis_8013_00419
|  |  |  +--| (80)
|  |  |  |  +**assem_NviriM101_02827
|  |  +--| (98)
|  |     +**assem_Npoly_00917
+--| (95)
   |                             +--assem_Kking_01573
   |                          +--| (93)
   |                          |  +-----Kingella_denitrificans_00928
   |                 +--------| (100)
   |                 |        |     +**Kingella_bonacorsii_01853
   |                 |        |  +--| (100)
   |                 |        |  |  +**Kingella_oralis_00476
   |                 |        +--| (99)
   |                 |           +--Kingella_negevensis_00737
   |              +--| (86)
   |              |  |           +--assem_Salvi_01507
   |              |  |     +-----| (100)
   |              |  |     |     +---Sacetivorans_DSM19021_00389
   |              |  +-----| (99)
   |              |        |                                        +--Crenobacter_cavernae_00895
   |              |        |                        +---------------| (100)
   |              |        |                        |               +--Crenobacter_luteus_00349
   |              |        |       +----------------| (100)
   |              |        |       |                |       +--Crenobacter_intestini_01397
   |              |        |       |                +-------| (99)
   |              |        |       |                        +**Crenobacter_sedimenti_00859
   |              |        +-------| (99)
   |              |                |     +---------Vitreoscilla_massiliensis_01981
   |              |                +-----| (100)
   |              |                      +----------Vstercoraria_DSM513_00097
   |           +--| (92)
   |           |  |                       +--assem_Npotu_00327
   |           |  |                    +--| (100)
   |           |  |                    |  +**Neisseria_bacilliformis_00477
   |           |  |                 +--| (96)
   |           |  |                 |  +--Nsp_KEM232_01939
   |           |  |  +--------------| (100)
   |           |  |  |              +--Nelongata_ATCC29315_00520
   |           |  +--| (90)
   |           |     |                    +--Eikenella_corrodens_00488
   |           |     |                 +**| (54)
   |           |     |                 |  +**Eikenella_halliae_00096
   |           |     |              +--| (85)
   |           |     |              |  +--Eikenella_exigua_00287
   |           |     |     +--------| (100)
   |           |     |     |        +--Eikenella_longinqua_00477
   |           |     +-----| (96)
   |           |           +-------Neisseria_shayeganii_00273
   |        +--| (49)
   |        |  |        +--Narctica_DSMZ103136_01965
   |        |  |     +--| (76)
   |        |  |     |  |    +**Neisseria_canis_00553
   |        |  |     |  +----| (100)
   |        |  |     |       +**Neisseria_wadsworthii_00717
   |        |  |  +--| (83)
   |        |  |  |  |     +**Neisseria_dentiae_02186
   |        |  |  |  |  +--| (99)
   |        |  |  |  |  |  +--Nmusiculi_02408
   |        |  |  |  +**| (41)
   |        |  |  |     |  +--Usuis_02338
   |        |  |  |     +--| (99)
   |        |  |  |        +--Utestudinis_DSMZ26510_00283
   |        |  +--| (82)
   |        |     |           +**Ndumasiana_DSMZ104677_02309
   |        |     |        +**| (55)
   |        |     |        |  +**Neisseria_animaloris_01327
   |        |     |     +--| (94)
   |        |     |     |  +--Neisseria_zoodegmatis_00360
   |        |     |  +--| (82)
   |        |     |  |  +--Nsp_DentCa1247_02575
   |        |     +--| (89)
   |        |        +--Neisseria_zalophi_00137
   |     +--| (87)
   |     |  +------Neisseria_weaveri_00970
   |  +--| (64)
   |  |  |                +--Ndenitrificans_CCUG17229_01961
   |  |  |             +**| (79)
   |  |  |             |  +--Nsp_ZJ785_00295
   |  |  |          +--| (79)
   |  |  |          |  |  +**Neisseria_brasiliensis_00743
   |  |  |          |  +**| (30)
   |  |  |          |     |  +--Nmucosa_heidelbergensis_02085
   |  |  |          |     +**| (21)
   |  |  |          |        +--Nsp_10022_02756
   |  |  |     +----| (100)
   |  |  |     |    +--Niguanae_02472
   |  |  |  +--| (52)
   |  |  |  |  +--Nsp_oraltaxon014_01813
   |  |  +--| (42)
   |  |     |    +--Neisseria_flavescens_01562
   |  |     +----| (100)
   |  |          |  +**Neisseria_subflava2_01455
   |  |          +**| (62)
   |  |             +**Neisseria_subflava_00077
   +--| (76)
      |     +--Ndenitrificans_DSMZ17675_02014
      |  +--| (99)
      |  |  +--Neisseria_animalis_00723
      +--| (80)
         +--Neisseria_chenwenguii_01452

Tree in newick format:

(29535_AP671_00691:0.0206996299,(29537_AP862_00203:0.0138109976,((assem_Mcere_03314:0.0075526157,(Neisseria_mucosa_02384:0.0000010013,Neisseria_sicca_01727:0.0000010013)60:0.0000010013)97:0.0072126620,assem_Nsp16475_02040:0.0235512147)98:0.0239339912)99:0.0291843149,((463_00614:0.1673434744,((((((((assem_Nbene_00037:0.0836570285,Neisseria_cinerea_01263:0.0148020885)74:0.0000010013,(Neisseria_lactamica_01159:0.0000010013,Nlactamica_NS19_01712:0.0000010013)100:0.0218796720)81:0.0094862049,assem_NviriM226_00602:0.0000010013)28:0.0000028799,gonorrhoeae_clean_01614:0.0075441241)7:0.0000010013,(assem_Nuirg_01805:0.0000010013,Neisseria_polysacchareae_00648:0.0000010013)62:0.0000010013)13:0.0000010013,(assem_Nblan_02803:0.0154300248,Nmeningitidis_8013_00419:0.0077245452)66:0.0076224167)49:0.0000025739,assem_NviriM101_02827:0.0000010013)80:0.0075274055,assem_Npoly_00917:0.0000010013)98:0.0949563019)99:0.0977867675,((((((((assem_Kking_01573:0.0968103365,Kingella_denitrificans_00928:0.1684056666)93:0.0587997570,((Kingella_bonacorsii_01853:0.0000010013,Kingella_oralis_00476:0.0000010013)100:0.0847081674,Kingella_negevensis_00737:0.0819460821)99:0.0470659632)100:0.2521094360,((assem_Salvi_01507:0.0868567324,Sacetivorans_DSM19021_00389:0.1197275949)100:0.1760529660,(((Crenobacter_cavernae_00895:0.0683774778,Crenobacter_luteus_00349:0.0376020444)100:0.4304779044,(Crenobacter_intestini_01397:0.0399579474,Crenobacter_sedimenti_00859:0.0000024159)99:0.2225583297)100:0.4564132333,(Vitreoscilla_massiliensis_01981:0.2662222128,Vstercoraria_DSM513_00097:0.3106424280)100:0.1709823787)99:0.2264834083)99:0.1651754003)86:0.0425866401,((((assem_Npotu_00327:0.0155467312,Neisseria_bacilliformis_00477:0.0000010013)100:0.0228094664,Nsp_KEM232_01939:0.0334460494)96:0.0585199157,Nelongata_ATCC29315_00520:0.0722811101)100:0.4173342288,((((Eikenella_corrodens_00488:0.0075184701,Eikenella_halliae_00096:0.0000010013)54:0.0000010013,Eikenella_exigua_00287:0.0075185585)85:0.0072043893,Eikenella_longinqua_00477:0.0155500745)100:0.2580303219,Neisseria_shayeganii_00273:0.2150818125)96:0.1714962609)90:0.0928883053)92:0.0431621595,(((Narctica_DSMZ103136_01965:0.0993824604,(Neisseria_canis_00553:0.0000010013,Neisseria_wadsworthii_00717:0.0000010013)100:0.1550924646)76:0.0257704369,((Neisseria_dentiae_02186:0.0000010013,Nmusiculi_02408:0.0399184035)99:0.0344939652,(Usuis_02338:0.0150290860,Utestudinis_DSMZ26510_00283:0.0352291997)99:0.0414263440)41:0.0000020217)83:0.0167880541,((((Ndumasiana_DSMZ104677_02309:0.0000010013,Neisseria_animaloris_01327:0.0000010013)55:0.0000010013,Neisseria_zoodegmatis_00360:0.0078404877)94:0.0079839938,Nsp_DentCa1247_02575:0.0578400031)82:0.0148310583,Neisseria_zalophi_00137:0.0539302086)89:0.0179661974)82:0.0271337225)49:0.0098484160,Neisseria_weaveri_00970:0.2034591324)87:0.0674300401,(((((Ndenitrificans_CCUG17229_01961:0.0120832966,Nsp_ZJ785_00295:0.0211601834)79:0.0045301039,(Neisseria_brasiliensis_00743:0.0000010013,(Nmucosa_heidelbergensis_02085:0.0398514139,Nsp_10022_02756:0.0153032563)21:0.0000010013)30:0.0000010013)79:0.0178625659,Niguanae_02472:0.0469843611)100:0.1397826304,Nsp_oraltaxon014_01813:0.0860277872)52:0.0240376152,(Neisseria_flavescens_01562:0.0076031874,(Neisseria_subflava2_01455:0.0000010013,Neisseria_subflava_00077:0.0000010013)62:0.0000010013)100:0.1528211231)42:0.0165322864)64:0.0194494372,((Ndenitrificans_DSMZ17675_02014:0.0083519886,Neisseria_animalis_00723:0.0298152241)99:0.0566268754,Neisseria_chenwenguii_01452:0.0658226774)80:0.0315894182)76:0.0240132953)95:0.0396551397);

CONSENSUS TREE
--------------

Consensus tree is constructed from 1000 bootstrap trees
Log-likelihood of consensus tree: -4626.886987
Robinson-Foulds distance between ML tree and consensus tree: 10

Branches with support >0.000000% are kept (extended consensus)
Branch lengths are optimized by maximum likelihood on original alignment
Numbers in parentheses are bootstrap supports (%)

+--29535_AP671_00691
|
|  +--29537_AP862_00203
+--| (99)
|  |     +--assem_Mcere_03314
|  |  +--| (97)
|  |  |  |     +**Neisseria_mucosa_02384
|  |  |  |  +--|
|  |  |  |  |  +**Nmacacae_DSMZ19175_02283
|  |  |  +--| (60)
|  |  |     +--Neisseria_sicca_01727
|  +--| (98)
|     +--assem_Nsp16475_02040
|
|     +-----463_00614
|  +--| (99)
|  |  |                 +--assem_Nbene_00037
|  |  |              +--| (74)
|  |  |              |  +--Neisseria_cinerea_01263
|  |  |           +--| (81)
|  |  |           |  |  +--Neisseria_lactamica_01159
|  |  |           |  +--| (100)
|  |  |           |     +--Nlactamica_NS19_01712
|  |  |        +--| (23)
|  |  |        |  |     +--assem_Nuirg_01805
|  |  |        |  |  +--| (62)
|  |  |        |  |  |  +--Neisseria_polysacchareae_00648
|  |  |        |  +--| (20)
|  |  |        |     +--gonorrhoeae_clean_01614
|  |  |     +--| (49)
|  |  |     |  |     +--assem_Nblan_02803
|  |  |     |  |  +--| (66)
|  |  |     |  |  |  +--Nmeningitidis_8013_00419
|  |  |     |  +--| (46)
|  |  |     |     +--assem_NviriM226_00602
|  |  |  +--| (80)
|  |  |  |  +--assem_NviriM101_02827
|  |  +--| (98)
|  |     +--assem_Npoly_00917
+--| (95)
   |                             +--assem_Kking_01573
   |                          +--| (93)
   |                          |  +-----Kingella_denitrificans_00928
   |                 +--------| (100)
   |                 |        |     +--Kingella_bonacorsii_01853
   |                 |        |  +--| (100)
   |                 |        |  |  +--Kingella_oralis_00476
   |                 |        +--| (99)
   |                 |           +--Kingella_negevensis_00737
   |              +--| (86)
   |              |  |           +--assem_Salvi_01507
   |              |  |     +-----| (100)
   |              |  |     |     +---Sacetivorans_DSM19021_00389
   |              |  +-----| (99)
   |              |        |                                        +--Crenobacter_cavernae_00895
   |              |        |                        +---------------| (100)
   |              |        |                        |               +--Crenobacter_luteus_00349
   |              |        |       +----------------| (100)
   |              |        |       |                |       +--Crenobacter_intestini_01397
   |              |        |       |                +-------| (99)
   |              |        |       |                        +--Crenobacter_sedimenti_00859
   |              |        +-------| (99)
   |              |                |     +---------Vitreoscilla_massiliensis_01981
   |              |                +-----| (100)
   |              |                      +----------Vstercoraria_DSM513_00097
   |           +--| (92)
   |           |  |                       +--assem_Npotu_00327
   |           |  |                    +--| (100)
   |           |  |                    |  +--Neisseria_bacilliformis_00477
   |           |  |                 +--| (96)
   |           |  |                 |  +--Nsp_KEM232_01939
   |           |  |  +--------------| (100)
   |           |  |  |              +--Nelongata_ATCC29315_00520
   |           |  +--| (90)
   |           |     |                    +--Eikenella_corrodens_00488
   |           |     |                 +--| (54)
   |           |     |                 |  +--Eikenella_halliae_00096
   |           |     |              +--| (85)
   |           |     |              |  +--Eikenella_exigua_00287
   |           |     |     +--------| (100)
   |           |     |     |        +--Eikenella_longinqua_00477
   |           |     +-----| (96)
   |           |           +-------Neisseria_shayeganii_00273
   |        +--| (49)
   |        |  |        +--Narctica_DSMZ103136_01965
   |        |  |     +--| (76)
   |        |  |     |  |       +**Neisseria_canis_00553
   |        |  |     |  |    +--|
   |        |  |     |  |    |  +**Nsp_83E034_00832
   |        |  |     |  +----| (100)
   |        |  |     |       +--Neisseria_wadsworthii_00717
   |        |  |  +--| (83)
   |        |  |  |  |     +--Neisseria_dentiae_02186
   |        |  |  |  |  +--| (99)
   |        |  |  |  |  |  +--Nmusiculi_02408
   |        |  |  |  +--| (41)
   |        |  |  |     |  +--Usuis_02338
   |        |  |  |     +--| (99)
   |        |  |  |        +--Utestudinis_DSMZ26510_00283
   |        |  +--| (82)
   |        |     |           +--Ndumasiana_DSMZ104677_02309
   |        |     |        +--| (55)
   |        |     |        |  +--Neisseria_animaloris_01327
   |        |     |     +--| (94)
   |        |     |     |  +--Neisseria_zoodegmatis_00360
   |        |     |  +--| (82)
   |        |     |  |  +--Nsp_DentCa1247_02575
   |        |     +--| (89)
   |        |        +--Neisseria_zalophi_00137
   |     +--| (87)
   |     |  +------Neisseria_weaveri_00970
   |  +--| (64)
   |  |  |                   +--Ndenitrificans_CCUG17229_01961
   |  |  |                +--| (79)
   |  |  |                |  +--Nsp_ZJ785_00295
   |  |  |             +--| (31)
   |  |  |             |  |  +--Neisseria_brasiliensis_00743
   |  |  |             |  +--| (36)
   |  |  |             |     +--Nsp_10022_02756
   |  |  |          +--| (79)
   |  |  |          |  +--Nmucosa_heidelbergensis_02085
   |  |  |     +----| (100)
   |  |  |     |    +--Niguanae_02472
   |  |  |  +--| (52)
   |  |  |  |  +--Nsp_oraltaxon014_01813
   |  |  +--| (42)
   |  |     |    +--Neisseria_flavescens_01562
   |  |     +----| (100)
   |  |          |  +--Neisseria_subflava2_01455
   |  |          +--| (62)
   |  |             +--Neisseria_subflava_00077
   +--| (76)
      |     +--Ndenitrificans_DSMZ17675_02014
      |  +--| (99)
      |  |  +--Neisseria_animalis_00723
      +--| (80)
         +--Neisseria_chenwenguii_01452


Consensus tree in newick format: 

(29535_AP671_00691:0.0206854163,(29537_AP862_00203:0.0137994297,((assem_Mcere_03314:0.0075443557,((Neisseria_mucosa_02384:0.0000000000,Nmacacae_DSMZ19175_02283:0.0000000000):0.0000022638,Neisseria_sicca_01727:0.0000022638)60:0.0000022638)97:0.0072050689,assem_Nsp16475_02040:0.0235250245)98:0.0239064360)99:0.0291470854,((463_00614:0.1671706266,((((((assem_Nbene_00037:0.0835727030,Neisseria_cinerea_01263:0.0147864187)74:0.0000022638,(Neisseria_lactamica_01159:0.0000022638,Nlactamica_NS19_01712:0.0000022638)100:0.0218575479)81:0.0094803814,((assem_Nuirg_01805:0.0000022638,Neisseria_polysacchareae_00648:0.0000022638)62:0.0000022638,gonorrhoeae_clean_01614:0.0075363401)20:0.0000022638)23:0.0000022638,((assem_Nblan_02803:0.0154140602,Nmeningitidis_8013_00419:0.0077165341)66:0.0052053311,assem_NviriM226_00602:0.0000022638)46:0.0024050103)49:0.0052047195,assem_NviriM101_02827:0.0000022638)80:0.0023132098,assem_Npoly_00917:0.0000022638)98:0.0948559561)99:0.0976816347,((((((((assem_Kking_01573:0.0966788868,Kingella_denitrificans_00928:0.1681334451)93:0.0587587500,((Kingella_bonacorsii_01853:0.0000022638,Kingella_oralis_00476:0.0000022638)100:0.0845668228,Kingella_negevensis_00737:0.0818340797)99:0.0469740769)100:0.2516862892,((assem_Salvi_01507:0.0867529067,Sacetivorans_DSM19021_00389:0.1195089479)100:0.1757053898,(((Crenobacter_cavernae_00895:0.0682590906,Crenobacter_luteus_00349:0.0375230234)100:0.4294562542,(Crenobacter_intestini_01397:0.0398722942,Crenobacter_sedimenti_00859:0.0000022665)99:0.2223283097)100:0.4553923001,(Vitreoscilla_massiliensis_01981:0.2656992659,Vstercoraria_DSM513_00097:0.3100321603)100:0.1706928189)99:0.2261045363)99:0.1648819276)86:0.0425237309,((((assem_Npotu_00327:0.0155239076,Neisseria_bacilliformis_00477:0.0000022638)100:0.0227744809,Nsp_KEM232_01939:0.0334011272)96:0.0584162628,Nelongata_ATCC29315_00520:0.0722121958)100:0.4166640090,((((Eikenella_corrodens_00488:0.0075078063,Eikenella_halliae_00096:0.0000022638)54:0.0000022638,Eikenella_exigua_00287:0.0075078716)85:0.0071947434,Eikenella_longinqua_00477:0.0155304329)100:0.2576486347,Neisseria_shayeganii_00273:0.2147833765)96:0.1712733608)90:0.0928132470)92:0.0430950325,(((Narctica_DSMZ103136_01965:0.0992431447,((Neisseria_canis_00553:0.0000000000,Nsp_83E034_00832:0.0000000000):0.0000022638,Neisseria_wadsworthii_00717:0.0000022638)100:0.1548525319)76:0.0257408535,((Neisseria_dentiae_02186:0.0000022638,Nmusiculi_02408:0.0398641137)99:0.0344257286,(Usuis_02338:0.0150099118,Utestudinis_DSMZ26510_00283:0.0351813329)99:0.0413972542)41:0.0000021364)83:0.0167668661,((((Ndumasiana_DSMZ104677_02309:0.0000022638,Neisseria_animaloris_01327:0.0000022638)55:0.0000022638,Neisseria_zoodegmatis_00360:0.0078303082)94:0.0079739736,Nsp_DentCa1247_02575:0.0577642399)82:0.0147973791,Neisseria_zalophi_00137:0.0538823033)89:0.0179483006)82:0.0270683369)49:0.0098689088,Neisseria_weaveri_00970:0.2031880691)87:0.0673591113,((((((Ndenitrificans_CCUG17229_01961:0.0120679252,Nsp_ZJ785_00295:0.0211356695)79:0.0045295880,(Neisseria_brasiliensis_00743:0.0000022638,Nsp_10022_02756:0.0152855503)36:0.0000022638)31:0.0000022638,Nmucosa_heidelbergensis_02085:0.0398044014)79:0.0178435139,Niguanae_02472:0.0469317132)100:0.1396125184,Nsp_oraltaxon014_01813:0.0859309011)52:0.0240104219,(Neisseria_flavescens_01562:0.0075932307,(Neisseria_subflava2_01455:0.0000022638,Neisseria_subflava_00077:0.0000022638)62:0.0000022638)100:0.1526170526)42:0.0165229462)64:0.0194274741,((Ndenitrificans_DSMZ17675_02014:0.0083443647,Neisseria_animalis_00723:0.0297811858)99:0.0565582523,Neisseria_chenwenguii_01452:0.0657506428)80:0.0315677448)76:0.0240069540)95:0.0396102566);

TIME STAMP
----------

Date and time: Sun Apr 10 12:14:08 2022
Total CPU time used: 656.620974 seconds (0h:10m:56s)
Total wall-clock time used: 56.04694343 seconds (0h:0m:56s)
