# Supplementary material for: Evolution of longitudinal division in multicellular bacteria of the Neisseriaceae family
Source: Nat Commun. 2022 Aug 22;13:4853. doi: 10.1038/s41467-022-32260-w (PMC9395523; doi:10.1038/s41467-022-32260-w)
Supplement: Supplementary file 17 — Supplementary Data 6 [file 41467_2022_32260_MOESM17_ESM.zip › Supplementary Data 6/MraZ_75G.aln.treefile]

(29535_AP671_00691:0.0206996299,(29537_AP862_00203:0.0138109976,((assem_Mcere_03314:0.0075526157,((Neisseria_mucosa_02384:0.0000000000,Nmacacae_DSMZ19175_02283:0.0000000000):0.0000010013,Neisseria_sicca_01727:0.0000010013)60:0.0000010013)97:0.0072126620,assem_Nsp16475_02040:0.0235512147)98:0.0239339912)99:0.0291843149,((463_00614:0.1673434744,((((((((assem_Nbene_00037:0.0836570285,Neisseria_cinerea_01263:0.0148020885)74:0.0000010013,(Neisseria_lactamica_01159:0.0000010013,Nlactamica_NS19_01712:0.0000010013)100:0.0218796720)81:0.0094862049,assem_NviriM226_00602:0.0000010013)28:0.0000028799,gonorrhoeae_clean_01614:0.0075441241)7:0.0000010013,(assem_Nuirg_01805:0.0000010013,Neisseria_polysacchareae_00648:0.0000010013)62:0.0000010013)13:0.0000010013,(assem_Nblan_02803:0.0154300248,Nmeningitidis_8013_00419:0.0077245452)66:0.0076224167)49:0.0000025739,assem_NviriM101_02827:0.0000010013)80:0.0075274055,assem_Npoly_00917:0.0000010013)98:0.0949563019)99:0.0977867675,((((((((assem_Kking_01573:0.0968103365,Kingella_denitrificans_00928:0.1684056666)93:0.0587997570,((Kingella_bonacorsii_01853:0.0000010013,Kingella_oralis_00476:0.0000010013)100:0.0847081674,Kingella_negevensis_00737:0.0819460821)99:0.0470659632)100:0.2521094360,((assem_Salvi_01507:0.0868567324,Sacetivorans_DSM19021_00389:0.1197275949)100:0.1760529660,(((Crenobacter_cavernae_00895:0.0683774778,Crenobacter_luteus_00349:0.0376020444)100:0.4304779044,(Crenobacter_intestini_01397:0.0399579474,Crenobacter_sedimenti_00859:0.0000024159)99:0.2225583297)100:0.4564132333,(Vitreoscilla_massiliensis_01981:0.2662222128,Vstercoraria_DSM513_00097:0.3106424280)100:0.1709823787)99:0.2264834083)99:0.1651754003)86:0.0425866401,((((assem_Npotu_00327:0.0155467312,Neisseria_bacilliformis_00477:0.0000010013)100:0.0228094664,Nsp_KEM232_01939:0.0334460494)96:0.0585199157,Nelongata_ATCC29315_00520:0.0722811101)100:0.4173342288,((((Eikenella_corrodens_00488:0.0075184701,Eikenella_halliae_00096:0.0000010013)54:0.0000010013,Eikenella_exigua_00287:0.0075185585)85:0.0072043893,Eikenella_longinqua_00477:0.0155500745)100:0.2580303219,Neisseria_shayeganii_00273:0.2150818125)96:0.1714962609)90:0.0928883053)92:0.0431621595,(((Narctica_DSMZ103136_01965:0.0993824604,((Neisseria_canis_00553:0.0000000000,Nsp_83E034_00832:0.0000000000):0.0000010013,Neisseria_wadsworthii_00717:0.0000010013)100:0.1550924646)76:0.0257704369,((Neisseria_dentiae_02186:0.0000010013,Nmusiculi_02408:0.0399184035)99:0.0344939652,(Usuis_02338:0.0150290860,Utestudinis_DSMZ26510_00283:0.0352291997)99:0.0414263440)41:0.0000020217)83:0.0167880541,((((Ndumasiana_DSMZ104677_02309:0.0000010013,Neisseria_animaloris_01327:0.0000010013)55:0.0000010013,Neisseria_zoodegmatis_00360:0.0078404877)94:0.0079839938,Nsp_DentCa1247_02575:0.0578400031)82:0.0148310583,Neisseria_zalophi_00137:0.0539302086)89:0.0179661974)82:0.0271337225)49:0.0098484160,Neisseria_weaveri_00970:0.2034591324)87:0.0674300401,(((((Ndenitrificans_CCUG17229_01961:0.0120832966,Nsp_ZJ785_00295:0.0211601834)79:0.0045301039,(Neisseria_brasiliensis_00743:0.0000010013,(Nmucosa_heidelbergensis_02085:0.0398514139,Nsp_10022_02756:0.0153032563)21:0.0000010013)30:0.0000010013)79:0.0178625659,Niguanae_02472:0.0469843611)100:0.1397826304,Nsp_oraltaxon014_01813:0.0860277872)52:0.0240376152,(Neisseria_flavescens_01562:0.0076031874,(Neisseria_subflava2_01455:0.0000010013,Neisseria_subflava_00077:0.0000010013)62:0.0000010013)100:0.1528211231)42:0.0165322864)64:0.0194494372,((Ndenitrificans_DSMZ17675_02014:0.0083519886,Neisseria_animalis_00723:0.0298152241)99:0.0566268754,Neisseria_chenwenguii_01452:0.0658226774)80:0.0315894182)76:0.0240132953)95:0.0396551397);
