# Supplementary material for: Evolution of longitudinal division in multicellular bacteria of the Neisseriaceae family
Source: Nat Commun. 2022 Aug 22;13:4853. doi: 10.1038/s41467-022-32260-w (PMC9395523; doi:10.1038/s41467-022-32260-w)
Supplement: Supplementary file 17 — Supplementary Data 6 [file 41467_2022_32260_MOESM17_ESM.zip › Supplementary Data 6/FtsA_75G.faa]

>29535_AP671_00891 Cell division protein FtsA
MEQQGKYISALDIGTSKVIALIGEVQDDNEIHIVGLGQAPSRGLKAGMVTNIDATAQAIK
QAVNEAELMADTKISHVTTGIAGNHIRSLNSQGVVKIKDGEVSQADIDRAIETAKAINIP
PDHNILHTVVQEYIIDNQPGVKEPIGMSGVRLDTRVHIITGANTALQNIQKCIHRCGLQM
DQIMLQPLASGQAVLTEDEKDLGVCVIDIGGGTTDIAVYTNGAIRHTAVIPVAGDLITKD
LAQALRTPHSAAEYIKIHYGVAIPDMEGLDEMVEVPSVGDRQPRQISRRVLASVIGPRVE
EILELTLNELRRSGFPEEVLTSGIVLTGGASMLTGIVELAEEVFNLPARIGVPQEMGGVS
ERIRNPRYSTAIGLLQAARGEEDGAPVTGAVVVKDPSEKVSLWARLQKFIRDNF
>29537_AP862_01035 Cell division protein FtsA
MEQQGKYISALDIGTSKVIALIGEVQDDNEIHIVGLGQAPSRGLKAGMVTNIDATAQAIQ
QAVNEAELMADTKISHVTTGIAGNHIRSLNSQGVVKIKDGEVSQADIDRAIETAKAINIP
PDHNILHTVVQEYIIDNQPGVKEPIGMSGVRLDTRVHIITGANTALQNIQKCIHRCGLQM
DQIMLQPLASGQAVLTEDEKDLGVCVIDIGGGTTDIAVYTNGAIRHTAVIPVAGDLITKD
LAQALRTPHSAAEYIKIHYGVAIPDMEGLDEMVEVPSVGDRQPRQISRRVLASVIGPRVE
EILELTLNELRRSGFPEEVLTSGIVLTGGASMLTGIVELAEEVFNLPARIGVPQEMGGVS
ERIRNPRYSTAIGLLQAARGEEDGAPVTGAVVVHDQAEKISLWAKLQKFFKDNF
>463_00590 Cell division protein FtsA
MEQQSKYISALDIGTSKVIALIGEVQEDNEIHIVGLGQAPSKGLKAGMVTNIDATAQAIK
QAVNDAELMADTKITHVTTGIAGNHIRSLNSQGVVKIKDGEVSQADIDRAIETAKAINIP
PDHNILHTVVQEYIIDNQPGVKEPIGMSGVRLDTRVHIITGANTALQNIQKCIHRCGLQM
DQIMLQPLASGQAVLTEDEKDLGVCVIDIGGGTTDIAVYTNGAIRHTAVIPVAGDLISKD
LAQALRTPQSAAEFIKMRYGVAIPEMVSEDEMIEVPSVGDRKPRQVSRRILASVIGPRVE
EILELTLNELRRSGFPEEVLTSGIVLTGGASMLTGIVELAGEIFNLPVRIGVPQEMAGVS
ERIRNPRYATAIGLLQAARGEEDGSPVNGVVVLGDKKDKSEKTGFWAWIQKIIRDNF
>Alysiella_filiformis_01437 Cell division protein FtsA
MENKQYISALDIGTSKVIALIGELIDDEIHIVGIGQAQSRGLKAGMVTNIDATAQAIKHA
MSEAEHMADCKITNLTTGIAGNHIRSLNSQGVVKIKDGEVTQADIDRAKETAKAVNIPPD
HQVLHTVVQEYIIDNQPGVREPIGMSGVRLDTRVHIITGAVTAMQNIQKCVQRCGLVVDD
IMLQPLASASAVLTEDEKELGVCVVDIGGGTTDIAVYTNGAIRHTAVIPVAGDLITRDLA
HALRTPSSSAEYIKVNYGVALANIEGLDDMVEVPSVGDRRSRQISRRVLASVIQPRVEEI
LELTLNELRRSGFPEEVLTSGIVLTGGASLLRGIVELAEDVFDLPVRIGVPPEMAGLSER
VRNPRYSTVIGLLQAAKERNPRGQSAGVPNRRQPKPQPVIEEPEYENNRYDQHDEPKESL
FVRIKDWINKTL
>assem_Acras_02954 Cell division protein FtsA
MVENKQYISALDIGTSKVIALIGELIDDEIHIVGIGQSPSRGLKAGMVTNIDATAQAIKQ
AMSEAEHMADCKITHLVTGIAGNHIRSLNSQGVVKIKDGEVTQTDIDRAKETAKAVNIPP
DHQVLHTVVQEYIIDNQPGVREPIGMSGVRLDTRVHIITGAVTAMQNIQKCVQRCNLVVD
DIMLQPLASASAVLTEDEKELGVCVIDIGGGTTDIAVYTNGAIRHTAVIPVAGDLITRDL
AHALRTPSNSAEYIKINYGVALANIEGLDDMVEVPSVGDRRSRQISRRVLASVIQPRVEE
ILELTLNELRRSGFPEEVLTSGIVLTGGASLLRGMVELTEEIFDLPVRIGVPPEMAGLSE
RVRNPRYSTVIGLLQAAKERHNQGQSQSAGIPNSKSRNILKKVNVDIFAPPPEAETETEI
EQPKRRVQPQPTYVEEPQPQSWFSRLREWINKTL
>assem_Ckhun_01104 Cell division protein FtsA
MPPHIGHQTGDVGSRTHGTDCKVTGLITGIAGNHIRSLNSQGVVRIKDGEVTQADIDRAK
ETSKAVNIPPDHQVLHTVVQEYIIDNQPGVREPIGMSGIRLDTRVHIITGAVTAMQNIQK
CVQRCGLVVDDIMLQPLASADAVLTEDEKELGVCVVDIGGGTTDIAVYTNGAIRHTAVIP
VAGDLITRDLAHALRTPSSSAEYIKVHYGVALANIEGLDDMVEVPSVGDRRSRQISRRVL
ASVIQPRVEEILELTLNELRRSGFPEEVLTSGIVLTGGASLLRGMVELAEDVFNLPVRIG
VPPEMPGLSERVRNPRYSTVIGLLQAAKEQHERNPRVRSVVSTRKPIPAPKPVTGDPLFD
PEPPVSPPRYQQDRYEQPQPSLFARIKEWINRTL
>assem_Kking_00740 Cell division protein FtsA
MNENKQYVCALDIGTSKVIALIGEVVDDEINIVGMAEAESRGLKAGMVTNIDATAQSIQQ
AMNEAERMAGCKIRSVTTGITGNHIRSLNSQGVVKIKDGEVSKADIDRAKDTAKAVNIPP
DHQILHTVVQEYIIDNQPGVREPIGMSGVRLDTRVHIITGAVTALQNIQKCIKRCDLEVD
AIMLQPLVSADAVLTEDEKELGVCVIDIGGGTTDISVYTNGAIRHTAVIPIAGDSITRDL
AQALRTPYNAAERIKIYHGAALEDLDGLDEMVEVPSVGDRLPRQIARSTLASVIGPRVEE
ILELSLNELRRAGFPEEVLTSGIVLTGGASLLRGVVELTEDVFNLPARVGVPYDSGHLSE
RIRNPRYATAMGLLQAAKQRAKLSGSSAGLAVTRNQKHTDSSNESAYADEEIEQNDSLHL
PELDLPEPHPRKANIFSKALKWMRENL
>assem_Mcere_02618 Cell division protein FtsA
MEQQGKYISALDIGTSKVIALIGEVQDDNEIHIVGLGQAPSRGLKAGMVTNIDATAQAIQ
QAVNEAELMADTKISHVTTGIAGNHIRSLNSQGVVKIKDGEVSQADIDRAIETAKAINIP
PDHNILHTVVQEYIIDNQPGVKEPIGMSGVRLDTRVHIITGANTALQNIQKCIHRCGLQM
DQIMLQPLASGQAVLTEDEKDLGVCVIDIGGGTTDIAVYTNGAIRHTAVIPVAGDLITKD
LAQALRTPHSAAEYIKIHYGVAIPDMDGLDEMVEVPSVGDRQPRQISRRVLASVIGPRVE
EILELTLNELRRSGFPEEVLTSGIVLTGGASMLTGIVELAEEVFGLPARIGVPQEMGGVS
ERIRNPRYSTAIGLLQAARGEEDGAPADLSAIVVHDQAEKISLWARLMKFVKDNF
>assem_Npotu_00355 Cell division protein FtsA
MVRKHYISALDIGTSKVIALIGEVQEDNGIHIIGIGQAASRGLKARMVTNIDATAQAIKQ
AVGEAELMADCKVGSVTTGIAGNHIRSLNSQGVVKIKDGEVTQADIDRAIETAKAVNIPP
DHSILHTVVQEYIIDNQPGVREPIGMSGVRLDTRVHIITGAVTALQNIQKCITRCNLHMD
QIMLQPLASGQAVLTEDEKELGVCVIDIGGGTTDIAVYTNGAIRHTAVIPVAGDLITSDL
AQALRTPYSAAEYIKVHHGAAHADLAGEDMDEMVEVPSVGDRQPRQIARRSLSTVIGPRV
EEILELVQHELHRSGFYEDMLTSGIVLTGAHPCWQELSIWPKIFSACLPVSACRRKCPAC
PSASAIRAMPPLSACCTPHAEMLKTGAKAVQPQFITSMGKVFSEKSKSGCAIISNPKS
>assem_Nsp16475_01670 Cell division protein FtsA
MEQQGKYISALDIGTSKVIALIGEVQDDNEIHIVGLGQAPSRGLKAGMVTNIDATAQAIQ
QAVNEAELMADTKISHVTTGIAGNHIRSLNSQGVVKIKDGEVSQADIDRAIETAKAINIP
PDHNILHTVVQEYIIDNQPGVKEPIGMSGVRLDTRVHIITGANTALQNIQKCIHRCGLQM
DQIMLQPLASGQAVLTEDEKDLGVCVIDIGGGTTDIAVYTNGAIRHTAVIPVAGDLITKD
LAQALRTPHSAAEYIKIHYGVAIPDMEGLDEMVEVPSVGDRQPRQISRRVLASVIGPRVE
EILELTLNELRRSGFPEEVLTSGIVLTGGASMLTGIVELAEEVFGLPARIGVPQEMGGVS
ERIRNPRYSTAIGLLQAARGEEDGAPVTGAIVVHDQTEKISLWAKLMKFVKDNF
>assem_Nuirg_01787 Cell division protein FtsA
MEQQKRYISVLDIGTSKVLALIGEVQDDDKINIVGLGQAPSRGLRAGMVTNIDATVQAIR
QAVNDAELMADTKITHVTTGIAGNHIRSLNSQGVVKIKDGEVTQADIDRAIETAKAINIP
PDQKILDAVVQDYIIDTQLGVREPIGMSGVRLDTRVHIITGASTAVQNVQKCIERCGLKS
DQIMLQPLASGQAVLTEDEKDLGVCVIDIGGGTTDIAVYMNGAIRHTSVIPAGGNLITKD
LSKSLRTPLDAAEYIKIHYGVASCDTEGLGEMIEVPGVGDRTSRQVSSKVLAAIISARIQ
EIFGVVLGELQKSGFPKEVLNAGIVLTGGVSMMTGIVEFAEKIFDLPVRTGAPQEMGGLS
DRVRTPRFSTAIGLLHAARKLEGNLPQPENGAVQEREGGGGLLARLKRWIENNL
>assem_Salvi_01520 Cell division protein FtsA
MTMVKGKKYISALDIGTSKVIALIGEVQEDNEIHIVGLGQAPSRGLKAGMVTNIETTAQA
IKQAMEEAQMMADVQVDCVTTGIAGNHIRSFNSQGVVKIKDGEVSQADIDRAIETAKAVN
IPPDHDILHTVVQEFIIDNQPGVREPIGMSGVRLDTRIHIITGAVTAMQNIQKCVNRCGL
QINKMILQPLASGQAVLTEDEKDLGVCVIDIGGGTTDIAVYTNGAIRHTAVIPVAGDLIT
KDLAQALRTPHSAAEYIKINHGVALATMDGLDDMIEVPSVGDRNPRQISRRTLASVIGPR
VEEILELTLNELRRSGFPEDVLTSGIVLTGGASLLPGMVELAEDVFNLPARIGVPQEMGG
VSERIRNPRYATAIGLLQSACEEENKTDMPVAAASEPKDSWLKKLQTWFKNNF
>Conchiformibius_steedae_01863 Cell division protein FtsA
MAENKQYISALDIGTSKVIALIGELIDDEIHIVGIGQAPSRGLKAGMVTNIDATSQAIKQ
AMSEAEHMADCKVTGLITGIAGNHIRSLNSQGVVRIKDGEVTQADIDRAKETSKAVNIPP
DHQVLHTVVQEYIIDNQPGVREPIGMSGIRLDTRVHIITGAVTAMQNIQKCVQRCGLVVD
DIMLQPLASADAVLTEDEKELGVCVVDIGGGTTDIAVYTNGAIRHTAVIPVAGDLITRDL
AHALRTPSSSAEYIKVHYGVALANIEGLDDMVEVPSVGDRRSRQISRRVLASVIQPRVEE
ILELTLNELRRSGFPEEVLTSGIVLTGGASLLRGMVELAEDVFNLPVRIGVPPEMPGLSE
RVRNPRYSTVIGLLQAAKEQHERNPRGRSVVSTRKPIPAPKPVASDPLFDPEPPETVRYQ
QNRYEQPPQPSLFARIKEWINRTL
>Crenobacter_cavernae_00882 Cell division protein FtsA
MLVGLDIGTSKIVAIVAEVLDEGRLNIIGMGQTASRGLKRGMVVNIESTVQAIQRALEEA
ELMADCKIHEVYTGIAGSHIKSTNSHGMVAIKDREVMQADIERVIETARAVTIPPDHQVL
HILTQEYSIDGQEGVREPLGMSGVRLEAKVHIVTGAVSAAQNVAKCVRRCGLEVSDLVLQ
PMASALAVLSEDEKELGVCLIDVGGGTTDIAVYVNGAIRHTAVIPIAGDQITNDIAMALR
TPTKEAEDIKIQHGVALTGLAEPSQMIEVPGVGERGPRQMSRVTLAEVIEPRVEELFQLV
QQELRRSGFEEVLSSGLVLTGGASLMPGMMELAEEVFHMPVRIGVPKYVGGLSEVVKNPR
FSTGVGLLLHGKDQIQTATGGRVDPGIGSMFGKMKAWFAGNF
>Crenobacter_intestini_01410 Cell division protein FtsA
MLVGLDIGTSKIVAIVAEVLDEGRLNIIGMGQTASKGLKKGMVVNIESTVQAIQRALEEA
QLMADCKIHEVYTGIAGSHIKSVNSHGMVAIKDREVTQMDIDRVIETARAVTIPPDHQVL
HILTQEYSIDGQDGVREPLGMSGVRLEARVHIVTGAVSAAQNVAKCVRRCGLEVSDLVLQ
PMASAIAVLSEDEKDLGVCLIDIGGGTTDIAVYSNGAIRHTAVIPIAGDQITNDIAMALR
TPTKEAEDIKIHHGVCLVGMADPSQMIEVPGVGERGPRQMARSTLAEVIEPRVEELFQLV
QQELRRSGFEDMLSSGIVLTGGASLMPGMVELAEEVFHMPVRVGVPKYVGGLSEVVKNPR
FSTGVGLLLYGKEQAMLTRGPIKLENAGVGQLFGRMRAWFANSF
>Crenobacter_luteus_00362 Cell division protein FtsA
MLVGLDIGTSKIVAIVAEVLDEGRLNIIGMGQTASRGLKRGMVVNIESTVQAIQRALEEA
ELMADCKINEVYTGIAGSHIKSTNSHGMVAIKDREVTQADIDRVIETARAVTIPPDHQVL
HILTQEYSIDGQEGVREPLGMSGVRLEARVHIVTGAVSAAQNVAKCVRRCGLEVSDLVLQ
PMASAVAVLSEDEKDLGVCLIDIGGGTTDIAVYVGGAIRHTAVIPIAGDQITNDIAMALR
TPTKEAEDIKIQHGVALTALAEPSQMIEVPGVGERGPRQMSRVTLAEVIEPRVEELFQLV
QQELRRSGFEDMLSSGIVLTGGASLMPGMMELAEEVFHMPVRIGVPKYVGGLSEVVKNPR
FSTGVGLLLYGKDQLQTPVGHKAEAGSIGSMFGRMKAWFVGNF
>Crenobacter_sedimenti_00872 Cell division protein FtsA
MLVGLDIGTSKIVAIVAEVLDEGRLNIIGMGQTASKGLKKGMVVNIESTVQAIQRALEEA
QLMADCKIHEVYTGIAGSHIKSVNSHGMVAIKDREVTQMDIDRVIETARAVTIPPDHQVL
HILTQEYSIDGQDGVREPLGMSGVRLEARVHIVTGAVSAAQNVAKCVRRCGLEVSDLVLQ
PMASAIAVLSEDEKDLGVCLIDIGGGTTDIAVYSNGAIRHTAVIPIAGDQITNDIAMALR
TPTKEAEDIKIHHGVCLVGMADPSQMIEVPGVGERGPRQMARSTLAEVIEPRVEELFQLV
QQELRRSGFEDMLSSGIVLTGGASLMPGMVELAEEVFHMPVRVGVPKYVGGLSEVVKNPR
FSTGVGLLLYGKEQAMLTRGPIKLENAGVGQLFGRMRAWFANSF
>Eikenella_corrodens_00468 Cell division protein FtsA
MSNNKQLVGALDIGTSKTIVLIGEVQDDKEIHIIGFGQAPSHGLKAGMVTNIDATAQAIT
QAMEEAQLMADCQIGSVVTGIAGNHIRSMNSQGVVKIKEGEVTQADIDRAIETAKAVNIP
PDHQILHTVVQEYIIDNQPGVREPIGMSGVRLDTRIHIVTGAVTAMQNIQKCIERCGLHI
DNMILQPLASGRAVLTEDEKELGVCVIDIGGGTTDIAVYTNGAIRHTAVIPVAGDLITRD
LAQALRTPYNAAEYIKINHGVALATGDGLDEMIEVPSVGDRSPRQISRRVLASVIGPRVE
EILELTRNELHRSGFPEEVLTSGVVLTGGASLLSGVVELAEDVFNLPARVGVPKEMGGLS
ERIRNPRYATAIGLLQTAAEYSSQHGTHNTVRQAAEGDPVFYRLKEWLKNNF
>Eikenella_exigua_00305 Cell division protein FtsA
MSNNKQLVGALDIGTSKTIVLIGEVQDDKEIHIIGFGQAPSHGLKAGMVTNIDATAQAIT
QAMEEAQLMADCQIGSVVTGIAGNHIRSMNSQGVVKIKEGEVTQADIDRAIETAKAVNIP
PDHQILHTVVQEYIIDNQPGVREPIGMSGVRLDTRIHIVTGAVTAMQNIQKCIERCGLHI
DNMILQPLASGRAVLTEDEKELGVCVIDIGGGTTDIAVYTNGAIRHTAVIPVAGDLITRD
LAQALRTPYNAAEYIKINHGVALATGDGLDEMIEVPSVGDRSPRQISRRVLASVIGPRVE
EILELTRNELHRSGFPEEVLTSGVVLTGGASLLSGVVELAEDVFNLPARIGVPQEMGGLS
ERIRNPRYATAIGLLQTAAEYSNQHGTHNTVRQAADGDSIFYRLKEWLKNNF
>Eikenella_halliae_00115 Cell division protein FtsA
MSNNKQLVGALDIGTSKTIVLIGEVQDDDKEIHIIGFGQAPSHGLKAGMVTNIDATAQAI
TQAMEEAQLMADCQIGSVVTGIAGNHIRSMNSQGVVKIKEGEVTQADIDRAIETAKAVNI
PPDHQILHTVVQEYIIDNQPGVREPIGMSGVRLDTRIHIVTGAVTAMQNIQKCIERCGLH
IDNMILQPLASGRAVLTEDEKELGVCVIDIGGGTTDIAVYTNGAIRHTAVIPVAGDLITR
DLAQALRTPYNAAEYIKINHGVALATGDGLDEMIEVPSVGDRSPRQISRRVLASVIGPRV
EEILELTRNELHRSGFPEEVLTSGVVLTGGASLLSGVVELAEDVFNLPARVGVPKEMGGL
SERIRNPRYATAIGLLQTAAEYSSQHGNHNIVRQAAEGDSVFYRLKEWLRNNF
>Eikenella_longinqua_00494 Cell division protein FtsA
MANNKQLVGALDIGTSKTIVLIGEVQDDDEIHIIGFGQAPSHGLKAGMVTNIDATAQAIT
QAMEEAQLMADCQIGSVVTGIAGNHIRSMNSQGVVKIKEGEVMQADIDRAIETAKAVNIP
PDHQILHTVVQEYIIDNQPGVREPIGMSGVRLDTRIHIVTGAVTAMQNIQKCIERCGLHI
DNMILQPLASGRAVLTEDEKELGVCVIDIGGGTTDIAVYTNGAIRHTAVIPVAGDLITKD
LAQALRTPYSAAEYIKINHGVALATGDGLDEMIEVPSVGDRQPRQISRRVLASVIGPRVE
EILELTRNELHRSGFPEEVLTSGVVLTGGASLLSGVVELAEDVFNLPARIGVPKEMGGLS
ERIRNPRYATAIGLLQTAAEQGGSQHAAHPAGRQGGEGDSVFYRLKEWLKNNF
>gonorrhoeae_clean_01598 Cell division protein FtsA
MEQQKRYISVLDIGTSKVLALIGEVQDDDKINIIGLGQAPSRGLRAGMVTNIDATVQAIR
QAVNDAELMADTKITHVTTGIAGNHIRSLNSQGVVKIKDGEVTQADIDRAIETAKAINIP
PDQKILDAVVQDYIIDTQLGVREPIGMSGVRLDTRVHIITGASTAVQNVQKCIELCGLKS
DQIMLQPLASGQAVLTEDEKDLGVCVIDIGGGTTDIAVYMNGAIRHTSVIPAGGNLITKD
LSKSLRTPLDAAEYIKIHYGVASCDTEGLGEMIEVPGVGDRTSRQVSSKVLAAIISARIQ
EIFGVVLGELQKSGFPKEVLNAGIVLTGGVSMMTGIVEFAEKIFDLPVRTGAPQEMGGLS
DRVRTPRFSTAIGLLHAACKLEGNLPQPENGTVQEREGGGGLLARLKRWIENNL
>Kingella_bonacorsii_00451 Cell division protein FtsA
MAENKQYVSALDVGTSKVIALIGEVVADEINIVGMGLAESRGLKAGMVTNIDATAQAIHQ
AMSEAERMAECKITSVVTGISGNHIRSLNSQGVVKIKDGEVTKADIERAKDTAKAVNIPP
DHQILHTVVQEYIIDNQPGVREPIGMSGVRLDTRVHIITGAVTALQNVQKCIERCGLKVD
EIMLQPLVSADAVLTEDEKELGVCVIDIGGGTTDIAVYTNGAIRHTAVIPIAGDLITRDL
AQALRTPYTAAERIKIFHGVALENLEGLDEMVEVPSVGDRLPRQISRRTLASVIGPRVEE
ILELTLNELRRAGFPEEVLTSGIVLTGGASLLRGVVELAEDVFNLPARIGVPQEVGTLSD
RIRNPRYATVIGLLHAAKKRAQQNGISAGKPNRRTSNTVAEKPVISKNEKRPSPREDDEP
DDLLLPPEPIPRKPSWISRTINWMKNNL
>Kingella_denitrificans_01501 Cell division protein FtsA
MNEKQQYICALDIGTSTVIALVGEVVDDEINIVGVAEVESRGLTAGMVTNIDATTQDIKA
VIAEAERMAGCKIRSVTTGITGNHIRSLNSQGVVKIKDGEVSKADVERAKDTAKAVNIPP
DHQILHTVVQEYIIDNQLGVREPIGMSGVRLDTRVHIITGAVTALQNIQKCIKRCQLEVD
AIMLQPLVCAEAVLTEDEKELGVCVINIGGGTTDIAVYTNGAIRHTAVIPIAGDHITRDL
AQALRTPYHAAERIKTYHGVALEDLDGLDEMVEVPSVGNRPPRQIARRNLASVIGPRVEE
ILLLTLNELRHAGYPEELLTSGIVLTGGASLLRGVVELTEEVFNLPARIGVPHDSGHLSE
RIRNPRYSTAMGLLEAAKERVQQKNGGSTGSVRSASFGNKDKTGGSSQNKRADNEKNTDM
QALDLPEPRPRKANIFTRIVTWMRENL
>Kingella_negevensis_01350 Cell division protein FtsA
MAENKQYVSALDVGTSKVIALIGEVVDDEINIVGMGLSESRGLKAGMVTNIDATAQAIMQ
AMTEAERMAECKIRSVTTGISGNHIRSLNSQGVVKIKDGEVSKVDIDRAKDTAKAVNIPP
DHQILHTVVQEYIIDNQPGVREPIGMSGVRLDTRVHIITGAVTALQNIQKCIERCQLQVD
EIMLQPLVSADAVLTEDEKELGVCVIDIGGGTTDIAVYTNGAIRHTAVIPIAGDLITRDL
AQALRTPYSAAERIKIFHGAALENLDGLDEMVEVPSVGDRLPRQISRRTLASVIGPRVEE
ILELTLNELRRAGFPEEVLTSGIVLTGGASLLRGVVELAEDVFNLPARVGVPQEAGSLSE
RLRNPRYATVIGLLYAAKKRAKLSGLSAGIQNRKVPANSAMPSKPVANKSRPAPIETPND
DLINNINDVENIDDGIGLDLPEPNPRKPSLWTRATRWMKNNL
>Kingella_oralis_01189 Cell division protein FtsA
MAENKQYVSALDVGTSKVIALIGEVVADEINIVGMGLAESRGLKAGMVTNIDATAQAIHQ
AMSEAERMAECKITSVVTGISGNHIRSLNSQGVVKIKDGEVTKADIERAKDTAKAVNIPP
DHQILHTVVQEYIIDNQPGVREPIGMSGVRLDTRVHIITGAVTALQNVQKCIERCGLKVD
EIMLQPLVSADAVLTEDEKELGVCVIDIGGGTTDIAVYTNGAIRHTAVIPIAGDLITRDL
AQALRTPYTAAERIKIFHGVALENLEGLDEMVEVPSVGDRLPRQISRRTLASVIGPRVEE
ILELTLNELRRAGFPEEVLTSGIVLTGGASLLRGVVELAEDVFNLPARIGVPQEVGTLSD
RIRNPRYATVIGLLHAAKKRAQQNGISAGKPNRRTSNTVAEKPVISKNEKRPTPSPREDN
EPNDLLLPPEPIPRKPSWISRTINWMKNNL
>Narctica_DSMZ103136_01950 Cell division protein FtsA
MVKGKYISALDIGTSKVIALIGEVQDDNEIHIVGLGQAPSRGLKAGMVTNIDATAQAIKQ
AMNEAELMADCKVDSVTTGIAGNHIRSLNSQGVVKIKDGEVTQADIDRAIETAKAVNIPP
DHNILHTVVQEYIIDNQPGVKEPIGMSGVRLDTRVHIITGAITALQNIQKCVNRCGLHMD
QIMLQPLASGQAVLTEDEKDLGVCVIDIGGGTTDIAVYTNGAIRHTAVIPVAGDLITKDL
AQALRTPHNAAEYIKIHHGVAIATMDGLDEMIEVPSVGDRQPRQISRRVLASVIGPRVEE
ILELTLNELRRSGFPEEVLTSGVVLTGGASLLTGIVDLAEDVFNLPARIGVPQEMGGVSE
RIRNPRYATAIGLLQAARGDVYGSTVSGSVAVKEPGESLLVKIKEWLRNNF
>Ndenitrificans_CCUG17229_01945 Cell division protein FtsA
MEQGKYISALDIGTSKVIALIGEVQEDNEIHIVGLGQAPSRGLKAGMVTNIDATAQAIKQ
AVNEAELMADTKISRVTTGIAGNHIRSLNSQGVVKIKDGEVTQADIDRAIETAKAINIPP
DHNILHTVVQEYIIDNQPGVKEPIGMSGVRLDTRVHIITGANTALQNIQKCIQRCDLQME
QIMLQPLASGQAVLTEDEKDLGVCVIDIGGGTTDIAVYTNGAIRHTAVIPVAGDLITKDL
AQALRTPHSAAEYIKIHYGVAIPTMEGLDEMVEVPSVGDRLPRQISRRVLASVIGPRVEE
ILELTLNELRRSGFPEEVLTSGIVLTGGASMLTGIVELTEEIFNLPARIGVPQEMGGVSE
RIRNPRYATAIGLLQVARGEEDGSPVTGAVHVGGDSGEKLSLWARFQKFLKDNF
>Ndenitrificans_DSMZ17675_01974 Cell division protein FtsA
MEQGKYISALDIGTSKVIALIGEVQEDNEIHIVGLGQAPSRGLKAGMVTNIDATAQAIQQ
AVHEAELMADTKITQVTTGIAGNHIRSFNSHGVVKIKNGEVTQADIDRTIESAKEMVNIP
LDHNILHTVVQEYIIDNQPGVKEPIGMSGVRLETRVHIITGANTALQNIQKCIQRCGLQM
DQIMLQPLASGQSVLTEDEKDLGVCLIDIGGGTTDIAVYTNGAIRHTAVIPVAGDLITKD
LAQALRTPQSAAESIKIHFGAAVPTLDDADEMVEVPSVGDRNPRQVSRSVLASVIGPRVE
EILELTLNELRRAGYPEEMLISGVVLTGGASMLNGIVELTEDVFNLPARIGVPQEMGGVS
ERIRNPRYATAIGLLEAARGEEDGSPVSGAVMVGSEGEKAGLWARFQKWLRDNF
>Ndumasiana_DSMZ104677_02287 Cell division protein FtsA
MVKGKYISALDIGTSKVIALIGEIQEDNEIHIIGLGQAPSRGLKAGMVTNIDATAQAIKQ
AMNEAELMADCKVDSVTTGIAGNHIRSLNSQGVVKIKDGEVSQADIDRAIETAKAVNIPP
DHNILHTVVQEYIIDNQPGVKEPIGMSGVRLDTRVHIITGAITALQNIQKCVNRCGLHMD
QIMLQPLASGQAVLTEDEKDLGVCVIDIGGGTTDIAVYTNGAIRHTAVIPVAGDLITKDL
AQALRTPHNAAEYIKIHHGVAIATMDGLDEMIEVPSVGDRQPRQISRRVLASVIGPRVEE
ILELTLNELRRSGFPEEVLTSGIVLTGGASLLTGIVDLAEDVFNLPARIGVPQEMGGVSE
RIRNPRYATAIGLLQAARGEVYGSPVSGAVVVREHKDSLWVKFRDWLKNNF
>Neisseria_animalis_00683 Cell division protein FtsA
MEQQNKYISALDIGTSKVIALIGEVQEDNEIHIVGLGQAPSRGLKAGMVTNIDATAQAIQ
QAVHEAELMADTKITHVTTGIAGNHIRSINSEGVVKITNGEVSQADIDRTIESAKAVKIP
SEHNILHTVVQEYIIDNQPGVKEPIGMSGVRLETRVHIITGANTALQNIQKCIHRCGLQM
EQIMLQPLASSQAVLTEDEKDLGVCVIDIGGGTTDIAVYTNGAIRHTAVIPVAGDLITKD
LAQALRTPQNAAEYIKIHYGAAIPTMEDLDEMVEVPSVGDRNPRQISRRVLASVIGPRVE
EILELTLNELRRAGFPEEVLTSGIVLTGGASMLNGIVELAEEIFNLPARIGIPHEIGGVS
ERVRNPRYATAIGLLEAARGEEDGSPVSGAVVVGDHGDQMGVWARIKKWLSDTF
>Neisseria_animaloris_01306 Cell division protein FtsA
MVKGKYISALDIGTSKVIALIGEIQEDNEIHIIGLGQAPSRGLKAGMVTNIDATAQAIKQ
AMNEAELMADCKVDSVTTGIAGNHIRSLNSQGVVKIKDGEVTQADIDRAIETAKAVNIPP
DHNILHTVVQEYIIDNQPGVKEPIGMSGVRLDTRVHIITGAITALQNIQKCVNRCGLHMD
QIMLQPLASGQAVLTEDEKDLGVCVIDIGGGTTDIAVYTNGAIRHTAVIPVAGDLITKDL
AQALRTPHNAAEYIKIHHGVAIATMDGLDEMIEVPSVGDRQPRQISRRVLASVIGPRVEE
ILELTLNELRRSGFPEEVLTSGIVLTGGASLLTGIVDLAEDVFNLPARIGVPHEMGGVSE
RIRNPRYATAIGLLQAARGEVYGAPVTGAVAIREPKESLWIRIRDWLKNNF
>Neisseria_bacilliformis_00498 Cell division protein FtsA
MVRKHYISALDIGTSKVIALIGEVQEDNGIHIIGIGQAPSRGLKAGMVTNIDATAQAIKQ
AVGEAELMADCKVGSVTTGIAGNHIRSLNSQGVVKIKDGEVTQADIDRAIETAKAVNIPP
DHSILHTVVQEYIIDNQPGVREPIGMSGVRLDTRVHIITGAVTALQNIQKCITRCNLHMD
QIMLQPLASGQAVLTEDEKELGVCVIDIGGGTTDIAVYTNGAIRHTAVIPVAGDLITSDL
AQALRTPYSAAEYIKVHHGAAHADIAGEDMDEMVEVPSVGDRQPRQIARRSLSTVIGPRV
EEILELVQHELHRSGFYEDMLTSGIVLTGGASMLAGIVDLAEDIFGLPARVGVPPEMPGV
SERIRNPRNATVIGLLYAARGDAENSGEGGTPAASREHGESWFGKIKEWLRDNF
>Neisseria_brasiliensis_00727 Cell division protein FtsA
MEQGKYISALDIGTSKVIALIGEVQEDNEIHIVGLGQAPSRGLKAGMVTNIDATAQAIKQ
AVNEAELMADTKISHVTTGIAGNHIRSLNSQGVVKIKDGEVTQADIDRAIETAKAINIPP
DHNILHTVVQEYIIDNQPGVKEPIGMSGVRLDTRVHIITGANTALQNIQKCIQRCDLQMD
QIMLQPLASGQAVLTEDEKDLGVCVIDIGGGTTDIAVYTNGAIRHTAVIPVAGDLITKDL
AQALRTPHSAAEYIKIHYGVAIPTMEGLDEMVEVPSVGDRLPRQISRRVLASVIGPRVEE
ILELTLNELRRSGFPEEVLTSGIVLTGGASMLTGIVELTEEIFNLPARIGVPQEMGGVSE
RIRNPRYATAIGLLQVARGEEDGSPVTGAVHVGGDSGEKLSLWARFQKFLKDNF
>Neisseria_canis_00395 Cell division protein FtsA
MINKQYISALDIGTSKVIALIGEIGDDNEIHIVGLGQAPSRGLKAGMVTNIDATAQAIKQ
AMEEAERMADSKVDSVTTGIAGNHIRSMNSQGVVKIKDGEVTQADIDRAIETAKAINIPP
DHNILHTVVQEYIIDNQPGVKEPIGMSGVRLDTRVHIITGAITALQNIQKCVNRCGLHME
QIMLQPLASGQAVLTEDEKDLGVCVIDIGGGTTDIAVYTNGAIRHTAVIPVAGDLITSDI
AHALRTPYVHAEYIKIHHGLAIADMDMEDEMVEVPSVGDRPMRQVPRSVLAQVIGPRVEE
ILELTLNELRRSGFPEEVLNSGVVLTGGASLLPGMIELTEEIFQVPARIGVPQDMAGVSE
RIRNPRYATAIGLLQAARGELEGKHVSGAVAVGNGKESLWTKIRDWLRNNF
>Neisseria_chenwenguii_01472 Cell division protein FtsA
MEHGKYISALDIGTSKVIALIGEVQEDNEIHIVGLGQAPSRGLKAGMVTNIDATAQAIKQ
AVNEAELMADTKISHVTTGIAGNHIRSLNSQGVVKIKDGEVSQADIDRAIETAKAVNIPP
DHNILHTVVQEYIIDNQPGVKEPIGMSGVRLDTRVHIITGANTALQNIQKCIHRCGLQMD
QIMLQPLASGQAVLTEDEKDLGVCVIDIGGGTTDIAVYTNGAIRHTAVIPVAGDLITKDL
AQALRTPHSAAEYIKIHYGVAIPTMEGLDEMVEVPSVGDRQPRQISRRVLASVIGPRVEE
ILELTLNELRRSGFPEEVLTSGIVLTGGASMLTGIVELAEDVFNLPARIGVPQEMGGVSE
RIRNPRYATAIGLLQAARGEEDGQPVSGAVHVSDTGEKVSLWAKFQKWLKDNF
>Neisseria_cinerea_01248 Cell division protein FtsA
MEQQKRYISVLDIGTSKVLALIGEVQDDNEIHIVGLGQSVSRGLRAGMVTNIDATVQAIR
QAVNEAELMADTKITHVTTGIAGNHIRSLNSQGVVKIKDGEVTQADIDRAIETAKAVNIP
PDHKILHAVVQDYIIDTQLGVREPIGMSGVRLDTRVHIITGASTAVQNIQKCIERCGLKV
DEVMLQPLASGQAVLTEDEKDLGVCVIDIGGGTTDIAVYTNGAIRHTSVIPVAGDLITKD
LSQALRTPHDAAEYIKIHYGVVSPEMEGLDEMIEVPSVGDRKPRQVSRKVLAIVIRERIR
EILEVVASELRKSGFPKEVLTSGIVLTGGTSMLSGIEELAEEVFELPVRIGIPQEMGGVS
ERVRTPRYSTVIGLLQAARSLEGIHVQQQGGIVQDKEEAGSGLWARLKRWFENNL
>Neisseria_dentiae_02167 Cell division protein FtsA
MVKGKYISALDIGTSKVIALIGEVHEDNEIHIIGLGQAPSRGLKAGMVTNIDATAQAIKQ
AMEEAERMADCKVDSVTTGIAGNHIRSLNSQGVVKIKDGEVSQADIDRAIETAKAVNIPP
DHNILHTVVQEYIIDNQPGVKEPIGMSGVRLDTRVHIITGAITALQNIQKCVNRCGLHME
QIMLQPLASGQAVLTEDEKDLGVCVIDIGGGTTDIAVYTNGAIRHTAVIPVAGDLITKDL
AQALRTPHNAAEYIKINHGVAIATMDGLDEMIEVPSVGDRQPRQISRRVLASVIGPRVEE
ILELTLNELRRSGFPEEVLTSGVVLTGGASLLTGIVDLAEDVFNLPARIGVPHEMGGVSE
RIRNPRYATAIGLLQAARGEVSGAPVTGAVAIREPKENWLVRLKEWLKNNF
>Neisseria_flavescens_01546 Cell division protein FtsA
MEQQQNKYISALDIGTSKVIALIGEIREDNEIHIVGLGQSPSRGLRAGMVTNIDATAQAI
RQAVEDAELMADTKISHVVTGIAGNHIRSLNSQGVVKIKDGEVSQADIDRAIETAKAINI
PPDHNILHTVVQEYIIDNQPGVKEPIGMSGVRLDTRVHIITGANTALQNIQKCIQRCGLQ
MDQIMLQPLASGHAVLTEDEKDLGVCVIDIGGGTTDIAVYTNGAIRHTAVIPVAGDLITK
DLAQALRTPHSAAEYIKIHYGAAIPTMDGLDEMIEVPSVGDRQSRQISRRVLAEIIGPRV
EEILELTLNELRRSGFPEEVLTSGIVLTGGASMLTGIVELAEEVFNLPARIGVPQEMGGV
SERIRNPRYSTAIGLLQTAYAAEEGEQTSRTGAIALNDSGKKMGLWEKIQRFFRDNF
>Neisseria_lactamica_01143 Cell division protein FtsA
MEQQKRYISVLDIGTSTVLALIGEVQDDNEIHIVGLGQSPSRGLRAGMVTNIDATVQAIR
QAVDDAERMADTKITGVTTGIAGNHIRSLNSQGVVKIKDGEVTQADIDRAIETAKAINIP
PDHKILHAVVQDYIIDTQAGVKEPIGMSGVRLDTRVHIVTGAGTAVQNIRKCIERCGLKV
EEVMPQPLASGQAVLTEDEKELGVCVIDIGGGTTDIAVYTNGAIRHTSVIPVGGNSITKD
LSQSLRTPYDSAEYIKTHYGIAFQDKEGANEMIEVPCVGDQKSRQVSSEVLALIIGARIE
EILGVVSGELEKSGFPKEVLTAGIVLTGGTAMMTGIAELAEKVFGLPVRIGSPQEVGGLS
DRVRIPRYATAVGLLHEARKSKGDLLQPQAGTVRESKESGGLWSRLKRWIENNL
>Neisseria_mucosa_01963 Cell division protein FtsA
MEQQGKYISALDIGTSKVIALIGEVQDDNEIHIVGLGQAPSRGLKAGMVTNIDATAQAIQ
QAVNEAELMADTKISHVTTGIAGNHIRSLNSQGVVKIKDGEVSQADIDRAIETAKAINIP
PDHNILHTVVQEYIIDNQPGVKEPIGMSGVRLDTRVHIITGANTALQNIQKCIHRCGLQM
DQIMLQPLASGQAVLTEDEKDLGVCVIDIGGGTTDIAVYTNGAIRHTAVIPVAGDLITKD
LAQALRTPHSAAEYIKIHYGVAIPDMDGLDEMVEVPSVGDRQPRQISRRVLASVIGPRVE
EILELTLNELRRSGFPEEVLTSGIVLTGGASMLTGIVELAEEVFGLPARIGVPQEMGGVS
ERIRNPRYSTAIGLLQAARGEEDGAPVTGAIVVHDQAEKISLWARLMKFVKDNF
>Neisseria_polysacchareae_00632 Cell division protein FtsA
MEQQKRYINVLDIGTSKVLALIGEVQDDDKINIVGLGQAPSRGLRAGMVTNIDATVQAIR
QAVNDAELMADTKITHVTTGIAGNHIRSLNSQGVVKIKDGEVTQADIDRAIETAKAINIP
PDQKILDAVVQDYIIDTQLGVREPIGMSGVRLDTRVHIITGASTAVQNVQKCIEQCGLKS
DQIMLQPLASGQAVLTEDEKDLGVCVIDIGGGTTDIAVYMNGAIRHTSVIPAGGNLITKD
LSKSLRTPLDAAEYIKIHYGVASCDTEGLGEMIEVPGVGDRTSRQVSSKVLAAIISARIQ
EIFGVVLGELQKSGFPKEVLNAGIVLTGGVSMMTGIVEFAEKIFDLPVRTGAPQEMGGLS
DRVRTPRFSTAIGLLHAACKLEGNLPQPENGTVQEREEGGGLLARLKRWIENNL
>Neisseria_shayeganii_02020 Cell division protein FtsA
MAKEKQLVGALDIGTSKVIALIGEVQDDNEVHIIGLGQAPSHGLKAGMVTNIDATAQAIT
QAVEEAQLMADCQIDSVITGIAGNHIRSMNSQGVVKIKEGEVMQADIDRAIETAKAVNIP
PDHQILHTVVQEYIIDNQPGVKEPIGMSGVRLDTRIHIVTGAVTAMQNIQKCVERCGLHI
DNIMLQPLASGQAVLTEDEKELGVCVIDIGGGTTDIAVYTNGAIRHTAVIPVAGDLITKD
LAQALRTPYSAAEYIKIHHGVALASGEGLDEMVEVPSVGDRSPRQISRRVLASVIGPRVE
EILELTLNELRRSGFPEEVLTSGVVLTGGASLLSGVVDLAEEVFNLPARIGVPQEMGGLS
ERIRNPRYATAIGLLQTAVEQRNVHGYHLSRPETGDSIFRRLIDLVKNNF
>Neisseria_sicca_02426 Cell division protein FtsA
MEQQGKYISALDIGTSKVIALIGEVQDDNEIHIVGLGQAPSRGLKAGMVTNIDATAQAIQ
QAVNEAELMADTKISHVTTGIAGNHIRSLNSQGVVKIKDGEVSQADIDRAIETAKAINIP
PDHNILHTVVQEYIIDNQPGVKEPIGMSGVRLDTRVHIITGANTALQNIQKCIHRCGLQM
DQIMLQPLASGQAVLTEDEKDLGVCVIDIGGGTTDIAVYTNGAIRHTAVIPVAGDLITKD
LAQALRTPHSAAEYIKIHYGVAIPDMDGLDEMVEVPSVGDRQPRQISRRVLASVIGPRVE
EILELTLNELRRSGFPEEVLTSGIVLTGGASMLTGIVELAEEVFALPARIGVPQEMGGVS
ERIRNPRYSTAIGLLQAARGEEDGAPVTGAIVVHDQTEKISLWAKLMKFFKDNF
>Neisseria_subflava2_01433 Cell division protein FtsA
MEQQQNKYISALDIGTSKVIALIGEIREDNEIHIVGLGQSPSRGLRAGMVTNIDATAQAI
RQAVEDAELMADTKISHVVTGIAGNHIRSLNSQGVVKIKDGEVSQADIDRAIETAKAINI
PPDHNILHTVVQEYIIDNQPGVKEPIGMSGVRLDTRVHIITGANTALQNIQKCIQRCGLQ
MDQIMLQPLASGHAVLTEDEKDLGVCVIDIGGGTTDIAVYTNGAIRHTAVIPVAGDLITK
DLAQALRTPHSAAEYIKIHYGAAIPTMDGLDEMIEVPSVGDRQSRQISRRVLAEIIGPRV
EEILELTLNELRRSGFPEEVLTSGIVLTGGASMLTGIVELAEEVFNLPARIGVPQEMGGV
SERIRNPRYSTAIGLLQAARGEEDGAPVTGAIVVHDQAEKISLWARIMKFVKDNF
>Neisseria_subflava_00100 Cell division protein FtsA
MEQQQNKYISALDIGTSKVIALIGEIREDNEIHIVGLGQSPSRGLRAGMVTNIDATAQAI
RQAVEDAELMADTKISHVVTGIAGNHIRSLNSQGVVKIKDGEVSQADIDRAIETAKAINI
PPDHNILHTVVQEYIIDNQPGVKEPIGMSGVRLDTRVHIITGANTALQNIQKCIQRCGLQ
MDQIMLQPLASGHAVLTEDEKDLGVCVIDIGGGTTDIAVYTNGAIRHTAVIPVAGDLITK
DLAQALRTPHSAAEYIKIHYGAAIPTMDGLDEMIEVPSVGDRQSRQISRRVLAEIIGPRV
EEILELTLNELRRSGFPEEVLTSGIVLTGGASMLTGIVELAEEVFNLPARIGVPQEMGGV
SERIRNPRYSTAIGLLQTAYAAEEGEQTSRTGAIALNDSGKKMGLWEKIQRFFRDNF
>Neisseria_wadsworthii_01024 Cell division protein FtsA
MINKQYISALDIGTSKVIALIGEIGDDNEIHIVGLGQAPSRGLKAGMVTNIDATAQAIKQ
AMEEAERMADSKVDSVTTGIAGNHIRSMNSQGVVKIKDGEVTQADIDRAIETAKAINIPP
DHNILHTVVQEYIIDNQPGVKEPIGMSGVRLDTRVHIITGAITALQNIQKCVNRCGLHME
QIMLQPLASGQAVLTEDEKDLGVCVIDIGGGTTDIAVYTNGAIRHTAVIPVAGDLITSDI
AHALRTPYVHAEYIKIHHGLAIADMDMEDEMVEVPSVGDRPMRQVPRSVLAQVIGPRVEE
ILELTLNELRRSGFPEEVLNSGVVLTGGASLLPGMVELAEEIFQVPARIGVPQDMAGVSE
RIRNPRYATAIGLLQAARGELEGKSVSGAVAVGNSKESLWTKIRDWLRNNF
>Neisseria_weaveri_00952 Cell division protein FtsA
MVKGKYISALDIGTSKVIALIGEVQEDNEIHIVGLGQAPSRGLKAGMVTNIDATAQAIKQ
AVNEAELMADCRIESVTTGIAGNHIRSFNSQGVVKIKDGEVSQADIDRAIETAKAVNIPP
DHNILHTVVQEYIIDNQPGVKEPIGMSGVRLDTRVHIITGAMTALQNINKCVERCGLEMD
QIMLQPLASGQAVLTEDEKDLGVCVIDIGGGTTDIAVYTNGAIRHTAVIPVAGDLITKDL
AQALRTPHNAAEYIKINHGAAIPTLDGLDEMVEVPSVGDRQPRQISRRVLASVIGPRVEE
ILELTLNELRRSGFPEDVLTSGVVLTGGASLLTGIVELAEDVFGLPARIGVPQEMAGVSE
RIRNPRYATVIGLLQTACGDVDGNSSGSAIVMKERKESLLARITEWLRNTF
>Neisseria_zalophi_00119 Cell division protein FtsA
MVKGKYISALDIGTSKVIALIGEVQEDNEIHIIGLGQAPSRGLKAGMVTNIDATAQAIKQ
AMNEAELMADCKVDSVTTGIAGNHIRSLNSQGVVKIKDGEVTQADIDRAIETAKAVNIPP
DHNILHTVVQEYIIDNQPGVKEPIGMSGVRLDTRVHIITGAITALQNIQKCVNRCGLHMD
QIMLQPLASGQAVLTEDEKDLGVCVIDIGGGTTDIAVYTNGAIRHTAVIPVAGDLITKDL
AQALRTPHNAAEYIKIHHGVAIATMDGLDEMIEVPSVGDRQPRQISRRVLASVIGPRVEE
ILELTLNELRRSGFPEEVLTSGIVLTGGASLLTGIVDLAEDVFNLPARIGVPHEMGGVSE
RIRNPRYATAIGLLQAARGEVYGAPVSGAVAIRESKDSLWVRFRDWLKNNF
>Neisseria_zoodegmatis_00381 Cell division protein FtsA
MVKGKYISALDIGTSKVIALIGEIQEDNEIHIIGLGQAPSRGLKAGMVTNIDATAQAIKQ
AMNEAELMADCKVDSVTTGIAGNHIRSLNSQGVVKIKDGEVSQADIDRAIETAKAVNIPP
DHNILHTVVQEYIIDNQPGVKEPIGMSGVRLDTRVHIITGAITALQNIQKCVNRCGLHMD
QIMLQPLASGQAVLTEDEKDLGVCVIDIGGGTTDIAVYTNGAIRHTAVIPVAGDLITKDL
AQALRTPHNAAEYIKIHHGVAIATMDGLDEMIEVPSVGDRQPRQISRRVLASVIGPRVEE
ILELTLNELRRSGFPEEVLTSGIVLTGGASLLTGIVDLAEDVFNLPARIGVPQEMGGVSE
RIRNPRYATAIGLLQAARGEVYGSPVSGAVVVREHKDSLWVKFRDWLKNNF
>Nelongata_ATCC29315_00537 Cell division protein FtsA
MVKGKHYISALDIGTSKVIALIGEVQEDNQIHIVGIGQAPSRGLKAGMVTNIDATAQAIK
HAVSEAELMADCKVGSVTTGIAGNHIRSLNSQGVVKIKDGEVSQADIDRAIETAKAVNIP
PDHSILHTVVQEYIIDNQPGVREPIGMSGVRLDTRVHIITGAVTALQNIQKCITRCGLQM
DQIMLQPLASGQAVLTDDEKDLGVCVIDIGGGTTDIAVYTNGAIRHTAVIPVAGDLITSD
LAQALRTPYAAAEYIKIHHGAAHPDLPDEDMDEMVEVPSVGERQPRQISRKVLASVIGPR
VEEILELTRNELHRSGFFEDMLTSGIVLTGGASMLNGIVDLAEDIFGLPARIGVPPEMPG
VSERVRNPRNATVIGLLYAARGDTEGNQIAETGAVYHEHKDGFWGKLKDWLVNSF
>Niguanae_02456 Cell division protein FtsA
MEQGKYISALDIGTSKVIALIGEVQEDNEIHIVGLGQAPSRGLKAGMVTNIDATAQAIKQ
AVNEAELMADTKISHVTTGIAGNHIRSLNSQGVVKIKDGEVMQADIDRAIETAKAINIPP
DHNILHTVVQEYIIDNQPGVKEPIGMSGVRLDTRVHIITGANTALQNIQKCIQRCDLQMD
QIMLQPLASGQAVLTEDEKDLGVCVIDIGGGTTDIAVYTNGAIRHTAVIPVAGDLITKDL
AQALRTPHSAAEYIKIHYGVAIPTMDDLDEMVEVPSVGDRLPRQISRRVLASVIGPRVEE
ILELTLNELRRSGFPEEVLTSGIVLTGGASMLTGIVELAEEIFNLPARIGVPQEMGGVSE
RIRNPRYATAIGLLQAARGEEDGSPVTGAVQVGGERGGKLSLWARFQKFLKDNF
>Nlactamica_NS19_01728 Cell division protein FtsA
MEQQKRYISVLDIGTSTVLALIGEVQDDNEIHIVGLGQSPSRGLRAGMVTNIDATVQAIR
QAVDDAERMADTKITDVTTGIAGNHIRSLNSQGVVKIKDGEVTQADIDRAIETAKAINIP
PDHKILHAVVQDYIIDTQAGVKEPIGMSGVRLDTRVHIVTGAGTAVQNIRKCIERCGLKV
EEVMPQPLASGQAVLTEDEKELGVCVIDIGGGTTDIAVYTNGAIRHTSVIPVGGNSITKD
LSQSLRTPYDSAEYIKTHYGIAFQDKEGANEMIEVPCVGDQKSRQVSSEVLALIIGARIE
EILGVVSGELEKSGFPKEVLTAGIVLTGGTAMMTGIAELAEKVFGLPVRIGSPQEVGGLS
DRVRIPRYATAVGLLHEARKLKGDLLQPQAGTVRESKESGGLWSRLRRWIENNL
>Nmacacae_DSMZ19175_00415 Cell division protein FtsA
MEQQGKYISALDIGTSKVIALIGEVQDDNEIHIVGLGQAPSRGLKAGMVTNIDATAQAIQ
QAVNEAELMADTKISHVTTGIAGNHIRSLNSQGVVKIKDGEVSQADIDRAIETAKAINIP
PDHNILHTVVQEYIIDNQPGVKEPIGMSGVRLDTRVHIITGANTALQNIQKCIHRCGLQM
DQIMLQPLASGQAVLTEDEKDLGVCVIDIGGGTTDIAVYTNGAIRHTAVIPVAGDLITKD
LAQALRTPHSAAEYIKIHYGVAIPDMDGLDEMVEVPSVGDRQPRQISRRVLASVIGPRVE
EILELTLNELRRSGFPEEVLTSGIVLTGGASMLTGIVELAEEVFALPARIGVPQEMGGVS
ERIRNPRYSTAIGLLQAARGEEDGAPVTGAIVVHDQAEKISLWARLMKFVKDNF
>Nmeningitidis_8013_00435 Cell division protein FtsA
MEQQQRYISVLDIGTSKVLALIGEVQDDDKINIVGLGQAPSRGLRAGMVTNIDATVQAIR
QAVNDAELMADTKITHVTTGIAGNHIRSLNSQGVVKIKDGEVTQADIDRAIETAKAINIP
PDQKILDAVVQDYIIDTQLGVREPIGMSGVRLDTRVHIITGASTAVQNVQKCIERCGLKS
DQIMLQPLASGQAVLTEDEKDLGVCVIDIGGGTTDIAVYMNGAIRHTSVIPAGGNLITKD
LSKSLRTPLDAAEYIKIHYGVASCDTEGLGEMIEVPGVGDRTSRQVSSKVLAAIISARIQ
EIFGVVLGELQKSGFPKEVLNAGIVLTGGVSMMTGIVEFAEKIFDLPVRTGAPQEMGGLS
DRVRTPRFSTAIGLLHAACKLEGNLPQPENGAVQEREVGGGLLARLKRWIENSF
>Nmucosa_heidelbergensis_02069 Cell division protein FtsA
MEQGKYISALDIGTSKVIALIGEVQEDNEIHIVGLGQAPSRGLKAGMVTNIDATAQAIKQ
AVNEAELMADTKISHVTTGIAGNHIRSLNSQGVVKIKDGEVSQADIDRAIETAKAINIPP
DHNILHTVVQEYIIDNQPGVKEPIGMSGVRLDTRVHIITGANTALQNIQKCIQRCDLQMD
QIMLQPLASGQAVLTEDEKDLGVCVIDIGGGTTDIAVYTNGAIRHTAVIPVAGDLITKDL
AQALRTPHSAAEYIKIHYGVAIPSMDGLDEMVEVPSVGDRLPRQISRRVLASVIGPRVEE
ILELTLNELRRSGFPEEVLTSGIVLTGGASMLTGIVELTEEIFNLPARIGVPQEMGGVSE
RIRNPRYSTAIGLLQAARGEEDGMPVTGAVQLHSNDGEKLSLWARFQKFLRDNF
>Nmusiculi_02391 Cell division protein FtsA
MVKGKYISALDIGTSKVIALIGEVHEDNEIHIIGLGQAPSRGLKAGMVTNIDATAQAIKQ
AMEEAERMADCKVDSVTTGIAGNHIRSLNSQGVVKIKDGEVSQADIDRAIETAKAVNIPP
DHNILHTVVQEYIIDNQPGVKEPIGMSGVRLDTRVHIITGAITALQNIQKCVNRCGLHME
QIMLQPLASGQAVLTEDEKDLGVCVIDIGGGTTDIAVYTNGAIRHTAVIPVAGDLITKDL
AQALRTPHNAAEYIKINHGVAIATMEGLDEMIEVPSVGDRQPRQISRRVLASVIGPRVEE
ILELTLNELRRSGFPEEVLTSGVVLTGGASLLTGIVDLAEDVFNLPARIGVPHEIGGVSE
RIRNPRYATAIGLLQAARGEVSGAPVTGVVAIREPKENWLVRLKEWLKNNF
>Nsp_10022_02734 Cell division protein FtsA
MEQGKYISALDIGTSKVIALIGEVQEDNEIHIVGLGQAPSRGLKAGMVTNIDATAQAIKQ
AVNEAELMADIKISHVTTGIAGNHIRSLNSQGVVKIKDGEVTQADIDRAIETAKAINIPP
DHNILHTVVQEYIIDNQPGVKEPIGMSGVRLDTRVHIITGANTALQNIQKCIQRCDLQMD
QIMLQPLASGQAVLTEDEKDLGVCVIDIGGGTTDIAVYTNGAIRHTAVIPVAGDLITKDL
AQALRTPHSAAEYIKIHYGVAIPTMEGLDEMVEVPSVGDRLPRQISRRVLASVIGPRVEE
ILELTLNELRRSGFPEEVLTSGIVLTGGASMLTGIVELAEEIFNLPARIGVPQEMGGVSE
RIRNPRYATAIGLLQAARGEEDGSLVTGAVQVGGDSGEKLSLWARFQKFLKDNF
>Nsp_83E034_01233 Cell division protein FtsA
MINKQYISALDIGTSKVIALIGEIGDDNEIHIVGLGQAPSRGLKAGMVTNIDATAQAIKQ
AMEEAERMADSKVDSVTTGIAGNHIRSMNSQGVVKIKDGEVTQADIDRAIETAKAINIPP
DHNILHTVVQEYIIDNQPGVKEPIGMSGVRLDTRVHIITGAITALQNIQKCVNRCGLHME
QIMLQPLASGQAVLTEDEKDLGVCVIDIGGGTTDIAVYTNGAIRHTAVIPVAGDLITSDI
AHALRTPYVHAEYIKIHHGLAIADMDMEDEMVEVPSVGDRPMRQVPRSVLAQVIGPRVEE
ILELTLNELRRSGFPEEVLNSGVVLTGGASLLPGMVELAEEIFQVPARIGVPQDMAGVSE
RIRNPRYATAIGLLQAARGELEGKSVSGAVAVGNNKESLWTKIRDWLRNNF
>Nsp_DentCa1247_02551 Cell division protein FtsA
MVKGKYISALDIGTSKVIALIGEIQEDNEIHIIGLGQAPSRGLKAGMVTNIDATAQAIKQ
AMNEAELMADCKVSSVTTGIAGNHIRSLNSQGVVKIKDGEVSQADIDRAIETAKAVNIPP
DHNILHTVVQEYIIDNQPGVKEPIGMSGVRLDTRVHIITGAITALQNIQKCVNRCGLHMD
QIMLQPLASGQAVLTEDEKDLGVCVIDIGGGTTDIAVYTNGAIRHTAVIPVAGDLITKDL
AQALRTPHNAAEYIKIHHGVAIATMDGLDEMIEVPSVGDRQPRQISRRVLASVIGPRVEE
ILELTLNELRRSGFPEEVLTSGIVLTGGASLLTGIVDLAEDVFNLPARIGVPHEMGGVSE
RIRNPRYATAIGLLQAARGEMYGSPVSGAVVVREQKDSLWVKIRDWLKNNF
>Nsp_KEM232_01922 Cell division protein FtsA
MAKDKHYISALDIGTSKVIALIGEVQEDNEIHIVGIGQAPSRGLKAGMVTNIDATAQAIK
QAVGEAELMADCKVGSVTTGIAGNHIRSLNSQGVVKIKDGEVTQADIDRAIETAKAVNIP
PDHSILHTVVQEYIIDNQPGVRDPIGMSGVRLDTRVHIITGAVTALQNIQKCITRCGLEM
EQIMLQPLASGQAVLTEDEKDLGVCVIDIGGGTTDIAVYTNGAIRHTAVIPVAGDLITSD
LAQALRTPYAAAEYIKIHHGVAHPDLEDEDLDEMVEVPSVGDRQPRQIARRGLATVIGPR
VEEILELTLHELHRSGFYEDMLTSGVVLTGGASMLNGIVDLAEDIFGLPARVGVPPEMPG
VSERIRNPRNATVIGLLYAARGDVEAGGEGGSVSYHEEEGEGLLAKIKEWLRNNF
>Nsp_oraltaxon014_01829 Cell division protein FtsA
MEQQGKYISALDIGTSKVIALIGEVQEDNEIHIVGLGQAPSRGLKAGMVTNIDATAQAIR
QAVNEAELMADTKISHVTTGIAGNHIRSLNSQGVVKIKDGEVSQADIDRAIETAKAVNIP
PDHNILHTVVQEYIIDNQPGVKEPIGMSGVRLDTRVHIITGAITALQNIQKCIHRCGLQM
DQIMLQPLASGQAVLTEDEKDLGVCVIDIGGGTTDIAVYTNGAIRHTAVIPVAGDLITKD
LAQALRTPHSAAEYIKIHYGVAMPTMDGLDEMVEVPSVGDRQPRQISRRVLASVIGPRVE
EILELTLNELRRSGFPEEVLTSGIVLTGGASMLTGIVELAEEVFNLPARIGVPQEMGGVS
ERIRNPRYATAIGLLQAARGEEDGTAVAGAVAVSEQGPKVSLWSRFQKWLKDNF
>Nsp_ZJ785_00309 Cell division protein FtsA
MEQGKYISALDIGTSKVIALIGEVQEDNEIHIVGLGQAPSRGLKAGMVTNIDATAQAIKQ
AVNEAELMADTKISHVTTGIAGNHIRSLNSQGVVKIKDGEVTQADIDRAIETAKAINIPP
DHNILHTVVQEYIIDNQPGVKEPIGMSGVRLDTRVHIITGANTALQNIQKCIQRCDLQMD
QIMLQPLASGQAVLTEDEKDLGVCVIDIGGGTTDIAVYTNGAIRHTAVIPVAGDLITKDL
AQALRTPHSAAEYIKIHYGVAIPTMEGLDEMVEVPSVGDRLPRQISRRVLASVIGPRVEE
ILELTLNELRRSGFPEEVLTSGIVLTGGASMLTGIVELTEEIFNLPARIGVPQEMGGVSE
RIRNPRYATAIGLLQAARGEEDGSPVTGAVHVGGDSGEKLSLWARFQKFLKDNF
>Sacetivorans_DSM19021_00529 Cell division protein FtsA
MVKGKKHVCALDIGTSKVVALIGEIQANNEIHVVGIGEAKSHGLKAGMVTNIETTAAAIR
QAMEEARTMADAHMEFVTTGIAGNHIRSLNSQGVVKIKDGEVTQADIDRAVETAKAVNIP
AEHEILHTVVQEFIIDNQPGVKDPIGMSGVRLDTRIHIITGAVTAMQNVQKCINRCGLHI
DSVILQPLASAQAVLTEDEKELGVCVIDIGHGTTDIAVYTNGAIRHTAVIPVAGDSITKD
LTQALRTPYKDAEEIKIHHGVVLGNMDGLDEMIEVPSVADHRPRQISRRTLASVIGPRVE
EILEVTRNELRRAGFPEEVLTSGIVLTGGASLLPGMVDLAEDVFNLPVRIGVPSELGGVS
ERVRNPRFATAVGLLQAASGDFHYWGSMSKHNDETGSFFVKLRDWLKNTFY
>Smuelleri_ATCC29453_00231 Cell division protein FtsA
MVENKQYISALDIGTSKVIALIGELIDDEIHIVGIGQAPSRGLKAGMVTNIDATAQAIKQ
AMSEAEHMADCKITHLVTGIAGNHIRSLNSQGVVKIKDGEVTQTDIERAKETAKAVNIPP
DHQVLHTVVQEYIIDNQPGVREPIGMSGVRLDTRVHIITGAVTAMQNIQKCVQRCNLTVD
DIMLQPLASASAVLTEDEKELGVCVIDIGGGTTDIAVYTNGAIRHTAVIPVAGDLITRDL
AHALRTPSNSAEYIKINYGVALANIDGLDDMVEVPSVGDRRSRQISRRVLASVIQPRVEE
ILELTLNELRRSGFPEEVLTSGIVLTGGASLLRGMVELTEEIFDLPVRIGVPPEMAGLSE
RVRNPRYSTVIGLLQAAKERHQQGQSQSAGISNTSRRNILKKVNVDIFATENSDETDTLE
PKRRPVQQPIQQQIEEPQMGWFARLREWINKTL
>Usuis_02324 Cell division protein FtsA
MVKGKYISALDIGTSKVIALIGEVQEDNEIHIVGLGQAPSRGLKAGMVTNIDATAQAIKQ
AMNEAELMADCKVDSVTTGIAGNHIRSLNSQGVVKIKDGEVSQADIDRAIETAKAVNIPP
DHNILHTVVQEYIIDNQPGVKEPIGMSGVRLDTRVHIITGAITALQNIQKCVNRCGLHME
QIMLQPLASGQAVLTEDEKDLGVCVIDIGGGTTDIAVYTNGAIRHTAVIPVAGDLITKDL
AQALRTPHNAAEYIKIHHGVAIATMDGLDEMIEVPSVGDRQPRQISRRVLASVIGPRVEE
ILELTLNELRRSGFPEDVLTSGVVLTGGASLLTGMVDLAEDVFNLPARIGVPQEMGGVSE
RIRNPRYATAIGLLQAARGDAYGSPVSGAVAVKEPRESLLVKIKEWLKNNF
>Utestudinis_DSMZ26510_00299 Cell division protein FtsA
MVKGKYISALDIGTSKVIALIGEVQEDNEIHIVGLGQAPSRGLKAGMVTNIDATAQAIKQ
AMNEAELMADCKVDSVTTGIAGNHIRSLNSQGVVKIKDGEVSQADIDRAIETAKAVNIPP
DHNILHTVVQEYIIDNQPGVKEPIGMSGVRLDTRVHIITGAITALQNIQKCVNRCGLHMD
QIMLQPLASGQAVLTEDEKDLGVCVIDIGGGTTDIAVYTNGAIRHTAVIPVAGDLITKDL
AQALRTPHNAAEYIKINHGVAIASMDGLDEMIEVPSVGDRQPRQISRRVLASVIGPRVEE
ILELTLNELRRSGFPEEVLTSGVVLTGGASLLTGIVDLAEDVFNLPARIGVPHEMGGVSE
RIRNPRYATAIGLLQAARGDVYGSSVSGAVAVKEPQESLLVKIKEWLKNNF
>Vitreoscilla_massiliensis_01968 Cell division protein FtsA
MRDKQYISALDIGTSKVIALIGEVLEDGEIQVVGLGQAPSRGLKAGMVTNIDATAQAIKQ
AMDEAQLMADCRVNSVTTGIAGNHIRSLNSQGVVKIKDGEVTQADIDRAIETAKAVNIPP
DHNVLHTVVQEYIIDNQPGVKEPIGMSGVRLDTRVHIITGAVTAMQNIQKCVNRCGLHID
NLILQPLASGHAVLTEDEKDLGVCVVDIGGGTTDIAVYTNGAIRHTAVIPVAGDLITKDL
AQALRTPHNAAEYIKINHGVAIATMDDLDEMIEVPSVGDRQPRQISRRTLASVIGPRVEE
ILELVLNELRRSGFPEEVLTSGVVLTGGASMLTGIVDLAEDMFNLPARIGVPKDVGGVSE
RVRNPRFSTAIGLLQLANTGETRKLEVHAKEEQGESVVSRFKTWLRNNF
>Vstercoraria_DSM513_00110 Cell division protein FtsA
MKDKQYISALDIGTSKVIALIGEVLDDGEIQVVGLGQAASRGLKAGMVTNIDATAQAIKQ
AMDEAQLMADCRVNSVTTGIAGNHIRSLNSQGVVKIKDGEVMQADIDRAIETAKAVNIPP
DHNVLHTVVQEYIIDNQPGVKEPIGMSGVRLDTRVHIITGAVTAMQNIQKCVSRCGLHID
NLILQPLASGHAVLTEDEKDLGVCVIDIGGGTTDIAVYTNGAIRHTAVIPVAGDLITKDL
AQALRTPHNAAEYIKINHGVAIATMDDLDEMIEVPSVGDRQPRQISRKTLASVIGPRVEE
ILELVLNELRKAGFPEEVLTSGIVLTGGASLLTGIVDLAEDMFNLPARIGVPKDVGGVSE
RIRNPRYSTAIGLLQLSNTGETRKLLEVRVQQEEQGESVIAKFKNWLRNNF
