# Supplementary material for: Evolution of longitudinal division in multicellular bacteria of the Neisseriaceae family
Source: Nat Commun. 2022 Aug 22;13:4853. doi: 10.1038/s41467-022-32260-w (PMC9395523; doi:10.1038/s41467-022-32260-w)
Supplement: Supplementary file 17 — Supplementary Data 6 [file 41467_2022_32260_MOESM17_ESM.zip › Supplementary Data 6/MreB_75G.aln]

>29535_AP671_01998 Cell shape-determining protein MreB
--------MF-HFLSRFFSNDIAIDLGTANTLIYVRDKGIVLDEPSVVAVQSG-A-GGKS
KIVAVGTEAKKMQGRAPRNIEIIRPMRDGVIADFTITERMLGMLIKKATEGI-SVVPPRV
VICVPGGATQVERKAILDSAFAAGASSVHLIEEPMAAALGAGLPIEDAAGSMVVDIGGGT
TEIGILSLGGMAYSASVRAAGDEFDKSIVHYLRRHRGVLIGEATAEELKRKIGSASGFET
E-TAMRIKGRDLAEGTPKSLAVTSEEIREALSETVNQIIRAVRLALEQAPPELAGDIADR
GIMLTGGGALLHGMDTILADATG--LPVGIADQPLNCVAYGAGKALDYIGKW-DAVFADN
P
>29537_AP862_01977 Cell shape-determining protein MreB
--------MF-RILSRFFSNDIAIDLGTANTLIYVRDKGIVLDEPSIVAVQAG-A-GGKS
KIVAVGTEAKKMQGRAPRNIEIVRPMRDGVIADFTITERMLGMLIKKATEGR-SVVPPRV
VICVPGGATQVERKAILDSAFAAGASSVHLIEEPMAAALGAGLPIEDAAGSMVVDIGGGT
TEIGILSLGGMAYSASVRAAGDEFDKSIVHYLRRHRGVLIGEATAEELKTKIGSASGFET
E-TAMRVKGRDLAEGTPKSLAVTSEEIREALSETVNQIIRAVRLALEQAPPELAGDIADR
GIMLTGGGALLHGMDTVLADATG--LPVGIADQPLNCVAYGAGKALDYIGKW-DAVFVDN
P
>463_00247 Cell shape-determining protein MreB
--------MF-RFLSRFFSNDIAIDLGTANTLIYVRNKGIVLDEPSAVAVQTG-A-GGKS
KIVAVGTEAKKMQGRAPRNIEIIRPMRDGVIADFTITERMLGMLIKKATEGV-SVVPPRV
VICVPGGATQVERKAILDSAFAAGASSVHLIEEPMAAALGAGLPIEDAAGSMVVDIGGGT
TEIGILSLGGMAYSASVRAAGDEFDKSIVHYLRRHRGVLIGEATAEELKKKIGSASGFET
E-TAMRIKGRDLAEGTPKSLAVTSEEIREALSETVNQIIRAVRLALEQAPPELAGDIADR
GIMLTGGGALLHGMDTVLADATG--LPVGIADQPLNCVAYGAGKALDYIGKW-DAVFADN
P
>Alysiella_filiformis_01483 Cell shape-determining protein MreB
M-------FF-RFFARYFSNDMAIDLGTANTLIFIKGKGIVLDEPSVVAMQMDPSGSGKS
LTLAVGADAKKMLGRTPGAIQAVRPMKDGVIGDSSVTERMLKEFIRKVNKSR-WAASPRI
VICVPCGATQVERRAIYSAAQSAGASSVYLIQEPMAAAIGAGLPIEDPTGSMVVDIGGGT
TEVGIISLSGVVYSQSVRVGGDAFDEAIVHYVRRNYGMLIGESTAEEIKKRIGSAFPGAE
V-SEMEVKGRNLAEGVPRSFTITSNEVLEALADPISQIVQSVRDTLEQTPPELGADIAER
GLVLTGGGALLKGFDRLLAEETG--LPVTIADDPLTCVARGSGKALDMIGKL-NSVFITN
P
>assem_Acras_01521 Cell shape-determining protein MreB
--------MF-SFLTKYFSNDLAIDLGTANTLIYVKNKGIVLDEPSVVAMQLDPTGSGKH
ITLAVGKDAKKMLGRTPGTIQAIRPMKDGVIADLRVTERMLKEFIRKVNRNS-WAASPRI
VICVPCGSTQVERRAIRDSAEAAGASEVLLIEEPMAAAIGAGLPIDEPTGSMVVDIGGGT
TEVGIISLSGVVYSQSVRVGGDAFDEAIVNYVRRNYGMLVGESTAEEIKKQIGSAFPGME
I-SEMEVKGRNLAEGVPRSFTITSNEVLEALADPISQIVQSVRSTLEQTPPELGADIAER
GLVLTGGGALLKGFDRLLAEETG--LPVTIADDPLTCVVRGSGMALDLIGKL-NSIFISN
P
>assem_Ckhun_00029 Cell shape-determining protein MreB
MVKYQSGIFYAVFFGRFFSNDLAIDLGTANTLIYVGGKGIVLDEPSVVSVQDDPMGSGKK
ITLAVGREAKKMLGRTPETIQAVRPMKDGVIADLGVTERMLKAFIHKANNNR-FISAPRI
VICVPCGSTQVERRAIRDSAEAAGASAVHLIEEPMAAALGAGLPVASPTGSMVVDIGGGT
TEVGIISLSGVVHSQSVRVGGDAFDEAIVHYVRRNYGMMIGEATAEEIKKQIGSAFPGME
V-TEMEVKGRNLAEGVPRSFIITSNEVLEALADPISQIVHAVRSTLKKPRPNWARTLPNA
AWCSPAAAHCSKASTACLPKKRACPLPLPKTRSPAWCAARAWH-----------------
-
>assem_Kking_01651 Cell shape-determining protein MreB
--------MF-DFLTRYFSNDIAIDLGTANTLIYIKSKGIVLDEPSVVAVQTDQ--YGKN
DTLAVGADAKKMLGRTPSGIQAIRPLKDGVIADFYITGKMLKEFIRKVNNSK-WAASPRI
VICVPCGATQVERKAIRDSAKEANASEVYLIEEPMAAAIGAGLPVDEPTGSMVVDIGGGT
TEVGVISLSGVVYSHSIRIGGDTFDEAIIQYVRRNYGMVIGEATAEEIKKRIGSAFPSTE
V-TEMEVKGRNLAEGIPRAFTITSNEVLEALADPLSQIVQAVRNALEQTPPELGADIAER
GMVLTGGGALLKGIDRLLAEETG--LPVLIAEDALTCVVRGSGRALDMIGKL-NSVFVNN
L
>assem_Mcere_01201 Cell shape-determining protein MreB
--------MF-RFLSRFFSNDIAIDLGTANTLIYVRGKGIVLDEPSVVAVQSG-T-GGKS
KIVAVGTEAKKMQGRAPRNIEIVRPMRDGVIADFTIAERMLGMLIKKAIQGN-SVVPPRV
VICVPGGATQVERKAILDSAFAAGASSVHLIEEPMAAALGAGLPIEDTAGSMVVDIGGGT
TEIGILSLGGMAYSASVRAAGDEFDKSIVHYLRRHRGVLIGEATAEELKKTIGSASGFAT
E-TAMRIKGRDLAEGTPKSLAITSEEVREALSETVNQIIRAVLLALEQAPPELVNDIADR
GIMLTGGGALLHGMDTVLADATG--LPVGIADQPLNCVAYGAGKALDYIGKW-NAVFVDN
P
>assem_Npotu_01202 Cell shape-determining protein MreB
--------MLPRFITRYFSNDLAIDLGTANTLIYTKSKGIVLDEPSVVAMQVDPN-TGRS
AVLAVGTDAKKMLGRTPGSIQAIRPMKDGVIADFDVTEKMLKNFIKKVTNSR-FAATPRV
VICVPCGSTQVERRAIRDSAEEAGASAVYLIEEPMAAAIGAGLPIEEPTGSMVVDIGGGT
TEVGVMSLSGVVYSHSVRVGGDAFDEAIINYVRRNYGMLIGEATAESIKKDIGTAFPGME
V-KEIEVKGHNVAEGIPRSFTISSNEVLEAITEPVNQIVQSVKTALEQTPPELGADIAER
GLVLTGGGALLKGLDRLLAEETG--LPVMIAEDPLTCVARGTGRALDLIGRM-NSIFVAN
P
>assem_Nsp16475_00702 Cell shape-determining protein MreB
--------MF-RFLSRFFSNDIAIDLGTANTLIYVRGKGIVLDEPSVVAVQSG-T-GGKS
KIVAVGTEAKKMQGRAPRNIEIVRPMQDGVIADFTIAERMLSMLIKKATEGH-SVVPPRV
VICVPGGATQVERKAILDSAFAAGASSVHLIEEPMAAALGAGLPVEDTAGSMVVDIGGGT
TEIGILSLGGMAYSASVRAAGDEFDKSIVHYLRRHRGVLIGEATAEELKKTIGSAYGFAT
E-TAMRIKGRDLAEGTPKSLAVTSEEVREALSETVNQIIRAVRLALEQVSPELAGDIADR
GIMLTGGGALLHGMDTVLADATG--LPVGIADQPLNCVAYGAGKALDYIGKW-NAVFVDN
P
>assem_Salvi_02093 Cell shape-determining protein MreB
--------MF-RFFSKYLSNDLAIDLGTANTLIFIKNKGIVLNEPSVVAVQNDTI-NAKN
GMLAVGTAAKKMLGRTPGSIQAIRPMKDGVIADFNVTEKMLKQFIKKVNNSR-FTA-PRI
VICVPCGSTQVERKAIRDSALAAGASIVNLIEEPMAAAIGAGLPIEEPTGSMVVDIGGGT
TEVGVISLSGVVYSHSIRVGGDAFDDAIINYVRRNYGMLIGESTAEEIKKNIGSAFPGME
V-KEIEVKGRNLAEGIPRAFTISSNEVLEALTEPLNQIVQAVKNALEQTPPELGADIADR
GLVLTGGGALLKGLDRLLSEETG--LPVMIAEDPLTCVARGSGHALDMIGKM-NSVFVSN
P
>Conchiformibius_steedae_01650 Cell shape-determining protein MreB
--------ML-SFFTRFFSNDLAIDLGTANTLIYVNGKGIVLDEPSVVSMQRDPMGSGKN
ITLAVGAEAKKMLGRTPGTIEAVRPMKDGVIADLNVTERMLKEFIRKVNNNR-FISTPRV
VICVPCGSTQVERRAIRDSAYSAGASDVFLIEEPMAAALGAGLPVASPTGSMVVDIGGGT
TEVGIISLSGVVHSQSVRVGGDAFDEAIVHYVRRNYGMMIGESTAEEIKKQIGSAFPGME
V-TEMEVKGRNLAEGVPRSFIITSNEVLEALADPISQIVQAVRSTLEKTPPELGADIAER
GLVLTGGGALLKGFDRLLAEETG--LPVTIAEDPLTCVARGAGVALNEIGKL-NSIFIMN
P
>Crenobacter_cavernae_00899 Cell shape-determining protein MreB
--------ML-RSLTGYFSNDLAIDLGTANTLIYMRGKGIVLDEPSVVAIHNDAP-TNKK
SILAVGVEAKKMLGRTPGSIQAIRPMKDGVIADFTVTEQMLKQFIKRVNPSRFFAASPRI
VICVPCGSTQVERRAIKDSALAAGARRVELIEEPMAAAIGAGLPVEEPTGSMVVDVGGGT
TEVGIISLGGVVYSNSVRVGGDKFDESIINYIRRNYGMLIGETTAEDIKKTIGSAFPGAE
V-REMEVKGRNLAEGIPRAFTVSSNEILEALTEPLNQIVSAVKIALEQTPPELGADIADK
GMVLTGGGALLKDIDRLLAEETG--LPVFVAEEPLTCVVRGSGKALDKMDKI-GTIFTNV
P
>Crenobacter_intestini_01393 Cell shape-determining protein MreB
--------MF-RTLTGYFSNDLAIDLGTANTLIYMRGKGIVLDEPSVVAILSDAP-TNKK
SILAVGLEAKRMLGRTPGSIQAIRPMKDGVIADFTVTEQMLKQFIKKVAPGRFFAASPRI
VICVPCGSTQVERRAIKDSALAAGARRVELIEEPMAAAIGAGLPVEEPTGSMVVDIGGGT
TEVGVISLGGVVYSNSVRVGGDKFDEAIINYIRRNYGMLIGETTAEEIKKTIGSAFPGAE
V-REMEVKGRNLAEGIPRAFTVSSNEILEALTEPLNQIVSAVKIALEQTPPELGADIAEK
GMVLTGGGALLKDIDRLLAEETG--LPVFVAEEPLTCVVRGSGKALDKMDKH-GTIFTNV
P
>Crenobacter_luteus_00345 Cell shape-determining protein MreB
--------ML-RSLTGYFSNDLAIDLGTANTLIYMRGKGIVLDEPSVVAIHNDAA-SNKK
SILAVGLEAKKMLGRTPGSIQAIRPMKDGVIADFTVTEQMLKQFIKKVNPNRFFAASPRI
VICVPCGSTQVERRAIKDSALAAGARRVELIEEPMAAAIGAGLPVEEPTGSMVVDIGGGT
TEVGIISLGGVVYSNSVRVGGDKFDEAIINYIRRNYGMLIGETTAEDIKKEIGSAFPGAE
V-REMEVKGRNLAEGIPRAFTVSSNEILEALTEPLNQIVSAVKIALEQTPPELGADIADK
GMVLTGGGALLKDLDRLLAEETG--LPVFVAEEPLTCVVRGSGKALDKMDKI-GTIFTNV
P
>Crenobacter_sedimenti_00855 Cell shape-determining protein MreB
--------MF-RTLTGYFSNDLAIDLGTANTLIYMRGKGIVLDEPSVVAILSDAP-TNKK
SILAVGLEAKRMLGRTPGSIQAIRPMKDGVIADFTVTEQMLKQFIKKVAPGRFFAASPRI
VICVPCGSTQVERRAIKDSALAAGARRVELIEEPMAAAIGAGLPVEEPTGSMVVDIGGGT
TEVGVISLGGVVYSNSVRVGGDKFDEAIINYIRRNYGMLIGETTAEEIKKTIGSAFPGAE
V-REMEVKGRNLAEGIPRAFTVSSNEILEALTEPLNQIVSAVKIALEQTPPELGADIAEK
GMVLTGGGALLKDIDRLLAEETG--LPVFVAEEPLTCVVRGSGKALDKMDKH-GTIFTNV
P
>Eikenella_corrodens_01577 Cell shape-determining protein MreB
--------MF-RFLTRYFSNDLAIDLGTANTLIYIKGRGIVLDEPSVVALPSDI--NNKN
ATVAVGAEAKRMLGRTPGGIQAVRPMKDGVIADFNVTEKMLKHFIRKANNSR-FASAPRI
VICVPCGSTQVERKAIHDSAQQAGAASVNLIEEPMAAAIGAGLPIEEPTGSMVVDIGGGT
TEVGIISLSGVVYSHSVRVAGDAFDEAIINYVRRNYGMLIGEATAEEIKKAIGTAFPGNA
V-REIEAKGRNLAEGIPRAFTISSNEVLEALAEPLNQIVQAVKNALEQTPPELGADIADR
GLVLTGGGALLNGLDRLLAEETG--LPVSIAEDPLTCVVRGSGKALDLIGKM-NSVFVPN
P
>Eikenella_exigua_01354 Cell shape-determining protein MreB
--------MF-RFLTRYFSNDLAIDLGTANTLIYIKGRGIVLDEPSVVALPNDMS-NNKN
ATVAVGAEAKRMLGRTPGGIQAVRPMKDGVIADFNVTEKMLKHFIRKVNNSR-FAAAPRI
VICVPCGSTQVERKAIHDSAQQAGAASVNLIEEPMAAAIGAGLPIEEPTGSMVVDIGGGT
TEVGIISLSGVVYSHSVRVAGDAFDEAIINYVRRNYGMLIGEATAEEIKKTIGTAFPGNA
V-REIEAKGRNLAEGIPRAFTISSNEVLEALAEPLNQIVQAVKNALEQTPPELGADIADR
GLVLTGGGALLNGLDRLLAEETG--LPVSIAEDPLTCVVRGSGKALDLIGKM-NSVFVPN
P
>Eikenella_halliae_01047 Cell shape-determining protein MreB
--------MF-RFLTRYFSNDLAIDLGTANTLIYIKGRGIVLDEPSVVALPNDMS-NNKN
ATVAVGAEAKRMLGRTPGSIQTVRPMKDGVIANFNVTEKMLKHFIRKVNNSR-FAATPRI
VICVPCGSTQVERKAIHDSAQAAGAASVNLIEEPMAAAIGAGLPIEEPTGSMVVDIGGGT
TEVGIISLSGVVYSHSVRVAGDAFDEAIINYVRRNYGMLIGEATAEEIKKAIGTAFPGNA
V-REIEAKGRNLAEGVPRAFTISSNEVLEALTEPLNQIVQAVKTALEETPPELGADIADR
GLVLTGGGALLNGLDRLLSEETG--LPVSIAEDPLTCVVRGSGKALDLIGKM-NSVFTTV
-
>Eikenella_longinqua_00232 Cell shape-determining protein MreB
--------MF-RFLTRYFSNDLAIDLGTANTLIYIKGRGIVLDEPSVVALPNDMS-NN-N
ATVAVGAEAKRMLGRTPGTIQAVRPMKDGVIADFDVTEKMLKHFIRKVNNSR-FAAAPRI
VICVPCGSTQVERKAIHDSAKQAGAASVNLIEEPMAAAIGAGLPIEEPTGSMVVDIGGGT
TEVGIISLTGVVYSHSIRVAGDAFDEAIINYVRRNYGMLIGETTAEEIKKAIGTAFPGTA
V-REIEAKGRNLAEGVPRAFTISSNEVLEALAEPLNQIVQAVKNALEQTPPELGADIADR
GLVLTGGGALLNGLDRLLAEETG--LPVSIAEDPLTCVVRGSGKALDYIGKM-NSVFTTV
-
>Kingella_bonacorsii_00024 Cell shape-determining protein MreB
--------ML-HFFTRYFSNDIAIDLGTANTLIYIKGKGIVLDEPSVVAVQVDN--AGRN
ETLAVGTEAKKMLGRTPGSIQAIRPMKDGVIADFVITGKMLKAFIRKVNSSK-WAAAPRI
VICVPCGATQVERKAIRDSAQEAGASAVYLIEEPMAAAIGAGLPIEEPTGSMVVDIGGGT
TEVGVISLNGVVYSHSIRVGGDTFDEAIIQYVRRNYGMLIGEASAEEIKKRIGSAFPSTE
V-SEMDVKGRNLAEGIPRSFTITSNEVLEALADPLSQIVQAVRSALEQTPPELGADIAER
GLVLTGGGALLKGLDRLLAEETG--LPVLIAEDALTCVARGSGKALEMIGRM-NSVFVNN
P
>Kingella_denitrificans_00907 Cell shape-determining protein MreB
--------MF-GFLTRYFSNDIAIDLGTANTLIYVKSKGIVLDEPSVVAVQTDQ--YGKN
DTLAVGTEAKRMLGRTPGSIQAIRPLKDGVIADFNVTGKMLKEFIHKVNNSK-WSAPPRI
VICVPCGATQVERKAIRDSAKEAGAADVYLIEEPMAAAIGAGLPIEEPTGSMVVDIGGGT
TEVGVISLSGVVYSHSVRIGGDSFDEAIIQYVRRNYGMLIGEATAEEIKKRIGSAFPSAE
V-TEMEVKGRNLAEGIPRSFTISSNEVLEALADPLSQIVQAVRNALEQTPPELGADIAER
GLVLTGGGALLRGLDRLLAEETG--LPVLIAEDALTCVARGSGKALEMVGKL-NSVFVPS
P
>Kingella_negevensis_01220 Cell shape-determining protein MreB
--------ML-GFFTRYFSNDIAIDLGTANTLIYVKGKGIVLDEPSVVAVQSDH--MGKN
ETLAVGAEAKKMLGRTPGSIQAIRPMKDGVIADFNVTGKMLKAFIRKVNNSK-WAAAPRI
VICVPCGATQVERKAIRDSASEAGASAVYLIEEPMAAAIGAGLPIEEPTGSMVVDIGGGT
TEVGVISLSGVVYSHSVRVGGDTFDEAIIQYVRRNYGMLIGEASAEEIKKRIGSAFPNTE
V-TEMEVKGRNLAEGIPRSFTITSNEVLEALADPLSQIVQAVRSALEQTPPELGADIAER
GLVLTGGGALLKGLDRLLAEETG--LPVLIAEDALTCVARGSGRALDMVGKL-NSVFVSN
P
>Kingella_oralis_00708 Cell shape-determining protein MreB
--------ML-HFFTRYFSNDIAIDLGTANTLIYIKGKGIVLDEPSVVAVQVDN--AGRN
ETLAVGTEAKKMLGRTPGSIQAIRPMKDGVIADFVITGKMLKAFIRKVNSSK-WAAAPRI
VICVPCGATQVERKAIRDSAQEAGASAVYLIEEPMAAAIGAGLPIEEPTGSMVVDIGGGT
TEVGVISLNGVVYSHSIRVGGDTFDEAIIQYVRRNYGMLIGEASAEEIKKRIGSAFPSTE
V-SEMDVKGRNLAEGIPRSFTITSNEVLEALADPLSQIVQAVRSALEQTPPELGADIAER
GLVLTGGGALLKGLDRLLAEETG--LPVLIAEDALTCVARGSGKALEMIGRM-NSVFVNN
P
>Narctica_DSMZ103136_01346 Cell shape-determining protein MreB
--------MF-RFLTRYFSNDLAIDLGTANTLIYIKGKGIVLDEPSVVAMQNDVA-HGKS
VILAVGTEAKKMLGRTPGSIQAIRPMKDGVIADFNVTEKMLKQFIKKVNNSR-FAATPRI
VICVPCGSTQVERKAIRDSALAAGASTVNLIEEPMAAAIGAGLPIEEATGSMVVDIGGGT
TEVGVISLSGVVYSHSIRVGGDAFDDSIINYVRRNYGMLIGEATAEEIKKTIGSAFPGME
V-REIEVKGRNLAEGIPRSFTISSNEVLEALTEPLNQIVQSVKNALEQTPPELGADIAER
GLVLTGGGALLKGLDRLLAEETG--LPVMIAEDPLTCVARGSGKALDMIGKL-NSVFVVN
P
>Ndenitrificans_CCUG17229_01315 Cell shape-determining protein MreB
--------MF-RFLSRFLSNDIAIDLGTANTLIYVRDRGIVLDEPSIVAVQTGQA-NSKA
KILAVGTEAKKMQGRAPRNIEIIRPMKDGVIADFNITERMLGLLIKKATGDR-MVVPPRV
VICVPGGSTQVERKAIRDSAFAAGASSVHLIEEPMAAALGAGLPIEETSGSMIVDIGGGT
TEIGILSLGGMAYSDSVRAGGDAFDESIVHYVRRKRGVLIGEATAEELKKKIGSAFDDDD
M-SALRVKGRDLAEGTPKSIAVTTDEVREALSEPLNQIVRAVRLALEQAPPELAGDIADR
GIMLTGGGALLKGIDTLLADATG--LPVGIADEPLNCVAYGAGKALDYIGKW-DAIFAEN
P
>Ndumasiana_DSMZ104677_01067 Cell shape-determining protein MreB
--------MF-RFLTRYFSNDLAIDLGTANTLIYIRNKGIVLDEPSVVAMQTDAA-HGKS
AILAVGAEAKKMLGRTPGSIQAIRPMKDGVIADFNVTEKMLKQFIKKVNNSR-FAAPPRI
VICVPCGSTQVERKAIRDSASAAGASSVNLIEEPMAAAIGAGLPIEEATGCMVVDIGGGT
TEVGVISLSGVVYSHSIRVGGDAFDESIINYVRRNYGMLIGEATAEEIKTKIGSAFPGME
V-NEIEVKGRNLAEGIPRAFTISSNEVLEALTEPLNQIVQSVKNALEQTPPELGADIAER
GLVLTGGGALLKGLDRLLAEETG--LPVMIAEDPLTCVARGSGKALDMIGKL-NSIFVVN
P
>Neisseria_animalis_01473 Cell shape-determining protein MreB
--------MF-RLFSRFFSNDIAIDLGTANTLIYVRDKGIVLDEPSVVAVQAV-A-GGKS
KIIAVGTEAKKMQGRAPRNIEIVRPMKDGVIADFDLTERMLGILIKKATEGR-SFLPPRV
VICVPGGSTQVERKVIRDSAFAAGAAGVYLIEEPMAAALGAGLPVEETAGSMIVDIGGGT
TEIGILSLGGIAYSDSVRVGGDAFDESIVHYLRRQRGVLVGEATAEDLKKKIGSAFESDN
NIGALRIKGRDVTEGTPKSLTVTSDEIREALGGPLELIVRAVRLALEQAPPELAGDLADR
GIMLTGGGALLQGLDTLLADATG--LPVGIAGEPLNCVAYGAGKALDCIGKW-DAVFADN
P
>Neisseria_animaloris_00413 Cell shape-determining protein MreB
--------MF-RFFTRYFSNDLAIDLGTANTLIYIRNKGIVLDEPSVVAMQTDAS-HGKS
AILAVGTEAKKMLGRTPGSIQAIRPMKDGVIADFNVTEKMLKQFIKKVNNSR-FAAAPRI
VICVPCGSTQVERKAIRDSALAAGASTVNLIEEPMAAAIGAGLPIEEATGSMVVDIGGGT
TEVGVISLSGVVYSHSIRVGGDAFDESIINYVRRNYGMLIGEATAEEIKKSIGSAFPGME
V-NEIEVKGRNLAEGIPRAFTISSNEVLEALTEPLNQIVQSVKNALEQTPPELGADIAER
GLVLTGGGALLKGLDRLLAEETG--LPVMIAEDPLTCVARGSGKALDMIGKL-NSIFVVN
P
>Neisseria_bacilliformis_01282 Cell shape-determining protein MreB
--------MLPRFITRYFSNDLAIDLGTANTLIYTKSKGIVLDEPSVVAMQIDPN-TGRS
AVLAVGTDAKKMLGRTPGSIQAIRPMKDGVIADFDVTEKMLKNFIKKVTNSR-FAATPRV
VICVPCGSTQVERRAIRDSAEEAGASAVYLIEEPMAAAIGAGLPIEEPTGSMVVDIGGGT
TEVGVMSLSGVVYSHSVRVGGDAFDEAIINYVRRNYGMLIGEATAEGIKKDIGTAFPGME
V-KEIEVKGHNVAEGIPRSFTISSNEVLEAITEPVNQIVQSVKTALEQTPPELGADIAER
GLVLTGGGALLKGLDRLLAEETG--LPVMIAEDPLTCVARGTGRALDLIGRL-NSIFVAN
P
>Neisseria_brasiliensis_02112 Cell shape-determining protein MreB
--------MF-RFLSRFLSNDIAIDLGTANTLIYVRDRGIVLDEPSIVAVQTGQA-NSKA
KILAVGTEAKKMQGRAPRNIEIIRPMKDGVIADFNITERMLGLLIKKATGDR-MVVPPRV
VICVPGGSTQVERKAIRDSAFAAGASSVHLIEEPMAAALGAGLPIEETSGSMIVDIGGGT
TEIGILSLGGMAYSDSVRAGGDAFDESIVHYVRRKRGVLIGEATAEELKKKIGSAFDDDD
M-SALRVKGRDLAEGTPKSIAVTTDEVREALSEPLNQIVRAVRLALEQAPPELAGDIADR
GIMLTGGGALLKGIDTLLADATG--LPVGIADEPLNCVAYGAGKALDYIGKW-DAIFAEN
P
>Neisseria_canis_01539 Cell shape-determining protein MreB
--------MF-GFFNRFLSHDLAIDLGTANTLIYAKNKGVILNEPSIIAVQEDE--HHQE
STIAIGTEAKKMLGRTPASIRVVRPMKDGVIADFELTGKMLKHFIRKATEGR----PSRV
IICVPYGATQVERKTIAESAKAAGASDVFLIEEPMAAALGAGLPVNEAAGCMIVDIGGGT
TEIGILAMNEVVYANSIRTAGNAFDEAIILYARREFGVIIGDATAENIKQTIGTAYPVEN
V-ESMIITGRSISKGTPRTFSINSNEVFEALKDPLNRIIQAIITSLELTPPELASDIIGR
GLVLAGGGALLGNMDRLLSEATG--LPVIIAENPLCCVARGTGYALDLIGTQ-HPILSQT
N
>Neisseria_chenwenguii_02245 Cell shape-determining protein MreB
--------MF-RFLSNYFSNDIAIDLGTANTLIFVRGRGIVLDEPSMVALQAGVL-GGKN
RIVAVGMEAKKMQGRAPKNIEIVRPMKDGVIADFELTERMLGILIKKAV-GK-VVVPPRI
VICVPGGATPVERKVIRDSAFAAGASSVHLIEEPMAAALGARLPVEEAAGSMIVDIGGGT
TEIGILSLGGMAYSDSVRVGGDAFDESIVHYLRRNRGILIGEATAEELKKEIGTVFGREA
T-TALRIKGRDLAEGTPKSLAVTSDEVREALSEPLNQIIRAVRLALEQAPPELAGDIADR
GIMLTGGGALLRGIDGVLADATG--LPVGIADEPLNCVAYGCGQALEYIGKW-DAVFADQ
V
>Neisseria_dentiae_01061 Cell shape-determining protein MreB
--------MF-RFLTRYFSNDLAIDLGTANTLIYIRNKGIVLDEPSVVAMQNDAA-HGKS
AILAVGTEAKKMLGRTPGSIQAIRPMKDGVIADFNVTEKMLKQFIKKVNNSR-FAAAPRI
VICVPCGSTQVERKAIRDSALAAGASSVNLIEEPMAAAIGAGLPIEEPTGCMVVDIGGGT
TEVGVISLSGVVYSHSIRVGGDAFDESIINYVRRNYGMLIGEATAEEIKTKIGSAFPGME
V-NEIEVKGRNLAEGIPRAFTISSNEVLEALTEPLNQIVQSVKNALEQTPPELGADIAER
GLVLTGGGALLKGLDRLLAEETG--LPVMIAEDPLTCVARGSGKALDMIGKL-NSIFVVN
P
>Neisseria_flavescens_01079 Cell shape-determining protein MreB
--------MF-RLLSRFLSNDIAIDLGTANTLIFVRGKGIVLDEPSMVAIQSG-A-GNKS
KIMAVGTEAKKMQGRAPRNIEIIRPMRDGVIADFVITERMLGMLIKKATEGR-SLVPPRV
VICVPGGSTQVERKAILDSAFAAGAASVHLIEEPMAAALGAGLPIEDAAGSMIVDIGGGT
TEIGILSLGGMAYSASVRAAGDEFDKSIIHYLRRHRGVLIGEATAEELKKQIGSASGLET
E-TAMRIKGRDLAEGTPKSLAVTSNEIREALSETVNQIIRAVRLALEQAPPELAGDIADR
GIMLTGGGALLHGIDTVLADATG--LPVGIADQPLNCVAYGAGKALDYIGKW-DTVFTEN
P
>Neisseria_mucosa_00790 Cell shape-determining protein MreB
--------MF-RFLSRFFSNDIAIDLGTANTLIYVRGKGIVLDEPSVVAVQSG-T-GGKS
KIVAVGTEAKKMQGRAPRNIEIVRPMQDGVIADFTIAERMLSMLIKKATEGH-SVVPPRV
VICVPGGATQVERKAILDSAFAAGASSVHLIEEPMAAALGAGLPVEDTVGSMVVDIGGGT
TEIGILSLGGMAYSASVRAAGDEFDKSIAHYLRRHRGVLVGEATAEELKKTIGSAYGFAT
E-TAMRIKGRDLAEGTPKSLAVTSEEVREALSETVNQIIRAVRLALEQVSPELAGDIADR
GIMLTGGGALLHGMDTVLADATG--LPVGIADQPLNCVAYGAGKALDYIGKW-NAVFVDN
P
>Neisseria_shayeganii_01514 Cell shape-determining protein MreB
--------MF-RFLTQYFSNDLAIDLGTANTLIYIKGRGIVLDEPSVVAMPNDF--HNKN
AAVAVGVEAKRMLGRTPGSIQAIRPMKDGVIADFNVTEKMLKHFIRKVNNSR-FAAAPRI
VICVPCGSTQVERKAIHDSAERAGASAVYLIEEPMAAAIGAGLPIEEPTGSMVVDIGGGT
TEVGVISLSGVVYSHSVRVGGDAFDEAIINYVRRNYGMLIGEATAEEIKKAIGSAFPGHT
M-REIEAKGRNLAEGIPRAFTISSNEVLEALAEPLNQIVQAVKNALEQTPPELGADIADR
GLVLTGGGALLCGLDRLLAEETG--LPVTIAEDPLTCVVRGSGKALDMIGKM-NSVFVAN
P
>Neisseria_sicca_00865 Cell shape-determining protein MreB
--------MF-RFLSRFFSNDIAIDLGTANTLIYVRGKGIVLDEPSVVAVQSG-T-GGKS
KIVAVGTEAKKMQGRAPRNIEIVRPMRDGVIADFTIAERMLGMLIKKAIQGN-SVVPPRV
VICVPGGATQVERKAILDSAFAAGASSVHLIEEPMAAALGAGLPIEDTAGSMVVDIGGGT
TEIGILSLGGMAYSASVRAAGDEFDKSIVHYLRRHRGVLIGEATAEELKKTIGSASGFAT
E-TAMRIKGRDLAEGTPKSIAITSEEVREALSETVNQIIRAVRLALEQAPPELAGDIADR
GIMLTGGGALLHGMDTVLADATG--LPVGIADQPLNCVAYGAGKALDYIGKW-NAVFVDN
P
>Neisseria_subflava2_01106 Cell shape-determining protein MreB
--------MF-RLLSRFLSNDIAIDLGTANTLIFVRGKGIVLDEPSMVAIQSG-A-GNKS
KIIAVGTEAKKMQGRAPRNIEIVRPMRDGVIADFVITERMLGMLIKKATEGR-SLVPPRV
VICVPGGSTQVERKAILDSAFAAGAASVHLIEEPMAAALGAGLPIEDAAGSMIVDIGGGT
TEIGILSLGGMAYSASVRAAGDEFDKSIIHYLRRHRGVLIGEATAEELKKQIGSASGFET
E-TAMRIKGRNLAEGTPKSLAVTSTEIREALSETVNQIIRAVRLALEQAPPELAGDIADR
GIMLTGGGALLHGIDTVLADATG--LPVGIADQPLNCVAYGAGKALDYIGKWDDTVFTEN
P
>Neisseria_subflava_01172 Cell shape-determining protein MreB
--------MF-RLLSRFLSNDIAIDLGTANTLIFVRGKGIVLDEPSMVAIQSG-T-GNKS
KIMAVGTEAKKMQGRAPRNIEIVRPMRDGVIADFVITERMLGMLIKKATEGR-SLVPPRV
VICVPGGSTQVERKAILDSAFAAGAASVHLIEEPMAAALGAGLPIEDAAGSMIVDIGGGT
TEIGILSLGGMAYSASVRAAGDEFDKSIIHYLRRHRGVLIGEATAEELKKQIGSASGFET
E-TAMRIKGRDLAEGTPKSLAVTSDEIREALSETVNQIIRAVRLALEQAPPELAGDIADR
GIMLTGGGALLHGIDTVLADATG--LPVGIADQPLNCVAYGAGKALDYIGKW-DTVFTEN
P
>Neisseria_wadsworthii_02194 Cell shape-determining protein MreB
--------MF-GFFNRFLSHDLAIDLGTANTLIYAKDKGVILNEPSIISVQENE--HHQE
STIAIGTEAKKMLGRTPASIRVVRPMKDGVIADFELTGKMLKHFIRKATEGR----PSRV
VICVPYGATQVERKTIAESAKAAGASDVFLIEEPMAAALGAGLPVNEAAGCMIVDIGGGT
TEIGILAMNEVVYANSIRTAGNAFDEAITLYARREFGVIIGDVTAENIKQTIGTAYPVEN
V-ESMIITGRSISRGTPRTFSINSNEVFEALKDPLNRIIQAIITSLELTPPELASDIISR
GLVLAGGGALLSNMDRLLSEATG--LPVIIAENPLCCVARGTGYALDLIGTQ-HPILSQI
P
>Neisseria_weaveri_00060 Cell shape-determining protein MreB
--------MF-RFLTRYFSNDLAIDLGTANTLIYIRNKGIVLDEPSVVAMQNDVA-HGKS
VILAVGTEAKKMLGRTPGSIQAIRPMKDGVIADFNVTEKMLKQFIKKVNNSR-FAAAPRI
VICVPCGSTQVERKAIRDSALAAGASTVNLIEEPMAAAIGAGLPIEEATGSMVVDIGGGT
TEVGVISLSGVVYSHSIRVGGDAFDDSIINYVRRNYGMLIGEATAEEIKKNIGSAFPGME
V-KEIEVKGRNLAEGIPRSFTISSNEVLEALTEPLNQIVQSVKNALEQTPPELGADIAER
GLVLTGGGALLKGLDRLLAEETG--LPVMIAEDPLTCVARGSGKALDMIGKL-NSVFVVN
P
>Neisseria_zalophi_01635 Cell shape-determining protein MreB
--------MF-RFLTRYFSNDLAIDLGTANTLIYIRNKGIVLDEPSVVAMQTDAT-HGKS
AILAVGTEAKKMLGRTPGTIQAIRPMKDGVIADFNVTEKMLKQFIKKVNNSR-FAAPPRI
VICVPCGSTQVERKAIRDSASAAGASSVNLIEEPMAAAIGAGLPIEEATGCMVVDIGGGT
TEVGVISLSGVVYSHSIRVGGDAFDDSIINYVRRNYGMLIGEATAEEIKTKIGSAFPGME
V-NEIEVKGRNLAEGIPRAFTISSNEVLEALTEPLNQIVQSVKNALEQTPPELGADIAER
GLVLTGGGALLKGLDRLLAEETG--LPVMIAEDPLTCVARGSGKALDMIGKL-NSIFVAN
P
>Neisseria_zoodegmatis_01586 Cell shape-determining protein MreB
--------MF-RFLTRYFSNDLAIDLGTANTLIYIRNKGIVLDEPSVVAMQTDAA-HGKS
AILAVGAEAKKMLGRTPGSIQAIRPMKDGVIADFNVTEKMLKQFIKKVNNSR-FAAPPRI
VICVPCGSTQVERKAIRDSASAAGASSVNLIEEPMAAAIGAGLPIEEATGCMVVDIGGGT
TEVGVISLSGVVYSHSIRVGGDAFDESIINYVRRNYGMLIGEATAEEIKTKIGSAFPGME
V-NEIEVKGRNLAEGIPRAFTISSNEVLEALTEPLNQIVQSVKNALEQTPPELGADIAER
GLVLTGGGALLKGLDRLLAEETG--LPVMIAEDPLTCVARGSGKALDMIGKL-NSIFVVN
P
>Nelongata_ATCC29315_01164 Cell shape-determining protein MreB
--------MFPRFITRYFSNDLAIDLGTANTLIYSKGKGIVLDEPSVVAMQIHPD-TGHS
SVLAVGTDAKKMLGRTPGTIQAIRPMKDGVIANFTVTEKMLKHFIKKVTHSR-FAATPRI
VICVPCGSTQVERKAIRDSAEAAGASAVYLIEEPMAAAIGAGLPIEEPTGSMVVDIGGGT
TEVGVMSLSGVVYSHSVRVGGDAFDEAITNYVRRNYGMLIGESTAESIKKEIGTAFPGME
V-KELEVKGHNVAEGIPRSFTISSNEILEAITEPVNQIVQSVKTALEQTPPELGADIAER
GLVLTGGGALLKGLDRLLAEETG--LPVMIAEDPLTCVARGTGRALNLVGRL-NSIFVPN
P
>Niguanae_02189 Cell shape-determining protein MreB
--------MF-RFLSHFLSNDIAIDLGTVNTLIYVRDRGIVLDEPSIVAVQTGLP-NGKT
KIVAVGMEAKKMQGRAPRNIEIIRPMKDGVIADFNITERMLGLLIKKATGGR-MIVPPRV
VICVPGGSTQVERKAIRDSAFATGASSVHLIEEPMAAALGASLPIEETAGSMIVDIGGGT
TEIGILSLGGMAYSDSVRAGGDAFDESIVHYVRRKRGVLIGGATAEELKKKIGSAFGNDD
M-SAVRVKGRDLSEGTPKSIAVTTDEVREALSEPLNQIVRAVRLALEQAPPELAGDIADR
GIMLTGGGALLKGIDTLLADATG--LPVGIADEPLNCVAYGAGKALDYIGKW-DAVFAEN
P
>Nmacacae_DSMZ19175_01447 Cell shape-determining protein MreB
--------MF-RFLSRFFSNDIAIDLGTANTLIYVRGKGIVLDEPSVVAVQSG-T-GGKS
KIVAVGTEAKKMQGRAPRNIEIVRPMRDGVIADFTIAERMLGMLIKKAIQGN-SVVPPRV
VICVPGGATQVERKAILDSAFAAGASSVHLIEEPMAAALGAGLPIEDTAGSMVVDIGGGT
TEIGILSLGGMAYSASVRAAGDEFDKSIVHYLRRHRGVLIGEATAEELKKTIGSASGFAT
E-TAMRIKGRDLAEGTPKSLAITSEEVREALSETVNQIIRAVRLALEQAPPELAGDIADR
GIMLTGGGALLHGMDTVLADATG--LPVGIADQPLNCVAYGAGKALDYIGKW-NAVFVDN
P
>Nmucosa_heidelbergensis_01395 Cell shape-determining protein MreB
--------MF-RYLSRFLSNDLAIDLGTANTLIYVRDRGIVLDEPSVVAVQTGLP-NGKT
KIVAVGTEAKKMQGRAPRNIEIVRPMKDGVIADFNITERMLGVLIKKATGGH-MVVPPRV
VICVPGGSTQVERKAIRDSAFSAGASSVHLIEEPMAAALGAGLPIEETAGSMVVDIGGGT
TEIGILSLGGMAYSDSVRAGGDAFDESIVHHVRRKRGVLIGEATAEELKKKIGSAFGNDD
M-GAVRVKGRDLAEGTPKSIAVTAEEVREALSEPLNRIVRAVRLALEQAPPELAGDIADR
GIMLTGGGALLKGIDTLLADATG--LPVGIADQPLNCVAYGAGKALDYIGRW-DAVFVDN
P
>Nmusiculi_01185 Cell shape-determining protein MreB
--------MF-RFLTRYFSNDLAIDLGTANTLIYIRNKGVVLDEPSVVAMQNDAA-HGKS
AILAVGTEAKKMLGRTPGSIQAIRPMKDGVIADFNVTEKMLKQFIKKVNNSR-FAAAPRI
VICVPCGSTQVERKAIRDSALAAGASSVNLIEEPMAAAIGAGLPIEEPTGCMVVDIGGGT
TEVGVISLSGVVYSHSIRVGGDAFDESIINYVRRNYGMLIGEATAEEIKTKIGSAFPGME
V-NEIEVKGRNLAEGIPRAFTISSNEVLEALTEPLNQIVQSVKNALEQTPPELGADIAER
GLVLTGGGALLKGLDRLLAEETG--LPVMIAEDPLTCVARGSGKALDMIGKL-NSIFVVN
P
>Nsp_10022_01090 Cell shape-determining protein MreB
--------MF-RFLSRFLSNDIAIDLGTANTLIYVRDRGIVLDEPSIVAVQTGQA-NGKV
KILAVGTEAKKMQGRAPRNIEIIRPMKDGVIADFNITERMLGLLIKKATGNR-MVVPPRV
VICVPGGSTQVERKAIRDSAFAAGASSVHLIEEPMAAALGAGLPIEETAGSMIVDIGGGT
TEIGILSLGGMAYSDSVRAGGDAFDESIVHYVRRKRGVLIGEATAEELKKKIGSAFGHDD
M-SAVRVKGRDLSQGTPKSIAVTTDEVREALSEPLNQIVRAVRLALEQAPPELAGDIADR
GIMLTGGGALLKGIDILLADATG--LPVGIADEPLNCVAYGAGKALDYIGKW-DAIFAEN
P
>Nsp_83E034_01895 Cell shape-determining protein MreB
--------MF-GFFNRFLSHDLAIDLGTANTLIYAKDKGVILNEPSIIAVQENE--HHQE
STIAIGTEAKKMLGRTPASIRVVRPMKDGVIADFELTGKMLKHFIRKATEGR----PSRV
VICVPYGATQVERKTIAESAKAAGASDVFLIEEPMAAALGAGLPVNEAAGCMIVDIGGGT
TEIGILAMNEVVYANSIRTAGNAFDEAIILYARREFGIIIGDVTAENIKLNIGTAYPVEN
V-ESMIITGRSISKGTPRTFSINSNEVFEALKDPLNRIIQAIITSLELTPPELASDIISR
GLVLAGGGALLSNMDRLLSEATG--LPVIIAENPLCCVARGTGYALDLIGTQ-HPILSQI
P
>Nsp_DentCa1247_01510 Cell shape-determining protein MreB
--------MF-RFLTRYFSNDLAIDLGTANTLIYIRNKGIVLDEPSVVAMQTDAA-HGKS
AILAVGAEAKKMLGRTPGSIQAIRPMKDGVIADFNVTEKMLKQFIKKVNNSR-FAAPPRI
VICVPCGSTQVERKAIRDSASAAGASSVNLIEEPMAAAIGAGLPIEEATGCMVVDIGGGT
TEVGVISLSGVVYSHSIRVGGDAFDESIINYVRRNYGMLIGEATAEEIKTKIGSAFPGME
V-NEIEVKGRNLAEGIPRAFTISSNEVLEALTEPLNQIVQSVKNALEQTPPELGADIAER
GLVLTGGGALLKGLDRLLAEETG--LPVMIAEDPLTCVARGSGKALDMIGKL-NSIFVVN
P
>Nsp_KEM232_01577 Cell shape-determining protein MreB
--------MFPRFITRYFSNDLAIDLGTANTLIYTKGKGIVLDEPSVVAMQIDPN-TGRS
AVLAVGTDAKKMLGRTPGSIQAIRPMKDGVIADFTVTEKMLKHFIKKVTHSR-FAATPRI
VICVPCGSTQVERKAIRDSAEAAGASAVYLIEEPMAAAIGAGLPIEEPTGSMVVDIGGGT
TEVGVMSLSGVVYSHSVRVGGDAFDEAIINYVRRNYGMLIGEATAESIKKDIGTAFPGME
V-KEIEVKGHNVAEGIPRSFTISSNEVLEAITEPVNQIVQSVKTALEQTPPELGADIAER
GLVLTGGGALLKGLDRLLAEETG--LPVMIAEDPLTCVARGTGRALDLVGRL-NSIFVAN
P
>Nsp_oraltaxon014_00353 Cell shape-determining protein MreB
--------MF-QFISRYFSNDIAIDLGTANTLIYLRDKGIVLDEPSVVAIQNT-S-GGRD
AIVAVGTEAKKMQGRAPRNIHIVRPMKDGVIADFDITERMLGLLIKKAVGGR-MVVPPRV
VICVPGGSTQVERKAIRDSAFAAGAASVYLIEEPMAAALGAGLPIEDAAGSMVVDIGGGT
TEIGILSLNGLAYSDSVRVGGDTFDEAIVHHLRRNRGVIIGETTAEEVKKKIGTVFGNDK
T-TAITVKGRSLAEGTPKSMAVTSDEVREALSEPLNQIVRSVRLALELAPPELAGDIADR
GLVLTGGGALLKGMDLLLADATG--LPVGIAGEPLNCVAYGAGKALDYIGTL-NAVFVEN
M
>Nsp_ZJ785_01409 Cell shape-determining protein MreB
--------MF-RFLSRFLSNDIAIDLGTANTLIYVRDRGIVLDEPSIVAVQTGQA-NGKA
KILAVGTEAKKMQGRAPRNIEIVRPMKDGVIADFNITERMLGLLIKKATGDR-MVVPPRV
VICVPGGSTQVERKAIRDSAFAAGASGVHLIEEPMAAALGAGLPIEETAGSMIVDIGGGT
TEIGILSLGGMAYSDSVRAGGDAFDESIVHYLRRKRGVLIGEATAEELKKKIGSAFGNDD
M-SAVRVKGRDLAEGTPKSIAVATDEVREALSEPLNQIVRAVRLALEQAPPELAGDIADR
GIMLTGGGALLKGIDTLLADATG--LPVGIADEPLNCVAYGAGKALDYIGRW-DAVFAEN
P
>Sacetivorans_DSM19021_00830 Cell shape-determining protein MreB
--------MF-RFFTRYFSNDLAIDLGTANTLIYLKNKGIVLDEPSVVAVQTEIS-SGKE
TILAVGSEAKNMLGRTPGSIRAIRPMKDGVIADFNITEKMLKHFIKSVNKGH-LSAAPRI
VICVPCGSTQVERKAIRDSALAAGASLVNLIEEPMAAAIGANLPIEEPTGSMVVDIGGGT
TEIGVISLSGVVYSHSIRVGGDAFDKAIINYVRTHFGTTIGEPTAEEIKKNIGSAFPGME
V-HNMESKGRKLDEGIPRSFTISSNQVLEALSEPLNQITQAVKNALEQTPPELGADIADR
GLVLTGGGALLKGLDRMLSEETG--LPVMIAEDPLTCVARGSGKALDMIGKL-NSIFINN
P
>Smuelleri_ATCC29453_01203 Cell shape-determining protein MreB
ML-----DFL-NFFTRPFSNDLAIDLGTANTLIYVKNKGIVLNEPSVVAMQLDPTGSGKH
ITLAVGKDAKKMLGRTPGTIQAIRPMKDGVIADFNVTERMLKEFIRKVNRKR-WAAAPRI
VICVPCGSTQVERKAIRDSALAAGASDVRLIQEPMAAAIGAGLPIDEPTGSMVVDIGGGT
TEVGIISLSGVVYSQSVRVGGDAFDEAIVNYVRRNYGMLVGESTAEEIKKQIGSAFPGME
V-TEMEVKGRNLAEGVPRSFTITSNEVLEALADPISQIVQSVRNTLEQTPPELGADIAER
GLVLTGGGALLKGFDRLLAEETG--LPVTIADDPLTCVARGSGMALDLIGKL-NSIFINN
P
>Usuis_01867 Cell shape-determining protein MreB
--------MF-RFLTRYFSNDLAIDLGTANTLIYIKGKGIVLDEPSVVAMQTDAS-HGKS
VILAVGTEAKKMLGRTPGSIQAIRPMKDGVIADFNVTEKMLKQFIKKVNNSR-FAAAPRI
VICVPCGSTQVERKAIRDSALAAGASTVNLIEEPMAAAIGAGLPIEEATGSMVVDIGGGT
TEVGVISLSGVVYSHSIRVGGDAFDDSIINYVRRNYGMLIGEATAEEIKKSIGSAFPGME
V-RELEVKGRNLAEGIPRAFTISSNEVLEALTEPLNQIVQSVKNALEQTPPELGADIADR
GLVLTGGGALLKGLDRLLAEETG--LPVMIAEDPLTCVARGSGKALEMIGKL-NSVFVTN
P
>Utestudinis_DSMZ26510_02128 Cell shape-determining protein MreB
--------MF-RFLTRYFSNDLAIDLGTANTLIFIRNKGIVLDEPSVVAMQTDAA-HGKS
VILAVGTEAKKMLGRTPGSIQAIRPMKDGVIADFNVTEKMLKQFIKKVNNSR-FAAAPRI
VICVPCGSTQVERKAIRDSALAAGASTVNLIEEPMAAAIGAGLPIEEATGSMVVDIGGGT
TEVGVISLSGVVYSHSIRVGGDAFDDSIINYVRRNYGMLIGEATAEEIKKSIGSAFPGME
V-REIEVKGRNLAEGIPRSFTISSNEVLEALTEPLNQIVQSVKNALEQTPPELGADIAER
GLVLTGGGALLKGLDRLLAEETG--LPVMIAEDPLTCVARGSGKALEMIGKL-NSVFVVN
P
>Vitreoscilla_massiliensis_03272 Cell shape-determining protein MreB
--------ML-RFLTRFFSNDLAIDLGTANTLIYIKGKDIVLNEPSVVAMHINPN-SNKD
ETLAVGADAKKMLGRTPGSIQAIRPMKDGVIADFNVTERMLKAFIRKVNNGK-FSAPPRI
VICVPCGSTQVERKAIRDSALAAGASSVNLIEEPMAAAIGAGLPIEEPTGSMVVDIGGGT
TEVGVVSLSGLVYSHSIRVGGDAFDEAIINYVRRNYGMLIGEATAEQIKKEIGTAFPGTE
V-REIEVKGRNLAEGIPRSFTITSNEVLEALSEPLNQIVQAVKNALEQTPPELGGDIAER
GPVLTGGGALLRDIDRLLAEETG--LPVNIADDPLTCVARGSGIALDKIGKL-NSIFVVN
P
>Vstercoraria_DSM513_01718 Cell shape-determining protein MreB
--------ML-RFLTRFFSNDLAIDLGTANTLIYIKGKDIVLNEPSVVAMHINPN-SNKD
ETLAVGTDAKKMLGRTPGSIQAIRPMKDGVIADFNVTERMLKAFIRKVNNGK-LSAPPRI
VICVPCGSTQVERKAIRDSALAAGASSVNLIEEPMAAAIGAGLPIEEPTGSMVVDIGGGT
TEVGVVSLSGLVYSHSIRVGGDAFDEAIINYVRRNYGMLIGEATAEQIKKEIGTAFPGAE
V-REIEVKGRNLAEGIPRSFTITSNEVLEALSEPLNQIVQAVKNALEQTPPELGGDIAER
GPVLTGGGALLRDIDRLLAEETG--LPVNIADDPLTCVARGSGLALDKIGKL-NSIFVVN
P
