# Supplementary material for: Evolution of longitudinal division in multicellular bacteria of the Neisseriaceae family
Source: Nat Commun. 2022 Aug 22;13:4853. doi: 10.1038/s41467-022-32260-w (PMC9395523; doi:10.1038/s41467-022-32260-w)
Supplement: Supplementary file 17 — Supplementary Data 6 [file 41467_2022_32260_MOESM17_ESM.zip › Supplementary Data 6/core_gene_50-80_alignment.aln.treefile]

(29535_AP671:0.0586406711,(29537_AP862:0.0664727508,(((((((((((Alysiella_filiformis:0.1888145953,(Smuelleri_ATCC29453:0.2336490945,assem_Acras:0.1410364824)100:0.0785020503)100:0.0835409541,(((Kingella_bonacorsii:0.0228173519,Kingella_oralis:0.0217792988)100:0.2308039348,Kingella_negevensis:0.2306134474)80:0.0440833505,(Kingella_denitrificans:0.2650959904,assem_Kking:0.1991894049)80:0.0506268953)80:0.0372622583)100:0.0741272820,(Conchiformibius_steedae:0.1590345880,assem_Ckhun:0.1680952986)100:0.1696022880)100:0.1345257683,(((((Crenobacter_cavernae:0.0875755658,Crenobacter_luteus:0.0617181310)100:0.1305049505,(Crenobacter_intestini:0.0274032730,Crenobacter_sedimenti:0.0248761007)100:0.1831466238)100:0.6049432923,(Vitreoscilla_massiliensis:0.1427129315,Vstercoraria_DSM513:0.2229748056)100:0.3275602849)94:0.0614631608,(Sacetivorans_DSM19021:0.3200599687,assem_Salvi:0.4874935387)100:0.1554287547)98:0.0676653367,((((Eikenella_corrodens:0.0274146183,Eikenella_exigua:0.0450085163)100:0.0106652359,Eikenella_halliae:0.0251441386)100:0.0616711462,Eikenella_longinqua:0.0824893042)100:0.1506239516,Neisseria_shayeganii:0.1768746828)100:0.1189507461)98:0.0299027304)100:0.0424668716,(((Neisseria_bacilliformis:0.0643917425,assem_Npotu:0.0931697182)100:0.0589492441,Nsp_KEM232:0.0975031961)100:0.0825780783,Nelongata_ATCC29315:0.1624666382)100:0.1255851733)97:0.0200593845,(Neisseria_canis:0.0592887674,(Neisseria_wadsworthii:0.0246554169,Nsp_83E034:0.0505821705)100:0.0490775867)100:0.2322626108)53:0.0263709283,((Narctica_DSMZ103136:0.2889785380,(Usuis:0.1375655507,Utestudinis_DSMZ26510:0.1237732618)100:0.0401913354)100:0.0486818966,(((((Ndumasiana_DSMZ104677:0.0690539799,(Neisseria_zoodegmatis:0.0143212376,Nsp_DentCa1247:0.0324169753)100:0.0530450743)100:0.0686052291,Neisseria_animaloris:0.1537218385)100:0.0227512619,Neisseria_zalophi:0.2541941135)100:0.0225894524,(Neisseria_dentiae:0.0509784900,Nmusiculi:0.0987543413)100:0.0976048569)100:0.0324729533,Neisseria_weaveri:0.2649839359)55:0.0170277191)55:0.0277539684)100:0.0802167007,((((((Ndenitrificans_CCUG17229:0.0264024186,Neisseria_brasiliensis:0.0223659156)100:0.0240766714,Nsp_10022:0.0598412167)100:0.0079466790,Nsp_ZJ785:0.0560590125)100:0.0279403201,Niguanae:0.0884777915)100:0.0460907241,Nmucosa_heidelbergensis:0.0830330497)100:0.0926982472,((Ndenitrificans_DSMZ17675:0.1085623334,Neisseria_animalis:0.1317124562)100:0.0673674050,Neisseria_chenwenguii:0.1721586104)100:0.0184305427)100:0.0171093858)100:0.0542210895,Nsp_oraltaxon014:0.1490548193)100:0.0383072322,((Neisseria_cinerea:0.0689171349,((Neisseria_lactamica:0.0255708558,Nlactamica_NS19:0.0345682441)100:0.0194282094,((Neisseria_polysacchareae:0.0000567038,assem_Npoly:0.0012906004)100:0.0278372500,(((Nmeningitidis_8013:0.0237940031,gonorrhoeae_clean:0.0282020166)100:0.0141520191,((assem_Nblan:0.0243861262,(assem_NviriM101:0.0018444868,assem_NviriM226:0.0031505949)100:0.0256239691)98:0.0073007557,(assem_Nmaig:0.0256530646,assem_Nuirg:0.0241672033)92:0.0063227222)91:0.0043656973)100:0.0056073132,assem_Nbene:0.0324772354)82:0.0063634899)100:0.0116334980)100:0.0240317911)100:0.1396408377,((Neisseria_flavescens:0.0219730903,Neisseria_subflava2:0.0212291337)100:0.0069820060,Neisseria_subflava:0.0223605301)100:0.1340221900)92:0.0217150022)100:0.0410282754,(((Neisseria_mucosa:0.0142034219,assem_Mcere:0.0169854312)100:0.0049381389,assem_Nsp16475:0.0309179944)100:0.0156310423,(Neisseria_sicca:0.0139800449,Nmacacae_DSMZ19175:0.0131358944)100:0.0255591182)100:0.0488798567)99:0.0219741879)100:0.0543834824,463:0.1540226488);
