# Supplementary material for: Evolution of longitudinal division in multicellular bacteria of the Neisseriaceae family
Source: Nat Commun. 2022 Aug 22;13:4853. doi: 10.1038/s41467-022-32260-w (PMC9395523; doi:10.1038/s41467-022-32260-w)
Supplement: Supplementary file 17 — Supplementary Data 6 [file 41467_2022_32260_MOESM17_ESM.zip › Supplementary Data 6/AmiC1_75G.aln.treefile]

(29535_AP671_00092:0.0655921196,29537_AP862_02333:0.0572575129,((((463_00386:0.1866844385,((Neisseria_flavescens_00419:0.0086740200,Neisseria_subflava_00469:0.0213131530)96:0.0087598363,Neisseria_subflava2_00449:0.0032243080)100:0.1253751104)48:0.0204499700,(((((((((Alysiella_filiformis_01313:0.4748584029,(assem_Acras_02388:0.1449945734,Smuelleri_ATCC29453_02056:0.1202832023)100:0.2075369240)91:0.1025418011,((assem_Ckhun_00668:0.3802055175,Conchiformibius_steedae_01611:0.2785388216)100:0.3515921679,((assem_Kking_00913:0.5022732224,Kingella_denitrificans_01021:0.7038021897)99:0.1842448550,((Kingella_bonacorsii_00174:0.0032134360,Kingella_oralis_00861:0.0253445672)100:0.5854472689,Kingella_negevensis_00848:0.5572511066)99:0.3233966800)100:0.8341416473)90:0.1059178227)100:0.4042935832,((((assem_Salvi_02248:0.3241938092,Sacetivorans_DSM19021_01026:0.3086553185)100:0.1291227514,(Vitreoscilla_massiliensis_01409:0.1818487070,Vstercoraria_DSM513_01837:0.2174291048)100:0.4742072729)81:0.1050470211,((Crenobacter_cavernae_00498:0.0793380134,Crenobacter_luteus_01636:0.0888608717)100:0.1656794000,(Crenobacter_intestini_01254:0.0153853889,Crenobacter_sedimenti_03046:0.0056549206)100:0.2972423618)100:0.6649476755)71:0.0332289152,((((Eikenella_corrodens_01678:0.0000010014,Eikenella_exigua_01163:0.0089230117)100:0.0027180497,Eikenella_halliae_00080:0.0214657402)100:0.0192485772,Eikenella_longinqua_00462:0.0335015063)100:0.1952678364,Neisseria_shayeganii_00137:0.1762030277)100:0.2188756856)65:0.0622104284)96:0.1109448963,((((assem_Npotu_00891:0.1171762386,Neisseria_bacilliformis_01658:0.0595023878)100:0.0569532393,Nsp_KEM232_02224:0.0787948212)99:0.0387801568,Nelongata_ATCC29315_00585:0.0450792310)100:0.2087323330,((Neisseria_canis_01129:0.0029026687,Neisseria_wadsworthii_00151:0.0031598993)99:0.0172418624,Nsp_83E034_01678:0.0171495962)100:0.2520074544)99:0.0795537590)92:0.0626927942,((((Narctica_DSMZ103136_01003:0.1332824442,Utestudinis_DSMZ26510_02233:0.0928037847)77:0.0333974564,Usuis_00864:0.0445712308)98:0.0662904429,(((Ndumasiana_DSMZ104677_01414:0.0216230609,(Neisseria_zoodegmatis_01076:0.0027748148,Nsp_DentCa1247_00924:0.0117149331)100:0.0199484600)100:0.0491855557,Neisseria_zalophi_01039:0.1037878061)99:0.0265831379,(Neisseria_animaloris_01983:0.1062381387,(Neisseria_dentiae_00482:0.0099333510,Nmusiculi_00246:0.0617751679)100:0.0615753109)73:0.0203785205)68:0.0289606265)67:0.0378076756,Neisseria_weaveri_00626:0.2956632223)75:0.0481858310)100:0.2370963845,Nsp_oraltaxon014_01247:0.1872637792)98:0.0398839398,(Ndenitrificans_DSMZ17675_01348:0.1254140458,Neisseria_animalis_01769:0.1252619465)100:0.1720529803)96:0.0544004919,((((Ndenitrificans_CCUG17229_00445:0.0425692237,Neisseria_brasiliensis_01578:0.0143806572)100:0.0701900601,Niguanae_02274:0.1058401984)69:0.0209189886,Nsp_ZJ785_02115:0.0516758696)70:0.0273490889,Nmucosa_heidelbergensis_01880:0.1044957156)100:0.1422225508)79:0.0315749668,Neisseria_chenwenguii_01673:0.2099146758)87:0.0495313722)51:0.0354194382,(((assem_Nblan_01707:0.0178528431,(Neisseria_cinerea_01230:0.0211163323,Neisseria_polysacchareae_01391:0.0067909436)90:0.0122818236)83:0.0068787749,Nmeningitidis_8013_00466:0.0153367453)82:0.0095969767,(((assem_Nmaig_01591:0.0083648280,(assem_NviriM101_01506:0.0375237865,assem_NviriM226_01918:0.0000027346)69:0.0230540685)48:0.0004892162,gonorrhoeae_clean_01566:0.0201758272)61:0.0070562526,(Neisseria_lactamica_01124:0.0125971629,Nlactamica_NS19_00415:0.0187016806)99:0.0114578168)83:0.0072699780)100:0.2954413141)99:0.0481311894,((((assem_Mcere_03507:0.0196582117,assem_Nsp16475_02146:0.0168092744)83:0.0060151302,Neisseria_sicca_01976:0.0107441978)83:0.0103320296,Neisseria_mucosa_02522:0.0000010014)83:0.0076516585,Nmacacae_DSMZ19175_02555:0.0044308495)100:0.0814096187)68:0.0210057044);
