# Supplementary material for: Evolution of longitudinal division in multicellular bacteria of the Neisseriaceae family
Source: Nat Commun. 2022 Aug 22;13:4853. doi: 10.1038/s41467-022-32260-w (PMC9395523; doi:10.1038/s41467-022-32260-w)
Supplement: Supplementary file 17 — Supplementary Data 6 [file 41467_2022_32260_MOESM17_ESM.zip › Supplementary Data 6/MreB_75G.aln.log]

IQ-TREE multicore version 2.0.3 for Linux 64-bit built Dec 20 2020
Developed by Bui Quang Minh, Nguyen Lam Tung, Olga Chernomor,
Heiko Schmidt, Dominik Schrempf, Michael Woodhams.

Host:    pc-56282-Ubuntu (AVX512, FMA3, 78 GB RAM)
Command: iqtree -s MreB_75G.aln -B 1000 -T 12
Seed:    369823 (Using SPRNG - Scalable Parallel Random Number Generator)
Time:    Sun Apr 10 12:03:15 2022
Kernel:  AVX+FMA - 12 threads (16 CPU cores detected)

Reading alignment file MreB_75G.aln ... Fasta format detected
Alignment most likely contains protein sequences
Alignment has 61 sequences with 361 columns, 269 distinct patterns
213 parsimony-informative, 37 singleton sites, 111 constant sites
                                 Gap/Ambiguity  Composition  p-value
   1  29535_AP671_01998                  4.43%    passed     97.22%
   2  29537_AP862_01977                  4.43%    passed     98.80%
   3  463_00247                          4.43%    passed     99.54%
   4  Alysiella_filiformis_01483         3.60%    passed     96.91%
   5  assem_Acras_01521                  3.88%    passed     99.83%
   6  assem_Ckhun_00029                  5.54%    failed      0.02%
   7  assem_Kking_01651                  4.43%    passed     99.93%
   8  assem_Mcere_01201                  4.43%    passed     99.99%
   9  assem_Npotu_01202                  3.88%    passed     99.98%
  10  assem_Nsp16475_00702               4.43%    passed     99.00%
  11  assem_Salvi_02093                  4.43%    passed     97.53%
  12  Conchiformibius_steedae_01650      3.88%    passed     99.65%
  13  Crenobacter_cavernae_00899         3.88%    passed     99.98%
  14  Crenobacter_intestini_01393        3.88%    passed     99.89%
  15  Crenobacter_luteus_00345           3.88%    passed     99.99%
  16  Crenobacter_sedimenti_00855        3.88%    passed     99.89%
  17  Eikenella_corrodens_01577          4.43%    passed     99.71%
  18  Eikenella_exigua_01354             4.16%    passed     99.38%
  19  Eikenella_halliae_01047            4.43%    passed     99.52%
  20  Eikenella_longinqua_00232          4.71%    passed     99.96%
  21  Kingella_bonacorsii_00024          4.43%    passed    100.00%
  22  Kingella_denitrificans_00907       4.43%    passed     99.99%
  23  Kingella_negevensis_01220          4.43%    passed    100.00%
  24  Kingella_oralis_00708              4.43%    passed    100.00%
  25  Narctica_DSMZ103136_01346          4.16%    passed    100.00%
  26  Ndenitrificans_CCUG17229_01315     4.16%    passed     96.72%
  27  Ndumasiana_DSMZ104677_01067        4.16%    passed    100.00%
  28  Neisseria_animalis_01473           4.16%    passed     91.34%
  29  Neisseria_animaloris_00413         4.16%    passed    100.00%
  30  Neisseria_bacilliformis_01282      3.88%    passed    100.00%
  31  Neisseria_brasiliensis_02112       4.16%    passed     96.72%
  32  Neisseria_canis_01539              5.26%    passed     81.31%
  33  Neisseria_chenwenguii_02245        4.43%    passed     98.27%
  34  Neisseria_dentiae_01061            4.16%    passed     99.98%
  35  Neisseria_flavescens_01079         4.43%    passed     98.55%
  36  Neisseria_mucosa_00790             4.43%    passed     98.53%
  37  Neisseria_shayeganii_01514         4.43%    passed     99.82%
  38  Neisseria_sicca_00865              4.43%    passed     99.90%
  39  Neisseria_subflava2_01106          4.16%    passed     99.51%
  40  Neisseria_subflava_01172           4.43%    passed     99.04%
  41  Neisseria_wadsworthii_02194        5.26%    passed     89.55%
  42  Neisseria_weaveri_00060            4.16%    passed     99.98%
  43  Neisseria_zalophi_01635            4.16%    passed    100.00%
  44  Neisseria_zoodegmatis_01586        4.16%    passed    100.00%
  45  Nelongata_ATCC29315_01164          3.88%    passed     95.84%
  46  Niguanae_02189                     4.16%    passed     99.89%
  47  Nmacacae_DSMZ19175_01447           4.43%    passed     99.91%
  48  Nmucosa_heidelbergensis_01395      4.16%    passed     97.56%
  49  Nmusiculi_01185                    4.16%    passed     99.98%
  50  Nsp_10022_01090                    4.16%    passed     99.66%
  51  Nsp_83E034_01895                   5.26%    passed     83.39%
  52  Nsp_DentCa1247_01510               4.16%    passed    100.00%
  53  Nsp_KEM232_01577                   3.88%    passed     99.97%
  54  Nsp_oraltaxon014_00353             4.43%    passed     99.83%
  55  Nsp_ZJ785_01409                    4.16%    passed     97.22%
  56  Sacetivorans_DSM19021_00830        4.16%    passed     93.06%
  57  Smuelleri_ATCC29453_01203          3.05%    passed     99.86%
  58  Usuis_01867                        4.16%    passed    100.00%
  59  Utestudinis_DSMZ26510_02128        4.16%    passed    100.00%
  60  Vitreoscilla_massiliensis_03272    4.16%    passed     99.55%
  61  Vstercoraria_DSM513_01718          4.16%    passed     99.48%
****  TOTAL                              4.26%  1 sequences failed composition chi2 test (p-value<5%; df=19)
NOTE: Crenobacter_sedimenti_00855 is identical to Crenobacter_intestini_01393 but kept for subsequent analysis
NOTE: Kingella_oralis_00708 is identical to Kingella_bonacorsii_00024 but kept for subsequent analysis
NOTE: Neisseria_brasiliensis_02112 is identical to Ndenitrificans_CCUG17229_01315 but kept for subsequent analysis
NOTE: Neisseria_zoodegmatis_01586 is identical to Ndumasiana_DSMZ104677_01067 but kept for subsequent analysis
NOTE: 1 identical sequences (see below) will be ignored for subsequent analysis
NOTE: Nsp_DentCa1247_01510 (identical to Ndumasiana_DSMZ104677_01067) is ignored but added at the end
Alignment was printed to MreB_75G.aln.uniqueseq.phy

For your convenience alignment with unique sequences printed to MreB_75G.aln.uniqueseq.phy


Create initial parsimony tree by phylogenetic likelihood library (PLL)... 0.010 seconds
Perform fast likelihood tree search using LG+I+G model...
Estimate model parameters (epsilon = 5.000)
Perform nearest neighbor interchange...
Estimate model parameters (epsilon = 1.000)
1. Initial log-likelihood: -7104.181
Optimal log-likelihood: -7104.149
Proportion of invariable sites: 0.133
Gamma shape alpha: 0.819
Parameters optimization took 1 rounds (0.031 sec)
Time for fast ML tree search: 0.236 seconds

NOTE: ModelFinder requires 28 MB RAM!
ModelFinder will test up to 546 protein models (sample size: 361) ...
 No. Model         -LnL         df  AIC          AICc         BIC
  1  LG            7480.622     117 15195.244    15308.873    15650.242
  2  LG+I          7292.915     118 14821.830    14937.880    15280.718
  3  LG+G4         7106.673     118 14449.347    14565.396    14908.234
  4  LG+I+G4       7104.136     119 14446.272    14564.778    14909.048
  5  LG+R2         7167.133     119 14572.265    14690.772    15035.042
  6  LG+R3         7090.251     121 14422.502    14546.034    14893.057
  7  LG+R4         7089.691     123 14425.383    14554.092    14903.715
 19  LG+F+R3       7093.935     140 14467.871    14647.325    15012.314
 32  WAG+R3        7144.562     121 14531.125    14654.656    15001.679
 45  WAG+F+R3      7144.266     140 14568.532    14747.987    15112.975
 58  JTT+R3        7079.465     121 14400.930    14524.461    14871.484
 71  JTT+F+R3      7108.732     140 14497.464    14676.918    15041.907
 84  JTTDCMut+R3   7079.193     121 14400.387    14523.918    14870.941
 97  JTTDCMut+F+R3 7105.612     140 14491.224    14670.679    15035.667
110  DCMut+R3      7177.745     121 14597.490    14721.021    15068.044
123  DCMut+F+R3    7172.756     140 14625.513    14804.967    15169.956
136  VT+R3         7171.544     121 14585.088    14708.620    15055.643
149  VT+F+R3       7184.174     140 14648.348    14827.803    15192.791
162  PMB+R3        7259.090     121 14760.181    14883.712    15230.735
175  PMB+F+R3      7268.158     140 14816.315    14995.770    15360.758
188  Blosum62+R3   7260.954     121 14763.909    14887.440    15234.463
201  Blosum62+F+R3 7272.930     140 14825.860    15005.315    15370.303
214  Dayhoff+R3    7176.831     121 14595.662    14719.193    15066.216
227  Dayhoff+F+R3  7171.962     140 14623.924    14803.378    15168.367
240  mtREV+R3      7365.813     121 14973.627    15097.158    15444.181
253  mtREV+F+R3    7188.094     140 14656.187    14835.642    15200.630
266  mtART+R3      7447.735     121 15137.470    15261.001    15608.024
279  mtART+F+R3    7292.318     140 14864.636    15044.090    15409.079
292  mtZOA+R3      7272.743     121 14787.486    14911.018    15258.041
305  mtZOA+F+R3    7192.595     140 14665.191    14844.645    15209.634
318  mtMet+R3      7351.347     121 14944.693    15068.225    15415.247
331  mtMet+F+R3    7182.153     140 14644.307    14823.762    15188.750
344  mtVer+R3      7372.048     121 14986.095    15109.627    15456.649
357  mtVer+F+R3    7242.562     140 14765.123    14944.578    15309.566
370  mtInv+R3      7431.426     121 15104.853    15228.384    15575.407
383  mtInv+F+R3    7164.385     140 14608.770    14788.224    15153.213
396  mtMAM+R3      7446.662     121 15135.323    15258.855    15605.877
409  mtMAM+F+R3    7291.437     140 14862.874    15042.329    15407.317
422  HIVb+R3       7215.041     121 14672.081    14795.612    15142.635
435  HIVb+F+R3     7218.450     140 14716.899    14896.354    15261.342
448  HIVw+R3       7453.795     121 15149.590    15273.121    15620.144
461  HIVw+F+R3     7444.968     140 15169.936    15349.391    15714.379
474  FLU+R3        7175.255     121 14592.509    14716.041    15063.064
487  FLU+F+R3      7216.233     140 14712.466    14891.921    15256.909
500  rtREV+R3      7195.016     121 14632.033    14755.564    15102.587
513  rtREV+F+R3    7138.764     140 14557.528    14736.982    15101.970
526  cpREV+R3      7137.299     121 14516.597    14640.129    14987.151
539  cpREV+F+R3    7155.857     140 14591.713    14771.168    15136.156
Akaike Information Criterion:           JTTDCMut+R3
Corrected Akaike Information Criterion: JTTDCMut+R3
Bayesian Information Criterion:         JTTDCMut+R3
Best-fit model: JTTDCMut+R3 chosen according to BIC

All model information printed to MreB_75G.aln.model.gz
CPU time for ModelFinder: 151.969 seconds (0h:2m:31s)
Wall-clock time for ModelFinder: 12.714 seconds (0h:0m:12s)
Generating 1000 samples for ultrafast bootstrap (seed: 369823)...

NOTE: 9 MB RAM (0 GB) is required!
Estimate model parameters (epsilon = 0.100)
1. Initial log-likelihood: -7079.193
Optimal log-likelihood: -7079.128
Site proportion and rates:  (0.479,0.150) (0.423,1.179) (0.098,4.362)
Parameters optimization took 1 rounds (0.055 sec)
Computing ML distances based on estimated model parameters... 0.340 sec
Computing BIONJ tree...
0.001 seconds
Log-likelihood of BIONJ tree: -7101.342
--------------------------------------------------------------------
|             INITIALIZING CANDIDATE TREE SET                      |
--------------------------------------------------------------------
Generating 98 parsimony trees... 0.808 second
Computing log-likelihood of 98 initial trees ... 0.919 seconds
Current best score: -7079.128

Do NNI search on 20 best initial trees
Estimate model parameters (epsilon = 0.100)
BETTER TREE FOUND at iteration 1: -7077.783
Estimate model parameters (epsilon = 0.100)
BETTER TREE FOUND at iteration 2: -7076.549
Estimate model parameters (epsilon = 0.100)
BETTER TREE FOUND at iteration 5: -7075.949
Iteration 10 / LogL: -7077.686 / Time: 0h:0m:2s
Iteration 20 / LogL: -7077.897 / Time: 0h:0m:3s
Finish initializing candidate tree set (4)
Current best tree score: -7075.949 / CPU time: 3.585
Number of iterations: 20
--------------------------------------------------------------------
|               OPTIMIZING CANDIDATE TREE SET                      |
--------------------------------------------------------------------
Iteration 30 / LogL: -7076.304 / Time: 0h:0m:5s (0h:0m:14s left)
Iteration 40 / LogL: -7076.996 / Time: 0h:0m:7s (0h:0m:12s left)
Iteration 50 / LogL: -7080.929 / Time: 0h:0m:9s (0h:0m:10s left)
Log-likelihood cutoff on original alignment: -7102.218
Iteration 60 / LogL: -7076.088 / Time: 0h:0m:11s (0h:0m:8s left)
Iteration 70 / LogL: -7077.386 / Time: 0h:0m:13s (0h:0m:6s left)
Iteration 80 / LogL: -7077.659 / Time: 0h:0m:15s (0h:0m:4s left)
Iteration 90 / LogL: -7076.420 / Time: 0h:0m:17s (0h:0m:2s left)
Iteration 100 / LogL: -7076.334 / Time: 0h:0m:19s (0h:0m:0s left)
Log-likelihood cutoff on original alignment: -7103.205
NOTE: Bootstrap correlation coefficient of split occurrence frequencies: 0.998
TREE SEARCH COMPLETED AFTER 106 ITERATIONS / Time: 0h:0m:20s

--------------------------------------------------------------------
|                    FINALIZING TREE SEARCH                        |
--------------------------------------------------------------------
Performs final model parameters optimization
Estimate model parameters (epsilon = 0.010)
1. Initial log-likelihood: -7075.949
2. Current log-likelihood: -7075.934
3. Current log-likelihood: -7075.919
4. Current log-likelihood: -7075.905
5. Current log-likelihood: -7075.893
6. Current log-likelihood: -7075.882
Optimal log-likelihood: -7075.867
Site proportion and rates:  (0.472,0.141) (0.429,1.168) (0.099,4.388)
Parameters optimization took 6 rounds (0.291 sec)
BEST SCORE FOUND : -7075.867
Creating bootstrap support values...
Split supports printed to NEXUS file MreB_75G.aln.splits.nex
Total tree length: 4.042

Total number of iterations: 106
CPU time used for tree search: 230.924 sec (0h:3m:50s)
Wall-clock time used for tree search: 20.262 sec (0h:0m:20s)
Total CPU time used: 236.330 sec (0h:3m:56s)
Total wall-clock time used: 20.791 sec (0h:0m:20s)

Computing bootstrap consensus tree...
Reading input file MreB_75G.aln.splits.nex...
60 taxa and 296 splits.
Consensus tree written to MreB_75G.aln.contree
Reading input trees file MreB_75G.aln.contree
Log-likelihood of consensus tree: -7076.198

Analysis results written to: 
  IQ-TREE report:                MreB_75G.aln.iqtree
  Maximum-likelihood tree:       MreB_75G.aln.treefile
  Likelihood distances:          MreB_75G.aln.mldist

Ultrafast bootstrap approximation results written to:
  Split support values:          MreB_75G.aln.splits.nex
  Consensus tree:                MreB_75G.aln.contree
  Screen log file:               MreB_75G.aln.log

Date and Time: Sun Apr 10 12:03:48 2022
