# Supplementary material for: Evolution of longitudinal division in multicellular bacteria of the Neisseriaceae family
Source: Nat Commun. 2022 Aug 22;13:4853. doi: 10.1038/s41467-022-32260-w (PMC9395523; doi:10.1038/s41467-022-32260-w)
Supplement: Supplementary file 17 — Supplementary Data 6 [file 41467_2022_32260_MOESM17_ESM.zip › Supplementary Data 6/AmiC2_alignment.faa.splits.nex]

#nexus

BEGIN Taxa;
DIMENSIONS ntax=500;
TAXLABELS
[1] 'WP_012960556.1_SH3_domain-containing_protein__Bacillus_pseudofirmus_'
[2] 'WP_010230781.1_N-acetylmuramoyl-L-alanine_amidase__Chlamydia_muridarum_'
[3] 'WP_041462205.1_N-acetylmuramoyl-L-alanine_amidase__Chlamydia_caviae_'
[4] 'WP_011125196.1_MULTISPECIES__N-acetylmuramoyl-L-alanine_amidase__Prochlorococcus_'
[5] 'WP_010942466.1_N-acetylmuramoyl-L-alanine_amidase__Geobacter_sulfurreducens_'
[6] 'WP_011248134.1_N-acetylmuramoyl-L-alanine_amidase__Bacillus_clausii_'
[7] 'WP_011458182.1_N-acetylmuramoyl-L-alanine_amidase__Chlamydia_felis_'
[8] 'WP_011244053.1_N-acetylmuramoyl-L-alanine_amidase__Synechococcus_elongatus_'
[9] 'WP_011244268.1_MULTISPECIES__N-acetylmuramoyl-L-alanine_amidase__Synechococcus_'
[10] 'WP_012267849.1_MULTISPECIES__N-acetylmuramoyl-L-alanine_amidase__Microcystis_'
[11] 'WP_013006775.1_AMIN_domain-containing_protein__Deferribacter_desulfuricans_'
[12] 'WP_164920663.1_N-acetylmuramoyl-L-alanine_amidase__Thermosynechococcus_elongatus_'
[13] 'WP_003183353.1_MULTISPECIES__N-acetylmuramoyl-L-alanine_amidase__Bacillus_'
[14] 'WP_009871615.1_N-acetylmuramoyl-L-alanine_amidase__Chlamydia_trachomatis_'
[15] 'WP_004511643.1_AMIN_domain-containing_protein__Geobacter_metallireducens_'
[16] 'WP_011697600.1_N-acetylmuramoyl-L-alanine_amidase__Syntrophobacter_fumaroxidans_'
[17] 'WP_003515629.1_N-acetylmuramoyl-L-alanine_amidase__Hungateiclostridium_thermocellum_'
[18] 'WP_011876995.1_AMIN_domain-containing_protein__Desulfotomaculum_reducens_'
[19] 'WP_009543072.1_N-acetylmuramoyl-L-alanine_amidase__Crocosphaera_subtropica_'
[20] 'WP_003867780.1_MULTISPECIES__N-acetylmuramoyl-L-alanine_amidase__Thermoanaerobacter_'
[21] 'WP_041313916.1_AMIN_domain-containing_protein__Heliobacterium_modesticaldum_'
[22] 'WP_041565293.1_N-acetylmuramoyl-L-alanine_amidase__Nostoc_punctiforme_'
[23] 'WP_041565294.1_N-acetylmuramoyl-L-alanine_amidase__Nostoc_punctiforme_'
[24] 'WP_012596897.1_N-acetylmuramoyl-L-alanine_amidase__Rippkaea_orientalis_'
[25] 'WP_012599173.1_N-acetylmuramoyl-L-alanine_amidase__Gloeothece_citriformis_'
[26] 'WP_015955122.1_N-acetylmuramoyl-L-alanine_amidase__Gloeothece_citriformis_'
[27] 'WP_015945258.1_N-acetylmuramoyl-L-alanine_amidase__Desulfitobacterium_hafniense_'
[28] 'WP_012647839.1_N-acetylmuramoyl-L-alanine_amidase__Geobacter_daltonii_'
[29] 'WP_012864460.1_N-acetylmuramoyl-L-alanine_amidase__Veillonella_parvula_'
[30] 'WP_013181456.1_N-acetylmuramoyl-L-alanine_amidase__Waddlia_chondrophila_'
[31] 'WP_013278758.1_AMIN_domain-containing_protein__Acetohalobium_arabaticum_'
[32] 'WP_013296877.1_N-acetylmuramoyl-L-alanine_amidase__Thermoanaerobacterium_thermosaccharolyticum_'
[33] 'WP_007789216.1_N-acetylmuramoyl-L-alanine_amidase__Peptostreptococcus_stomatis_'
[34] 'WP_041758743.1_N-acetylmuramoyl-L-alanine_amidase__Psychroflexus_torquis_'
[35] 'WP_006101160.1_N-acetylmuramoyl-L-alanine_amidase__Coleofasciculus_chthonoplastes_'
[36] 'WP_044210067.1_N-acetylmuramoyl-L-alanine_amidase__Coleofasciculus_chthonoplastes_'
[37] 'WP_044210876.1_N-acetylmuramoyl-L-alanine_amidase__Coleofasciculus_chthonoplastes_'
[38] 'WP_007069721.1_N-acetylmuramoyl-L-alanine_amidase__Dialister_invisus_'
[39] 'WP_007305288.1_N-acetylmuramoyl-L-alanine_amidase__Crocosphaera_watsonii_'
[40] 'WP_006000017.1_N-acetylmuramoyl-L-alanine_amidase__Desulfuromonas_acetoxidans_'
[41] 'WP_008278701.1_N-acetylmuramoyl-L-alanine_amidase__Crocosphaera_chwakensis_'
[42] 'WP_081721971.1_N-acetylmuramoyl-L-alanine_amidase__Geminisphaera_colitermitum_'
[43] 'WP_157210720.1_hypothetical_protein__Verrucomicrobium_spinosum_'
[44] 'WP_007413631.1_N-acetylmuramoyl-L-alanine_amidase__Pedosphaera_parvula_'
[45] 'WP_006978713.1_N-acetylmuramoyl-L-alanine_amidase__Chthoniobacter_flavus_'
[46] 'WP_006980790.1_N-acetylmuramoyl-L-alanine_amidase__Chthoniobacter_flavus_'
[47] 'WP_008516100.1_N-acetylmuramoyl-L-alanine_amidase__Dethiobacter_alkaliphilus_'
[48] 'WP_006278379.1_N-acetylmuramoyl-L-alanine_amidase__Cylindrospermopsis_raciborskii_'
[49] 'WP_009341545.1_N-acetylmuramoyl-L-alanine_amidase__Raphidiopsis_brookii_'
[50] 'WP_013787053.1_N-acetylmuramoyl-L-alanine_amidase__Thermoanaerobacterium_xylanolyticum_'
[51] 'WP_157998034.1_SH3_domain-containing_protein__Ornithinibacillus_scapharcae_'
[52] 'WP_013190294.1_N-acetylmuramoyl-L-alanine_amidase__Trichormus_azollae_'
[53] 'WP_013190295.1_N-acetylmuramoyl-L-alanine_amidase__Trichormus_azollae_'
[54] 'WP_007424579.1_MULTISPECIES__N-acetylmuramoyl-L-alanine_amidase__Acidiphilium_'
[55] 'WP_021756549.1_N-acetylmuramoyl-L-alanine_amidase__Chlamydia_pecorum_'
[56] 'WP_006343050.1_N-acetylmuramoyl-L-alanine_amidase__Chlamydia_psittaci_'
[57] 'WP_014277286.1_N-acetylmuramoyl-L-alanine_amidase__Arthrospira_platensis_'
[58] 'WP_013782427.1_N-acetylmuramoyl-L-alanine_amidase__Mahella_australiensis_'
[59] 'WP_006635265.1_N-acetylmuramoyl-L-alanine_amidase__Microcoleus_vaginatus_'
[60] 'WP_013810432.1_AMIN_domain-containing_protein__Desulfotomaculum_nigrificans_'
[61] 'WP_007505771.1_cell_wall_hydrolase/autolysin__Caldalkalibacillus_thermarum_'
[62] 'WP_003333545.1_AMIN_domain-containing_protein__Brevibacillus_laterosporus_'
[63] 'WP_006521159.1_AMIN_domain-containing_protein__Desulfallas_gibsoniae_'
[64] 'WP_014255669.1_N-acetylmuramoyl-L-alanine_amidase__Hungateiclostridium_clariflavum_'
[65] 'WP_156803503.1_LysM_peptidoglycan-binding_domain-containing_protein__Frateuria_aurantia_'
[66] 'WP_083879880.1_N-acetylmuramoyl-L-alanine_amidase__Desulfitobacterium_dichloroeliminans_'
[67] 'WP_014795591.1_N-acetylmuramoyl-L-alanine_amidase__Desulfitobacterium_dehalogenans_'
[68] 'WP_006987911.1_N-acetylmuramoyl-L-alanine_amidase__Gillisia_limnaea_'
[69] 'WP_014370065.1_AMIN_domain-containing_protein__Paenibacillus_mucilaginosus_'
[70] 'WP_013925289.1_N-acetylmuramoyl-L-alanine_amidase__Parachlamydia_acanthamoebae_'
[71] 'WP_005957635.1_N-acetylmuramoyl-L-alanine_amidase__Fusobacterium_necrophorum_'
[72] 'WP_010648518.1_SH3_domain-containing_protein__Oceanobacillus_massiliensis_'
[73] 'WP_005547060.1_AMIN_domain-containing_protein__Paenibacillus_alvei_'
[74] 'WP_064328239.1_N-acetylmuramoyl-L-alanine_amidase__Bacillus_oceanisediminis_'
[75] 'WP_014966723.1_N-acetylmuramoyl-L-alanine_amidase__Gottschalkia_acidurici_'
[76] 'WP_009557157.1_N-acetylmuramoyl-L-alanine_amidase__Oscillatoriales_cyanobacterium_JSC-12_'
[77] 'WP_017303301.1_N-acetylmuramoyl-L-alanine_amidase__Spirulina_subsalsa_'
[78] 'WP_026079532.1_N-acetylmuramoyl-L-alanine_amidase__Spirulina_subsalsa_'
[79] 'WP_017319258.1_N-acetylmuramoyl-L-alanine_amidase__Mastigocladopsis_repens_'
[80] 'WP_017319259.1_N-acetylmuramoyl-L-alanine_amidase__Mastigocladopsis_repens_'
[81] 'WP_015108062.1_N-acetylmuramoyl-L-alanine_amidase__Cyanobium_gracile_'
[82] 'WP_015150307.1_N-acetylmuramoyl-L-alanine_amidase__Oscillatoria_acuminata_'
[83] 'WP_044195918.1_N-acetylmuramoyl-L-alanine_amidase__Oscillatoria_acuminata_'
[84] 'WP_044197851.1_N-acetylmuramoyl-L-alanine_amidase__Oscillatoria_acuminata_'
[85] 'WP_015152747.1_AMIN_domain-containing_protein__Chroococcidiopsis_thermalis_'
[86] 'WP_015161192.1_N-acetylmuramoyl-L-alanine_amidase__Chamaesiphon_minutus_'
[87] 'WP_016865076.1_N-acetylmuramoyl-L-alanine_amidase__Fischerella_muscicola_'
[88] 'WP_016865077.1_N-acetylmuramoyl-L-alanine_amidase__Fischerella_muscicola_'
[89] 'WP_009458035.1_N-acetylmuramoyl-L-alanine_amidase__Fischerella_thermalis_'
[90] 'WP_009458037.1_N-acetylmuramoyl-L-alanine_amidase__Fischerella_thermalis_'
[91] 'WP_016879087.1_N-acetylmuramoyl-L-alanine_amidase__Chlorogloeopsis_fritschii_'
[92] 'WP_016879088.1_N-acetylmuramoyl-L-alanine_amidase__Chlorogloeopsis_fritschii_'
[93] 'WP_015200301.1_N-acetylmuramoyl-L-alanine_amidase__Calothrix_parietina_'
[94] 'WP_015200302.1_N-acetylmuramoyl-L-alanine_amidase__Calothrix_parietina_'
[95] 'WP_015176149.1_N-acetylmuramoyl-L-alanine_amidase__Oscillatoria_nigro-viridis_'
[96] 'WP_015204256.1_N-acetylmuramoyl-L-alanine_amidase__Crinalium_epipsammum_'
[97] 'WP_015210177.1_N-acetylmuramoyl-L-alanine_amidase__Cylindrospermum_stagnale_'
[98] 'WP_015191902.1_N-acetylmuramoyl-L-alanine_amidase__Stanieria_cyanosphaera_'
[99] 'WP_015229494.1_N-acetylmuramoyl-L-alanine_amidase__Dactylococcopsis_salina_'
[100] 'WP_041922710.1_N-acetylmuramoyl-L-alanine_amidase__Cyanobacterium_aponinum_'
[101] 'WP_015212816.1_N-acetylmuramoyl-L-alanine_amidase__Anabaena_cylindrica_'
[102] 'WP_015212817.1_N-acetylmuramoyl-L-alanine_amidase__Anabaena_cylindrica_'
[103] 'WP_017296452.1_N-acetylmuramoyl-L-alanine_amidase__Geminocystis_herdmanii_'
[104] 'WP_017654977.1_N-acetylmuramoyl-L-alanine_amidase__Fortiea_contorta_'
[105] 'WP_026099327.1_N-acetylmuramoyl-L-alanine_amidase__Prochlorothrix_hollandica_'
[106] 'WP_148288114.1_DUF3747_domain-containing_protein__Prochlorothrix_hollandica_'
[107] 'WP_017798578.1_SH3_domain-containing_protein__Oceanobacillus_kimchii_'
[108] 'WP_017744218.1_N-acetylmuramoyl-L-alanine_amidase__Scytonema_hofmannii_'
[109] 'WP_017746682.1_N-acetylmuramoyl-L-alanine_amidase__Scytonema_hofmannii_'
[110] 'WP_026135022.1_N-acetylmuramoyl-L-alanine_amidase__Scytonema_hofmannii_'
[111] 'WP_008235902.1_N-acetylmuramoyl-L-alanine_amidase__Richelia_intracellularis_'
[112] 'WP_003439111.1_N-acetylmuramoyl-L-alanine_amidase__Psychroflexus_gondwanensis_'
[113] 'WP_156807523.1_N-acetylmuramoyl-L-alanine_amidase__Effusibacillus_pohliae_'
[114] 'WP_083906130.1_SH3_domain-containing_protein__Desulfurispora_thermophila_'
[115] 'WP_018922042.1_SH3_domain-containing_protein__Salsuginibacillus_kocurii_'
[116] 'WP_020617060.1_AMIN_domain-containing_protein__Paenibacillus_daejeonensis_'
[117] 'WP_018400585.1_N-acetylmuramoyl-L-alanine_amidase__filamentous_cyanobacterium_ESFC-1_'
[118] 'WP_026221873.1_N-acetylmuramoyl-L-alanine_amidase__filamentous_cyanobacterium_ESFC-1_'
[119] 'WP_038330767.1_N-acetylmuramoyl-L-alanine_amidase__filamentous_cyanobacterium_ESFC-1_'
[120] 'WP_019533476.1_hypothetical_protein__Paenibacillus_ginsengihumi_'
[121] 'WP_019534014.1_AMIN_domain-containing_protein__Paenibacillus_ginsengihumi_'
[122] 'WP_156826964.1_AMIN_domain-containing_protein__Geopsychrobacter_electrodiphilus_'
[123] 'WP_029691739.1_YSIRK-type_signal_peptide-containing_protein__partial__Streptococcus_hyovaginalis_'
[124] 'WP_029194636.1_N-acetylmuramoyl-L-alanine_amidase__Paenibacillus_alginolyticus_'
[125] 'WP_084159954.1_AMIN_domain-containing_protein__Paenibacillus_alginolyticus_'
[126] 'WP_027107052.1_N-acetylmuramoyl-L-alanine_amidase__Lactobacillus_ceti_'
[127] 'WP_051224462.1_N-acetylmuramoyl-L-alanine_amidase__Flavobacterium_tegetincola_'
[128] 'WP_028083502.1_N-acetylmuramoyl-L-alanine_amidase__Dolichospermum_circinale_'
[129] 'WP_028083503.1_N-acetylmuramoyl-L-alanine_amidase__Dolichospermum_circinale_'
[130] 'WP_027009548.1_N-acetylmuramoyl-L-alanine_amidase__Conchiformibius_kuhniae_'
[131] 'WP_051302392.1_SH3_domain-containing_protein__Bacillus_aidingensis_'
[132] 'WP_027364137.1_SH3_domain-containing_protein__Desulfallas_alcoholivorax_'
[133] 'WP_020370288.1_N-acetylmuramoyl-L-alanine_amidase__Chlamydia_ibidis_'
[134] 'WP_084765066.1_N-acetylmuramoyl-L-alanine_amidase__Clostridium_intestinale_'
[135] 'WP_038317314.1_N-acetylmuramoyl-L-alanine_amidase__Kingella_kingae_'
[136] 'WP_021828224.1_N-acetylmuramoyl-L-alanine_amidase__Chlamydia_gallinacea_'
[137] 'WP_051358216.1_N-acetylmuramoyl-L-alanine_amidase__Rubidibacter_lacunae_'
[138] 'WP_040484193.1_N-acetylmuramoyl-L-alanine_amidase__Lyngbya_aestuarii_'
[139] 'WP_051359459.1_N-acetylmuramoyl-L-alanine_amidase__Paucisalibacillus_globulus_'
[140] 'WP_023174024.1_N-acetylmuramoyl-L-alanine_amidase__Gloeobacter_kilaueensis_'
[141] 'WP_028393475.1_SH3_domain-containing_protein__Bacillus_cihuensis_'
[142] 'WP_027340130.1_AMIN_domain-containing_protein__Halonatronum_saccharophilum_'
[143] 'WP_081750789.1_hypothetical_protein__Paenibacillus_sp._1-49_'
[144] 'WP_025743367.1_MULTISPECIES__N-acetylmuramoyl-L-alanine_amidase__Flavobacteriaceae_'
[145] 'WP_027402278.1_N-acetylmuramoyl-L-alanine_amidase__Aphanizomenon_flos-aquae_'
[146] 'WP_027402279.1_N-acetylmuramoyl-L-alanine_amidase__Aphanizomenon_flos-aquae_'
[147] 'WP_038286835.1_AMIN_domain-containing_protein__Hungateiclostridium_straminisolvens_'
[148] 'WP_084030232.1_SH3_domain-containing_protein__Atopobacter_phocae_'
[149] 'WP_029634165.1_N-acetylmuramoyl-L-alanine_amidase___Scytonema_hofmanni__UTEX_B_1581_'
[150] 'WP_029634167.1_N-acetylmuramoyl-L-alanine_amidase___Scytonema_hofmanni__UTEX_B_1581_'
[151] 'WP_027022232.1_N-acetylmuramoyl-L-alanine_amidase__Conchiformibius_steedae_'
[152] 'WP_027356122.1_N-acetylmuramoyl-L-alanine_amidase__Desulfofundulus_thermocisternus_'
[153] 'WP_034318555.1_MULTISPECIES__N-acetylmuramoyl-L-alanine_amidase__Bacillus_'
[154] 'WP_063761701.1_N-acetylmuramoyl-L-alanine_amidase__Paenibacillus_tyrfis_'
[155] 'WP_038243457.1_SH3_domain-containing_protein__Virgibacillus_massiliensis_'
[156] 'WP_084157521.1_SH3_domain-containing_protein__Oceanobacillus_manasiensis_'
[157] 'WP_038558494.1_MULTISPECIES__SH3_domain-containing_protein__Terribacillus_'
[158] 'WP_051748270.1_N-acetylmuramoyl-L-alanine_amidase__Terribacillus_goriensis_'
[159] 'WP_034261002.1_N-acetylmuramoyl-L-alanine_amidase__Altibacter_lentus_'
[160] 'WP_045408843.1_N-acetylmuramoyl-L-alanine_amidase__Thermoanaerobacterium_saccharolyticum_'
[161] 'WP_041018222.1_N-acetylmuramoyl-L-alanine_amidase__Criblamydia_sequanensis_'
[162] 'WP_050069858.1_N-acetylmuramoyl-L-alanine_amidase__Anaerosalibacter_massiliensis_'
[163] 'WP_038109530.1_N-acetylmuramoyl-L-alanine_amidase__Tolypothrix_bouteillei_'
[164] 'WP_038109533.1_N-acetylmuramoyl-L-alanine_amidase__Tolypothrix_bouteillei_'
[165] 'WP_052154184.1_N-acetylmuramoyl-L-alanine_amidase__Thermoactinomyces_daqus_'
[166] 'WP_036790425.1_N-acetylmuramoyl-L-alanine_amidase__Porphyromonas_canoris_'
[167] 'WP_052123949.1_SH3_domain-containing_protein__Lysinibacillus_manganicus_'
[168] 'WP_052128593.1_N-acetylmuramoyl-L-alanine_amidase__Neosynechococcus_sphagnicola_'
[169] 'WP_052144749.1_SH3_domain-containing_protein__Bacillus_okhensis_'
[170] 'WP_052139344.1_N-acetylmuramoyl-L-alanine_amidase__Clostridium_baratii_'
[171] 'WP_039644414.1_N-acetylmuramoyl-L-alanine_amidase__Geobacter_soli_'
[172] 'WP_039715514.1_AMIN_domain-containing_protein__Scytonema_millei_'
[173] 'WP_039728165.1_MULTISPECIES__N-acetylmuramoyl-L-alanine_amidase__Cyanobacteria_'
[174] 'WP_044151481.1_MULTISPECIES__AMIN_domain-containing_protein__Cyanobacteria_'
[175] 'WP_039748952.1_N-acetylmuramoyl-L-alanine_amidase__Hassallia_byssoidea_'
[176] 'WP_052447241.1_hypothetical_protein__Clostridium_polynesiense_'
[177] 'WP_041041027.1_N-acetylmuramoyl-L-alanine_amidase__Tolypothrix_campylonemoides_'
[178] 'WP_041041031.1_N-acetylmuramoyl-L-alanine_amidase__Tolypothrix_campylonemoides_'
[179] 'WP_048871034.1_N-acetylmuramoyl-L-alanine_amidase__Scytonema_tolypothrichoides_'
[180] 'WP_041123273.1_SH3_domain-containing_protein__Jeotgalibacillus_alimentarius_'
[181] 'WP_045053502.1_N-acetylmuramoyl-L-alanine_amidase__Aliterella_atlantica_'
[182] 'WP_011861075.1_N-acetylmuramoyl-L-alanine_amidase__Clostridioides_difficile_'
[183] 'WP_021371417.1_N-acetylmuramoyl-L-alanine_amidase__Clostridioides_difficile_'
[184] 'WP_009059149.1_N-acetylmuramoyl-L-alanine_amidase__Methylacidiphilum_fumariolicum_'
[185] 'WP_079996401.1_MULTISPECIES__N-acetylmuramoyl-L-alanine_amidase__Bacillus_'
[186] 'WP_045672541.1_hypothetical_protein__Paenibacillus_beijingensis_'
[187] 'WP_052698394.1_SH3_domain-containing_protein__Domibacillus_enclensis_'
[188] 'WP_050180205.1_cell_wall_hydrolase__Domibacillus_robiginosus_'
[189] 'WP_050183339.1_SH3_domain-containing_protein__Domibacillus_robiginosus_'
[190] 'WP_049559233.1_N-acetylmuramoyl-L-alanine_amidase__partial__Limnoraphis_robusta_'
[191] 'WP_008051495.1_N-acetylmuramoyl-L-alanine_amidase__Limnospira_indica_'
[192] 'WP_052727690.1_N-acetylmuramoyl-L-alanine_amidase__Sneathia_amnii_'
[193] 'WP_052947986.1_AMIN_domain-containing_protein__Aneurinibacillus_tyrosinisolvens_'
[194] 'WP_052882801.1_N-acetylmuramoyl-L-alanine_amidase__Kiritimatiella_glycovorans_'
[195] 'WP_053327033.1_N-acetylmuramoyl-L-alanine_amidase__Chryseobacterium_gallinarum_'
[196] 'WP_083443676.1_N-acetylmuramoyl-L-alanine_amidase__Ornithinibacillus_contaminans_'
[197] 'WP_059362874.1_N-acetylmuramoyl-L-alanine_amidase__Veillonella_tobetsuensis_'
[198] 'WP_049683278.1_SH3_domain-containing_protein__Bacillus_loiseleuriae_'
[199] 'WP_052218237.1_N-acetylmuramoyl-L-alanine_amidase__Thermincola_ferriacetica_'
[200] 'WP_052275407.1_N-acetylmuramoyl-L-alanine_amidase__Microcystis_panniformis_'
[201] 'WP_011392786.1_N-acetylmuramoyl-L-alanine_amidase__Moorella_thermoacetica_'
[202] 'WP_053401018.1_SH3_domain-containing_protein__Bacillus_koreensis_'
[203] 'WP_083446670.1_SH3_domain-containing_protein__Bacillus_koreensis_'
[204] 'WP_054401751.1_AMIN_domain-containing_protein__Paenibacillus_solani_'
[205] 'WP_042384701.1_SH3_domain-containing_protein__Parageobacillus_thermoglucosidasius_'
[206] 'WP_062296685.1_N-acetylmuramoyl-L-alanine_amidase__Nostoc_piscinale_'
[207] 'WP_062298581.1_N-acetylmuramoyl-L-alanine_amidase__Nostoc_piscinale_'
[208] 'WP_060698473.1_N-acetylmuramoyl-L-alanine_amidase__Bacillus_australimaris_'
[209] 'WP_054726485.1_N-acetylmuramoyl-L-alanine_amidase__Algibacter_alginicilyticus_'
[210] 'WP_054875862.1_N-acetylmuramoyl-L-alanine_amidase__Oxobacter_pfennigii_'
[211] 'WP_057984463.1_SH3_domain-containing_protein__Bacillus_cecembensis_'
[212] 'WP_027841053.1_N-acetylmuramoyl-L-alanine_amidase__Mastigocoleus_testarum_'
[213] 'WP_062408829.1_AMIN_domain-containing_protein__Paenibacillus_naphthalenovorans_'
[214] 'WP_062410989.1_N-acetylmuramoyl-L-alanine_amidase__Paenibacillus_naphthalenovorans_'
[215] 'WP_114579729.1_N-acetylmuramoyl-L-alanine_amidase__Oscillatoriales_cyanobacterium_MTP1_'
[216] 'WP_082676700.1_N-acetylmuramoyl-L-alanine_amidase__Bacillus_shacheensis_'
[217] 'WP_066729666.1_N-acetylmuramoyl-L-alanine_amidase__Sneathia_sanguinegens_'
[218] 'WP_068135631.1_AMIN_domain-containing_protein__Limnochorda_pilosa_'
[219] 'WP_066351564.1_hypothetical_protein__Fervidicola_ferrireducens_'
[220] 'WP_066354215.1_hypothetical_protein__Fervidicola_ferrireducens_'
[221] 'WP_058013545.1_N-acetylmuramoyl-L-alanine_amidase__Bacillus_pumilus_'
[222] 'WP_061527952.1_N-acetylmuramoyl-L-alanine_amidase__Bacillus_nakamurai_'
[223] 'WP_067212187.1_SH3_domain-containing_protein__Sporosarcina_psychrophila_'
[224] 'WP_156483513.1_SH3_domain-containing_protein__Bacillus_fastidiosus_'
[225] 'WP_075079124.1_hypothetical_protein__Terrimicrobium_sacchariphilum_'
[226] 'WP_084400094.1_N-acetylmuramoyl-L-alanine_amidase__Terrimicrobium_sacchariphilum_'
[227] 'WP_084400134.1_N-acetylmuramoyl-L-alanine_amidase__Terrimicrobium_sacchariphilum_'
[228] 'WP_084400744.1_N-acetylmuramoyl-L-alanine_amidase__Terrimicrobium_sacchariphilum_'
[229] 'WP_067727991.1_SH3_domain-containing_protein__Oceanobacillus_damuensis_'
[230] 'WP_066357357.1_N-acetylmuramoyl-L-alanine_amidase__Geobacter_anodireducens_'
[231] 'WP_066269133.1_SH3_domain-containing_protein__Bacillus_acidicola_'
[232] 'WP_068581691.1_AMIN_domain-containing_protein__Paenibacillus_macquariensis_'
[233] 'WP_084415311.1_N-acetylmuramoyl-L-alanine_amidase__Phormidium_willei_'
[234] 'WP_082882609.1_AMIN_domain-containing_protein__Paenibacillus_swuensis_'
[235] 'WP_082906316.1_AMIN_domain-containing_protein__Phormidesmis_priestleyi_'
[236] 'WP_068665459.1_N-acetylmuramoyl-L-alanine_amidase__Paenibacillus_oryzisoli_'
[237] 'WP_082927918.1_AMIN_domain-containing_protein__Paenibacillus_oryzisoli_'
[238] 'WP_066667691.1_SH3_domain-containing_protein__Desulfotomaculum_copahuensis_'
[239] 'WP_066669157.1_N-acetylmuramoyl-L-alanine_amidase__Desulfotomaculum_copahuensis_'
[240] 'WP_068714334.1_N-acetylmuramoyl-L-alanine_amidase__Orenia_metallireducens_'
[241] 'WP_094754395.1_hypothetical_protein__Criibacterium_bergeronii_'
[242] 'WP_065851765.1_N-acetylmuramoyl-L-alanine_amidase__Paenibacillus_pectinilyticus_'
[243] 'WP_084224923.1_AMIN_domain-containing_protein__Paenibacillus_pectinilyticus_'
[244] 'WP_002295084.1_MULTISPECIES__N-acetylmuramoyl-L-alanine_amidase__Enterococcus_'
[245] 'WP_070393686.1_N-acetylmuramoyl-L-alanine_amidase__Moorea_producens_'
[246] 'WP_071062743.1_N-acetylmuramoyl-L-alanine_amidase__Andreesenia_angusta_'
[247] 'WP_071063888.1_AMIN_domain-containing_protein__Andreesenia_angusta_'
[248] 'WP_084655688.1_N-acetylmuramoyl-L-alanine_amidase__Andreesenia_angusta_'
[249] 'WP_008357523.1_MULTISPECIES__N-acetylmuramoyl-L-alanine_amidase__Bacillus_'
[250] 'WP_071310394.1_N-acetylmuramoyl-L-alanine_amidase__Anaerobacillus_alkalilacustris_'
[251] 'WP_071388347.1_N-acetylmuramoyl-L-alanine_amidase__Anaerobacillus_alkalidiazotrophicus_'
[252] 'WP_071455841.1_N-acetylmuramoyl-L-alanine_amidase__Gloeomargarita_lithophora_'
[253] 'WP_072621182.1_N-acetylmuramoyl-L-alanine_amidase__Spirulina_major_'
[254] 'WP_072622619.1_N-acetylmuramoyl-L-alanine_amidase__Spirulina_major_'
[255] 'WP_024423638.1_N-acetylmuramoyl-L-alanine_amidase__Bacillus_safensis_'
[256] 'WP_024423639.1_MULTISPECIES__N-acetylmuramoyl-L-alanine_amidase__Bacillus_'
[257] 'WP_075891999.1_N-acetylmuramoyl-L-alanine_amidase__Limnothrix_rosea_'
[258] 'WP_073600579.1_N-acetylmuramoyl-L-alanine_amidase__Hydrococcus_rivularis_'
[259] 'WP_073551105.1_AMIN_domain-containing_protein__Chroogloeocystis_siderophila_'
[260] 'WP_073639739.1_N-acetylmuramoyl-L-alanine_amidase__Nostoc_calcicola_'
[261] 'WP_073639740.1_N-acetylmuramoyl-L-alanine_amidase__Nostoc_calcicola_'
[262] 'WP_073595314.1_N-acetylmuramoyl-L-alanine_amidase__Phormidium_ambiguum_'
[263] 'WP_073607926.1_N-acetylmuramoyl-L-alanine_amidase__Phormidium_tenue_'
[264] 'WP_075727329.1_N-acetylmuramoyl-L-alanine_amidase__Tissierella_creatinophila_'
[265] 'WP_075858676.1_N-acetylmuramoyl-L-alanine_amidase__Carboxydothermus_pertinax_'
[266] 'WP_077177376.1_SH3_domain-containing_protein__Carboxydothermus_islandicus_'
[267] 'WP_076793460.1_N-acetylmuramoyl-L-alanine_amidase__Bacillus_haynesii_'
[268] 'WP_076763662.1_SH3_domain-containing_protein__Domibacillus_epiphyticus_'
[269] 'WP_017312457.1_MULTISPECIES__N-acetylmuramoyl-L-alanine_amidase__Hapalosiphonaceae_'
[270] 'WP_135106872.1_N-acetylmuramoyl-L-alanine_amidase__Mastigocladus_laminosus_'
[271] 'WP_077540425.1_N-acetylmuramoyl-L-alanine_amidase__Sedimentisphaera_cyanobacteriorum_'
[272] 'WP_052304504.1_hypothetical_protein__Paenibacillus_larvae_'
[273] 'WP_077715087.1_AMIN_domain-containing_protein__Desulfotomaculum_ferrireducens_'
[274] 'WP_078410901.1_SH3_domain-containing_protein__Bacillus_abyssalis_'
[275] 'WP_078414351.1_SH3_domain-containing_protein__Bacillus_abyssalis_'
[276] 'WP_078431826.1_N-acetylmuramoyl-L-alanine_amidase__Bacillus_halosaccharovorans_'
[277] 'WP_144028666.1_AMIN_domain-containing_protein__Paenibacillus_ferrarius_'
[278] 'WP_158080450.1_AMIN_domain-containing_protein___Clostridium__thermoalcaliphilum_'
[279] 'WP_143324064.1_SH3_domain-containing_protein__Clostridium_thermobutyricum_'
[280] 'WP_080063362.1_N-acetylmuramoyl-L-alanine_amidase__Ruminiclostridium_hungatei_'
[281] 'WP_088430738.1_AMIN_domain-containing_protein__Halomicronema_hongdechloris_'
[282] 'WP_088431471.1_DUF3747_domain-containing_protein__Halomicronema_hongdechloris_'
[283] 'WP_156931323.1_N-acetylmuramoyl-L-alanine_amidase__Veillonella_atypica_'
[284] 'WP_084372393.1_hypothetical_protein__Bacillus_krulwichiae_'
[285] 'WP_085434132.1_N-acetylmuramoyl-L-alanine_amidase__unicellular_cyanobacterium_SU2_'
[286] 'WP_085755696.1_N-acetylmuramoyl-L-alanine_amidase__Sedimentisphaera_salicampi_'
[287] 'WP_017288248.1_N-acetylmuramoyl-L-alanine_amidase__Leptolyngbya_boryana_'
[288] 'WP_087544681.1_N-acetylmuramoyl-L-alanine_amidase__Nostocales_cyanobacterium_HT-58-2_'
[289] 'WP_087544685.1_N-acetylmuramoyl-L-alanine_amidase__Nostocales_cyanobacterium_HT-58-2_'
[290] 'WP_087588907.1_N-acetylmuramoyl-L-alanine_amidase__unicellular_cyanobacterium_SU3_'
[291] 'WP_087593056.1_N-acetylmuramoyl-L-alanine_amidase__unicellular_cyanobacterium_SU3_'
[292] 'WP_006637483.1_MULTISPECIES__N-acetylmuramoyl-L-alanine_amidase__Bacillus_subtilis_group_'
[293] 'WP_088890608.1_N-acetylmuramoyl-L-alanine_amidase__Leptolyngbya_ohadii_'
[294] 'WP_088894529.1_N-acetylmuramoyl-L-alanine_amidase__Leptolyngbya_ohadii_'
[295] 'WP_088910383.1_N-acetylmuramoyl-L-alanine_amidase__Brevibacillus_formosus_'
[296] 'WP_089062353.1_SH3_domain-containing_protein__Virgibacillus_phasianinus_'
[297] 'WP_089098355.1_SH3_domain-containing_protein__Geobacillus_galactosidasius_'
[298] 'WP_089199046.1_AMIN_domain-containing_protein__Paenibacillus_xerothermodurans_'
[299] 'WP_089531981.1_SH3_domain-containing_protein__Virgibacillus_necropolis_'
[300] 'WP_089611985.1_AMIN_domain-containing_protein__Dehalobacterium_formicoaceticum_'
[301] 'WP_089523648.1_AMIN_domain-containing_protein__Paenibacillus_herberti_'
[302] 'WP_093980443.1_N-acetylmuramoyl-L-alanine_amidase__Arenibacter_algicola_'
[303] 'WP_010789171.1_N-acetylmuramoyl-L-alanine_amidase__Bacillus_atrophaeus_'
[304] 'WP_094548296.1_hypothetical_protein__Petroclostridium_xylanilyticum_'
[305] 'WP_094590549.1_N-acetylmuramoyl-L-alanine_amidase__Vulcanococcus_limneticus_'
[306] 'WP_095983252.1_N-acetylmuramoyl-L-alanine_amidase__Melittangium_boletus_'
[307] 'WP_096580115.1_N-acetylmuramoyl-L-alanine_amidase__Anabaenopsis_circularis_'
[308] 'WP_096645020.1_N-acetylmuramoyl-L-alanine_amidase__Calothrix_brevissima_'
[309] 'WP_096539890.1_N-acetylmuramoyl-L-alanine_amidase__Nostoc_linckia_'
[310] 'WP_096539892.1_N-acetylmuramoyl-L-alanine_amidase__Nostoc_linckia_'
[311] 'WP_096565818.1_N-acetylmuramoyl-L-alanine_amidase__Sphaerospermopsis_kisseleviana_'
[312] 'WP_096565820.1_N-acetylmuramoyl-L-alanine_amidase__Sphaerospermopsis_kisseleviana_'
[313] 'WP_096657639.1_N-acetylmuramoyl-L-alanine_amidase__Calothrix_parasitica_'
[314] 'WP_096665854.1_N-acetylmuramoyl-L-alanine_amidase__Dolichospermum_compactum_'
[315] 'WP_096665857.1_N-acetylmuramoyl-L-alanine_amidase__Dolichospermum_compactum_'
[316] 'WP_096544312.1_N-acetylmuramoyl-L-alanine_amidase__Raphidiopsis_curvata_'
[317] 'WP_096731773.1_N-acetylmuramoyl-L-alanine_amidase__Nostoc_carneum_'
[318] 'WP_045868877.1_MULTISPECIES__N-acetylmuramoyl-L-alanine_amidase__Nostocales_'
[319] 'WP_096584219.1_MULTISPECIES__N-acetylmuramoyl-L-alanine_amidase__Nostocales_'
[320] 'WP_096550400.1_SH3_domain-containing_protein__Ureibacillus_thermosphaericus_'
[321] 'WP_096829709.1_N-acetylmuramoyl-L-alanine_amidase__Tychonema_bourrellyi_'
[322] 'WP_099647584.1_N-acetylmuramoyl-L-alanine_amidase__Leeuwenhoekiella_nanhaiensis_'
[323] 'WP_099647828.1_N-acetylmuramoyl-L-alanine_amidase__Leeuwenhoekiella_nanhaiensis_'
[324] 'WP_099703998.1_N-acetylmuramoyl-L-alanine_amidase__Chroococcales_cyanobacterium_IPPAS_B-1203_'
[325] 'WP_099798786.1_N-acetylmuramoyl-L-alanine_amidase__Synechococcus_lividus_'
[326] 'WP_077706882.1_SH3_domain-containing_protein__Virgibacillus_dokdonensis_'
[327] 'WP_060964133.1_MULTISPECIES__N-acetylmuramoyl-L-alanine_amidase__Bacillus_'
[328] 'WP_123912663.1_N-acetylmuramoyl-L-alanine_amidase__Hanstruepera_neustonica_'
[329] 'WP_011097019.1_N-acetylmuramoyl-L-alanine_amidase__Chlamydia_abortus_'
[330] 'WP_103123765.1_N-acetylmuramoyl-L-alanine_amidase__Nostoc_cycadae_'
[331] 'WP_104386713.1_N-acetylmuramoyl-L-alanine_amidase__Cuspidothrix_issatschenkoi_'
[332] 'WP_104386716.1_N-acetylmuramoyl-L-alanine_amidase__Cuspidothrix_issatschenkoi_'
[333] 'WP_002642953.1_N-acetylmuramoyl-L-alanine_amidase__Simonsiella_muelleri_'
[334] 'WP_105093862.1_N-acetylmuramoyl-L-alanine_amidase__Veillonella_infantium_'
[335] 'WP_106380695.1_hypothetical_protein__Abditibacterium_utsteinense_'
[336] 'WP_106172617.1_AMIN_domain-containing_protein__filamentous_cyanobacterium_CCP2_'
[337] 'WP_106149810.1_N-acetylmuramoyl-L-alanine_amidase__filamentous_cyanobacterium_Phorm_46_'
[338] 'WP_106331953.1_N-acetylmuramoyl-L-alanine_amidase__filamentous_cyanobacterium_Phorm_6_'
[339] 'WP_106299414.1_N-acetylmuramoyl-L-alanine_amidase__Chamaesiphon_polymorphus_'
[340] 'WP_106219879.1_N-acetylmuramoyl-L-alanine_amidase__Aphanothece_minutissima_'
[341] 'WP_106454852.1_N-acetylmuramoyl-L-alanine_amidase__Aphanothece_hegewaldii_'
[342] 'WP_106501887.1_N-acetylmuramoyl-L-alanine_amidase__Cyanobium_usitatum_'
[343] 'WP_035985525.1_AMIN_domain-containing_protein__Leptolyngbya_sp._KIOST-1_'
[344] 'WP_146150796.1_N-acetylmuramoyl-L-alanine_amidase__partial__filamentous_cyanobacterium_CCP3_'
[345] 'WP_107037197.1_N-acetylmuramoyl-L-alanine_amidase__Brumimicrobium_mesophilum_'
[346] 'WP_107586289.1_SH3_domain-containing_protein__Alkalicoccus_saliphilus_'
[347] 'WP_006194854.1_N-acetylmuramoyl-L-alanine_amidase__Nodularia_spumigena_'
[348] 'WP_107805784.1_N-acetylmuramoyl-L-alanine_amidase__Nodularia_spumigena_'
[349] 'WP_109012775.1_N-acetylmuramoyl-L-alanine_amidase__Nostoc_commune_'
[350] 'WP_109985215.1_SH3_domain-containing_protein__Gracilibacillus_dipsosauri_'
[351] 'WP_109998437.1_MULTISPECIES__AMIN_domain-containing_protein__Paenibacillus_'
[352] 'WP_110461593.1_N-acetylmuramoyl-L-alanine_amidase__Ruminiclostridium_sufflavum_'
[353] 'WP_110839835.1_AMIN_domain-containing_protein__Paenibacillus_flagellatus_'
[354] 'WP_111645037.1_SH3_domain-containing_protein__Anoxybacillus_vitaminiphilus_'
[355] 'WP_158560672.1_AMIN_domain-containing_protein__Paenibacillus_contaminans_'
[356] 'WP_113956348.1_N-acetylmuramoyl-L-alanine_amidase__Roseimicrobium_gellanilyticum_'
[357] 'WP_113960960.1_hypothetical_protein__Roseimicrobium_gellanilyticum_'
[358] 'WP_114297790.1_N-acetylmuramoyl-L-alanine_amidase__Anaerobacterium_chartisolvens_'
[359] 'WP_114298691.1_hypothetical_protein__Anaerobacterium_chartisolvens_'
[360] 'WP_115748250.1_SH3_domain-containing_protein__Oceanobacillus_chungangensis_'
[361] 'WP_115823892.1_SH3_domain-containing_protein__Halobacillus_trueperi_'
[362] 'WP_118874979.1_SH3_domain-containing_protein__Lysinibacillus_yapensis_'
[363] 'WP_120188960.1_hypothetical_protein__Ammoniphilus_oxalaticus_'
[364] 'WP_120431142.1_N-acetylmuramoyl-L-alanine_amidase__bacterium_1xD42-87_'
[365] 'WP_158606877.1_AMIN_domain-containing_protein__Paenibacillus_ginsengarvi_'
[366] 'WP_121663683.1_N-acetylmuramoyl-L-alanine_amidase__Bacillus_litoralis_'
[367] 'WP_122960115.1_AMIN_domain-containing_protein__Brevibacillus_centrosporus_'
[368] 'WP_122925704.1_AMIN_domain-containing_protein__Brevibacillus_nitrificans_'
[369] 'WP_123043171.1_AMIN_domain-containing_protein__Cohnella_candidum_'
[370] 'WP_124116253.1_AMIN_domain-containing_protein__Paenibacillus_xylanexedens_'
[371] 'WP_124975930.1_N-acetylmuramoyl-L-alanine_amidase__Aphanothece_sacrum_'
[372] 'WP_124978267.1_N-acetylmuramoyl-L-alanine_amidase__Aphanothece_sacrum_'
[373] 'WP_125654186.1_AMIN_domain-containing_protein__Paenibacillus_baekrokdamisoli_'
[374] 'WP_125554447.1_SH3_domain-containing_protein__Bacillus_salarius_'
[375] 'WP_125556112.1_SH3_domain-containing_protein__Bacillus_salarius_'
[376] 'WP_126142913.1_N-acetylmuramoyl-L-alanine_amidase__Paenibacillus_whitsoniae_'
[377] 'WP_126160973.1_N-acetylmuramoyl-L-alanine_amidase__Arenibacter_sp._GUO666_'
[378] 'WP_106167182.1_AMIN_domain-containing_protein__Chroococcidiopsis_cubana_'
[379] 'WP_127451506.1_AMIN_domain-containing_protein__Paenibacillus_chondroitinus_'
[380] 'WP_127463176.1_N-acetylmuramoyl-L-alanine_amidase__partial__Paenibacillus_elgii_'
[381] 'WP_127607801.1_N-acetylmuramoyl-L-alanine_amidase__Paenibacillus_validus_'
[382] 'WP_129018315.1_N-acetylmuramoyl-L-alanine_amidase__Gelidibacter_gilvus_'
[383] 'WP_131115053.1_N-acetylmuramoyl-L-alanine_amidase__Westiellopsis_prolifica_'
[384] 'WP_131115055.1_N-acetylmuramoyl-L-alanine_amidase__Westiellopsis_prolifica_'
[385] 'WP_132223686.1_N-acetylmuramoyl-L-alanine_amidase__partial__Laceyella_sacchari_'
[386] 'WP_133533422.1_N-acetylmuramoyl-L-alanine_amidase__Flavobacterium_dankookense_'
[387] 'WP_135525550.1_N-acetylmuramoyl-L-alanine_amidase__Flavobacterium_sp._DS2-A_'
[388] 'WP_137667179.1_N-acetylmuramoyl-L-alanine_amidase__Sphaerospermopsis_reniformis_'
[389] 'WP_137667180.1_N-acetylmuramoyl-L-alanine_amidase__Sphaerospermopsis_reniformis_'
[390] 'WP_137907987.1_N-acetylmuramoyl-L-alanine_amidase__Dolichospermum_planctonicum_'
[391] 'WP_137907988.1_N-acetylmuramoyl-L-alanine_amidase__Dolichospermum_planctonicum_'
[392] 'WP_137743489.1_SH3_domain-containing_protein__Bacillus_siralis_'
[393] 'WP_138087186.1_N-acetylmuramoyl-L-alanine_amidase__Verrucobacter_flavum_'
[394] 'WP_039169820.1_N-acetylmuramoyl-L-alanine_amidase__Bacillus_altitudinis_'
[395] 'WP_138279066.1_N-acetylmuramoyl-L-alanine_amidase__Bacillus_altitudinis_'
[396] 'WP_138810511.1_SH3_domain-containing_protein__Bacillus_natronophilus_'
[397] 'WP_139999458.1_AMIN_domain-containing_protein__Paenibacillus_sp._py1325_'
[398] 'WP_141601757.1_SH3_domain-containing_protein__Ureibacillus_terrenus_'
[399] 'WP_143382648.1_N-acetylmuramoyl-L-alanine_amidase__Formosa_sp._PS13_'
[400] 'WP_143956281.1_hypothetical_protein__Robertkochia_sp._CL23_'
[401] 'WP_039720768.1_N-acetylmuramoyl-L-alanine_amidase__Methylacidiphilum_kamchatkense_'
[402] 'WP_162525331.1_N-acetylmuramoyl-L-alanine_amidase__Rariglobus_hedericola_'
[403] 'WP_037574195.1_SH3_domain-containing_protein__Staphylococcus_chromogenes_'
[404] 'WP_158639961.1_SH3_domain-containing_protein__Bacillus_nanhaiisediminis_'
[405] 'WP_145019951.1_AMIN_domain-containing_protein__Geobacter_argillaceus_'
[406] 'WP_127085442.1_N-acetylmuramoyl-L-alanine_amidase__Calothrix_desertica_'
[407] 'WP_127085444.1_N-acetylmuramoyl-L-alanine_amidase__Calothrix_desertica_'
[408] 'WP_146296983.1_AMIN_domain-containing_protein__Euhalothece_natronophila_'
[409] 'WP_147055638.1_SH3_domain-containing_protein__Sporosarcina_luteola_'
[410] 'WP_146850299.1_N-acetylmuramoyl-L-alanine_amidase__Brevifollis_gellanilyticus_'
[411] 'WP_147012608.1_AMIN_domain-containing_protein__cyanobiont_of_Ornithocercus_magnificus_'
[412] 'WP_147802777.1_SH3_domain-containing_protein__Alkalicoccus_halolimnae_'
[413] 'WP_149545472.1_AMIN_domain-containing_protein__Thermoanaerobacteraceae_bacterium_A05MB_'
[414] 'WP_020452123.1_MULTISPECIES__N-acetylmuramoyl-L-alanine_amidase__Bacillus_'
[415] 'WP_150273368.1_SH3_domain-containing_protein__Paenibacillus_sp._SYSU_G01001_'
[416] 'WP_148956778.1_N-acetylmuramoyl-L-alanine_amidase__Bacillus_swezeyi_'
[417] 'WP_148957367.1_N-acetylmuramoyl-L-alanine_amidase__Bacillus_swezeyi_'
[418] 'WP_151534707.1_SH3_domain-containing_protein__Bacillus_depressus_'
[419] 'WP_155700411.1_N-acetylmuramoyl-L-alanine_amidase__Paenibacillus_sp._ML311-T8_'
[420] 'WP_070704517.1_MULTISPECIES__N-acetylmuramoyl-L-alanine_amidase__Enterococcus_'
[421] 'WP_011318288.1_MULTISPECIES__N-acetylmuramoyl-L-alanine_amidase__Nostocaceae_'
[422] 'WP_011318289.1_MULTISPECIES__N-acetylmuramoyl-L-alanine_amidase__Nostocaceae_'
[423] 'WP_161260855.1_AMIN_domain-containing_protein__Heliobacterium_gestii_'
[424] 'WP_014757827.1_N-acetylmuramoyl-L-alanine_amidase__Thermoanaerobacterium_aotearoense_'
[425] 'WP_160563455.1_N-acetylmuramoyl-L-alanine_amidase__bacterium_1XD21-13_'
[426] 'WP_161822855.1_AMIN_domain-containing_protein__Sporotomaculum_syntrophicum_'
[427] 'WP_161826035.1_N-acetylmuramoyl-L-alanine_amidase__Synechococcales_cyanobacterium_C_'
[428] 'WP_161826166.1_AMIN_domain-containing_protein__Synechococcales_cyanobacterium_C_'
[429] 'WP_162423692.1_AMIN_domain-containing_protein__Myxacorys_almedinensis_'
[430] 'WP_162424400.1_N-acetylmuramoyl-L-alanine_amidase__Myxacorys_almedinensis_'
[431] 'WP_163398607.1_N-acetylmuramoyl-L-alanine_amidase__Flavobacterium_fluviatile_'
[432] 'WP_163661529.1_N-acetylmuramoyl-L-alanine_amidase__Leptolyngbyaceae_cyanobacterium_CCMR0082_'
[433] 'WP_098038950.1_N-acetylmuramoyl-L-alanine_amidase__Estrella_lausannensis_'
[434] 'WP_083624289.1_N-acetylmuramoyl-L-alanine_amidase__Planktothrix_paucivesiculata_'
[435] 'WP_083623741.1_N-acetylmuramoyl-L-alanine_amidase__Planktothrix_serta_'
[436] 'WP_091274325.1_SH3_domain-containing_protein__Alteribacillus_persepolensis_'
[437] 'WP_091584440.1_MULTISPECIES__SH3_domain-containing_protein__Bacillaceae_'
[438] 'WP_093365114.1_N-acetylmuramoyl-L-alanine_amidase__Psychroflexus_sediminis_'
[439] 'WP_091260913.1_AMIN_domain-containing_protein__Aneurinibacillus_thermoaerophilus_'
[440] 'WP_143018961.1_SH3_domain-containing_protein__partial__Natribacillus_halophilus_'
[441] 'WP_093192953.1_N-acetylmuramoyl-L-alanine_amidase__Salimicrobium_halophilum_'
[442] 'WP_090669367.1_N-acetylmuramoyl-L-alanine_amidase__Paenibacillus_tianmuensis_'
[443] 'WP_093725963.1_N-acetylmuramoyl-L-alanine_amidase__Terribacillus_halophilus_'
[444] 'WP_093727313.1_SH3_domain-containing_protein__Terribacillus_halophilus_'
[445] 'WP_089651955.1_SH3_domain-containing_protein__Halobacillus_aidingensis_'
[446] 'WP_090210911.1_N-acetylmuramoyl-L-alanine_amidase__Pseudomonas_asplenii_'
[447] 'WP_103896709.1_SH3_domain-containing_protein__Caloramator_fervidus_'
[448] 'WP_139254063.1_SH3_domain-containing_protein__Halobacillus_karajensis_'
[449] 'WP_026007671.1_N-acetylmuramoyl-L-alanine_amidase__Pseudomonas_fuscovaginae_'
[450] 'WP_093880741.1_N-acetylmuramoyl-L-alanine_amidase__Terribacillus_saccharophilus_'
[451] 'WP_089740649.1_SH3_domain-containing_protein__Gracilibacillus_ureilyticus_'
[452] 'WP_131820817.1_AMIN_domain-containing_protein__Desulfallas_arcticus_'
[453] 'WP_165613319.1_SH3_domain-containing_protein__Desulfallas_arcticus_'
[454] 'WP_089862671.1_N-acetylmuramoyl-L-alanine_amidase__Halanaerobium_salsuginis_'
[455] 'WP_090926386.1_SH3_domain-containing_protein__Salibacterium_qingdaonense_'
[456] 'WP_093337383.1_SH3_domain-containing_protein__Salibacterium_halotolerans_'
[457] 'WP_061804750.1_SH3_domain-containing_protein__Bacillus_endophyticus_'
[458] 'WP_092485757.1_SH3_domain-containing_protein__Desulfallas_geothermicus_'
[459] 'WP_072977043.1_N-acetylmuramoyl-L-alanine_amidase__Tissierella_praeacuta_'
[460] 'WP_084725372.1_hypothetical_protein__Tissierella_praeacuta_'
[461] 'WP_115322161.1_N-acetylmuramoyl-L-alanine_amidase__Tissierella_praeacuta_'
[462] 'WP_159432374.1_AMIN_domain-containing_protein__Caldanaerobius_fijiensis_'
[463] 'WP_051350734.1_SH3_domain-containing_protein__Caloramator_proteoclasticus_'
[464] 'WP_073167647.1_N-acetylmuramoyl-L-alanine_amidase__Desulfofundulus_australicus_'
[465] 'WP_072887793.1_SH3_domain-containing_protein__Ornithinibacillus_halophilus_'
[466] 'WP_072889455.1_N-acetylmuramoyl-L-alanine_amidase__Ornithinibacillus_halophilus_'
[467] 'WP_073126189.1_N-acetylmuramoyl-L-alanine_amidase__Asaccharospora_irregularis_'
[468] 'WP_159434855.1_hypothetical_protein__Rubritalea_squalenifaciens_'
[469] 'WP_073005500.1_hypothetical_protein__Clostridium_amylolyticum_'
[470] 'WP_073146715.1_stage_II_sporulation_protein_D__Paramaledivibacter_caminithermalis_'
[471] 'WP_072913475.1_AMIN_domain-containing_protein__Desulfotomaculum_aeronauticum_'
[472] 'WP_073305264.1_N-acetylmuramoyl-L-alanine_amidase__Bacillus_rhizosphaerae_'
[473] 'WP_072773552.1_N-acetylmuramoyl-L-alanine_amidase__Desulfitobacterium_chlororespirans_'
[474] 'WP_080123657.1_N-acetylmuramoyl-L-alanine_amidase__Chlamydia_suis_'
[475] 'WP_077214832.1_SH3_domain-containing_protein__Bacillus_dakarensis_'
[476] 'WP_077214894.1_SH3_domain-containing_protein__Bacillus_dakarensis_'
[477] 'WP_079476680.1_N-acetylmuramoyl-L-alanine_amidase__Marinococcus_halophilus_'
[478] 'WP_079528939.1_N-acetylmuramoyl-L-alanine_amidase__Halobacillus_hunanensis_'
[479] 'WP_079530376.1_SH3_domain-containing_protein__Halobacillus_hunanensis_'
[480] 'WP_078694168.1_N-acetylmuramoyl-L-alanine_amidase__Cetobacterium_ceti_'
[481] 'WP_078814771.1_N-acetylmuramoyl-L-alanine_amidase__Prosthecobacter_debontii_'
[482] 'WP_080146396.1_SH3_domain-containing_protein__Marinilactibacillus_piezotolerans_'
[483] 'WP_080913542.1_hypothetical_protein__Varibaculum_timonense_'
[484] 'WP_084665510.1_hypothetical_protein__Thermanaeromonas_toyohensis_'
[485] 'WP_088240876.1_N-acetylmuramoyl-L-alanine_amidase__Calothrix_rhizosoleniae_'
[486] 'WP_088243215.1_N-acetylmuramoyl-L-alanine_amidase__Calothrix_rhizosoleniae_'
[487] 'WP_142305181.1_cell_wall_hydrolase__Bacillus_oleivorans_'
[488] 'WP_097038713.1_N-acetylmuramoyl-L-alanine_amidase__Terribacillus_aidingensis_'
[489] 'WP_097042995.1_SH3_domain-containing_protein__Terribacillus_aidingensis_'
[490] 'WP_097071804.1_SH3_domain-containing_protein__Lysinibacillus_xyleni_'
[491] 'WP_097115041.1_N-acetylmuramoyl-L-alanine_amidase__Alysiella_filiformis_'
[492] 'WP_034294680.1_N-acetylmuramoyl-L-alanine_amidase__Alysiella_crassa_'
[493] 'WP_066144224.1_hypothetical_protein__Bacillus_lentus_'
[494] 'WP_130850538.1_hypothetical_protein__Intestinimonas_timonensis_'
[495] 'WP_131744238.1_N-acetylmuramoyl-L-alanine_amidase__Chlamydia_buteonis_'
[496] 'WP_039969139.1_N-acetylmuramoyl-L-alanine_amidase__Veillonella_dispar_'
[497] 'WP_144865290.1_AMIN_domain-containing_protein__Hyella_patelloides_'
[498] 'WP_136064523.1_N-acetylmuramoyl-L-alanine_amidase__Kiritimatiellales_bacterium_'
[499] 'WP_142660918.1_N-acetylmuramoyl-L-alanine_amidase__Methylacidimicrobium_tartarophylax_'
[500] 'WP_155504178.1_hypothetical_protein__Kiritimatiellae_bacterium_'
;
END; [Taxa]

BEGIN Splits;
DIMENSIONS ntax=500 nsplits=2549;
FORMAT labels=no weights=yes confidences=no intervals=no;
MATRIX
	100	 2,
	100	 14,
	100	 474,
	100	 14 474,
	100	 2 14 474,
	100	 3,
	100	 56,
	100	 329,
	100	 495,
	100	 329 495,
	100	 56 329 495,
	91	 3 56 329 495,
	100	 7,
	97	 3 7 56 329 495,
	100	 136,
	95	 3 7 56 136 329 495,
	100	 55,
	100	 3 7 55 56 136 329 495,
	100	 133,
	100	 3 7 55 56 133 136 329 495,
	100	 2 3 7 14 55 56 133 136 329 474 495,
	100	 30,
	100	 70,
	11	 30 70,
	100	 433,
	10	 30 70 433,
	100	 161,
	100	 30 70 161 433,
	100	 2 3 7 14 30 55 56 70 133 136 161 329 433 474 495,
	100	 124,
	100	 162,
	95	 124 162,
	100	 454,
	94	 124 162 454,
	100	 266,
	83	 124 162 266 454,
	100	 470,
	20	 124 162 266 454 470,
	5	 2 3 7 14 30 55 56 70 124 133 136 161 162 266 329 433 454 470 474 495,
	100	 20,
	100	 32,
	100	 50,
	100	 160,
	100	 424,
	100	 160 424,
	100	 50 160 424,
	100	 32 50 160 424,
	100	 20 32 50 160 424,
	100	 210,
	94	 20 32 50 160 210 424,
	100	 108,
	100	 348,
	100	 108 348,
	100	 304,
	99	 108 304 348,
	98	 20 32 50 108 160 210 304 348 424,
	100	 447,
	100	 463,
	100	 447 463,
	97	 20 32 50 108 160 210 304 348 424 447 463,
	100	 40,
	100	 113,
	100	 363,
	100	 113 363,
	93	 40 113 363,
	100	 61,
	100	 440,
	89	 61 440,
	100	 152,
	100	 464,
	100	 152 464,
	100	 199,
	100	 152 199 464,
	100	 165,
	100	 385,
	100	 165 385,
	100	 152 165 199 385 464,
	100	 219,
	100	 220,
	100	 219 220,
	98	 152 165 199 219 220 385 464,
	97	 61 152 165 199 219 220 385 440 464,
	95	 40 61 113 152 165 199 219 220 363 385 440 464,
	100	 75,
	100	 459,
	100	 75 459,
	100	 264,
	100	 460,
	100	 461,
	100	 460 461,
	94	 264 460 461,
	97	 75 264 459 460 461,
	100	 246,
	100	 248,
	100	 246 248,
	100	 75 246 248 264 459 460 461,
	100	 170,
	100	 279,
	100	 170 279,
	67	 75 170 246 248 264 279 459 460 461,
	71	 40 61 75 113 152 165 170 199 219 220 246 248 264 279 363 385 440 459 460 461 464,
	100	 58,
	100	 239,
	100	 58 239,
	100	 359,
	100	 58 239 359,
	79	 40 58 61 75 113 152 165 170 199 219 220 239 246 248 264 279 359 363 385 440 459 460 461 464,
	79	 20 32 40 50 58 61 75 108 113 152 160 165 170 199 210 219 220 239 246 248 264 279 304 348 359 363 385 424 440 447 459 460 461 463 464,
	100	 134,
	100	 176,
	100	 469,
	100	 176 469,
	100	 241,
	96	 176 241 469,
	100	 483,
	95	 176 241 469 483,
	95	 134 176 241 469 483,
	65	 20 32 40 50 58 61 75 108 113 134 152 160 165 170 176 199 210 219 220 239 241 246 248 264 279 304 348 359 363 385 424 440 447 459 460 461 463 464 469 483,
	6	 2 3 7 14 20 30 32 40 50 55 56 58 61 70 75 108 113 124 133 134 136 152 160 161 162 165 170 176 199 210 219 220 239 241 246 248 264 266 279 304 329 348 359 363 385 424 433 440 447 454 459 460 461 463 464 469 470 474 483 495,
	100	 29,
	100	 334,
	100	 496,
	98	 334 496,
	98	 29 334 496,
	100	 197,
	100	 283,
	100	 197 283,
	100	 29 197 283 334 496,
	100	 38,
	100	 201,
	100	 484,
	100	 201 484,
	99	 38 201 484,
	98	 29 38 197 201 283 334 484 496,
	100	 72,
	100	 229,
	100	 72 229,
	100	 107,
	100	 72 107 229,
	100	 482,
	100	 72 107 229 482,
	100	 139,
	100	 466,
	100	 139 466,
	30	 72 107 139 229 466 482,
	100	 196,
	100	 350,
	99	 196 350,
	98	 72 107 139 196 229 350 466 482,
	100	 155,
	100	 326,
	100	 155 326,
	100	 156,
	100	 296,
	100	 299,
	100	 296 299,
	100	 465,
	62	 296 299 465,
	100	 360,
	79	 296 299 360 465,
	93	 156 296 299 360 465,
	100	 155 156 296 299 326 360 465,
	100	 479,
	66	 155 156 296 299 326 360 465 479,
	37	 72 107 139 155 156 196 229 296 299 326 350 360 465 466 479 482,
	100	 202,
	100	 274,
	100	 415,
	100	 274 415,
	29	 202 274 415,
	24	 72 107 139 155 156 196 202 229 274 296 299 326 350 360 415 465 466 479 482,
	100	 126,
	100	 244,
	100	 420,
	100	 244 420,
	96	 126 244 420,
	100	 148,
	100	 126 148 244 420,
	100	 403,
	28	 126 148 244 403 420,
	99	 72 107 126 139 148 155 156 196 202 229 244 274 296 299 326 350 360 403 415 420 465 466 479 482,
	100	 271,
	100	 286,
	100	 271 286,
	95	 72 107 126 139 148 155 156 196 202 229 244 271 274 286 296 299 326 350 360 403 415 420 465 466 479 482,
	100	 114,
	100	 132,
	100	 453,
	100	 132 453,
	100	 458,
	100	 132 453 458,
	99	 114 132 453 458,
	100	 300,
	98	 114 132 300 453 458,
	95	 72 107 114 126 132 139 148 155 156 196 202 229 244 271 274 286 296 299 300 326 350 360 403 415 420 453 458 465 466 479 482,
	69	 29 38 72 107 114 126 132 139 148 155 156 196 197 201 202 229 244 271 274 283 286 296 299 300 326 334 350 360 403 415 420 453 458 465 466 479 482 484 496,
	7	 2 3 7 14 20 29 30 32 38 40 50 55 56 58 61 70 72 75 107 108 113 114 124 126 132 133 134 136 139 148 152 155 156 160 161 162 165 170 176 196 197 199 201 202 210 219 220 229 239 241 244 246 248 264 266 271 274 279 283 286 296 299 300 304 326 329 334 348 350 359 360 363 385 403 415 420 424 433 440 447 453 454 458 459 460 461 463 464 465 466 469 470 474 479 482 483 484 495 496,
	100	 4,
	100	 411,
	100	 4 411,
	100	 81,
	100	 340,
	100	 81 340,
	100	 305,
	100	 342,
	100	 305 342,
	100	 81 305 340 342,
	100	 4 81 305 340 342 411,
	100	 252,
	17	 4 81 252 305 340 342 411,
	100	 8,
	100	 12,
	100	 325,
	100	 12 325,
	73	 8 12 325,
	100	 427,
	69	 8 12 325 427,
	100	 428,
	86	 8 12 325 427 428,
	21	 4 8 12 81 252 305 325 340 342 411 427 428,
	100	 105,
	100	 215,
	43	 105 215,
	100	 173,
	100	 263,
	100	 343,
	100	 263 343,
	100	 173 263 343,
	100	 174,
	100	 281,
	98	 174 281,
	100	 432,
	98	 174 281 432,
	97	 173 174 263 281 343 432,
	9	 105 173 174 215 263 281 343 432,
	8	 4 8 12 81 105 173 174 215 252 263 281 305 325 340 342 343 411 427 428 432,
	100	 9,
	100	 293,
	26	 9 293,
	100	 336,
	18	 9 293 336,
	5	 4 8 9 12 81 105 173 174 215 252 263 281 293 305 325 336 340 342 343 411 427 428 432,
	100	 57,
	100	 191,
	100	 57 191,
	100	 138,
	100	 190,
	100	 138 190,
	100	 57 138 190 191,
	100	 434,
	100	 435,
	100	 434 435,
	100	 57 138 190 191 434 435,
	100	 83,
	100	 84,
	100	 83 84,
	100	 57 83 84 138 190 191 434 435,
	100	 233,
	6	 57 83 84 138 190 191 233 434 435,
	100	 59,
	100	 95,
	100	 59 95,
	100	 337,
	100	 338,
	100	 337 338,
	100	 59 95 337 338,
	100	 321,
	100	 59 95 321 337 338,
	100	 82,
	98	 59 82 95 321 337 338,
	6	 57 59 82 83 84 95 138 190 191 233 321 337 338 434 435,
	11	 4 8 9 12 57 59 81 82 83 84 95 105 138 173 174 190 191 215 233 252 263 281 293 305 321 325 336 337 338 340 342 343 411 427 428 432 434 435,
	100	 76,
	100	 235,
	100	 287,
	100	 430,
	100	 287 430,
	100	 429,
	100	 287 429 430,
	99	 235 287 429 430,
	100	 76 235 287 429 430,
	100	 168,
	90	 76 168 235 287 429 430,
	100	 294,
	95	 76 168 235 287 294 429 430,
	93	 4 8 9 12 57 59 76 81 82 83 84 95 105 138 168 173 174 190 191 215 233 235 252 263 281 287 293 294 305 321 325 336 337 338 340 342 343 411 427 428 429 430 432 434 435,
	100	 10,
	100	 200,
	100	 10 200,
	100	 341,
	100	 10 200 341,
	100	 25,
	100	 291,
	100	 372,
	100	 291 372,
	100	 25 291 372,
	100	 10 25 200 291 341 372,
	100	 258,
	100	 10 25 200 258 291 341 372,
	100	 98,
	100	 497,
	100	 98 497,
	100	 100,
	100	 103,
	100	 100 103,
	100	 257,
	86	 100 103 257,
	96	 98 100 103 257 497,
	97	 10 25 98 100 103 200 257 258 291 341 372 497,
	100	 99,
	100	 408,
	100	 99 408,
	100	 137,
	100	 99 137 408,
	100	 119,
	95	 99 119 137 408,
	99	 10 25 98 99 100 103 119 137 200 257 258 291 341 372 408 497,
	100	 77,
	100	 118,
	100	 77 118,
	100	 78,
	0	 77 78 118,
	100	 117,
	100	 254,
	0	 117 254,
	0	 77 78 117 118 254,
	100	 253,
	100	 77 78 117 118 253 254,
	100	 10 25 77 78 98 99 100 103 117 118 119 137 200 253 254 257 258 291 341 372 408 497,
	100	 19,
	100	 41,
	100	 290,
	100	 41 290,
	100	 19 41 290,
	100	 39,
	100	 19 39 41 290,
	100	 24,
	100	 285,
	100	 24 285,
	100	 371,
	100	 24 285 371,
	100	 19 24 39 41 285 290 371,
	100	 26,
	100	 19 24 26 39 41 285 290 371,
	100	 245,
	99	 19 24 26 39 41 245 285 290 371,
	100	 35,
	100	 36,
	98	 35 36,
	99	 19 24 26 35 36 39 41 245 285 290 371,
	99	 10 19 24 25 26 35 36 39 41 77 78 98 99 100 103 117 118 119 137 200 245 253 254 257 258 285 290 291 341 371 372 408 497,
	100	 22,
	100	 349,
	100	 22 349,
	100	 260,
	100	 309,
	100	 260 309,
	100	 22 260 309 349,
	100	 347,
	84	 22 260 309 347 349,
	100	 206,
	100	 307,
	100	 330,
	100	 307 330,
	100	 206 307 330,
	100	 421,
	84	 206 307 330 421,
	86	 22 206 260 307 309 330 347 349 421,
	100	 104,
	89	 22 104 206 260 307 309 330 347 349 421,
	100	 48,
	100	 49,
	100	 316,
	100	 49 316,
	100	 48 49 316,
	100	 311,
	100	 388,
	100	 311 388,
	81	 48 49 311 316 388,
	100	 53,
	100	 102,
	99	 53 102,
	99	 48 49 53 102 311 316 388,
	100	 129,
	100	 390,
	100	 129 390,
	100	 145,
	100	 314,
	100	 145 314,
	99	 129 145 314 390,
	100	 331,
	100	 129 145 314 331 390,
	100	 48 49 53 102 129 145 311 314 316 331 388 390,
	89	 22 48 49 53 102 104 129 145 206 260 307 309 311 314 316 330 331 347 349 388 390 421,
	100	 308,
	100	 317,
	100	 318,
	100	 319,
	100	 318 319,
	100	 317 318 319,
	100	 308 317 318 319,
	99	 22 48 49 53 102 104 129 145 206 260 307 308 309 311 314 316 317 318 319 330 331 347 349 388 390 421,
	100	 23,
	100	 261,
	100	 310,
	100	 261 310,
	100	 23 261 310,
	100	 52,
	100	 312,
	100	 389,
	100	 312 389,
	100	 52 312 389,
	100	 101,
	100	 52 101 312 389,
	100	 128,
	100	 391,
	100	 128 391,
	100	 332,
	16	 128 332 391,
	100	 146,
	100	 315,
	100	 146 315,
	100	 128 146 315 332 391,
	100	 52 101 128 146 312 315 332 389 391,
	100	 97,
	100	 207,
	100	 422,
	100	 207 422,
	98	 97 207 422,
	99	 52 97 101 128 146 207 312 315 332 389 391 422,
	100	 23 52 97 101 128 146 207 261 310 312 315 332 389 391 422,
	100	 87,
	100	 90,
	100	 87 90,
	100	 270,
	100	 383,
	100	 270 383,
	100	 87 90 270 383,
	100	 92,
	100	 87 90 92 270 383,
	100	 93,
	100	 407,
	100	 93 407,
	84	 87 90 92 93 270 383 407,
	100	 149,
	4	 87 90 92 93 149 270 383 407,
	99	 23 52 87 90 92 93 97 101 128 146 149 207 261 270 310 312 315 332 383 389 391 407 422,
	100	 150,
	100	 175,
	100	 150 175,
	2	 23 52 87 90 92 93 97 101 128 146 149 150 175 207 261 270 310 312 315 332 383 389 391 407 422,
	4	 22 23 48 49 52 53 87 90 92 93 97 101 102 104 128 129 145 146 149 150 175 206 207 260 261 270 307 308 309 310 311 312 314 315 316 317 318 319 330 331 332 347 349 383 388 389 390 391 407 421 422,
	100	 79,
	100	 177,
	100	 289,
	100	 177 289,
	100	 79 177 289,
	100	 110,
	100	 164,
	100	 110 164,
	100	 79 110 164 177 289,
	100	 80,
	100	 178,
	95	 80 178,
	100	 288,
	94	 80 178 288,
	100	 179,
	100	 80 178 179 288,
	100	 109,
	100	 163,
	100	 109 163,
	100	 80 109 163 178 179 288,
	5	 79 80 109 110 163 164 177 178 179 288 289,
	8	 22 23 48 49 52 53 79 80 87 90 92 93 97 101 102 104 109 110 128 129 145 146 149 150 163 164 175 177 178 179 206 207 260 261 270 288 289 307 308 309 310 311 312 314 315 316 317 318 319 330 331 332 347 349 383 388 389 390 391 407 421 422,
	100	 88,
	100	 89,
	100	 88 89,
	100	 269,
	100	 384,
	100	 269 384,
	100	 88 89 269 384,
	100	 91,
	100	 88 89 91 269 384,
	52	 22 23 48 49 52 53 79 80 87 88 89 90 91 92 93 97 101 102 104 109 110 128 129 145 146 149 150 163 164 175 177 178 179 206 207 260 261 269 270 288 289 307 308 309 310 311 312 314 315 316 317 318 319 330 331 332 347 349 383 384 388 389 390 391 407 421 422,
	100	 94,
	100	 406,
	100	 94 406,
	93	 22 23 48 49 52 53 79 80 87 88 89 90 91 92 93 94 97 101 102 104 109 110 128 129 145 146 149 150 163 164 175 177 178 179 206 207 260 261 269 270 288 289 307 308 309 310 311 312 314 315 316 317 318 319 330 331 332 347 349 383 384 388 389 390 391 406 407 421 422,
	100	 111,
	100	 485,
	100	 111 485,
	100	 212,
	100	 313,
	100	 212 313,
	75	 111 212 313 485,
	85	 22 23 48 49 52 53 79 80 87 88 89 90 91 92 93 94 97 101 102 104 109 110 111 128 129 145 146 149 150 163 164 175 177 178 179 206 207 212 260 261 269 270 288 289 307 308 309 310 311 312 313 314 315 316 317 318 319 330 331 332 347 349 383 384 388 389 390 391 406 407 421 422 485,
	100	 486,
	100	 22 23 48 49 52 53 79 80 87 88 89 90 91 92 93 94 97 101 102 104 109 110 111 128 129 145 146 149 150 163 164 175 177 178 179 206 207 212 260 261 269 270 288 289 307 308 309 310 311 312 313 314 315 316 317 318 319 330 331 332 347 349 383 384 388 389 390 391 406 407 421 422 485 486,
	100	 85,
	100	 172,
	100	 378,
	57	 172 378,
	100	 85 172 378,
	100	 181,
	100	 259,
	100	 324,
	100	 259 324,
	99	 181 259 324,
	93	 85 172 181 259 324 378,
	41	 22 23 48 49 52 53 79 80 85 87 88 89 90 91 92 93 94 97 101 102 104 109 110 111 128 129 145 146 149 150 163 164 172 175 177 178 179 181 206 207 212 259 260 261 269 270 288 289 307 308 309 310 311 312 313 314 315 316 317 318 319 324 330 331 332 347 349 378 383 384 388 389 390 391 406 407 421 422 485 486,
	100	 37,
	100	 262,
	36	 37 262,
	100	 86,
	100	 339,
	100	 86 339,
	100	 96,
	99	 86 96 339,
	18	 37 86 96 262 339,
	100	 22 23 37 48 49 52 53 79 80 85 86 87 88 89 90 91 92 93 94 96 97 101 102 104 109 110 111 128 129 145 146 149 150 163 164 172 175 177 178 179 181 206 207 212 259 260 261 262 269 270 288 289 307 308 309 310 311 312 313 314 315 316 317 318 319 324 330 331 332 339 347 349 378 383 384 388 389 390 391 406 407 421 422 485 486,
	97	 10 19 22 23 24 25 26 35 36 37 39 41 48 49 52 53 77 78 79 80 85 86 87 88 89 90 91 92 93 94 96 97 98 99 100 101 102 103 104 109 110 111 117 118 119 128 129 137 145 146 149 150 163 164 172 175 177 178 179 181 200 206 207 212 245 253 254 257 258 259 260 261 262 269 270 285 288 289 290 291 307 308 309 310 311 312 313 314 315 316 317 318 319 324 330 331 332 339 341 347 349 371 372 378 383 384 388 389 390 391 406 407 408 421 422 485 486 497,
	88	 4 8 9 10 12 19 22 23 24 25 26 35 36 37 39 41 48 49 52 53 57 59 76 77 78 79 80 81 82 83 84 85 86 87 88 89 90 91 92 93 94 95 96 97 98 99 100 101 102 103 104 105 109 110 111 117 118 119 128 129 137 138 145 146 149 150 163 164 168 172 173 174 175 177 178 179 181 190 191 200 206 207 212 215 233 235 245 252 253 254 257 258 259 260 261 262 263 269 270 281 285 287 288 289 290 291 293 294 305 307 308 309 310 311 312 313 314 315 316 317 318 319 321 324 325 330 331 332 336 337 338 339 340 341 342 343 347 349 371 372 378 383 384 388 389 390 391 406 407 408 411 421 422 427 428 429 430 432 434 435 485 486 497,
	100	 106,
	100	 282,
	100	 344,
	100	 282 344,
	100	 106 282 344,
	100	 4 8 9 10 12 19 22 23 24 25 26 35 36 37 39 41 48 49 52 53 57 59 76 77 78 79 80 81 82 83 84 85 86 87 88 89 90 91 92 93 94 95 96 97 98 99 100 101 102 103 104 105 106 109 110 111 117 118 119 128 129 137 138 145 146 149 150 163 164 168 172 173 174 175 177 178 179 181 190 191 200 206 207 212 215 233 235 245 252 253 254 257 258 259 260 261 262 263 269 270 281 282 285 287 288 289 290 291 293 294 305 307 308 309 310 311 312 313 314 315 316 317 318 319 321 324 325 330 331 332 336 337 338 339 340 341 342 343 344 347 349 371 372 378 383 384 388 389 390 391 406 407 408 411 421 422 427 428 429 430 432 434 435 485 486 497,
	100	 42,
	100	 402,
	100	 42 402,
	100	 194,
	100	 498,
	100	 500,
	100	 498 500,
	100	 194 498 500,
	100	 42 194 402 498 500,
	100	 45,
	100	 227,
	100	 45 227,
	100	 468,
	82	 45 227 468,
	100	 225,
	100	 45 225 227 468,
	100	 42 45 194 225 227 402 468 498 500,
	100	 43,
	100	 357,
	100	 43 357,
	100	 393,
	100	 43 357 393,
	100	 481,
	100	 43 357 393 481,
	100	 44,
	97	 43 44 357 393 481,
	100	 499,
	99	 43 44 357 393 481 499,
	98	 42 43 44 45 194 225 227 357 393 402 468 481 498 499 500,
	100	 46,
	100	 410,
	94	 46 410,
	100	 356,
	98	 46 356 410,
	100	 226,
	100	 228,
	99	 226 228,
	93	 46 226 228 356 410,
	100	 184,
	100	 401,
	100	 184 401,
	80	 46 184 226 228 356 401 410,
	99	 42 43 44 45 46 184 194 225 226 227 228 356 357 393 401 402 410 468 481 498 499 500,
	100	 130,
	100	 151,
	100	 130 151,
	100	 491,
	99	 130 151 491,
	100	 333,
	100	 492,
	100	 333 492,
	100	 130 151 333 491 492,
	100	 140,
	100	 335,
	92	 140 335,
	7	 130 140 151 333 335 491 492,
	12	 42 43 44 45 46 130 140 151 184 194 225 226 227 228 333 335 356 357 393 401 402 410 468 481 491 492 498 499 500,
	7	 4 8 9 10 12 19 22 23 24 25 26 35 36 37 39 41 42 43 44 45 46 48 49 52 53 57 59 76 77 78 79 80 81 82 83 84 85 86 87 88 89 90 91 92 93 94 95 96 97 98 99 100 101 102 103 104 105 106 109 110 111 117 118 119 128 129 130 137 138 140 145 146 149 150 151 163 164 168 172 173 174 175 177 178 179 181 184 190 191 194 200 206 207 212 215 225 226 227 228 233 235 245 252 253 254 257 258 259 260 261 262 263 269 270 281 282 285 287 288 289 290 291 293 294 305 307 308 309 310 311 312 313 314 315 316 317 318 319 321 324 325 330 331 332 333 335 336 337 338 339 340 341 342 343 344 347 349 356 357 371 372 378 383 384 388 389 390 391 393 401 402 406 407 408 410 411 421 422 427 428 429 430 432 434 435 468 481 485 486 491 492 497 498 499 500,
	100	 5,
	100	 171,
	100	 230,
	100	 171 230,
	100	 5 171 230,
	100	 15,
	100	 28,
	100	 122,
	1	 28 122,
	100	 405,
	1	 28 122 405,
	1	 15 28 122 405,
	100	 5 15 28 122 171 230 405,
	100	 306,
	11	 5 15 28 122 171 230 306 405,
	100	 11,
	100	 16,
	8	 11 16,
	100	 166,
	99	 11 16 166,
	100	 5 11 15 16 28 122 166 171 230 306 405,
	100	 120,
	100	 154,
	100	 380,
	100	 154 380,
	100	 442,
	100	 154 380 442,
	100	 214,
	100	 154 214 380 442,
	100	 381,
	100	 154 214 380 381 442,
	100	 120 154 214 380 381 442,
	100	 236,
	100	 242,
	100	 236 242,
	100	 376,
	100	 236 242 376,
	100	 120 154 214 236 242 376 380 381 442,
	100	 419,
	100	 120 154 214 236 242 376 380 381 419 442,
	100	 272,
	100	 120 154 214 236 242 272 376 380 381 419 442,
	84	 5 11 15 16 28 120 122 154 166 171 214 230 236 242 272 306 376 380 381 405 419 442,
	100	 218,
	63	 5 11 15 16 28 120 122 154 166 171 214 218 230 236 242 272 306 376 380 381 405 419 442,
	100	 27,
	100	 473,
	100	 27 473,
	100	 66,
	100	 67,
	63	 66 67,
	100	 27 66 67 473,
	100	 280,
	100	 352,
	100	 280 352,
	99	 27 66 67 280 352 473,
	100	 54,
	100	 135,
	99	 54 135,
	100	 65,
	100	 446,
	100	 449,
	100	 446 449,
	100	 65 446 449,
	98	 54 65 135 446 449,
	99	 27 54 65 66 67 135 280 352 446 449 473,
	100	 265,
	19	 27 54 65 66 67 135 265 280 352 446 449 473,
	19	 5 11 15 16 27 28 54 65 66 67 120 122 135 154 166 171 214 218 230 236 242 265 272 280 306 352 376 380 381 405 419 442 446 449 473,
	13	 4 5 8 9 10 11 12 15 16 19 22 23 24 25 26 27 28 35 36 37 39 41 42 43 44 45 46 48 49 52 53 54 57 59 65 66 67 76 77 78 79 80 81 82 83 84 85 86 87 88 89 90 91 92 93 94 95 96 97 98 99 100 101 102 103 104 105 106 109 110 111 117 118 119 120 122 128 129 130 135 137 138 140 145 146 149 150 151 154 163 164 166 168 171 172 173 174 175 177 178 179 181 184 190 191 194 200 206 207 212 214 215 218 225 226 227 228 230 233 235 236 242 245 252 253 254 257 258 259 260 261 262 263 265 269 270 272 280 281 282 285 287 288 289 290 291 293 294 305 306 307 308 309 310 311 312 313 314 315 316 317 318 319 321 324 325 330 331 332 333 335 336 337 338 339 340 341 342 343 344 347 349 352 356 357 371 372 376 378 380 381 383 384 388 389 390 391 393 401 402 405 406 407 408 410 411 419 421 422 427 428 429 430 432 434 435 442 446 449 468 473 481 485 486 491 492 497 498 499 500,
	100	 17,
	100	 64,
	100	 17 64,
	100	 358,
	100	 17 64 358,
	100	 147,
	54	 17 64 147 358,
	100	 413,
	100	 462,
	99	 413 462,
	55	 17 64 147 358 413 462,
	100	 278,
	55	 17 64 147 278 358 413 462,
	100	 18,
	100	 60,
	100	 273,
	100	 471,
	100	 273 471,
	100	 60 273 471,
	100	 18 60 273 471,
	100	 63,
	100	 426,
	100	 63 426,
	100	 452,
	100	 63 426 452,
	100	 18 60 63 273 426 452 471,
	100	 62,
	100	 367,
	100	 368,
	100	 367 368,
	100	 62 367 368,
	20	 18 60 62 63 273 367 368 426 452 471,
	12	 17 18 60 62 63 64 147 273 278 358 367 368 413 426 452 462 471,
	100	 34,
	100	 112,
	100	 34 112,
	100	 438,
	100	 34 112 438,
	100	 431,
	49	 34 112 431 438,
	100	 345,
	28	 34 112 345 431 438,
	100	 195,
	30	 34 112 195 345 431 438,
	100	 127,
	100	 386,
	100	 387,
	100	 386 387,
	67	 127 386 387,
	100	 328,
	88	 127 328 386 387,
	100	 34 112 127 195 328 345 386 387 431 438,
	100	 68,
	100	 144,
	81	 68 144,
	100	 159,
	100	 323,
	100	 377,
	100	 323 377,
	100	 159 323 377,
	100	 322,
	100	 159 322 323 377,
	80	 68 144 159 322 323 377,
	100	 209,
	100	 302,
	100	 209 302,
	100	 382,
	99	 209 302 382,
	86	 68 144 159 209 302 322 323 377 382,
	100	 399,
	100	 68 144 159 209 302 322 323 377 382 399,
	97	 34 68 112 127 144 159 195 209 302 322 323 328 345 377 382 386 387 399 431 438,
	100	 364,
	100	 425,
	100	 364 425,
	100	 400,
	99	 364 400 425,
	23	 34 68 112 127 144 159 195 209 302 322 323 328 345 364 377 382 386 387 399 400 425 431 438,
	100	 240,
	16	 34 68 112 127 144 159 195 209 240 302 322 323 328 345 364 377 382 386 387 399 400 425 431 438,
	15	 17 18 34 60 62 63 64 68 112 127 144 147 159 195 209 240 273 278 302 322 323 328 345 358 364 367 368 377 382 386 387 399 400 413 425 426 431 438 452 462 471,
	100	 31,
	100	 142,
	100	 247,
	46	 142 247,
	100	 31 142 247,
	15	 17 18 31 34 60 62 63 64 68 112 127 142 144 147 159 195 209 240 247 273 278 302 322 323 328 345 358 364 367 368 377 382 386 387 399 400 413 425 426 431 438 452 462 471,
	100	 21,
	100	 423,
	100	 21 423,
	100	 238,
	91	 21 238 423,
	100	 69,
	100	 213,
	100	 298,
	100	 213 298,
	100	 69 213 298,
	100	 121,
	100	 69 121 213 298,
	100	 125,
	100	 277,
	100	 125 277,
	100	 379,
	100	 125 277 379,
	100	 237,
	100	 243,
	100	 237 243,
	100	 125 237 243 277 379,
	41	 69 121 125 213 237 243 277 298 379,
	100	 353,
	100	 365,
	100	 353 365,
	98	 69 121 125 213 237 243 277 298 353 365 379,
	100	 355,
	100	 69 121 125 213 237 243 277 298 353 355 365 379,
	100	 73,
	100	 116,
	100	 232,
	97	 116 232,
	100	 143,
	100	 204,
	94	 143 204,
	100	 351,
	100	 370,
	100	 351 370,
	87	 143 204 351 370,
	93	 116 143 204 232 351 370,
	96	 73 116 143 204 232 351 370,
	100	 186,
	100	 301,
	100	 186 301,
	100	 373,
	100	 186 301 373,
	100	 397,
	100	 186 301 373 397,
	100	 234,
	100	 369,
	99	 234 369,
	94	 186 234 301 369 373 397,
	92	 73 116 143 186 204 232 234 301 351 369 370 373 397,
	97	 69 73 116 121 125 143 186 204 213 232 234 237 243 277 298 301 351 353 355 365 369 370 373 379 397,
	86	 21 69 73 116 121 125 143 186 204 213 232 234 237 238 243 277 298 301 351 353 355 365 369 370 373 379 397 423,
	100	 115,
	82	 21 69 73 115 116 121 125 143 186 204 213 232 234 237 238 243 277 298 301 351 353 355 365 369 370 373 379 397 423,
	100	 494,
	98	 21 69 73 115 116 121 125 143 186 204 213 232 234 237 238 243 277 298 301 351 353 355 365 369 370 373 379 397 423 494,
	20	 17 18 21 31 34 60 62 63 64 68 69 73 112 115 116 121 125 127 142 143 144 147 159 186 195 204 209 213 232 234 237 238 240 243 247 273 277 278 298 301 302 322 323 328 345 351 353 355 358 364 365 367 368 369 370 373 377 379 382 386 387 397 399 400 413 423 425 426 431 438 452 462 471 494,
	100	 33,
	100	 182,
	100	 183,
	64	 182 183,
	100	 467,
	100	 182 183 467,
	98	 33 182 183 467,
	100	 193,
	100	 439,
	100	 193 439,
	25	 33 182 183 193 439 467,
	22	 17 18 21 31 33 34 60 62 63 64 68 69 73 112 115 116 121 125 127 142 143 144 147 159 182 183 186 193 195 204 209 213 232 234 237 238 240 243 247 273 277 278 298 301 302 322 323 328 345 351 353 355 358 364 365 367 368 369 370 373 377 379 382 386 387 397 399 400 413 423 425 426 431 438 439 452 462 467 471 494,
	11	 1 2 3 6 7 13 14 20 29 30 32 38 40 47 50 51 55 56 58 61 70 71 72 74 75 107 108 113 114 123 124 126 131 132 133 134 136 139 141 148 152 153 155 156 157 158 160 161 162 165 167 169 170 176 180 185 187 188 189 192 196 197 198 199 201 202 203 205 208 210 211 216 217 219 220 221 222 223 224 229 231 239 241 244 246 248 249 250 251 255 256 264 266 267 268 271 274 275 276 279 283 284 286 292 295 296 297 299 300 303 304 320 326 327 329 334 346 348 350 354 359 360 361 362 363 366 374 375 385 392 394 395 396 398 403 404 409 412 414 415 416 417 418 420 424 433 436 437 440 441 443 444 445 447 448 450 451 453 454 455 456 457 458 459 460 461 463 464 465 466 469 470 472 474 475 476 477 478 479 480 482 483 484 487 488 489 490 493 495 496,
	10	 1 6 13 47 51 71 74 123 131 141 153 157 158 167 169 180 185 187 188 189 192 198 203 205 208 211 216 217 221 222 223 224 231 249 250 251 255 256 267 268 275 276 284 292 295 297 303 320 327 346 354 361 362 366 374 375 392 394 395 396 398 404 409 412 414 416 417 418 436 437 441 443 444 445 448 450 451 455 456 457 472 475 476 477 478 480 487 488 489 490 493,
	100	 71,
	100	 480,
	100	 71 480,
	100	 192,
	100	 217,
	100	 192 217,
	100	 71 192 217 480,
	100	 123,
	1	 71 123 192 217 480,
	7	 1 6 13 47 51 74 131 141 153 157 158 167 169 180 185 187 188 189 198 203 205 208 211 216 221 222 223 224 231 249 250 251 255 256 267 268 275 276 284 292 295 297 303 320 327 346 354 361 362 366 374 375 392 394 395 396 398 404 409 412 414 416 417 418 436 437 441 443 444 445 448 450 451 455 456 457 472 475 476 477 478 487 488 489 490 493,
	100	 284,
	100	 493,
	87	 284 493,
	100	 441,
	97	 284 441 493,
	87	 1 6 13 47 51 74 131 141 153 157 158 167 169 180 185 187 188 189 198 203 205 208 211 216 221 222 223 224 231 249 250 251 255 256 267 268 275 276 292 295 297 303 320 327 346 354 361 362 366 374 375 392 394 395 396 398 404 409 412 414 416 417 418 436 437 443 444 445 448 450 451 455 456 457 472 475 476 477 478 487 488 489 490,
	100	 47,
	100	 396,
	100	 47 396,
	90	 1 6 13 51 74 131 141 153 157 158 167 169 180 185 187 188 189 198 203 205 208 211 216 221 222 223 224 231 249 250 251 255 256 267 268 275 276 292 295 297 303 320 327 346 354 361 362 366 374 375 392 394 395 398 404 409 412 414 416 417 418 436 437 443 444 445 448 450 451 455 456 457 472 475 476 477 478 487 488 489 490,
	100	 203,
	100	 224,
	100	 203 224,
	100	 250,
	100	 251,
	100	 250 251,
	100	 276,
	100	 366,
	100	 276 366,
	61	 250 251 276 366,
	100	 203 224 250 251 276 366,
	90	 1 6 13 51 74 131 141 153 157 158 167 169 180 185 187 188 189 198 205 208 211 216 221 222 223 231 249 255 256 267 268 275 292 295 297 303 320 327 346 354 361 362 374 375 392 394 395 398 404 409 412 414 416 417 418 436 437 443 444 445 448 450 451 455 456 457 472 475 476 477 478 487 488 489 490,
	100	 6,
	100	 472,
	100	 6 472,
	100	 158,
	100	 450,
	97	 158 450,
	100	 443,
	100	 488,
	100	 443 488,
	100	 158 443 450 488,
	100	 216,
	100	 478,
	100	 216 478,
	99	 158 216 443 450 478 488,
	100	 6 158 216 443 450 472 478 488,
	100	 295,
	99	 6 158 216 295 443 450 472 478 488,
	100	 157,
	100	 444,
	100	 157 444,
	100	 489,
	100	 157 444 489,
	89	 6 157 158 216 295 443 444 450 472 478 488 489,
	98	 1 13 51 74 131 141 153 167 169 180 185 187 188 189 198 205 208 211 221 222 223 231 249 255 256 267 268 275 292 297 303 320 327 346 354 361 362 374 375 392 394 395 398 404 409 412 414 416 417 418 436 437 445 448 451 455 456 457 475 476 477 487 490,
	100	 51,
	100	 448,
	99	 51 448,
	100	 198,
	100	 51 198 448,
	100	 361,
	100	 445,
	100	 361 445,
	100	 451,
	84	 361 445 451,
	91	 51 198 361 445 448 451,
	100	 231,
	100	 418,
	85	 231 418,
	86	 51 198 231 361 418 445 448 451,
	100	 362,
	100	 51 198 231 361 362 418 445 448 451,
	100	 141,
	100	 392,
	100	 141 392,
	100	 187,
	100	 268,
	100	 187 268,
	100	 188,
	100	 189,
	100	 188 189,
	100	 187 188 189 268,
	81	 141 187 188 189 268 392,
	100	 487,
	100	 141 187 188 189 268 392 487,
	100	 51 141 187 188 189 198 231 268 361 362 392 418 445 448 451 487,
	100	 131,
	100	 456,
	100	 131 456,
	100	 374,
	100	 375,
	100	 374 375,
	100	 436,
	100	 437,
	100	 436 437,
	100	 374 375 436 437,
	100	 131 374 375 436 437 456,
	100	 455,
	100	 131 374 375 436 437 455 456,
	100	 167,
	100	 320,
	100	 398,
	100	 320 398,
	100	 167 320 398,
	100	 211,
	100	 490,
	100	 211 490,
	100	 167 211 320 398 490,
	100	 223,
	100	 409,
	100	 223 409,
	100	 167 211 223 320 398 409 490,
	100	 180,
	100	 475,
	84	 180 475,
	100	 205,
	100	 297,
	100	 205 297,
	100	 354,
	100	 205 297 354,
	83	 180 205 297 354 475,
	100	 167 180 205 211 223 297 320 354 398 409 475 490,
	100	 275,
	100	 457,
	100	 275 457,
	100	 476,
	100	 275 457 476,
	100	 167 180 205 211 223 275 297 320 354 398 409 457 475 476 490,
	99	 131 167 180 205 211 223 275 297 320 354 374 375 398 409 436 437 455 456 457 475 476 490,
	95	 51 131 141 167 180 187 188 189 198 205 211 223 231 268 275 297 320 354 361 362 374 375 392 398 409 418 436 437 445 448 451 455 456 457 475 476 487 490,
	91	 1 13 74 153 169 185 208 221 222 249 255 256 267 292 303 327 346 394 395 404 412 414 416 417 477,
	100	 13,
	100	 267,
	100	 414,
	100	 267 414,
	100	 13 267 414,
	100	 292,
	100	 417,
	100	 292 417,
	100	 13 267 292 414 417,
	100	 185,
	100	 303,
	100	 185 303,
	100	 13 185 267 292 303 414 417,
	100	 153,
	100	 394,
	100	 153 394,
	100	 208,
	100	 221,
	100	 256,
	98	 221 256,
	98	 208 221 256,
	98	 153 208 221 256 394,
	100	 249,
	100	 153 208 221 249 256 394,
	100	 255,
	100	 395,
	100	 255 395,
	100	 153 208 221 249 255 256 394 395,
	100	 327,
	99	 153 208 221 249 255 256 327 394 395,
	100	 222,
	100	 416,
	100	 222 416,
	100	 153 208 221 222 249 255 256 327 394 395 416,
	100	 13 153 185 208 221 222 249 255 256 267 292 303 327 394 395 414 416 417,
	100	 74,
	100	 13 74 153 185 208 221 222 249 255 256 267 292 303 327 394 395 414 416 417,
	100	 169,
	100	 477,
	100	 169 477,
	100	 13 74 153 169 185 208 221 222 249 255 256 267 292 303 327 394 395 414 416 417 477,
	100	 404,
	99	 13 74 153 169 185 208 221 222 249 255 256 267 292 303 327 394 395 404 414 416 417 477,
	100	 346,
	100	 412,
	100	 346 412,
	92	 13 74 153 169 185 208 221 222 249 255 256 267 292 303 327 346 394 395 404 412 414 416 417 477,
	100	 1,
	90	 161 433,
	89	 70 161 433,
	68	 2 3 7 14 30 33 55 56 70 133 136 161 182 183 329 433 467 474 495,
	26	 127 328,
	25	 34 112 127 328 386 387 438,
	50	 195 431,
	22	 195 345 431,
	17	 68 209 302 382,
	17	 68 159 209 302 322 323 377 382,
	13	 68 159 209 302 322 323 377 382 399,
	75	 34 68 112 127 130 144 151 159 195 209 302 322 323 328 333 345 377 382 386 387 399 431 438 491 492,
	76	 34 68 71 112 127 130 144 151 159 192 195 209 217 302 322 323 328 333 345 377 382 386 387 399 431 438 480 491 492,
	67	 2 3 7 14 30 33 34 55 56 68 70 71 112 127 130 133 136 144 151 159 161 182 183 192 195 209 217 302 322 323 328 329 333 345 377 382 386 387 399 431 433 438 467 474 480 491 492 495,
	49	 20 32 40 50 58 61 75 108 113 124 134 152 160 162 165 170 176 199 210 219 220 239 241 246 248 264 266 279 304 348 359 363 385 424 440 447 454 459 460 461 463 464 469 483,
	4	 2 3 7 14 20 30 32 33 34 40 50 55 56 58 61 68 70 71 75 108 112 113 124 127 130 133 134 136 144 151 152 159 160 161 162 165 170 176 182 183 192 195 199 209 210 217 219 220 239 241 246 248 264 266 279 302 304 322 323 328 329 333 345 348 359 363 377 382 385 386 387 399 424 431 433 438 440 447 454 459 460 461 463 464 467 469 474 480 483 491 492 495,
	68	 72 107 196 229 350 482,
	20	 72 107 139 196 229 350 466 479 482,
	70	 126 148 202 244 420,
	31	 296 299 360,
	33	 126 148 155 156 202 244 296 299 326 360 420 465,
	20	 126 148 155 156 202 244 274 296 299 326 360 415 420 465,
	71	 72 107 126 139 148 155 156 196 202 229 244 274 296 299 326 350 360 415 420 465 466 479 482,
	3	 2 3 7 14 20 30 32 33 34 40 50 55 56 58 61 68 70 71 72 75 107 108 112 113 114 124 126 127 130 132 133 134 136 139 144 148 151 152 155 156 159 160 161 162 165 170 176 182 183 192 195 196 199 202 209 210 217 219 220 229 239 241 244 246 248 264 266 271 274 279 286 296 299 300 302 304 322 323 326 328 329 333 345 348 350 359 360 363 377 382 385 386 387 399 403 415 420 424 431 433 438 440 447 453 454 458 459 460 461 463 464 465 466 467 469 474 479 480 482 483 491 492 495,
	74	 4 9 81 305 340 342 411,
	74	 4 9 81 293 305 340 342 411,
	79	 233 336,
	72	 4 9 81 233 293 305 336 340 342 411,
	57	 8 12 173 174 263 281 325 343 427 428 432,
	62	 4 8 9 12 81 173 174 233 263 281 293 305 325 336 340 342 343 411 427 428 432,
	55	 105 215 252,
	81	 4 8 9 12 81 105 173 174 215 233 252 263 281 293 305 325 336 340 342 343 411 427 428 432,
	89	 57 59 82 83 84 95 138 190 191 321 337 338 434 435,
	67	 57 59 76 82 83 84 95 138 168 190 191 235 287 294 321 337 338 429 430 434 435,
	10	 98 257 497,
	96	 117 253,
	96	 78 117 253,
	100	 77 78 117 118 253,
	13	 22 206 260 307 309 330 349,
	14	 22 206 260 307 309 330 349 421,
	12	 104 347,
	91	 22 48 49 53 102 104 129 145 150 175 206 260 307 308 309 311 314 316 317 318 319 330 331 347 349 388 390 421,
	84	 128 146 315 391,
	96	 23 52 97 101 128 146 149 207 261 310 312 315 332 389 391 422,
	95	 23 52 80 87 90 92 93 97 101 109 128 146 149 163 178 179 207 261 270 288 310 312 315 332 383 389 391 407 422,
	88	 23 52 79 80 87 90 92 93 97 101 109 110 128 146 149 163 164 177 178 179 207 261 270 288 289 310 312 315 332 383 389 391 407 422,
	43	 23 52 79 80 87 88 89 90 91 92 93 97 101 109 110 128 146 149 163 164 177 178 179 207 261 269 270 288 289 310 312 315 332 383 384 389 391 407 422,
	57	 22 23 48 49 52 53 79 80 87 88 89 90 91 92 93 94 97 101 102 104 109 110 111 128 129 145 146 149 150 163 164 175 177 178 179 206 207 212 260 261 262 269 270 288 289 307 308 309 310 311 312 313 314 315 316 317 318 319 330 331 332 347 349 383 384 388 389 390 391 406 407 421 422 485 486,
	60	 22 23 48 49 52 53 79 80 85 87 88 89 90 91 92 93 94 97 101 102 104 109 110 111 128 129 145 146 149 150 163 164 172 175 177 178 179 181 206 207 212 259 260 261 262 269 270 288 289 307 308 309 310 311 312 313 314 315 316 317 318 319 324 330 331 332 347 349 378 383 384 388 389 390 391 406 407 421 422 485 486,
	63	 37 86 96 339,
	38	 27 67 473,
	20	 4 8 9 10 12 19 22 23 24 25 26 27 35 36 37 39 41 48 49 52 53 54 57 59 65 66 67 76 77 78 79 80 81 82 83 84 85 86 87 88 89 90 91 92 93 94 95 96 97 98 99 100 101 102 103 104 105 106 109 110 111 117 118 119 128 129 135 137 138 145 146 149 150 163 164 168 172 173 174 175 177 178 179 181 190 191 200 206 207 212 215 233 235 245 252 253 254 257 258 259 260 261 262 263 269 270 280 281 282 285 287 288 289 290 291 293 294 305 307 308 309 310 311 312 313 314 315 316 317 318 319 321 324 325 330 331 332 336 337 338 339 340 341 342 343 344 347 349 352 371 372 378 383 384 388 389 390 391 406 407 408 411 421 422 427 428 429 430 432 434 435 446 449 473 485 486 497,
	73	 15 405,
	73	 5 15 171 230 405,
	99	 5 15 28 171 230 405,
	92	 11 166,
	90	 5 11 15 16 28 122 166 171 230 405,
	6	 4 5 8 9 10 11 12 15 16 19 22 23 24 25 26 27 28 35 36 37 39 41 48 49 52 53 54 57 59 65 66 67 76 77 78 79 80 81 82 83 84 85 86 87 88 89 90 91 92 93 94 95 96 97 98 99 100 101 102 103 104 105 106 109 110 111 117 118 119 120 122 128 129 135 137 138 145 146 149 150 154 163 164 166 168 171 172 173 174 175 177 178 179 181 190 191 200 206 207 212 214 215 218 230 233 235 236 242 245 252 253 254 257 258 259 260 261 262 263 269 270 272 280 281 282 285 287 288 289 290 291 293 294 305 306 307 308 309 310 311 312 313 314 315 316 317 318 319 321 324 325 330 331 332 336 337 338 339 340 341 342 343 344 347 349 352 371 372 376 378 380 381 383 384 388 389 390 391 405 406 407 408 411 419 421 422 427 428 429 430 432 434 435 442 446 449 473 485 486 497,
	45	 17 64 358 364 400 425,
	39	 17 64 240 358 364 400 425,
	9	 17 18 60 63 64 240 273 358 364 400 425 426 452 471,
	43	 147 413 462,
	43	 147 278 413 462,
	37	 62 147 278 367 368 413 462,
	74	 17 18 60 62 63 64 147 240 273 278 358 364 367 368 400 413 425 426 452 462 471,
	54	 31 247,
	74	 17 18 31 60 62 63 64 142 147 240 247 273 278 358 364 367 368 400 413 425 426 452 462 471,
	3	 21 143 238 423,
	59	 125 237 243 277 353 365 379,
	4	 204 351 370,
	4	 116 204 232 351 370,
	4	 73 116 204 232 351 370,
	4	 73 116 186 204 232 234 301 351 369 370 373 397,
	4	 69 73 116 121 125 186 204 213 232 234 237 243 277 298 301 351 353 355 365 369 370 373 379 397,
	17	 115 494,
	73	 17 18 21 31 60 62 63 64 69 73 115 116 121 125 142 143 147 186 204 213 232 234 237 238 240 243 247 273 277 278 298 301 351 353 355 358 364 365 367 368 369 370 373 379 397 400 413 423 425 426 452 462 471 494,
	34	 17 18 21 31 60 62 63 64 69 73 115 116 121 125 142 143 147 186 193 204 213 232 234 237 238 240 243 247 273 277 278 298 301 351 353 355 358 364 365 367 368 369 370 373 379 397 400 413 423 425 426 439 452 462 471 494,
	7	 42 43 44 45 184 194 225 227 357 393 401 402 468 481 498 499 500,
	86	 42 43 44 45 46 140 184 194 225 226 227 228 335 356 357 393 401 402 410 468 481 498 499 500,
	4	 17 18 21 31 42 43 44 45 46 60 62 63 64 69 73 115 116 121 125 140 142 143 147 184 186 193 194 204 213 225 226 227 228 232 234 237 238 240 243 247 273 277 278 298 301 335 351 353 355 356 357 358 364 365 367 368 369 370 373 379 393 397 400 401 402 410 413 423 425 426 439 452 462 468 471 481 494 498 499 500,
	4	 1 2 3 6 7 13 14 20 29 30 32 33 34 38 40 47 50 51 55 56 58 61 68 70 71 72 74 75 107 108 112 113 114 123 124 126 127 130 131 132 133 134 136 139 141 144 148 151 152 153 155 156 157 158 159 160 161 162 165 167 169 170 176 180 182 183 185 187 188 189 192 195 196 197 198 199 201 202 203 205 208 209 210 211 216 217 219 220 221 222 223 224 229 231 239 241 244 246 248 249 250 251 255 256 264 265 266 267 268 271 274 275 276 279 283 284 286 292 295 296 297 299 300 302 303 304 320 322 323 326 327 328 329 333 334 345 346 348 350 354 359 360 361 362 363 366 374 375 377 382 385 386 387 392 394 395 396 398 399 403 404 409 412 414 415 416 417 418 420 424 431 433 436 437 438 440 441 443 444 445 447 448 450 451 453 454 455 456 457 458 459 460 461 463 464 465 466 467 469 470 472 474 475 476 477 478 479 480 482 483 484 487 488 489 490 491 492 493 495 496,
	54	 265 470,
	16	 1 2 3 6 7 13 14 20 29 30 32 33 34 38 40 47 50 51 55 56 58 61 68 70 71 72 74 75 107 108 112 113 114 123 124 126 127 130 131 132 133 134 136 139 141 144 148 151 152 153 155 156 157 158 159 160 161 162 165 167 169 170 176 180 182 183 185 187 188 189 192 195 196 197 198 199 201 202 203 205 208 209 210 211 216 217 219 220 221 222 223 224 229 231 239 241 244 246 248 249 250 251 255 256 264 266 267 268 271 274 275 276 279 283 284 286 292 295 296 297 299 300 302 303 304 320 322 323 326 327 328 329 333 334 345 346 348 350 354 359 360 361 362 363 366 374 375 377 382 385 386 387 392 394 395 396 398 399 403 404 409 412 414 415 416 417 418 420 424 431 433 436 437 438 440 441 443 444 445 447 448 450 451 453 454 455 456 457 458 459 460 461 463 464 465 466 467 469 472 474 475 476 477 478 479 480 482 483 484 487 488 489 490 491 492 493 495 496,
	4	 1 2 3 6 7 13 14 20 30 32 33 34 40 47 50 51 55 56 58 61 68 70 71 72 74 75 107 108 112 113 114 123 124 126 127 130 131 132 133 134 136 139 141 144 148 151 152 153 155 156 157 158 159 160 161 162 165 167 169 170 176 180 182 183 185 187 188 189 192 195 196 198 199 202 203 205 208 209 210 211 216 217 219 220 221 222 223 224 229 231 239 241 244 246 248 249 250 251 255 256 264 266 267 268 271 274 275 276 279 284 286 292 295 296 297 299 300 302 303 304 320 322 323 326 327 328 329 333 345 346 348 350 354 359 360 361 362 363 366 374 375 377 382 385 386 387 392 394 395 396 398 399 403 404 409 412 414 415 416 417 418 420 424 431 433 436 437 438 440 441 443 444 445 447 448 450 451 453 454 455 456 457 458 459 460 461 463 464 465 466 467 469 472 474 475 476 477 478 479 480 482 483 487 488 489 490 491 492 493 495,
	73	 1 6 13 47 51 74 123 131 141 153 157 158 167 169 180 185 187 188 189 198 203 205 208 211 216 221 222 223 224 231 249 250 251 255 256 267 268 275 276 284 292 295 297 303 320 327 346 354 361 362 366 374 375 392 394 395 396 398 404 409 412 414 416 417 418 436 437 441 443 444 445 448 450 451 455 456 457 472 475 476 477 478 487 488 489 490 493,
	76	 123 284 441 493,
	4	 361 418 445,
	4	 51 198 361 418 445 448,
	3	 362 451,
	10	 51 198 361 362 418 445 448 451,
	16	 167 180 211 223 320 398 409 490,
	16	 205 297 354 475,
	1	 2 3 7 14 30 55 56 70 71 133 136 161 192 217 329 433 474 480 495,
	1	 2 3 7 14 30 55 56 70 71 123 133 136 161 192 217 329 433 474 480 495,
	4	 94 212 313 406,
	2	 22 23 48 49 52 53 79 80 87 88 89 90 91 92 93 94 97 101 102 104 109 110 128 129 145 146 149 150 163 164 175 177 178 179 206 207 212 260 261 269 270 288 289 307 308 309 310 311 312 313 314 315 316 317 318 319 330 331 332 347 349 383 384 388 389 390 391 406 407 421 422,
	22	 22 23 48 49 52 53 79 80 85 86 87 88 89 90 91 92 93 94 96 97 101 102 104 109 110 111 128 129 145 146 149 150 163 164 172 175 177 178 179 181 206 207 212 259 260 261 269 270 288 289 307 308 309 310 311 312 313 314 315 316 317 318 319 324 330 331 332 339 347 349 378 383 384 388 389 390 391 406 407 421 422 485 486,
	2	 34 112 195 431 438,
	3	 127 328 345 386 387,
	7	 116 232 351 370,
	1	 1 2 3 6 7 13 14 20 29 30 32 38 40 47 50 51 55 56 58 61 70 71 72 74 75 107 108 113 114 123 124 126 131 132 133 134 136 139 141 148 152 153 155 156 157 158 160 161 162 165 167 169 170 176 180 185 187 188 189 192 196 197 198 199 201 202 203 205 208 210 211 216 217 219 220 221 222 223 224 229 231 239 241 244 246 248 249 250 251 255 256 264 266 267 268 271 274 275 276 279 283 284 286 292 295 296 297 299 300 303 304 320 326 327 329 334 346 348 350 354 359 360 361 362 363 366 374 375 385 392 394 395 396 398 403 404 409 412 414 415 416 417 418 420 424 433 436 437 440 441 443 444 445 447 448 450 451 453 454 455 456 457 458 459 460 461 463 464 465 466 469 472 474 475 476 477 478 479 480 482 483 484 487 488 489 490 493 495 496,
	2	 1 6 13 20 29 32 38 40 47 50 51 58 61 72 74 75 107 108 113 114 124 126 131 132 134 139 141 148 152 153 155 156 157 158 160 162 165 167 169 170 176 180 185 187 188 189 196 197 198 199 201 202 203 205 208 210 211 216 219 220 221 222 223 224 229 231 239 241 244 246 248 249 250 251 255 256 264 266 267 268 271 274 275 276 279 283 284 286 292 295 296 297 299 300 303 304 320 326 327 334 346 348 350 354 359 360 361 362 363 366 374 375 385 392 394 395 396 398 403 404 409 412 414 415 416 417 418 420 424 436 437 440 441 443 444 445 447 448 450 451 453 454 455 456 457 458 459 460 461 463 464 465 466 469 472 475 476 477 478 479 482 483 484 487 488 489 490 493 496,
	8	 20 32 40 50 58 61 75 108 113 124 134 152 160 162 165 170 176 199 210 219 220 239 241 246 248 264 279 304 348 359 363 385 424 440 447 454 459 460 461 463 464 469 483,
	1	 1 6 13 29 38 47 51 72 74 107 114 126 131 132 139 141 148 153 155 156 157 158 167 169 180 185 187 188 189 196 197 198 201 202 203 205 208 211 216 221 222 223 224 229 231 244 249 250 251 255 256 266 267 268 271 274 275 276 283 284 286 292 295 296 297 299 300 303 320 326 327 334 346 350 354 360 361 362 366 374 375 392 394 395 396 398 403 404 409 412 414 415 416 417 418 420 436 437 441 443 444 445 448 450 451 453 455 456 457 458 465 466 472 475 476 477 478 479 482 484 487 488 489 490 493 496,
	0	 202 274 415 479,
	14	 155 156 202 274 296 299 326 360 415 465 479,
	1	 1 6 13 47 51 74 131 141 153 157 158 167 169 180 185 187 188 189 198 203 205 208 211 216 221 222 223 224 231 249 250 251 255 256 266 267 268 275 276 284 292 295 297 303 320 327 346 354 361 362 366 374 375 392 394 395 396 398 404 409 412 414 416 417 418 436 437 441 443 444 445 448 450 451 455 456 457 472 475 476 477 478 487 488 489 490 493,
	19	 141 392 487,
	12	 4 9 81 173 174 233 263 281 293 305 336 340 342 343 411 432,
	9	 8 12 252 325 427 428,
	15	 4 8 9 12 81 173 174 233 252 263 281 293 305 325 336 340 342 343 411 427 428 432,
	8	 23 52 93 97 101 128 146 149 207 261 310 312 315 332 389 391 407 422,
	2	 22 23 48 49 52 53 79 80 87 88 89 90 91 92 93 97 101 102 104 109 110 111 128 129 145 146 149 150 163 164 175 177 178 179 206 207 260 261 269 270 288 289 307 308 309 310 311 312 314 315 316 317 318 319 330 331 332 347 349 383 384 388 389 390 391 407 421 422 485,
	65	 4 8 9 10 12 19 22 23 24 25 26 35 36 37 39 41 42 43 44 45 46 48 49 52 53 57 59 76 77 78 79 80 81 82 83 84 85 86 87 88 89 90 91 92 93 94 95 96 97 98 99 100 101 102 103 104 105 106 109 110 111 117 118 119 128 129 137 138 140 145 146 149 150 163 164 168 172 173 174 175 177 178 179 181 184 190 191 194 200 206 207 212 215 225 226 227 228 233 235 245 252 253 254 257 258 259 260 261 262 263 269 270 281 282 285 287 288 289 290 291 293 294 305 307 308 309 310 311 312 313 314 315 316 317 318 319 321 324 325 330 331 332 335 336 337 338 339 340 341 342 343 344 347 349 356 357 371 372 378 383 384 388 389 390 391 393 401 402 406 407 408 410 411 421 422 427 428 429 430 432 434 435 468 481 485 486 497 498 499 500,
	27	 28 405,
	27	 15 28 405,
	27	 4 5 8 9 10 11 12 15 16 19 22 23 24 25 26 27 28 35 36 37 39 41 42 43 44 45 46 48 49 52 53 54 57 59 65 66 67 76 77 78 79 80 81 82 83 84 85 86 87 88 89 90 91 92 93 94 95 96 97 98 99 100 101 102 103 104 105 106 109 110 111 117 118 119 120 122 128 129 135 137 138 140 145 146 149 150 154 163 164 166 168 171 172 173 174 175 177 178 179 181 184 190 191 194 200 206 207 212 214 215 218 225 226 227 228 230 233 235 236 242 245 252 253 254 257 258 259 260 261 262 263 265 269 270 272 280 281 282 285 287 288 289 290 291 293 294 305 306 307 308 309 310 311 312 313 314 315 316 317 318 319 321 324 325 330 331 332 335 336 337 338 339 340 341 342 343 344 347 349 352 356 357 371 372 376 378 380 381 383 384 388 389 390 391 393 401 402 405 406 407 408 410 411 419 421 422 427 428 429 430 432 434 435 442 446 449 468 473 481 485 486 497 498 499 500,
	41	 17 62 64 147 278 358 367 368 413 462,
	31	 240 364 400 425,
	28	 18 60 63 240 273 364 400 425 426 452 471,
	0	 1 2 3 6 7 13 14 20 29 30 32 33 34 38 40 47 50 51 55 56 58 61 68 70 71 72 74 75 107 108 112 113 114 123 124 126 127 130 131 132 133 134 136 139 141 144 148 151 152 153 155 156 157 158 159 160 161 162 165 167 169 170 176 180 182 183 185 187 188 189 192 195 196 197 198 199 201 202 203 205 208 209 210 211 216 217 219 220 221 222 223 224 229 231 239 241 244 246 248 249 250 251 255 256 264 266 267 268 271 274 275 276 279 283 284 286 292 295 296 297 299 300 302 303 304 320 322 323 326 327 328 329 333 334 345 346 348 350 354 359 360 361 362 363 366 374 375 377 382 385 386 387 392 394 395 396 398 399 403 404 409 412 414 415 416 417 418 420 424 431 433 436 437 438 440 441 443 444 445 447 448 450 451 453 454 455 456 457 458 459 460 461 463 464 465 466 467 469 470 472 474 475 476 477 478 479 480 482 483 484 487 488 489 490 491 492 493 495 496,
	12	 20 32 40 50 58 61 75 108 113 124 134 152 160 162 165 170 176 199 210 219 220 239 241 246 248 264 266 279 304 348 359 363 385 424 440 447 454 459 460 461 463 464 469 470 483,
	1	 20 29 32 38 40 50 58 61 75 108 113 124 134 152 160 162 165 170 176 197 199 201 210 219 220 239 241 246 248 264 266 279 283 304 334 348 359 363 385 424 440 447 454 459 460 461 463 464 469 470 483 484 496,
	38	 126 148 202 244 274 415 420,
	8	 20 29 32 38 40 50 58 61 72 75 107 108 113 114 124 126 132 134 139 148 152 155 156 160 162 165 170 176 196 197 199 201 202 210 219 220 229 239 241 244 246 248 264 266 271 274 279 283 286 296 299 300 304 326 334 348 350 359 360 363 385 403 415 420 424 440 447 453 454 458 459 460 461 463 464 465 466 469 470 479 482 483 484 496,
	2	 1 2 3 6 7 13 14 30 33 34 47 51 55 56 68 70 71 74 112 123 127 130 131 133 136 141 144 151 153 157 158 159 161 167 169 180 182 183 185 187 188 189 192 195 198 203 205 208 209 211 216 217 221 222 223 224 231 249 250 251 255 256 267 268 275 276 284 292 295 297 302 303 320 322 323 327 328 329 333 345 346 354 361 362 366 374 375 377 382 386 387 392 394 395 396 398 399 404 409 412 414 416 417 418 431 433 436 437 438 441 443 444 445 448 450 451 455 456 457 467 472 474 475 476 477 478 480 487 488 489 490 491 492 493 495,
	3	 231 418 451,
	4	 51 198 231 418 448 451,
	3	 159 209 302 322 323 377 382,
	2	 159 209 302 322 323 377 382 399,
	1	 2 3 7 14 30 33 34 55 56 68 70 71 112 127 130 133 134 136 144 151 159 161 176 182 183 192 195 209 217 241 302 322 323 328 329 333 345 377 382 386 387 399 431 433 438 467 469 474 480 483 491 492 495,
	30	 18 60 62 63 147 273 278 367 368 413 426 452 462 471,
	4	 73 116 143 186 204 232 301 351 370 373 397,
	1	 2 3 7 14 17 18 21 30 31 33 34 55 56 60 62 63 64 68 69 70 71 73 112 115 116 121 125 127 130 133 134 136 142 143 144 147 151 159 161 176 182 183 186 192 193 195 204 209 213 217 232 234 237 238 240 241 243 247 273 277 278 298 301 302 322 323 328 329 333 345 351 353 355 358 364 365 367 368 369 370 373 377 379 382 386 387 397 399 400 413 423 425 426 431 433 438 439 452 462 467 469 471 474 480 483 491 492 494 495,
	2	 40 75 246 248 264 459 460 461,
	11	 152 165 199 219 220 385 440 464,
	5	 61 113 152 165 199 219 220 363 385 440 464,
	13	 40 61 75 113 152 165 199 219 220 246 248 264 363 385 440 459 460 461 464,
	7	 20 32 40 50 58 61 75 108 113 124 152 160 162 165 170 199 210 219 220 239 246 248 264 266 279 304 348 359 363 385 424 440 447 454 459 460 461 463 464,
	1	 20 29 32 38 40 50 58 61 75 108 113 124 152 160 162 165 170 197 199 201 210 219 220 239 246 248 264 266 279 283 304 334 348 359 363 385 424 440 447 454 459 460 461 463 464 484 496,
	4	 2 3 7 14 17 18 20 21 29 30 31 32 33 34 38 40 50 55 56 58 60 61 62 63 64 68 69 70 71 73 75 108 112 113 115 116 121 124 125 127 130 133 134 136 142 143 144 147 151 152 159 160 161 162 165 170 176 182 183 186 192 193 195 197 199 201 204 209 210 213 217 219 220 232 234 237 238 239 240 241 243 246 247 248 264 266 273 277 278 279 283 298 301 302 304 322 323 328 329 333 334 345 348 351 353 355 358 359 363 364 365 367 368 369 370 373 377 379 382 385 386 387 397 399 400 413 423 424 425 426 431 433 438 439 440 447 452 454 459 460 461 462 463 464 467 469 471 474 480 483 484 491 492 494 495 496,
	55	 105 252,
	23	 23 52 79 80 87 90 92 93 94 97 101 109 110 128 146 149 163 164 177 178 179 207 261 270 288 289 310 312 315 332 383 389 391 406 407 422,
	38	 23 52 79 80 87 88 89 90 91 92 93 94 97 101 109 110 128 146 149 163 164 177 178 179 207 261 269 270 288 289 310 312 315 332 383 384 389 391 406 407 422,
	43	 85 378,
	34	 5 11 15 16 27 28 54 65 66 67 120 122 135 154 166 171 214 218 230 236 242 272 280 306 352 376 380 381 405 419 442 446 449 473,
	44	 4 5 8 9 10 11 12 15 16 19 22 23 24 25 26 27 28 35 36 37 39 41 42 43 44 45 46 48 49 52 53 54 57 59 65 66 67 76 77 78 79 80 81 82 83 84 85 86 87 88 89 90 91 92 93 94 95 96 97 98 99 100 101 102 103 104 105 106 109 110 111 117 118 119 120 122 128 129 135 137 138 140 145 146 149 150 154 163 164 166 168 171 172 173 174 175 177 178 179 181 184 190 191 194 200 206 207 212 214 215 218 225 226 227 228 230 233 235 236 242 245 252 253 254 257 258 259 260 261 262 263 269 270 272 280 281 282 285 287 288 289 290 291 293 294 305 306 307 308 309 310 311 312 313 314 315 316 317 318 319 321 324 325 330 331 332 335 336 337 338 339 340 341 342 343 344 347 349 352 356 357 371 372 376 378 380 381 383 384 388 389 390 391 393 401 402 405 406 407 408 410 411 419 421 422 427 428 429 430 432 434 435 442 446 449 468 473 481 485 486 497 498 499 500,
	47	 4 5 8 9 10 11 12 15 16 19 22 23 24 25 26 27 28 35 36 37 39 41 42 43 44 45 46 48 49 52 53 54 57 59 65 66 67 76 77 78 79 80 81 82 83 84 85 86 87 88 89 90 91 92 93 94 95 96 97 98 99 100 101 102 103 104 105 106 109 110 111 117 118 119 120 122 128 129 135 137 138 140 145 146 149 150 154 163 164 166 168 171 172 173 174 175 177 178 179 181 184 190 191 194 200 206 207 212 214 215 218 225 226 227 228 230 233 235 236 242 245 252 253 254 257 258 259 260 261 262 263 265 269 270 272 280 281 282 285 287 288 289 290 291 293 294 305 306 307 308 309 310 311 312 313 314 315 316 317 318 319 321 324 325 330 331 332 335 336 337 338 339 340 341 342 343 344 347 349 352 356 357 371 372 376 378 380 381 383 384 388 389 390 391 393 401 402 405 406 407 408 410 411 419 421 422 427 428 429 430 432 434 435 442 446 449 468 470 473 481 485 486 497 498 499 500,
	15	 1 6 13 47 51 72 74 107 114 123 126 131 132 139 141 148 153 155 156 157 158 167 169 180 185 187 188 189 196 198 202 203 205 208 211 216 221 222 223 224 229 231 244 249 250 251 255 256 267 268 271 274 275 276 284 286 292 295 296 297 299 300 303 320 326 327 346 350 354 360 361 362 366 374 375 392 394 395 396 398 403 404 409 412 414 415 416 417 418 420 436 437 441 443 444 445 448 450 451 453 455 456 457 458 465 466 472 475 476 477 478 479 482 487 488 489 490 493,
	12	 126 148 155 156 202 244 296 299 326 360 420 465 479,
	26	 126 148 155 156 202 244 274 296 299 326 360 415 420 465 479,
	39	 203 224 250 251,
	35	 183 467,
	37	 2 3 7 14 30 33 34 55 56 68 70 71 112 127 130 133 136 144 151 159 161 182 183 192 193 195 209 217 302 322 323 328 329 333 345 377 382 386 387 399 431 433 438 439 467 474 480 491 492 495,
	1	 121 213 298,
	52	 2 3 7 14 17 18 21 30 31 33 34 55 56 60 62 63 64 68 69 70 71 73 112 115 116 121 125 127 130 133 136 142 143 144 147 151 159 161 182 183 186 192 193 195 204 209 213 217 232 234 237 238 240 243 247 273 277 278 298 301 302 322 323 328 329 333 345 351 353 355 358 364 365 367 368 369 370 373 377 379 382 386 387 397 399 400 413 423 425 426 431 433 438 439 452 462 467 471 474 480 491 492 494 495,
	4	 12 325 428,
	26	 12 325 427 428,
	2	 104 421,
	2	 22 104 260 309 347 349 421,
	19	 53 102 311 388,
	1	 88 89 91 111 269 384 485,
	2	 22 48 49 53 88 89 91 102 104 111 129 145 150 175 206 260 269 307 308 309 311 314 316 317 318 319 330 331 347 349 384 388 390 421 485,
	8	 22 23 48 49 52 53 79 80 87 88 89 90 91 92 93 94 97 101 102 104 109 110 111 128 129 145 146 149 150 163 164 175 177 178 179 206 207 260 261 269 270 288 289 307 308 309 310 311 312 314 315 316 317 318 319 330 331 332 347 349 383 384 388 389 390 391 406 407 421 422 485,
	18	 45 225 227,
	16	 4 8 9 10 12 19 22 23 24 25 26 35 36 37 39 41 42 43 44 45 46 48 49 52 53 57 59 76 77 78 79 80 81 82 83 84 85 86 87 88 89 90 91 92 93 94 95 96 97 98 99 100 101 102 103 104 105 106 109 110 111 117 118 119 128 129 137 138 140 145 146 149 150 163 164 168 172 173 174 175 177 178 179 181 184 190 191 194 200 206 207 212 215 218 225 226 227 228 233 235 245 252 253 254 257 258 259 260 261 262 263 269 270 281 282 285 287 288 289 290 291 293 294 305 307 308 309 310 311 312 313 314 315 316 317 318 319 321 324 325 330 331 332 335 336 337 338 339 340 341 342 343 344 347 349 356 357 371 372 378 383 384 388 389 390 391 393 401 402 406 407 408 410 411 421 422 427 428 429 430 432 434 435 468 481 485 486 497 498 499 500,
	1	 5 11 15 16 27 28 54 65 66 67 122 135 166 171 230 265 280 306 352 405 446 449 473,
	0	 4 5 8 9 10 11 12 15 16 19 22 23 24 25 26 27 28 35 36 37 39 41 42 43 44 45 46 48 49 52 53 54 57 59 65 66 67 76 77 78 79 80 81 82 83 84 85 86 87 88 89 90 91 92 93 94 95 96 97 98 99 100 101 102 103 104 105 106 109 110 111 117 118 119 122 128 129 135 137 138 140 145 146 149 150 163 164 166 168 171 172 173 174 175 177 178 179 181 184 190 191 194 200 206 207 212 215 218 225 226 227 228 230 233 235 245 252 253 254 257 258 259 260 261 262 263 265 269 270 280 281 282 285 287 288 289 290 291 293 294 305 306 307 308 309 310 311 312 313 314 315 316 317 318 319 321 324 325 330 331 332 335 336 337 338 339 340 341 342 343 344 347 349 352 356 357 371 372 378 383 384 388 389 390 391 393 401 402 405 406 407 408 410 411 421 422 427 428 429 430 432 434 435 446 449 468 473 481 485 486 497 498 499 500,
	18	 1 6 13 20 29 32 38 40 47 50 51 58 61 72 74 75 107 108 113 114 123 124 126 131 132 134 139 141 148 152 153 155 156 157 158 160 162 165 167 169 170 176 180 185 187 188 189 196 197 198 199 201 202 203 205 208 210 211 216 219 220 221 222 223 224 229 231 239 241 244 246 248 249 250 251 255 256 264 266 267 268 271 274 275 276 279 283 284 286 292 295 296 297 299 300 303 304 320 326 327 334 346 348 350 354 359 360 361 362 363 366 374 375 385 392 394 395 396 398 403 404 409 412 414 415 416 417 418 420 424 436 437 440 441 443 444 445 447 448 450 451 453 454 455 456 457 458 459 460 461 463 464 465 466 469 470 472 475 476 477 478 479 482 483 484 487 488 489 490 493 496,
	1	 20 32 50 108 160 304 348 424,
	0	 246 248 460 461,
	3	 75 246 248 459 460 461,
	14	 58 75 239 246 248 264 359 459 460 461,
	20	 40 58 61 75 113 152 165 199 219 220 239 246 248 264 359 363 385 440 459 460 461 464,
	14	 20 32 40 50 58 61 75 108 113 152 160 165 199 210 219 220 239 246 248 264 304 348 359 363 385 424 440 447 459 460 461 463 464,
	13	 20 32 40 50 58 61 75 108 113 134 152 160 165 176 199 210 219 220 239 241 246 248 264 304 348 359 363 385 424 440 447 459 460 461 463 464 469 483,
	5	 20 32 40 50 58 61 75 108 113 124 134 152 160 162 165 176 199 210 219 220 239 241 246 248 264 266 304 348 359 363 385 424 440 447 454 459 460 461 463 464 469 470 483,
	5	 20 29 32 38 40 50 58 61 72 75 107 108 113 114 124 126 132 134 139 148 152 155 156 160 162 165 176 196 197 199 201 202 210 219 220 229 239 241 244 246 248 264 266 271 274 283 286 296 299 300 304 326 334 348 350 359 360 363 385 403 415 420 424 440 447 453 454 458 459 460 461 463 464 465 466 469 470 479 482 483 484 496,
	14	 1 6 13 47 51 74 123 131 141 153 157 158 167 169 170 180 185 187 188 189 198 203 205 208 211 216 221 222 223 224 231 249 250 251 255 256 267 268 275 276 279 284 292 295 297 303 320 327 346 354 361 362 366 374 375 392 394 395 396 398 404 409 412 414 416 417 418 436 437 441 443 444 445 448 450 451 455 456 457 472 475 476 477 478 487 488 489 490 493,
	15	 123 170 279,
	13	 123 170 279 284 441 493,
	9	 71 130 151 192 217 333 480 491 492,
	8	 2 3 7 14 30 55 56 70 71 130 133 136 151 161 192 217 329 333 433 474 480 491 492 495,
	19	 9 233 293 336,
	14	 212 313 486,
	13	 111 212 313 485 486,
	13	 4 8 9 10 12 19 22 23 24 25 26 27 35 36 37 39 41 48 49 52 53 54 57 59 65 66 67 76 77 78 79 80 81 82 83 84 85 86 87 88 89 90 91 92 93 94 95 96 97 98 99 100 101 102 103 104 105 106 109 110 111 117 118 119 128 129 135 137 138 145 146 149 150 163 164 168 172 173 174 175 177 178 179 181 190 191 200 206 207 212 215 233 235 245 252 253 254 257 258 259 260 261 262 263 265 269 270 280 281 282 285 287 288 289 290 291 293 294 305 307 308 309 310 311 312 313 314 315 316 317 318 319 321 324 325 330 331 332 336 337 338 339 340 341 342 343 344 347 349 352 371 372 378 383 384 388 389 390 391 406 407 408 411 421 422 427 428 429 430 432 434 435 446 449 473 485 486 497,
	14	 4 5 8 9 10 11 12 15 16 19 22 23 24 25 26 27 28 35 36 37 39 41 48 49 52 53 54 57 59 65 66 67 76 77 78 79 80 81 82 83 84 85 86 87 88 89 90 91 92 93 94 95 96 97 98 99 100 101 102 103 104 105 106 109 110 111 117 118 119 120 122 128 129 135 137 138 145 146 149 150 154 163 164 166 168 171 172 173 174 175 177 178 179 181 190 191 200 206 207 212 214 215 218 230 233 235 236 242 245 252 253 254 257 258 259 260 261 262 263 265 269 270 272 280 281 282 285 287 288 289 290 291 293 294 305 306 307 308 309 310 311 312 313 314 315 316 317 318 319 321 324 325 330 331 332 336 337 338 339 340 341 342 343 344 347 349 352 371 372 376 378 380 381 383 384 388 389 390 391 405 406 407 408 411 419 421 422 427 428 429 430 432 434 435 442 446 449 473 485 486 497,
	2	 44 499,
	1	 42 44 45 194 225 227 402 468 498 499 500,
	1	 43 226 228 357 393 481,
	1	 43 46 226 228 356 357 393 410 481,
	8	 42 43 44 45 46 194 225 226 227 228 356 357 393 402 410 468 481 498 499 500,
	5	 17 64 147 240 278 358 413 462,
	7	 17 18 60 62 63 64 147 240 273 278 358 367 368 413 426 452 462 471,
	6	 17 18 31 60 62 63 64 142 147 240 247 273 278 358 367 368 413 426 452 462 471,
	6	 17 18 21 31 60 62 63 64 69 73 115 116 121 125 142 143 147 186 204 213 232 234 237 238 240 243 247 273 277 278 298 301 351 353 355 358 365 367 368 369 370 373 379 397 413 423 426 452 462 471 494,
	2	 33 34 68 112 127 144 159 182 183 195 209 302 322 323 328 345 364 377 382 386 387 399 400 425 431 438 467,
	2	 33 34 68 112 127 144 159 182 183 193 195 209 302 322 323 328 345 364 377 382 386 387 399 400 425 431 438 439 467,
	3	 1 2 3 6 7 13 14 20 29 30 32 38 40 47 50 51 55 56 58 61 70 71 72 74 75 107 108 113 114 123 124 126 130 131 132 133 134 136 139 141 148 151 152 153 155 156 157 158 160 161 162 165 167 169 170 176 180 185 187 188 189 192 196 197 198 199 201 202 203 205 208 210 211 216 217 219 220 221 222 223 224 229 231 239 241 244 246 248 249 250 251 255 256 264 266 267 268 271 274 275 276 279 283 284 286 292 295 296 297 299 300 303 304 320 326 327 329 333 334 346 348 350 354 359 360 361 362 363 366 374 375 385 392 394 395 396 398 403 404 409 412 414 415 416 417 418 420 424 433 436 437 440 441 443 444 445 447 448 450 451 453 454 455 456 457 458 459 460 461 463 464 465 466 469 470 472 474 475 476 477 478 479 480 482 483 484 487 488 489 490 491 492 493 495 496,
	9	 1 6 13 29 38 47 51 72 74 107 114 123 126 131 132 139 141 148 153 155 156 157 158 167 169 180 185 187 188 189 196 197 198 201 202 203 205 208 211 216 221 222 223 224 229 231 244 249 250 251 255 256 267 268 271 274 275 276 283 284 286 292 295 296 297 299 300 303 320 326 327 334 346 350 354 360 361 362 366 374 375 392 394 395 396 398 403 404 409 412 414 415 416 417 418 420 436 437 441 443 444 445 448 450 451 453 455 456 457 458 465 466 472 475 476 477 478 479 482 484 487 488 489 490 493 496,
	1	 1 6 13 74 153 157 158 169 185 208 216 221 222 249 255 256 267 292 295 303 327 346 394 395 404 412 414 416 417 443 444 450 472 477 478 488 489,
	11	 20 29 32 38 40 50 58 61 75 108 113 124 134 152 160 162 165 170 176 197 199 201 210 219 220 239 241 246 248 264 266 279 283 304 334 348 359 363 385 424 440 447 454 459 460 461 463 464 469 483 484 496,
	6	 2 3 7 14 20 29 30 32 33 34 38 40 50 55 56 58 61 68 70 71 75 108 112 113 124 127 130 133 134 136 144 151 152 159 160 161 162 165 170 176 182 183 192 195 197 199 201 209 210 217 219 220 239 241 246 248 264 266 279 283 302 304 322 323 328 329 333 334 345 348 359 363 377 382 385 386 387 399 424 431 433 438 440 447 454 459 460 461 463 464 467 469 474 480 483 484 491 492 495 496,
	9	 4 8 9 12 81 105 173 174 215 233 263 281 293 305 325 336 340 342 343 411 427 428 432,
	3	 168 252,
	3	 76 168 235 252 287 429 430,
	9	 76 168 235 252 287 294 429 430,
	9	 57 59 76 82 83 84 95 138 168 190 191 235 252 287 294 321 337 338 429 430 434 435,
	6	 46 356,
	3	 42 43 44 45 46 194 225 227 356 357 393 402 410 468 481 498 499 500,
	4	 184 226 228 401,
	25	 5 11 15 16 27 28 54 65 66 67 120 122 135 154 166 171 214 230 236 242 272 280 306 352 376 380 381 405 419 442 446 449 473,
	6	 21 115 238 423,
	2	 2 3 7 14 30 55 56 70 124 133 136 161 162 266 329 433 454 474 495,
	1	 20 32 40 50 58 61 75 108 113 134 152 160 165 170 176 199 210 219 220 239 241 246 248 264 279 304 348 359 363 385 424 440 447 459 460 461 463 464 469 470 483,
	4	 126 148,
	4	 126 148 202 244 274 403 415 420,
	0	 72 107 126 139 148 202 229 244 274 403 415 420 466 482,
	0	 155 156 196 296 299 326 350 360 465 479,
	1	 105 173 174 263 281 343 432,
	0	 9 105 173 174 233 263 281 293 336 343 432,
	1	 4 8 9 12 81 105 173 174 233 252 263 281 293 305 325 336 340 342 343 411 427 428 432,
	1	 10 25 100 103 200 258 291 341 372,
	25	 34 112 345 438,
	21	 127 195 328 386 387 431,
	5	 18 34 60 63 68 112 127 144 159 195 209 240 273 302 322 323 328 345 364 377 382 386 387 399 400 425 426 431 438 452 471,
	5	 6 71 158 192 216 217 295 443 450 472 478 480 488,
	5	 1 13 47 51 74 123 131 141 153 157 167 169 180 185 187 188 189 198 203 205 208 211 221 222 223 224 231 249 250 251 255 256 267 268 275 276 284 292 297 303 320 327 346 354 361 362 366 374 375 392 394 395 396 398 404 409 412 414 416 417 418 436 437 441 444 445 448 451 455 456 457 475 476 477 487 489 490 493,
	10	 1 13 47 51 74 131 141 153 157 167 169 180 185 187 188 189 198 203 205 208 211 221 222 223 224 231 249 250 251 255 256 267 268 275 276 292 297 303 320 327 346 354 361 362 366 374 375 392 394 395 396 398 404 409 412 414 416 417 418 436 437 444 445 448 451 455 456 457 475 476 477 487 489 490,
	10	 1 13 51 74 131 141 153 157 167 169 180 185 187 188 189 198 203 205 208 211 221 222 223 224 231 249 250 251 255 256 267 268 275 276 292 297 303 320 327 346 354 361 362 366 374 375 392 394 395 398 404 409 412 414 416 417 418 436 437 444 445 448 451 455 456 457 475 476 477 487 489 490,
	10	 1 13 51 74 131 141 153 157 167 169 180 185 187 188 189 198 205 208 211 221 222 223 231 249 255 256 267 268 275 292 297 303 320 327 346 354 361 362 374 375 392 394 395 398 404 409 412 414 416 417 418 436 437 444 445 448 451 455 456 457 475 476 477 487 489 490,
	1	 1 13 51 74 141 153 169 185 187 188 189 198 208 221 222 231 249 255 256 267 268 292 303 327 346 361 362 392 394 395 404 412 414 416 417 418 445 448 451 477 487,
	2	 51 198 361 418 445 448 451,
	11	 34 112 127 386 387 431 438,
	12	 328 345,
	13	 34 112 127 328 345 386 387 431 438,
	8	 21 69 73 116 121 125 143 186 204 213 232 234 237 243 277 298 301 351 353 355 365 369 370 373 379 397 423,
	8	 115 238,
	22	 12 325 427,
	38	 1 6 13 20 29 32 38 40 47 50 51 58 61 72 74 75 107 108 113 114 123 124 126 131 132 134 139 141 148 152 153 155 156 157 158 160 162 165 167 169 170 176 180 185 187 188 189 196 197 198 199 201 202 203 205 208 210 211 216 219 220 221 222 223 224 229 231 239 241 244 246 248 249 250 251 255 256 264 266 267 268 271 274 275 276 279 283 284 286 292 295 296 297 299 300 303 304 320 326 327 334 346 348 350 354 359 360 361 362 363 366 374 375 385 392 394 395 396 398 403 404 409 412 414 415 416 417 418 420 424 436 437 440 441 443 444 445 447 448 450 451 453 454 455 456 457 458 459 460 461 463 464 465 466 469 472 475 476 477 478 479 482 483 484 487 488 489 490 493 496,
	14	 156 296 299 360,
	27	 20 29 32 38 40 50 58 61 72 75 107 108 113 114 124 126 132 134 139 148 152 155 156 160 162 165 170 176 196 197 199 201 202 210 219 220 229 239 241 244 246 248 264 266 271 274 279 283 286 296 299 300 304 326 334 348 350 359 360 363 385 403 415 420 424 440 447 453 454 458 459 460 461 463 464 465 466 469 479 482 483 484 496,
	8	 51 198 361 445 448,
	6	 328 386 387,
	0	 98 119 497,
	0	 98 100 103 119 497,
	3	 10 25 98 100 103 119 200 258 291 341 372 497,
	3	 99 137 257 408,
	0	 1 6 13 47 51 72 74 107 114 123 126 131 132 139 141 148 153 155 156 157 158 167 169 180 185 187 188 189 196 198 202 203 205 208 211 216 221 222 223 224 229 231 244 249 250 251 255 256 267 268 271 274 275 276 284 286 292 295 296 297 299 300 303 320 326 327 346 350 354 360 361 362 366 374 375 392 394 395 396 398 403 404 409 412 414 415 416 417 418 420 436 437 441 443 444 445 448 450 451 453 455 456 457 458 465 466 470 472 475 476 477 478 479 482 487 488 489 490 493,
	7	 1 51 131 141 167 180 187 188 189 198 205 211 223 231 268 275 297 320 346 354 361 362 374 375 392 398 409 412 418 436 437 445 448 451 455 456 457 475 476 487 490,
	8	 1 346 412,
	1	 86 96 262 339,
	0	 22 23 48 49 52 53 79 80 86 87 88 89 90 91 92 93 94 96 97 101 102 104 109 110 111 128 129 145 146 149 150 163 164 175 177 178 179 206 207 212 260 261 262 269 270 288 289 307 308 309 310 311 312 313 314 315 316 317 318 319 330 331 332 339 347 349 383 384 388 389 390 391 406 407 421 422 485 486,
	1	 22 23 48 49 52 53 79 80 85 86 87 88 89 90 91 92 93 94 96 97 101 102 104 109 110 111 128 129 145 146 149 150 163 164 172 175 177 178 179 181 206 207 212 259 260 261 262 269 270 288 289 307 308 309 310 311 312 313 314 315 316 317 318 319 324 330 331 332 339 347 349 378 383 384 388 389 390 391 406 407 421 422 485 486,
	1	 42 43 44 45 46 184 194 225 226 227 228 335 356 357 393 401 402 410 468 481 498 499 500,
	0	 4 5 8 9 10 11 12 15 16 19 22 23 24 25 26 27 28 35 36 37 39 41 42 43 44 45 46 48 49 52 53 54 57 59 65 66 67 76 77 78 79 80 81 82 83 84 85 86 87 88 89 90 91 92 93 94 95 96 97 98 99 100 101 102 103 104 105 106 109 110 111 117 118 119 120 122 128 129 135 137 138 145 146 149 150 154 163 164 166 168 171 172 173 174 175 177 178 179 181 184 190 191 194 200 206 207 212 214 215 218 225 226 227 228 230 233 235 236 242 245 252 253 254 257 258 259 260 261 262 263 265 269 270 272 280 281 282 285 287 288 289 290 291 293 294 305 306 307 308 309 310 311 312 313 314 315 316 317 318 319 321 324 325 330 331 332 335 336 337 338 339 340 341 342 343 344 347 349 352 356 357 371 372 376 378 380 381 383 384 388 389 390 391 393 401 402 405 406 407 408 410 411 419 421 422 427 428 429 430 432 434 435 442 446 449 468 473 481 485 486 497 498 499 500,
	4	 2 3 4 5 7 8 9 10 11 12 14 15 16 19 22 23 24 25 26 27 28 30 35 36 37 39 41 42 43 44 45 46 48 49 52 53 54 55 56 57 59 65 66 67 70 71 76 77 78 79 80 81 82 83 84 85 86 87 88 89 90 91 92 93 94 95 96 97 98 99 100 101 102 103 104 105 106 109 110 111 117 118 119 120 122 128 129 130 133 135 136 137 138 140 145 146 149 150 151 154 161 163 164 166 168 171 172 173 174 175 177 178 179 181 184 190 191 192 194 200 206 207 212 214 215 217 218 225 226 227 228 230 233 235 236 242 245 252 253 254 257 258 259 260 261 262 263 265 269 270 272 280 281 282 285 287 288 289 290 291 293 294 305 306 307 308 309 310 311 312 313 314 315 316 317 318 319 321 324 325 329 330 331 332 333 335 336 337 338 339 340 341 342 343 344 347 349 352 356 357 371 372 376 378 380 381 383 384 388 389 390 391 393 401 402 405 406 407 408 410 411 419 421 422 427 428 429 430 432 433 434 435 442 446 449 468 473 474 480 481 485 486 491 492 495 497 498 499 500,
	0	 18 60 62 63 240 273 367 368 426 452 471,
	3	 69 121 125 186 213 234 237 243 277 298 301 353 355 365 369 373 379 397,
	3	 34 112 127 195 328 345 364 386 387 400 425 431 438,
	1	 40 219 220,
	0	 61 152 165 199 385 440 464,
	1	 61 113 152 165 199 363 385 440 464,
	4	 20 29 32 38 40 50 58 61 75 108 113 124 134 152 160 162 165 170 176 197 199 201 210 219 220 239 241 246 248 264 279 283 304 334 348 359 363 385 424 440 447 454 459 460 461 463 464 469 483 484 496,
	5	 2 3 7 14 20 29 30 32 33 34 38 40 50 55 56 58 61 68 70 71 75 108 112 113 124 127 130 133 134 136 144 151 152 159 160 161 162 165 170 176 182 183 192 195 197 199 201 209 210 217 219 220 239 241 246 248 264 279 283 302 304 322 323 328 329 333 334 345 348 359 363 377 382 385 386 387 399 424 431 433 438 440 447 454 459 460 461 463 464 467 469 474 480 483 484 491 492 495 496,
	1	 8 12 105 173 174 215 263 281 325 343 427 428 432,
	1	 69 73 116 121 125 143 186 193 204 213 232 234 237 243 277 298 301 351 353 355 365 369 370 373 379 397 439,
	1	 21 69 73 115 116 121 125 143 186 193 204 213 232 234 237 238 243 277 298 301 351 353 355 365 369 370 373 379 397 423 439,
	1	 21 69 73 115 116 121 125 143 186 193 204 213 232 234 237 238 243 277 298 301 351 353 355 365 369 370 373 379 397 423 439 494,
	4	 1 6 13 47 51 72 74 107 114 123 126 131 132 139 141 148 153 155 156 157 158 167 169 180 185 187 188 189 196 198 202 203 205 208 211 216 221 222 223 224 229 231 244 249 250 251 255 256 266 267 268 271 274 275 276 284 286 292 295 296 297 299 300 303 320 326 327 346 350 354 360 361 362 366 374 375 392 394 395 396 398 403 404 409 412 414 415 416 417 418 420 436 437 441 443 444 445 448 450 451 453 455 456 457 458 465 466 472 475 476 477 478 479 482 487 488 489 490 493,
	5	 72 107 114 126 132 139 148 155 156 196 202 229 244 266 271 274 286 296 299 300 326 350 360 403 415 420 453 458 465 466 479 482,
	6	 7 56 329 495,
	4	 55 136,
	3	 2 3 7 14 30 34 55 56 68 70 71 112 127 130 133 136 144 151 159 161 192 195 209 217 302 322 323 328 329 333 345 377 382 386 387 399 431 433 438 474 480 491 492 495,
	1	 2 3 7 14 20 29 30 32 34 38 40 50 55 56 58 61 68 70 71 75 108 112 113 124 127 130 133 134 136 144 151 152 159 160 161 162 165 170 176 192 195 197 199 201 209 210 217 219 220 239 241 246 248 264 266 279 283 302 304 322 323 328 329 333 334 345 348 359 363 377 382 385 386 387 399 424 431 433 438 440 447 454 459 460 461 463 464 469 474 480 483 484 491 492 495 496,
	2	 22 48 49 53 102 129 145 206 260 307 309 311 314 316 330 331 347 349 388 390 421,
	7	 23 52 87 90 92 97 101 128 146 149 207 261 270 310 312 315 332 383 389 391 422,
	2	 4 8 9 10 12 19 22 23 24 25 26 27 35 36 37 39 41 48 49 52 53 54 57 59 65 66 67 76 77 78 79 80 81 82 83 84 85 86 87 88 89 90 91 92 93 94 95 96 97 98 99 100 101 102 103 104 105 106 109 110 111 117 118 119 128 129 135 137 138 145 146 149 150 163 164 168 172 173 174 175 177 178 179 181 190 191 200 206 207 212 215 233 235 245 252 253 254 257 258 259 260 261 262 263 265 269 270 280 281 282 285 287 288 289 290 291 293 294 305 307 308 309 310 311 312 313 314 315 316 317 318 319 321 324 325 330 331 332 336 337 338 339 340 341 342 343 344 347 349 352 371 372 378 383 384 388 389 390 391 406 407 408 411 421 422 427 428 429 430 432 434 435 446 449 470 473 485 486 497,
	3	 4 5 8 9 10 11 12 15 16 19 22 23 24 25 26 27 28 35 36 37 39 41 48 49 52 53 54 57 59 65 66 67 76 77 78 79 80 81 82 83 84 85 86 87 88 89 90 91 92 93 94 95 96 97 98 99 100 101 102 103 104 105 106 109 110 111 117 118 119 120 122 128 129 135 137 138 145 146 149 150 154 163 164 166 168 171 172 173 174 175 177 178 179 181 190 191 200 206 207 212 214 215 218 230 233 235 236 242 245 252 253 254 257 258 259 260 261 262 263 265 269 270 272 280 281 282 285 287 288 289 290 291 293 294 305 306 307 308 309 310 311 312 313 314 315 316 317 318 319 321 324 325 330 331 332 336 337 338 339 340 341 342 343 344 347 349 352 371 372 376 378 380 381 383 384 388 389 390 391 405 406 407 408 411 419 421 422 427 428 429 430 432 434 435 442 446 449 470 473 485 486 497,
	3	 17 64 147 240 278 358 364 400 413 425 462,
	1	 1 6 13 33 47 51 72 74 107 114 123 126 131 132 139 141 148 153 155 156 157 158 167 169 180 182 183 185 187 188 189 196 198 202 203 205 208 211 216 221 222 223 224 229 231 244 249 250 251 255 256 267 268 271 274 275 276 284 286 292 295 296 297 299 300 303 320 326 327 346 350 354 360 361 362 366 374 375 392 394 395 396 398 403 404 409 412 414 415 416 417 418 420 436 437 441 443 444 445 448 450 451 453 455 456 457 458 465 466 467 472 475 476 477 478 479 482 487 488 489 490 493,
	1	 1 6 13 33 47 51 74 123 131 141 153 157 158 167 169 180 182 183 185 187 188 189 198 203 205 208 211 216 221 222 223 224 231 249 250 251 255 256 267 268 275 276 284 292 295 297 303 320 327 346 354 361 362 366 374 375 392 394 395 396 398 404 409 412 414 416 417 418 436 437 441 443 444 445 448 450 451 455 456 457 467 472 475 476 477 478 487 488 489 490 493,
	1	 2 3 7 14 17 30 33 34 55 56 64 68 70 71 112 127 130 133 136 144 151 159 161 182 183 192 195 209 217 302 322 323 328 329 333 345 358 364 377 382 386 387 399 400 425 431 433 438 467 474 480 491 492 495,
	1	 62 147 240 278 367 368 413 462,
	2	 18 60 62 63 147 240 273 278 367 368 413 426 452 462 471,
	1	 18 31 60 62 63 142 147 240 247 273 278 367 368 413 426 452 462 471,
	2	 125 237 243 277 353 355 365 379,
	1	 18 21 31 60 62 63 69 73 115 116 121 125 142 143 147 186 204 213 232 234 237 238 240 243 247 273 277 278 298 301 351 353 355 365 367 368 369 370 373 379 397 413 423 426 452 462 471 494,
	1	 18 21 31 60 62 63 69 73 115 116 121 125 142 143 147 186 193 204 213 232 234 237 238 240 243 247 273 277 278 298 301 351 353 355 365 367 368 369 370 373 379 397 413 423 426 439 452 462 471 494,
	3	 51 198 231 361 445 448 451,
	9	 362 418,
	4	 77 118 253,
	4	 78 117,
	7	 155 326 360,
	7	 155 156 326 360,
	7	 155 156 296 299 326 360,
	0	 4 8 9 12 81 293 305 325 340 342 411 427 428,
	1	 173 174 233 263 281 336 343 432,
	2	 10 19 24 25 26 35 36 39 41 77 78 98 99 100 103 106 117 118 119 137 200 245 253 254 257 258 282 285 290 291 341 344 371 372 408 497,
	1	 145 314 331,
	4	 79 88 89 91 110 164 177 269 289 384,
	8	 10 19 22 23 24 25 26 35 36 37 39 41 48 49 52 53 77 78 79 80 85 86 87 88 89 90 91 92 93 94 96 97 98 99 100 101 102 103 104 106 109 110 111 117 118 119 128 129 137 145 146 149 150 163 164 172 175 177 178 179 181 200 206 207 212 245 253 254 257 258 259 260 261 262 269 270 282 285 288 289 290 291 307 308 309 310 311 312 313 314 315 316 317 318 319 324 330 331 332 339 341 344 347 349 371 372 378 383 384 388 389 390 391 406 407 408 421 422 485 486 497,
	0	 10 19 22 23 24 25 26 35 36 37 39 41 48 49 52 53 57 59 76 77 78 79 80 82 83 84 85 86 87 88 89 90 91 92 93 94 95 96 97 98 99 100 101 102 103 104 106 109 110 111 117 118 119 128 129 137 138 145 146 149 150 163 164 168 172 175 177 178 179 181 190 191 200 206 207 212 235 245 253 254 257 258 259 260 261 262 269 270 282 285 287 288 289 290 291 294 307 308 309 310 311 312 313 314 315 316 317 318 319 321 324 330 331 332 337 338 339 341 344 347 349 371 372 378 383 384 388 389 390 391 406 407 408 421 422 429 430 434 435 485 486 497,
	0	 4 8 9 10 12 19 22 23 24 25 26 35 36 37 39 41 48 49 52 53 57 59 76 77 78 79 80 81 82 83 84 85 86 87 88 89 90 91 92 93 94 95 96 97 98 99 100 101 102 103 104 106 109 110 111 117 118 119 128 129 137 138 145 146 149 150 163 164 168 172 173 174 175 177 178 179 181 190 191 200 206 207 212 233 235 245 253 254 257 258 259 260 261 262 263 269 270 281 282 285 287 288 289 290 291 293 294 305 307 308 309 310 311 312 313 314 315 316 317 318 319 321 324 325 330 331 332 336 337 338 339 340 341 342 343 344 347 349 371 372 378 383 384 388 389 390 391 406 407 408 411 421 422 427 428 429 430 432 434 435 485 486 497,
	9	 20 32 40 50 58 61 75 108 113 124 134 152 160 162 165 176 199 210 219 220 239 241 246 248 264 266 304 348 359 363 385 424 440 447 454 459 460 461 463 464 469 483,
	1	 1 6 13 29 38 47 51 72 74 107 114 123 126 131 132 139 141 148 153 155 156 157 158 167 169 170 180 185 187 188 189 196 197 198 201 202 203 205 208 211 216 221 222 223 224 229 231 244 249 250 251 255 256 267 268 271 274 275 276 279 283 284 286 292 295 296 297 299 300 303 320 326 327 334 346 350 354 360 361 362 366 374 375 392 394 395 396 398 403 404 409 412 414 415 416 417 418 420 436 437 441 443 444 445 448 450 451 453 455 456 457 458 465 466 472 475 476 477 478 479 482 484 487 488 489 490 493 496,
	3	 72 107 114 126 132 139 148 155 156 196 202 229 244 274 296 299 300 326 350 360 403 415 420 453 458 465 466 479 482,
	1	 29 38 72 107 114 126 132 139 148 155 156 196 197 201 202 229 244 274 283 296 299 300 326 334 350 360 403 415 420 453 458 465 466 479 482 484 496,
	3	 17 64 147 278 358 364 400 413 425 462,
	2	 17 62 64 147 278 358 364 367 368 400 413 425 462,
	2	 17 18 60 62 63 64 147 273 278 358 364 367 368 400 413 425 426 452 462 471,
	0	 373 397,
	8	 104 308 317 318 319,
	8	 22 104 206 260 307 308 309 317 318 319 330 347 349 421,
	6	 75 459 460 461,
	1	 126 139 148 244 420 466,
	1	 72 107 126 139 148 229 244 420 466 482,
	1	 72 107 126 139 148 196 229 244 350 420 466 482,
	1	 72 107 126 139 148 155 156 196 229 244 296 299 326 350 360 420 465 466 479 482,
	1	 111 485 486,
	1	 22 48 49 53 102 104 111 129 145 206 260 307 308 309 311 314 316 317 318 319 330 331 347 349 388 390 421 485 486,
	1	 22 48 49 53 88 89 91 102 104 111 129 145 206 260 269 307 308 309 311 314 316 317 318 319 330 331 347 349 384 388 390 421 485 486,
	1	 22 48 49 53 88 89 91 102 104 111 129 145 150 175 206 260 269 307 308 309 311 314 316 317 318 319 330 331 347 349 384 388 390 421 485 486,
	1	 22 23 48 49 52 53 79 80 87 88 89 90 91 92 93 97 101 102 104 109 110 111 128 129 145 146 149 150 163 164 175 177 178 179 206 207 260 261 269 270 288 289 307 308 309 310 311 312 314 315 316 317 318 319 330 331 332 347 349 383 384 388 389 390 391 407 421 422 485 486,
	0	 22 23 48 49 52 53 79 80 87 88 89 90 91 92 93 94 97 101 102 104 109 110 111 128 129 145 146 149 150 163 164 175 177 178 179 206 207 260 261 269 270 288 289 307 308 309 310 311 312 314 315 316 317 318 319 330 331 332 347 349 383 384 388 389 390 391 406 407 421 422 485 486,
	1	 10 19 22 23 24 25 26 35 36 37 39 41 48 49 52 53 76 77 78 79 80 85 86 87 88 89 90 91 92 93 94 96 97 98 99 100 101 102 103 104 109 110 111 117 118 119 128 129 137 145 146 149 150 163 164 168 172 175 177 178 179 181 200 206 207 212 235 245 253 254 257 258 259 260 261 262 269 270 285 287 288 289 290 291 294 307 308 309 310 311 312 313 314 315 316 317 318 319 324 330 331 332 339 341 347 349 371 372 378 383 384 388 389 390 391 406 407 408 421 422 429 430 485 486 497,
	2	 4 8 9 10 12 19 22 23 24 25 26 35 36 37 39 41 48 49 52 53 76 77 78 79 80 81 85 86 87 88 89 90 91 92 93 94 96 97 98 99 100 101 102 103 104 105 109 110 111 117 118 119 128 129 137 145 146 149 150 163 164 168 172 173 174 175 177 178 179 181 200 206 207 212 215 233 235 245 252 253 254 257 258 259 260 261 262 263 269 270 281 285 287 288 289 290 291 293 294 305 307 308 309 310 311 312 313 314 315 316 317 318 319 324 325 330 331 332 336 339 340 341 342 343 347 349 371 372 378 383 384 388 389 390 391 406 407 408 411 421 422 427 428 429 430 432 485 486 497,
	2	 4 8 9 10 12 19 22 23 24 25 26 35 36 37 39 41 48 49 52 53 76 77 78 79 80 81 85 86 87 88 89 90 91 92 93 94 96 97 98 99 100 101 102 103 104 105 106 109 110 111 117 118 119 128 129 137 145 146 149 150 163 164 168 172 173 174 175 177 178 179 181 200 206 207 212 215 233 235 245 252 253 254 257 258 259 260 261 262 263 269 270 281 282 285 287 288 289 290 291 293 294 305 307 308 309 310 311 312 313 314 315 316 317 318 319 324 325 330 331 332 336 339 340 341 342 343 344 347 349 371 372 378 383 384 388 389 390 391 406 407 408 411 421 422 427 428 429 430 432 485 486 497,
	4	 4 8 9 10 12 19 22 23 24 25 26 35 36 37 39 41 48 49 52 53 59 76 77 78 79 80 81 82 85 86 87 88 89 90 91 92 93 94 95 96 97 98 99 100 101 102 103 104 105 106 109 110 111 117 118 119 128 129 137 145 146 149 150 163 164 168 172 173 174 175 177 178 179 181 200 206 207 212 215 233 235 245 252 253 254 257 258 259 260 261 262 263 269 270 281 282 285 287 288 289 290 291 293 294 305 307 308 309 310 311 312 313 314 315 316 317 318 319 321 324 325 330 331 332 336 337 338 339 340 341 342 343 344 347 349 371 372 378 383 384 388 389 390 391 406 407 408 411 421 422 427 428 429 430 432 485 486 497,
	0	 2 3 7 14 30 55 56 70 133 136 161 329 433 470 474 495,
	1	 333 491 492,
	2	 2 3 7 14 30 55 56 70 71 130 133 136 151 161 192 217 329 333 433 470 474 480 491 492 495,
	7	 168 294,
	6	 22 23 48 49 52 53 79 80 85 87 88 89 90 91 92 93 94 97 101 102 104 109 110 111 128 129 145 146 149 150 163 164 172 175 177 178 179 206 207 212 260 261 269 270 288 289 307 308 309 310 311 312 313 314 315 316 317 318 319 330 331 332 347 349 378 383 384 388 389 390 391 406 407 421 422 485 486,
	0	 42 43 44 45 194 225 227 357 393 402 468 481 498 500,
	0	 5 11 15 16 28 42 43 44 45 46 120 122 140 154 166 171 184 194 214 218 225 226 227 228 230 236 242 272 306 335 356 357 376 380 381 393 401 402 405 410 419 442 468 481 498 499 500,
	2	 1 6 13 17 18 20 21 29 31 32 33 34 38 40 47 50 51 58 60 61 62 63 64 68 69 72 73 74 75 107 108 112 113 114 115 116 121 123 124 125 126 127 131 132 134 139 141 142 143 144 147 148 152 153 155 156 157 158 159 160 162 165 167 169 170 176 180 182 183 185 186 187 188 189 193 195 196 197 198 199 201 202 203 204 205 208 209 210 211 213 216 219 220 221 222 223 224 229 231 232 234 237 238 239 240 241 243 244 246 247 248 249 250 251 255 256 264 266 267 268 271 273 274 275 276 277 278 279 283 284 286 292 295 296 297 298 299 300 301 302 303 304 320 322 323 326 327 328 334 345 346 348 350 351 353 354 355 358 359 360 361 362 363 364 365 366 367 368 369 370 373 374 375 377 379 382 385 386 387 392 394 395 396 397 398 399 400 403 404 409 412 413 414 415 416 417 418 420 423 424 425 426 431 436 437 438 439 440 441 443 444 445 447 448 450 451 452 453 454 455 456 457 458 459 460 461 462 463 464 465 466 467 469 471 472 475 476 477 478 479 482 483 484 487 488 489 490 493 494 496,
	3	 18 60 63 240 273 426 452 471,
	1	 69 121 125 213 234 237 243 277 298 353 355 365 369 379,
	4	 1 6 13 20 29 32 38 40 47 50 51 58 61 72 74 75 107 108 113 114 123 124 126 131 132 134 139 141 148 152 153 155 156 157 158 160 162 165 167 169 170 176 180 185 187 188 189 196 197 198 199 201 202 203 205 208 210 211 216 219 220 221 222 223 224 229 231 239 241 244 246 248 249 250 251 255 256 264 265 266 267 268 271 274 275 276 279 283 284 286 292 295 296 297 299 300 303 304 320 326 327 334 346 348 350 354 359 360 361 362 363 366 374 375 385 392 394 395 396 398 403 404 409 412 414 415 416 417 418 420 424 436 437 440 441 443 444 445 447 448 450 451 453 454 455 456 457 458 459 460 461 463 464 465 466 469 470 472 475 476 477 478 479 482 483 484 487 488 489 490 493 496,
	5	 124 134 162 176 241 454 469 483,
	1	 20 32 40 50 58 61 75 108 113 124 134 152 160 162 165 176 199 210 219 220 239 241 246 248 264 304 348 359 363 385 424 440 447 454 459 460 461 463 464 469 483,
	8	 20 29 32 38 40 50 58 61 72 75 107 108 113 114 124 126 132 134 139 148 152 155 156 160 162 165 176 196 197 199 201 202 210 219 220 229 239 241 244 246 248 264 266 271 274 283 286 296 299 300 304 326 334 348 350 359 360 363 385 403 415 420 424 440 447 453 454 458 459 460 461 463 464 465 466 469 479 482 483 484 496,
	1	 20 32 40 50 58 61 75 108 113 124 152 160 162 165 170 199 210 219 220 239 246 248 264 279 304 348 359 363 385 424 440 447 454 459 460 461 463 464,
	2	 52 97 101 128 146 312 315 332 389 391,
	4	 443 450 488,
	1	 108 304 348 470,
	1	 20 32 50 108 160 210 304 348 424 470,
	1	 20 32 50 108 160 210 304 348 424 447 463 470,
	0	 20 32 40 50 58 61 75 108 113 152 160 165 170 199 210 219 220 239 246 248 264 279 304 348 359 363 385 424 440 447 459 460 461 463 464 470,
	1	 20 32 40 50 58 61 75 108 113 124 152 160 162 165 170 199 210 219 220 239 246 248 264 266 279 304 348 359 363 385 424 440 447 454 459 460 461 463 464 470,
	0	 2 3 7 14 17 18 20 21 29 30 31 32 33 34 38 40 50 55 56 58 60 61 62 63 64 68 69 70 71 73 75 108 112 113 115 116 121 124 125 127 130 133 134 136 142 143 144 147 151 152 159 160 161 162 165 170 176 182 183 186 192 193 195 197 199 201 204 209 210 213 217 219 220 232 234 237 238 239 240 241 243 246 247 248 264 266 273 277 278 279 283 298 301 302 304 322 323 328 329 333 334 345 348 351 353 355 358 359 363 364 365 367 368 369 370 373 377 379 382 385 386 387 397 399 400 413 423 424 425 426 431 433 438 439 440 447 452 454 459 460 461 462 463 464 467 469 470 471 474 480 483 484 491 492 494 495 496,
	4	 42 43 44 45 46 140 184 194 225 226 227 228 356 357 393 401 402 410 468 481 498 499 500,
	3	 4 8 9 10 12 19 22 23 24 25 26 35 36 37 39 41 42 43 44 45 46 48 49 52 53 57 59 76 77 78 79 80 81 82 83 84 85 86 87 88 89 90 91 92 93 94 95 96 97 98 99 100 101 102 103 104 105 106 109 110 111 117 118 119 128 129 137 138 140 145 146 149 150 163 164 168 172 173 174 175 177 178 179 181 184 190 191 194 200 206 207 212 215 225 226 227 228 233 235 245 252 253 254 257 258 259 260 261 262 263 269 270 281 282 285 287 288 289 290 291 293 294 305 307 308 309 310 311 312 313 314 315 316 317 318 319 321 324 325 330 331 332 336 337 338 339 340 341 342 343 344 347 349 356 357 371 372 378 383 384 388 389 390 391 393 401 402 406 407 408 410 411 421 422 427 428 429 430 432 434 435 468 481 485 486 497 498 499 500,
	4	 120 154 214 236 242 272 335 376 380 381 419 442,
	4	 5 11 15 16 28 120 122 154 166 171 214 230 236 242 272 306 335 376 380 381 405 419 442,
	3	 5 11 15 16 27 28 54 65 66 67 120 122 135 154 166 171 214 230 236 242 272 280 306 335 352 376 380 381 405 419 442 446 449 473,
	0	 265 284,
	0	 5 11 15 16 27 28 54 65 66 67 120 122 135 154 166 171 214 230 236 242 265 272 280 284 306 335 352 376 380 381 405 419 442 446 449 473,
	0	 4 5 8 9 10 11 12 15 16 19 22 23 24 25 26 27 28 35 36 37 39 41 42 43 44 45 46 48 49 52 53 54 57 59 65 66 67 76 77 78 79 80 81 82 83 84 85 86 87 88 89 90 91 92 93 94 95 96 97 98 99 100 101 102 103 104 105 106 109 110 111 117 118 119 120 122 128 129 135 137 138 140 145 146 149 150 154 163 164 166 168 171 172 173 174 175 177 178 179 181 184 190 191 194 200 206 207 212 214 215 225 226 227 228 230 233 235 236 242 245 252 253 254 257 258 259 260 261 262 263 265 269 270 272 280 281 282 284 285 287 288 289 290 291 293 294 305 306 307 308 309 310 311 312 313 314 315 316 317 318 319 321 324 325 330 331 332 335 336 337 338 339 340 341 342 343 344 347 349 352 356 357 371 372 376 378 380 381 383 384 388 389 390 391 393 401 402 405 406 407 408 410 411 419 421 422 427 428 429 430 432 434 435 442 446 449 468 473 481 485 486 497 498 499 500,
	0	 4 5 8 9 10 11 12 15 16 19 22 23 24 25 26 27 28 35 36 37 39 41 42 43 44 45 46 48 49 52 53 54 57 59 65 66 67 76 77 78 79 80 81 82 83 84 85 86 87 88 89 90 91 92 93 94 95 96 97 98 99 100 101 102 103 104 105 106 109 110 111 117 118 119 120 122 128 129 135 137 138 140 145 146 149 150 154 163 164 166 168 171 172 173 174 175 177 178 179 181 184 190 191 194 200 206 207 212 214 215 218 225 226 227 228 230 233 235 236 242 245 252 253 254 257 258 259 260 261 262 263 265 269 270 272 280 281 282 284 285 287 288 289 290 291 293 294 305 306 307 308 309 310 311 312 313 314 315 316 317 318 319 321 324 325 330 331 332 335 336 337 338 339 340 341 342 343 344 347 349 352 356 357 371 372 376 378 380 381 383 384 388 389 390 391 393 401 402 405 406 407 408 410 411 419 421 422 427 428 429 430 432 434 435 442 446 449 468 473 481 485 486 497 498 499 500,
	0	 1 6 13 47 51 72 74 107 114 123 126 131 132 139 141 148 153 155 156 157 158 167 169 180 185 187 188 189 196 198 202 203 205 208 211 216 221 222 223 224 229 231 244 249 250 251 255 256 267 268 271 274 275 276 286 292 295 296 297 299 300 303 320 326 327 346 350 354 360 361 362 366 374 375 392 394 395 396 398 403 404 409 412 414 415 416 417 418 420 436 437 441 443 444 445 448 450 451 453 455 456 457 458 465 466 472 475 476 477 478 479 482 487 488 489 490 493,
	0	 1 6 13 47 51 74 123 131 141 153 157 158 167 169 180 185 187 188 189 198 203 205 208 211 216 221 222 223 224 231 249 250 251 255 256 267 268 275 276 292 295 297 303 320 327 346 354 361 362 366 374 375 392 394 395 396 398 404 409 412 414 416 417 418 436 437 441 443 444 445 448 450 451 455 456 457 472 475 476 477 478 487 488 489 490 493,
	0	 1 13 47 51 74 123 131 141 153 157 167 169 180 185 187 188 189 198 203 205 208 211 221 222 223 224 231 249 250 251 255 256 267 268 275 276 292 297 303 320 327 346 354 361 362 366 374 375 392 394 395 396 398 404 409 412 414 416 417 418 436 437 441 444 445 448 451 455 456 457 475 476 477 487 489 490 493,
	1	 123 493,
	1	 1 13 47 51 74 131 141 153 157 167 169 180 185 187 188 189 198 203 205 208 211 221 222 223 224 231 249 250 251 255 256 267 268 275 276 292 297 303 320 327 346 354 361 362 366 374 375 392 394 395 396 398 404 409 412 414 416 417 418 436 437 441 444 445 448 451 455 456 457 475 476 477 487 489 490,
	4	 2 3 7 14 30 55 56 70 133 136 161 162 329 433 474 495,
	0	 2 3 7 14 30 55 56 70 133 136 161 162 329 433 454 474 495,
	1	 2 3 7 14 30 55 56 70 124 133 136 161 162 329 433 454 474 495,
	2	 2 3 7 14 20 29 30 32 38 40 50 55 56 58 61 70 75 108 113 124 133 134 136 152 160 161 162 165 170 176 197 199 201 210 219 220 239 241 246 248 264 266 279 283 304 329 334 348 359 363 385 424 433 440 447 454 459 460 461 463 464 469 470 474 483 484 495 496,
	4	 120 154 214 218 236 242 272 376 380 381 419 442,
	0	 4 8 9 10 12 19 22 23 24 25 26 35 36 37 39 41 42 43 44 45 46 48 49 52 53 57 59 76 77 78 79 80 81 82 83 84 85 86 87 88 89 90 91 92 93 94 95 96 97 98 99 100 101 102 103 104 105 106 109 110 111 117 118 119 120 128 129 130 137 138 140 145 146 149 150 151 154 163 164 168 172 173 174 175 177 178 179 181 184 190 191 194 200 206 207 212 214 215 218 225 226 227 228 233 235 236 242 245 252 253 254 257 258 259 260 261 262 263 269 270 272 281 282 285 287 288 289 290 291 293 294 305 307 308 309 310 311 312 313 314 315 316 317 318 319 321 324 325 330 331 332 333 335 336 337 338 339 340 341 342 343 344 347 349 356 357 371 372 376 378 380 381 383 384 388 389 390 391 393 401 402 406 407 408 410 411 419 421 422 427 428 429 430 432 434 435 442 468 481 485 486 491 492 497 498 499 500,
	3	 17 18 31 60 62 63 64 142 147 247 273 278 358 367 368 413 426 452 462 471,
	2	 17 18 21 31 60 62 63 64 69 73 115 116 121 125 142 143 147 186 204 213 232 234 237 238 243 247 273 277 278 298 301 351 353 355 358 365 367 368 369 370 373 379 397 413 423 426 452 462 471 494,
	1	 1 6 13 47 51 71 72 74 107 114 123 126 131 132 139 141 148 153 155 156 157 158 167 169 180 185 187 188 189 192 196 198 202 203 205 208 211 216 217 221 222 223 224 229 231 244 249 250 251 255 256 267 268 271 274 275 276 284 286 292 295 296 297 299 300 303 320 326 327 346 350 354 360 361 362 366 374 375 392 394 395 396 398 403 404 409 412 414 415 416 417 418 420 436 437 441 443 444 445 448 450 451 453 455 456 457 458 465 466 472 475 476 477 478 479 480 482 487 488 489 490 493,
	3	 1 6 13 47 51 71 74 131 141 153 157 158 167 169 180 185 187 188 189 192 198 203 205 208 211 216 217 221 222 223 224 231 249 250 251 255 256 267 268 275 276 292 295 297 303 320 327 346 354 361 362 366 374 375 392 394 395 396 398 404 409 412 414 416 417 418 436 437 443 444 445 448 450 451 455 456 457 472 475 476 477 478 480 487 488 489 490,
	2	 47 71 192 217 396 480,
	0	 4 8 9 10 12 19 22 23 24 25 26 35 36 37 39 41 42 43 44 45 46 48 49 52 53 57 59 76 77 78 79 80 81 82 83 84 85 86 87 88 89 90 91 92 93 94 95 96 97 98 99 100 101 102 103 104 105 106 109 110 111 117 118 119 128 129 137 138 140 145 146 149 150 163 164 168 172 173 174 175 177 178 179 181 184 190 191 194 200 206 207 212 215 225 226 227 228 233 235 245 252 253 254 257 258 259 260 261 262 263 265 269 270 281 282 285 287 288 289 290 291 293 294 305 307 308 309 310 311 312 313 314 315 316 317 318 319 321 324 325 330 331 332 336 337 338 339 340 341 342 343 344 347 349 356 357 371 372 378 383 384 388 389 390 391 393 401 402 406 407 408 410 411 421 422 427 428 429 430 432 434 435 468 481 485 486 497 498 499 500,
	1	 4 5 8 9 10 11 12 15 16 19 22 23 24 25 26 27 28 35 36 37 39 41 42 43 44 45 46 48 49 52 53 54 57 59 65 66 67 76 77 78 79 80 81 82 83 84 85 86 87 88 89 90 91 92 93 94 95 96 97 98 99 100 101 102 103 104 105 106 109 110 111 117 118 119 120 122 128 129 135 137 138 140 145 146 149 150 154 163 164 166 168 171 172 173 174 175 177 178 179 181 184 190 191 194 200 206 207 212 214 215 225 226 227 228 230 233 235 236 242 245 252 253 254 257 258 259 260 261 262 263 265 269 270 272 280 281 282 285 287 288 289 290 291 293 294 305 306 307 308 309 310 311 312 313 314 315 316 317 318 319 321 324 325 330 331 332 335 336 337 338 339 340 341 342 343 344 347 349 352 356 357 371 372 376 378 380 381 383 384 388 389 390 391 393 401 402 405 406 407 408 410 411 419 421 422 427 428 429 430 432 434 435 442 446 449 468 473 481 485 486 497 498 499 500,
	0	 47 123 284 396 441 493,
	0	 1 6 13 20 29 32 38 40 50 51 58 61 72 74 75 107 108 113 114 124 126 131 132 134 139 141 148 152 153 155 156 157 158 160 162 165 167 169 170 176 180 185 187 188 189 196 197 198 199 201 202 203 205 208 210 211 216 219 220 221 222 223 224 229 231 239 241 244 246 248 249 250 251 255 256 264 266 267 268 271 274 275 276 279 283 286 292 295 296 297 299 300 303 304 320 326 327 334 346 348 350 354 359 360 361 362 363 366 374 375 385 392 394 395 398 403 404 409 412 414 415 416 417 418 420 424 436 437 440 443 444 445 447 448 450 451 453 454 455 456 457 458 459 460 461 463 464 465 466 469 472 475 476 477 478 479 482 483 484 487 488 489 490 496,
	0	 1 6 13 20 29 32 38 40 50 51 58 61 72 74 75 107 108 113 114 126 131 132 134 139 141 148 152 153 155 156 157 158 160 165 167 169 170 176 180 185 187 188 189 196 197 198 199 201 202 203 205 208 210 211 216 219 220 221 222 223 224 229 231 239 241 244 246 248 249 250 251 255 256 264 267 268 271 274 275 276 279 283 286 292 295 296 297 299 300 303 304 320 326 327 334 346 348 350 354 359 360 361 362 363 366 374 375 385 392 394 395 398 403 404 409 412 414 415 416 417 418 420 424 436 437 440 443 444 445 447 448 450 451 453 455 456 457 458 459 460 461 463 464 465 466 469 472 475 476 477 478 479 482 483 484 487 488 489 490 496,
	0	 1 6 13 20 32 40 50 51 58 61 74 75 108 113 131 134 141 152 153 157 158 160 165 167 169 170 176 180 185 187 188 189 198 199 203 205 208 210 211 216 219 220 221 222 223 224 231 239 241 246 248 249 250 251 255 256 264 267 268 275 276 279 292 295 297 303 304 320 327 346 348 354 359 361 362 363 366 374 375 385 392 394 395 398 404 409 412 414 416 417 418 424 436 437 440 443 444 445 447 448 450 451 455 456 457 459 460 461 463 464 469 472 475 476 477 478 483 487 488 489 490,
	3	 2 3 7 14 30 55 56 70 133 136 161 162 266 329 433 474 495,
	3	 2 3 7 14 30 55 56 70 124 133 136 161 162 266 329 433 474 495,
	1	 170 241 279,
	1	 454 483,
	3	 170 241 279 454 483,
	1	 2 3 7 14 30 55 56 70 124 133 136 161 162 170 241 266 279 329 433 454 474 483 495,
	0	 40 176,
	2	 40 176 469,
	2	 40 75 176 246 248 264 459 460 461 469,
	2	 40 58 75 176 239 246 248 264 359 459 460 461 469,
	1	 20 32 40 50 58 75 108 160 176 210 239 246 248 264 304 348 359 424 447 459 460 461 463 469,
	4	 134 470,
	1	 20 32 40 50 58 75 108 134 160 176 210 239 246 248 264 304 348 359 424 447 459 460 461 463 469 470,
	0	 20 29 32 38 40 50 58 75 108 134 160 176 197 201 210 239 246 248 264 283 304 334 348 359 424 447 459 460 461 463 469 470 484 496,
	1	 2 3 7 14 20 29 30 32 38 40 50 55 56 58 70 75 108 124 133 134 136 160 161 162 170 176 197 201 210 239 241 246 248 264 266 279 283 304 329 334 348 359 424 433 447 454 459 460 461 463 469 470 474 483 484 495 496,
	4	 4 81 252 305 340 342 411 428,
	4	 4 76 81 168 235 252 287 294 305 340 342 411 428 429 430,
	5	 8 12 173 174 263 281 325 343 427 432,
	4	 8 12 105 173 174 215 263 281 325 343 427 432,
	2	 8 9 12 105 173 174 215 233 263 281 293 325 336 343 427 432,
	3	 8 9 12 57 59 82 83 84 95 105 138 173 174 190 191 215 233 263 281 293 321 325 336 337 338 343 427 432 434 435,
	1	 69 121 125 213 234 237 243 277 298 353 355 365 379,
	1	 69 121 125 186 213 234 237 243 277 298 301 353 355 365 373 379 397,
	1	 69 73 116 121 125 143 186 204 213 232 234 237 243 277 298 301 351 353 355 365 370 373 379 397,
	0	 127 328 386 387 431,
	1	 1 6 13 47 51 61 71 72 74 107 113 114 123 126 131 132 139 141 148 152 153 155 156 157 158 165 167 169 180 185 187 188 189 192 196 198 199 202 203 205 208 211 216 217 219 220 221 222 223 224 229 231 244 249 250 251 255 256 267 268 271 274 275 276 284 286 292 295 296 297 299 300 303 320 326 327 346 350 354 360 361 362 363 366 374 375 385 392 394 395 396 398 403 404 409 412 414 415 416 417 418 420 436 437 440 441 443 444 445 448 450 451 453 455 456 457 458 464 465 466 472 475 476 477 478 479 480 482 487 488 489 490 493,
	1	 1 6 13 47 51 61 71 74 113 123 131 141 152 153 157 158 165 167 169 180 185 187 188 189 192 198 199 203 205 208 211 216 217 219 220 221 222 223 224 231 249 250 251 255 256 267 268 275 276 284 292 295 297 303 320 327 346 354 361 362 363 366 374 375 385 392 394 395 396 398 404 409 412 414 416 417 418 436 437 440 441 443 444 445 448 450 451 455 456 457 464 472 475 476 477 478 480 487 488 489 490 493,
	12	 284 441,
	0	 4 8 9 12 81 233 293 305 325 336 340 342 411 427 428,
	2	 48 49 53 102 129 145 308 311 314 316 317 318 319 331 388 390,
	2	 22 48 49 53 102 129 145 206 260 307 308 309 311 314 316 317 318 319 330 331 347 349 388 390 421,
	6	 2 3 7 14 30 33 55 56 70 133 136 161 182 183 193 329 433 439 467 474 495,
	1	 147 240 278 413 462,
	1	 2 3 5 7 11 14 15 16 17 18 21 28 30 31 33 34 55 56 60 62 63 64 68 69 70 71 73 112 115 116 121 122 125 127 130 133 136 142 143 144 147 151 159 161 166 171 182 183 186 192 193 195 204 209 213 217 230 232 234 237 238 240 243 247 273 277 278 298 301 302 306 322 323 328 329 333 345 351 353 355 358 364 365 367 368 369 370 373 377 379 382 386 387 397 399 400 405 413 423 425 426 431 433 438 439 452 462 467 471 474 480 491 492 494 495,
	3	 4 9 81 293 305 336 340 342 411,
	18	 88 89 91 94 269 384 406,
	2	 4 8 9 10 12 19 22 23 24 25 26 35 36 37 39 41 42 43 44 45 46 48 49 52 53 57 59 76 77 78 79 80 81 82 83 84 85 86 87 88 89 90 91 92 93 94 95 96 97 98 99 100 101 102 103 104 105 106 109 110 111 117 118 119 120 128 129 137 138 140 145 146 149 150 154 163 164 168 172 173 174 175 177 178 179 181 184 190 191 194 200 206 207 212 214 215 225 226 227 228 233 235 236 242 245 252 253 254 257 258 259 260 261 262 263 269 270 272 281 282 285 287 288 289 290 291 293 294 305 307 308 309 310 311 312 313 314 315 316 317 318 319 321 324 325 330 331 332 335 336 337 338 339 340 341 342 343 344 347 349 356 357 371 372 376 378 380 381 383 384 388 389 390 391 393 401 402 406 407 408 410 411 419 421 422 427 428 429 430 432 434 435 442 468 481 485 486 497 498 499 500,
	1	 4 8 9 10 12 19 22 23 24 25 26 27 35 36 37 39 41 42 43 44 45 46 48 49 52 53 54 57 59 65 66 67 76 77 78 79 80 81 82 83 84 85 86 87 88 89 90 91 92 93 94 95 96 97 98 99 100 101 102 103 104 105 106 109 110 111 117 118 119 120 128 129 135 137 138 140 145 146 149 150 154 163 164 168 172 173 174 175 177 178 179 181 184 190 191 194 200 206 207 212 214 215 225 226 227 228 233 235 236 242 245 252 253 254 257 258 259 260 261 262 263 269 270 272 280 281 282 285 287 288 289 290 291 293 294 305 307 308 309 310 311 312 313 314 315 316 317 318 319 321 324 325 330 331 332 335 336 337 338 339 340 341 342 343 344 347 349 352 356 357 371 372 376 378 380 381 383 384 388 389 390 391 393 401 402 406 407 408 410 411 419 421 422 427 428 429 430 432 434 435 442 446 449 468 473 481 485 486 497 498 499 500,
	2	 4 8 9 10 12 19 22 23 24 25 26 27 35 36 37 39 41 42 43 44 45 46 48 49 52 53 54 57 59 65 66 67 76 77 78 79 80 81 82 83 84 85 86 87 88 89 90 91 92 93 94 95 96 97 98 99 100 101 102 103 104 105 106 109 110 111 117 118 119 120 128 129 135 137 138 140 145 146 149 150 154 163 164 168 172 173 174 175 177 178 179 181 184 190 191 194 200 206 207 212 214 215 218 225 226 227 228 233 235 236 242 245 252 253 254 257 258 259 260 261 262 263 269 270 272 280 281 282 285 287 288 289 290 291 293 294 305 307 308 309 310 311 312 313 314 315 316 317 318 319 321 324 325 330 331 332 335 336 337 338 339 340 341 342 343 344 347 349 352 356 357 371 372 376 378 380 381 383 384 388 389 390 391 393 401 402 406 407 408 410 411 419 421 422 427 428 429 430 432 434 435 442 446 449 468 473 481 485 486 497 498 499 500,
	1	 5 11 15 16 27 28 54 65 66 67 120 122 135 154 166 171 214 230 236 242 265 272 280 306 335 352 376 380 381 405 419 442 446 449 473,
	1	 5 11 15 16 27 28 54 65 66 67 120 122 135 154 166 171 214 218 230 236 242 265 272 280 306 335 352 376 380 381 405 419 442 446 449 473,
	0	 20 32 50 108 124 160 162 210 266 304 348 424 447 454 463 470,
	0	 40 58 61 75 113 134 152 165 170 176 199 219 220 239 241 246 248 264 279 359 363 385 440 459 460 461 464 469 483,
	8	 4 8 81 305 340 342 411,
	8	 4 8 12 81 305 325 340 342 411 427 428,
	12	 9 173 174 233 263 281 293 336 343 432,
	1	 130 140 151 333 491 492,
	0	 34 112 386 387 438,
	1	 34 112 127 386 387 438,
	4	 34 112 127 328 345 386 387 438,
	2	 18 31 60 62 63 142 147 247 273 278 367 368 413 426 452 462 471,
	0	 4 8 9 12 81 233 252 293 305 325 336 340 342 411 427 428,
	8	 34 112 127 328 386 387 431 438,
	5	 195 345,
	0	 42 43 44 45 46 123 184 194 225 226 227 228 356 357 393 401 402 410 468 481 498 499 500,
	0	 42 43 44 45 46 123 140 184 194 225 226 227 228 356 357 393 401 402 410 468 481 498 499 500,
	0	 42 43 44 45 46 123 140 184 194 225 226 227 228 335 356 357 393 401 402 410 468 481 498 499 500,
	1	 4 5 8 9 10 11 12 15 16 19 22 23 24 25 26 27 28 35 36 37 39 41 42 43 44 45 46 48 49 52 53 54 57 59 65 66 67 76 77 78 79 80 81 82 83 84 85 86 87 88 89 90 91 92 93 94 95 96 97 98 99 100 101 102 103 104 105 106 109 110 111 117 118 119 120 122 123 128 129 135 137 138 140 145 146 149 150 154 163 164 166 168 171 172 173 174 175 177 178 179 181 184 190 191 194 200 206 207 212 214 215 218 225 226 227 228 230 233 235 236 242 245 252 253 254 257 258 259 260 261 262 263 265 269 270 272 280 281 282 285 287 288 289 290 291 293 294 305 306 307 308 309 310 311 312 313 314 315 316 317 318 319 321 324 325 330 331 332 335 336 337 338 339 340 341 342 343 344 347 349 352 356 357 371 372 376 378 380 381 383 384 388 389 390 391 393 401 402 405 406 407 408 410 411 419 421 422 427 428 429 430 432 434 435 442 446 449 468 470 473 481 485 486 497 498 499 500,
	4	 108 210 304 348,
	1	 1 6 13 29 38 47 51 72 74 107 114 126 131 132 139 141 148 153 155 156 157 158 167 169 180 185 187 188 189 196 197 198 201 202 203 205 208 211 216 221 222 223 224 229 231 244 249 250 251 255 256 267 268 271 274 275 276 283 284 286 292 295 296 297 299 300 303 320 326 327 334 346 350 354 360 361 362 366 374 375 392 394 395 396 398 403 404 409 412 414 415 416 417 418 420 436 437 441 443 444 445 448 450 451 453 455 456 457 458 465 466 472 475 476 477 478 479 482 484 487 488 489 490 493 496,
	1	 22 23 48 49 52 53 79 80 86 87 88 89 90 91 92 93 94 97 101 102 104 109 110 111 128 129 145 146 149 150 163 164 175 177 178 179 206 207 212 260 261 269 270 288 289 307 308 309 310 311 312 313 314 315 316 317 318 319 330 331 332 339 347 349 383 384 388 389 390 391 406 407 421 422 485 486,
	1	 22 23 48 49 52 53 79 80 85 86 87 88 89 90 91 92 93 94 97 101 102 104 109 110 111 128 129 145 146 149 150 163 164 172 175 177 178 179 181 206 207 212 259 260 261 269 270 288 289 307 308 309 310 311 312 313 314 315 316 317 318 319 324 330 331 332 339 347 349 378 383 384 388 389 390 391 406 407 421 422 485 486,
	2	 75 176 246 248 264 459 460 461 469,
	2	 58 75 176 239 246 248 264 359 459 460 461 469,
	2	 40 58 61 75 113 152 165 176 199 219 220 239 246 248 264 359 363 385 440 459 460 461 464 469,
	2	 20 32 40 50 58 61 75 108 113 152 160 165 176 199 210 219 220 239 246 248 264 304 348 359 363 385 424 440 447 459 460 461 463 464 469,
	2	 20 32 40 50 58 61 75 108 113 134 152 160 165 176 199 210 219 220 239 246 248 264 304 348 359 363 385 424 440 447 459 460 461 463 464 469 470,
	3	 241 483,
	3	 241 454 483,
	1	 20 32 40 50 58 61 75 108 113 134 152 160 165 170 176 199 210 219 220 239 241 246 248 264 279 304 348 359 363 385 424 440 447 454 459 460 461 463 464 469 470 483,
	2	 4 8 9 10 12 19 22 23 24 25 26 35 36 37 39 41 42 43 44 45 46 48 49 52 53 57 59 76 77 78 79 80 81 82 83 84 85 86 87 88 89 90 91 92 93 94 95 96 97 98 99 100 101 102 103 104 105 106 109 110 111 117 118 119 128 129 130 137 138 140 145 146 149 150 151 163 164 168 172 173 174 175 177 178 179 181 184 190 191 194 200 206 207 212 215 218 225 226 227 228 233 235 245 252 253 254 257 258 259 260 261 262 263 269 270 281 282 285 287 288 289 290 291 293 294 305 307 308 309 310 311 312 313 314 315 316 317 318 319 321 324 325 330 331 332 333 335 336 337 338 339 340 341 342 343 344 347 349 356 357 371 372 378 383 384 388 389 390 391 393 401 402 406 407 408 410 411 421 422 427 428 429 430 432 434 435 468 481 485 486 491 492 497 498 499 500,
	5	 5 11 15 16 27 28 54 65 66 67 120 122 135 154 166 171 214 230 236 242 265 272 280 306 352 376 380 381 405 419 442 446 449 473,
	1	 6 71 123 158 192 216 217 295 443 450 472 478 480 488,
	1	 1 13 47 51 74 131 141 153 157 167 169 180 185 187 188 189 198 203 205 208 211 221 222 223 224 231 249 250 251 255 256 267 268 275 276 284 292 297 303 320 327 346 354 361 362 366 374 375 392 394 395 396 398 404 409 412 414 416 417 418 436 437 441 444 445 448 451 455 456 457 475 476 477 487 489 490 493,
	1	 131 157 167 180 205 211 223 275 297 320 354 374 375 398 409 436 437 444 455 456 457 475 476 489 490,
	2	 22 23 48 49 52 53 79 80 85 87 88 89 90 91 92 93 94 97 101 102 104 109 110 111 128 129 145 146 149 150 163 164 172 175 177 178 179 206 207 212 260 261 262 269 270 288 289 307 308 309 310 311 312 313 314 315 316 317 318 319 330 331 332 347 349 378 383 384 388 389 390 391 406 407 421 422 485 486,
	0	 27 54 65 66 67 120 135 154 214 236 242 272 280 352 376 380 381 419 442 446 449 473,
	1	 61 152 165 170 199 219 220 279 385 440 464,
	1	 61 75 152 165 170 199 219 220 246 248 264 279 385 440 459 460 461 464,
	1	 58 61 75 152 165 170 199 219 220 239 246 248 264 279 359 385 440 459 460 461 464,
	1	 20 32 50 58 61 75 108 152 160 165 170 199 210 219 220 239 246 248 264 279 304 348 359 385 424 440 447 459 460 461 463 464,
	1	 40 113 134 176 241 363 469 483,
	0	 2 3 7 14 20 29 30 32 33 34 38 40 50 55 56 58 61 68 70 71 75 108 112 113 124 127 130 133 134 136 144 151 152 159 160 161 162 165 170 176 182 183 192 193 195 197 199 201 209 210 217 219 220 239 241 246 248 264 266 279 283 302 304 322 323 328 329 333 334 345 348 359 363 377 382 385 386 387 399 424 431 433 438 439 440 447 454 459 460 461 463 464 467 469 470 474 480 483 484 491 492 495 496,
	1	 22 48 49 53 102 104 111 129 145 150 175 206 260 307 308 309 311 314 316 317 318 319 330 331 347 349 388 390 421 485,
	0	 4 8 9 10 12 19 22 23 24 25 26 35 36 37 39 41 42 43 44 45 46 48 49 52 53 57 59 76 77 78 79 80 81 82 83 84 85 86 87 88 89 90 91 92 93 94 95 96 97 98 99 100 101 102 103 104 105 106 109 110 111 117 118 119 128 129 137 138 140 145 146 149 150 163 164 168 172 173 174 175 177 178 179 181 184 190 191 194 200 206 207 212 215 218 225 226 227 228 233 235 245 252 253 254 257 258 259 260 261 262 263 269 270 281 282 285 287 288 289 290 291 293 294 305 307 308 309 310 311 312 313 314 315 316 317 318 319 321 324 325 330 331 332 336 337 338 339 340 341 342 343 344 347 349 356 357 371 372 378 383 384 388 389 390 391 393 401 402 406 407 408 410 411 421 422 427 428 429 430 432 434 435 468 481 485 486 497 498 499 500,
	1	 1 2 3 6 7 13 14 20 29 30 32 33 34 38 40 47 50 51 55 56 58 61 68 70 71 72 74 75 107 108 112 113 114 123 124 126 127 130 131 132 133 134 136 139 141 144 148 151 152 153 155 156 157 158 159 160 161 162 165 167 169 170 176 180 182 183 185 187 188 189 192 193 195 196 197 198 199 201 202 203 205 208 209 210 211 216 217 219 220 221 222 223 224 229 231 239 241 244 246 248 249 250 251 255 256 264 266 267 268 271 274 275 276 279 283 284 286 292 295 296 297 299 300 302 303 304 320 322 323 326 327 328 329 333 334 345 346 348 350 354 359 360 361 362 363 366 374 375 377 382 385 386 387 392 394 395 396 398 399 403 404 409 412 414 415 416 417 418 420 424 431 433 436 437 438 439 440 441 443 444 445 447 448 450 451 453 454 455 456 457 458 459 460 461 463 464 465 466 467 469 470 472 474 475 476 477 478 479 480 482 483 484 487 488 489 490 491 492 493 495 496,
	0	 20 29 32 38 40 50 58 61 75 108 113 134 152 160 165 176 197 199 201 210 219 220 239 246 248 264 283 304 334 348 359 363 385 424 440 447 459 460 461 463 464 469 470 484 496,
	2	 8 9 12 105 173 174 215 263 281 293 325 336 343 427 432,
	0	 97 149,
	0	 52 97 101 128 146 149 312 315 332 389 391,
	0	 23 52 97 101 128 146 149 261 310 312 315 332 389 391,
	1	 4 8 9 10 12 19 22 23 24 25 26 35 36 37 39 41 48 49 52 53 57 59 76 77 78 79 80 81 82 83 84 85 86 87 88 89 90 91 92 93 94 95 96 97 98 99 100 101 102 103 104 105 106 109 110 111 117 118 119 128 129 130 137 138 140 145 146 149 150 151 163 164 168 172 173 174 175 177 178 179 181 190 191 200 206 207 212 215 233 235 245 252 253 254 257 258 259 260 261 262 263 269 270 281 282 285 287 288 289 290 291 293 294 305 307 308 309 310 311 312 313 314 315 316 317 318 319 321 324 325 330 331 332 333 335 336 337 338 339 340 341 342 343 344 347 349 371 372 378 383 384 388 389 390 391 406 407 408 411 421 422 427 428 429 430 432 434 435 485 486 491 492 497,
	0	 1 2 3 6 7 13 14 20 29 30 32 38 40 47 50 51 55 56 58 61 70 72 74 75 107 108 113 114 123 124 126 131 132 133 134 136 139 141 148 152 153 155 156 157 158 160 161 162 165 167 169 170 176 180 185 187 188 189 196 197 198 199 201 202 203 205 208 210 211 216 219 220 221 222 223 224 229 231 239 241 244 246 248 249 250 251 255 256 264 266 267 268 271 274 275 276 279 283 284 286 292 295 296 297 299 300 303 304 320 326 327 329 334 346 348 350 354 359 360 361 362 363 366 374 375 385 392 394 395 396 398 403 404 409 412 414 415 416 417 418 420 424 433 436 437 440 441 443 444 445 447 448 450 451 453 454 455 456 457 458 459 460 461 463 464 465 466 469 470 472 474 475 476 477 478 479 482 483 484 487 488 489 490 493 495 496,
	2	 59 76 82 95 168 235 287 294 321 337 338 429 430,
	1	 4 8 9 12 59 76 81 82 95 105 168 173 174 215 233 235 252 263 281 287 293 294 305 321 325 336 337 338 340 342 343 411 427 428 429 430 432,
	0	 22 23 48 49 52 53 87 90 92 93 97 101 102 104 128 129 145 146 149 206 207 260 261 270 307 308 309 310 311 312 314 315 316 317 318 319 330 331 332 347 349 383 388 389 390 391 407 421 422,
	0	 4 8 9 10 12 19 22 23 24 25 26 35 36 37 39 41 48 49 52 53 57 59 65 76 77 78 79 80 81 82 83 84 85 86 87 88 89 90 91 92 93 94 95 96 97 98 99 100 101 102 103 104 105 106 109 110 111 117 118 119 128 129 137 138 145 146 149 150 163 164 168 172 173 174 175 177 178 179 181 190 191 200 206 207 212 215 233 235 245 252 253 254 257 258 259 260 261 262 263 269 270 281 282 285 287 288 289 290 291 293 294 305 307 308 309 310 311 312 313 314 315 316 317 318 319 321 324 325 330 331 332 336 337 338 339 340 341 342 343 344 347 349 371 372 378 383 384 388 389 390 391 406 407 408 411 421 422 427 428 429 430 432 434 435 446 449 485 486 497,
	0	 4 8 9 10 12 19 22 23 24 25 26 27 35 36 37 39 41 48 49 52 53 57 59 65 66 67 76 77 78 79 80 81 82 83 84 85 86 87 88 89 90 91 92 93 94 95 96 97 98 99 100 101 102 103 104 105 106 109 110 111 117 118 119 128 129 137 138 145 146 149 150 163 164 168 172 173 174 175 177 178 179 181 190 191 200 206 207 212 215 233 235 245 252 253 254 257 258 259 260 261 262 263 269 270 280 281 282 285 287 288 289 290 291 293 294 305 307 308 309 310 311 312 313 314 315 316 317 318 319 321 324 325 330 331 332 336 337 338 339 340 341 342 343 344 347 349 352 371 372 378 383 384 388 389 390 391 406 407 408 411 421 422 427 428 429 430 432 434 435 446 449 473 485 486 497,
	0	 54 120 135 154 214 236 242 272 376 380 381 419 442,
	0	 5 11 15 16 28 54 120 122 135 154 166 171 214 230 236 242 272 306 376 380 381 405 419 442,
	0	 5 11 15 16 28 54 120 122 135 154 166 171 214 218 230 236 242 272 306 376 380 381 405 419 442,
	0	 17 18 21 31 60 62 63 64 69 73 115 116 121 125 140 142 143 147 186 193 204 213 232 234 237 238 240 243 247 273 277 278 298 301 335 351 353 355 358 364 365 367 368 369 370 373 379 397 400 413 423 425 426 439 452 462 471 494,
	1	 29 38 197 201 265 283 334 470 484 496,
	1	 346 404 412,
	0	 20 32 50 58 108 160 210 239 304 348 359 424 447 463,
	1	 59 82 95 106 282 321 337 338 344,
	0	 57 59 82 83 84 95 106 138 190 191 233 282 321 337 338 344 434 435,
	1	 4 8 9 12 57 59 81 82 83 84 95 105 106 138 173 174 190 191 215 233 252 263 281 282 293 305 321 325 336 337 338 340 342 343 344 411 427 428 432 434 435,
	2	 4 8 9 12 57 59 76 81 82 83 84 95 105 106 138 168 173 174 190 191 215 233 235 252 263 281 282 287 293 294 305 321 325 336 337 338 340 342 343 344 411 427 428 429 430 432 434 435,
	1	 120 130 151 154 214 236 242 272 333 376 380 381 419 442 491 492,
	0	 4 8 9 10 12 19 22 23 24 25 26 35 36 37 39 41 42 43 44 45 46 48 49 52 53 57 59 76 77 78 79 80 81 82 83 84 85 86 87 88 89 90 91 92 93 94 95 96 97 98 99 100 101 102 103 104 105 106 109 110 111 117 118 119 120 128 129 130 137 138 140 145 146 149 150 151 154 163 164 168 172 173 174 175 177 178 179 181 184 190 191 194 200 206 207 212 214 215 225 226 227 228 233 235 236 242 245 252 253 254 257 258 259 260 261 262 263 269 270 272 281 282 285 287 288 289 290 291 293 294 305 307 308 309 310 311 312 313 314 315 316 317 318 319 321 324 325 330 331 332 333 335 336 337 338 339 340 341 342 343 344 347 349 356 357 371 372 376 378 380 381 383 384 388 389 390 391 393 401 402 406 407 408 410 411 419 421 422 427 428 429 430 432 434 435 442 468 481 485 486 491 492 497 498 499 500,
	0	 4 8 9 10 12 19 22 23 24 25 26 27 35 36 37 39 41 42 43 44 45 46 48 49 52 53 54 57 59 65 66 67 76 77 78 79 80 81 82 83 84 85 86 87 88 89 90 91 92 93 94 95 96 97 98 99 100 101 102 103 104 105 106 109 110 111 117 118 119 120 128 129 130 135 137 138 140 145 146 149 150 151 154 163 164 168 172 173 174 175 177 178 179 181 184 190 191 194 200 206 207 212 214 215 225 226 227 228 233 235 236 242 245 252 253 254 257 258 259 260 261 262 263 265 269 270 272 280 281 282 285 287 288 289 290 291 293 294 305 307 308 309 310 311 312 313 314 315 316 317 318 319 321 324 325 330 331 332 333 335 336 337 338 339 340 341 342 343 344 347 349 352 356 357 371 372 376 378 380 381 383 384 388 389 390 391 393 401 402 406 407 408 410 411 419 421 422 427 428 429 430 432 434 435 442 446 449 468 473 481 485 486 491 492 497 498 499 500,
	0	 5 11 15 16 28 122 166 171 218 230 306 405,
	0	 4 81 105 215 252 305 340 342 411,
	0	 8 9 12 173 174 233 263 281 293 325 336 343 427 428 432,
	1	 77 78 118 253,
	1	 36 37,
	1	 35 36 37,
	1	 19 24 26 35 36 37 39 41 245 285 290 371,
	1	 10 19 24 25 26 35 36 37 39 41 77 78 98 99 100 103 117 118 119 137 200 245 253 254 257 258 285 290 291 341 371 372 408 497,
	3	 5 11 15 16 27 28 54 65 66 67 122 135 166 171 230 280 306 352 405 446 449 473,
	1	 75 246 248 459,
	0	 20 32 38 40 50 58 61 75 108 113 124 134 152 160 162 165 170 176 199 201 210 219 220 239 241 246 248 264 266 279 304 348 359 363 385 424 440 447 454 459 460 461 463 464 469 483 484,
	0	 2 3 7 14 17 18 20 21 30 31 32 33 34 38 40 50 55 56 58 60 61 62 63 64 68 69 70 71 73 75 108 112 113 115 116 121 124 125 127 130 133 134 136 142 143 144 147 151 152 159 160 161 162 165 170 176 182 183 186 192 193 195 199 201 204 209 210 213 217 219 220 232 234 237 238 239 240 241 243 246 247 248 264 266 273 277 278 279 298 301 302 304 322 323 328 329 333 345 348 351 353 355 358 359 363 364 365 367 368 369 370 373 377 379 382 385 386 387 397 399 400 413 423 424 425 426 431 433 438 439 440 447 452 454 459 460 461 462 463 464 467 469 471 474 480 483 484 491 492 494 495,
	1	 179 288,
	1	 1 6 13 29 47 51 72 74 107 114 123 126 131 132 139 141 148 153 155 156 157 158 167 169 180 185 187 188 189 196 197 198 202 203 205 208 211 216 221 222 223 224 229 231 244 249 250 251 255 256 267 268 271 274 275 276 283 284 286 292 295 296 297 299 300 303 320 326 327 334 346 350 354 360 361 362 366 374 375 392 394 395 396 398 403 404 409 412 414 415 416 417 418 420 436 437 441 443 444 445 448 450 451 453 455 456 457 458 465 466 472 475 476 477 478 479 482 487 488 489 490 493 496,
	2	 29 72 107 114 126 132 139 148 155 156 196 197 202 229 244 271 274 283 286 296 299 300 326 334 350 360 403 415 420 453 458 465 466 479 482 496,
	1	 2 3 7 14 30 34 55 56 68 70 71 112 127 130 133 136 144 151 159 161 192 195 209 217 302 322 323 328 329 333 345 377 382 386 387 399 431 433 438 470 474 480 491 492 495,
	0	 22 104 206 260 307 309 330 349 421,
	2	 17 18 21 31 33 60 62 63 64 69 73 115 116 121 125 142 143 147 182 183 186 193 204 213 232 234 237 238 240 243 247 273 277 278 298 301 351 353 355 358 364 365 367 368 369 370 373 379 397 400 413 423 425 426 439 452 462 467 471 494,
	1	 1 2 3 6 7 13 14 20 29 30 32 34 38 40 47 50 51 55 56 58 61 68 70 71 72 74 75 107 108 112 113 114 123 124 126 127 130 131 132 133 134 136 139 141 144 148 151 152 153 155 156 157 158 159 160 161 162 165 167 169 170 176 180 185 187 188 189 192 195 196 197 198 199 201 202 203 205 208 209 210 211 216 217 219 220 221 222 223 224 229 231 239 241 244 246 248 249 250 251 255 256 264 266 267 268 271 274 275 276 279 283 284 286 292 295 296 297 299 300 302 303 304 320 322 323 326 327 328 329 333 334 345 346 348 350 354 359 360 361 362 363 366 374 375 377 382 385 386 387 392 394 395 396 398 399 403 404 409 412 414 415 416 417 418 420 424 431 433 436 437 438 440 441 443 444 445 447 448 450 451 453 454 455 456 457 458 459 460 461 463 464 465 466 469 470 472 474 475 476 477 478 479 480 482 483 484 487 488 489 490 491 492 493 495 496,
	1	 182 467,
	0	 140 218,
	0	 42 43 44 45 46 140 184 194 218 225 226 227 228 356 357 393 401 402 410 468 481 498 499 500,
	1	 42 43 44 45 46 140 184 194 218 225 226 227 228 335 356 357 393 401 402 410 468 481 498 499 500,
	0	 4 8 9 10 12 19 22 23 24 25 26 35 36 37 39 41 42 43 44 45 46 48 49 52 53 57 59 76 77 78 79 80 81 82 83 84 85 86 87 88 89 90 91 92 93 94 95 96 97 98 99 100 101 102 103 104 105 106 109 110 111 117 118 119 123 128 129 137 138 140 145 146 149 150 163 164 168 170 172 173 174 175 177 178 179 181 184 190 191 194 200 206 207 212 215 218 225 226 227 228 233 235 245 252 253 254 257 258 259 260 261 262 263 269 270 279 281 282 284 285 287 288 289 290 291 293 294 305 307 308 309 310 311 312 313 314 315 316 317 318 319 321 324 325 330 331 332 335 336 337 338 339 340 341 342 343 344 347 349 356 357 371 372 378 383 384 388 389 390 391 393 401 402 406 407 408 410 411 421 422 427 428 429 430 432 434 435 441 468 481 485 486 493 497 498 499 500,
	0	 1 5 6 11 13 15 16 20 27 28 29 32 38 40 47 50 51 54 58 61 65 66 67 72 74 75 107 108 113 114 120 122 124 126 131 132 134 135 139 141 148 152 153 154 155 156 157 158 160 162 165 166 167 169 171 176 180 185 187 188 189 196 197 198 199 201 202 203 205 208 210 211 214 216 219 220 221 222 223 224 229 230 231 236 239 241 242 244 246 248 249 250 251 255 256 264 265 266 267 268 271 272 274 275 276 280 283 286 292 295 296 297 299 300 303 304 306 320 326 327 334 346 348 350 352 354 359 360 361 362 363 366 374 375 376 380 381 385 392 394 395 396 398 403 404 405 409 412 414 415 416 417 418 419 420 424 436 437 440 442 443 444 445 446 447 448 449 450 451 453 454 455 456 457 458 459 460 461 463 464 465 466 469 470 472 473 475 476 477 478 479 482 483 484 487 488 489 490 496,
	1	 5 11 15 16 27 28 54 65 66 67 120 122 135 154 166 171 214 230 236 242 265 272 280 306 352 376 380 381 405 419 442 446 449 470 473,
	0	 1 6 13 20 29 32 38 40 47 50 51 58 61 72 74 75 107 108 113 114 124 126 131 132 134 139 141 148 152 153 155 156 157 158 160 162 165 167 169 176 180 185 187 188 189 196 197 198 199 201 202 203 205 208 210 211 216 219 220 221 222 223 224 229 231 239 241 244 246 248 249 250 251 255 256 264 266 267 268 271 274 275 276 283 286 292 295 296 297 299 300 303 304 320 326 327 334 346 348 350 354 359 360 361 362 363 366 374 375 385 392 394 395 396 398 403 404 409 412 414 415 416 417 418 420 424 436 437 440 443 444 445 447 448 450 451 453 454 455 456 457 458 459 460 461 463 464 465 466 469 472 475 476 477 478 479 482 483 484 487 488 489 490 496,
	1	 20 29 32 38 40 50 58 61 72 75 107 108 113 114 124 126 132 134 139 148 152 155 156 160 162 165 176 196 197 199 201 202 210 219 220 229 239 241 244 246 248 264 271 274 283 286 296 299 300 304 326 334 348 350 359 360 363 385 403 415 420 424 440 447 453 454 458 459 460 461 463 464 465 466 469 479 482 483 484 496,
	0	 1 6 13 47 51 74 131 141 153 157 158 167 169 180 185 187 188 189 198 203 205 208 211 216 221 222 223 224 231 249 250 251 255 256 266 267 268 275 276 292 295 297 303 320 327 346 354 361 362 366 374 375 392 394 395 396 398 404 409 412 414 416 417 418 436 437 443 444 445 448 450 451 455 456 457 472 475 476 477 478 487 488 489 490,
	1	 72 107 114 126 132 139 148 155 156 196 202 229 244 274 296 299 326 350 360 403 415 420 453 458 465 466 479 482,
	1	 51 198 418 448,
	1	 29 38 197 201 271 283 286 334 484 496,
	0	 2 474,
	4	 22 23 48 49 52 53 80 87 90 92 93 97 101 102 104 109 128 129 145 146 149 150 163 175 178 179 206 207 260 261 270 288 307 308 309 310 311 312 314 315 316 317 318 319 330 331 332 347 349 383 388 389 390 391 407 421 422,
	1	 4 8 9 10 12 19 22 23 24 25 26 35 36 37 39 41 48 49 52 53 77 78 79 80 81 85 86 87 88 89 90 91 92 93 94 96 97 98 99 100 101 102 103 104 105 106 109 110 111 117 118 119 128 129 137 145 146 149 150 163 164 172 173 174 175 177 178 179 181 200 206 207 212 215 233 245 252 253 254 257 258 259 260 261 262 263 269 270 281 282 285 288 289 290 291 293 305 307 308 309 310 311 312 313 314 315 316 317 318 319 324 325 330 331 332 336 339 340 341 342 343 344 347 349 371 372 378 383 384 388 389 390 391 406 407 408 411 421 422 427 428 432 485 486 497,
	1	 34 112 127 195 328 386 387 431 438,
	1	 322 323 377,
	0	 1 2 3 6 7 13 14 20 30 32 40 47 50 51 55 56 58 61 70 71 74 75 108 113 123 124 131 133 134 136 141 152 153 157 158 160 161 162 165 167 169 170 176 180 185 187 188 189 192 198 199 203 205 208 210 211 216 217 219 220 221 222 223 224 231 239 241 246 248 249 250 251 255 256 264 266 267 268 275 276 279 284 292 295 297 303 304 320 327 329 346 348 354 359 361 362 363 366 374 375 385 392 394 395 396 398 404 409 412 414 416 417 418 424 433 436 437 440 441 443 444 445 447 448 450 451 454 455 456 457 459 460 461 463 464 469 470 472 474 475 476 477 478 480 483 487 488 489 490 493 495,
	1	 4 9 81 233 293 305 336 340 342 411 428,
	2	 20 32 50 58 75 108 160 210 239 246 248 264 304 348 359 424 447 459 460 461 463,
	1	 40 61 113 152 165 170 199 219 220 279 363 385 440 464,
	0	 123 284 493,
	3	 18 60 62 63 240 273 364 367 368 400 425 426 452 471,
	0	 4 9 81 105 173 174 215 233 263 281 293 305 336 340 342 343 411 432,
	1	 22 23 48 49 52 53 79 80 87 90 92 93 94 97 101 102 104 109 110 128 129 145 146 149 150 163 164 175 177 178 179 206 207 260 261 270 288 289 307 308 309 310 311 312 314 315 316 317 318 319 330 331 332 347 349 383 388 389 390 391 406 407 421 422,
	1	 5 11 15 16 28 120 122 154 166 171 214 218 230 236 242 272 306 335 376 380 381 405 419 442,
	0	 58 75 239 264 359 459 460 461,
	0	 20 32 50 58 75 108 160 210 239 264 304 348 359 424 447 459 460 461 463,
	0	 170 246 248 279,
	0	 40 61 113 152 165 170 199 219 220 246 248 279 363 385 440 464,
	0	 130 151 333 491,
	2	 4 8 9 10 12 19 22 23 24 25 26 35 36 37 39 41 48 49 52 53 77 78 79 80 81 85 86 87 88 89 90 91 92 93 94 96 97 98 99 100 101 102 103 104 105 109 110 111 117 118 119 128 129 137 145 146 149 150 163 164 172 173 174 175 177 178 179 181 200 206 207 212 215 233 245 252 253 254 257 258 259 260 261 262 263 269 270 281 285 288 289 290 291 293 305 307 308 309 310 311 312 313 314 315 316 317 318 319 324 325 330 331 332 336 339 340 341 342 343 347 349 371 372 378 383 384 388 389 390 391 406 407 408 411 421 422 427 428 432 485 486 497,
	1	 59 76 95 168 235 287 294 321 337 338 429 430,
	1	 59 76 95 106 168 235 282 287 294 321 337 338 344 429 430,
	1	 4 8 9 10 12 19 22 23 24 25 26 35 36 37 39 41 48 49 52 53 59 76 77 78 79 80 81 85 86 87 88 89 90 91 92 93 94 95 96 97 98 99 100 101 102 103 104 105 106 109 110 111 117 118 119 128 129 137 145 146 149 150 163 164 168 172 173 174 175 177 178 179 181 200 206 207 212 215 233 235 245 252 253 254 257 258 259 260 261 262 263 269 270 281 282 285 287 288 289 290 291 293 294 305 307 308 309 310 311 312 313 314 315 316 317 318 319 321 324 325 330 331 332 336 337 338 339 340 341 342 343 344 347 349 371 372 378 383 384 388 389 390 391 406 407 408 411 421 422 427 428 429 430 432 485 486 497,
	2	 57 82 83 84 138 190 191 434 435,
	1	 17 33 64 182 183 193 240 358 364 400 425 439 467,
	1	 18 21 31 60 62 63 69 73 115 116 121 125 142 143 147 186 204 213 232 234 237 238 243 247 273 277 278 298 301 351 353 355 365 367 368 369 370 373 379 397 413 423 426 452 462 471 494,
	1	 1 2 3 6 7 13 14 20 29 30 32 34 38 40 47 50 51 55 56 58 61 68 70 71 72 74 75 107 108 112 113 114 123 124 126 127 130 131 132 133 134 136 139 141 144 148 151 152 153 155 156 157 158 159 160 161 162 165 167 169 170 176 180 185 187 188 189 192 195 196 197 198 199 201 202 203 205 208 209 210 211 216 217 219 220 221 222 223 224 229 231 239 241 244 246 248 249 250 251 255 256 264 266 267 268 271 274 275 276 279 283 284 286 292 295 296 297 299 300 302 303 304 320 322 323 326 327 328 329 333 334 345 346 348 350 354 359 360 361 362 363 366 374 375 377 382 385 386 387 392 394 395 396 398 399 403 404 409 412 414 415 416 417 418 420 424 431 433 436 437 438 440 441 443 444 445 447 448 450 451 453 454 455 456 457 458 459 460 461 463 464 465 466 469 472 474 475 476 477 478 479 480 482 483 484 487 488 489 490 491 492 493 495 496,
	1	 134 176 241 469 470 483,
	0	 37 96 262,
	1	 51 198 231 418 448,
	2	 4 8 9 12 81 105 173 174 215 233 252 263 281 293 294 305 325 336 340 342 343 411 427 428 432,
	2	 57 59 76 82 83 84 95 138 168 190 191 235 287 321 337 338 429 430 434 435,
	1	 156 360,
	1	 2 3 7 14 17 18 20 21 30 31 32 33 34 40 50 55 56 58 60 61 62 63 64 68 69 70 71 73 75 108 112 113 115 116 121 124 125 127 130 133 134 136 142 143 144 147 151 152 159 160 161 162 165 170 176 182 183 186 192 193 195 199 204 209 210 213 217 219 220 232 234 237 238 239 240 241 243 246 247 248 264 266 273 277 278 279 298 301 302 304 322 323 328 329 333 345 348 351 353 355 358 359 363 364 365 367 368 369 370 373 377 379 382 385 386 387 397 399 400 413 423 424 425 426 431 433 438 439 440 447 452 454 459 460 461 462 463 464 467 469 471 474 480 483 491 492 494 495,
	2	 104 347 421,
	3	 4 5 8 9 10 11 12 15 16 19 22 23 24 25 26 27 28 29 35 36 37 38 39 41 42 43 44 45 46 48 49 52 53 54 57 59 65 66 67 76 77 78 79 80 81 82 83 84 85 86 87 88 89 90 91 92 93 94 95 96 97 98 99 100 101 102 103 104 105 106 109 110 111 117 118 119 120 122 128 129 135 137 138 140 145 146 149 150 154 163 164 166 168 171 172 173 174 175 177 178 179 181 184 190 191 194 197 200 201 206 207 212 214 215 218 225 226 227 228 230 233 235 236 242 245 252 253 254 257 258 259 260 261 262 263 265 269 270 272 280 281 282 283 285 287 288 289 290 291 293 294 305 306 307 308 309 310 311 312 313 314 315 316 317 318 319 321 324 325 330 331 332 334 335 336 337 338 339 340 341 342 343 344 347 349 352 356 357 371 372 376 378 380 381 383 384 388 389 390 391 393 401 402 405 406 407 408 410 411 419 421 422 427 428 429 430 432 434 435 442 446 449 468 470 473 481 484 485 486 496 497 498 499 500,
	0	 2 3 7 14 30 33 34 55 56 68 70 71 112 127 130 133 136 144 151 159 161 182 183 192 195 209 217 302 322 323 328 329 333 345 377 382 386 387 399 431 433 438 467 470 474 480 491 492 495,
	1	 2 3 7 14 17 18 21 30 31 33 34 55 56 60 62 63 64 68 69 70 71 73 112 115 116 121 125 127 130 133 136 142 143 144 147 151 159 161 182 183 186 192 193 195 204 209 213 217 232 234 237 238 240 243 247 273 277 278 298 301 302 322 323 328 329 333 345 351 353 355 358 364 365 367 368 369 370 373 377 379 382 386 387 397 399 400 413 423 425 426 431 433 438 439 452 462 467 470 471 474 480 491 492 494 495,
	3	 98 100 103 497,
	3	 10 25 98 100 103 200 258 291 341 372 497,
	3	 22 48 49 53 102 104 111 129 145 206 260 307 308 309 311 314 316 317 318 319 330 331 347 349 388 390 421 485,
	1	 22 48 49 53 88 89 91 102 104 111 129 145 206 260 269 307 308 309 311 314 316 317 318 319 330 331 347 349 384 388 390 421 485,
	1	 22 48 49 53 94 102 104 129 145 150 175 206 260 307 308 309 311 314 316 317 318 319 330 331 347 349 388 390 406 421,
	2	 2 3 7 14 30 55 56 70 133 136 161 182 183 329 433 467 474 495,
	0	 2 3 7 14 30 34 55 56 68 70 71 112 127 130 133 136 144 151 159 161 182 183 192 195 209 217 302 322 323 328 329 333 345 377 382 386 387 399 431 433 438 467 474 480 491 492 495,
	1	 54 65 446 449,
	0	 4 8 9 10 12 19 22 23 24 25 26 35 36 37 39 41 48 49 52 53 54 57 59 65 76 77 78 79 80 81 82 83 84 85 86 87 88 89 90 91 92 93 94 95 96 97 98 99 100 101 102 103 104 105 106 109 110 111 117 118 119 128 129 137 138 145 146 149 150 163 164 168 172 173 174 175 177 178 179 181 190 191 200 206 207 212 215 233 235 245 252 253 254 257 258 259 260 261 262 263 269 270 281 282 285 287 288 289 290 291 293 294 305 307 308 309 310 311 312 313 314 315 316 317 318 319 321 324 325 330 331 332 336 337 338 339 340 341 342 343 344 347 349 371 372 378 383 384 388 389 390 391 406 407 408 411 421 422 427 428 429 430 432 434 435 446 449 485 486 497,
	1	 27 66 67 135 280 352 473,
	0	 1 6 13 17 18 20 21 29 31 32 33 38 40 47 50 51 58 60 61 62 63 64 69 72 73 74 75 107 108 113 114 115 116 121 123 124 125 126 131 132 134 139 141 142 143 147 148 152 153 155 156 157 158 160 162 165 167 169 170 176 180 185 186 187 188 189 193 196 197 198 199 201 202 203 204 205 208 210 211 213 216 219 220 221 222 223 224 229 231 232 234 237 238 239 240 241 243 244 246 247 248 249 250 251 255 256 264 266 267 268 271 273 274 275 276 277 278 279 283 284 286 292 295 296 297 298 299 300 301 303 304 320 326 327 334 346 348 350 351 353 354 355 358 359 360 361 362 363 364 365 366 367 368 369 370 373 374 375 379 385 392 394 395 396 397 398 400 403 404 409 412 413 414 415 416 417 418 420 423 424 425 426 436 437 439 440 441 443 444 445 447 448 450 451 452 453 454 455 456 457 458 459 460 461 462 463 464 465 466 469 470 471 472 475 476 477 478 479 482 483 484 487 488 489 490 493 494 496,
	2	 33 193 439,
	0	 17 33 64 193 240 358 364 400 425 439,
	0	 17 18 21 31 33 60 62 63 64 69 73 115 116 121 125 142 143 147 186 193 204 213 232 234 237 238 240 243 247 273 277 278 298 301 351 353 355 358 364 365 367 368 369 370 373 379 397 400 413 423 425 426 439 452 462 471 494,
	0	 17 18 21 31 33 60 62 63 64 69 73 115 116 121 125 142 143 147 186 193 204 213 232 234 237 238 240 243 247 273 277 278 298 301 351 353 355 358 364 365 367 368 369 370 373 379 397 400 413 423 425 426 439 452 462 470 471 494,
	0	 1 6 13 29 38 47 51 72 74 107 114 123 126 131 132 139 141 148 153 155 156 157 158 167 169 180 185 187 188 189 196 197 198 201 202 203 205 208 211 216 221 222 223 224 229 231 244 249 250 251 255 256 266 267 268 271 274 275 276 283 284 286 292 295 296 297 299 300 303 320 326 327 334 346 350 354 360 361 362 366 374 375 392 394 395 396 398 403 404 409 412 414 415 416 417 418 420 436 437 441 443 444 445 448 450 451 453 455 456 457 458 465 466 472 475 476 477 478 479 482 484 487 488 489 490 493 496,
	0	 1 6 13 47 51 74 123 131 141 153 157 158 167 169 180 185 187 188 189 198 203 205 208 211 216 221 222 223 224 231 249 250 251 255 256 266 267 268 275 276 284 292 295 297 303 320 327 346 354 361 362 366 374 375 392 394 395 396 398 404 409 412 414 416 417 418 436 437 441 443 444 445 448 450 451 455 456 457 472 475 476 477 478 487 488 489 490 493,
	1	 51 141 167 180 187 188 189 198 205 211 223 231 268 275 297 320 354 361 362 392 398 409 418 445 448 451 457 475 476 487 490,
	1	 1 13 74 131 153 169 185 208 221 222 249 255 256 267 292 303 327 346 374 375 394 395 404 412 414 416 417 436 437 455 456 477,
	1	 1 6 13 20 29 32 38 40 47 50 51 58 61 71 72 74 75 107 108 113 114 123 126 131 132 134 139 141 148 152 153 155 156 157 158 160 165 167 169 170 176 180 185 187 188 189 192 196 197 198 199 201 202 203 205 208 210 211 216 217 219 220 221 222 223 224 229 231 239 241 244 246 248 249 250 251 255 256 264 267 268 271 274 275 276 279 283 284 286 292 295 296 297 299 300 303 304 320 326 327 334 346 348 350 354 359 360 361 362 363 366 374 375 385 392 394 395 396 398 403 404 409 412 414 415 416 417 418 420 424 436 437 440 441 443 444 445 447 448 450 451 453 455 456 457 458 459 460 461 463 464 465 466 469 472 475 476 477 478 479 480 482 483 484 487 488 489 490 493 496,
	1	 71 134 176 192 217 241 469 480 483,
	1	 20 32 40 50 58 61 71 75 108 113 134 152 160 165 170 176 192 199 210 217 219 220 239 241 246 248 264 279 304 348 359 363 385 424 440 447 459 460 461 463 464 469 480 483,
	0	 126 148 244 271 286 403 420,
	0	 6 157 158 203 216 224 250 251 276 295 366 443 444 450 472 478 488 489,
	0	 129 331 390,
	1	 29 72 107 126 139 148 155 156 196 197 202 229 244 274 283 296 299 326 334 350 360 403 415 420 465 466 479 482 496,
	1	 29 72 107 114 126 132 139 148 155 156 196 197 202 229 244 274 283 296 299 300 326 334 350 360 403 415 420 453 458 465 466 479 482 496,
	1	 1 13 74 131 153 167 169 180 185 205 208 211 221 222 223 249 255 256 267 275 292 297 303 320 327 346 354 374 375 394 395 398 404 409 412 414 416 417 436 437 455 456 457 475 476 477 490,
	1	 222 327 416,
	0	 4 8 9 10 12 19 22 23 24 25 26 35 36 37 39 41 48 49 52 53 57 59 76 77 78 79 80 81 82 83 84 85 86 87 88 89 90 91 92 93 94 95 96 97 98 99 100 101 102 103 104 105 106 109 110 111 117 118 119 123 128 129 137 138 145 146 149 150 163 164 168 172 173 174 175 177 178 179 181 190 191 200 206 207 212 215 233 235 245 252 253 254 257 258 259 260 261 262 263 269 270 281 282 284 285 287 288 289 290 291 293 294 305 307 308 309 310 311 312 313 314 315 316 317 318 319 321 324 325 330 331 332 336 337 338 339 340 341 342 343 344 347 349 371 372 378 383 384 388 389 390 391 406 407 408 411 421 422 427 428 429 430 432 434 435 441 485 486 493 497,
	0	 4 8 9 10 12 19 22 23 24 25 26 35 36 37 39 41 42 43 44 45 46 48 49 52 53 57 59 76 77 78 79 80 81 82 83 84 85 86 87 88 89 90 91 92 93 94 95 96 97 98 99 100 101 102 103 104 105 106 109 110 111 117 118 119 123 128 129 137 138 140 145 146 149 150 163 164 168 172 173 174 175 177 178 179 181 184 190 191 194 200 206 207 212 215 225 226 227 228 233 235 245 252 253 254 257 258 259 260 261 262 263 269 270 281 282 284 285 287 288 289 290 291 293 294 305 307 308 309 310 311 312 313 314 315 316 317 318 319 321 324 325 330 331 332 335 336 337 338 339 340 341 342 343 344 347 349 356 357 371 372 378 383 384 388 389 390 391 393 401 402 406 407 408 410 411 421 422 427 428 429 430 432 434 435 441 468 481 485 486 493 497 498 499 500,
	1	 5 11 15 16 27 28 54 65 66 67 120 122 135 154 166 171 214 218 230 236 242 265 272 280 306 352 376 380 381 405 419 442 446 449 470 473,
	0	 4 5 8 9 10 11 12 15 16 19 22 23 24 25 26 27 28 35 36 37 39 41 42 43 44 45 46 48 49 52 53 54 57 59 65 66 67 76 77 78 79 80 81 82 83 84 85 86 87 88 89 90 91 92 93 94 95 96 97 98 99 100 101 102 103 104 105 106 109 110 111 117 118 119 120 122 123 128 129 135 137 138 140 145 146 149 150 154 163 164 166 168 171 172 173 174 175 177 178 179 181 184 190 191 194 200 206 207 212 214 215 218 225 226 227 228 230 233 235 236 242 245 252 253 254 257 258 259 260 261 262 263 265 269 270 272 280 281 282 284 285 287 288 289 290 291 293 294 305 306 307 308 309 310 311 312 313 314 315 316 317 318 319 321 324 325 330 331 332 335 336 337 338 339 340 341 342 343 344 347 349 352 356 357 371 372 376 378 380 381 383 384 388 389 390 391 393 401 402 405 406 407 408 410 411 419 421 422 427 428 429 430 432 434 435 441 442 446 449 468 470 473 481 485 486 493 497 498 499 500,
	0	 1 6 13 20 29 32 38 40 47 50 51 58 61 72 74 75 107 108 113 114 124 126 131 132 134 139 141 148 152 153 155 156 157 158 160 162 165 167 169 170 176 180 185 187 188 189 196 197 198 199 201 202 203 205 208 210 211 216 219 220 221 222 223 224 229 231 239 241 244 246 248 249 250 251 255 256 264 266 267 268 271 274 275 276 279 283 286 292 295 296 297 299 300 303 304 320 326 327 334 346 348 350 354 359 360 361 362 363 366 374 375 385 392 394 395 396 398 403 404 409 412 414 415 416 417 418 420 424 436 437 440 443 444 445 447 448 450 451 453 454 455 456 457 458 459 460 461 463 464 465 466 469 472 475 476 477 478 479 482 483 484 487 488 489 490 496,
	0	 1 6 13 29 38 47 51 72 74 107 114 126 131 132 139 141 148 153 155 156 157 158 167 169 180 185 187 188 189 196 197 198 201 202 203 205 208 211 216 221 222 223 224 229 231 244 249 250 251 255 256 267 268 271 274 275 276 283 286 292 295 296 297 299 300 303 320 326 327 334 346 350 354 360 361 362 366 374 375 392 394 395 396 398 403 404 409 412 414 415 416 417 418 420 436 437 443 444 445 448 450 451 453 455 456 457 458 465 466 472 475 476 477 478 479 482 484 487 488 489 490 496,
	1	 29 38 197 283 334 496,
	3	 232 351 370,
	2	 143 204 232 351 370,
	5	 427 428,
	5	 4 8 12 81 105 215 252 305 325 340 342 411 427 428,
	2	 4 8 9 10 12 19 22 23 24 25 26 27 35 36 37 39 41 42 43 44 45 46 48 49 52 53 54 57 59 65 66 67 76 77 78 79 80 81 82 83 84 85 86 87 88 89 90 91 92 93 94 95 96 97 98 99 100 101 102 103 104 105 106 109 110 111 117 118 119 120 128 129 135 137 138 140 145 146 149 150 154 163 164 168 172 173 174 175 177 178 179 181 184 190 191 194 200 206 207 212 214 215 225 226 227 228 233 235 236 242 245 252 253 254 257 258 259 260 261 262 263 265 269 270 272 280 281 282 285 287 288 289 290 291 293 294 305 307 308 309 310 311 312 313 314 315 316 317 318 319 321 324 325 330 331 332 335 336 337 338 339 340 341 342 343 344 347 349 352 356 357 371 372 376 378 380 381 383 384 388 389 390 391 393 401 402 406 407 408 410 411 419 421 422 427 428 429 430 432 434 435 442 446 449 468 473 481 485 486 497 498 499 500,
	2	 4 8 9 10 12 19 22 23 24 25 26 27 35 36 37 39 41 42 43 44 45 46 48 49 52 53 54 57 59 65 66 67 76 77 78 79 80 81 82 83 84 85 86 87 88 89 90 91 92 93 94 95 96 97 98 99 100 101 102 103 104 105 106 109 110 111 117 118 119 120 128 129 135 137 138 140 145 146 149 150 154 163 164 168 172 173 174 175 177 178 179 181 184 190 191 194 200 206 207 212 214 215 218 225 226 227 228 233 235 236 242 245 252 253 254 257 258 259 260 261 262 263 265 269 270 272 280 281 282 285 287 288 289 290 291 293 294 305 307 308 309 310 311 312 313 314 315 316 317 318 319 321 324 325 330 331 332 335 336 337 338 339 340 341 342 343 344 347 349 352 356 357 371 372 376 378 380 381 383 384 388 389 390 391 393 401 402 406 407 408 410 411 419 421 422 427 428 429 430 432 434 435 442 446 449 468 473 481 485 486 497 498 499 500,
	2	 5 11 15 16 28 122 166 171 230 306 405 470,
	1	 1 2 3 6 7 13 14 30 33 34 47 51 55 56 68 70 71 74 112 123 127 130 131 133 136 141 144 151 153 157 158 159 161 167 169 170 180 182 183 185 187 188 189 192 195 198 203 205 208 209 211 216 217 221 222 223 224 231 249 250 251 255 256 267 268 275 276 279 284 292 295 297 302 303 320 322 323 327 328 329 333 345 346 354 361 362 366 374 375 377 382 386 387 392 394 395 396 398 399 404 409 412 414 416 417 418 431 433 436 437 438 441 443 444 445 448 450 451 455 456 457 467 472 474 475 476 477 478 480 487 488 489 490 491 492 493 495,
	5	 178 179,
	5	 80 178 179,
	2	 23 52 80 87 90 92 93 97 101 109 128 146 149 150 163 175 178 179 207 261 270 288 310 312 315 332 383 389 391 407 422,
	2	 23 52 80 87 88 89 90 91 92 93 94 97 101 109 128 146 149 150 163 175 178 179 207 261 269 270 288 310 312 315 332 383 384 389 391 406 407 422,
	2	 23 52 79 80 87 88 89 90 91 92 93 94 97 101 109 110 128 146 149 150 163 164 175 177 178 179 207 261 269 270 288 289 310 312 315 332 383 384 389 391 406 407 422,
	0	 2 3 7 14 30 55 56 70 124 133 136 161 162 170 241 266 279 329 433 474 495,
	0	 40 176 469 483,
	0	 40 75 176 246 248 264 459 460 461 469 483,
	0	 40 58 75 176 239 246 248 264 359 459 460 461 469 483,
	0	 40 58 61 75 113 152 165 176 199 219 220 239 246 248 264 359 363 385 440 459 460 461 464 469 483,
	0	 20 32 40 50 58 61 75 108 113 152 160 165 176 199 210 219 220 239 246 248 264 304 348 359 363 385 424 440 447 459 460 461 463 464 469 483,
	0	 134 454 470,
	0	 20 32 40 50 58 61 75 108 113 134 152 160 165 176 199 210 219 220 239 246 248 264 304 348 359 363 385 424 440 447 454 459 460 461 463 464 469 470 483,
	0	 4 8 12 81 105 173 174 215 252 263 281 305 325 340 342 343 411 427 432,
	0	 4 8 9 12 81 105 173 174 215 233 252 263 281 293 305 325 336 340 342 343 411 427 432,
	0	 4 8 9 12 57 59 81 82 83 84 95 105 138 173 174 190 191 215 233 252 263 281 293 305 321 325 336 337 338 340 342 343 411 427 432 434 435,
	0	 76 168 235 287 294 428 429 430,
	0	 22 48 49 53 79 102 104 110 129 145 164 177 206 260 289 307 308 309 311 314 316 317 318 319 330 331 347 349 388 390 421,
	0	 126 148 155 156 202 244 274 296 299 326 360 403 415 420 465 479,
	2	 6 71 123 158 192 216 217 284 295 441 443 450 472 478 480 488 493,
	1	 2 3 7 14 30 33 55 56 70 124 133 136 161 162 182 183 329 433 454 467 474 495,
	1	 2 3 7 14 30 33 34 55 56 68 70 71 112 124 127 130 133 136 144 151 159 161 162 182 183 192 195 209 217 302 322 323 328 329 333 345 377 382 386 387 399 431 433 438 454 467 474 480 491 492 495,
	1	 2 3 7 14 29 30 33 34 38 55 56 68 70 71 112 124 127 130 133 136 144 151 159 161 162 182 183 192 195 197 201 209 217 283 302 322 323 328 329 333 334 345 377 382 386 387 399 431 433 438 454 467 474 480 484 491 492 495 496,
	1	 80 87 90 92 93 109 163 178 179 270 288 383 407,
	2	 20 29 32 38 40 50 58 61 72 75 107 108 113 114 124 126 132 134 139 148 152 155 156 160 162 165 170 176 196 197 199 201 202 210 219 220 229 239 241 244 246 248 264 271 274 279 283 286 296 299 300 304 326 334 348 350 359 360 363 385 403 415 420 424 440 447 453 454 458 459 460 461 463 464 465 466 469 479 482 483 484 496,
	1	 4 8 9 10 12 19 22 23 24 25 26 35 36 37 39 41 48 49 52 53 57 59 76 77 78 79 80 81 82 83 84 85 86 87 88 89 90 91 92 93 94 95 96 97 98 99 100 101 102 103 104 105 106 109 110 111 117 118 119 128 129 137 138 145 146 149 150 163 164 168 172 173 174 175 177 178 179 181 190 191 200 206 207 212 215 233 235 245 252 253 254 257 258 259 260 261 262 263 265 269 270 281 282 285 287 288 289 290 291 293 294 305 307 308 309 310 311 312 313 314 315 316 317 318 319 321 324 325 330 331 332 336 337 338 339 340 341 342 343 344 347 349 371 372 378 383 384 388 389 390 391 406 407 408 411 421 422 427 428 429 430 432 434 435 485 486 497,
	0	 4 8 9 10 12 19 22 23 24 25 26 35 36 37 39 41 48 49 52 53 57 59 76 77 78 79 80 81 82 83 84 85 86 87 88 89 90 91 92 93 94 95 96 97 98 99 100 101 102 103 104 105 106 109 110 111 117 118 119 128 129 137 138 145 146 149 150 163 164 168 172 173 174 175 177 178 179 181 190 191 200 206 207 212 215 218 233 235 245 252 253 254 257 258 259 260 261 262 263 265 269 270 281 282 285 287 288 289 290 291 293 294 305 307 308 309 310 311 312 313 314 315 316 317 318 319 321 324 325 330 331 332 336 337 338 339 340 341 342 343 344 347 349 371 372 378 383 384 388 389 390 391 406 407 408 411 421 422 427 428 429 430 432 434 435 485 486 497,
	1	 2 3 4 5 7 8 9 10 11 12 14 15 16 19 22 23 24 25 26 27 28 30 35 36 37 39 41 42 43 44 45 46 48 49 52 53 54 55 56 57 59 65 66 67 70 76 77 78 79 80 81 82 83 84 85 86 87 88 89 90 91 92 93 94 95 96 97 98 99 100 101 102 103 104 105 106 109 110 111 117 118 119 120 122 128 129 130 133 135 136 137 138 140 145 146 149 150 151 154 161 163 164 166 168 171 172 173 174 175 177 178 179 181 184 190 191 194 200 206 207 212 214 215 218 225 226 227 228 230 233 235 236 242 245 252 253 254 257 258 259 260 261 262 263 265 269 270 272 280 281 282 285 287 288 289 290 291 293 294 305 306 307 308 309 310 311 312 313 314 315 316 317 318 319 321 324 325 329 330 331 332 333 335 336 337 338 339 340 341 342 343 344 347 349 352 356 357 371 372 376 378 380 381 383 384 388 389 390 391 393 401 402 405 406 407 408 410 411 419 421 422 427 428 429 430 432 433 434 435 442 446 449 468 473 474 481 485 486 491 492 495 497 498 499 500,
	1	 17 34 64 68 112 127 144 159 195 209 302 322 323 328 345 358 364 377 382 386 387 399 400 425 431 438,
	1	 17 34 64 68 112 127 144 159 195 209 240 302 322 323 328 345 358 364 377 382 386 387 399 400 425 431 438,
	1	 1 6 13 20 29 32 38 40 47 50 51 58 61 71 72 74 75 107 108 113 114 123 124 126 131 132 134 139 141 148 152 153 155 156 157 158 160 162 165 167 169 170 176 180 185 187 188 189 192 196 197 198 199 201 202 203 205 208 210 211 216 217 219 220 221 222 223 224 229 231 239 241 244 246 248 249 250 251 255 256 264 266 267 268 271 274 275 276 279 283 284 286 292 295 296 297 299 300 303 304 320 326 327 334 346 348 350 354 359 360 361 362 363 366 374 375 385 392 394 395 396 398 403 404 409 412 414 415 416 417 418 420 424 436 437 440 441 443 444 445 447 448 450 451 453 454 455 456 457 458 459 460 461 463 464 465 466 469 470 472 475 476 477 478 479 480 482 483 484 487 488 489 490 493 496,
	1	 71 192 217 470 480,
	0	 71 124 162 192 217 266 454 470 480,
	0	 20 32 40 50 58 61 71 75 108 113 124 134 152 160 162 165 170 176 192 199 210 217 219 220 239 241 246 248 264 266 279 304 348 359 363 385 424 440 447 454 459 460 461 463 464 469 470 480 483,
	0	 123 140 335,
	0	 2 3 7 14 17 18 21 30 31 33 34 55 56 60 62 63 64 68 69 70 71 73 112 115 116 121 123 125 127 130 133 136 140 142 143 144 147 151 159 161 182 183 186 192 193 195 204 209 213 217 232 234 237 238 240 243 247 273 277 278 298 301 302 322 323 328 329 333 335 345 351 353 355 358 364 365 367 368 369 370 373 377 379 382 386 387 397 399 400 413 423 425 426 431 433 438 439 452 462 467 471 474 480 491 492 494 495,
	0	 4 5 8 9 10 11 12 15 16 19 22 23 24 25 26 27 28 35 36 37 39 41 42 43 44 45 46 48 49 52 53 54 57 59 65 66 67 76 77 78 79 80 81 82 83 84 85 86 87 88 89 90 91 92 93 94 95 96 97 98 99 100 101 102 103 104 105 106 109 110 111 117 118 119 120 122 128 129 135 137 138 145 146 149 150 154 163 164 166 168 171 172 173 174 175 177 178 179 181 184 190 191 194 200 206 207 212 214 215 218 225 226 227 228 230 233 235 236 242 245 252 253 254 257 258 259 260 261 262 263 265 269 270 272 280 281 282 285 287 288 289 290 291 293 294 305 306 307 308 309 310 311 312 313 314 315 316 317 318 319 321 324 325 330 331 332 336 337 338 339 340 341 342 343 344 347 349 352 356 357 371 372 376 378 380 381 383 384 388 389 390 391 393 401 402 405 406 407 408 410 411 419 421 422 427 428 429 430 432 434 435 442 446 449 468 470 473 481 485 486 497 498 499 500,
	0	 274 415 479,
	1	 271 286 403,
	3	 8 12 105 173 174 215 252 263 281 325 343 427 428 432,
	0	 193 266 439,
	0	 193 265 266 439 470,
	0	 2 3 7 14 20 29 30 32 33 34 38 40 50 55 56 58 61 68 70 71 75 108 112 113 124 127 130 133 134 136 144 151 152 159 160 161 162 165 170 176 182 183 192 193 195 197 199 201 209 210 217 219 220 239 241 246 248 264 265 266 279 283 302 304 322 323 328 329 333 334 345 348 359 363 377 382 385 386 387 399 424 431 433 438 439 440 447 454 459 460 461 463 464 467 469 470 474 480 483 484 491 492 495 496,
	1	 4 9 57 59 81 82 83 84 95 138 190 191 233 293 305 321 336 337 338 340 342 411 434 435,
	0	 8 10 12 19 22 23 24 25 26 35 36 37 39 41 48 49 52 53 77 78 79 80 85 86 87 88 89 90 91 92 93 94 96 97 98 99 100 101 102 103 104 105 109 110 111 117 118 119 128 129 137 145 146 149 150 163 164 172 173 174 175 177 178 179 181 200 206 207 212 215 245 253 254 257 258 259 260 261 262 263 269 270 281 285 288 289 290 291 307 308 309 310 311 312 313 314 315 316 317 318 319 324 325 330 331 332 339 341 343 347 349 371 372 378 383 384 388 389 390 391 406 407 408 421 422 427 428 432 485 486 497,
	0	 8 10 12 19 22 23 24 25 26 35 36 37 39 41 48 49 52 53 76 77 78 79 80 85 86 87 88 89 90 91 92 93 94 96 97 98 99 100 101 102 103 104 105 109 110 111 117 118 119 128 129 137 145 146 149 150 163 164 168 172 173 174 175 177 178 179 181 200 206 207 212 215 235 245 252 253 254 257 258 259 260 261 262 263 269 270 281 285 287 288 289 290 291 294 307 308 309 310 311 312 313 314 315 316 317 318 319 324 325 330 331 332 339 341 343 347 349 371 372 378 383 384 388 389 390 391 406 407 408 421 422 427 428 429 430 432 485 486 497,
	0	 17 62 64 147 240 278 358 364 367 368 400 413 425 462,
	0	 1 2 3 6 7 13 14 20 29 30 32 33 34 38 40 47 50 51 55 56 58 61 68 70 71 72 74 75 107 108 112 113 114 123 124 126 127 130 131 132 133 134 136 139 141 144 148 151 152 153 155 156 157 158 159 160 161 162 165 167 169 170 176 180 182 183 185 187 188 189 192 193 195 196 197 198 199 201 202 203 205 208 209 210 211 216 217 219 220 221 222 223 224 229 231 239 241 244 246 248 249 250 251 255 256 264 265 266 267 268 271 274 275 276 279 283 284 286 292 295 296 297 299 300 302 303 304 320 322 323 326 327 328 329 333 334 345 346 348 350 354 359 360 361 362 363 366 374 375 377 382 385 386 387 392 394 395 396 398 399 403 404 409 412 414 415 416 417 418 420 424 431 433 436 437 438 439 440 441 443 444 445 447 448 450 451 453 454 455 456 457 458 459 460 461 463 464 465 466 467 469 470 472 474 475 476 477 478 479 480 482 483 484 487 488 489 490 491 492 493 495 496,
	1	 2 3 7 14 30 42 43 44 45 46 55 56 70 71 130 133 136 140 151 161 184 192 194 217 225 226 227 228 329 333 335 356 357 393 401 402 410 433 468 474 480 481 491 492 495 498 499 500,
	0	 38 193 201 439 484,
	0	 2 3 7 14 30 33 34 38 55 56 68 70 71 112 127 130 133 136 144 151 159 161 182 183 192 193 195 201 209 217 302 322 323 328 329 333 345 377 382 386 387 399 431 433 438 439 467 474 480 484 491 492 495,
	0	 2 3 7 14 17 18 21 30 31 33 34 38 55 56 60 62 63 64 68 69 70 71 73 112 115 116 121 125 127 130 133 136 142 143 144 147 151 159 161 182 183 186 192 193 195 201 204 209 213 217 232 234 237 238 240 243 247 273 277 278 298 301 302 322 323 328 329 333 345 351 353 355 358 364 365 367 368 369 370 373 377 379 382 386 387 397 399 400 413 423 425 426 431 433 438 439 452 462 467 471 474 480 484 491 492 494 495,
	0	 1 6 13 20 29 32 40 47 50 51 58 61 72 74 75 107 108 113 114 123 124 126 131 132 134 139 141 148 152 153 155 156 157 158 160 162 165 167 169 170 176 180 185 187 188 189 196 197 198 199 202 203 205 208 210 211 216 219 220 221 222 223 224 229 231 239 241 244 246 248 249 250 251 255 256 264 266 267 268 271 274 275 276 279 283 284 286 292 295 296 297 299 300 303 304 320 326 327 334 346 348 350 354 359 360 361 362 363 366 374 375 385 392 394 395 396 398 403 404 409 412 414 415 416 417 418 420 424 436 437 440 441 443 444 445 447 448 450 451 453 454 455 456 457 458 459 460 461 463 464 465 466 469 472 475 476 477 478 479 482 483 487 488 489 490 493 496,
	1	 162 454,
	1	 162 266 454,
	1	 20 32 40 50 58 61 75 108 113 152 160 162 165 170 199 210 219 220 239 246 248 264 266 279 304 348 359 363 385 424 440 447 454 459 460 461 463 464,
	1	 20 32 40 50 58 61 75 108 113 134 152 160 162 165 170 176 199 210 219 220 239 241 246 248 264 266 279 304 348 359 363 385 424 440 447 454 459 460 461 463 464 469 483,
	1	 29 72 107 126 139 148 155 156 196 197 202 229 244 271 274 283 286 296 299 326 334 350 360 403 415 420 465 466 479 482 496,
	0	 29 72 107 114 124 126 132 139 148 155 156 196 197 202 229 244 271 274 283 286 296 299 300 326 334 350 360 403 415 420 453 458 465 466 479 482 496,
	0	 20 29 32 40 50 58 61 72 75 107 108 113 114 124 126 132 134 139 148 152 155 156 160 162 165 170 176 196 197 199 202 210 219 220 229 239 241 244 246 248 264 266 271 274 279 283 286 296 299 300 304 326 334 348 350 359 360 363 385 403 415 420 424 440 447 453 454 458 459 460 461 463 464 465 466 469 479 482 483 496,
	1	 1 6 13 47 51 74 123 131 141 153 157 158 167 169 180 185 187 188 189 198 203 205 208 211 216 221 222 223 224 231 249 250 251 255 256 267 268 275 276 284 292 297 303 320 327 346 354 361 362 366 374 375 392 394 395 396 398 404 409 412 414 416 417 418 436 437 441 443 444 445 448 450 451 455 456 457 472 475 476 477 478 487 488 489 490 493,
	0	 29 38 124 162 197 201 283 334 454 484 496,
	1	 123 441,
	0	 4 8 9 81 305 340 342 411,
	0	 4 8 9 81 305 340 342 411 428,
	0	 4 8 9 12 81 305 325 340 342 411 427 428,
	0	 293 336,
	0	 233 293 336,
	0	 173 174 233 263 281 293 336 343 432,
	0	 9 105 173 174 215 233 263 281 293 336 343 432,
	1	 1 6 13 29 38 47 51 71 72 74 107 114 123 126 131 132 139 141 148 153 155 156 157 158 167 169 180 185 187 188 189 192 196 197 198 201 202 203 205 208 211 216 217 221 222 223 224 229 231 244 249 250 251 255 256 267 268 271 274 275 276 283 284 286 292 295 296 297 299 300 303 320 326 327 334 346 350 354 360 361 362 366 374 375 392 394 395 396 398 403 404 409 412 414 415 416 417 418 420 436 437 441 443 444 445 448 450 451 453 455 456 457 458 465 466 472 475 476 477 478 479 480 482 484 487 488 489 490 493 496,
	0	 31 142,
	0	 17 18 31 60 62 63 64 142 147 240 247 273 278 358 364 367 368 400 413 425 426 452 462 471 494,
	3	 73 143 204,
	1	 42 44 45 194 225 227 402 468 498 500,
	1	 43 357 393 481 499,
	1	 1 6 13 20 32 40 47 50 51 58 61 72 74 75 107 108 113 114 123 124 126 131 132 134 139 141 148 152 153 155 156 157 158 160 162 165 167 169 170 176 180 185 187 188 189 196 198 199 202 203 205 208 210 211 216 219 220 221 222 223 224 229 231 239 241 244 246 248 249 250 251 255 256 264 266 267 268 271 274 275 276 279 284 286 292 295 296 297 299 300 303 304 320 326 327 346 348 350 354 359 360 361 362 363 366 374 375 385 392 394 395 396 398 403 404 409 412 414 415 416 417 418 420 424 436 437 440 441 443 444 445 447 448 450 451 453 454 455 456 457 458 459 460 461 463 464 465 466 469 472 475 476 477 478 479 482 483 487 488 489 490 493,
	2	 72 107 114 126 132 139 148 155 156 196 202 229 244 271 274 286 296 299 326 350 360 403 415 420 453 458 465 466 479 482,
	0	 131 455 456,
	0	 131 374 375 455 456,
	0	 131 374 375 437 455 456,
	1	 42 43 44 45 46 194 225 227 357 393 402 410 468 481 498 499 500,
	2	 42 43 44 45 46 184 194 225 226 227 228 357 393 401 402 410 468 481 498 499 500,
	1	 140 356,
	1	 140 335 356,
	2	 29 197 283,
	1	 29 197 283 496,
	0	 4 8 12 81 105 252 305 325 340 342 411 427 428,
	2	 10 25 98 100 103 119 200 257 258 291 341 372 497,
	2	 17 64 147 358 364 400 425,
	2	 17 64 147 358 364 400 413 425 462,
	1	 126 148 155 156 202 244 274 296 299 326 360 403 415 420 465,
	2	 153 249 394,
	2	 153 208 249 394,
	2	 153 208 249 256 394,
	1	 76 235,
	0	 68 159 322 323 377,
	0	 209 302 382 399,
	1	 5 11 15 16 28 122 171 230 405,
	0	 2 3 7 14 30 55 56 70 124 133 134 136 161 162 266 329 433 470 474 495,
	0	 2 3 7 14 29 30 38 55 56 70 72 107 114 124 126 132 133 134 136 139 148 155 156 161 162 196 197 201 202 229 244 266 271 274 283 286 296 299 300 326 329 334 350 360 403 415 420 433 453 458 465 466 470 474 479 482 484 495 496,
	1	 113 152 165 199 363 385 464,
	0	 20 32 40 50 58 61 75 108 113 152 160 165 170 176 199 210 219 220 239 241 246 248 264 279 304 348 359 363 385 424 440 447 454 459 460 461 463 464 469 483,
	0	 1 13 51 74 131 141 153 157 167 169 180 185 187 188 189 198 205 208 211 221 222 223 231 249 255 256 267 268 275 292 297 303 320 327 346 354 361 362 374 375 392 394 395 398 409 412 414 416 417 418 436 437 444 445 448 451 455 456 457 475 476 477 487 489 490,
	1	 1 51 131 141 157 167 180 187 188 189 198 205 211 223 231 268 275 297 320 346 354 361 362 374 375 392 398 409 412 418 436 437 444 445 448 451 455 456 457 475 476 487 489 490,
	0	 51 131 141 157 167 180 187 188 189 198 205 211 223 231 268 275 297 320 354 361 362 374 375 392 398 409 418 436 437 444 445 448 451 455 456 457 475 476 487 489 490,
	1	 48 49 102 311 316 388,
	1	 167 205 211 223 297 320 354 398 409 490,
	0	 150 175 308 317 318 319,
	1	 55 56 329 495,
	1	 3 55 56 329 495,
	1	 3 7 55 56 329 495,
	0	 2 3 7 14 30 55 56 70 71 130 133 136 151 161 182 183 192 217 329 333 433 467 474 480 491 492 495,
	1	 4 8 9 10 12 19 22 23 24 25 26 35 36 37 39 41 48 49 52 53 57 59 76 77 78 79 80 81 82 83 84 85 86 87 88 89 90 91 92 93 94 95 96 97 98 99 100 101 102 103 104 105 106 109 110 111 117 118 119 128 129 137 138 140 145 146 149 150 163 164 168 172 173 174 175 177 178 179 181 190 191 200 206 207 212 215 233 235 245 252 253 254 257 258 259 260 261 262 263 269 270 281 282 285 287 288 289 290 291 293 294 305 307 308 309 310 311 312 313 314 315 316 317 318 319 321 324 325 330 331 332 335 336 337 338 339 340 341 342 343 344 347 349 371 372 378 383 384 388 389 390 391 406 407 408 411 421 422 427 428 429 430 432 434 435 485 486 497,
	1	 4 5 8 9 10 11 12 15 16 19 22 23 24 25 26 27 28 35 36 37 39 41 48 49 52 53 54 57 59 65 66 67 76 77 78 79 80 81 82 83 84 85 86 87 88 89 90 91 92 93 94 95 96 97 98 99 100 101 102 103 104 105 106 109 110 111 117 118 119 120 122 128 129 135 137 138 140 145 146 149 150 154 163 164 166 168 171 172 173 174 175 177 178 179 181 190 191 200 206 207 212 214 215 218 230 233 235 236 242 245 252 253 254 257 258 259 260 261 262 263 265 269 270 272 280 281 282 285 287 288 289 290 291 293 294 305 306 307 308 309 310 311 312 313 314 315 316 317 318 319 321 324 325 330 331 332 335 336 337 338 339 340 341 342 343 344 347 349 352 371 372 376 378 380 381 383 384 388 389 390 391 405 406 407 408 411 419 421 422 427 428 429 430 432 434 435 442 446 449 473 485 486 497,
	0	 1 6 13 17 18 20 21 29 31 32 33 34 38 40 47 50 51 58 60 61 62 63 64 68 69 72 73 74 75 107 108 112 113 114 115 116 121 123 124 125 126 127 131 132 134 139 141 142 143 144 147 148 152 153 155 156 157 158 159 160 162 165 167 169 170 176 180 185 186 187 188 189 193 195 196 197 198 199 201 202 203 204 205 208 209 210 211 213 216 219 220 221 222 223 224 229 231 232 234 237 238 239 240 241 243 244 246 247 248 249 250 251 255 256 264 266 267 268 271 273 274 275 276 277 278 279 283 284 286 292 295 296 297 298 299 300 301 302 303 304 320 322 323 326 327 328 334 345 346 348 350 351 353 354 355 358 359 360 361 362 363 364 365 366 367 368 369 370 373 374 375 377 379 382 385 386 387 392 394 395 396 397 398 399 400 403 404 409 412 413 414 415 416 417 418 420 423 424 425 426 431 436 437 438 439 440 441 443 444 445 447 448 450 451 452 453 454 455 456 457 458 459 460 461 462 463 464 465 466 469 470 471 472 475 476 477 478 479 482 483 484 487 488 489 490 493 494 496,
	0	 1 6 13 17 18 20 21 29 31 32 33 34 38 40 47 50 51 58 60 61 62 63 64 68 69 72 73 74 75 107 108 112 113 114 115 116 121 123 124 125 126 127 131 132 134 139 141 142 143 144 147 148 152 153 155 156 157 158 159 160 162 165 167 169 170 176 180 185 186 187 188 189 193 195 196 197 198 199 201 202 203 204 205 208 209 210 211 213 216 219 220 221 222 223 224 229 231 232 234 237 238 239 240 241 243 244 246 247 248 249 250 251 255 256 264 266 267 268 271 273 274 275 276 277 278 279 283 284 286 292 295 296 297 298 299 300 301 302 303 304 320 322 323 326 327 328 334 345 346 348 350 351 353 354 355 358 359 360 361 362 363 364 365 366 367 368 369 370 373 374 375 377 379 382 385 386 387 392 394 395 396 397 398 399 400 403 404 409 412 413 414 415 416 417 418 420 423 424 425 426 431 436 437 438 439 440 441 443 444 445 447 448 450 451 452 453 454 455 456 457 458 459 460 461 462 463 464 465 466 469 471 472 475 476 477 478 479 482 483 484 487 488 489 490 493 494 496,
	1	 17 64 358 413,
	1	 17 64 358 413 462,
	0	 17 18 21 31 33 34 60 62 63 64 68 69 73 112 115 116 121 125 127 142 143 144 147 159 186 193 195 204 209 213 232 234 237 238 240 243 247 273 277 278 298 301 302 322 323 328 345 351 353 355 358 364 365 367 368 369 370 373 377 379 382 386 387 397 399 400 413 423 425 426 431 438 439 452 462 471 494,
	0	 155 156 202 274 296 299 326 360 415 465,
	3	 266 470,
	1	 2 3 7 14 30 55 56 70 71 130 133 136 151 161 192 217 266 329 333 433 470 474 480 491 492 495,
	1	 1 6 13 20 29 32 38 40 47 50 51 58 61 72 74 75 107 108 113 114 123 124 126 131 132 134 139 141 148 152 153 155 156 157 158 160 162 165 167 169 170 176 180 185 187 188 189 196 197 198 199 201 202 203 205 208 210 211 216 219 220 221 222 223 224 229 231 239 241 244 246 248 249 250 251 255 256 264 267 268 271 274 275 276 279 283 284 286 292 295 296 297 299 300 303 304 320 326 327 334 346 348 350 354 359 360 361 362 363 366 374 375 385 392 394 395 396 398 403 404 409 412 414 415 416 417 418 420 424 436 437 440 441 443 444 445 447 448 450 451 453 454 455 456 457 458 459 460 461 463 464 465 466 469 472 475 476 477 478 479 482 483 484 487 488 489 490 493 496,
	1	 40 113 152 165 199 219 220 363 385 464,
	1	 73 204,
	1	 4 5 8 9 10 11 12 15 16 19 22 23 24 25 26 27 28 35 36 37 39 41 48 49 52 53 54 57 59 65 66 67 76 77 78 79 80 81 82 83 84 85 86 87 88 89 90 91 92 93 94 95 96 97 98 99 100 101 102 103 104 105 106 109 110 111 117 118 119 120 122 128 129 135 137 138 145 146 149 150 154 163 164 166 168 171 172 173 174 175 177 178 179 181 190 191 200 206 207 212 214 215 230 233 235 236 242 245 252 253 254 257 258 259 260 261 262 263 269 270 272 280 281 282 285 287 288 289 290 291 293 294 305 306 307 308 309 310 311 312 313 314 315 316 317 318 319 321 324 325 330 331 332 336 337 338 339 340 341 342 343 344 347 349 352 371 372 376 378 380 381 383 384 388 389 390 391 405 406 407 408 411 419 421 422 427 428 429 430 432 434 435 442 446 449 473 485 486 497,
	0	 34 112 127 130 151 195 328 333 345 386 387 431 438 491 492,
	1	 34 112 127 195 386 387 431 438,
	1	 4 8 9 12 22 23 37 48 49 52 53 57 59 76 79 80 81 82 83 84 85 86 87 88 89 90 91 92 93 94 95 96 97 101 102 104 105 109 110 111 128 129 138 145 146 149 150 163 164 168 172 173 174 175 177 178 179 181 190 191 206 207 212 215 233 235 252 259 260 261 262 263 269 270 281 287 288 289 293 294 305 307 308 309 310 311 312 313 314 315 316 317 318 319 321 324 325 330 331 332 336 337 338 339 340 342 343 347 349 378 383 384 388 389 390 391 406 407 411 421 422 427 428 429 430 432 434 435 485 486,
	0	 72 107 139 196 229 274 350 415 466 479 482,
	0	 1 2 3 6 7 13 14 30 34 47 51 55 56 68 70 71 74 112 123 127 130 131 133 136 141 144 151 153 157 158 159 161 167 169 180 185 187 188 189 192 195 198 203 205 208 209 211 216 217 221 222 223 224 231 249 250 251 255 256 267 268 275 276 284 292 295 297 302 303 320 322 323 327 328 329 333 345 346 354 361 362 366 374 375 377 382 386 387 392 394 395 396 398 399 404 409 412 414 416 417 418 431 433 436 437 438 441 443 444 445 448 450 451 455 456 457 470 472 474 475 476 477 478 480 487 488 489 490 491 492 493 495,
	1	 1 2 3 6 7 13 14 20 29 30 32 33 34 38 40 47 50 51 55 56 58 61 68 70 71 72 74 75 107 108 112 113 114 123 124 126 127 130 131 132 133 134 136 139 141 144 148 151 152 153 155 156 157 158 159 160 161 162 165 167 169 170 176 180 182 183 185 187 188 189 192 193 195 196 197 198 199 201 202 203 205 208 209 210 211 216 217 219 220 221 222 223 224 229 231 239 241 244 246 248 249 250 251 255 256 264 266 267 268 271 274 275 276 279 283 284 286 292 295 296 297 299 300 302 303 304 320 322 323 326 327 328 329 333 334 345 346 348 350 354 359 360 361 362 363 366 374 375 377 382 385 386 387 392 394 395 396 398 399 403 404 409 412 414 415 416 417 418 420 424 431 433 436 437 438 439 440 441 443 444 445 447 448 450 451 453 454 455 456 457 458 459 460 461 463 464 465 466 467 469 472 474 475 476 477 478 479 480 482 483 484 487 488 489 490 491 492 493 495 496,
	1	 1 2 3 6 7 13 14 30 33 34 47 51 55 56 68 70 71 74 112 123 127 130 131 133 136 141 144 151 153 157 158 159 161 167 169 180 182 183 185 187 188 189 192 193 195 198 203 205 208 209 211 216 217 221 222 223 224 231 249 250 251 255 256 267 268 275 276 284 292 295 297 302 303 320 322 323 327 328 329 333 345 346 354 361 362 366 374 375 377 382 386 387 392 394 395 396 398 399 404 409 412 414 416 417 418 431 433 436 437 438 439 441 443 444 445 448 450 451 455 456 457 467 472 474 475 476 477 478 480 487 488 489 490 491 492 493 495,
	0	 1 6 13 47 51 74 131 141 153 157 158 167 169 180 185 187 188 189 198 203 205 208 211 216 221 222 223 224 231 249 250 251 255 256 267 268 275 276 284 292 295 297 303 320 327 346 354 361 362 366 374 375 392 394 395 396 398 404 409 412 414 416 417 418 436 437 441 443 444 445 448 450 451 455 456 457 472 475 476 477 478 487 488 489 490,
	1	 4 8 12 81 305 325 340 342 411 427,
	0	 252 428,
	0	 4 8 9 12 81 252 293 305 325 336 340 342 411 427 428,
	2	 174 233,
	2	 174 233 281,
	2	 174 233 281 432,
	2	 173 174 233 263 281 343 432,
	1	 80 87 90 92 109 163 178 179 270 288 383,
	1	 17 18 21 31 34 60 62 63 64 68 69 73 112 115 116 121 125 127 142 143 144 147 159 186 193 195 204 209 213 232 234 237 238 240 243 247 273 277 278 298 301 302 322 323 328 345 351 353 355 358 364 365 367 368 369 370 373 377 379 382 386 387 397 399 400 413 423 425 426 431 438 439 452 462 471 494,
	0	 17 18 21 31 34 42 43 44 45 46 60 62 63 64 68 69 73 112 115 116 121 125 127 140 142 143 144 147 159 184 186 193 194 195 204 209 213 225 226 227 228 232 234 237 238 240 243 247 273 277 278 298 301 302 322 323 328 335 345 351 353 355 356 357 358 364 365 367 368 369 370 373 377 379 382 386 387 393 397 399 400 401 402 410 413 423 425 426 431 438 439 452 462 468 471 481 494 498 499 500,
	0	 1 2 3 6 7 13 14 20 29 30 32 33 38 40 47 50 51 55 56 58 61 70 71 72 74 75 107 108 113 114 123 124 126 130 131 132 133 134 136 139 141 148 151 152 153 155 156 157 158 160 161 162 165 167 169 170 176 180 182 183 185 187 188 189 192 196 197 198 199 201 202 203 205 208 210 211 216 217 219 220 221 222 223 224 229 231 239 241 244 246 248 249 250 251 255 256 264 266 267 268 271 274 275 276 279 283 284 286 292 295 296 297 299 300 303 304 320 326 327 329 333 334 346 348 350 354 359 360 361 362 363 366 374 375 385 392 394 395 396 398 403 404 409 412 414 415 416 417 418 420 424 433 436 437 440 441 443 444 445 447 448 450 451 453 454 455 456 457 458 459 460 461 463 464 465 466 467 469 470 472 474 475 476 477 478 479 480 482 483 484 487 488 489 490 491 492 493 495 496,
	0	 1 6 13 20 29 32 33 38 40 47 50 51 58 61 72 74 75 107 108 113 114 123 124 126 131 132 134 139 141 148 152 153 155 156 157 158 160 162 165 167 169 170 176 180 182 183 185 187 188 189 196 197 198 199 201 202 203 205 208 210 211 216 219 220 221 222 223 224 229 231 239 241 244 246 248 249 250 251 255 256 264 266 267 268 271 274 275 276 279 283 284 286 292 295 296 297 299 300 303 304 320 326 327 334 346 348 350 354 359 360 361 362 363 366 374 375 385 392 394 395 396 398 403 404 409 412 414 415 416 417 418 420 424 436 437 440 441 443 444 445 447 448 450 451 453 454 455 456 457 458 459 460 461 463 464 465 466 467 469 470 472 475 476 477 478 479 482 483 484 487 488 489 490 493 496,
	0	 33 182 183 295 467,
	0	 1 6 13 47 51 74 131 141 153 157 158 167 169 180 185 187 188 189 198 203 205 208 211 216 221 222 223 224 231 249 250 251 255 256 267 268 275 276 292 297 303 320 327 346 354 361 362 366 374 375 392 394 395 396 398 404 409 412 414 416 417 418 436 437 443 444 445 448 450 451 455 456 457 472 475 476 477 478 487 488 489 490,
	0	 1 6 13 51 74 131 141 153 157 158 167 169 180 185 187 188 189 198 203 205 208 211 216 221 222 223 224 231 249 250 251 255 256 267 268 275 276 292 297 303 320 327 346 354 361 362 366 374 375 392 394 395 398 404 409 412 414 416 417 418 436 437 443 444 445 448 450 451 455 456 457 472 475 476 477 478 487 488 489 490,
	0	 1 6 13 51 74 131 141 153 157 158 167 169 180 185 187 188 189 198 205 208 211 216 221 222 223 231 249 255 256 267 268 275 292 297 303 320 327 346 354 361 362 374 375 392 394 395 398 404 409 412 414 416 417 418 436 437 443 444 445 448 450 451 455 456 457 472 475 476 477 478 487 488 489 490,
	0	 6 157 158 216 443 444 450 472 478 488 489,
	0	 72 107 139 155 156 196 229 296 299 326 350 360 465 466 482,
	1	 3 55 136,
	1	 3 55 56 136 329 495,
	1	 68 209 302,
	0	 4 5 8 9 10 11 12 15 16 19 22 23 24 25 26 27 28 29 35 36 37 38 39 41 48 49 52 53 54 57 59 65 66 67 76 77 78 79 80 81 82 83 84 85 86 87 88 89 90 91 92 93 94 95 96 97 98 99 100 101 102 103 104 105 106 109 110 111 117 118 119 120 122 128 129 135 137 138 145 146 149 150 154 163 164 166 168 171 172 173 174 175 177 178 179 181 190 191 197 200 201 206 207 212 214 215 218 230 233 235 236 242 245 252 253 254 257 258 259 260 261 262 263 265 269 270 272 280 281 282 283 285 287 288 289 290 291 293 294 305 306 307 308 309 310 311 312 313 314 315 316 317 318 319 321 324 325 330 331 332 334 336 337 338 339 340 341 342 343 344 347 349 352 371 372 376 378 380 381 383 384 388 389 390 391 405 406 407 408 411 419 421 422 427 428 429 430 432 434 435 442 446 449 470 473 484 485 486 496 497,
	0	 42 45 46 184 194 225 226 227 228 356 401 402 410 468 498 500,
	0	 4 8 9 12 57 59 81 82 83 84 95 105 138 173 174 190 191 215 233 263 281 293 305 321 325 336 337 338 340 342 343 411 427 428 432 434 435,
	1	 19 24 26 36 39 41 245 285 290 371,
	1	 23 52 97 101 128 146 261 310 312 315 332 389 391,
	0	 23 52 80 87 90 92 93 94 97 101 109 128 146 149 163 178 179 207 261 270 288 310 312 315 332 383 389 391 406 407 422,
	0	 4 8 9 10 12 19 22 23 24 25 26 35 36 37 39 41 48 49 52 53 57 59 76 77 78 79 80 81 82 83 84 85 86 87 88 89 90 91 92 93 94 95 96 97 98 99 100 101 102 103 104 105 106 109 110 111 117 118 119 128 129 137 138 145 146 149 150 163 164 168 172 173 174 175 177 178 179 181 190 191 200 206 207 212 215 233 235 245 252 253 254 257 258 259 260 261 262 263 269 270 281 282 285 287 288 289 290 291 293 294 305 307 308 309 310 311 312 313 314 315 316 317 318 319 321 324 325 330 331 332 335 336 337 338 339 340 341 342 343 344 347 349 371 372 378 383 384 388 389 390 391 406 407 408 411 421 422 427 428 429 430 432 434 435 485 486 497,
	0	 20 29 32 38 40 50 58 61 72 75 107 108 113 114 124 126 132 134 139 148 152 155 156 160 162 165 176 196 197 199 201 202 210 219 220 229 239 241 244 246 248 264 266 274 283 296 299 300 304 326 334 348 350 359 360 363 385 403 415 420 424 440 447 453 454 458 459 460 461 463 464 465 466 469 479 482 483 484 496,
	0	 2 3 7 14 17 18 20 21 30 31 32 33 34 40 50 55 56 58 60 61 62 63 64 68 69 70 71 72 73 75 107 108 112 113 114 115 116 121 124 125 126 127 130 132 133 134 136 139 142 143 144 147 148 151 152 155 156 159 160 161 162 165 170 176 182 183 186 192 193 195 196 199 202 204 209 210 213 217 219 220 229 232 234 237 238 239 240 241 243 244 246 247 248 264 266 271 273 274 277 278 279 286 296 298 299 300 301 302 304 322 323 326 328 329 333 345 348 350 351 353 355 358 359 360 363 364 365 367 368 369 370 373 377 379 382 385 386 387 397 399 400 403 413 415 420 423 424 425 426 431 433 438 439 440 447 452 453 454 458 459 460 461 462 463 464 465 466 467 469 471 474 479 480 482 483 491 492 494 495,
	1	 22 104 260 309 347 349,
	0	 22 48 49 53 88 89 91 102 104 129 145 150 175 206 260 269 307 308 309 311 314 316 317 318 319 330 331 347 349 384 388 390 421,
	0	 134 176 241 265 469 470 483,
	1	 20 32 40 50 58 61 75 108 113 124 134 152 160 162 165 170 176 199 210 219 220 239 241 246 248 264 265 266 279 304 348 359 363 385 424 440 447 454 459 460 461 463 464 469 470 483,
	1	 20 29 32 38 40 50 58 61 75 108 113 124 134 152 160 162 165 170 176 197 199 201 210 219 220 239 241 246 248 264 265 266 279 283 304 334 348 359 363 385 424 440 447 454 459 460 461 463 464 469 470 483 484 496,
	2	 4 8 9 10 12 19 22 23 24 25 26 35 36 37 39 41 42 43 44 45 46 48 49 52 53 57 59 76 77 78 79 80 81 82 83 84 85 86 87 88 89 90 91 92 93 94 95 96 97 98 99 100 101 102 103 104 105 106 109 110 111 117 118 119 120 128 129 137 138 140 145 146 149 150 154 163 164 168 172 173 174 175 177 178 179 181 184 190 191 194 200 206 207 212 214 215 218 225 226 227 228 233 235 236 242 245 252 253 254 257 258 259 260 261 262 263 269 270 272 281 282 285 287 288 289 290 291 293 294 305 307 308 309 310 311 312 313 314 315 316 317 318 319 321 324 325 330 331 332 335 336 337 338 339 340 341 342 343 344 347 349 356 357 371 372 376 378 380 381 383 384 388 389 390 391 393 401 402 406 407 408 410 411 419 421 422 427 428 429 430 432 434 435 442 468 481 485 486 497 498 499 500,
	0	 4 8 9 10 12 19 22 23 24 25 26 35 36 37 39 41 42 43 44 45 46 48 49 52 53 57 59 76 77 78 79 80 81 82 83 84 85 86 87 88 89 90 91 92 93 94 95 96 97 98 99 100 101 102 103 104 105 106 109 110 111 117 118 119 128 129 137 138 145 146 149 150 163 164 168 172 173 174 175 177 178 179 181 184 190 191 194 200 206 207 212 215 225 226 227 228 233 235 245 252 253 254 257 258 259 260 261 262 263 269 270 281 282 285 287 288 289 290 291 293 294 305 307 308 309 310 311 312 313 314 315 316 317 318 319 321 324 325 330 331 332 336 337 338 339 340 341 342 343 344 347 349 356 357 371 372 378 383 384 388 389 390 391 393 401 402 406 407 408 410 411 421 422 427 428 429 430 432 434 435 468 481 485 486 497 498 499 500,
	1	 5 11 15 16 27 28 54 65 66 67 120 122 135 154 166 171 214 218 230 236 242 272 280 306 335 352 376 380 381 405 419 442 446 449 473,
	0	 4 5 8 9 10 11 12 15 16 19 22 23 24 25 26 27 28 35 36 37 39 41 42 43 44 45 46 48 49 52 53 54 57 59 65 66 67 76 77 78 79 80 81 82 83 84 85 86 87 88 89 90 91 92 93 94 95 96 97 98 99 100 101 102 103 104 105 106 109 110 111 117 118 119 120 122 128 129 135 137 138 145 146 149 150 154 163 164 166 168 171 172 173 174 175 177 178 179 181 184 190 191 194 200 206 207 212 214 215 218 225 226 227 228 230 233 235 236 242 245 252 253 254 257 258 259 260 261 262 263 269 270 272 280 281 282 285 287 288 289 290 291 293 294 305 306 307 308 309 310 311 312 313 314 315 316 317 318 319 321 324 325 330 331 332 335 336 337 338 339 340 341 342 343 344 347 349 352 356 357 371 372 376 378 380 381 383 384 388 389 390 391 393 401 402 405 406 407 408 410 411 419 421 422 427 428 429 430 432 434 435 442 446 449 468 473 481 485 486 497 498 499 500,
	0	 4 5 8 9 10 11 12 15 16 19 22 23 24 25 26 27 28 35 36 37 39 41 42 43 44 45 46 48 49 52 53 54 57 59 65 66 67 76 77 78 79 80 81 82 83 84 85 86 87 88 89 90 91 92 93 94 95 96 97 98 99 100 101 102 103 104 105 106 109 110 111 117 118 119 120 122 128 129 135 137 138 145 146 149 150 154 163 164 166 168 171 172 173 174 175 177 178 179 181 184 190 191 194 200 206 207 212 214 215 218 225 226 227 228 230 233 235 236 242 245 252 253 254 257 258 259 260 261 262 263 265 269 270 272 280 281 282 285 287 288 289 290 291 293 294 305 306 307 308 309 310 311 312 313 314 315 316 317 318 319 321 324 325 330 331 332 335 336 337 338 339 340 341 342 343 344 347 349 352 356 357 371 372 376 378 380 381 383 384 388 389 390 391 393 401 402 405 406 407 408 410 411 419 421 422 427 428 429 430 432 434 435 442 446 449 468 470 473 481 485 486 497 498 499 500,
	2	 29 197 283 334,
	0	 132 300 453 458,
	0	 147 278,
	1	 1 6 13 20 29 32 38 40 47 50 51 58 61 72 74 75 107 108 113 114 123 126 131 132 134 139 141 148 152 153 155 156 157 158 160 165 167 169 170 176 180 185 187 188 189 196 197 198 199 201 202 203 205 208 210 211 216 219 220 221 222 223 224 229 231 239 241 244 246 248 249 250 251 255 256 264 267 268 271 274 275 276 279 283 284 286 292 295 296 297 299 300 303 304 320 326 327 334 346 348 350 354 359 360 361 362 363 366 374 375 385 392 394 395 396 398 403 404 409 412 414 415 416 417 418 420 424 436 437 440 441 443 444 445 447 448 450 451 453 455 456 457 458 459 460 461 463 464 465 466 469 472 475 476 477 478 479 482 483 484 487 488 489 490 493 496,
	0	 1 6 13 20 32 40 47 50 51 58 61 72 74 75 107 108 113 114 123 126 131 132 134 139 141 148 152 153 155 156 157 158 160 165 167 169 170 176 180 185 187 188 189 196 198 199 202 203 205 208 210 211 216 219 220 221 222 223 224 229 231 239 241 244 246 248 249 250 251 255 256 264 267 268 271 274 275 276 279 284 286 292 295 296 297 299 300 303 304 320 326 327 346 348 350 354 359 360 361 362 363 366 374 375 385 392 394 395 396 398 403 404 409 412 414 415 416 417 418 420 424 436 437 440 441 443 444 445 447 448 450 451 453 455 456 457 458 459 460 461 463 464 465 466 469 472 475 476 477 478 479 482 483 487 488 489 490 493,
	0	 20 32 40 50 58 61 72 75 107 108 113 114 126 132 134 139 148 152 155 156 160 165 176 196 199 202 210 219 220 229 239 241 244 246 248 264 271 274 286 296 299 300 304 326 348 350 359 360 363 385 403 415 420 424 440 447 453 458 459 460 461 463 464 465 466 469 479 482 483,
	1	 35 36 245,
	1	 198 448,
	0	 4 5 8 9 10 11 12 15 16 19 22 23 24 25 26 28 35 36 37 39 41 42 43 44 45 46 48 49 52 53 57 59 76 77 78 79 80 81 82 83 84 85 86 87 88 89 90 91 92 93 94 95 96 97 98 99 100 101 102 103 104 105 106 109 110 111 117 118 119 120 122 128 129 130 137 138 140 145 146 149 150 151 154 163 164 166 168 171 172 173 174 175 177 178 179 181 184 190 191 194 200 206 207 212 214 215 218 225 226 227 228 230 233 235 236 242 245 252 253 254 257 258 259 260 261 262 263 269 270 272 281 282 285 287 288 289 290 291 293 294 305 306 307 308 309 310 311 312 313 314 315 316 317 318 319 321 324 325 330 331 332 333 335 336 337 338 339 340 341 342 343 344 347 349 356 357 371 372 376 378 380 381 383 384 388 389 390 391 393 401 402 405 406 407 408 410 411 419 421 422 427 428 429 430 432 434 435 442 468 481 485 486 491 492 497 498 499 500,
	0	 22 23 37 48 49 52 53 79 80 85 86 87 88 89 90 91 92 93 94 96 97 101 102 104 109 110 111 128 129 145 146 149 150 163 164 172 175 177 178 179 181 206 207 212 259 260 261 269 270 288 289 307 308 309 310 311 312 313 314 315 316 317 318 319 324 330 331 332 339 347 349 378 383 384 388 389 390 391 406 407 421 422 485 486,
	0	 17 34 62 64 68 112 127 144 147 159 195 209 240 278 302 322 323 328 345 358 364 367 368 377 382 386 387 399 400 413 425 431 438 462,
	0	 1 13 51 74 131 141 153 167 169 180 185 187 188 189 198 205 208 211 221 222 223 231 249 255 256 267 268 275 292 297 303 320 327 346 354 361 362 374 375 392 394 395 398 409 412 414 416 417 418 436 437 445 448 451 455 456 457 475 476 477 487 490,
	1	 116 143 204 351 370,
	0	 17 18 21 31 33 34 60 62 63 64 68 69 73 112 115 116 121 125 127 142 143 144 147 159 182 183 186 193 195 204 209 213 232 234 237 238 240 243 247 273 277 278 298 301 302 322 323 328 345 351 353 355 358 364 365 367 368 369 370 373 377 379 382 386 387 397 399 400 413 423 425 426 431 438 439 452 462 467 470 471 494,
	1	 124 162 266,
	1	 40 58 61 75 113 152 165 170 176 199 219 220 239 246 248 264 279 359 363 385 440 459 460 461 464 469,
	1	 20 32 40 50 58 61 75 108 113 152 160 165 170 176 199 210 219 220 239 246 248 264 279 304 348 359 363 385 424 440 447 459 460 461 463 464 469,
	1	 20 32 40 50 58 61 75 108 113 134 152 160 165 170 176 199 210 219 220 239 246 248 264 279 304 348 359 363 385 424 440 447 459 460 461 463 464 469 470,
	0	 2 3 7 14 20 30 32 40 50 55 56 58 61 70 72 75 107 108 113 114 124 126 132 133 134 136 139 148 152 155 156 160 161 162 165 170 176 196 199 202 210 219 220 229 239 241 244 246 248 264 266 271 274 279 286 296 299 300 304 326 329 348 350 359 360 363 385 403 415 420 424 433 440 447 453 454 458 459 460 461 463 464 465 466 469 470 474 479 482 483 495,
	0	 47 203 224 250 251 276 366 396,
	0	 107 229,
	1	 72 107 229 350 482,
	0	 139 196 466,
	1	 124 134 176 241 469 483,
	1	 20 32 40 50 58 61 75 108 113 124 134 152 160 165 176 199 210 219 220 239 241 246 248 264 304 348 359 363 385 424 440 447 459 460 461 463 464 469 483,
	1	 162 266 454 470,
	1	 54 65 135 280 352 446 449,
	0	 124 134 162 176 241 266 454 469 483,
	1	 1 6 13 20 29 32 38 40 47 50 51 58 61 72 74 75 107 108 113 114 123 126 131 132 139 141 148 152 153 155 156 157 158 160 165 167 169 170 180 185 187 188 189 196 197 198 199 201 202 203 205 208 210 211 216 219 220 221 222 223 224 229 231 239 244 246 248 249 250 251 255 256 264 267 268 271 274 275 276 279 283 284 286 292 295 296 297 299 300 303 304 320 326 327 334 346 348 350 354 359 360 361 362 363 366 374 375 385 392 394 395 396 398 403 404 409 412 414 415 416 417 418 420 424 436 437 440 441 443 444 445 447 448 450 451 453 455 456 457 458 459 460 461 463 464 465 466 472 475 476 477 478 479 482 484 487 488 489 490 493 496,
	0	 1 6 13 20 29 32 38 40 47 50 51 58 61 74 75 108 113 123 131 141 152 153 157 158 160 165 167 169 170 180 185 187 188 189 197 198 199 201 203 205 208 210 211 216 219 220 221 222 223 224 231 239 246 248 249 250 251 255 256 264 267 268 275 276 279 283 284 292 295 297 303 304 320 327 334 346 348 354 359 361 362 363 366 374 375 385 392 394 395 396 398 404 409 412 414 416 417 418 424 436 437 440 441 443 444 445 447 448 450 451 455 456 457 459 460 461 463 464 472 475 476 477 478 484 487 488 489 490 493 496,
	1	 1 6 13 20 32 40 47 50 51 58 61 74 75 108 113 123 131 141 152 153 157 158 160 165 167 169 170 180 185 187 188 189 198 199 203 205 208 210 211 216 219 220 221 222 223 224 231 239 246 248 249 250 251 255 256 264 267 268 275 276 279 284 292 295 297 303 304 320 327 346 348 354 359 361 362 363 366 374 375 385 392 394 395 396 398 404 409 412 414 416 417 418 424 436 437 440 441 443 444 445 447 448 450 451 455 456 457 459 460 461 463 464 472 475 476 477 478 487 488 489 490 493,
	1	 20 32 50 160 210 424 447 463,
	1	 20 32 50 58 75 160 210 239 246 248 264 359 424 447 459 460 461 463,
	1	 20 32 40 50 58 61 75 113 152 160 165 199 210 219 220 239 246 248 264 359 363 385 424 440 447 459 460 461 463 464,
	1	 1 6 13 47 51 74 108 123 131 141 153 157 158 167 169 170 180 185 187 188 189 198 203 205 208 211 216 221 222 223 224 231 249 250 251 255 256 267 268 275 276 279 284 292 295 297 303 304 320 327 346 348 354 361 362 366 374 375 392 394 395 396 398 404 409 412 414 416 417 418 436 437 441 443 444 445 448 450 451 455 456 457 472 475 476 477 478 487 488 489 490 493,
	0	 108 170 279 304 348,
	1	 108 123 170 279 304 348,
	0	 108 123 170 279 284 304 348 441 493,
	1	 2 3 7 14 30 55 56 70 71 124 133 136 161 162 192 217 266 329 433 454 470 474 480 495,
	1	 2 3 7 14 20 30 32 40 50 55 56 58 61 70 71 75 108 113 124 133 134 136 152 160 161 162 165 170 176 192 199 210 217 219 220 239 241 246 248 264 266 279 304 329 348 359 363 385 424 433 440 447 454 459 460 461 463 464 469 470 474 480 483 495,
	0	 1 6 13 29 38 47 51 74 123 131 141 153 157 158 167 169 180 185 187 188 189 197 198 201 203 205 208 211 216 221 222 223 224 231 249 250 251 255 256 267 268 275 276 283 284 292 295 297 303 320 327 334 346 354 361 362 366 374 375 392 394 395 396 398 404 409 412 414 416 417 418 436 437 441 443 444 445 448 450 451 455 456 457 472 475 476 477 478 484 487 488 489 490 493 496,
	0	 4 5 8 9 10 11 12 15 16 19 22 23 24 25 26 27 28 35 36 37 39 41 48 49 52 53 54 57 59 65 66 67 76 77 78 79 80 81 82 83 84 85 86 87 88 89 90 91 92 93 94 95 96 97 98 99 100 101 102 103 104 105 106 109 110 111 117 118 119 120 122 128 129 135 137 138 145 146 149 150 154 163 164 166 168 171 172 173 174 175 177 178 179 181 190 191 200 206 207 212 214 215 230 233 235 236 242 245 252 253 254 257 258 259 260 261 262 263 265 269 270 272 280 281 282 285 287 288 289 290 291 293 294 305 306 307 308 309 310 311 312 313 314 315 316 317 318 319 321 324 325 330 331 332 336 337 338 339 340 341 342 343 344 347 349 352 371 372 376 378 380 381 383 384 388 389 390 391 405 406 407 408 411 419 421 422 427 428 429 430 432 434 435 442 446 449 473 485 486 497,
	1	 4 5 8 9 10 11 12 15 16 19 22 23 24 25 26 27 28 35 36 37 39 41 42 43 44 45 46 48 49 52 53 54 57 59 65 66 67 76 77 78 79 80 81 82 83 84 85 86 87 88 89 90 91 92 93 94 95 96 97 98 99 100 101 102 103 104 105 106 109 110 111 117 118 119 120 122 128 129 135 137 138 140 145 146 149 150 154 163 164 166 168 171 172 173 174 175 177 178 179 181 184 190 191 194 200 206 207 212 214 215 218 225 226 227 228 230 233 235 236 242 245 252 253 254 257 258 259 260 261 262 263 265 269 270 272 280 281 282 284 285 287 288 289 290 291 293 294 305 306 307 308 309 310 311 312 313 314 315 316 317 318 319 321 324 325 330 331 332 335 336 337 338 339 340 341 342 343 344 347 349 352 356 357 371 372 376 378 380 381 383 384 388 389 390 391 393 401 402 405 406 407 408 410 411 419 421 422 427 428 429 430 432 434 435 442 446 449 468 473 481 485 486 493 497 498 499 500,
	0	 4 5 8 9 10 11 12 15 16 19 22 23 24 25 26 27 28 35 36 37 39 41 42 43 44 45 46 48 49 52 53 54 57 59 65 66 67 76 77 78 79 80 81 82 83 84 85 86 87 88 89 90 91 92 93 94 95 96 97 98 99 100 101 102 103 104 105 106 109 110 111 117 118 119 120 122 128 129 135 137 138 140 145 146 149 150 154 163 164 166 168 171 172 173 174 175 177 178 179 181 184 190 191 194 200 206 207 212 214 215 218 225 226 227 228 230 233 235 236 242 245 252 253 254 257 258 259 260 261 262 263 265 269 270 272 280 281 282 284 285 287 288 289 290 291 293 294 305 306 307 308 309 310 311 312 313 314 315 316 317 318 319 321 324 325 330 331 332 335 336 337 338 339 340 341 342 343 344 347 349 352 356 357 371 372 376 378 380 381 383 384 388 389 390 391 393 401 402 405 406 407 408 410 411 419 421 422 427 428 429 430 432 434 435 442 446 449 468 470 473 481 485 486 493 497 498 499 500,
	1	 1 6 13 20 29 32 38 40 47 50 51 58 61 72 74 75 107 108 113 114 123 124 126 131 132 134 139 141 148 152 153 155 156 157 158 160 162 165 167 169 170 176 180 185 187 188 189 196 197 198 199 201 202 203 205 208 210 211 216 219 220 221 222 223 224 229 231 239 241 244 246 248 249 250 251 255 256 264 266 267 268 271 274 275 276 279 283 286 292 295 296 297 299 300 303 304 320 326 327 334 346 348 350 354 359 360 361 362 363 366 374 375 385 392 394 395 396 398 403 404 409 412 414 415 416 417 418 420 424 436 437 440 441 443 444 445 447 448 450 451 453 454 455 456 457 458 459 460 461 463 464 465 466 469 472 475 476 477 478 479 482 483 484 487 488 489 490 496,
	1	 1 6 13 47 51 74 123 131 141 153 157 158 167 169 180 185 187 188 189 198 203 205 208 211 216 221 222 223 224 231 249 250 251 255 256 267 268 275 276 292 295 297 303 320 327 346 354 361 362 366 374 375 392 394 395 396 398 404 409 412 414 416 417 418 436 437 441 443 444 445 448 450 451 455 456 457 472 475 476 477 478 487 488 489 490,
	1	 1 6 13 47 51 74 131 141 153 157 158 167 169 180 185 187 188 189 198 203 205 208 211 216 221 222 223 224 231 249 250 251 255 256 267 268 275 276 292 295 297 303 320 327 346 354 361 362 366 374 375 392 394 395 396 398 404 409 412 414 416 417 418 436 437 441 443 444 445 448 450 451 455 456 457 472 475 476 477 478 487 488 489 490,
	0	 2 3 7 14 17 18 21 30 31 33 34 55 56 60 62 63 64 68 69 70 71 73 112 115 116 121 125 127 130 133 136 142 143 144 147 151 159 161 182 183 186 192 193 195 204 209 213 217 232 234 237 238 240 243 247 273 277 278 298 300 301 302 322 323 328 329 333 345 351 353 355 358 364 365 367 368 369 370 373 377 379 382 386 387 397 399 400 413 423 425 426 431 433 438 439 452 462 467 471 474 480 491 492 494 495,
	1	 4 5 8 9 10 11 12 15 16 19 22 23 24 25 26 28 35 36 37 39 41 42 43 44 45 46 48 49 52 53 57 59 76 77 78 79 80 81 82 83 84 85 86 87 88 89 90 91 92 93 94 95 96 97 98 99 100 101 102 103 104 105 106 109 110 111 117 118 119 120 122 128 129 137 138 140 145 146 149 150 154 163 164 166 168 171 172 173 174 175 177 178 179 181 184 190 191 194 200 206 207 212 214 215 218 225 226 227 228 230 233 235 236 242 245 252 253 254 257 258 259 260 261 262 263 269 270 272 281 282 285 287 288 289 290 291 293 294 305 306 307 308 309 310 311 312 313 314 315 316 317 318 319 321 324 325 330 331 332 335 336 337 338 339 340 341 342 343 344 347 349 356 357 371 372 376 378 380 381 383 384 388 389 390 391 393 401 402 405 406 407 408 410 411 419 421 422 427 428 429 430 432 434 435 442 468 481 485 486 497 498 499 500,
	0	 27 29 38 54 65 66 67 135 197 201 280 283 334 352 446 449 473 484 496,
	0	 27 29 38 54 65 66 67 135 197 201 265 280 283 334 352 446 449 473 484 496,
	0	 4 5 8 9 10 11 12 15 16 19 22 23 24 25 26 27 28 29 35 36 37 38 39 41 42 43 44 45 46 48 49 52 53 54 57 59 65 66 67 76 77 78 79 80 81 82 83 84 85 86 87 88 89 90 91 92 93 94 95 96 97 98 99 100 101 102 103 104 105 106 109 110 111 117 118 119 120 122 128 129 135 137 138 140 145 146 149 150 154 163 164 166 168 171 172 173 174 175 177 178 179 181 184 190 191 194 197 200 201 206 207 212 214 215 218 225 226 227 228 230 233 235 236 242 245 252 253 254 257 258 259 260 261 262 263 265 269 270 272 280 281 282 283 285 287 288 289 290 291 293 294 305 306 307 308 309 310 311 312 313 314 315 316 317 318 319 321 324 325 330 331 332 334 335 336 337 338 339 340 341 342 343 344 347 349 352 356 357 371 372 376 378 380 381 383 384 388 389 390 391 393 401 402 405 406 407 408 410 411 419 421 422 427 428 429 430 432 434 435 442 446 449 468 473 481 484 485 486 496 497 498 499 500,
	0	 1 6 13 20 32 40 47 50 51 58 61 72 74 75 107 108 113 114 123 124 126 131 132 134 139 141 148 152 153 155 156 157 158 160 162 165 167 169 170 176 180 185 187 188 189 196 198 199 202 203 205 208 210 211 216 219 220 221 222 223 224 229 231 239 241 244 246 248 249 250 251 255 256 264 266 267 268 271 274 275 276 279 284 286 292 295 296 297 299 303 304 320 326 327 346 348 350 354 359 360 361 362 363 366 374 375 385 392 394 395 396 398 403 404 409 412 414 415 416 417 418 420 424 436 437 440 441 443 444 445 447 448 450 451 453 454 455 456 457 458 459 460 461 463 464 465 466 469 472 475 476 477 478 479 482 483 487 488 489 490 493,
	0	 20 32 40 50 58 61 72 75 107 108 113 114 124 126 132 134 139 148 152 155 156 160 162 165 170 176 196 199 202 210 219 220 229 239 241 244 246 248 264 266 271 274 279 286 296 299 304 326 348 350 359 360 363 385 403 415 420 424 440 447 453 454 458 459 460 461 463 464 465 466 469 479 482 483,
	0	 133 136,
	0	 3 133 136,
	0	 3 7 133 136,
	0	 3 7 56 133 136 329 495,
	1	 2 3 7 14 20 30 32 40 50 55 56 58 61 70 75 108 113 124 133 134 136 152 160 161 162 165 170 176 199 210 219 220 239 241 246 248 264 266 279 304 329 348 359 363 385 424 433 440 447 454 459 460 461 463 464 469 474 483 495,
	1	 2 3 7 14 20 29 30 32 38 40 50 55 56 58 61 70 72 75 107 108 113 114 124 126 132 133 134 136 139 148 152 155 156 160 161 162 165 170 176 196 197 199 201 202 210 219 220 229 239 241 244 246 248 264 266 271 274 279 283 286 296 299 300 304 326 329 334 348 350 359 360 363 385 403 415 420 424 433 440 447 453 454 458 459 460 461 463 464 465 466 469 474 479 482 483 484 495 496,
	0	 4 5 8 9 10 11 12 15 16 19 22 23 24 25 26 27 28 35 36 37 39 41 42 43 44 45 46 48 49 52 53 54 57 59 65 66 67 76 77 78 79 80 81 82 83 84 85 86 87 88 89 90 91 92 93 94 95 96 97 98 99 100 101 102 103 104 105 106 109 110 111 117 118 119 120 122 128 129 130 135 137 138 140 145 146 149 150 151 154 163 164 166 168 171 172 173 174 175 177 178 179 181 184 190 191 194 200 206 207 212 214 215 218 225 226 227 228 230 233 235 236 242 245 252 253 254 257 258 259 260 261 262 263 265 269 270 272 280 281 282 285 287 288 289 290 291 293 294 305 306 307 308 309 310 311 312 313 314 315 316 317 318 319 321 324 325 330 331 332 333 335 336 337 338 339 340 341 342 343 344 347 349 352 356 357 371 372 376 378 380 381 383 384 388 389 390 391 393 401 402 405 406 407 408 410 411 419 421 422 427 428 429 430 432 434 435 442 446 449 468 470 473 481 485 486 491 492 497 498 499 500,
	2	 20 29 32 38 40 50 58 61 75 108 113 134 152 160 165 170 176 197 199 201 210 219 220 239 241 246 248 264 279 283 304 334 348 359 363 385 424 440 447 459 460 461 463 464 469 483 484 496,
	0	 1 2 3 6 7 13 14 20 29 30 32 33 34 38 40 47 50 51 55 56 58 61 68 70 71 74 75 108 112 113 123 124 127 130 131 133 134 136 141 144 151 152 153 157 158 159 160 161 162 165 167 169 170 176 180 182 183 185 187 188 189 192 195 197 198 199 201 203 205 208 209 210 211 216 217 219 220 221 222 223 224 231 239 241 246 248 249 250 251 255 256 264 267 268 275 276 279 283 284 292 295 297 302 303 304 320 322 323 327 328 329 333 334 345 346 348 354 359 361 362 363 366 374 375 377 382 385 386 387 392 394 395 396 398 399 404 409 412 414 416 417 418 424 431 433 436 437 438 440 441 443 444 445 447 448 450 451 454 455 456 457 459 460 461 463 464 467 469 472 474 475 476 477 478 480 483 484 487 488 489 490 491 492 493 495 496,
	0	 209 302 322 382 399,
	0	 2 3 7 14 30 55 56 70 71 130 133 136 140 151 161 192 217 329 333 335 433 474 480 491 492 495,
	1	 8 12 173 174 233 263 281 325 343 427 428 432,
	2	 5 11 15 16 28 122 166 171 230 265 306 405 470,
	0	 13 51 74 131 141 153 167 169 180 185 187 188 189 198 205 208 211 221 222 223 231 249 255 256 267 268 275 292 297 303 320 327 346 354 361 362 374 375 392 394 395 398 404 409 412 414 416 417 418 436 437 445 448 451 455 456 457 475 476 477 487 490,
	0	 40 75 170 246 248 264 279 459 460 461,
	1	 34 68 71 112 127 144 159 192 195 209 217 302 322 323 328 345 377 382 386 387 399 431 438 480,
	0	 77 78 99 117 118 137 253 254 257 408,
	0	 68 144 159 322 323 377 382,
	0	 20 32 50 58 75 108 134 160 176 210 239 241 246 248 264 304 348 359 424 447 459 460 461 463 469 483,
	0	 2 3 7 14 29 30 38 55 56 70 72 107 114 124 126 132 133 136 139 148 155 156 161 162 196 197 201 202 229 244 266 271 274 283 286 296 299 300 326 329 334 350 360 403 415 420 433 453 454 458 465 466 474 479 482 484 495 496,
	1	 4 8 9 10 12 19 22 23 24 25 26 35 36 37 39 41 42 43 44 45 46 48 49 52 53 57 59 76 77 78 79 80 81 82 83 84 85 86 87 88 89 90 91 92 93 94 95 96 97 98 99 100 101 102 103 104 105 106 109 110 111 117 118 119 128 129 137 138 140 145 146 149 150 163 164 168 172 173 174 175 177 178 179 181 184 190 191 194 200 206 207 212 215 225 226 227 228 233 235 245 252 253 254 257 258 259 260 261 262 263 265 269 270 281 282 285 287 288 289 290 291 293 294 305 307 308 309 310 311 312 313 314 315 316 317 318 319 321 324 325 330 331 332 335 336 337 338 339 340 341 342 343 344 347 349 356 357 371 372 378 383 384 388 389 390 391 393 401 402 406 407 408 410 411 421 422 427 428 429 430 432 434 435 468 481 485 486 497 498 499 500,
	0	 22 23 48 49 52 53 79 80 87 88 89 90 91 92 93 97 101 102 104 109 110 111 128 129 145 146 149 150 163 164 175 177 178 179 206 207 212 260 261 269 270 288 289 307 308 309 310 311 312 313 314 315 316 317 318 319 330 331 332 347 349 383 384 388 389 390 391 407 421 422 485 486,
	0	 9 57 59 82 83 84 95 138 190 191 233 293 321 336 337 338 434 435,
	0	 4 5 8 9 10 11 12 15 16 19 22 23 24 25 26 27 28 35 36 37 39 41 42 43 44 45 46 48 49 52 53 54 57 59 65 66 67 76 77 78 79 80 81 82 83 84 85 86 87 88 89 90 91 92 93 94 95 96 97 98 99 100 101 102 103 104 105 106 109 110 111 117 118 119 120 122 128 129 135 137 138 145 146 149 150 154 163 164 166 168 171 172 173 174 175 177 178 179 181 184 190 191 194 200 206 207 212 214 215 218 225 226 227 228 230 233 235 236 242 245 252 253 254 257 258 259 260 261 262 263 265 269 270 272 280 281 282 285 287 288 289 290 291 293 294 305 306 307 308 309 310 311 312 313 314 315 316 317 318 319 321 324 325 330 331 332 336 337 338 339 340 341 342 343 344 347 349 352 356 357 371 372 376 378 380 381 383 384 388 389 390 391 393 401 402 405 406 407 408 410 411 419 421 422 427 428 429 430 432 434 435 442 446 449 468 473 481 485 486 497 498 499 500,
	0	 126 148 202 244 403 420,
	0	 126 148 155 156 202 244 296 299 326 360 403 420 465,
	0	 85 86 172 181 259 324 339 378,
	1	 4 8 9 10 12 19 22 23 24 25 26 35 36 37 39 41 48 49 52 53 57 59 76 77 78 79 80 81 82 83 84 85 86 87 88 89 90 91 92 93 94 95 96 97 98 99 100 101 102 103 104 105 106 109 110 111 117 118 119 128 129 137 138 145 146 149 150 163 164 168 172 173 174 175 177 178 179 181 190 191 200 206 207 212 215 233 235 245 252 253 254 257 258 259 260 261 262 263 265 269 270 281 282 285 287 288 289 290 291 293 294 305 307 308 309 310 311 312 313 314 315 316 317 318 319 321 324 325 330 331 332 336 337 338 339 340 341 342 343 344 347 349 371 372 378 383 384 388 389 390 391 406 407 408 411 421 422 427 428 429 430 432 434 435 470 485 486 497,
	0	 4 8 9 10 12 19 22 23 24 25 26 35 36 37 39 41 42 43 44 45 46 48 49 52 53 57 59 76 77 78 79 80 81 82 83 84 85 86 87 88 89 90 91 92 93 94 95 96 97 98 99 100 101 102 103 104 105 106 109 110 111 117 118 119 128 129 137 138 140 145 146 149 150 163 164 168 172 173 174 175 177 178 179 181 184 190 191 194 200 206 207 212 215 225 226 227 228 233 235 245 252 253 254 257 258 259 260 261 262 263 265 269 270 281 282 285 287 288 289 290 291 293 294 305 307 308 309 310 311 312 313 314 315 316 317 318 319 321 324 325 330 331 332 335 336 337 338 339 340 341 342 343 344 347 349 356 357 371 372 378 383 384 388 389 390 391 393 401 402 406 407 408 410 411 421 422 427 428 429 430 432 434 435 468 470 481 485 486 497 498 499 500,
	1	 75 264 459,
	0	 75 170 264 279 459 460 461,
	0	 20 29 32 38 40 50 58 61 75 108 113 124 134 152 160 162 165 176 197 199 201 210 219 220 239 241 246 248 264 266 283 304 334 348 359 363 385 424 440 447 454 459 460 461 463 464 469 483 484 496,
	0	 265 266 470,
	0	 6 131 157 158 167 180 205 211 216 223 275 295 297 320 354 374 375 398 409 436 437 443 444 450 455 456 457 472 475 476 478 488 489 490,
	0	 6 51 131 141 157 158 167 180 187 188 189 198 205 211 216 223 231 268 275 295 297 320 354 361 362 374 375 392 398 409 418 436 437 443 444 445 448 450 451 455 456 457 472 475 476 478 487 488 489 490,
	0	 2 3 7 14 17 18 20 21 29 30 31 32 33 34 38 40 50 55 56 58 60 62 63 64 68 69 70 73 75 108 112 115 116 121 124 125 127 133 134 136 142 143 144 147 159 160 161 162 170 176 182 183 186 193 195 197 201 204 209 210 213 232 234 237 238 239 240 241 243 246 247 248 264 266 273 277 278 279 283 298 301 302 304 322 323 328 329 334 345 348 351 353 355 358 359 364 365 367 368 369 370 373 377 379 382 386 387 397 399 400 413 423 424 425 426 431 433 438 439 447 452 454 459 460 461 462 463 467 469 470 471 474 483 484 494 495 496,
	0	 4 5 8 9 10 11 12 15 16 19 22 23 24 25 26 27 28 35 36 37 39 41 42 43 44 45 46 48 49 52 53 54 57 59 65 66 67 76 77 78 79 80 81 82 83 84 85 86 87 88 89 90 91 92 93 94 95 96 97 98 99 100 101 102 103 104 105 106 109 110 111 117 118 119 120 122 128 129 130 135 137 138 140 145 146 149 150 151 154 163 164 166 168 171 172 173 174 175 177 178 179 181 184 190 191 194 200 206 207 212 214 215 225 226 227 228 230 233 235 236 242 245 252 253 254 257 258 259 260 261 262 263 265 269 270 272 280 281 282 285 287 288 289 290 291 293 294 305 306 307 308 309 310 311 312 313 314 315 316 317 318 319 321 324 325 330 331 332 333 335 336 337 338 339 340 341 342 343 344 347 349 352 356 357 371 372 376 378 380 381 383 384 388 389 390 391 393 401 402 405 406 407 408 410 411 419 421 422 427 428 429 430 432 434 435 442 446 449 468 473 481 485 486 491 492 497 498 499 500,
	0	 1 6 13 47 51 74 123 131 141 153 157 158 167 169 180 185 187 188 189 198 203 205 208 211 216 221 222 223 224 231 249 250 251 255 256 267 268 275 276 292 295 297 303 320 327 346 354 361 362 366 374 375 392 394 395 396 398 404 409 412 414 416 417 418 436 437 443 444 445 448 450 451 455 456 457 472 475 476 477 478 487 488 489 490,
	1	 1 6 13 51 74 123 131 141 153 157 158 167 169 180 185 187 188 189 198 203 205 208 211 216 221 222 223 224 231 249 250 251 255 256 267 268 275 276 292 295 297 303 320 327 346 354 361 362 366 374 375 392 394 395 398 404 409 412 414 416 417 418 436 437 443 444 445 448 450 451 455 456 457 472 475 476 477 478 487 488 489 490,
	0	 8 12 325 428,
	1	 40 152 165 199 219 220 385 464,
	1	 40 61 152 165 199 219 220 385 440 464,
	1	 20 32 38 40 50 58 61 75 108 113 124 134 152 160 162 165 170 176 199 201 210 219 220 239 241 246 248 264 266 279 304 348 359 363 385 424 440 447 454 459 460 461 463 464 469 470 483 484,
	1	 22 48 49 53 88 89 91 94 102 104 111 129 145 150 175 206 260 269 307 308 309 311 314 316 317 318 319 330 331 347 349 384 388 390 406 421 485,
	0	 10 19 22 23 24 25 26 35 36 37 39 41 48 49 52 53 76 77 78 79 80 85 86 87 88 89 90 91 92 93 94 96 97 98 99 100 101 102 103 104 106 109 110 111 117 118 119 128 129 137 145 146 149 150 163 164 168 172 175 177 178 179 181 200 206 207 212 235 245 253 254 257 258 259 260 261 262 269 270 282 285 287 288 289 290 291 294 307 308 309 310 311 312 313 314 315 316 317 318 319 324 330 331 332 339 341 344 347 349 371 372 378 383 384 388 389 390 391 406 407 408 421 422 429 430 485 486 497,
	1	 2 3 7 14 30 55 56 70 133 136 161 266 329 433 474 495,
	0	 40 58 61 75 113 152 165 170 176 199 219 220 239 246 248 264 279 359 363 385 440 459 460 461 464 469 483,
	0	 20 32 40 50 58 61 75 108 113 152 160 165 170 176 199 210 219 220 239 246 248 264 279 304 348 359 363 385 424 440 447 459 460 461 463 464 469 483,
	0	 20 32 40 50 58 61 75 108 113 134 152 160 165 170 176 199 210 219 220 239 246 248 264 279 304 348 359 363 385 424 440 447 459 460 461 463 464 469 470 483,
	0	 124 162 241 454,
	0	 20 32 40 50 58 61 75 108 113 124 134 152 160 162 165 170 176 199 210 219 220 239 241 246 248 264 279 304 348 359 363 385 424 440 447 454 459 460 461 463 464 469 470 483,
	1	 85 172 181 378,
	0	 1 6 13 47 51 74 123 131 141 153 157 158 167 169 180 185 187 188 189 198 203 205 208 211 216 221 222 223 224 231 249 250 251 255 256 267 268 271 275 276 284 286 292 295 297 303 320 327 346 354 361 362 366 374 375 392 394 395 396 398 404 409 412 414 416 417 418 436 437 441 443 444 445 448 450 451 455 456 457 472 475 476 477 478 487 488 489 490 493,
	0	 4 8 81 252 305 340 342 411,
	1	 4 8 9 12 81 105 106 173 174 215 233 252 263 281 282 293 305 325 336 340 342 343 344 411 427 428 432,
	1	 2 3 7 14 17 18 21 30 31 33 55 56 60 62 63 64 69 70 73 115 116 121 125 133 136 142 143 147 161 182 183 186 193 204 213 232 234 237 238 240 243 247 273 277 278 298 301 329 351 353 355 358 364 365 367 368 369 370 373 379 397 400 413 423 425 426 433 439 452 462 467 471 474 494 495,
	1	 48 49 53 102 111 129 145 311 314 316 331 388 390 485,
	1	 22 48 49 53 102 104 111 129 145 206 260 307 309 311 314 316 330 331 347 349 388 390 421 485,
	0	 1 6 13 20 29 32 34 38 40 47 50 51 58 61 68 71 72 74 75 107 108 112 113 114 123 124 126 127 130 131 132 134 139 141 144 148 151 152 153 155 156 157 158 159 160 162 165 167 169 170 176 180 185 187 188 189 192 195 196 197 198 199 201 202 203 205 208 209 210 211 216 217 219 220 221 222 223 224 229 231 239 241 244 246 248 249 250 251 255 256 264 266 267 268 271 274 275 276 279 283 284 286 292 295 296 297 299 300 302 303 304 320 322 323 326 327 328 333 334 345 346 348 350 354 359 360 361 362 363 366 374 375 377 382 385 386 387 392 394 395 396 398 399 403 404 409 412 414 415 416 417 418 420 424 431 436 437 438 440 441 443 444 445 447 448 450 451 453 454 455 456 457 458 459 460 461 463 464 465 466 469 472 475 476 477 478 479 480 482 483 484 487 488 489 490 491 492 493 496,
	1	 1 6 13 34 47 51 68 71 74 112 123 127 130 131 141 144 151 153 157 158 159 167 169 180 185 187 188 189 192 195 198 203 205 208 209 211 216 217 221 222 223 224 231 249 250 251 255 256 267 268 275 276 284 292 295 297 302 303 320 322 323 327 328 333 345 346 354 361 362 366 374 375 377 382 386 387 392 394 395 396 398 399 404 409 412 414 416 417 418 431 436 437 438 441 443 444 445 448 450 451 455 456 457 472 475 476 477 478 480 487 488 489 490 491 492 493,
	0	 51 198 418 448 451,
	1	 51 198 231 362 418 448 451,
	1	 2 3 7 14 20 30 32 40 50 55 56 58 61 70 75 108 113 124 133 134 136 152 160 161 162 165 176 199 210 219 220 239 246 248 264 266 304 329 348 359 363 385 424 433 440 447 459 460 461 463 464 469 470 474 495,
	1	 2 3 7 14 20 29 30 32 38 40 50 55 56 58 61 70 72 75 107 108 113 114 124 126 132 133 134 136 139 148 152 155 156 160 161 162 165 176 196 197 199 201 202 210 219 220 229 239 244 246 248 264 266 271 274 283 286 296 299 300 304 326 329 334 348 350 359 360 363 385 403 415 420 424 433 440 447 453 458 459 460 461 463 464 465 466 469 470 474 479 482 484 495 496,
	1	 48 49 129 145 314 316 331 390,
	0	 88 89 91 94 212 269 313 384 406,
	0	 88 89 91 94 150 175 212 269 313 384 406,
	0	 23 52 79 80 87 88 89 90 91 92 93 94 97 101 109 110 128 146 149 150 163 164 175 177 178 179 207 212 261 269 270 288 289 310 312 313 315 332 383 384 389 391 406 407 422,
	1	 4 8 9 10 12 19 22 23 24 25 26 35 36 37 39 41 42 43 44 45 46 48 49 52 53 57 59 76 77 78 79 80 81 82 83 84 85 86 87 88 89 90 91 92 93 94 95 96 97 98 99 100 101 102 103 104 105 106 109 110 111 117 118 119 128 129 137 138 140 145 146 149 150 163 164 168 172 173 174 175 177 178 179 181 184 190 191 194 200 206 207 212 215 218 225 226 227 228 233 235 245 252 253 254 257 258 259 260 261 262 263 269 270 281 282 284 285 287 288 289 290 291 293 294 305 307 308 309 310 311 312 313 314 315 316 317 318 319 321 324 325 330 331 332 335 336 337 338 339 340 341 342 343 344 347 349 356 357 371 372 378 383 384 388 389 390 391 393 401 402 406 407 408 410 411 421 422 427 428 429 430 432 434 435 468 481 485 486 493 497 498 499 500,
	0	 4 8 9 10 12 19 22 23 24 25 26 35 36 37 39 41 42 43 44 45 46 48 49 52 53 57 59 76 77 78 79 80 81 82 83 84 85 86 87 88 89 90 91 92 93 94 95 96 97 98 99 100 101 102 103 104 105 106 109 110 111 117 118 119 128 129 137 138 140 145 146 149 150 163 164 168 172 173 174 175 177 178 179 181 184 190 191 194 200 206 207 212 215 218 225 226 227 228 233 235 245 252 253 254 257 258 259 260 261 262 263 265 269 270 281 282 284 285 287 288 289 290 291 293 294 305 307 308 309 310 311 312 313 314 315 316 317 318 319 321 324 325 330 331 332 335 336 337 338 339 340 341 342 343 344 347 349 356 357 371 372 378 383 384 388 389 390 391 393 401 402 406 407 408 410 411 421 422 427 428 429 430 432 434 435 468 481 485 486 493 497 498 499 500,
	0	 5 11 15 16 28 120 122 130 151 154 166 171 214 230 236 242 272 306 333 376 380 381 405 419 442 491 492,
	0	 5 11 15 16 27 28 54 65 66 67 120 122 130 135 151 154 166 171 214 230 236 242 272 280 306 333 352 376 380 381 405 419 442 446 449 473 491 492,
	0	 4 5 8 9 10 11 12 15 16 19 22 23 24 25 26 27 28 35 36 37 39 41 42 43 44 45 46 48 49 52 53 54 57 59 65 66 67 76 77 78 79 80 81 82 83 84 85 86 87 88 89 90 91 92 93 94 95 96 97 98 99 100 101 102 103 104 105 106 109 110 111 117 118 119 120 122 128 129 130 135 137 138 140 145 146 149 150 151 154 163 164 166 168 171 172 173 174 175 177 178 179 181 184 190 191 194 200 206 207 212 214 215 218 225 226 227 228 230 233 235 236 242 245 252 253 254 257 258 259 260 261 262 263 265 269 270 272 280 281 282 284 285 287 288 289 290 291 293 294 305 306 307 308 309 310 311 312 313 314 315 316 317 318 319 321 324 325 330 331 332 333 335 336 337 338 339 340 341 342 343 344 347 349 352 356 357 371 372 376 378 380 381 383 384 388 389 390 391 393 401 402 405 406 407 408 410 411 419 421 422 427 428 429 430 432 434 435 442 446 449 468 473 481 485 486 491 492 493 497 498 499 500,
	1	 1 2 3 6 7 13 14 20 29 30 32 38 40 47 50 51 55 56 58 61 70 71 72 74 75 107 108 113 114 123 124 126 131 132 133 134 136 139 141 148 152 153 155 156 157 158 160 161 162 165 167 169 170 176 180 185 187 188 189 192 196 197 198 199 201 202 203 205 208 210 211 216 217 219 220 221 222 223 224 229 231 239 241 244 246 248 249 250 251 255 256 264 266 267 268 271 274 275 276 279 283 286 292 295 296 297 299 300 303 304 320 326 327 329 334 346 348 350 354 359 360 361 362 363 366 374 375 385 392 394 395 396 398 403 404 409 412 414 415 416 417 418 420 424 433 436 437 440 441 443 444 445 447 448 450 451 453 454 455 456 457 458 459 460 461 463 464 465 466 469 470 472 474 475 476 477 478 479 480 482 483 484 487 488 489 490 495 496,
	1	 1 6 13 47 51 71 74 123 131 141 153 157 158 167 169 180 185 187 188 189 192 198 203 205 208 211 216 217 221 222 223 224 231 249 250 251 255 256 267 268 275 276 292 295 297 303 320 327 346 354 361 362 366 374 375 392 394 395 396 398 404 409 412 414 416 417 418 436 437 441 443 444 445 448 450 451 455 456 457 472 475 476 477 478 480 487 488 489 490,
	0	 124 162 265 266 454 470,
	0	 20 32 40 50 58 61 75 108 113 124 134 152 160 162 165 176 199 210 219 220 239 241 246 248 264 265 266 304 348 359 363 385 424 440 447 454 459 460 461 463 464 469 470 483,
	0	 20 29 32 38 40 50 58 61 72 75 107 108 113 114 124 126 132 134 139 148 152 155 156 160 162 165 176 196 197 199 201 202 210 219 220 229 239 241 244 246 248 264 265 266 271 274 283 286 296 299 300 304 326 334 348 350 359 360 363 385 403 415 420 424 440 447 453 454 458 459 460 461 463 464 465 466 469 470 479 482 483 484 496,
	0	 392 487,
	0	 18 60 63 273 278 426 452 471,
	0	 18 60 63 240 273 278 364 400 425 426 452 471,
	0	 17 18 60 63 64 147 240 273 278 358 364 400 413 425 426 452 462 471,
	1	 4 8 9 12 57 81 83 84 105 138 173 174 190 191 215 233 252 263 281 293 305 325 336 340 342 343 411 427 428 432 434 435,
	0	 72 107 126 139 148 202 229 244 420 466 482,
	0	 72 107 126 139 148 196 202 229 244 350 420 466 482,
	0	 72 107 126 139 148 155 156 196 202 229 244 296 299 326 350 360 420 465 466 479 482,
	0	 72 107 126 139 148 155 156 196 202 229 244 274 296 299 326 350 360 415 420 465 466 482,
	0	 29 38 72 107 126 139 148 155 156 196 197 201 202 229 244 271 274 283 286 296 299 326 334 350 360 403 415 420 465 466 479 482 484 496,
	1	 6 216 472 478,
	0	 22 23 48 49 52 53 79 80 86 87 88 89 90 91 92 93 94 96 97 101 102 104 109 110 111 128 129 145 146 149 150 163 164 175 177 178 179 206 207 212 260 261 269 270 288 289 307 308 309 310 311 312 313 314 315 316 317 318 319 330 331 332 339 347 349 383 384 388 389 390 391 406 407 421 422 485 486,
	0	 69 73 116 121 125 143 204 213 232 237 243 277 298 351 353 355 365 370 379,
	0	 2 3 7 14 30 33 55 56 70 124 133 136 161 162 182 183 193 266 329 433 439 454 467 470 474 495,
	0	 2 3 7 14 20 30 32 33 40 50 55 56 58 61 70 75 108 113 124 133 134 136 152 160 161 162 165 170 176 182 183 193 199 210 219 220 239 241 246 248 264 266 279 304 329 348 359 363 385 424 433 439 440 447 454 459 460 461 463 464 467 469 470 474 483 495,
	0	 2 3 7 14 20 29 30 32 33 38 40 50 55 56 58 61 70 72 75 107 108 113 114 124 126 132 133 134 136 139 148 152 155 156 160 161 162 165 170 176 182 183 193 196 197 199 201 202 210 219 220 229 239 241 244 246 248 264 266 271 274 279 283 286 296 299 300 304 326 329 334 348 350 359 360 363 385 403 415 420 424 433 439 440 447 453 454 458 459 460 461 463 464 465 466 467 469 470 474 479 482 483 484 495 496,
	1	 8 12 105 173 174 252 263 281 325 343 427 428 432,
	0	 42 43 44 45 184 194 225 226 227 228 357 393 401 402 468 481 498 499 500,
	0	 4 8 9 10 12 19 22 23 24 25 26 35 36 37 39 41 48 49 52 53 77 78 79 80 81 85 86 87 88 89 90 91 92 93 94 96 97 98 99 100 101 102 103 104 105 109 110 111 117 118 119 128 129 137 145 146 149 150 163 164 172 173 174 175 177 178 179 181 200 206 207 212 215 233 245 253 254 257 258 259 260 261 262 263 269 270 281 285 288 289 290 291 293 305 307 308 309 310 311 312 313 314 315 316 317 318 319 324 325 330 331 332 336 339 340 341 342 343 347 349 371 372 378 383 384 388 389 390 391 406 407 408 411 421 422 427 428 432 485 486 497,
	0	 21 31 69 73 115 116 121 125 142 143 186 204 213 232 234 237 238 243 247 277 298 301 351 353 355 365 369 370 373 379 397 423 494,
	1	 17 18 21 31 33 34 42 43 44 45 46 60 62 63 64 68 69 73 112 115 116 121 125 127 130 140 142 143 144 147 151 159 182 183 184 186 193 194 195 204 209 213 225 226 227 228 232 234 237 238 240 243 247 273 277 278 298 301 302 322 323 328 333 335 345 351 353 355 356 357 358 364 365 367 368 369 370 373 377 379 382 386 387 393 397 399 400 401 402 410 413 423 425 426 431 438 439 452 462 467 468 471 481 491 492 494 498 499 500,
	1	 77 78 99 117 118 137 253 254 408,
	1	 77 78 99 117 118 119 137 253 254 408,
	0	 144 159 322 323 377,
	1	 68 144 159 209 302 322 323 377,
	0	 13 74 131 153 167 169 180 185 205 208 211 221 222 223 249 255 256 267 275 292 297 303 320 327 346 354 374 375 394 395 398 404 409 412 414 416 417 436 437 455 456 457 475 476 477 490,
	1	 1 51 141 187 188 189 198 231 268 361 362 392 418 445 448 451 487,
	1	 347 421,
	1	 46 226 356 410,
	1	 42 45 46 194 225 226 227 356 402 410 468 498 500,
	1	 42 45 46 184 194 225 226 227 356 401 402 410 468 498 500,
	1	 43 44 228 357 393 481 499,
	0	 4 8 9 10 12 19 22 23 24 25 26 35 36 37 39 41 42 43 44 45 46 48 49 52 53 57 59 76 77 78 79 80 81 82 83 84 85 86 87 88 89 90 91 92 93 94 95 96 97 98 99 100 101 102 103 104 105 106 109 110 111 117 118 119 128 129 130 137 138 140 145 146 149 150 151 163 164 168 172 173 174 175 177 178 179 181 184 190 191 194 200 206 207 212 215 225 226 227 228 233 235 245 252 253 254 257 258 259 260 261 262 263 265 269 270 281 282 285 287 288 289 290 291 293 294 305 307 308 309 310 311 312 313 314 315 316 317 318 319 321 324 325 330 331 332 333 335 336 337 338 339 340 341 342 343 344 347 349 356 357 371 372 378 383 384 388 389 390 391 393 401 402 406 407 408 410 411 421 422 427 428 429 430 432 434 435 468 481 485 486 491 492 497 498 499 500,
	0	 40 363,
	0	 2 3 7 14 17 18 21 30 31 33 34 55 56 60 62 63 64 68 69 70 71 73 112 115 116 121 123 125 127 130 133 136 142 143 144 147 151 159 161 182 183 186 192 193 195 204 209 213 217 232 234 237 238 240 243 247 273 277 278 298 301 302 322 323 328 329 333 345 351 353 355 358 364 365 367 368 369 370 373 377 379 382 386 387 397 399 400 413 423 425 426 431 433 438 439 452 462 467 471 474 480 491 492 494 495,
	0	 1 2 3 6 7 13 14 20 29 30 32 38 40 47 50 51 55 56 58 61 70 71 72 74 75 107 108 113 114 123 124 126 130 131 132 133 134 136 139 141 148 151 152 153 155 156 157 158 160 161 162 165 167 169 170 176 180 185 187 188 189 192 196 197 198 199 201 202 203 205 208 210 211 216 217 219 220 221 222 223 224 229 231 239 241 244 246 248 249 250 251 255 256 264 266 267 268 271 274 275 276 279 283 284 286 292 295 296 297 299 300 303 304 320 326 327 329 333 334 346 348 350 354 359 360 361 362 363 366 374 375 385 392 394 395 396 398 403 404 409 412 414 415 416 417 418 420 424 433 436 437 440 441 443 444 445 447 448 450 451 453 454 455 456 457 458 459 460 461 463 464 465 466 469 472 474 475 476 477 478 479 480 482 483 484 487 488 489 490 491 492 493 495 496,
	0	 20 32 40 50 58 61 75 108 113 134 152 160 165 170 176 199 210 219 220 239 241 246 248 264 266 279 304 348 359 363 385 424 440 447 459 460 461 463 464 469 470 483,
	0	 20 29 32 38 40 50 58 61 72 75 107 108 113 114 126 132 134 139 148 152 155 156 160 165 170 176 196 197 199 201 202 210 219 220 229 239 241 244 246 248 264 266 271 274 279 283 286 296 299 300 304 326 334 348 350 359 360 363 385 403 415 420 424 440 447 453 458 459 460 461 463 464 465 466 469 470 479 482 483 484 496,
	0	 4 8 9 10 12 19 22 23 24 25 26 35 36 37 39 41 48 49 52 53 57 59 76 77 78 79 80 81 82 83 84 85 86 87 88 89 90 91 92 93 94 95 96 97 98 99 100 101 102 103 104 105 106 109 110 111 117 118 119 120 128 129 137 138 145 146 149 150 154 163 164 168 172 173 174 175 177 178 179 181 190 191 200 206 207 212 214 215 218 233 235 236 242 245 252 253 254 257 258 259 260 261 262 263 269 270 272 281 282 285 287 288 289 290 291 293 294 305 307 308 309 310 311 312 313 314 315 316 317 318 319 321 324 325 330 331 332 336 337 338 339 340 341 342 343 344 347 349 371 372 376 378 380 381 383 384 388 389 390 391 406 407 408 411 419 421 422 427 428 429 430 432 434 435 442 485 486 497,
	0	 125 237 243 277 355 379,
	0	 2 3 7 14 30 33 55 56 70 71 133 136 161 182 183 192 217 329 433 467 474 480 495,
	0	 8 12 105 215 252 325 427 428,
	0	 2 14 133 474,
	0	 2 14 55 133 474,
	0	 2 3 7 14 30 55 56 70 133 136 161 162 241 329 433 454 474 483 495,
	0	 2 3 7 14 29 30 38 55 56 70 133 136 161 162 197 201 241 283 329 334 433 454 474 483 484 495 496,
	0	 124 470,
	0	 124 266 470,
	0	 124 134 266 470,
	0	 20 32 40 50 58 61 75 108 113 124 134 152 160 165 176 199 210 219 220 239 246 248 264 266 304 348 359 363 385 424 440 447 459 460 461 463 464 469 470,
	0	 2 3 7 14 20 29 30 32 38 40 50 55 56 58 61 70 75 108 113 124 133 134 136 152 160 161 162 165 176 197 199 201 210 219 220 239 241 246 248 264 266 283 304 329 334 348 359 363 385 424 433 440 447 454 459 460 461 463 464 469 470 474 483 484 495 496,
	0	 2 3 7 14 20 29 30 32 38 40 50 55 56 58 61 70 72 75 107 108 113 114 124 126 132 133 134 136 139 148 152 155 156 160 161 162 165 176 196 197 199 201 202 210 219 220 229 239 241 244 246 248 264 266 271 274 283 286 296 299 300 304 326 329 334 348 350 359 360 363 385 403 415 420 424 433 440 447 453 454 458 459 460 461 463 464 465 466 469 470 474 479 482 483 484 495 496,
	0	 23 52 79 80 87 88 89 90 91 92 93 94 97 101 109 110 128 146 149 163 164 177 178 179 207 212 261 269 270 288 289 310 312 313 315 332 383 384 389 391 406 407 422,
	1	 218 284 493,
	1	 34 68 112 127 130 144 151 159 195 209 302 322 323 328 333 345 364 377 382 386 387 399 400 425 431 438 491 492,
	0	 33 34 68 112 127 130 144 151 159 182 183 195 209 302 322 323 328 333 345 364 377 382 386 387 399 400 425 431 438 467 491 492,
	0	 33 34 68 112 127 130 144 151 159 182 183 193 195 209 302 322 323 328 333 345 364 377 382 386 387 399 400 425 431 438 439 467 491 492,
	0	 17 18 21 31 33 34 60 62 63 64 68 69 73 112 115 116 121 125 127 130 142 143 144 147 151 159 182 183 186 193 195 204 209 213 232 234 237 238 240 243 247 273 277 278 298 301 302 322 323 328 333 345 351 353 355 358 364 365 367 368 369 370 373 377 379 382 386 387 397 399 400 413 423 425 426 431 438 439 452 462 467 471 491 492 494,
	0	 1 6 13 47 51 71 74 123 131 141 153 157 158 167 169 170 180 185 187 188 189 192 198 203 205 208 211 216 217 221 222 223 224 231 249 250 251 255 256 267 268 275 276 279 292 295 297 303 320 327 346 354 361 362 366 374 375 392 394 395 396 398 404 409 412 414 416 417 418 436 437 441 443 444 445 448 450 451 455 456 457 472 475 476 477 478 480 487 488 489 490,
	0	 71 123 170 192 217 279 480,
	0	 17 62 64 147 240 278 358 367 368 413 462,
	0	 18 60 63 273 364 400 425 426 452 471,
	0	 4 9 57 59 81 82 83 84 95 138 173 174 190 191 233 263 281 293 305 321 336 337 338 340 342 343 411 432 434 435,
	0	 8 12 76 105 168 215 235 252 287 294 325 427 428 429 430,
	0	 167 180 205 211 223 297 320 354 398 409 490,
	1	 114 300,
	0	 4 5 8 9 10 11 12 15 16 19 22 23 24 25 26 27 28 35 36 37 39 41 48 49 52 53 54 57 59 65 66 67 76 77 78 79 80 81 82 83 84 85 86 87 88 89 90 91 92 93 94 95 96 97 98 99 100 101 102 103 104 105 106 109 110 111 117 118 119 120 122 128 129 135 137 138 145 146 149 150 154 163 164 166 168 171 172 173 174 175 177 178 179 181 190 191 200 206 207 212 214 215 218 230 233 235 236 242 245 252 253 254 257 258 259 260 261 262 263 269 270 272 280 281 282 285 287 288 289 290 291 293 294 305 306 307 308 309 310 311 312 313 314 315 316 317 318 319 321 324 325 330 331 332 335 336 337 338 339 340 341 342 343 344 347 349 352 371 372 376 378 380 381 383 384 388 389 390 391 405 406 407 408 411 419 421 422 427 428 429 430 432 434 435 442 446 449 473 485 486 497,
	0	 18 34 60 63 68 112 127 144 159 195 209 273 302 322 323 328 345 364 377 382 386 387 399 400 425 426 431 438 452 471,
	0	 22 260 309 347 349 421,
	1	 2 3 7 14 17 18 20 21 29 30 31 32 33 34 38 40 50 55 56 58 60 61 62 63 64 68 69 70 71 73 75 108 112 113 115 116 121 124 125 127 130 133 134 136 142 143 144 147 151 152 159 160 161 162 165 170 176 182 183 186 192 193 195 197 199 201 204 209 210 213 217 219 220 232 234 237 238 239 240 241 243 246 247 248 264 273 277 278 279 283 298 301 302 304 322 323 328 329 333 334 345 348 351 353 355 358 359 363 364 365 367 368 369 370 373 377 379 382 385 386 387 397 399 400 413 423 424 425 426 431 433 438 439 440 447 452 454 459 460 461 462 463 464 467 469 471 474 480 483 484 491 492 494 495 496,
	0	 10 19 22 23 24 25 26 35 36 37 39 41 48 49 52 53 57 59 76 77 78 79 80 82 83 84 85 86 87 88 89 90 91 92 93 94 95 96 97 98 99 100 101 102 103 104 109 110 111 117 118 119 128 129 137 138 145 146 149 150 163 164 168 172 175 177 178 179 181 190 191 200 206 207 212 235 245 253 254 257 258 259 260 261 262 269 270 285 287 288 289 290 291 294 307 308 309 310 311 312 313 314 315 316 317 318 319 321 324 330 331 332 337 338 339 341 347 349 371 372 378 383 384 388 389 390 391 406 407 408 421 422 429 430 434 435 485 486 497,
	0	 22 23 37 48 49 52 53 79 80 86 87 88 89 90 91 92 93 94 96 97 101 102 104 109 110 111 128 129 145 146 149 150 163 164 175 177 178 179 206 207 212 260 261 262 269 270 288 289 307 308 309 310 311 312 313 314 315 316 317 318 319 330 331 332 339 347 349 383 384 388 389 390 391 406 407 421 422 485 486,
	0	 62 364 367 368 400 425,
	0	 18 60 62 63 273 364 367 368 400 425 426 452 471,
	0	 20 32 40 50 58 61 75 108 113 124 152 160 162 165 199 210 219 220 239 246 248 264 266 304 348 359 363 385 424 440 447 454 459 460 461 463 464 470,
	0	 36 245,
	0	 127 328 387,
	0	 20 32 50 108 160 162 210 266 304 348 424 447 454 463,
	1	 7 136,
	1	 7 56 136 329 495,
	0	 4 57 59 76 81 82 83 84 95 138 168 190 191 235 252 287 294 305 321 337 338 340 342 411 428 429 430 434 435,
	0	 6 123 158 216 295 443 450 472 478 488,
	0	 1 131 157 167 180 205 211 223 275 297 320 346 354 374 375 398 409 412 436 437 444 455 456 457 475 476 489 490,
	0	 33 34 68 71 112 127 130 144 151 159 182 183 192 195 209 217 302 322 323 328 333 345 377 382 386 387 399 431 438 467 480 491 492,
	0	 72 229 482,
	0	 1 2 3 6 7 13 14 20 30 32 33 40 47 50 51 55 56 58 61 70 72 74 75 107 108 113 114 123 124 126 131 132 133 134 136 139 141 148 152 153 155 156 157 158 160 161 162 165 167 169 170 176 180 182 183 185 187 188 189 196 198 199 202 203 205 208 210 211 216 219 220 221 222 223 224 229 231 239 241 244 246 248 249 250 251 255 256 264 266 267 268 271 274 275 276 279 284 286 292 295 296 297 299 300 303 304 320 326 327 329 346 348 350 354 359 360 361 362 363 366 374 375 385 392 394 395 396 398 403 404 409 412 414 415 416 417 418 420 424 433 436 437 440 441 443 444 445 447 448 450 451 453 454 455 456 457 458 459 460 461 463 464 465 466 467 469 472 474 475 476 477 478 479 482 483 487 488 489 490 493 495,
	0	 4 9 57 81 83 84 138 190 191 233 293 305 336 340 342 411 434 435,
	0	 40 113 152 165 199 363 385 464,
	0	 101 312 389,
	0	 2 3 7 14 30 55 56 70 133 136 161 266 329 433 470 474 495,
	0	 17 18 21 31 60 62 63 64 69 73 115 116 121 125 140 142 143 147 186 193 204 213 232 234 237 238 240 243 247 273 277 278 298 301 351 353 355 358 364 365 367 368 369 370 373 379 397 400 413 423 425 426 439 452 462 471 494,
	0	 17 18 21 31 42 43 44 45 46 60 62 63 64 69 73 115 116 121 125 140 142 143 147 184 186 193 194 204 213 225 226 227 228 232 234 237 238 240 243 247 273 277 278 298 301 351 353 355 356 357 358 364 365 367 368 369 370 373 379 393 397 400 401 402 410 413 423 425 426 439 452 462 468 471 481 494 498 499 500,
	0	 58 239 359 447 463,
	0	 58 61 75 152 165 170 199 219 220 239 246 248 264 279 359 385 440 447 459 460 461 463 464,
	0	 34 112 127 195 328 345 386 387 399 431 438,
	0	 34 112 127 159 195 209 302 322 323 328 345 377 382 386 387 399 431 438,
	0	 34 68 112 127 159 195 209 302 322 323 328 345 377 382 386 387 399 431 438,
	0	 4 5 8 9 10 11 12 15 16 19 22 23 24 25 26 27 28 35 36 37 39 41 42 43 44 45 46 48 49 52 53 54 57 59 65 66 67 76 77 78 79 80 81 82 83 84 85 86 87 88 89 90 91 92 93 94 95 96 97 98 99 100 101 102 103 104 105 106 109 110 111 117 118 119 120 122 128 129 135 137 138 140 145 146 149 150 154 163 164 166 168 171 172 173 174 175 177 178 179 181 184 190 191 194 200 206 207 212 214 215 225 226 227 228 230 233 235 236 242 245 252 253 254 257 258 259 260 261 262 263 269 270 272 280 281 282 285 287 288 289 290 291 293 294 305 306 307 308 309 310 311 312 313 314 315 316 317 318 319 321 324 325 330 331 332 335 336 337 338 339 340 341 342 343 344 347 349 352 356 357 371 372 376 378 380 381 383 384 388 389 390 391 393 401 402 405 406 407 408 410 411 419 421 422 427 428 429 430 432 434 435 442 446 449 468 473 481 485 486 497 498 499 500,
	0	 1 2 3 6 7 13 14 20 29 30 32 33 34 38 40 47 50 51 55 56 58 61 68 70 71 72 74 75 107 108 112 113 114 123 124 126 127 130 131 132 133 134 136 139 141 144 148 151 152 153 155 156 157 158 159 160 161 162 165 167 169 170 176 180 182 183 185 187 188 189 192 195 196 197 198 199 201 202 203 205 208 209 210 211 216 217 219 220 221 222 223 224 229 231 239 241 244 246 248 249 250 251 255 256 264 265 266 267 268 271 274 275 276 279 283 284 286 292 295 296 297 299 300 302 303 304 320 322 323 326 327 328 329 333 334 345 346 348 350 354 359 360 361 362 363 366 374 375 377 382 385 386 387 392 394 395 396 398 399 403 404 409 412 414 415 416 417 418 420 424 431 433 436 437 438 440 441 443 444 445 447 448 450 451 453 454 455 456 457 458 459 460 461 463 464 465 466 467 469 472 474 475 476 477 478 479 480 482 483 484 487 488 489 490 491 492 493 495 496,
	0	 20 32 40 50 58 61 75 113 152 160 165 170 199 210 219 220 239 246 248 264 279 359 363 385 424 440 447 459 460 461 463 464,
	0	 2 3 7 14 20 30 32 40 50 55 56 58 61 70 75 108 113 124 133 136 152 160 161 162 165 170 199 210 219 220 239 246 248 264 266 279 304 329 348 359 363 385 424 433 440 447 454 459 460 461 463 464 470 474 495,
	0	 76 235 287 294 429 430,
	0	 148 244 420,
	1	 20 32 50 160 304 424,
	1	 20 32 50 160 210 304 424,
	0	 4 9 81 173 233 263 293 305 336 340 342 343 411,
	0	 19 24 39 41 285 290,
	0	 5 11 15 16 28 122 166 171 230 265 405 470,
	0	 5 11 15 16 28 120 122 154 166 171 214 218 230 236 242 265 272 306 376 380 381 405 419 442 470,
	0	 46 184 401 410,
	1	 46 184 226 228 401 410,
	1	 27 54 66 67 135 280 352 473,
	0	 4 8 9 10 12 19 22 23 24 25 26 35 36 37 39 41 48 49 52 53 57 59 76 77 78 79 80 81 82 83 84 85 86 87 88 89 90 91 92 93 94 95 96 97 98 99 100 101 102 103 104 105 106 109 110 111 117 118 119 128 129 130 137 138 140 145 146 149 150 151 163 164 168 172 173 174 175 177 178 179 181 190 191 200 206 207 212 215 233 235 245 252 253 254 257 258 259 260 261 262 263 269 270 281 282 285 287 288 289 290 291 293 294 305 307 308 309 310 311 312 313 314 315 316 317 318 319 321 324 325 330 331 332 333 336 337 338 339 340 341 342 343 344 347 349 371 372 378 383 384 388 389 390 391 406 407 408 411 421 422 427 428 429 430 432 434 435 485 486 491 492 497,
	0	 4 8 9 10 12 19 22 23 24 25 26 35 36 37 39 41 42 43 44 45 46 48 49 52 53 57 59 76 77 78 79 80 81 82 83 84 85 86 87 88 89 90 91 92 93 94 95 96 97 98 99 100 101 102 103 104 105 106 109 110 111 117 118 119 128 129 130 137 138 140 145 146 149 150 151 163 164 168 172 173 174 175 177 178 179 181 184 190 191 194 200 206 207 212 215 225 226 227 228 233 235 245 252 253 254 257 258 259 260 261 262 263 269 270 281 282 285 287 288 289 290 291 293 294 305 307 308 309 310 311 312 313 314 315 316 317 318 319 321 324 325 330 331 332 333 336 337 338 339 340 341 342 343 344 347 349 356 357 371 372 378 383 384 388 389 390 391 393 401 402 406 407 408 410 411 421 422 427 428 429 430 432 434 435 468 481 485 486 491 492 497 498 499 500,
	0	 34 68 112 127 144 159 182 183 195 209 302 322 323 328 345 364 377 382 386 387 399 400 425 431 438 467,
	0	 134 483,
	0	 20 32 40 50 58 61 75 108 113 134 152 160 165 199 210 219 220 239 246 248 264 304 348 359 363 385 424 440 447 459 460 461 463 464 483,
	0	 20 32 40 50 58 61 75 108 113 124 134 152 160 162 165 199 210 219 220 239 246 248 264 266 304 348 359 363 385 424 440 447 454 459 460 461 463 464 470 483,
	0	 20 32 38 40 50 58 61 75 108 113 124 134 152 160 162 165 199 210 219 220 239 246 248 264 266 304 348 359 363 385 424 440 447 454 459 460 461 463 464 470 483,
	0	 1 6 13 29 47 51 72 74 107 114 123 126 131 132 139 141 148 153 155 156 157 158 167 169 170 176 180 185 187 188 189 196 197 198 201 202 203 205 208 211 216 221 222 223 224 229 231 241 244 249 250 251 255 256 267 268 271 274 275 276 279 283 284 286 292 295 296 297 299 300 303 320 326 327 334 346 350 354 360 361 362 366 374 375 392 394 395 396 398 403 404 409 412 414 415 416 417 418 420 436 437 441 443 444 445 448 450 451 453 455 456 457 458 465 466 469 472 475 476 477 478 479 482 484 487 488 489 490 493 496,
	0	 29 197 201 283 334 484 496,
	0	 29 72 107 114 126 132 139 148 155 156 196 197 201 202 229 244 271 274 283 286 296 299 300 326 334 350 360 403 415 420 453 458 465 466 479 482 484 496,
	0	 1 6 13 47 51 74 123 131 141 153 157 158 167 169 170 176 180 185 187 188 189 198 203 205 208 211 216 221 222 223 224 231 241 249 250 251 255 256 267 268 275 276 279 284 292 295 297 303 320 327 346 354 361 362 366 374 375 392 394 395 396 398 404 409 412 414 416 417 418 436 437 441 443 444 445 448 450 451 455 456 457 469 472 475 476 477 478 487 488 489 490 493,
	0	 1 6 13 29 38 47 51 72 74 107 114 123 126 131 132 139 141 148 153 155 156 157 158 167 169 180 185 187 188 189 196 197 198 201 202 203 205 208 211 216 221 222 223 224 229 231 244 249 250 251 255 256 265 266 267 268 271 274 275 276 283 284 286 292 295 296 297 299 300 303 320 326 327 334 346 350 354 360 361 362 366 374 375 392 394 395 396 398 403 404 409 412 414 415 416 417 418 420 436 437 441 443 444 445 448 450 451 453 455 456 457 458 465 466 470 472 475 476 477 478 479 482 484 487 488 489 490 493 496,
	0	 1 6 13 29 38 47 51 74 123 131 141 153 157 158 167 169 180 185 187 188 189 197 198 201 203 205 208 211 216 221 222 223 224 231 249 250 251 255 256 265 267 268 275 276 283 284 292 295 297 303 320 327 334 346 354 361 362 366 374 375 392 394 395 396 398 404 409 412 414 416 417 418 436 437 441 443 444 445 448 450 451 455 456 457 470 472 475 476 477 478 484 487 488 489 490 493 496,
	0	 2 3 7 14 17 18 20 21 30 31 32 33 34 40 50 55 56 58 60 61 62 63 64 68 69 70 71 73 75 108 112 113 115 116 121 125 127 130 133 134 136 142 143 144 147 151 152 159 160 161 165 170 176 182 183 186 192 193 195 199 204 209 210 213 217 219 220 232 234 237 238 239 240 241 243 246 247 248 264 273 277 278 279 298 301 302 304 322 323 328 329 333 345 348 351 353 355 358 359 363 364 365 367 368 369 370 373 377 379 382 385 386 387 397 399 400 413 423 424 425 426 431 433 438 439 440 447 452 459 460 461 462 463 464 467 469 471 474 480 483 491 492 494 495,
	0	 8 12 252 325 427,
	0	 8 12 173 174 252 263 281 325 343 427 432,
	0	 4 5 8 9 10 11 12 15 16 19 22 23 24 25 26 27 28 35 36 37 38 39 41 42 43 44 45 46 48 49 52 53 54 57 59 65 66 67 76 77 78 79 80 81 82 83 84 85 86 87 88 89 90 91 92 93 94 95 96 97 98 99 100 101 102 103 104 105 106 109 110 111 117 118 119 120 122 128 129 135 137 138 140 145 146 149 150 154 163 164 166 168 171 172 173 174 175 177 178 179 181 184 190 191 194 200 201 206 207 212 214 215 218 225 226 227 228 230 233 235 236 242 245 252 253 254 257 258 259 260 261 262 263 269 270 272 280 281 282 285 287 288 289 290 291 293 294 305 306 307 308 309 310 311 312 313 314 315 316 317 318 319 321 324 325 330 331 332 335 336 337 338 339 340 341 342 343 344 347 349 352 356 357 371 372 376 378 380 381 383 384 388 389 390 391 393 401 402 405 406 407 408 410 411 419 421 422 427 428 429 430 432 434 435 442 446 449 468 473 481 484 485 486 497 498 499 500,
	0	 4 5 8 9 10 11 12 15 16 19 22 23 24 25 26 27 28 35 36 37 38 39 41 42 43 44 45 46 48 49 52 53 54 57 59 65 66 67 76 77 78 79 80 81 82 83 84 85 86 87 88 89 90 91 92 93 94 95 96 97 98 99 100 101 102 103 104 105 106 109 110 111 117 118 119 120 122 124 128 129 135 137 138 140 145 146 149 150 154 162 163 164 166 168 171 172 173 174 175 177 178 179 181 184 190 191 194 200 201 206 207 212 214 215 218 225 226 227 228 230 233 235 236 242 245 252 253 254 257 258 259 260 261 262 263 265 266 269 270 272 280 281 282 285 287 288 289 290 291 293 294 305 306 307 308 309 310 311 312 313 314 315 316 317 318 319 321 324 325 330 331 332 335 336 337 338 339 340 341 342 343 344 347 349 352 356 357 371 372 376 378 380 381 383 384 388 389 390 391 393 401 402 405 406 407 408 410 411 419 421 422 427 428 429 430 432 434 435 442 446 449 454 468 470 473 481 484 485 486 497 498 499 500,
	0	 68 159 209 302 323 377 382,
	0	 8 12 173 174 215 263 281 325 343 427 428 432,
	0	 8 10 12 19 22 23 24 25 26 35 36 37 39 41 48 49 52 53 77 78 79 80 85 86 87 88 89 90 91 92 93 94 96 97 98 99 100 101 102 103 104 106 109 110 111 117 118 119 128 129 137 145 146 149 150 163 164 172 173 174 175 177 178 179 181 200 206 207 212 215 245 253 254 257 258 259 260 261 262 263 269 270 281 282 285 288 289 290 291 307 308 309 310 311 312 313 314 315 316 317 318 319 324 325 330 331 332 339 341 343 344 347 349 371 372 378 383 384 388 389 390 391 406 407 408 421 422 427 428 432 485 486 497,
	0	 76 105 168 235 252 287 294 429 430,
	0	 8 10 12 19 22 23 24 25 26 35 36 37 39 41 48 49 52 53 76 77 78 79 80 85 86 87 88 89 90 91 92 93 94 96 97 98 99 100 101 102 103 104 105 106 109 110 111 117 118 119 128 129 137 145 146 149 150 163 164 168 172 173 174 175 177 178 179 181 200 206 207 212 215 235 245 252 253 254 257 258 259 260 261 262 263 269 270 281 282 285 287 288 289 290 291 294 307 308 309 310 311 312 313 314 315 316 317 318 319 324 325 330 331 332 339 341 343 344 347 349 371 372 378 383 384 388 389 390 391 406 407 408 421 422 427 428 429 430 432 485 486 497,
	0	 170 279 493,
	0	 123 170 279 493,
	0	 123 170 279 441 493,
	0	 1 6 13 47 51 74 131 141 153 157 158 167 169 180 185 187 188 189 198 203 205 208 211 216 221 222 223 224 231 249 250 251 255 256 267 268 275 276 284 292 295 297 303 320 327 346 354 361 362 366 374 375 392 394 395 396 398 404 409 412 414 416 417 418 436 437 443 444 445 448 450 451 455 456 457 472 475 476 477 478 487 488 489 490,
	0	 47 284 396,
	0	 20 29 32 38 40 50 58 61 75 108 113 152 160 165 170 197 199 201 210 219 220 239 246 248 264 279 283 304 334 348 359 363 385 424 440 447 459 460 461 463 464 484 496,
	0	 52 101,
	0	 5 11 15 16 28 120 122 154 166 171 214 230 236 242 265 272 306 376 380 381 405 419 442,
	0	 33 34 68 112 127 144 159 182 183 195 209 240 302 322 323 328 345 364 377 382 386 387 399 400 425 431 438 467,
	0	 33 34 68 112 127 144 159 182 183 193 195 209 240 302 322 323 328 345 364 377 382 386 387 399 400 425 431 438 439 467,
	0	 4 8 9 10 12 19 22 23 24 25 26 27 35 36 37 39 41 42 43 44 45 46 48 49 52 53 54 57 59 65 66 67 76 77 78 79 80 81 82 83 84 85 86 87 88 89 90 91 92 93 94 95 96 97 98 99 100 101 102 103 104 105 106 109 110 111 117 118 119 120 128 129 135 137 138 140 145 146 149 150 154 163 164 168 172 173 174 175 177 178 179 181 184 190 191 194 200 206 207 212 214 215 218 225 226 227 228 233 235 236 242 245 252 253 254 257 258 259 260 261 262 263 265 269 270 272 280 281 282 285 287 288 289 290 291 293 294 305 307 308 309 310 311 312 313 314 315 316 317 318 319 321 324 325 330 331 332 335 336 337 338 339 340 341 342 343 344 347 349 352 356 357 371 372 376 378 380 381 383 384 388 389 390 391 393 401 402 406 407 408 410 411 419 421 422 427 428 429 430 432 434 435 442 446 449 468 470 473 481 485 486 497 498 499 500,
	0	 29 38 124 162 197 201 266 283 334 454 484 496,
	0	 73 143 204 232 351 370,
	0	 1 2 3 6 7 13 14 20 29 30 32 33 34 38 40 47 50 51 55 56 58 61 68 70 71 72 74 75 107 108 112 113 114 123 124 126 127 130 131 132 133 134 136 139 141 144 148 151 152 153 155 156 157 158 159 160 161 162 165 167 169 170 176 180 182 183 185 187 188 189 192 193 195 196 197 198 199 201 202 203 205 208 209 210 211 216 217 219 220 221 222 223 224 229 231 239 240 241 244 246 248 249 250 251 255 256 264 266 267 268 271 274 275 276 279 283 284 286 292 295 296 297 299 300 302 303 304 320 322 323 326 327 328 329 333 334 345 346 348 350 354 359 360 361 362 363 364 366 374 375 377 382 385 386 387 392 394 395 396 398 399 400 403 404 409 412 414 415 416 417 418 420 424 425 431 433 436 437 438 439 440 441 443 444 445 447 448 450 451 453 454 455 456 457 458 459 460 461 463 464 465 466 467 469 470 472 474 475 476 477 478 479 480 482 483 484 487 488 489 490 491 492 493 495 496,
	0	 1 6 13 20 29 32 33 34 38 40 47 50 51 58 61 68 71 72 74 75 107 108 112 113 114 123 124 126 127 130 131 132 134 139 141 144 148 151 152 153 155 156 157 158 159 160 162 165 167 169 170 176 180 182 183 185 187 188 189 192 193 195 196 197 198 199 201 202 203 205 208 209 210 211 216 217 219 220 221 222 223 224 229 231 239 240 241 244 246 248 249 250 251 255 256 264 266 267 268 271 274 275 276 279 283 284 286 292 295 296 297 299 300 302 303 304 320 322 323 326 327 328 333 334 345 346 348 350 354 359 360 361 362 363 364 366 374 375 377 382 385 386 387 392 394 395 396 398 399 400 403 404 409 412 414 415 416 417 418 420 424 425 431 436 437 438 439 440 441 443 444 445 447 448 450 451 453 454 455 456 457 458 459 460 461 463 464 465 466 467 469 470 472 475 476 477 478 479 480 482 483 484 487 488 489 490 491 492 493 496,
	0	 33 71 130 151 182 183 192 217 333 467 480 491 492,
	0	 33 34 68 71 112 127 130 144 151 159 182 183 192 195 209 217 302 322 323 328 333 345 364 377 382 386 387 399 400 425 431 438 467 480 491 492,
	0	 193 240 439,
	0	 33 34 68 71 112 127 130 144 151 159 182 183 192 193 195 209 217 240 302 322 323 328 333 345 364 377 382 386 387 399 400 425 431 438 439 467 480 491 492,
	0	 20 32 40 50 58 61 75 108 113 134 152 160 165 170 199 210 219 220 239 246 248 264 279 304 348 359 363 385 424 440 447 459 460 461 463 464 470,
	0	 176 241 454 469 483,
	1	 47 284 396 441 493,
	0	 1 13 51 74 131 141 153 167 169 180 185 187 188 189 198 203 205 208 211 221 222 223 224 231 249 250 251 255 256 267 268 275 276 292 297 303 320 327 346 354 361 362 366 374 375 392 394 395 398 404 409 412 414 416 417 418 436 437 445 448 451 455 456 457 475 476 477 487 490,
	0	 1 13 51 74 141 153 169 185 187 188 189 198 203 208 221 222 224 231 249 250 251 255 256 267 268 276 292 303 327 346 361 362 366 392 394 395 404 412 414 416 417 418 445 448 451 477 487,
	0	 1 13 74 153 169 185 203 208 221 222 224 249 250 251 255 256 267 276 292 303 327 346 366 394 395 404 412 414 416 417 477,
	0	 48 316,
	0	 48 49 53 311 316 388,
	0	 170 266 279,
	0	 20 32 40 50 58 61 75 108 113 152 160 165 170 199 210 219 220 239 246 248 264 266 279 304 348 359 363 385 424 440 447 459 460 461 463 464,
	0	 46 226 228 410,
	0	 6 158 216 284 295 441 443 450 472 478 488 493,
	0	 29 197 334 496,
	0	 4 8 9 10 12 19 22 23 24 25 26 27 35 36 37 39 41 48 49 52 53 54 57 59 65 66 67 76 77 78 79 80 81 82 83 84 85 86 87 88 89 90 91 92 93 94 95 96 97 98 99 100 101 102 103 104 105 106 109 110 111 117 118 119 120 128 129 135 137 138 145 146 149 150 154 163 164 168 172 173 174 175 177 178 179 181 190 191 200 206 207 212 214 215 233 235 236 242 245 252 253 254 257 258 259 260 261 262 263 269 270 272 280 281 282 285 287 288 289 290 291 293 294 305 307 308 309 310 311 312 313 314 315 316 317 318 319 321 324 325 330 331 332 336 337 338 339 340 341 342 343 344 347 349 352 371 372 376 378 380 381 383 384 388 389 390 391 406 407 408 411 419 421 422 427 428 429 430 432 434 435 442 446 449 473 485 486 497,
	0	 5 11 15 16 28 34 68 71 112 122 127 130 144 151 159 166 171 192 195 209 217 230 302 306 322 323 328 333 345 377 382 386 387 399 405 431 438 480 491 492,
	0	 5 11 15 16 28 34 68 71 112 122 127 130 144 151 159 166 171 192 195 209 217 230 265 302 306 322 323 328 333 345 377 382 386 387 399 405 431 438 470 480 491 492,
	0	 1 2 3 6 7 13 14 17 18 20 21 29 30 31 32 33 38 40 47 50 51 55 56 58 60 61 62 63 64 69 70 72 73 74 75 107 108 113 114 115 116 121 123 124 125 126 131 132 133 134 136 139 141 142 143 147 148 152 153 155 156 157 158 160 161 162 165 167 169 170 176 180 182 183 185 186 187 188 189 193 196 197 198 199 201 202 203 204 205 208 210 211 213 216 219 220 221 222 223 224 229 231 232 234 237 238 239 240 241 243 244 246 247 248 249 250 251 255 256 264 266 267 268 271 273 274 275 276 277 278 279 283 284 286 292 295 296 297 298 299 300 301 303 304 320 326 327 329 334 346 348 350 351 353 354 355 358 359 360 361 362 363 364 365 366 367 368 369 370 373 374 375 379 385 392 394 395 396 397 398 400 403 404 409 412 413 414 415 416 417 418 420 423 424 425 426 433 436 437 439 440 441 443 444 445 447 448 450 451 452 453 454 455 456 457 458 459 460 461 462 463 464 465 466 467 469 471 472 474 475 476 477 478 479 482 483 484 487 488 489 490 493 494 495 496,
	0	 1 6 13 47 51 72 74 107 114 123 126 131 132 139 141 148 153 155 156 157 158 167 169 170 180 185 187 188 189 196 198 202 203 205 208 211 216 221 222 223 224 229 231 244 249 250 251 255 256 267 268 271 274 275 276 279 284 286 292 295 296 297 299 300 303 320 326 327 346 350 354 360 361 362 366 374 375 392 394 395 396 398 403 404 409 412 414 415 416 417 418 420 436 437 441 443 444 445 448 450 451 453 455 456 457 458 465 466 472 475 476 477 478 479 482 487 488 489 490 493,
	1	 22 23 48 49 52 53 80 87 88 89 90 91 92 93 94 97 101 102 104 109 128 129 145 146 149 150 163 175 178 179 206 207 260 261 269 270 288 307 308 309 310 311 312 314 315 316 317 318 319 330 331 332 347 349 383 384 388 389 390 391 406 407 421 422,
	0	 54 65 120 135 154 214 236 242 272 376 380 381 419 442 446 449,
	0	 5 11 15 16 28 54 65 120 122 135 154 166 171 214 230 236 242 272 306 376 380 381 405 419 442 446 449,
	0	 4 5 8 9 10 11 12 15 16 19 22 23 24 25 26 27 28 35 36 37 39 41 42 43 44 45 46 48 49 52 53 54 57 59 65 66 67 76 77 78 79 80 81 82 83 84 85 86 87 88 89 90 91 92 93 94 95 96 97 98 99 100 101 102 103 104 105 106 109 110 111 117 118 119 120 122 123 128 129 135 137 138 140 145 146 149 150 154 163 164 166 168 170 171 172 173 174 175 177 178 179 181 184 190 191 194 200 206 207 212 214 215 218 225 226 227 228 230 233 235 236 242 245 252 253 254 257 258 259 260 261 262 263 265 269 270 272 279 280 281 282 284 285 287 288 289 290 291 293 294 305 306 307 308 309 310 311 312 313 314 315 316 317 318 319 321 324 325 330 331 332 335 336 337 338 339 340 341 342 343 344 347 349 352 356 357 371 372 376 378 380 381 383 384 388 389 390 391 393 401 402 405 406 407 408 410 411 419 421 422 427 428 429 430 432 434 435 441 442 446 449 468 473 481 485 486 493 497 498 499 500,
	0	 1 6 13 20 29 32 38 40 47 50 51 58 61 72 74 75 107 108 113 114 124 126 131 132 134 139 141 148 152 153 155 156 157 158 160 162 165 167 169 176 180 185 187 188 189 196 197 198 199 201 202 203 205 208 210 211 216 219 220 221 222 223 224 229 231 239 241 244 246 248 249 250 251 255 256 264 266 267 268 271 274 275 276 283 286 292 295 296 297 299 300 303 304 320 326 327 334 346 348 350 354 359 360 361 362 363 366 374 375 385 392 394 395 396 398 403 404 409 412 414 415 416 417 418 420 424 436 437 440 443 444 445 447 448 450 451 453 454 455 456 457 458 459 460 461 463 464 465 466 469 470 472 475 476 477 478 479 482 483 484 487 488 489 490 496,
	0	 198 361 445 451,
	1	 134 176 241 469,
	0	 71 134 176 192 217 241 469 470 480 483,
	0	 20 32 40 50 58 61 71 75 108 113 134 152 160 165 170 176 192 199 210 217 219 220 239 241 246 248 264 279 304 348 359 363 385 424 440 447 459 460 461 463 464 469 470 480 483,
	0	 17 18 21 60 62 63 64 69 73 115 116 121 125 143 147 186 204 213 232 234 237 238 240 243 273 277 278 298 301 351 353 355 358 365 367 368 369 370 373 379 397 413 423 426 452 462 471 494,
	0	 22 206 260 307 309 330 347 349,
	0	 104 206 307 330 421,
	1	 17 18 21 60 62 63 64 69 73 115 116 121 125 143 147 186 204 213 232 234 237 238 240 243 273 277 278 298 301 351 353 355 358 364 365 367 368 369 370 373 379 397 400 413 423 425 426 452 462 471 494,
	0	 1 2 3 6 7 13 14 30 34 47 51 55 56 68 70 71 74 112 123 127 130 131 133 136 141 144 151 153 157 158 159 161 167 169 170 180 185 187 188 189 192 195 198 203 205 208 209 211 216 217 221 222 223 224 231 249 250 251 255 256 267 268 275 276 279 284 292 295 297 302 303 320 322 323 327 328 329 333 345 346 354 361 362 366 374 375 377 382 386 387 392 394 395 396 398 399 404 409 412 414 416 417 418 431 433 436 437 438 441 443 444 445 448 450 451 455 456 457 472 474 475 476 477 478 480 487 488 489 490 491 492 493 495,
	0	 2 3 7 14 30 55 56 70 124 133 136 161 162 241 266 329 433 454 474 483 495,
	0	 2 3 7 14 29 30 38 55 56 70 124 133 136 161 162 197 201 241 266 283 329 334 433 454 474 483 484 495 496,
	0	 17 18 21 31 33 34 60 62 63 64 68 69 73 112 115 116 121 125 127 142 143 144 147 159 182 183 186 193 195 204 209 213 232 234 237 238 240 243 247 273 277 278 298 300 301 302 322 323 328 345 351 353 355 358 364 365 367 368 369 370 373 377 379 382 386 387 397 399 400 413 423 425 426 431 438 439 452 462 467 471 494,
	0	 1 2 3 6 7 13 14 20 29 30 32 38 40 47 50 51 55 56 58 61 70 71 72 74 75 107 108 113 114 123 124 126 131 132 133 134 136 139 141 148 152 153 155 156 157 158 160 161 162 165 167 169 170 176 180 185 187 188 189 192 196 197 198 199 201 202 203 205 208 210 211 216 217 219 220 221 222 223 224 229 231 239 241 244 246 248 249 250 251 255 256 264 266 267 268 271 274 275 276 279 283 284 286 292 295 296 297 299 303 304 320 326 327 329 334 346 348 350 354 359 360 361 362 363 366 374 375 385 392 394 395 396 398 403 404 409 412 414 415 416 417 418 420 424 433 436 437 440 441 443 444 445 447 448 450 451 453 454 455 456 457 458 459 460 461 463 464 465 466 469 470 472 474 475 476 477 478 479 480 482 483 484 487 488 489 490 493 495 496,
	0	 1 6 13 47 51 71 72 74 107 114 123 126 131 132 139 141 148 153 155 156 157 158 167 169 180 185 187 188 189 192 196 198 202 203 205 208 211 216 217 221 222 223 224 229 231 244 249 250 251 255 256 267 268 271 274 275 276 284 286 292 295 296 297 299 303 320 326 327 346 350 354 360 361 362 366 374 375 392 394 395 396 398 403 404 409 412 414 415 416 417 418 420 436 437 441 443 444 445 448 450 451 453 455 456 457 458 465 466 472 475 476 477 478 479 480 482 487 488 489 490 493,
	0	 1 6 13 47 51 72 74 107 114 123 126 131 132 139 141 148 153 155 156 157 158 167 169 180 185 187 188 189 196 198 202 203 205 208 211 216 221 222 223 224 229 231 244 249 250 251 255 256 267 268 271 274 275 276 284 286 292 295 296 297 299 303 320 326 327 346 350 354 360 361 362 366 374 375 392 394 395 396 398 403 404 409 412 414 415 416 417 418 420 436 437 441 443 444 445 448 450 451 453 455 456 457 458 465 466 472 475 476 477 478 479 482 487 488 489 490 493,
	0	 8 12 105 173 174 263 281 325 343 427 428 432,
	0	 4 8 9 12 81 105 173 174 233 263 281 293 305 325 336 340 342 343 411 427 428 432,
	0	 215 252,
	1	 114 132 271 286 300 453 458,
	0	 34 71 112 127 130 151 192 195 217 328 333 345 386 387 431 438 480 491 492,
	0	 19 22 23 24 26 35 36 37 39 41 48 49 52 53 79 80 85 86 87 88 89 90 91 92 93 94 96 97 101 102 104 109 110 111 128 129 145 146 149 150 163 164 172 175 177 178 179 181 206 207 212 245 259 260 261 262 269 270 285 288 289 290 307 308 309 310 311 312 313 314 315 316 317 318 319 324 330 331 332 339 347 349 371 378 383 384 388 389 390 391 406 407 421 422 485 486,
	0	 361 362 445,
	0	 70 433,
	0	 5 11 15 16 28 54 65 120 122 135 154 166 171 214 218 230 236 242 272 306 376 380 381 405 419 442 446 449,
	0	 5 11 15 16 28 54 65 120 122 135 154 166 171 214 218 230 236 242 265 272 306 376 380 381 405 419 442 446 449,
	0	 10 25 98 200 258 291 341 372 497,
	0	 79 80 88 89 91 109 110 163 164 177 178 179 269 288 289 384,
	0	 59 76 82 95 106 168 235 282 287 294 321 337 338 344 429 430,
	0	 57 59 76 82 83 84 95 106 138 168 190 191 235 282 287 294 321 337 338 344 429 430 434 435,
	0	 20 29 32 38 40 50 58 61 72 75 107 108 113 114 124 126 132 134 139 148 152 155 156 160 162 165 170 176 196 197 199 201 202 210 219 220 229 239 241 244 246 248 264 266 274 279 283 296 299 300 304 326 334 348 350 359 360 363 385 403 415 420 424 440 447 453 454 458 459 460 461 463 464 465 466 469 479 482 483 484 496,
	0	 4 5 8 9 10 11 12 15 16 19 22 23 24 25 26 27 28 35 36 37 39 41 42 43 44 45 46 48 49 52 53 54 57 59 65 66 67 76 77 78 79 80 81 82 83 84 85 86 87 88 89 90 91 92 93 94 95 96 97 98 99 100 101 102 103 104 105 106 109 110 111 117 118 119 120 122 123 128 129 135 137 138 140 145 146 149 150 154 163 164 166 168 170 171 172 173 174 175 177 178 179 181 184 190 191 194 200 206 207 212 214 215 218 225 226 227 228 230 233 235 236 242 245 252 253 254 257 258 259 260 261 262 263 265 269 270 272 279 280 281 282 284 285 287 288 289 290 291 293 294 305 306 307 308 309 310 311 312 313 314 315 316 317 318 319 321 324 325 330 331 332 335 336 337 338 339 340 341 342 343 344 347 349 352 356 357 371 372 376 378 380 381 383 384 388 389 390 391 393 401 402 405 406 407 408 410 411 419 421 422 427 428 429 430 432 434 435 441 442 446 449 468 470 473 481 485 486 493 497 498 499 500,
	0	 54 120 154 214 236 242 272 376 380 381 419 442,
	0	 5 11 15 16 28 54 120 122 154 166 171 214 230 236 242 272 306 376 380 381 405 419 442,
	0	 65 135 446 449,
	0	 27 65 66 67 135 280 352 446 449 473,
	0	 73 116 143 204 232 234 351 369 370,
	0	 4 8 9 10 12 19 22 23 24 25 26 27 35 36 37 39 41 42 43 44 45 46 48 49 52 53 54 57 59 65 66 67 76 77 78 79 80 81 82 83 84 85 86 87 88 89 90 91 92 93 94 95 96 97 98 99 100 101 102 103 104 105 106 109 110 111 117 118 119 128 129 135 137 138 140 145 146 149 150 163 164 168 172 173 174 175 177 178 179 181 184 190 191 194 200 206 207 212 215 225 226 227 228 233 235 245 252 253 254 257 258 259 260 261 262 263 265 269 270 280 281 282 285 287 288 289 290 291 293 294 305 307 308 309 310 311 312 313 314 315 316 317 318 319 321 324 325 330 331 332 335 336 337 338 339 340 341 342 343 344 347 349 352 356 357 371 372 378 383 384 388 389 390 391 393 401 402 406 407 408 410 411 421 422 427 428 429 430 432 434 435 446 449 468 473 481 485 486 497 498 499 500,
	0	 1 6 13 20 29 32 38 40 47 50 51 58 61 71 72 74 75 107 108 113 114 123 124 126 130 131 132 134 139 141 148 151 152 153 155 156 157 158 160 162 165 167 169 170 176 180 185 187 188 189 192 196 197 198 199 201 202 203 205 208 210 211 216 217 219 220 221 222 223 224 229 231 239 241 244 246 248 249 250 251 255 256 264 266 267 268 271 274 275 276 279 283 284 286 292 295 296 297 299 300 303 304 320 326 327 333 334 346 348 350 354 359 360 361 362 363 366 374 375 385 392 394 395 396 398 403 404 409 412 414 415 416 417 418 420 424 436 437 440 441 443 444 445 447 448 450 451 453 454 455 456 457 458 459 460 461 463 464 465 466 469 470 472 475 476 477 478 479 480 482 483 484 487 488 489 490 491 492 493 496,
	0	 1 6 13 47 51 71 74 123 130 131 141 151 153 157 158 167 169 180 185 187 188 189 192 198 203 205 208 211 216 217 221 222 223 224 231 249 250 251 255 256 267 268 275 276 284 292 295 297 303 320 327 333 346 354 361 362 366 374 375 392 394 395 396 398 404 409 412 414 416 417 418 436 437 441 443 444 445 448 450 451 455 456 457 472 475 476 477 478 480 487 488 489 490 491 492 493,
	0	 2 3 4 7 8 9 10 12 14 19 22 23 24 25 26 30 35 36 37 39 41 42 43 44 45 46 48 49 52 53 55 56 57 59 70 71 76 77 78 79 80 81 82 83 84 85 86 87 88 89 90 91 92 93 94 95 96 97 98 99 100 101 102 103 104 105 106 109 110 111 117 118 119 128 129 130 133 136 137 138 140 145 146 149 150 151 161 163 164 168 172 173 174 175 177 178 179 181 184 190 191 192 194 200 206 207 212 215 217 225 226 227 228 233 235 245 252 253 254 257 258 259 260 261 262 263 269 270 281 282 285 287 288 289 290 291 293 294 305 307 308 309 310 311 312 313 314 315 316 317 318 319 321 324 325 329 330 331 332 333 335 336 337 338 339 340 341 342 343 344 347 349 356 357 371 372 378 383 384 388 389 390 391 393 401 402 406 407 408 410 411 421 422 427 428 429 430 432 433 434 435 468 474 480 481 485 486 491 492 495 497 498 499 500,
	0	 130 151 491 492,
	0	 6 295 472,
	0	 457 476,
	0	 155 156 326,
	0	 2 3 5 7 11 14 15 16 17 18 21 28 30 31 33 34 55 56 60 62 63 64 68 69 70 71 73 112 115 116 121 122 125 127 130 133 136 142 143 144 147 151 159 161 166 171 182 183 186 192 193 195 204 209 213 217 230 232 234 237 238 240 243 247 265 273 277 278 298 301 302 306 322 323 328 329 333 345 351 353 355 358 364 365 367 368 369 370 373 377 379 382 386 387 397 399 400 405 413 423 425 426 431 433 438 439 452 462 467 470 471 474 480 491 492 494 495,
	1	 5 11 15 16 27 28 54 65 66 67 122 135 166 171 230 265 280 306 352 405 446 449 470 473,
	0	 29 38 114 132 197 201 283 300 334 453 458 484 496,
	0	 113 152 165 199 219 220 363 385 464,
	0	 20 32 40 50 58 61 75 108 113 134 152 160 165 170 176 199 210 219 220 239 241 246 248 264 266 279 304 348 359 363 385 424 440 447 459 460 461 463 464 469 483,
	0	 20 32 40 50 58 61 75 108 113 152 160 165 176 199 210 219 220 239 246 248 264 304 348 359 363 385 424 440 447 459 460 461 463 464 469 470,
	0	 4 76 81 168 235 252 287 294 305 340 342 411 429 430,
	0	 8 12 105 173 174 263 281 325 343 427 432,
	0	 8 9 12 105 173 174 215 263 281 293 325 336 343 427 428 432,
	0	 8 9 12 57 59 82 83 84 95 105 138 173 174 190 191 215 233 263 281 293 321 325 336 337 338 343 427 428 432 434 435,
	0	 22 48 49 53 79 88 89 91 102 104 110 111 129 145 164 177 206 260 269 289 307 308 309 311 314 316 317 318 319 330 331 347 349 384 388 390 421 485 486,
	0	 22 48 49 53 79 88 89 91 102 104 110 111 129 145 150 164 175 177 206 260 269 289 307 308 309 311 314 316 317 318 319 330 331 347 349 384 388 390 421 485 486,
	1	 17 18 21 31 34 60 62 63 64 68 69 73 112 115 116 121 125 127 130 142 143 144 147 151 159 186 195 204 209 213 232 234 237 238 240 243 247 273 277 278 298 301 302 322 323 328 333 345 351 353 355 358 364 365 367 368 369 370 373 377 379 382 386 387 397 399 400 413 423 425 426 431 438 452 462 471 491 492 494,
	0	 33 182 183 193 241 439 454 467 483,
	0	 17 18 21 31 33 34 60 62 63 64 68 69 73 112 115 116 121 125 127 130 142 143 144 147 151 159 182 183 186 193 195 204 209 213 232 234 237 238 240 241 243 247 273 277 278 298 301 302 322 323 328 333 345 351 353 355 358 364 365 367 368 369 370 373 377 379 382 386 387 397 399 400 413 423 425 426 431 438 439 452 454 462 467 471 483 491 492 494,
	0	 17 18 21 31 33 34 60 62 63 64 68 69 73 112 115 116 121 125 127 130 142 143 144 147 151 159 170 182 183 186 193 195 204 209 213 232 234 237 238 240 241 243 247 273 277 278 279 298 301 302 322 323 328 333 345 351 353 355 358 364 365 367 368 369 370 373 377 379 382 386 387 397 399 400 413 423 425 426 431 438 439 452 454 462 467 471 483 491 492 494,
	0	 1 2 3 6 7 13 14 20 29 30 32 38 40 47 50 51 55 56 58 61 70 71 72 74 75 107 108 113 114 123 124 126 131 132 133 134 136 139 141 148 152 153 155 156 157 158 160 161 162 165 167 169 176 180 185 187 188 189 192 196 197 198 199 201 202 203 205 208 210 211 216 217 219 220 221 222 223 224 229 231 239 244 246 248 249 250 251 255 256 264 266 267 268 271 274 275 276 283 286 292 295 296 297 299 300 303 304 320 326 327 329 334 346 348 350 354 359 360 361 362 363 366 374 375 385 392 394 395 396 398 403 404 409 412 414 415 416 417 418 420 424 433 436 437 440 441 443 444 445 447 448 450 451 453 455 456 457 458 459 460 461 463 464 465 466 469 470 472 474 475 476 477 478 479 480 482 484 487 488 489 490 495 496,
	0	 4 8 9 12 76 81 105 168 173 174 215 233 235 252 263 281 287 293 294 305 325 336 340 342 343 411 427 428 429 430 432,
	0	 20 32 50 160 210 304 424 447 463,
	0	 20 32 40 50 58 61 75 113 152 160 165 170 199 210 219 220 239 246 248 264 279 304 359 363 385 424 440 447 459 460 461 463 464,
	0	 125 237 243 277,
	0	 4 8 12 81 173 174 252 263 281 305 325 340 342 343 411 427 428 432,
	0	 155 156 202 296 299 326 360 465,
	0	 155 156 202 296 299 326 360 465 479,
	0	 158 443 450 478 488,
	0	 356 410,
	0	 58 75 239 246 248 264 359 447 459 460 461 463,
	0	 1 2 3 5 6 7 11 13 14 15 16 20 28 29 30 32 33 34 38 40 47 50 51 55 56 58 61 68 70 71 72 74 75 107 108 112 113 114 120 122 123 124 126 127 130 131 132 133 134 136 139 141 144 148 151 152 153 154 155 156 157 158 159 160 161 162 165 166 167 169 170 171 176 180 182 183 185 187 188 189 192 195 196 197 198 199 201 202 203 205 208 209 210 211 214 216 217 218 219 220 221 222 223 224 229 230 231 236 239 241 242 244 246 248 249 250 251 255 256 264 265 266 267 268 271 272 274 275 276 279 283 284 286 292 295 296 297 299 300 302 303 304 306 320 322 323 326 327 328 329 333 334 345 346 348 350 354 359 360 361 362 363 366 374 375 376 377 380 381 382 385 386 387 392 394 395 396 398 399 403 404 405 409 412 414 415 416 417 418 419 420 424 431 433 436 437 438 440 441 442 443 444 445 447 448 450 451 453 454 455 456 457 458 459 460 461 463 464 465 466 467 469 470 472 474 475 476 477 478 479 480 482 483 484 487 488 489 490 491 492 493 495 496,
	0	 1 2 3 5 6 7 11 13 14 15 16 20 27 28 29 30 32 38 40 47 50 51 54 55 56 58 61 65 66 67 70 71 72 74 75 107 108 113 114 120 122 123 124 126 130 131 132 133 134 135 136 139 141 148 151 152 153 154 155 156 157 158 160 161 162 165 166 167 169 170 171 176 180 185 187 188 189 192 196 197 198 199 201 202 203 205 208 210 211 214 216 217 218 219 220 221 222 223 224 229 230 231 236 239 241 242 244 246 248 249 250 251 255 256 264 265 266 267 268 271 272 274 275 276 279 280 283 284 286 292 295 296 297 299 300 303 304 306 320 326 327 329 333 334 346 348 350 352 354 359 360 361 362 363 366 374 375 376 380 381 385 392 394 395 396 398 403 404 405 409 412 414 415 416 417 418 419 420 424 433 436 437 440 441 442 443 444 445 446 447 448 449 450 451 453 454 455 456 457 458 459 460 461 463 464 465 466 469 470 472 473 474 475 476 477 478 479 480 482 483 484 487 488 489 490 491 492 493 495 496,
	0	 40 463,
	0	 40 447 463,
	0	 20 32 40 50 108 160 210 304 348 424 447 463,
	0	 20 32 40 50 58 61 75 108 152 160 165 170 199 210 219 220 239 246 248 264 279 304 348 359 385 424 440 447 459 460 461 463 464,
	0	 4 8 12 81 252 305 325 340 342 411 427,
	0	 22 23 48 49 52 53 87 90 92 93 97 101 102 104 111 128 129 145 146 149 150 175 206 207 212 260 261 270 307 308 309 310 311 312 313 314 315 316 317 318 319 330 331 332 347 349 383 388 389 390 391 407 421 422 485 486,
	0	 27 54 65 66 67 135 446 449 473,
	0	 123 441 493,
	0	 6 123 158 216 295 441 443 450 472 478 488 493,
	0	 72 107 196 229 350 479 482,
	0	 68 144 159 322 323 377 399,
	0	 20 32 50 108 134 160 176 210 241 304 348 424 447 463 469 483,
	0	 2 3 7 14 20 30 32 33 34 50 55 56 68 70 71 108 112 127 130 133 134 136 144 151 159 160 161 176 182 183 192 193 195 209 210 217 241 302 304 322 323 328 329 333 345 348 377 382 386 387 399 424 431 433 438 439 447 463 467 469 474 480 483 491 492 495,
	0	 2 3 7 14 17 18 20 21 30 31 32 33 34 50 55 56 60 62 63 64 68 69 70 71 73 108 112 115 116 121 125 127 130 133 134 136 142 143 144 147 151 159 160 161 176 182 183 186 192 193 195 204 209 210 213 217 232 234 237 238 240 241 243 247 273 277 278 298 301 302 304 322 323 328 329 333 345 348 351 353 355 358 364 365 367 368 369 370 373 377 379 382 386 387 397 399 400 413 423 424 425 426 431 433 438 439 447 452 462 463 467 469 471 474 480 483 491 492 494 495,
	0	 1 6 13 29 38 40 47 51 58 61 72 74 75 107 113 114 123 124 126 131 132 139 141 148 152 153 155 156 157 158 162 165 167 169 170 180 185 187 188 189 196 197 198 199 201 202 203 205 208 211 216 219 220 221 222 223 224 229 231 239 244 246 248 249 250 251 255 256 264 266 267 268 271 274 275 276 279 283 284 286 292 295 296 297 299 300 303 320 326 327 334 346 350 354 359 360 361 362 363 366 374 375 385 392 394 395 396 398 403 404 409 412 414 415 416 417 418 420 436 437 440 441 443 444 445 448 450 451 453 454 455 456 457 458 459 460 461 464 465 466 472 475 476 477 478 479 482 484 487 488 489 490 493 496,
	0	 1 6 13 29 38 40 47 51 58 61 72 74 75 107 113 114 123 126 131 132 139 141 148 152 153 155 156 157 158 165 167 169 170 180 185 187 188 189 196 197 198 199 201 202 203 205 208 211 216 219 220 221 222 223 224 229 231 239 244 246 248 249 250 251 255 256 264 267 268 271 274 275 276 279 283 284 286 292 295 296 297 299 300 303 320 326 327 334 346 350 354 359 360 361 362 363 366 374 375 385 392 394 395 396 398 403 404 409 412 414 415 416 417 418 420 436 437 440 441 443 444 445 448 450 451 453 455 456 457 458 459 460 461 464 465 466 472 475 476 477 478 479 482 484 487 488 489 490 493 496,
	0	 1 6 13 29 38 40 47 51 58 61 74 75 113 123 131 141 152 153 157 158 165 167 169 170 180 185 187 188 189 197 198 199 201 203 205 208 211 216 219 220 221 222 223 224 231 239 246 248 249 250 251 255 256 264 267 268 275 276 279 283 284 292 295 297 303 320 327 334 346 354 359 361 362 363 366 374 375 385 392 394 395 396 398 404 409 412 414 416 417 418 436 437 440 441 443 444 445 448 450 451 455 456 457 459 460 461 464 472 475 476 477 478 484 487 488 489 490 493 496,
	0	 1 6 13 40 47 51 58 61 74 75 113 123 131 141 152 153 157 158 165 167 169 170 180 185 187 188 189 198 199 203 205 208 211 216 219 220 221 222 223 224 231 239 246 248 249 250 251 255 256 264 267 268 275 276 279 284 292 295 297 303 320 327 346 354 359 361 362 363 366 374 375 385 392 394 395 396 398 404 409 412 414 416 417 418 436 437 440 441 443 444 445 448 450 451 455 456 457 459 460 461 464 472 475 476 477 478 487 488 489 490 493,
	0	 51 362,
	0	 51 198 362 448,
	0	 51 198 231 362 418 448,
	0	 75 246 248 264 359 459 460 461,
	0	 40 61 75 113 152 165 199 219 220 246 248 264 359 363 385 440 459 460 461 464,
	0	 40 61 75 113 152 165 170 199 219 220 246 248 264 279 359 363 385 440 459 460 461 464,
	0	 106 344,
	1	 34 68 112 127 144 159 195 209 302 322 323 328 345 377 382 386 387 399 400 431 438,
	0	 5 28 122 171 230 405,
	0	 143 351 370,
	0	 46 140 184 226 228 335 356 401 410,
	0	 158 443 450,
	0	 9 173 174 263 281 293 336 343 432,
	0	 69 213,
	0	 33 71 182 183 192 217 467 480,
	0	 33 71 182 183 192 193 217 439 467 480,
	0	 17 18 21 31 33 34 60 62 63 64 68 69 71 73 112 115 116 121 125 127 142 143 144 147 159 182 183 186 192 193 195 204 209 213 217 232 234 237 238 240 243 247 273 277 278 298 301 302 322 323 328 345 351 353 355 358 364 365 367 368 369 370 373 377 379 382 386 387 397 399 400 413 423 425 426 431 438 439 452 462 467 471 480 494,
	0	 180 205 275 297 354 457 475 476,
	0	 156 465,
	0	 105 173 174 215 233 263 281 343 432,
	0	 4 8 12 81 105 173 174 215 233 252 263 281 305 325 340 342 343 411 427 428 432,
	0	 4 8 9 10 12 19 22 23 24 25 26 27 35 36 37 39 41 48 49 52 53 54 57 59 65 66 67 76 77 78 79 80 81 82 83 84 85 86 87 88 89 90 91 92 93 94 95 96 97 98 99 100 101 102 103 104 105 106 109 110 111 117 118 119 128 129 135 137 138 145 146 149 150 163 164 168 172 173 174 175 177 178 179 181 190 191 200 206 207 212 215 233 235 245 252 253 254 257 258 259 260 261 262 263 269 270 280 281 282 284 285 287 288 289 290 291 293 294 305 307 308 309 310 311 312 313 314 315 316 317 318 319 321 324 325 330 331 332 336 337 338 339 340 341 342 343 344 347 349 352 371 372 378 383 384 388 389 390 391 406 407 408 411 421 422 427 428 429 430 432 434 435 446 449 473 485 486 497,
	0	 4 8 9 10 12 19 22 23 24 25 26 27 35 36 37 39 41 48 49 52 53 54 57 59 65 66 67 76 77 78 79 80 81 82 83 84 85 86 87 88 89 90 91 92 93 94 95 96 97 98 99 100 101 102 103 104 105 106 109 110 111 117 118 119 128 129 135 137 138 145 146 149 150 163 164 168 172 173 174 175 177 178 179 181 190 191 200 206 207 212 215 233 235 245 252 253 254 257 258 259 260 261 262 263 265 269 270 280 281 282 284 285 287 288 289 290 291 293 294 305 307 308 309 310 311 312 313 314 315 316 317 318 319 321 324 325 330 331 332 336 337 338 339 340 341 342 343 344 347 349 352 371 372 378 383 384 388 389 390 391 406 407 408 411 421 422 427 428 429 430 432 434 435 446 449 473 485 486 497,
	0	 120 154 182 183 214 236 242 272 376 380 381 419 442 467,
	0	 5 11 15 16 28 120 122 154 166 171 182 183 214 230 236 242 272 306 376 380 381 405 419 442 467,
	0	 5 11 15 16 28 120 122 154 166 171 182 183 214 218 230 236 242 272 306 376 380 381 405 419 442 467,
	0	 4 5 8 9 10 11 12 15 16 19 22 23 24 25 26 27 28 35 36 37 39 41 48 49 52 53 54 57 59 65 66 67 76 77 78 79 80 81 82 83 84 85 86 87 88 89 90 91 92 93 94 95 96 97 98 99 100 101 102 103 104 105 106 109 110 111 117 118 119 120 122 128 129 135 137 138 145 146 149 150 154 163 164 166 168 171 172 173 174 175 177 178 179 181 182 183 190 191 200 206 207 212 214 215 218 230 233 235 236 242 245 252 253 254 257 258 259 260 261 262 263 265 269 270 272 280 281 282 284 285 287 288 289 290 291 293 294 305 306 307 308 309 310 311 312 313 314 315 316 317 318 319 321 324 325 330 331 332 336 337 338 339 340 341 342 343 344 347 349 352 371 372 376 378 380 381 383 384 388 389 390 391 405 406 407 408 411 419 421 422 427 428 429 430 432 434 435 442 446 449 467 473 485 486 497,
	0	 34 112 127 195 328 345 386 387 400 431 438,
	0	 17 18 21 31 33 34 42 43 44 45 46 60 62 63 64 68 69 73 112 115 116 121 125 127 130 140 142 143 144 147 151 159 184 186 193 194 195 204 209 213 225 226 227 228 232 234 237 238 240 243 247 273 277 278 298 301 302 322 323 328 333 335 345 351 353 355 356 357 358 364 365 367 368 369 370 373 377 379 382 386 387 393 397 399 400 401 402 410 413 423 425 426 431 438 439 452 462 468 471 481 491 492 494 498 499 500,
	0	 1 2 3 6 7 13 14 20 29 30 32 38 40 47 50 51 55 56 58 61 70 71 72 74 75 107 108 113 114 123 124 126 131 132 133 134 136 139 141 148 152 153 155 156 157 158 160 161 162 165 167 169 170 176 180 185 187 188 189 192 196 197 198 199 201 202 203 205 208 210 211 216 217 219 220 221 222 223 224 229 231 239 241 244 246 248 249 250 251 255 256 264 266 267 268 271 274 275 276 279 283 286 292 295 296 297 299 300 303 304 320 326 327 329 334 346 348 350 354 359 360 361 362 363 366 374 375 385 392 394 395 396 398 403 404 409 412 414 415 416 417 418 420 424 433 436 437 440 441 443 444 445 447 448 450 451 453 454 455 456 457 458 459 460 461 463 464 465 466 469 470 472 474 475 476 477 478 479 480 482 483 484 487 488 489 490 493 495 496,
	0	 1 6 13 47 51 71 74 123 131 141 153 157 158 167 169 180 185 187 188 189 192 198 203 205 208 211 216 217 221 222 223 224 231 249 250 251 255 256 267 268 275 276 292 295 297 303 320 327 346 354 361 362 366 374 375 392 394 395 396 398 404 409 412 414 416 417 418 436 437 441 443 444 445 448 450 451 455 456 457 472 475 476 477 478 480 487 488 489 490 493,
	0	 1 6 13 47 51 74 131 141 153 157 158 167 169 180 185 187 188 189 198 203 205 208 211 216 221 222 223 224 231 249 250 251 255 256 267 268 275 276 292 295 297 303 320 327 346 354 361 362 366 374 375 392 394 395 396 398 404 409 412 414 416 417 418 436 437 441 443 444 445 448 450 451 455 456 457 472 475 476 477 478 487 488 489 490 493,
	0	 441 493,
	0	 2 3 7 14 20 30 32 40 50 55 56 58 61 70 75 108 113 133 134 136 152 160 161 165 170 176 199 210 219 220 239 241 246 248 264 279 304 329 348 359 363 385 424 433 440 447 459 460 461 463 464 469 474 483 495,
	0	 34 112 386 387 431 438,
	0	 23 52 79 80 87 90 92 93 94 97 101 109 110 128 146 149 163 164 177 178 179 207 212 261 270 288 289 310 312 313 315 332 383 389 391 406 407 422,
	0	 17 18 60 62 63 64 240 273 358 364 367 368 400 425 426 452 471,
	0	 2 3 7 14 17 18 21 30 31 33 55 56 60 62 63 64 69 70 73 115 116 121 125 133 136 142 143 147 161 182 183 186 193 204 213 232 234 237 238 240 243 247 273 277 278 298 301 329 351 353 355 358 364 365 367 368 369 370 373 379 397 400 413 423 425 426 433 439 452 462 467 470 471 474 494 495,
	0	 2 3 7 14 17 18 20 21 29 30 31 32 33 38 40 50 55 56 58 60 61 62 63 64 69 70 73 75 108 113 115 116 121 124 125 133 134 136 142 143 147 152 160 161 162 165 170 176 182 183 186 193 197 199 201 204 210 213 219 220 232 234 237 238 239 240 241 243 246 247 248 264 266 273 277 278 279 283 298 301 304 329 334 348 351 353 355 358 359 363 364 365 367 368 369 370 373 379 385 397 400 413 423 424 425 426 433 439 440 447 452 454 459 460 461 462 463 464 467 469 470 471 474 483 484 494 495 496,
	0	 4 5 8 9 10 11 12 15 16 19 22 23 24 25 26 27 28 35 36 37 39 41 42 43 44 45 46 48 49 52 53 54 57 59 65 66 67 76 77 78 79 80 81 82 83 84 85 86 87 88 89 90 91 92 93 94 95 96 97 98 99 100 101 102 103 104 105 106 109 110 111 117 118 119 120 122 123 128 129 135 137 138 140 145 146 149 150 154 163 164 166 168 171 172 173 174 175 177 178 179 181 184 190 191 194 200 206 207 212 214 215 218 225 226 227 228 230 233 235 236 242 245 252 253 254 257 258 259 260 261 262 263 265 269 270 272 280 281 282 284 285 287 288 289 290 291 293 294 305 306 307 308 309 310 311 312 313 314 315 316 317 318 319 321 324 325 330 331 332 335 336 337 338 339 340 341 342 343 344 347 349 352 356 357 371 372 376 378 380 381 383 384 388 389 390 391 393 401 402 405 406 407 408 410 411 419 421 422 427 428 429 430 432 434 435 441 442 446 449 468 473 481 485 486 493 497 498 499 500,
	0	 1 6 13 47 51 72 74 107 114 126 131 132 139 141 148 153 155 156 157 158 167 169 180 185 187 188 189 196 198 202 203 205 208 211 216 221 222 223 224 229 231 244 249 250 251 255 256 267 268 271 274 275 276 286 292 295 296 297 299 300 303 320 326 327 346 350 354 360 361 362 366 374 375 392 394 395 396 398 403 404 409 412 414 415 416 417 418 420 436 437 443 444 445 448 450 451 453 455 456 457 458 465 466 472 475 476 477 478 479 482 487 488 489 490,
	0	 2 3 7 14 29 30 38 55 56 70 133 136 161 162 197 201 283 329 334 433 474 484 495 496,
	0	 124 266,
	0	 2 3 7 14 20 29 30 32 38 40 50 55 56 58 61 70 75 108 113 124 133 134 136 152 160 161 162 165 176 197 199 201 210 219 220 239 246 248 264 266 283 304 329 334 348 359 363 385 424 433 440 447 459 460 461 463 464 469 470 474 484 495 496,
	0	 94 150 175 406,
	0	 17 18 60 63 64 147 240 273 278 358 413 426 452 462 471,
	0	 1 6 13 47 51 71 72 74 107 114 123 126 131 132 139 141 148 153 155 156 157 158 167 169 170 180 185 187 188 189 192 196 198 202 203 205 208 211 216 217 221 222 223 224 229 231 241 244 249 250 251 255 256 267 268 271 274 275 276 279 286 292 295 296 297 299 300 303 320 326 327 346 350 354 360 361 362 366 374 375 392 394 395 396 398 403 404 409 412 414 415 416 417 418 420 436 437 441 443 444 445 448 450 451 453 454 455 456 457 458 465 466 472 475 476 477 478 479 480 482 483 487 488 489 490,
	0	 1 6 13 47 51 71 74 123 131 141 153 157 158 167 169 170 180 185 187 188 189 192 198 203 205 208 211 216 217 221 222 223 224 231 241 249 250 251 255 256 267 268 275 276 279 292 295 297 303 320 327 346 354 361 362 366 374 375 392 394 395 396 398 404 409 412 414 416 417 418 436 437 441 443 444 445 448 450 451 454 455 456 457 472 475 476 477 478 480 483 487 488 489 490,
	0	 6 158 216 241 295 443 450 454 472 478 483 488,
	0	 6 71 158 192 216 217 241 295 443 450 454 472 478 480 483 488,
	0	 1 13 47 51 74 123 131 141 153 157 167 169 170 180 185 187 188 189 198 203 205 208 211 221 222 223 224 231 249 250 251 255 256 267 268 275 276 279 292 297 303 320 327 346 354 361 362 366 374 375 392 394 395 396 398 404 409 412 414 416 417 418 436 437 441 444 445 448 451 455 456 457 475 476 477 487 489 490,
	0	 4 5 8 9 10 11 12 15 16 19 22 23 24 25 26 27 28 35 36 37 39 41 48 49 52 53 54 57 59 65 66 67 76 77 78 79 80 81 82 83 84 85 86 87 88 89 90 91 92 93 94 95 96 97 98 99 100 101 102 103 104 105 106 109 110 111 117 118 119 120 122 128 129 135 137 138 145 146 149 150 154 163 164 166 168 171 172 173 174 175 177 178 179 181 190 191 200 206 207 212 214 215 218 230 233 235 236 242 245 252 253 254 257 258 259 260 261 262 263 265 269 270 272 280 281 282 285 287 288 289 290 291 293 294 305 306 307 308 309 310 311 312 313 314 315 316 317 318 319 321 324 325 330 331 332 335 336 337 338 339 340 341 342 343 344 347 349 352 371 372 376 378 380 381 383 384 388 389 390 391 405 406 407 408 411 419 421 422 427 428 429 430 432 434 435 442 446 449 473 485 486 497,
	0	 46 226 228 356,
	0	 1 6 13 17 18 20 21 29 31 32 33 34 38 40 47 50 51 58 60 61 62 63 64 68 69 71 72 73 74 75 107 108 112 113 114 115 116 121 123 125 126 127 131 132 134 139 141 142 143 144 147 148 152 153 155 156 157 158 159 160 165 167 169 170 176 180 182 183 185 186 187 188 189 192 193 195 196 197 198 199 201 202 203 204 205 208 209 210 211 213 216 217 219 220 221 222 223 224 229 231 232 234 237 238 239 240 241 243 244 246 247 248 249 250 251 255 256 264 267 268 271 273 274 275 276 277 278 279 283 284 286 292 295 296 297 298 299 300 301 302 303 304 320 322 323 326 327 328 334 345 346 348 350 351 353 354 355 358 359 360 361 362 363 364 365 366 367 368 369 370 373 374 375 377 379 382 385 386 387 392 394 395 396 397 398 399 400 403 404 409 412 413 414 415 416 417 418 420 423 424 425 426 431 436 437 438 439 440 441 443 444 445 447 448 450 451 452 453 455 456 457 458 459 460 461 462 463 464 465 466 467 469 471 472 475 476 477 478 479 480 482 483 484 487 488 489 490 493 494 496,
	0	 68 144 209 302 382,
	0	 3 7 14 55 56 133 136 329 495,
	0	 3 7 14 55 56 133 136 329 474 495,
	0	 2 3 7 14 20 30 32 40 50 55 56 58 70 75 108 124 133 134 136 160 161 162 176 210 239 246 248 264 266 304 329 348 359 424 433 447 459 460 461 463 469 470 474 495,
	0	 2 3 7 14 20 29 30 32 38 40 50 55 56 58 70 75 108 124 133 134 136 160 161 162 176 197 201 210 239 246 248 264 266 283 304 329 334 348 359 424 433 447 459 460 461 463 469 470 474 484 495 496,
	0	 8 9 10 12 19 22 23 24 25 26 35 36 37 39 41 48 49 52 53 77 78 79 80 85 86 87 88 89 90 91 92 93 94 96 97 98 99 100 101 102 103 104 105 109 110 111 117 118 119 128 129 137 145 146 149 150 163 164 172 173 174 175 177 178 179 181 200 206 207 212 215 233 245 253 254 257 258 259 260 261 262 263 269 270 281 285 288 289 290 291 293 307 308 309 310 311 312 313 314 315 316 317 318 319 324 325 330 331 332 336 339 341 343 347 349 371 372 378 383 384 388 389 390 391 406 407 408 421 422 427 432 485 486 497,
	0	 4 5 8 9 10 11 12 15 16 19 22 23 24 25 26 27 28 35 36 37 39 41 42 43 44 45 46 48 49 52 53 54 57 59 65 66 67 76 77 78 79 80 81 82 83 84 85 86 87 88 89 90 91 92 93 94 95 96 97 98 99 100 101 102 103 104 105 106 109 110 111 117 118 119 120 122 128 129 130 135 137 138 140 145 146 149 150 151 154 163 164 166 168 171 172 173 174 175 177 178 179 181 184 190 191 194 200 206 207 212 214 215 218 225 226 227 228 230 233 235 236 242 245 252 253 254 257 258 259 260 261 262 263 269 270 272 280 281 282 285 287 288 289 290 291 293 294 305 306 307 308 309 310 311 312 313 314 315 316 317 318 319 321 324 325 330 331 332 333 335 336 337 338 339 340 341 342 343 344 347 349 352 356 357 371 372 376 378 380 381 383 384 388 389 390 391 393 401 402 405 406 407 408 410 411 419 421 422 427 428 429 430 432 434 435 442 446 449 468 473 481 485 486 491 492 497 498 499 500,
	0	 1 6 13 47 51 61 71 74 113 131 141 152 153 157 158 165 167 169 180 185 187 188 189 192 198 199 203 205 208 211 216 217 219 220 221 222 223 224 231 249 250 251 255 256 267 268 275 276 292 295 297 303 320 327 346 354 361 362 363 366 374 375 385 392 394 395 396 398 404 409 412 414 416 417 418 436 437 440 443 444 445 448 450 451 455 456 457 464 472 475 476 477 478 480 487 488 489 490,
	0	 6 71 158 192 216 217 443 450 472 478 480 488,
	0	 10 25 200 257 258 291 341 372,
	0	 5 11 15 16 27 28 42 43 44 45 46 54 65 66 67 120 122 135 140 154 166 171 184 194 214 218 225 226 227 228 230 236 242 272 280 306 335 352 356 357 376 380 381 393 401 402 405 410 419 442 446 449 468 473 481 498 499 500,
	0	 1 2 3 6 7 13 14 17 18 21 30 31 33 34 47 51 55 56 60 62 63 64 68 69 70 71 73 74 112 115 116 121 123 125 127 130 131 133 136 141 142 143 144 147 151 153 157 158 159 161 167 169 170 180 182 183 185 186 187 188 189 192 193 195 198 203 204 205 208 209 211 213 216 217 221 222 223 224 231 232 234 237 238 240 243 247 249 250 251 255 256 267 268 273 275 276 277 278 279 284 292 295 297 298 301 302 303 320 322 323 327 328 329 333 345 346 351 353 354 355 358 361 362 364 365 366 367 368 369 370 373 374 375 377 379 382 386 387 392 394 395 396 397 398 399 400 404 409 412 413 414 416 417 418 423 425 426 431 433 436 437 438 439 441 443 444 445 448 450 451 452 455 456 457 462 467 471 472 474 475 476 477 478 480 487 488 489 490 491 492 493 494 495,
	0	 87 88 89 90 91 92 269 270 383 384,
	0	 79 80 87 88 89 90 91 92 109 110 163 164 177 178 179 269 270 288 289 383 384,
	0	 4 8 9 10 12 19 22 23 24 25 26 27 35 36 37 39 41 48 49 52 53 54 57 59 65 66 67 76 77 78 79 80 81 82 83 84 85 86 87 88 89 90 91 92 93 94 95 96 97 98 99 100 101 102 103 104 105 106 109 110 111 117 118 119 120 128 129 135 137 138 145 146 149 150 154 163 164 168 172 173 174 175 177 178 179 181 190 191 200 206 207 212 214 215 218 233 235 236 242 245 252 253 254 257 258 259 260 261 262 263 269 270 272 280 281 282 285 287 288 289 290 291 293 294 305 307 308 309 310 311 312 313 314 315 316 317 318 319 321 324 325 330 331 332 336 337 338 339 340 341 342 343 344 347 349 352 371 372 376 378 380 381 383 384 388 389 390 391 406 407 408 411 419 421 422 427 428 429 430 432 434 435 442 446 449 473 485 486 497,
	0	 72 107 114 126 139 148 155 156 196 202 229 244 274 296 299 326 350 360 403 415 420 465 466 479 482,
	0	 46 184 356 401 410,
	0	 123 140,
	0	 4 8 9 10 12 19 22 23 24 25 26 27 35 36 37 39 41 42 43 44 45 46 48 49 52 53 54 57 59 65 66 67 76 77 78 79 80 81 82 83 84 85 86 87 88 89 90 91 92 93 94 95 96 97 98 99 100 101 102 103 104 105 106 109 110 111 117 118 119 128 129 135 137 138 140 145 146 149 150 163 164 168 172 173 174 175 177 178 179 181 184 190 191 194 200 206 207 212 215 225 226 227 228 233 235 245 252 253 254 257 258 259 260 261 262 263 269 270 280 281 282 285 287 288 289 290 291 293 294 305 307 308 309 310 311 312 313 314 315 316 317 318 319 321 324 325 330 331 332 335 336 337 338 339 340 341 342 343 344 347 349 352 356 357 371 372 378 383 384 388 389 390 391 393 401 402 406 407 408 410 411 421 422 427 428 429 430 432 434 435 446 449 468 473 481 485 486 497 498 499 500,
	0	 22 23 48 49 52 53 79 80 87 88 89 90 91 92 93 94 97 101 102 104 109 110 128 129 145 146 149 163 164 177 178 179 206 207 260 261 269 270 288 289 307 308 309 310 311 312 314 315 316 317 318 319 330 331 332 347 349 383 384 388 389 390 391 406 407 421 422,
	0	 158 450 488,
	0	 20 32 50 58 75 108 134 160 210 239 246 248 264 304 348 359 424 447 459 460 461 463,
	0	 72 107 126 139 148 155 156 196 202 229 244 271 274 286 296 299 326 350 360 415 420 465 466 479 482,
	0	 48 49,
	0	 42 45 194 225 227 402 498 500,
	0	 4 5 8 9 10 11 12 15 16 19 22 23 24 25 26 27 28 35 36 37 39 41 42 43 44 45 46 48 49 52 53 54 57 59 65 66 67 76 77 78 79 80 81 82 83 84 85 86 87 88 89 90 91 92 93 94 95 96 97 98 99 100 101 102 103 104 105 106 109 110 111 117 118 119 120 122 123 128 129 135 137 138 140 145 146 149 150 154 163 164 166 168 171 172 173 174 175 177 178 179 181 184 190 191 194 200 206 207 212 214 215 218 225 226 227 228 230 233 235 236 242 245 252 253 254 257 258 259 260 261 262 263 265 269 270 272 280 281 282 285 287 288 289 290 291 293 294 305 306 307 308 309 310 311 312 313 314 315 316 317 318 319 321 324 325 330 331 332 336 337 338 339 340 341 342 343 344 347 349 352 356 357 371 372 376 378 380 381 383 384 388 389 390 391 393 401 402 405 406 407 408 410 411 419 421 422 427 428 429 430 432 434 435 442 446 449 468 470 473 481 485 486 497 498 499 500,
	0	 120 154 214 236 242 272 376 380 381 442,
	0	 30 33 70 161 182 183 433 467,
	0	 4 5 8 9 10 11 12 15 16 19 22 23 24 25 26 27 28 35 36 37 39 41 42 43 44 45 46 48 49 52 53 54 57 59 65 66 67 76 77 78 79 80 81 82 83 84 85 86 87 88 89 90 91 92 93 94 95 96 97 98 99 100 101 102 103 104 105 106 109 110 111 117 118 119 122 128 129 135 137 138 140 145 146 149 150 163 164 166 168 171 172 173 174 175 177 178 179 181 184 190 191 194 200 206 207 212 215 225 226 227 228 230 233 235 245 252 253 254 257 258 259 260 261 262 263 265 269 270 280 281 282 285 287 288 289 290 291 293 294 305 306 307 308 309 310 311 312 313 314 315 316 317 318 319 321 324 325 330 331 332 335 336 337 338 339 340 341 342 343 344 347 349 352 356 357 371 372 378 383 384 388 389 390 391 393 401 402 405 406 407 408 410 411 421 422 427 428 429 430 432 434 435 446 449 468 470 473 481 485 486 497 498 499 500,
	0	 61 75 113 152 165 199 219 220 246 248 264 363 385 440 459 460 461 464,
	0	 58 61 75 113 152 165 199 219 220 239 246 248 264 359 363 385 440 459 460 461 464,
	0	 20 32 50 58 61 75 108 113 152 160 165 199 210 219 220 239 246 248 264 304 348 359 363 385 424 440 447 459 460 461 463 464,
	0	 8 12 173 263 325 343 427,
	0	 4 5 8 9 10 11 12 15 16 19 22 23 24 25 26 27 28 35 36 37 39 41 48 49 52 53 54 57 59 65 66 67 76 77 78 79 80 81 82 83 84 85 86 87 88 89 90 91 92 93 94 95 96 97 98 99 100 101 102 103 104 105 106 109 110 111 117 118 119 120 122 128 129 130 135 137 138 145 146 149 150 151 154 163 164 166 168 171 172 173 174 175 177 178 179 181 190 191 200 206 207 212 214 215 218 230 233 235 236 242 245 252 253 254 257 258 259 260 261 262 263 265 269 270 272 280 281 282 285 287 288 289 290 291 293 294 305 306 307 308 309 310 311 312 313 314 315 316 317 318 319 321 324 325 330 331 332 333 336 337 338 339 340 341 342 343 344 347 349 352 371 372 376 378 380 381 383 384 388 389 390 391 405 406 407 408 411 419 421 422 427 428 429 430 432 434 435 442 446 449 473 485 486 491 492 497,
	0	 4 8 9 12 81 252 305 325 340 342 411 427 428,
	0	 4 8 9 12 81 105 173 174 215 252 263 281 305 325 340 342 343 411 427 428 432,
	0	 57 59 82 83 84 95 138 190 191 233 293 321 336 337 338 434 435,
	0	 42 45 184 194 225 227 401 402 468 498 500,
	0	 8 12 173 263 325 343 427 428,
	0	 33 34 68 112 127 144 159 182 183 193 195 209 302 322 323 328 345 377 382 386 387 399 431 438 439 467,
	0	 2 3 7 14 17 18 20 21 30 31 32 33 34 40 50 55 56 58 60 61 62 63 64 68 69 70 71 73 75 108 112 113 115 116 121 124 125 127 133 134 136 142 143 144 147 152 159 160 161 162 165 170 176 182 183 186 192 193 195 199 204 209 210 213 217 219 220 232 234 237 238 239 240 241 243 246 247 248 264 266 273 277 278 279 298 301 302 304 322 323 328 329 345 348 351 353 355 358 359 363 364 365 367 368 369 370 373 377 379 382 385 386 387 397 399 400 413 423 424 425 426 431 433 438 439 440 447 452 454 459 460 461 462 463 464 467 469 470 471 474 480 483 494 495,
	0	 2 3 4 7 8 9 10 12 14 19 22 23 24 25 26 27 30 35 36 37 39 41 42 43 44 45 46 48 49 52 53 54 55 56 57 59 65 66 67 70 71 76 77 78 79 80 81 82 83 84 85 86 87 88 89 90 91 92 93 94 95 96 97 98 99 100 101 102 103 104 105 106 109 110 111 117 118 119 128 129 130 133 135 136 137 138 140 145 146 149 150 151 161 163 164 168 172 173 174 175 177 178 179 181 184 190 191 192 194 200 206 207 212 215 217 225 226 227 228 233 235 245 252 253 254 257 258 259 260 261 262 263 265 269 270 280 281 282 285 287 288 289 290 291 293 294 305 307 308 309 310 311 312 313 314 315 316 317 318 319 321 324 325 329 330 331 332 333 335 336 337 338 339 340 341 342 343 344 347 349 352 356 357 371 372 378 383 384 388 389 390 391 393 401 402 406 407 408 410 411 421 422 427 428 429 430 432 433 434 435 446 449 468 473 474 480 481 485 486 491 492 495 497 498 499 500,
	0	 4 5 8 9 10 11 12 15 16 19 22 23 24 25 26 27 28 29 35 36 37 38 39 41 42 43 44 45 46 48 49 52 53 54 57 59 65 66 67 76 77 78 79 80 81 82 83 84 85 86 87 88 89 90 91 92 93 94 95 96 97 98 99 100 101 102 103 104 105 106 109 110 111 117 118 119 120 122 128 129 130 135 137 138 140 145 146 149 150 151 154 163 164 166 168 171 172 173 174 175 177 178 179 181 184 190 191 194 197 200 201 206 207 212 214 215 218 225 226 227 228 230 233 235 236 242 245 252 253 254 257 258 259 260 261 262 263 265 269 270 272 280 281 282 283 285 287 288 289 290 291 293 294 305 306 307 308 309 310 311 312 313 314 315 316 317 318 319 321 324 325 330 331 332 333 334 335 336 337 338 339 340 341 342 343 344 347 349 352 356 357 371 372 376 378 380 381 383 384 388 389 390 391 393 401 402 405 406 407 408 410 411 419 421 422 427 428 429 430 432 434 435 442 446 449 468 473 481 484 485 486 491 492 496 497 498 499 500,
	0	 1 6 13 17 18 20 21 31 32 33 34 40 47 50 51 58 60 61 62 63 64 68 69 71 72 73 74 75 107 108 112 113 114 115 116 121 123 124 125 126 127 131 132 134 139 141 142 143 144 147 148 152 153 155 156 157 158 159 160 162 165 167 169 170 176 180 182 183 185 186 187 188 189 192 193 195 196 198 199 202 203 204 205 208 209 210 211 213 216 217 219 220 221 222 223 224 229 231 232 234 237 238 239 240 241 243 244 246 247 248 249 250 251 255 256 264 266 267 268 271 273 274 275 276 277 278 279 284 286 292 295 296 297 298 299 300 301 302 303 304 320 322 323 326 327 328 345 346 348 350 351 353 354 355 358 359 360 361 362 363 364 365 366 367 368 369 370 373 374 375 377 379 382 385 386 387 392 394 395 396 397 398 399 400 403 404 409 412 413 414 415 416 417 418 420 423 424 425 426 431 436 437 438 439 440 441 443 444 445 447 448 450 451 452 453 454 455 456 457 458 459 460 461 462 463 464 465 466 467 469 470 471 472 475 476 477 478 479 480 482 483 487 488 489 490 493 494,
	0	 1 6 13 20 32 40 47 50 51 58 61 71 72 74 75 107 108 113 114 123 124 126 131 132 134 139 141 148 152 153 155 156 157 158 160 162 165 167 169 170 176 180 185 187 188 189 192 196 198 199 202 203 205 208 210 211 216 217 219 220 221 222 223 224 229 231 239 241 244 246 248 249 250 251 255 256 264 266 267 268 271 274 275 276 279 284 286 292 295 296 297 299 300 303 304 320 326 327 346 348 350 354 359 360 361 362 363 366 374 375 385 392 394 395 396 398 403 404 409 412 414 415 416 417 418 420 424 436 437 440 441 443 444 445 447 448 450 451 453 454 455 456 457 458 459 460 461 463 464 465 466 469 470 472 475 476 477 478 479 480 482 483 487 488 489 490 493,
	0	 61 113 152 165 170 199 219 220 279 363 385 440 464,
	0	 20 29 32 38 40 50 58 61 75 108 113 152 160 165 170 176 197 199 201 210 219 220 239 246 248 264 279 283 304 334 348 359 363 385 424 440 447 459 460 461 463 464 469 484 496,
	0	 2 3 7 14 20 29 30 32 38 40 50 55 56 58 61 70 75 108 113 124 133 134 136 152 160 161 162 165 170 176 197 199 201 210 219 220 239 246 248 264 266 279 283 304 329 334 348 359 363 385 424 433 440 447 459 460 461 463 464 469 470 474 484 495 496,
	0	 2 3 7 14 18 21 30 31 33 34 55 56 60 62 63 68 69 70 71 73 112 115 116 121 125 127 130 133 136 142 143 144 147 151 159 161 182 183 186 192 193 195 204 209 213 217 232 234 237 238 240 243 247 273 277 278 298 301 302 322 323 328 329 333 345 351 353 355 365 367 368 369 370 373 377 379 382 386 387 397 399 413 423 426 431 433 438 439 452 462 467 471 474 480 491 492 494 495,
	0	 239 359,
	0	 162 266,
	0	 2 3 7 14 29 30 38 55 56 70 133 136 161 197 201 283 329 334 433 474 484 495 496,
	0	 57 59 76 82 83 84 95 138 168 190 191 233 235 287 294 321 337 338 429 430 434 435,
	0	 42 45 46 194 225 227 356 402 410 468 498 500,
	0	 43 44 226 228 357 393 481 499,
	0	 72 107 155 156 196 202 229 296 299 326 350 360 465 479 482,
	0	 139 274 415 466,
	0	 126 148 155 156 244 296 299 326 360 420 465,
	0	 2 3 4 5 7 8 9 10 11 12 14 15 16 19 22 23 24 25 26 27 28 30 35 36 37 39 41 48 49 52 53 54 55 56 57 59 65 66 67 70 76 77 78 79 80 81 82 83 84 85 86 87 88 89 90 91 92 93 94 95 96 97 98 99 100 101 102 103 104 105 106 109 110 111 117 118 119 120 122 128 129 133 135 136 137 138 145 146 149 150 154 161 163 164 166 168 171 172 173 174 175 177 178 179 181 190 191 200 206 207 212 214 215 218 230 233 235 236 242 245 252 253 254 257 258 259 260 261 262 263 265 269 270 272 280 281 282 285 287 288 289 290 291 293 294 305 306 307 308 309 310 311 312 313 314 315 316 317 318 319 321 324 325 329 330 331 332 336 337 338 339 340 341 342 343 344 347 349 352 371 372 376 378 380 381 383 384 388 389 390 391 405 406 407 408 411 419 421 422 427 428 429 430 432 433 434 435 442 446 449 473 474 485 486 495 497,
	0	 210 304,
	0	 40 58 75 239 246 248 264 359 447 459 460 461 463,
	0	 20 32 40 50 58 75 160 210 239 246 248 264 304 359 424 447 459 460 461 463,
	0	 20 32 40 50 58 61 75 113 152 160 165 199 210 219 220 239 246 248 264 304 359 363 385 424 440 447 459 460 461 463 464,
	0	 108 170 279 348,
	0	 2 3 5 7 11 14 15 16 28 30 55 56 70 71 122 130 133 136 151 161 166 171 192 217 230 306 329 333 405 433 474 480 491 492 495,
	0	 1 13 51 74 123 131 141 153 157 167 169 180 185 187 188 189 198 203 205 208 211 221 222 223 224 231 249 250 251 255 256 267 268 275 276 284 292 297 303 320 327 346 354 361 362 366 374 375 392 394 395 398 404 409 412 414 416 417 418 436 437 441 444 445 448 451 455 456 457 475 476 477 487 489 490 493,
	0	 116 204 232,
	0	 2 3 7 14 17 18 21 30 31 33 34 42 43 44 45 46 55 56 60 62 63 64 68 69 70 71 73 112 115 116 121 125 127 130 133 136 140 142 143 144 147 151 159 161 182 183 184 186 192 193 194 195 204 209 213 217 225 226 227 228 232 234 237 238 240 243 247 273 277 278 298 301 302 322 323 328 329 333 335 345 351 353 355 356 357 358 364 365 367 368 369 370 373 377 379 382 386 387 393 397 399 400 401 402 410 413 423 425 426 431 433 438 439 452 462 467 468 471 474 480 481 491 492 494 495 498 499 500,
	0	 23 52 79 80 87 90 92 93 97 101 109 110 128 146 149 150 163 164 175 177 178 179 207 261 270 288 289 310 312 315 332 383 389 391 407 422,
	0	 37 86 262 339,
	0	 34 112 328 438,
	0	 10 200 258 341,
	0	 23 52 80 87 90 92 93 97 101 109 128 146 149 163 178 179 207 261 270 288 310 312 315 332 383 389 391 407 422 486,
	0	 23 52 79 80 87 90 92 93 97 101 109 110 128 146 149 163 164 177 178 179 207 261 270 288 289 310 312 315 332 383 389 391 407 422 486,
	0	 23 52 79 80 87 88 89 90 91 92 93 97 101 109 110 128 146 149 163 164 177 178 179 207 261 269 270 288 289 310 312 315 332 383 384 389 391 407 422 486,
	0	 22 23 48 49 52 53 79 80 87 88 89 90 91 92 93 97 101 102 104 109 110 128 129 145 146 149 150 163 164 175 177 178 179 206 207 260 261 269 270 288 289 307 308 309 310 311 312 314 315 316 317 318 319 330 331 332 347 349 383 384 388 389 390 391 407 421 422 486,
	0	 22 23 48 49 52 53 79 80 87 88 89 90 91 92 93 94 97 101 102 104 109 110 128 129 145 146 149 150 163 164 175 177 178 179 206 207 260 261 269 270 288 289 307 308 309 310 311 312 314 315 316 317 318 319 330 331 332 347 349 383 384 388 389 390 391 406 407 421 422 486,
	0	 42 45 46 194 225 226 227 228 356 402 410 468 498 500,
	0	 88 89 91 111 212 269 313 384 485,
	0	 79 88 89 91 110 111 164 177 212 269 289 313 384 485,
	0	 22 48 49 53 79 88 89 91 94 102 104 110 111 129 145 150 164 175 177 206 212 260 269 289 307 308 309 311 313 314 316 317 318 319 330 331 347 349 384 388 390 406 421 485,
	0	 33 130 151 182 183 333 467 491 492,
	0	 33 34 68 112 127 130 144 151 159 182 183 195 209 240 302 322 323 328 333 345 364 377 382 386 387 399 400 425 431 438 467 491 492,
	0	 33 34 68 112 127 130 144 151 159 182 183 193 195 209 240 302 322 323 328 333 345 364 377 382 386 387 399 400 425 431 438 439 467 491 492,
	0	 1 6 13 51 71 74 131 141 153 157 158 167 169 180 185 187 188 189 192 198 203 205 208 211 216 217 221 222 223 224 231 249 250 251 255 256 267 268 275 276 292 295 297 303 320 327 346 354 361 362 366 374 375 392 394 395 398 404 409 412 414 416 417 418 436 437 443 444 445 448 450 451 455 456 457 472 475 476 477 478 480 487 488 489 490,
	0	 1 6 51 131 141 157 158 167 180 187 188 189 198 205 211 216 223 231 268 275 295 297 320 346 354 361 362 374 375 392 398 409 412 418 436 437 443 444 445 448 450 451 455 456 457 472 475 476 478 487 488 489 490,
	0	 226 228 356,
	0	 6 123 158 216 284 295 441 443 450 472 478 488 493,
	0	 72 107 139 196 202 229 274 350 415 466 482,
	0	 4 8 9 12 57 59 76 81 82 83 84 95 138 168 173 174 190 191 233 235 252 263 281 287 293 294 305 321 325 336 337 338 340 342 343 411 427 428 429 430 432 434 435,
	0	 20 32 50 58 75 108 160 176 210 239 246 248 264 304 348 359 424 447 459 460 461 463 469,
	0	 20 32 50 58 75 108 134 160 176 210 239 246 248 264 304 348 359 424 447 459 460 461 463 469 470,
	0	 20 29 32 38 40 50 58 61 75 108 113 134 152 160 165 170 176 197 199 201 210 219 220 239 246 248 264 279 283 304 334 348 359 363 385 424 440 447 459 460 461 463 464 469 470 484 496,
	0	 1 6 13 47 51 71 72 74 107 114 123 126 131 132 139 141 148 153 155 156 157 158 167 169 180 185 187 188 189 192 196 198 202 203 205 208 211 216 217 221 222 223 224 229 231 241 244 249 250 251 255 256 267 268 271 274 275 276 284 286 292 295 296 297 299 300 303 320 326 327 346 350 354 360 361 362 366 374 375 392 394 395 396 398 403 404 409 412 414 415 416 417 418 420 436 437 441 443 444 445 448 450 451 453 454 455 456 457 458 465 466 472 475 476 477 478 479 480 482 483 487 488 489 490 493,
	0	 72 107 114 126 132 139 148 155 156 196 202 229 241 244 271 274 286 296 299 300 326 350 360 403 415 420 453 454 458 465 466 479 482 483,
	0	 69 73 115 116 121 125 143 186 204 213 232 234 237 243 277 298 301 351 353 355 365 369 370 373 379 397,
	0	 4 8 9 10 12 19 22 23 24 25 26 27 35 36 37 39 41 48 49 52 53 54 57 59 65 66 67 76 77 78 79 80 81 82 83 84 85 86 87 88 89 90 91 92 93 94 95 96 97 98 99 100 101 102 103 104 105 106 109 110 111 117 118 119 128 129 135 137 138 145 146 149 150 163 164 168 172 173 174 175 177 178 179 181 190 191 200 206 207 212 215 218 233 235 245 252 253 254 257 258 259 260 261 262 263 265 269 270 280 281 282 285 287 288 289 290 291 293 294 305 307 308 309 310 311 312 313 314 315 316 317 318 319 321 324 325 330 331 332 336 337 338 339 340 341 342 343 344 347 349 352 371 372 378 383 384 388 389 390 391 406 407 408 411 421 422 427 428 429 430 432 434 435 446 449 473 485 486 497,
	0	 1 6 13 51 72 74 107 114 126 131 132 139 141 148 153 155 156 157 158 167 169 180 185 187 188 189 196 198 202 203 205 208 211 216 221 222 223 224 229 231 244 249 250 251 255 256 267 268 271 274 275 276 286 292 295 296 297 299 300 303 320 326 327 346 350 354 360 361 362 366 374 375 392 394 395 398 403 404 409 412 414 415 416 417 418 420 436 437 443 444 445 448 450 451 453 455 456 457 458 465 466 472 475 476 477 478 479 482 487 488 489 490,
	0	 1 6 13 51 74 131 141 153 157 158 167 169 180 185 187 188 189 198 205 208 211 216 221 222 223 231 249 255 256 267 268 275 292 295 297 303 320 327 346 354 361 362 374 375 392 394 395 398 409 412 414 416 417 418 436 437 443 444 445 448 450 451 455 456 457 472 475 476 477 478 487 488 489 490,
	0	 6 157 158 169 216 295 443 444 450 472 477 478 488 489,
	0	 6 13 74 153 157 158 169 185 208 216 221 222 249 255 256 267 292 295 303 327 394 395 414 416 417 443 444 450 472 477 478 488 489,
	0	 2 3 7 14 20 29 30 32 33 34 38 40 50 55 56 58 61 68 70 71 75 108 112 113 124 127 130 133 134 136 144 151 152 159 160 161 162 165 170 176 182 183 192 193 195 197 199 201 209 210 217 219 220 239 241 246 248 264 279 283 302 304 322 323 328 329 333 334 345 348 359 363 377 382 385 386 387 399 424 431 433 438 439 440 447 454 459 460 461 463 464 467 469 474 480 483 484 491 492 495 496,
	0	 4 8 9 12 81 252 293 305 325 340 342 411 427 428,
	0	 58 176 239 359 469,
	0	 2 3 7 14 20 29 30 32 40 50 55 56 58 61 70 72 75 107 108 113 114 124 126 132 133 134 136 139 148 152 155 156 160 161 162 165 170 176 196 197 199 202 210 219 220 229 239 241 244 246 248 264 266 271 274 279 283 286 296 299 300 304 326 329 334 348 350 359 360 363 385 403 415 420 424 433 440 447 453 454 458 459 460 461 463 464 465 466 469 470 474 479 482 483 495 496,
	0	 8 9 10 12 19 22 23 24 25 26 35 36 37 39 41 48 49 52 53 77 78 79 80 85 86 87 88 89 90 91 92 93 94 96 97 98 99 100 101 102 103 104 105 106 109 110 111 117 118 119 128 129 137 145 146 149 150 163 164 172 173 174 175 177 178 179 181 200 206 207 212 215 233 245 253 254 257 258 259 260 261 262 263 269 270 281 282 285 288 289 290 291 293 307 308 309 310 311 312 313 314 315 316 317 318 319 324 325 330 331 332 336 339 341 343 344 347 349 371 372 378 383 384 388 389 390 391 406 407 408 421 422 427 432 485 486 497,
	0	 4 5 8 9 10 11 12 15 16 19 22 23 24 25 26 27 28 35 36 37 38 39 41 42 43 44 45 46 48 49 52 53 54 57 59 65 66 67 76 77 78 79 80 81 82 83 84 85 86 87 88 89 90 91 92 93 94 95 96 97 98 99 100 101 102 103 104 105 106 109 110 111 117 118 119 120 122 128 129 130 135 137 138 140 145 146 149 150 151 154 163 164 166 168 171 172 173 174 175 177 178 179 181 184 190 191 194 200 201 206 207 212 214 215 218 225 226 227 228 230 233 235 236 242 245 252 253 254 257 258 259 260 261 262 263 265 269 270 272 280 281 282 285 287 288 289 290 291 293 294 305 306 307 308 309 310 311 312 313 314 315 316 317 318 319 321 324 325 330 331 332 333 335 336 337 338 339 340 341 342 343 344 347 349 352 356 357 371 372 376 378 380 381 383 384 388 389 390 391 393 401 402 405 406 407 408 410 411 419 421 422 427 428 429 430 432 434 435 442 446 449 468 473 481 484 485 486 491 492 497 498 499 500,
	0	 1 2 3 6 7 13 14 20 29 30 32 40 47 50 51 55 56 58 61 70 71 72 74 75 107 108 113 114 123 124 126 131 132 133 134 136 139 141 148 152 153 155 156 157 158 160 161 162 165 167 169 170 176 180 185 187 188 189 192 196 197 198 199 202 203 205 208 210 211 216 217 219 220 221 222 223 224 229 231 239 241 244 246 248 249 250 251 255 256 264 266 267 268 271 274 275 276 279 283 284 286 292 295 296 297 299 300 303 304 320 326 327 329 334 346 348 350 354 359 360 361 362 363 366 374 375 385 392 394 395 396 398 403 404 409 412 414 415 416 417 418 420 424 433 436 437 440 441 443 444 445 447 448 450 451 453 454 455 456 457 458 459 460 461 463 464 465 466 469 470 472 474 475 476 477 478 479 480 482 483 487 488 489 490 493 495 496,
	0	 393 481,
	0	 6 71 158 192 216 217 284 295 441 443 450 472 478 480 488,
	0	 1 13 47 51 74 123 131 141 153 157 167 169 180 185 187 188 189 198 203 205 208 211 221 222 223 224 231 249 250 251 255 256 267 268 275 276 292 297 303 320 327 346 354 361 362 366 374 375 392 394 395 396 398 404 409 412 414 416 417 418 436 437 444 445 448 451 455 456 457 475 476 477 487 489 490 493,
	0	 2 3 7 14 30 55 56 70 124 133 136 161 162 329 433 474 495,
	0	 18 31 60 63 142 240 247 273 426 452 471,
	0	 4 8 9 10 12 19 22 23 24 25 26 35 36 37 39 41 42 43 44 45 46 48 49 52 53 57 59 76 77 78 79 80 81 82 83 84 85 86 87 88 89 90 91 92 93 94 95 96 97 98 99 100 101 102 103 104 105 106 109 110 111 117 118 119 128 129 137 138 140 145 146 149 150 163 164 168 172 173 174 175 177 178 179 181 184 190 191 194 200 206 207 212 215 218 225 226 227 228 233 235 245 252 253 254 257 258 259 260 261 262 263 265 269 270 281 282 285 287 288 289 290 291 293 294 305 307 308 309 310 311 312 313 314 315 316 317 318 319 321 324 325 330 331 332 335 336 337 338 339 340 341 342 343 344 347 349 356 357 371 372 378 383 384 388 389 390 391 393 401 402 406 407 408 410 411 421 422 427 428 429 430 432 434 435 468 481 485 486 497 498 499 500,
	0	 40 58 75 176 239 246 248 264 359 447 459 460 461 463 469,
	0	 20 32 40 50 58 75 108 160 176 210 239 246 248 264 304 348 359 424 447 459 460 461 463 469 470,
	0	 2 3 7 14 20 30 32 40 50 55 56 58 70 75 108 124 133 134 136 160 161 162 170 176 210 239 241 246 248 264 266 279 304 329 348 359 424 433 447 454 459 460 461 463 469 470 474 483 495,
	0	 6 61 113 152 158 165 199 216 219 220 295 363 385 440 443 450 464 472 478 488,
	0	 1 13 47 51 71 74 123 131 141 153 157 167 169 180 185 187 188 189 192 198 203 205 208 211 217 221 222 223 224 231 249 250 251 255 256 267 268 275 276 284 292 297 303 320 327 346 354 361 362 366 374 375 392 394 395 396 398 404 409 412 414 416 417 418 436 437 441 444 445 448 451 455 456 457 475 476 477 480 487 489 490 493,
	0	 1 13 47 51 71 74 131 141 153 157 167 169 180 185 187 188 189 192 198 203 205 208 211 217 221 222 223 224 231 249 250 251 255 256 267 268 275 276 292 297 303 320 327 346 354 361 362 366 374 375 392 394 395 396 398 404 409 412 414 416 417 418 436 437 444 445 448 451 455 456 457 475 476 477 480 487 489 490,
	0	 2 3 7 14 29 30 38 55 56 70 124 133 136 161 162 197 201 266 283 329 334 433 474 484 495 496,
	0	 32 50,
	0	 32 50 160,
	0	 40 61 75 113 152 165 176 199 219 220 246 248 264 363 385 440 459 460 461 464 469,
	0	 40 61 75 113 152 165 170 176 199 219 220 246 248 264 279 363 385 440 459 460 461 464 469,
	0	 1 2 3 6 7 13 14 20 29 30 32 34 38 40 47 50 51 55 56 58 61 68 70 71 72 74 75 107 108 112 113 114 123 124 126 127 131 132 133 134 136 139 141 144 148 152 153 155 156 157 158 159 160 161 162 165 167 169 170 176 180 185 187 188 189 192 195 196 197 198 199 201 202 203 205 208 209 210 211 216 217 219 220 221 222 223 224 229 231 239 241 244 246 248 249 250 251 255 256 264 266 267 268 271 274 275 276 279 283 284 286 292 295 296 297 299 300 302 303 304 320 322 323 326 327 328 329 334 345 346 348 350 354 359 360 361 362 363 366 374 375 377 382 385 386 387 392 394 395 396 398 399 403 404 409 412 414 415 416 417 418 420 424 431 433 436 437 438 440 441 443 444 445 447 448 450 451 453 454 455 456 457 458 459 460 461 463 464 465 466 469 470 472 474 475 476 477 478 479 480 482 483 484 487 488 489 490 493 495 496,
	0	 246 248 264 460 461,
	0	 75 246 248 264 447 459 460 461 463,
	0	 20 29 32 38 40 50 58 61 72 75 107 108 113 114 126 132 134 139 148 152 155 156 160 165 170 176 196 197 199 201 202 210 219 220 229 239 241 244 246 248 264 271 274 279 283 286 296 299 300 304 326 334 348 350 359 360 363 385 403 415 420 424 440 447 453 458 459 460 461 463 464 465 466 469 479 482 483 484 496,
	0	 23 52 79 80 87 88 89 90 91 92 93 97 101 109 110 111 128 146 149 163 164 177 178 179 207 212 261 269 270 288 289 310 312 313 315 332 383 384 389 391 407 422 485,
	0	 22 48 49 53 102 104 111 129 145 150 175 206 260 307 308 309 311 314 316 317 318 319 330 331 347 349 388 390 421 485 486,
	0	 23 52 79 80 87 90 92 93 97 101 109 110 128 146 149 163 164 177 178 179 207 212 261 270 288 289 310 312 313 315 332 383 389 391 407 422,
	0	 23 52 79 80 87 88 89 90 91 92 93 97 101 109 110 128 146 149 163 164 177 178 179 207 212 261 269 270 288 289 310 312 313 315 332 383 384 389 391 407 422,
	0	 23 97 207 261 310 422,
	0	 1 2 3 6 7 13 14 20 29 30 32 33 34 38 40 47 50 51 55 56 58 61 68 70 71 72 74 75 107 108 112 113 114 124 126 127 130 131 132 133 134 136 139 141 144 148 151 152 153 155 156 157 158 159 160 161 162 165 167 169 170 176 180 182 183 185 187 188 189 192 195 196 197 198 199 201 202 203 205 208 209 210 211 216 217 219 220 221 222 223 224 229 231 239 241 244 246 248 249 250 251 255 256 264 266 267 268 271 274 275 276 279 283 286 292 295 296 297 299 300 302 303 304 320 322 323 326 327 328 329 333 334 345 346 348 350 354 359 360 361 362 363 366 374 375 377 382 385 386 387 392 394 395 396 398 399 403 404 409 412 414 415 416 417 418 420 424 431 433 436 437 438 440 443 444 445 447 448 450 451 453 454 455 456 457 458 459 460 461 463 464 465 466 467 469 472 474 475 476 477 478 479 480 482 483 484 487 488 489 490 491 492 495 496,
	0	 353 355 365,
	0	 2 3 7 14 29 30 38 55 56 70 72 107 114 126 132 133 136 139 148 155 156 161 196 197 201 202 229 244 271 274 283 286 296 299 300 326 329 334 350 360 403 415 420 433 453 458 465 466 474 479 482 484 495 496,
	0	 71 123 130 151 192 217 284 333 441 480 491 492 493,
	0	 69 73 116 121 125 143 186 204 213 232 237 243 277 298 301 351 353 355 365 370 373 379 397,
	0	 5 28 171 230 405,
	0	 274 403 415,
	0	 72 107 139 196 229 274 350 403 415 466 479 482,
	0	 153 208 221 256,
	0	 40 58 75 134 176 239 246 248 264 359 459 460 461 469,
	0	 40 58 75 134 176 239 246 248 264 359 447 459 460 461 463 469,
	0	 2 3 7 14 20 29 30 32 38 40 50 55 56 58 61 70 75 108 113 124 133 134 136 152 160 161 162 165 170 176 197 199 201 210 219 220 239 241 246 248 264 266 279 283 304 329 334 348 359 363 385 424 433 440 447 454 459 460 461 463 464 469 474 483 484 495 496,
	0	 23 261,
	0	 2 3 7 14 17 18 20 21 29 30 31 32 33 34 38 40 50 55 56 58 60 61 62 63 64 68 69 70 73 75 108 112 113 115 116 121 124 125 127 133 134 136 142 143 144 147 152 159 160 161 162 165 170 176 182 183 186 193 195 197 199 201 204 209 210 213 219 220 232 234 237 238 239 240 241 243 246 247 248 264 266 273 277 278 279 283 298 301 302 304 322 323 328 329 334 345 348 351 353 355 358 359 363 364 365 367 368 369 370 373 377 379 382 385 386 387 397 399 400 413 423 424 425 426 431 433 438 439 440 447 452 454 459 460 461 462 463 464 467 469 470 471 474 483 484 494 495 496,
	0	 4 8 9 10 12 19 22 23 24 25 26 35 36 37 39 41 42 43 44 45 46 48 49 52 53 57 59 76 77 78 79 80 81 82 83 84 85 86 87 88 89 90 91 92 93 94 95 96 97 98 99 100 101 102 103 104 105 106 109 110 111 117 118 119 123 128 129 130 137 138 140 145 146 149 150 151 163 164 168 172 173 174 175 177 178 179 181 184 190 191 194 200 206 207 212 215 225 226 227 228 233 235 245 252 253 254 257 258 259 260 261 262 263 269 270 281 282 285 287 288 289 290 291 293 294 305 307 308 309 310 311 312 313 314 315 316 317 318 319 321 324 325 330 331 332 333 335 336 337 338 339 340 341 342 343 344 347 349 356 357 371 372 378 383 384 388 389 390 391 393 401 402 406 407 408 410 411 421 422 427 428 429 430 432 434 435 468 481 485 486 491 492 497 498 499 500,
	0	 4 5 8 9 10 11 12 15 16 19 22 23 24 25 26 27 28 35 36 37 39 41 42 43 44 45 46 48 49 52 53 54 57 59 65 66 67 76 77 78 79 80 81 82 83 84 85 86 87 88 89 90 91 92 93 94 95 96 97 98 99 100 101 102 103 104 105 106 109 110 111 117 118 119 120 122 123 128 129 130 135 137 138 140 145 146 149 150 151 154 163 164 166 168 171 172 173 174 175 177 178 179 181 184 190 191 194 200 206 207 212 214 215 218 225 226 227 228 230 233 235 236 242 245 252 253 254 257 258 259 260 261 262 263 265 269 270 272 280 281 282 285 287 288 289 290 291 293 294 305 306 307 308 309 310 311 312 313 314 315 316 317 318 319 321 324 325 330 331 332 333 335 336 337 338 339 340 341 342 343 344 347 349 352 356 357 371 372 376 378 380 381 383 384 388 389 390 391 393 401 402 405 406 407 408 410 411 419 421 422 427 428 429 430 432 434 435 442 446 449 468 473 481 485 486 491 492 497 498 499 500,
	0	 1 6 13 47 51 71 72 74 107 114 126 131 132 139 141 148 153 155 156 157 158 167 169 180 185 187 188 189 192 196 198 202 203 205 208 211 216 217 221 222 223 224 229 231 244 249 250 251 255 256 267 268 271 274 275 276 284 286 292 295 296 297 299 300 303 320 326 327 346 350 354 360 361 362 366 374 375 392 394 395 396 398 403 404 409 412 414 415 416 417 418 420 436 437 441 443 444 445 448 450 451 453 455 456 457 458 465 466 472 475 476 477 478 479 480 482 487 488 489 490 493,
	0	 1 6 13 47 51 71 74 131 141 153 157 158 167 169 180 185 187 188 189 192 198 203 205 208 211 216 217 221 222 223 224 231 249 250 251 255 256 267 268 275 276 284 292 295 297 303 320 327 346 354 361 362 366 374 375 392 394 395 396 398 404 409 412 414 416 417 418 436 437 441 443 444 445 448 450 451 455 456 457 472 475 476 477 478 480 487 488 489 490 493,
	0	 98 100 103 119 257 497,
	0	 47 284 396 493,
	0	 1 6 13 51 74 123 131 141 153 157 158 167 169 180 185 187 188 189 198 203 205 208 211 216 221 222 223 224 231 249 250 251 255 256 267 268 275 276 292 295 297 303 320 327 346 354 361 362 366 374 375 392 394 395 398 404 409 412 414 416 417 418 436 437 441 443 444 445 448 450 451 455 456 457 472 475 476 477 478 487 488 489 490,
	0	 27 65 66 67 280 352 446 449 473,
	0	 4 5 8 9 10 11 12 15 16 19 22 23 24 25 26 27 28 35 36 37 39 41 48 49 52 53 54 57 59 65 66 67 76 77 78 79 80 81 82 83 84 85 86 87 88 89 90 91 92 93 94 95 96 97 98 99 100 101 102 103 104 105 106 109 110 111 117 118 119 120 122 128 129 135 137 138 145 146 149 150 154 163 164 166 168 171 172 173 174 175 177 178 179 181 190 191 200 206 207 212 214 215 218 230 233 235 236 242 245 252 253 254 257 258 259 260 261 262 263 265 269 270 272 280 281 282 285 287 288 289 290 291 293 294 305 306 307 308 309 310 311 312 313 314 315 316 317 318 319 321 324 325 330 331 332 335 336 337 338 339 340 341 342 343 344 347 349 352 371 372 376 378 380 381 383 384 388 389 390 391 405 406 407 408 411 419 421 422 427 428 429 430 432 434 435 442 446 449 470 473 485 486 497,
	0	 2 3 7 14 29 30 38 55 56 70 124 133 136 161 162 197 201 266 283 329 334 433 454 470 474 484 495 496,
	0	 2 3 7 14 20 29 30 32 38 40 50 55 56 58 61 70 71 75 108 113 124 133 134 136 152 160 161 162 165 170 176 192 197 199 201 210 217 219 220 239 241 246 248 264 266 279 283 304 329 334 348 359 363 385 424 433 440 447 454 459 460 461 463 464 469 470 474 480 483 484 495 496,
	0	 34 68 112 127 144 159 195 209 240 302 322 323 328 345 377 382 386 387 399 431 438,
	0	 18 34 60 63 68 112 127 144 159 195 209 240 273 302 322 323 328 345 377 382 386 387 399 426 431 438 452 471,
	0	 1 6 13 47 51 72 74 107 114 123 126 131 132 139 141 148 153 155 156 157 158 167 169 180 185 187 188 189 196 198 202 203 205 208 211 216 221 222 223 224 229 231 244 249 250 251 255 256 267 268 271 274 275 276 286 292 295 296 297 299 300 303 320 326 327 346 350 354 360 361 362 366 374 375 392 394 395 396 398 403 404 409 412 414 415 416 417 418 420 436 437 441 443 444 445 448 450 451 453 455 456 457 458 465 466 472 475 476 477 478 479 482 487 488 489 490,
	0	 4 8 9 12 22 23 37 48 49 52 53 57 59 76 79 80 81 82 83 84 85 86 87 88 89 90 91 92 93 94 95 96 97 101 102 104 105 106 109 110 111 128 129 138 145 146 149 150 163 164 168 172 173 174 175 177 178 179 181 190 191 206 207 212 215 233 235 252 259 260 261 262 263 269 270 281 282 287 288 289 293 294 305 307 308 309 310 311 312 313 314 315 316 317 318 319 321 324 325 330 331 332 336 337 338 339 340 342 343 344 347 349 378 383 384 388 389 390 391 406 407 411 421 422 427 428 429 430 432 434 435 485 486,
	0	 228 499,
	0	 42 43 44 45 194 225 227 228 357 393 402 468 481 498 499 500,
	0	 46 184 226 356 401 410,
	0	 58 359,
	0	 127 195 328 345 386 387 431,
	0	 196 350 479,
	0	 4 5 8 9 10 11 12 15 16 19 22 23 24 25 26 27 28 35 36 37 39 41 42 43 44 45 46 48 49 52 53 54 57 59 65 66 67 76 77 78 79 80 81 82 83 84 85 86 87 88 89 90 91 92 93 94 95 96 97 98 99 100 101 102 103 104 105 106 109 110 111 117 118 119 120 122 128 129 135 137 138 140 145 146 149 150 154 163 164 166 168 171 172 173 174 175 177 178 179 181 184 190 191 194 200 206 207 212 214 215 218 225 226 227 228 230 233 235 236 242 245 252 253 254 257 258 259 260 261 262 263 265 269 270 272 280 281 282 284 285 287 288 289 290 291 293 294 305 306 307 308 309 310 311 312 313 314 315 316 317 318 319 321 324 325 330 331 332 335 336 337 338 339 340 341 342 343 344 347 349 352 356 357 371 372 376 378 380 381 383 384 388 389 390 391 393 401 402 405 406 407 408 410 411 419 421 422 427 428 429 430 432 434 435 441 442 446 449 468 473 481 485 486 493 497 498 499 500,
	0	 1 6 13 20 29 32 38 40 47 50 51 58 61 72 74 75 107 108 113 114 123 124 126 131 132 134 139 141 148 152 153 155 156 157 158 160 162 165 167 169 170 176 180 185 187 188 189 196 197 198 199 201 202 203 205 208 210 211 216 219 220 221 222 223 224 229 231 239 241 244 246 248 249 250 251 255 256 264 266 267 268 271 274 275 276 279 283 286 292 295 296 297 299 300 303 304 320 326 327 334 346 348 350 354 359 360 361 362 363 366 374 375 385 392 394 395 396 398 403 404 409 412 414 415 416 417 418 420 424 436 437 440 443 444 445 447 448 450 451 453 454 455 456 457 458 459 460 461 463 464 465 466 469 472 475 476 477 478 479 482 483 484 487 488 489 490 496,
	0	 72 107 229 350,
	0	 72 107 196 229 350,
	0	 72 107 139 196 229 350 466,
	0	 155 156 296 299 326 360 465 482,
	0	 155 156 296 299 326 360 465 479 482,
	0	 4 8 12 81 105 173 174 252 263 281 305 325 340 342 343 411 427 428 432,
	0	 114 132 271 286 453 458,
	0	 5 11 15 16 28 120 122 154 166 171 214 218 230 236 242 265 272 306 335 376 380 381 405 419 442 470,
	0	 4 8 9 10 12 19 22 23 24 25 26 35 36 37 39 41 42 43 44 45 46 48 49 52 53 57 59 76 77 78 79 80 81 82 83 84 85 86 87 88 89 90 91 92 93 94 95 96 97 98 99 100 101 102 103 104 105 106 109 110 111 117 118 119 128 129 130 137 138 140 145 146 149 150 151 163 164 168 172 173 174 175 177 178 179 181 184 190 191 194 200 206 207 212 215 218 225 226 227 228 233 235 245 252 253 254 257 258 259 260 261 262 263 265 269 270 281 282 285 287 288 289 290 291 293 294 305 307 308 309 310 311 312 313 314 315 316 317 318 319 321 324 325 330 331 332 333 335 336 337 338 339 340 341 342 343 344 347 349 356 357 371 372 378 383 384 388 389 390 391 393 401 402 406 407 408 410 411 421 422 427 428 429 430 432 434 435 468 481 485 486 491 492 497 498 499 500,
	0	 2 3 7 14 30 55 56 70 123 133 136 161 329 433 474 495,
	0	 1 2 3 6 7 13 14 20 29 30 32 38 40 47 50 51 55 56 58 61 70 72 74 75 107 108 113 114 123 124 126 131 132 133 134 136 139 141 148 152 153 155 156 157 158 160 161 162 165 167 169 170 176 180 185 187 188 189 196 197 198 199 201 202 203 205 208 210 211 216 219 220 221 222 223 224 229 231 239 241 244 246 248 249 250 251 255 256 264 266 267 268 271 274 275 276 279 283 284 286 292 295 296 297 299 300 303 304 320 326 327 329 334 346 348 350 354 359 360 361 362 363 366 374 375 385 392 394 395 396 398 403 404 409 412 414 415 416 417 418 420 424 433 436 437 440 441 443 444 445 447 448 450 451 453 454 455 456 457 458 459 460 461 463 464 465 466 469 472 474 475 476 477 478 479 482 483 484 487 488 489 490 493 495 496,
	0	 2 3 4 7 8 9 10 12 14 19 22 23 24 25 26 30 35 36 37 39 41 42 43 44 45 46 48 49 52 53 55 56 57 59 70 71 76 77 78 79 80 81 82 83 84 85 86 87 88 89 90 91 92 93 94 95 96 97 98 99 100 101 102 103 104 105 106 109 110 111 117 118 119 128 129 130 133 136 137 138 140 145 146 149 150 151 161 163 164 168 172 173 174 175 177 178 179 181 184 190 191 192 194 200 206 207 212 215 217 218 225 226 227 228 233 235 245 252 253 254 257 258 259 260 261 262 263 269 270 281 282 285 287 288 289 290 291 293 294 305 307 308 309 310 311 312 313 314 315 316 317 318 319 321 324 325 329 330 331 332 333 335 336 337 338 339 340 341 342 343 344 347 349 356 357 371 372 378 383 384 388 389 390 391 393 401 402 406 407 408 410 411 421 422 427 428 429 430 432 433 434 435 468 474 480 481 485 486 491 492 495 497 498 499 500,
	0	 29 38 197 201 283 300 334 484 496,
	0	 20 29 32 38 40 50 58 61 75 108 113 124 134 152 160 162 165 170 176 197 199 201 210 219 220 239 241 246 248 264 266 279 283 300 304 334 348 359 363 385 424 440 447 454 459 460 461 463 464 469 483 484 496,
	0	 40 61 75 113 152 165 170 199 219 220 246 248 264 279 363 385 440 459 460 461 464 483,
	0	 40 58 61 75 113 152 165 170 199 219 220 239 246 248 264 279 359 363 385 440 459 460 461 464 483,
	0	 20 32 40 50 58 61 75 108 113 152 160 165 170 199 210 219 220 239 246 248 264 279 304 348 359 363 385 424 440 447 459 460 461 463 464 483,
	0	 42 43 44 45 46 130 151 184 194 225 226 227 228 333 356 357 393 401 402 410 468 481 491 492 498 499 500,
	0	 2 3 7 14 29 30 38 55 56 70 124 133 136 161 162 170 197 201 241 266 279 283 329 334 433 454 474 483 484 495 496,
	0	 155 296 299 326 360 465,
	0	 56 495,
	0	 79 80 87 90 92 109 110 163 164 177 178 179 270 288 289 383,
	0	 79 80 87 90 92 93 109 110 163 164 177 178 179 270 288 289 383 407,
	0	 57 83 84 106 138 190 191 282 344 434 435,
	0	 57 59 82 83 84 95 106 138 190 191 282 321 337 338 344 434 435,
	0	 20 29 32 38 40 50 58 61 75 108 113 134 152 160 165 170 176 197 199 201 210 219 220 239 241 246 248 264 279 283 300 304 334 348 359 363 385 424 440 447 459 460 461 463 464 469 483 484 496,
	0	 2 3 7 14 20 29 30 32 38 40 50 55 56 58 61 70 75 108 113 124 133 134 136 152 160 161 162 165 170 176 197 199 201 210 219 220 239 241 246 248 264 266 279 283 300 304 329 334 348 359 363 385 424 433 440 447 454 459 460 461 463 464 469 470 474 483 484 495 496,
	0	 5 11 15 16 28 120 122 130 151 154 166 171 214 218 230 236 242 272 306 333 376 380 381 405 419 442 491 492,
	0	 57 59 76 82 83 84 95 138 190 191 235 287 321 337 338 429 430 434 435,
	0	 22 48 49 53 79 88 89 91 102 104 110 111 129 145 164 177 206 260 269 289 307 308 309 311 314 316 317 318 319 330 331 347 349 384 388 390 421 485,
	0	 22 48 49 53 79 88 89 91 102 104 110 111 129 145 150 164 175 177 206 260 269 289 307 308 309 311 314 316 317 318 319 330 331 347 349 384 388 390 421 485,
	0	 4 8 9 10 12 19 22 23 24 25 26 35 36 37 39 41 42 43 44 45 46 48 49 52 53 57 59 76 77 78 79 80 81 82 83 84 85 86 87 88 89 90 91 92 93 94 95 96 97 98 99 100 101 102 103 104 105 106 109 110 111 117 118 119 128 129 137 138 140 145 146 149 150 163 164 168 172 173 174 175 177 178 179 181 184 190 191 194 200 206 207 212 215 225 226 227 228 233 235 245 252 253 254 257 258 259 260 261 262 263 269 270 281 282 284 285 287 288 289 290 291 293 294 305 307 308 309 310 311 312 313 314 315 316 317 318 319 321 324 325 330 331 332 335 336 337 338 339 340 341 342 343 344 347 349 356 357 371 372 378 383 384 388 389 390 391 393 401 402 406 407 408 410 411 421 422 427 428 429 430 432 434 435 468 481 485 486 493 497 498 499 500,
	0	 33 170 182 183 193 241 279 439 454 467 483,
	0	 2 3 7 14 20 29 30 32 40 50 55 56 58 61 70 72 75 107 108 113 114 124 126 132 133 134 136 139 148 152 155 156 160 161 162 165 176 196 197 199 202 210 219 220 229 239 244 246 248 264 266 271 274 283 286 296 299 300 304 326 329 334 348 350 359 360 363 385 403 415 420 424 433 440 447 453 458 459 460 461 463 464 465 466 469 470 474 479 482 495 496,
	0	 38 123 201 484,
	0	 17 18 21 31 33 34 38 60 62 63 64 68 69 73 112 115 116 121 123 125 127 130 142 143 144 147 151 159 170 182 183 186 193 195 201 204 209 213 232 234 237 238 240 241 243 247 273 277 278 279 298 301 302 322 323 328 333 345 351 353 355 358 364 365 367 368 369 370 373 377 379 382 386 387 397 399 400 413 423 425 426 431 438 439 452 454 462 467 471 483 484 491 492 494,
	0	 1 2 3 6 7 13 14 20 29 30 32 40 47 50 51 55 56 58 61 70 71 72 74 75 107 108 113 114 124 126 131 132 133 134 136 139 141 148 152 153 155 156 157 158 160 161 162 165 167 169 176 180 185 187 188 189 192 196 197 198 199 202 203 205 208 210 211 216 217 219 220 221 222 223 224 229 231 239 244 246 248 249 250 251 255 256 264 266 267 268 271 274 275 276 283 286 292 295 296 297 299 300 303 304 320 326 327 329 334 346 348 350 354 359 360 361 362 363 366 374 375 385 392 394 395 396 398 403 404 409 412 414 415 416 417 418 420 424 433 436 437 440 441 443 444 445 447 448 450 451 453 455 456 457 458 459 460 461 463 464 465 466 469 470 472 474 475 476 477 478 479 480 482 487 488 489 490 495 496,
	0	 1 6 13 47 51 71 74 131 141 153 157 158 167 169 180 185 187 188 189 192 198 203 205 208 211 216 217 221 222 223 224 231 249 250 251 255 256 267 268 275 276 292 295 297 303 320 327 346 354 361 362 366 374 375 392 394 395 396 398 404 409 412 414 416 417 418 436 437 441 443 444 445 448 450 451 455 456 457 472 475 476 477 478 480 487 488 489 490,
	0	 20 32 50 58 108 160 210 239 304 348 359 424,
	0	 75 246 248 264 459 460 461 483,
	0	 134 176 241 447 463 469,
	0	 75 134 176 241 246 248 264 447 459 460 461 463 469 483,
	0	 75 134 170 176 241 246 248 264 279 447 459 460 461 463 469 483,
	0	 20 32 50 58 75 108 134 160 170 176 210 239 241 246 248 264 279 304 348 359 424 447 459 460 461 463 469 483,
	0	 68 144 322 323 377,
	0	 159 209 302 382,
	0	 140 265,
	0	 4 8 9 10 12 19 22 23 24 25 26 27 35 36 37 39 41 48 49 52 53 54 57 59 65 66 67 76 77 78 79 80 81 82 83 84 85 86 87 88 89 90 91 92 93 94 95 96 97 98 99 100 101 102 103 104 105 106 109 110 111 117 118 119 128 129 135 137 138 140 145 146 149 150 163 164 168 172 173 174 175 177 178 179 181 190 191 200 206 207 212 215 233 235 245 252 253 254 257 258 259 260 261 262 263 265 269 270 280 281 282 285 287 288 289 290 291 293 294 305 307 308 309 310 311 312 313 314 315 316 317 318 319 321 324 325 330 331 332 336 337 338 339 340 341 342 343 344 347 349 352 371 372 378 383 384 388 389 390 391 406 407 408 411 421 422 427 428 429 430 432 434 435 446 449 473 485 486 497,
	0	 4 5 8 9 10 11 12 15 16 19 22 23 24 25 26 27 28 35 36 37 39 41 48 49 52 53 54 57 59 65 66 67 76 77 78 79 80 81 82 83 84 85 86 87 88 89 90 91 92 93 94 95 96 97 98 99 100 101 102 103 104 105 106 109 110 111 117 118 119 120 122 128 129 135 137 138 140 145 146 149 150 154 163 164 166 168 171 172 173 174 175 177 178 179 181 190 191 200 206 207 212 214 215 230 233 235 236 242 245 252 253 254 257 258 259 260 261 262 263 265 269 270 272 280 281 282 285 287 288 289 290 291 293 294 305 306 307 308 309 310 311 312 313 314 315 316 317 318 319 321 324 325 330 331 332 335 336 337 338 339 340 341 342 343 344 347 349 352 371 372 376 378 380 381 383 384 388 389 390 391 405 406 407 408 411 419 421 422 427 428 429 430 432 434 435 442 446 449 473 485 486 497,
	0	 20 32 40 50 58 61 75 108 113 152 160 165 170 176 199 210 219 220 239 241 246 248 264 279 304 348 359 363 385 424 440 447 459 460 461 463 464 469 483,
	0	 124 134 162 266 454 470,
	0	 5 11 15 16 28 122 166 171 230 306 335 405,
	0	 2 3 7 14 20 29 30 32 33 38 40 50 55 56 58 61 70 75 108 113 124 133 134 136 152 160 161 162 165 170 176 182 183 193 197 199 201 210 219 220 239 241 246 248 264 266 279 283 304 329 334 348 359 363 385 424 433 439 440 447 454 459 460 461 463 464 467 469 470 474 483 484 495 496,
	0	 17 18 21 31 34 60 62 63 64 68 69 73 112 115 116 121 125 127 142 143 144 147 159 186 195 204 209 213 218 232 234 237 238 240 243 247 273 277 278 298 301 302 322 323 328 345 351 353 355 358 364 365 367 368 369 370 373 377 379 382 386 387 397 399 400 413 423 425 426 431 438 452 462 471 494,
	0	 1 2 3 6 7 13 14 20 29 30 32 33 38 40 47 50 51 55 56 58 61 70 71 72 74 75 107 108 113 114 123 124 126 131 132 133 134 136 139 141 148 152 153 155 156 157 158 160 161 162 165 167 169 170 176 180 182 183 185 187 188 189 192 193 196 197 198 199 201 202 203 205 208 210 211 216 217 219 220 221 222 223 224 229 231 239 241 244 246 248 249 250 251 255 256 264 266 267 268 271 274 275 276 279 283 284 286 292 295 296 297 299 300 303 304 320 326 327 329 334 346 348 350 354 359 360 361 362 363 366 374 375 385 392 394 395 396 398 403 404 409 412 414 415 416 417 418 420 424 433 436 437 439 440 441 443 444 445 447 448 450 451 453 454 455 456 457 458 459 460 461 463 464 465 466 467 469 470 472 474 475 476 477 478 479 480 482 483 484 487 488 489 490 493 495 496,
	0	 5 11 15 16 28 54 120 122 154 166 171 214 218 230 236 242 272 306 376 380 381 405 419 442,
	0	 27 65 66 67 135 265 280 352 446 449 473,
	0	 22 48 49 53 88 89 91 94 102 104 129 145 150 175 206 260 269 307 308 309 311 314 316 317 318 319 330 331 347 349 384 388 390 406 421,
	0	 105 173 174 215 252 263 281 343 432,
	0	 17 18 20 21 31 32 33 34 40 50 58 60 61 62 63 64 68 69 73 75 108 112 113 115 116 121 124 125 127 134 142 143 144 147 152 159 160 162 165 170 176 182 183 186 193 195 199 204 209 210 213 219 220 232 234 237 238 239 240 241 243 246 247 248 264 273 277 278 279 298 301 302 304 322 323 328 345 348 351 353 355 358 359 363 364 365 367 368 369 370 373 377 379 382 385 386 387 397 399 400 413 423 424 425 426 431 438 439 440 447 452 454 459 460 461 462 463 464 467 469 471 483 494,
	0	 1 6 13 29 38 47 51 72 74 107 114 123 126 131 132 139 141 148 153 155 156 157 158 167 169 180 185 187 188 189 196 197 198 201 202 203 205 208 211 216 221 222 223 224 229 231 244 249 250 251 255 256 266 267 268 271 274 275 276 283 284 286 292 295 296 297 299 300 303 320 326 327 334 346 350 354 360 361 362 366 374 375 392 394 395 396 398 403 404 409 412 414 415 416 417 418 420 436 437 441 443 444 445 448 450 451 453 455 456 457 458 465 466 470 472 475 476 477 478 479 482 484 487 488 489 490 493 496,
	0	 1 6 13 47 51 74 123 131 141 153 157 158 167 169 180 185 187 188 189 198 203 205 208 211 216 221 222 223 224 231 249 250 251 255 256 266 267 268 275 276 284 292 295 297 303 320 327 346 354 361 362 366 374 375 392 394 395 396 398 404 409 412 414 416 417 418 436 437 441 443 444 445 448 450 451 455 456 457 470 472 475 476 477 478 487 488 489 490 493,
	0	 1 2 3 6 7 13 14 20 29 30 32 34 38 40 47 50 51 55 56 58 61 68 70 71 72 74 75 107 108 112 113 114 123 124 126 127 130 131 132 133 134 136 139 141 144 148 151 152 153 155 156 157 158 159 160 161 162 165 167 169 170 176 180 182 183 185 187 188 189 192 195 196 197 198 199 201 202 203 205 208 209 210 211 216 217 219 220 221 222 223 224 229 231 239 241 244 246 248 249 250 251 255 256 264 266 267 268 271 274 275 276 279 283 284 286 292 295 296 297 299 300 302 303 304 320 322 323 326 327 328 329 333 334 345 346 348 350 354 359 360 361 362 363 366 374 375 377 382 385 386 387 392 394 395 396 398 399 403 404 409 412 414 415 416 417 418 420 424 431 433 436 437 438 440 441 443 444 445 447 448 450 451 453 454 455 456 457 458 459 460 461 463 464 465 466 467 469 472 474 475 476 477 478 479 480 482 483 484 487 488 489 490 491 492 493 495 496,
	0	 2 3 7 14 30 55 56 70 133 136 161 162 266 329 433 470 474 495,
	0	 2 3 7 14 30 55 56 70 124 133 136 161 162 266 329 433 470 474 495,
	0	 20 32 40 50 58 61 75 108 113 134 152 160 165 176 199 210 219 220 239 246 248 264 304 348 359 363 385 424 440 447 459 460 461 463 464 469,
	0	 2 3 7 14 20 29 30 32 38 40 50 55 56 58 61 70 72 75 107 108 113 114 124 126 132 133 134 136 139 148 152 155 156 160 161 162 165 176 196 197 199 201 202 210 219 220 229 239 244 246 248 264 266 274 283 296 299 300 304 326 329 334 348 350 359 360 363 385 403 415 420 424 433 440 447 453 458 459 460 461 463 464 465 466 469 470 474 479 482 484 495 496,
	0	 2 3 7 14 20 29 30 32 38 40 50 55 56 58 61 70 72 75 107 108 113 114 124 126 132 133 134 136 139 148 152 155 156 160 161 162 165 176 196 197 199 201 202 210 219 220 229 239 241 244 246 248 264 266 274 283 296 299 300 304 326 329 334 348 350 359 360 363 385 403 415 420 424 433 440 447 453 454 458 459 460 461 463 464 465 466 469 470 474 479 482 483 484 495 496,
	0	 120 154 214 236 242 272 306 376 380 381 419 442,
	0	 123 271 286,
	0	 123 170 271 279 286,
	0	 1 2 3 6 7 13 14 20 29 30 32 38 40 47 50 51 55 56 58 61 70 71 72 74 75 107 108 113 114 124 126 131 132 133 134 136 139 141 148 152 153 155 156 157 158 160 161 162 165 167 169 176 180 185 187 188 189 192 196 197 198 199 201 202 203 205 208 210 211 216 217 219 220 221 222 223 224 229 231 239 241 244 246 248 249 250 251 255 256 264 266 267 268 274 275 276 283 284 292 295 296 297 299 300 303 304 320 326 327 329 334 346 348 350 354 359 360 361 362 363 366 374 375 385 392 394 395 396 398 403 404 409 412 414 415 416 417 418 420 424 433 436 437 440 441 443 444 445 447 448 450 451 453 454 455 456 457 458 459 460 461 463 464 465 466 469 470 472 474 475 476 477 478 479 480 482 483 484 487 488 489 490 493 495 496,
	0	 22 48 49 53 102 129 145 260 309 311 314 316 331 347 349 388 390,
	0	 22 23 48 49 52 53 80 87 88 89 90 91 92 93 97 101 102 104 109 128 129 145 146 149 150 163 175 178 179 206 207 260 261 269 270 288 307 308 309 310 311 312 314 315 316 317 318 319 330 331 332 347 349 383 384 388 389 390 391 407 421 422,
	0	 88 89 91 94 212 269 313 384 406 486,
	0	 23 52 79 80 87 88 89 90 91 92 93 94 97 101 109 110 128 146 149 163 164 177 178 179 207 212 261 269 270 288 289 310 312 313 315 332 383 384 389 391 406 407 422 486,
	0	 43 44 184 226 228 357 393 401 481 499,
	0	 42 43 44 45 46 130 140 151 184 194 225 226 227 228 333 356 357 393 401 402 410 468 481 491 492 498 499 500,
	0	 1 6 13 47 51 74 114 123 131 132 141 153 157 158 167 169 180 185 187 188 189 198 203 205 208 211 216 221 222 223 224 231 249 250 251 255 256 267 268 275 276 284 292 295 297 300 303 320 327 346 354 361 362 366 374 375 392 394 395 396 398 404 409 412 414 416 417 418 436 437 441 443 444 445 448 450 451 453 455 456 457 458 472 475 476 477 478 487 488 489 490 493,
	0	 4 8 9 12 57 59 76 81 82 83 84 95 105 138 168 173 174 190 191 215 233 235 252 263 281 287 293 305 321 325 336 337 338 340 342 343 411 427 428 429 430 432 434 435,
	0	 88 89 91 111 212 269 313 384 485 486,
	0	 23 52 79 80 87 88 89 90 91 92 93 97 101 109 110 111 128 146 149 163 164 177 178 179 207 212 261 269 270 288 289 310 312 313 315 332 383 384 389 391 407 422 485 486,
	0	 54 65 135 265 446 449,
	0	 241 454,
	0	 2 3 7 14 30 55 56 70 133 136 161 162 241 329 433 454 474 495,
	0	 71 123 192 201 217 480 484,
	0	 2 3 7 14 30 55 56 70 71 123 133 136 161 162 192 201 217 241 329 433 454 474 480 484 495,
	0	 106 173 263 282 343 344,
	0	 106 173 174 263 281 282 343 344 432,
	0	 105 106 173 174 263 281 282 343 344 432,
	0	 4 8 12 81 105 106 173 174 252 263 281 282 305 325 340 342 343 344 411 427 428 432,
	0	 9 215 293 336,
	0	 4 8 9 12 81 105 106 173 174 215 252 263 281 282 293 305 325 336 340 342 343 344 411 427 428 432,
	0	 10 25 35 36 77 78 98 99 100 103 117 118 119 137 200 245 253 254 257 258 291 341 372 408 497,
	0	 10 22 23 25 35 36 37 48 49 52 53 77 78 79 80 85 86 87 88 89 90 91 92 93 94 96 97 98 99 100 101 102 103 104 109 110 111 117 118 119 128 129 137 145 146 149 150 163 164 172 175 177 178 179 181 200 206 207 212 245 253 254 257 258 259 260 261 262 269 270 288 289 291 307 308 309 310 311 312 313 314 315 316 317 318 319 324 330 331 332 339 341 347 349 372 378 383 384 388 389 390 391 406 407 408 421 422 485 486 497,
	0	 4 8 9 10 12 22 23 25 35 36 37 48 49 52 53 57 59 76 77 78 79 80 81 82 83 84 85 86 87 88 89 90 91 92 93 94 95 96 97 98 99 100 101 102 103 104 105 106 109 110 111 117 118 119 128 129 137 138 145 146 149 150 163 164 168 172 173 174 175 177 178 179 181 190 191 200 206 207 212 215 233 235 245 252 253 254 257 258 259 260 261 262 263 269 270 281 282 287 288 289 291 293 294 305 307 308 309 310 311 312 313 314 315 316 317 318 319 321 324 325 330 331 332 336 337 338 339 340 341 342 343 344 347 349 372 378 383 384 388 389 390 391 406 407 408 411 421 422 427 428 429 430 432 434 435 485 486 497,
	0	 170 279 284 493,
	0	 120 154 170 214 236 242 272 279 284 376 380 381 419 442 493,
	0	 4 8 9 10 12 19 22 23 24 25 26 35 36 37 39 41 42 43 44 45 46 48 49 52 53 57 59 76 77 78 79 80 81 82 83 84 85 86 87 88 89 90 91 92 93 94 95 96 97 98 99 100 101 102 103 104 105 106 109 110 111 117 118 119 120 128 129 137 138 140 145 146 149 150 154 163 164 168 170 172 173 174 175 177 178 179 181 184 190 191 194 200 206 207 212 214 215 218 225 226 227 228 233 235 236 242 245 252 253 254 257 258 259 260 261 262 263 269 270 272 279 281 282 284 285 287 288 289 290 291 293 294 305 307 308 309 310 311 312 313 314 315 316 317 318 319 321 324 325 330 331 332 335 336 337 338 339 340 341 342 343 344 347 349 356 357 371 372 376 378 380 381 383 384 388 389 390 391 393 401 402 406 407 408 410 411 419 421 422 427 428 429 430 432 434 435 442 468 481 485 486 493 497 498 499 500,
	0	 4 8 9 10 12 19 22 23 24 25 26 27 35 36 37 39 41 42 43 44 45 46 48 49 52 53 54 57 59 65 66 67 76 77 78 79 80 81 82 83 84 85 86 87 88 89 90 91 92 93 94 95 96 97 98 99 100 101 102 103 104 105 106 109 110 111 117 118 119 120 128 129 135 137 138 140 145 146 149 150 154 163 164 168 170 172 173 174 175 177 178 179 181 184 190 191 194 200 206 207 212 214 215 218 225 226 227 228 233 235 236 242 245 252 253 254 257 258 259 260 261 262 263 269 270 272 279 280 281 282 284 285 287 288 289 290 291 293 294 305 307 308 309 310 311 312 313 314 315 316 317 318 319 321 324 325 330 331 332 335 336 337 338 339 340 341 342 343 344 347 349 352 356 357 371 372 376 378 380 381 383 384 388 389 390 391 393 401 402 406 407 408 410 411 419 421 422 427 428 429 430 432 434 435 442 446 449 468 473 481 485 486 493 497 498 499 500,
	0	 21 69 73 116 121 125 186 204 213 232 234 237 243 277 298 301 351 353 355 365 369 370 373 379 397 423,
	0	 21 69 73 115 116 121 125 186 204 213 232 234 237 238 243 277 298 301 351 353 355 365 369 370 373 379 397 423,
	0	 21 69 73 115 116 121 125 186 204 213 232 234 237 238 243 277 298 301 351 353 355 365 369 370 373 379 397 423 494,
	0	 17 18 21 31 60 62 63 64 69 73 115 116 121 125 142 147 186 204 213 232 234 237 238 243 247 273 277 278 298 301 351 353 355 358 365 367 368 369 370 373 379 397 413 423 426 452 462 471 494,
	0	 34 68 112 124 127 130 144 151 159 195 209 302 322 323 328 333 345 364 377 382 386 387 399 400 425 431 438 491 492,
	0	 34 68 112 124 127 130 144 151 159 195 209 240 302 322 323 328 333 345 364 377 382 386 387 399 400 425 431 438 491 492,
	0	 17 18 21 31 34 60 62 63 64 68 69 73 112 115 116 121 124 125 127 130 142 144 147 151 159 186 195 204 209 213 232 234 237 238 240 243 247 273 277 278 298 301 302 322 323 328 333 345 351 353 355 358 364 365 367 368 369 370 373 377 379 382 386 387 397 399 400 413 423 425 426 431 438 452 462 471 491 492 494,
	0	 33 182 183 467 483,
	0	 33 182 183 193 439 467 483,
	0	 17 18 21 31 33 34 60 62 63 64 68 69 73 112 115 116 121 124 125 127 130 142 144 147 151 159 182 183 186 193 195 204 209 213 232 234 237 238 240 243 247 273 277 278 298 301 302 322 323 328 333 345 351 353 355 358 364 365 367 368 369 370 373 377 379 382 386 387 397 399 400 413 423 425 426 431 438 439 452 462 467 471 483 491 492 494,
	0	 5 11 15 16 17 18 21 28 31 33 34 60 62 63 64 68 69 73 112 115 116 121 122 124 125 127 130 142 144 147 151 159 166 171 182 183 186 193 195 204 209 213 230 232 234 237 238 240 243 247 273 277 278 298 301 302 306 322 323 328 333 345 351 353 355 358 364 365 367 368 369 370 373 377 379 382 386 387 397 399 400 405 413 423 425 426 431 438 439 452 462 467 471 483 491 492 494,
	0	 1 2 3 6 7 13 14 20 29 30 32 38 40 47 50 51 55 56 58 61 70 71 72 74 75 107 108 113 114 123 126 131 132 133 134 136 139 141 143 148 152 153 155 156 157 158 160 161 162 165 167 169 176 180 185 187 188 189 192 196 197 198 199 201 202 203 205 208 210 211 216 217 219 220 221 222 223 224 229 231 239 241 244 246 248 249 250 251 255 256 264 265 266 267 268 271 274 275 276 283 286 292 295 296 297 299 300 303 304 320 326 327 329 334 346 348 350 354 359 360 361 362 363 366 374 375 385 392 394 395 396 398 403 404 409 412 414 415 416 417 418 420 424 433 436 437 440 441 443 444 445 447 448 450 451 453 454 455 456 457 458 459 460 461 463 464 465 466 469 470 472 474 475 476 477 478 479 480 482 484 487 488 489 490 495 496,
	0	 20 32 50 108 134 160 210 304 348 424 470,
	0	 143 447 463,
	0	 20 32 50 108 134 143 160 210 304 348 424 447 463 470,
	0	 20 32 40 50 58 61 75 108 113 134 143 152 160 165 176 199 210 219 220 239 246 248 264 304 348 359 363 385 424 440 447 459 460 461 463 464 469 470,
	0	 265 266,
	0	 38 265 266,
	0	 20 32 38 40 50 58 61 75 108 113 134 143 152 160 165 176 199 210 219 220 239 246 248 264 265 266 304 348 359 363 385 424 440 447 459 460 461 463 464 469 470,
	0	 1 2 3 6 7 13 14 29 30 47 51 55 56 70 71 72 74 107 114 123 126 131 132 133 136 139 141 148 153 155 156 157 158 161 162 167 169 180 185 187 188 189 192 196 197 198 201 202 203 205 208 211 216 217 221 222 223 224 229 231 241 244 249 250 251 255 256 267 268 271 274 275 276 283 286 292 295 296 297 299 300 303 320 326 327 329 334 346 350 354 360 361 362 366 374 375 392 394 395 396 398 403 404 409 412 414 415 416 417 418 420 433 436 437 441 443 444 445 448 450 451 453 454 455 456 457 458 465 466 472 474 475 476 477 478 479 480 482 484 487 488 489 490 495 496,
	0	 72 107 139 196 229 350 466 479,
	0	 126 148 244 420 482,
	0	 126 148 244 403 420 482,
	0	 72 107 126 139 148 196 229 244 350 403 420 466 479 482,
	0	 72 107 126 139 148 155 156 196 229 244 296 299 326 350 360 403 420 465 466 479 482,
	0	 1 2 3 6 7 13 14 30 47 51 55 56 70 71 74 123 131 133 136 141 153 157 158 161 162 167 169 180 185 187 188 189 192 198 201 203 205 208 211 216 217 221 222 223 224 231 241 249 250 251 255 256 267 268 275 276 292 295 297 303 320 327 329 346 354 361 362 366 374 375 392 394 395 396 398 404 409 412 414 416 417 418 433 436 437 441 443 444 445 448 450 451 454 455 456 457 472 474 475 476 477 478 480 484 487 488 489 490 495,
	0	 22 23 48 49 52 53 79 80 87 88 89 90 91 92 93 97 101 102 104 109 110 111 128 129 145 146 149 163 164 177 178 179 206 207 260 261 269 270 288 289 307 308 309 310 311 312 314 315 316 317 318 319 330 331 332 347 349 383 384 388 389 390 391 407 421 422 485 486,
	0	 159 209 302 322 323 377,
	0	 20 32 40 50 58 61 72 75 107 108 113 114 124 126 132 134 139 148 152 155 156 160 162 165 170 176 196 199 202 210 219 220 229 239 241 244 246 248 264 266 271 274 279 286 296 299 300 304 326 348 350 359 360 363 385 403 415 420 424 440 447 453 454 458 459 460 461 463 464 465 466 469 479 482 483,
	0	 17 18 20 21 31 32 33 34 40 50 58 60 61 62 63 64 68 69 73 75 108 112 113 115 116 121 124 125 127 134 142 143 144 147 152 159 160 162 165 170 176 182 183 186 193 195 199 204 209 210 213 219 220 232 234 237 238 239 240 241 243 246 247 248 264 266 273 277 278 279 298 301 302 304 322 323 328 345 348 351 353 355 358 359 363 364 365 367 368 369 370 373 377 379 382 385 386 387 397 399 400 413 423 424 425 426 431 438 439 440 447 452 454 459 460 461 462 463 464 467 469 471 483 494,
	0	 2 3 7 14 30 55 56 70 123 133 136 161 284 329 433 441 474 493 495,
	0	 17 18 21 31 33 34 60 62 63 64 68 69 71 73 112 115 116 121 125 127 142 143 144 147 159 182 183 186 192 193 195 204 209 213 217 232 234 237 238 240 243 247 273 277 278 298 301 302 322 323 328 345 351 353 355 358 364 365 367 368 369 370 373 377 379 382 386 387 397 399 400 413 423 425 426 431 438 439 452 462 467 470 471 480 494,
	0	 1 2 3 6 7 13 14 30 47 51 55 56 70 74 123 131 133 136 141 153 157 158 161 167 169 180 185 187 188 189 198 203 205 208 211 216 221 222 223 224 231 249 250 251 255 256 267 268 275 276 284 292 295 297 303 320 327 329 346 354 361 362 366 374 375 392 394 395 396 398 404 409 412 414 416 417 418 433 436 437 441 443 444 445 448 450 451 455 456 457 472 474 475 476 477 478 487 488 489 490 493 495,
	0	 4 8 12 81 173 174 263 281 305 325 340 342 343 411 427 428 432,
	0	 29 197 265 283 334 470 496,
	0	 120 154 214 236 242 335 376 380 381 419 442,
	0	 4 8 9 10 12 19 22 23 24 25 26 35 36 37 39 41 48 49 52 53 54 57 59 65 76 77 78 79 80 81 82 83 84 85 86 87 88 89 90 91 92 93 94 95 96 97 98 99 100 101 102 103 104 105 106 109 110 111 117 118 119 128 129 135 137 138 145 146 149 150 163 164 168 172 173 174 175 177 178 179 181 190 191 200 206 207 212 215 233 235 245 252 253 254 257 258 259 260 261 262 263 269 270 281 282 285 287 288 289 290 291 293 294 305 307 308 309 310 311 312 313 314 315 316 317 318 319 321 324 325 330 331 332 336 337 338 339 340 341 342 343 344 347 349 371 372 378 383 384 388 389 390 391 406 407 408 411 421 422 427 428 429 430 432 434 435 446 449 485 486 497,
	0	 4 8 9 10 12 19 22 23 24 25 26 27 35 36 37 39 41 42 43 44 45 46 48 49 52 53 54 57 59 65 66 67 76 77 78 79 80 81 82 83 84 85 86 87 88 89 90 91 92 93 94 95 96 97 98 99 100 101 102 103 104 105 106 109 110 111 117 118 119 128 129 135 137 138 140 145 146 149 150 163 164 168 172 173 174 175 177 178 179 181 184 190 191 194 200 206 207 212 215 218 225 226 227 228 233 235 245 252 253 254 257 258 259 260 261 262 263 265 269 270 280 281 282 285 287 288 289 290 291 293 294 305 307 308 309 310 311 312 313 314 315 316 317 318 319 321 324 325 330 331 332 335 336 337 338 339 340 341 342 343 344 347 349 352 356 357 371 372 378 383 384 388 389 390 391 393 401 402 406 407 408 410 411 421 422 427 428 429 430 432 434 435 446 449 468 473 481 485 486 497 498 499 500,
	0	 34 68 71 112 120 127 130 144 151 154 159 192 195 209 214 217 236 242 272 302 322 323 328 333 345 376 377 380 381 382 386 387 399 419 431 438 442 480 491 492,
	0	 5 11 15 16 28 34 68 71 112 120 122 127 130 144 151 154 159 166 171 192 195 209 214 217 230 236 242 272 302 306 322 323 328 333 345 376 377 380 381 382 386 387 399 405 419 431 438 442 480 491 492,
	0	 1 2 3 6 7 13 14 17 18 20 21 29 30 31 32 33 38 40 47 50 51 55 56 58 60 61 62 63 64 69 70 72 73 74 75 107 108 113 114 115 116 121 123 124 125 126 131 132 133 134 136 139 141 142 143 147 148 152 153 155 156 157 158 160 161 162 165 167 169 170 176 180 182 183 185 186 187 188 189 193 196 197 198 199 201 202 203 204 205 208 210 211 213 216 219 220 221 222 223 224 229 231 232 234 237 238 239 240 241 243 244 246 247 248 249 250 251 255 256 264 266 267 268 271 273 274 275 276 277 278 279 283 284 286 292 295 296 297 298 299 300 301 303 304 320 326 327 329 334 346 348 350 351 353 354 355 358 359 360 361 362 363 364 365 366 367 368 369 370 373 374 375 379 385 392 394 395 396 397 398 400 403 404 409 412 413 414 415 416 417 418 420 423 424 425 426 433 436 437 439 440 441 443 444 445 447 448 450 451 452 453 454 455 456 457 458 459 460 461 462 463 464 465 466 467 469 470 471 472 474 475 476 477 478 479 482 483 484 487 488 489 490 493 494 495 496,
	0	 1 2 3 6 7 13 14 17 18 20 21 29 30 31 32 33 38 40 47 50 51 55 56 58 60 61 62 63 64 69 70 72 73 74 75 107 108 113 114 115 116 121 123 125 126 131 132 133 134 136 139 141 142 143 147 148 152 153 155 156 157 158 160 161 165 167 169 170 176 180 182 183 185 186 187 188 189 193 196 197 198 199 201 202 203 204 205 208 210 211 213 216 219 220 221 222 223 224 229 231 232 234 237 238 239 240 241 243 244 246 247 248 249 250 251 255 256 264 266 267 268 271 273 274 275 276 277 278 279 283 284 286 292 295 296 297 298 299 300 301 303 304 320 326 327 329 334 346 348 350 351 353 354 355 358 359 360 361 362 363 364 365 366 367 368 369 370 373 374 375 379 385 392 394 395 396 397 398 400 403 404 409 412 413 414 415 416 417 418 420 423 424 425 426 433 436 437 439 440 441 443 444 445 447 448 450 451 452 453 455 456 457 458 459 460 461 462 463 464 465 466 467 469 470 471 472 474 475 476 477 478 479 482 483 484 487 488 489 490 493 494 495 496,
	0	 1 6 13 20 29 32 38 40 47 50 51 58 61 72 74 75 107 108 113 114 123 126 131 132 134 139 141 148 152 153 155 156 157 158 160 165 167 169 170 176 180 185 187 188 189 196 197 198 199 201 202 203 205 208 210 211 216 219 220 221 222 223 224 229 231 239 241 244 246 248 249 250 251 255 256 264 266 267 268 271 274 275 276 279 283 284 286 292 295 296 297 299 300 303 304 320 326 327 334 346 348 350 354 359 360 361 362 363 366 374 375 385 392 394 395 396 398 403 404 409 412 414 415 416 417 418 420 424 436 437 440 441 443 444 445 447 448 450 451 453 455 456 457 458 459 460 461 463 464 465 466 469 470 472 475 476 477 478 479 482 483 484 487 488 489 490 493 496,
;
END; [Splits]
