# Supplementary material for: Evolution of longitudinal division in multicellular bacteria of the Neisseriaceae family
Source: Nat Commun. 2022 Aug 22;13:4853. doi: 10.1038/s41467-022-32260-w (PMC9395523; doi:10.1038/s41467-022-32260-w)
Supplement: Supplementary file 17 — Supplementary Data 6 [file 41467_2022_32260_MOESM17_ESM.zip › Supplementary Data 6/MreB_75G.aln.splits.nex]

#nexus

BEGIN Taxa;
DIMENSIONS ntax=60;
TAXLABELS
[1] '29535_AP671_01998'
[2] '29537_AP862_01977'
[3] '463_00247'
[4] 'Alysiella_filiformis_01483'
[5] 'assem_Acras_01521'
[6] 'assem_Ckhun_00029'
[7] 'assem_Kking_01651'
[8] 'assem_Mcere_01201'
[9] 'assem_Npotu_01202'
[10] 'assem_Nsp16475_00702'
[11] 'assem_Salvi_02093'
[12] 'Conchiformibius_steedae_01650'
[13] 'Crenobacter_cavernae_00899'
[14] 'Crenobacter_intestini_01393'
[15] 'Crenobacter_luteus_00345'
[16] 'Crenobacter_sedimenti_00855'
[17] 'Eikenella_corrodens_01577'
[18] 'Eikenella_exigua_01354'
[19] 'Eikenella_halliae_01047'
[20] 'Eikenella_longinqua_00232'
[21] 'Kingella_bonacorsii_00024'
[22] 'Kingella_denitrificans_00907'
[23] 'Kingella_negevensis_01220'
[24] 'Kingella_oralis_00708'
[25] 'Narctica_DSMZ103136_01346'
[26] 'Ndenitrificans_CCUG17229_01315'
[27] 'Ndumasiana_DSMZ104677_01067'
[28] 'Neisseria_animalis_01473'
[29] 'Neisseria_animaloris_00413'
[30] 'Neisseria_bacilliformis_01282'
[31] 'Neisseria_brasiliensis_02112'
[32] 'Neisseria_canis_01539'
[33] 'Neisseria_chenwenguii_02245'
[34] 'Neisseria_dentiae_01061'
[35] 'Neisseria_flavescens_01079'
[36] 'Neisseria_mucosa_00790'
[37] 'Neisseria_shayeganii_01514'
[38] 'Neisseria_sicca_00865'
[39] 'Neisseria_subflava2_01106'
[40] 'Neisseria_subflava_01172'
[41] 'Neisseria_wadsworthii_02194'
[42] 'Neisseria_weaveri_00060'
[43] 'Neisseria_zalophi_01635'
[44] 'Neisseria_zoodegmatis_01586'
[45] 'Nelongata_ATCC29315_01164'
[46] 'Niguanae_02189'
[47] 'Nmacacae_DSMZ19175_01447'
[48] 'Nmucosa_heidelbergensis_01395'
[49] 'Nmusiculi_01185'
[50] 'Nsp_10022_01090'
[51] 'Nsp_83E034_01895'
[52] 'Nsp_KEM232_01577'
[53] 'Nsp_oraltaxon014_00353'
[54] 'Nsp_ZJ785_01409'
[55] 'Sacetivorans_DSM19021_00830'
[56] 'Smuelleri_ATCC29453_01203'
[57] 'Usuis_01867'
[58] 'Utestudinis_DSMZ26510_02128'
[59] 'Vitreoscilla_massiliensis_03272'
[60] 'Vstercoraria_DSM513_01718'
;
END; [Taxa]

BEGIN Splits;
DIMENSIONS ntax=60 nsplits=296;
FORMAT labels=no weights=yes confidences=no intervals=no;
MATRIX
	100	 2,
	100	 8,
	100	 38,
	100	 47,
	81	 38 47,
	99	 8 38 47,
	100	 10,
	100	 36,
	100	 10 36,
	100	 8 10 36 38 47,
	87	 2 8 10 36 38 47,
	100	 4,
	100	 5,
	100	 56,
	95	 5 56,
	100	 6,
	100	 12,
	100	 6 12,
	93	 5 6 12 56,
	100	 4 5 6 12 56,
	100	 7,
	100	 22,
	100	 7 22,
	100	 21,
	100	 24,
	100	 21 24,
	100	 23,
	99	 21 23 24,
	100	 7 21 22 23 24,
	99	 4 5 6 7 12 21 22 23 24 56,
	100	 17,
	100	 18,
	100	 17 18,
	100	 19,
	100	 20,
	99	 19 20,
	100	 17 18 19 20,
	100	 37,
	100	 17 18 19 20 37,
	29	 4 5 6 7 12 17 18 19 20 21 22 23 24 37 56,
	100	 9,
	100	 30,
	100	 9 30,
	100	 45,
	100	 52,
	99	 45 52,
	100	 9 30 45 52,
	26	 4 5 6 7 9 12 17 18 19 20 21 22 23 24 30 37 45 52 56,
	100	 13,
	100	 15,
	88	 13 15,
	100	 14,
	100	 16,
	100	 14 16,
	100	 13 14 15 16,
	100	 59,
	100	 60,
	100	 59 60,
	39	 13 14 15 16 59 60,
	71	 4 5 6 7 9 12 13 14 15 16 17 18 19 20 21 22 23 24 30 37 45 52 56 59 60,
	100	 25,
	100	 27,
	100	 44,
	100	 27 44,
	100	 43,
	99	 27 43 44,
	100	 34,
	100	 49,
	99	 34 49,
	96	 27 34 43 44 49,
	100	 29,
	54	 27 29 34 43 44 49,
	100	 57,
	100	 58,
	33	 57 58,
	8	 27 29 34 43 44 49 57 58,
	100	 42,
	7	 27 29 34 42 43 44 49 57 58,
	94	 25 27 29 34 42 43 44 49 57 58,
	76	 1 2 3 8 10 11 26 28 31 32 33 35 36 38 39 40 41 46 47 48 50 51 53 54 55,
	100	 11,
	84	 1 2 3 8 10 26 28 31 32 33 35 36 38 39 40 41 46 47 48 50 51 53 54 55,
	100	 55,
	99	 1 2 3 8 10 26 28 31 32 33 35 36 38 39 40 41 46 47 48 50 51 53 54,
	100	 32,
	100	 41,
	100	 51,
	100	 41 51,
	100	 32 41 51,
	100	 1 2 3 8 10 26 28 31 33 35 36 38 39 40 46 47 48 50 53 54,
	100	 53,
	90	 1 2 3 8 10 26 28 31 33 35 36 38 39 40 46 47 48 50 54,
	100	 26,
	100	 31,
	100	 26 31,
	100	 50,
	95	 26 31 50,
	100	 54,
	94	 26 31 50 54,
	100	 46,
	88	 26 31 46 50 54,
	100	 48,
	99	 26 31 46 48 50 54,
	80	 1 2 3 8 10 28 33 35 36 38 39 40 47,
	100	 28,
	100	 33,
	72	 28 33,
	100	 1 2 3 8 10 35 36 38 39 40 47,
	100	 35,
	100	 39,
	83	 35 39,
	100	 40,
	100	 35 39 40,
	95	 1 2 3 8 10 36 38 47,
	99	 1 3,
	100	 3,
	100	 1,
	8	 25 57,
	11	 25 57 58,
	70	 25 42 57 58,
	5	 39 40,
	4	 1 3 8 10 36 38 47,
	4	 8 38,
	32	 4 5 6 7 12 21 22 23 24 56 59 60,
	39	 4 5 6 7 12 17 18 19 20 21 22 23 24 37 56 59 60,
	43	 4 5 6 7 9 12 17 18 19 20 21 22 23 24 30 37 45 52 56 59 60,
	39	 25 27 34 42 43 44 49 57 58,
	6	 1 2 3 8 10 26 28 31 35 36 38 39 40 46 47 48 50 54,
	11	 46 48,
	16	 1 2 3 8 10 28 35 36 38 39 40 47,
	6	 4 5 6 7 9 12 21 22 23 24 30 45 52 56,
	0	 13 14 15,
	15	 13 14 15 16 17 18 19 20 37 59 60,
	80	 25 42,
	53	 25 42 58,
	13	 11 55,
	18	 25 27 29 34 42 43 44 49 58,
	7	 11 25 27 29 34 42 43 44 49 55 57 58,
	4	 11 13 14 15 16 25 27 29 34 42 43 44 49 55 57 58,
	6	 1 2 3 8 9 10 26 28 30 31 32 33 35 36 38 39 40 41 45 46 47 48 50 51 52 53 54,
	1	 9 30 45,
	10	 17 18 19 20 37 59 60,
	11	 13 14 16,
	16	 4 5 6 7 12 13 14 15 16 17 18 19 20 21 22 23 24 37 56 59 60,
	2	 25 27 34 42 43 44 49 58,
	7	 13 14 15 16 17 18 19 20 37,
	4	 9 25 27 29 30 34 42 43 44 45 49 52 57 58,
	12	 35 40,
	8	 1 2 3,
	11	 9 30 45 52 59 60,
	16	 4 5 6 7 9 12 21 22 23 24 30 45 52 56 59 60,
	2	 13 14 15 16 25 27 29 34 42 43 44 49 57 58,
	4	 46 50,
	5	 26 31 46 50,
	7	 11 25 27 29 34 42 43 44 49 57 58,
	4	 1 2 3 8 10 13 14 15 16 26 28 31 32 33 35 36 38 39 40 41 46 47 48 50 51 53 54 55,
	0	 13 14 15 16 55,
	9	 1 2 3 8 10 28 33 35 36 38 39 40 47 53,
	10	 33 53,
	0	 11 17 18 19 20 25 27 29 34 37 42 43 44 49 57 58,
	15	 8 47,
	2	 1 2 3 8 10 11 26 28 31 32 33 35 36 38 39 40 41 46 47 48 50 51 53 54,
	0	 29 57 58,
	4	 25 29 42 57 58,
	1	 27 34 43 44,
	3	 8 10 35 36 38 39 40 47,
	6	 1 2 3 8 10 11 13 14 15 16 26 28 31 32 33 35 36 38 39 40 41 46 47 48 50 51 53 54 55,
	1	 1 2 3 8 10 13 14 15 16 26 28 31 32 33 35 36 38 39 40 41 46 47 48 50 51 53 54,
	5	 27 29 34 43 44 49 57,
	1	 26 31 46 48 50,
	11	 1 2 3 8 10 33 35 36 38 39 40 47,
	2	 5 6 12,
	4	 4 5 6 7 9 11 12 13 14 15 16 17 18 19 20 21 22 23 24 30 37 45 52 55 56 59 60,
	2	 4 5 6 7 9 11 12 13 14 15 16 17 18 19 20 21 22 23 24 30 37 45 52 55 56 57 59 60,
	2	 1 2 3 8 10 26 27 28 29 31 32 33 34 35 36 38 39 40 41 43 44 46 47 48 49 50 51 53 54,
	2	 1 2 3 8 10 26 27 28 31 32 33 34 35 36 38 39 40 41 43 44 46 47 48 49 50 51 53 54,
	0	 4 5 6 7 9 12 13 14 15 16 17 18 19 20 21 22 23 24 25 30 37 45 52 56 59 60,
	3	 4 56,
	6	 4 5 56,
	0	 2 3 8 10 36 38 47,
	1	 7 22 23,
	0	 17 18 19 20 25 27 29 34 37 42 43 44 49 57 58,
	3	 25 27 29 42 43 44 57 58,
	1	 1 2 3 8 10 11 25 26 28 31 32 33 35 36 38 39 40 41 42 46 47 48 50 51 53 54 55 57 58,
	2	 1 2 3 8 10 11 25 26 28 31 32 33 35 36 38 39 40 41 42 46 47 48 50 51 53 54 55,
	1	 1 2 3 8 10 11 26 28 31 32 33 35 36 38 39 40 41 42 46 47 48 50 51 53 54 55,
	0	 4 5 6 12 56 59 60,
	4	 1 2 3 8 10 26 31 35 36 38 39 40 46 47 48 50 54,
	0	 7 13 14 15 16 17 18 19 20 21 22 23 24 37 59 60,
	0	 1 2 3 8 10 26 28 31 33 35 36 38 39 40 46 47 50 54,
	0	 17 18 19,
	1	 26 31 33 46 48 50 53 54,
	1	 1 3 35 39 40,
	0	 9 11 13 14 15 16 25 27 29 30 34 42 43 44 45 49 52 55 57 58,
	2	 13 14 15 16 25 27 29 34 42 43 44 49 57 58 59 60,
	0	 50 54,
	1	 11 13 14 15 16,
	1	 11 13 14 15 16 55 59 60,
	4	 11 13 14 15 16 25 27 29 34 42 43 44 49 55 57 58 59 60,
	1	 17 18 20,
	2	 11 13 14 15 16 55,
	3	 11 13 14 15 16 25 27 29 34 42 43 44 49 57 58,
	1	 26 28 31 46 48 50 54,
	0	 1 2 8 10 36 38 47,
	1	 1 2 3 8 10 13 14 15 16 26 28 31 32 33 35 36 38 39 40 41 46 47 48 50 51 53 54 55 59 60,
	1	 1 2 3 8 10 13 14 15 16 26 28 31 32 33 35 36 38 39 40 41 46 47 48 50 51 53 54 59 60,
	1	 26 28 31 33 46 48 50 54,
	0	 1 3 8 10 35 36 38 39 40 47,
	0	 8 36 38 47,
	1	 4 5 6 7 9 12 21 22 23 24 25 27 29 30 34 42 43 44 45 49 52 56 57 58,
	1	 1 2 3 8 10 26 28 29 31 32 33 35 36 38 39 40 41 46 47 48 50 51 53 54,
	0	 7 21 23 24,
	1	 11 13 14 15 16 17 18 19 20 25 27 29 34 37 42 43 44 49 57 58,
	0	 11 25 42 57 58,
	0	 26 31 33 46 48 50 54,
	2	 2 8 10 35 36 38 39 40 47,
	0	 8 10 36,
	1	 4 5 6 7 9 12 17 18 19 20 21 22 23 24 25 27 29 30 34 37 42 43 44 45 49 52 56 57 58,
	0	 28 33 53,
	1	 4 5 6 7 9 12 13 14 15 16 17 18 19 20 21 22 23 24 25 30 37 42 45 52 56 57 58 59 60,
	1	 1 2 3 8 10 11 26 28 29 31 32 33 35 36 38 39 40 41 46 47 48 50 51 53 54 55,
	0	 27 29 43 44,
	0	 42 57 58,
	1	 4 5 6 7 9 11 12 13 14 15 16 17 18 19 20 21 22 23 24 30 37 45 52 56 59 60,
	0	 42 58,
	0	 18 19 20,
	1	 27 34 44 49,
	0	 25 29 42 58,
	1	 11 13 14 15 16 17 18 19 20 25 27 29 34 37 42 43 44 49 55 57 58,
	0	 25 27 29 32 34 41 42 43 44 49 51 57 58,
	0	 4 5 6 7 9 12 13 14 15 16 17 18 19 20 21 22 23 24 30 37 45 52 56,
	0	 11 29 55,
	0	 9 13 14 15 16 17 18 19 20 30 37 45 52 59 60,
	1	 1 2 3 8 10 11 25 26 28 31 32 33 35 36 38 39 40 41 42 46 47 48 50 51 53 54 55 58,
	0	 32 41 51 55,
	0	 48 54,
	1	 1 2 3 8 10 26 31 33 35 36 38 39 40 46 47 48 50 54,
	1	 9 45 52,
	1	 9 30 52,
	1	 1 2 3 8 10 26 28 31 33 35 36 38 39 40 46 47 48 50 53 54 55,
	0	 13 15 16,
	0	 25 42 57,
	0	 1 2 3 8 10 13 14 15 16 26 28 31 33 35 36 38 39 40 46 47 48 50 53 54,
	1	 4 6 12,
	0	 9 17 18 19 20 30 37 45 52,
	0	 4 5 6 7 9 11 12 17 18 19 20 21 22 23 24 30 37 45 52 56 59 60,
	0	 1 2 3 8 10 11 13 14 15 16 26 28 31 32 33 35 36 38 39 40 41 46 47 48 50 51 53 54 55 57,
	1	 9 13 14 15 16 30 45 52 59 60,
	1	 14 15 16,
	0	 4 5 6 12 17 18 19 20 37 56 59 60,
	0	 4 5 6 7 11 12 13 14 15 16 21 22 23 24 25 27 29 34 42 43 44 49 55 56 57 58 59 60,
	0	 26 31 48 50 54,
	1	 11 13 14 15 16 17 18 19 20 25 27 29 34 37 42 43 44 49 55 57 58 59 60,
	1	 4 5 6 7 9 12 13 14 15 16 17 18 19 20 21 22 23 24 30 37 45 52 56 57 59 60,
	0	 17 19 20,
	0	 29 34 49,
	1	 4 5 6 7 9 12 13 14 15 16 17 18 19 20 21 22 23 24 29 30 37 45 52 56 59 60,
	0	 1 2 3 8 10 33 35 36 38 39 40 47 53,
	0	 4 5 6 7 9 12 21 22 23 24 25 27 29 30 34 42 43 44 45 49 52 56 57 58 59 60,
	0	 1 2 3 35 39 40,
	0	 1 2 3 8 10 35 36 38 39 40 47 48,
	0	 26 31 46 48 50 53 54,
	0	 7 17 18 19 20 21 22 23 24 37,
	0	 4 5 6 7 9 11 12 21 22 23 24 25 27 29 30 34 42 43 44 45 49 52 56 57 58 59 60,
	0	 1 2 3 8 10 11 13 14 15 16 26 28 31 32 33 35 36 38 39 40 41 46 47 48 50 51 53 54,
	0	 10 36 38 47,
	0	 4 5 6 7 9 11 12 13 14 15 16 17 18 19 20 21 22 23 24 29 30 37 45 52 55 56 59 60,
	0	 10 36 38,
	0	 11 25 27 29 34 42 43 44 49 55 57 58 59 60,
	0	 4 5 6 7 11 12 17 18 19 20 21 22 23 24 25 27 29 34 37 42 43 44 49 55 56 57 58 59 60,
	0	 9 11 13 14 15 16 25 27 29 30 34 42 43 44 45 49 52 55 57 58 59 60,
	0	 27 43 44 49,
	0	 9 30 32 41 45 51 52,
	0	 1 2 3 8 10 26 28 31 33 35 36 38 39 40 46 47 50 53 54,
	0	 25 27 34 42 43 44 49,
	0	 4 5 6 7 9 12 13 14 15 16 21 22 23 24 30 45 52 56 59 60,
	0	 32 51,
	0	 1 2 3 8 10 11 25 26 28 31 32 33 35 36 38 39 40 41 46 47 48 50 51 53 54 55,
	0	 6 12 56,
	0	 25 27 29 34 42 43 44 49,
	0	 19 20 37,
	0	 3 8 10 36 38 47,
	0	 9 17 18 19 20 30 37 45 52 59 60,
	0	 1 2 3 8 9 10 26 28 30 31 33 35 36 38 39 40 45 46 47 48 50 52 53 54,
	0	 17 18 37,
	0	 7 21 22 23 24 59 60,
	0	 27 43,
	0	 13 14 15 16 27 29 34 43 44 49,
	0	 4 5 6 7 9 12 17 18 19 20 21 22 23 24 30 37 45 52 55 56,
	0	 1 2 3 8 10 26 28 31 32 33 35 36 38 39 40 41 46 47 48 50 51 53 54 59 60,
	0	 27 29 34 42 43 44 49,
	0	 32 41,
	0	 4 5 6 7 11 12 17 18 19 20 21 22 23 24 37 55 56 59 60,
	0	 4 5 6 7 9 11 12 17 18 19 20 21 22 23 24 30 37 45 52 55 56 59 60,
	0	 27 34 43 44 49 57,
	0	 9 13 14 15 16 30 45 52,
;
END; [Splits]
