# Supplementary material for: Evolution of longitudinal division in multicellular bacteria of the Neisseriaceae family
Source: Nat Commun. 2022 Aug 22;13:4853. doi: 10.1038/s41467-022-32260-w (PMC9395523; doi:10.1038/s41467-022-32260-w)
Supplement: Supplementary file 17 — Supplementary Data 6 [file 41467_2022_32260_MOESM17_ESM.zip › Supplementary Data 6/core_gene_50-80_alignment.aln.mldist]

75
29535_AP671               0.00000000 0.16354258 0.20309511 0.75185517 0.76154592 0.98436933 0.97457456 0.96166280 0.98118892 0.62290367 0.62891920 0.61869776 0.60785577 0.65901640 0.66796029 0.76329969 0.65627900 0.56925682 0.38468049 0.34961572 0.44960581 0.37558110 0.45549471 0.48574653 0.38142913 0.53806843 0.33895482 0.33848228 0.39771849 0.29092716 0.31520645 0.19039351 0.31377931 0.61339229 0.19928091 0.29447570 0.29087970 0.55425201 0.51192156 0.53318349 0.44285787 0.46953110 0.39614376 0.32388809 0.19884710 0.31415939 0.34802178 0.44663736 0.38803708 0.55797587 0.44088309 0.48077220 0.38206877 0.30525683 0.82248787 0.82995198 0.46517900 0.45346680 0.85791157 0.92307728 0.79690000 0.71655881 0.78475987 0.19514160 0.32488210 0.32469441 0.31943759 0.32613005 0.52318791 0.19361034 0.30173828 0.33045485 0.33323157 0.91836714 0.31119174 
29537_AP862               0.16354258 0.00000000 0.25650611 0.74247644 0.75196176 0.97057936 0.96605207 0.94572062 0.97064476 0.60857933 0.61572551 0.60594917 0.59269536 0.64256445 0.64991098 0.73970802 0.64246022 0.56021277 0.37195587 0.33818003 0.43944983 0.36524060 0.44711922 0.47625861 0.36893744 0.52688702 0.32555248 0.30549179 0.39271741 0.27006938 0.28448081 0.14299684 0.28333400 0.60166424 0.15286987 0.27374051 0.26881169 0.54293219 0.50167540 0.52914008 0.43474188 0.44187764 0.38312768 0.29268652 0.15159715 0.28258309 0.33479006 0.44556424 0.37582670 0.54517577 0.43115073 0.46703308 0.36823687 0.26931576 0.82010675 0.81638010 0.45830667 0.44433114 0.84601646 0.90986099 0.77873762 0.69937123 0.76769326 0.15315155 0.29892685 0.29595743 0.29328654 0.30244735 0.51227246 0.14657532 0.27288877 0.30783768 0.31077319 0.91684547 0.28019100 
463                       0.20309511 0.25650611 0.00000000 0.76297916 0.76875462 1.00594322 0.99869340 0.99357639 0.99972702 0.65482804 0.66301229 0.65028660 0.64485160 0.68267278 0.68087753 0.76968977 0.68410264 0.57459294 0.40329678 0.37414792 0.46829250 0.39296985 0.47312232 0.52786207 0.39986730 0.55191534 0.37400019 0.33625413 0.42832802 0.30977283 0.31684216 0.27248100 0.31634479 0.63157514 0.26708061 0.31413659 0.30986834 0.56489266 0.51423792 0.54336256 0.46342022 0.49451232 0.41472225 0.32940426 0.26729985 0.31560818 0.37234145 0.47453767 0.40500732 0.56863049 0.46112561 0.51197898 0.40016255 0.34101423 0.81702648 0.81874708 0.48644750 0.47223015 0.85574673 0.91445531 0.78991545 0.73110208 0.78818061 0.28798597 0.33615621 0.33526826 0.33093656 0.34441642 0.55370641 0.27445572 0.30723720 0.34226762 0.34932278 0.90656391 0.31445804 
Alysiella_filiformis      0.75185517 0.74247644 0.76297916 0.00000000 0.56903511 1.24074263 1.24294639 1.22081413 1.25222303 0.81097762 0.81684917 0.80635764 0.80842391 0.53315115 0.55370032 0.51060281 0.53455526 0.76700026 0.68455883 0.70648513 0.69950815 0.71783492 0.71191051 0.77224047 0.68018817 0.71999486 0.73524437 0.78868570 0.67556178 0.73281615 0.76952952 0.72907945 0.77361309 0.74927819 0.72577470 0.73406081 0.72985623 0.73574503 0.73437845 0.75708562 0.69864849 0.75185259 0.72162562 0.79180342 0.72634615 0.76455650 0.69519532 0.71875406 0.68539793 0.73863478 0.69911949 0.77908743 0.69566727 0.74595428 0.81967975 0.45492485 0.67600664 0.68877424 0.86092732 0.87553390 0.35970729 0.57669613 0.47325462 0.74559127 0.76349620 0.78835566 0.78284705 0.79845042 0.81785471 0.73133721 0.76865372 0.77704407 0.81502958 0.98447621 0.76580541 
Conchiformibius_steedae   0.76154592 0.75196176 0.76875462 0.56903511 0.00000000 1.13519425 1.14966849 1.12960877 1.13652453 0.75377285 0.75933459 0.75670729 0.75621732 0.60989610 0.62350553 0.66344917 0.60988748 0.77191835 0.72064644 0.69828560 0.70525341 0.72599379 0.71571360 0.73703757 0.71797246 0.72682321 0.72712478 0.78923388 0.65858111 0.74898976 0.76201666 0.74329671 0.76895664 0.69853779 0.74080600 0.75131371 0.75296565 0.74254732 0.74981108 0.76395930 0.70154005 0.73922116 0.74957232 0.79103263 0.73925428 0.76378310 0.71640253 0.69386170 0.72414572 0.74520387 0.70120007 0.73299400 0.72703664 0.75639187 0.81515386 0.63898419 0.66875148 0.67237422 0.89506011 0.93987273 0.58940406 0.31120259 0.62349211 0.76581922 0.78331568 0.78606976 0.78287086 0.80799837 0.75267434 0.74857745 0.75069140 0.79147105 0.79115014 0.95782465 0.76708830 
Crenobacter_cavernae      0.98436933 0.97057936 1.00594322 1.24074263 1.13519425 0.00000000 0.38350880 0.13729645 0.37950645 0.95107899 0.95990598 0.93751047 0.88838320 1.04576902 1.04474425 1.23311063 1.04855119 1.14123875 1.03241862 0.90490458 0.99597040 1.01347375 1.02817018 0.88790233 1.02591922 1.03923805 0.93436406 1.07779924 0.87952377 1.04871067 1.02175376 0.99585674 1.03125227 0.88990514 0.99194592 1.05196166 1.05015476 1.07343312 1.08755279 1.14486112 0.98244972 0.98679467 1.06411607 1.05669617 0.98784474 1.01922895 0.97108300 0.97455120 1.00857558 1.07711204 0.97884742 0.90890294 1.02803477 0.98484466 1.18033617 1.36147558 0.88516387 0.92032928 1.07010814 1.21270150 1.27188152 1.01887978 1.23555686 1.04194874 1.06453691 1.09823594 1.08330645 1.09867813 0.95727291 1.00600934 0.99472758 1.10836569 1.06187991 1.25683568 1.02603916 
Crenobacter_intestini     0.97457456 0.96605207 0.99869340 1.24294639 1.14966849 0.38350880 0.00000000 0.34983609 0.04689281 0.93833355 0.95102164 0.92495984 0.87877811 1.05164592 1.04408797 1.25394348 1.05259984 1.13941594 1.03387768 0.89300797 0.99414632 1.00719217 1.01665009 0.87991921 1.02743958 1.04383827 0.92909106 1.06002794 0.87531496 1.04650957 1.00785665 1.00034237 1.01509890 0.87724425 0.99330034 1.04965222 1.04614404 1.07532038 1.07237671 1.14722204 0.97830711 0.97988300 1.06891374 1.03698082 0.98898889 1.00864556 0.96609587 0.96592285 1.00585226 1.08363980 0.97255404 0.89707344 1.03361260 0.97896815 1.19143764 1.38682045 0.88899814 0.92186698 1.07967628 1.22174218 1.29805967 1.02054551 1.25055014 1.03054563 1.05793217 1.06440730 1.04556901 1.05247243 0.94391415 1.01344782 1.00218856 1.06641295 1.04922839 1.28322837 1.01449227 
Crenobacter_luteus        0.96166280 0.94572062 0.99357639 1.22081413 1.12960877 0.13729645 0.34983609 0.00000000 0.35019625 0.92661791 0.93538225 0.90884195 0.85973445 1.02989503 1.02509700 1.24578344 1.03102220 1.13624708 1.02237871 0.87812074 0.98538537 0.99647034 1.01800360 0.85730436 1.01544588 1.02935123 0.91247659 1.06556510 0.85763638 1.03563251 1.00879201 0.98288757 1.01835902 0.85872487 0.97768773 1.03695592 1.03569003 1.06233852 1.07820944 1.13914850 0.96912628 0.96776674 1.05661950 1.03250202 0.97483848 1.00563453 0.95265183 0.95202129 0.99917078 1.06808580 0.96562982 0.87668189 1.01855512 0.96497114 1.18143533 1.37673061 0.86507243 0.90305320 1.06277403 1.21537929 1.27200618 1.00452966 1.23763813 1.02087608 1.05509979 1.07565433 1.05834764 1.05876256 0.93477900 0.99524688 0.98521241 1.07990310 1.03850740 1.26435281 1.01185080 
Crenobacter_sedimenti     0.98118892 0.97064476 0.99972702 1.25222303 1.13652453 0.37950645 0.04689281 0.35019625 0.00000000 0.93787946 0.95016680 0.92510390 0.88052893 1.05232577 1.04903495 1.25894554 1.05371475 1.14114482 1.03198811 0.89420714 0.99496050 1.00749013 1.01597822 0.88049768 1.02538098 1.05136859 0.92884421 1.06220946 0.87400865 1.04913470 1.01038763 0.99753338 1.01818280 0.88361121 0.98997587 1.05234427 1.04949416 1.08101266 1.07090147 1.14612956 0.97646394 0.98213730 1.07010977 1.04811702 0.98725978 1.01026848 0.96771156 0.96611770 1.00565743 1.08973853 0.97198700 0.89847937 1.03401299 0.97950117 1.19211847 1.38749825 0.89456054 0.92398770 1.06583994 1.22248416 1.27707983 1.00924955 1.24906088 1.03720144 1.04262346 1.05577981 1.03538485 1.04999991 0.93308591 1.01256407 0.99370884 1.05601352 1.06895931 1.28039048 1.01690689 
Eikenella_corrodens       0.62290367 0.60857933 0.65482804 0.81097762 0.75377285 0.95107899 0.93833355 0.92661791 0.93787946 0.00000000 0.06885637 0.05965627 0.16820181 0.67090539 0.66950862 0.82637002 0.67243559 0.72649942 0.65586754 0.59777216 0.61036762 0.65023547 0.62536918 0.56636102 0.64730703 0.64559978 0.59983850 0.69580884 0.54651967 0.66921491 0.66151891 0.61845304 0.66478206 0.39757924 0.61774227 0.67148949 0.66752992 0.66790478 0.68562571 0.70417223 0.60448279 0.60059322 0.68002623 0.68430236 0.61627864 0.66424403 0.62213814 0.59682496 0.66780502 0.67046723 0.60380015 0.56785773 0.65305733 0.63111486 0.79307274 0.88286069 0.55727165 0.57556904 0.85878529 0.96500844 0.84104434 0.70778036 0.81802558 0.67719852 0.71007816 0.71969799 0.71208994 0.73807754 0.61289840 0.62708295 0.67491265 0.74704306 0.74097422 0.91294258 0.67116054 
Eikenella_exigua          0.62891920 0.61572551 0.66301229 0.81684917 0.75933459 0.95990598 0.95102164 0.93538225 0.95016680 0.06885637 0.00000000 0.07600953 0.17271452 0.67318401 0.66924895 0.81997544 0.67455499 0.72907697 0.66464140 0.60412885 0.61863747 0.65208413 0.63006858 0.57216459 0.65499072 0.65082490 0.60659693 0.70079556 0.55095314 0.67723529 0.67317556 0.62418575 0.67332301 0.40574755 0.62540082 0.67919066 0.67421023 0.67137902 0.68928680 0.70568658 0.61144247 0.61441247 0.67999044 0.69401447 0.62354745 0.67628845 0.63020133 0.60220349 0.66994773 0.67394355 0.61096356 0.57593670 0.65905234 0.63899795 0.79946486 0.87621033 0.56419312 0.58233269 0.86171923 0.97442428 0.83592643 0.71511846 0.82045811 0.68614310 0.70915360 0.73418689 0.71971764 0.74883848 0.62154360 0.63249709 0.68125881 0.76289258 0.74560652 0.92004193 0.68261567 
Eikenella_halliae         0.61869776 0.60594917 0.65028660 0.80635764 0.75670729 0.93751047 0.92495984 0.90884195 0.92510390 0.05965627 0.07600953 0.00000000 0.16020344 0.66567649 0.66922380 0.83031368 0.66447952 0.73425869 0.65916360 0.59148222 0.61017026 0.64912260 0.62860097 0.55338505 0.64998245 0.64391827 0.59293488 0.70076594 0.53902804 0.67139779 0.66353495 0.61824666 0.66874751 0.38778586 0.61718962 0.67345252 0.67022611 0.66877970 0.69163297 0.70825367 0.60259173 0.59300032 0.68358717 0.68714747 0.61594583 0.66874060 0.62066328 0.59137537 0.66588285 0.67216074 0.60233010 0.55884335 0.65371028 0.62610526 0.79459783 0.89358982 0.54973686 0.57127186 0.85947211 0.97455201 0.84026171 0.69827391 0.82068909 0.66880599 0.71745589 0.72578002 0.71815381 0.73411993 0.60413663 0.62769695 0.67820443 0.74243514 0.73577531 0.92462941 0.67599223 
Eikenella_longinqua       0.60785577 0.59269536 0.64485160 0.80842391 0.75621732 0.88838320 0.87877811 0.85973445 0.88052893 0.16820181 0.17271452 0.16020344 0.00000000 0.65082853 0.65758829 0.82065473 0.65147172 0.73398260 0.66597904 0.57780665 0.60321985 0.64365673 0.62404690 0.53736313 0.65547824 0.64227008 0.58195943 0.70380991 0.52208106 0.67001490 0.66006417 0.62050392 0.66758310 0.37392170 0.61833709 0.67110647 0.66874025 0.66885846 0.69271194 0.71824706 0.59459730 0.59820684 0.68667071 0.68267517 0.61565422 0.66638864 0.62062756 0.57636543 0.67048498 0.67062663 0.59333083 0.54068348 0.66117964 0.62931441 0.79844047 0.90252527 0.53470571 0.56222689 0.85422463 0.99070182 0.84428583 0.69445939 0.81782098 0.67552584 0.71744399 0.71942036 0.72102909 0.73922069 0.59627295 0.62871532 0.66960340 0.75602220 0.74455682 0.93601418 0.67134265 
Kingella_bonacorsii       0.65901640 0.64256445 0.68267278 0.53315115 0.60989610 1.04576902 1.05164592 1.02989503 1.05232577 0.67090539 0.67318401 0.66567649 0.65082853 0.00000000 0.47832951 0.45232945 0.04211212 0.75013368 0.66447768 0.62827449 0.64062309 0.66129944 0.65253407 0.62347489 0.66028382 0.65578755 0.63291534 0.70408834 0.58592566 0.68307163 0.67558411 0.64375676 0.68092754 0.65810369 0.64782691 0.68704181 0.67923870 0.67145716 0.69854417 0.72141105 0.63687663 0.64921315 0.69444137 0.70527976 0.64608697 0.67440495 0.64467910 0.63974483 0.66580526 0.67685333 0.63462959 0.62445683 0.67247271 0.66445866 0.82028211 0.61630156 0.60173189 0.61741913 0.86716750 0.93262285 0.56118664 0.59371238 0.48681404 0.69394672 0.70848964 0.71160885 0.71988803 0.74800238 0.69410045 0.64915078 0.68214451 0.73515463 0.75142851 0.97505595 0.67554353 
Kingella_denitrificans    0.66796029 0.64991098 0.68087753 0.55370032 0.62350553 1.04474425 1.04408797 1.02509700 1.04903495 0.66950862 0.66924895 0.66922380 0.65758829 0.47832951 0.00000000 0.53996415 0.47857994 0.75782348 0.65730299 0.62200746 0.65062726 0.66240652 0.66650314 0.64807194 0.65249243 0.66313470 0.64469036 0.70498120 0.59284568 0.67784405 0.67167083 0.64465317 0.68085623 0.64525800 0.64676701 0.68589446 0.67607679 0.68738626 0.69834649 0.72984068 0.64416008 0.64396698 0.68457617 0.70607688 0.64568134 0.67258328 0.63140589 0.64921450 0.65738383 0.69256884 0.64016280 0.63966570 0.66047728 0.65756090 0.83058640 0.61718037 0.60994178 0.62482694 0.87813306 0.94216942 0.58239513 0.59204497 0.44193425 0.70382339 0.70652078 0.72982302 0.70853660 0.74778747 0.70115573 0.65381082 0.66927327 0.74391316 0.73546350 0.96251699 0.67937756 
Kingella_negevensis       0.76329969 0.73970802 0.76968977 0.51060281 0.66344917 1.23311063 1.25394348 1.24578344 1.25894554 0.82637002 0.81997544 0.83031368 0.82065473 0.45232945 0.53996415 0.00000000 0.45270200 0.76456364 0.68119568 0.72609568 0.70868869 0.72990938 0.71119663 0.79899011 0.67846996 0.72583263 0.73537452 0.77473652 0.69722300 0.71956501 0.76813559 0.72211983 0.76668327 0.79006417 0.72224858 0.72311677 0.72027398 0.73365924 0.74534226 0.75285525 0.70751437 0.74727091 0.71743560 0.79784904 0.71927193 0.76008093 0.70376004 0.74263452 0.68438191 0.73506333 0.70843326 0.78200599 0.69346009 0.74069716 0.84616697 0.51892056 0.70147557 0.69554354 0.87371950 0.88533485 0.51070129 0.68059716 0.41276224 0.74934883 0.76179942 0.79804101 0.79134363 0.82265837 0.83704824 0.72260941 0.75362971 0.79713184 0.80959507 0.96807958 0.76441590 
Kingella_oralis           0.65627900 0.64246022 0.68410264 0.53455526 0.60988748 1.04855119 1.05259984 1.03102220 1.05371475 0.67243559 0.67455499 0.66447952 0.65147172 0.04211212 0.47857994 0.45270200 0.00000000 0.74948071 0.66318302 0.62650616 0.64203927 0.65915708 0.65186819 0.62568956 0.65915948 0.65525681 0.63127734 0.70701220 0.58589378 0.68234526 0.67827627 0.64517403 0.68265227 0.65855988 0.64970422 0.68592883 0.67871250 0.67153001 0.69955027 0.72370754 0.63629032 0.64885354 0.69417908 0.70743440 0.64872628 0.67651612 0.64270049 0.63836378 0.66431088 0.67709717 0.63500279 0.62460767 0.67066400 0.66504298 0.82112660 0.61924376 0.60267369 0.61779382 0.87119864 0.93485197 0.56485512 0.59639953 0.48787043 0.69569851 0.70611388 0.71023357 0.71922685 0.74294943 0.69459590 0.65013348 0.68350234 0.73210431 0.74687586 0.97963655 0.67828079 
Narctica_DSMZ103136       0.56925682 0.56021277 0.57459294 0.76700026 0.77191835 1.14123875 1.13941594 1.13624708 1.14114482 0.72649942 0.72907697 0.73425869 0.73398260 0.75013368 0.75782348 0.76456364 0.74948071 0.00000000 0.51329014 0.52649472 0.45579157 0.52330915 0.44360128 0.65786405 0.51090117 0.53292421 0.54867886 0.58649354 0.45091664 0.54159891 0.58045902 0.54290148 0.58036834 0.65312175 0.53789244 0.54458945 0.53952769 0.53601587 0.48134015 0.48562848 0.45278491 0.59306556 0.53226275 0.59942094 0.53691144 0.58155029 0.51879043 0.48766847 0.51313043 0.53528351 0.45073172 0.63806268 0.51850760 0.53843734 0.75940529 0.78250449 0.40640247 0.38553930 0.82275808 0.84222733 0.76980687 0.78769929 0.78325451 0.55874229 0.59803994 0.60693782 0.60032659 0.61150958 0.67067743 0.54605306 0.58738052 0.61352005 0.62211248 0.81234217 0.58195218 
Ndenitrificans_CCUG17229  0.38468049 0.37195587 0.40329678 0.68455883 0.72064644 1.03241862 1.03387768 1.02237871 1.03198811 0.65586754 0.66464140 0.65916360 0.66597904 0.66447768 0.65730299 0.68119568 0.66318302 0.51329014 0.00000000 0.33146510 0.42945759 0.33839528 0.42625710 0.57338778 0.04640315 0.51140482 0.34804691 0.42396863 0.40940738 0.34916144 0.41359399 0.35835537 0.41228097 0.60995573 0.35114525 0.35058247 0.34918787 0.51546157 0.47420259 0.48139331 0.42266891 0.53342668 0.15002237 0.42791742 0.35014692 0.41187465 0.18460725 0.45226204 0.10108591 0.51623356 0.42133524 0.55880653 0.10143733 0.35800741 0.73548420 0.71414687 0.42918920 0.41883275 0.74122590 0.78475734 0.69260254 0.71593258 0.68804817 0.37318459 0.41857199 0.42531149 0.42243134 0.43372512 0.60233078 0.36005888 0.41093420 0.43325267 0.43637328 0.82818996 0.41086645 
Ndenitrificans_DSMZ17675  0.34961572 0.33818003 0.37414792 0.70648513 0.69828560 0.90490458 0.89300797 0.87812074 0.89420714 0.59777216 0.60412885 0.59148222 0.57780665 0.62827449 0.62200746 0.72609568 0.62650616 0.52649472 0.33146510 0.00000000 0.42017906 0.22592125 0.43049970 0.48246685 0.32828949 0.50344794 0.30588776 0.40991357 0.36299036 0.36409711 0.38418475 0.34925762 0.38764487 0.54283066 0.34188429 0.36538824 0.36356996 0.51963590 0.48205600 0.50140282 0.41246450 0.48183895 0.35127079 0.40103856 0.34154602 0.38514269 0.31072602 0.41388783 0.33706045 0.52386311 0.41097954 0.47320707 0.33338945 0.34457900 0.74822293 0.79536150 0.40234569 0.39985722 0.78062729 0.86321755 0.74102243 0.65236152 0.73015478 0.36411347 0.39943614 0.40591310 0.40297548 0.41128486 0.51845577 0.35440678 0.38260565 0.41277857 0.41520232 0.85384742 0.38641734 
Ndumasiana_DSMZ104677     0.44960581 0.43944983 0.46829250 0.69950815 0.70525341 0.99597040 0.99414632 0.98538537 0.99496050 0.61036762 0.61863747 0.61017026 0.60321985 0.64062309 0.65062726 0.70868869 0.64203927 0.45579157 0.42945759 0.42017906 0.00000000 0.43800620 0.25546306 0.52717765 0.42494856 0.42210767 0.42257835 0.49675537 0.27023911 0.45030892 0.47989754 0.43602913 0.48207105 0.52723609 0.43041731 0.45287402 0.45005585 0.44225577 0.37955279 0.34635677 0.12495096 0.49848939 0.44781865 0.49467117 0.42972443 0.48065513 0.41603343 0.31241049 0.43434595 0.44573389 0.14474255 0.50893037 0.43195306 0.42804358 0.73011831 0.76603990 0.37507261 0.36271281 0.77723794 0.82537375 0.72556296 0.69873430 0.71863780 0.45914804 0.51010896 0.51403818 0.51017613 0.52290418 0.54897280 0.43973480 0.48318381 0.52579840 0.53269757 0.82534205 0.47940757 
Neisseria_animalis        0.37558110 0.36524060 0.39296985 0.71783492 0.72599379 1.01347375 1.00719217 0.99647034 1.00749013 0.65023547 0.65208413 0.64912260 0.64365673 0.66129944 0.66240652 0.72990938 0.65915708 0.52330915 0.33839528 0.22592125 0.43800620 0.00000000 0.43965931 0.54360487 0.33607079 0.52240660 0.33760145 0.41200913 0.40312697 0.37084643 0.39503722 0.36532868 0.39680926 0.60219141 0.35740803 0.37282198 0.37011382 0.53356611 0.48273692 0.49907393 0.43075049 0.51313420 0.35423868 0.40979978 0.35681751 0.39563607 0.32422419 0.44558545 0.34104470 0.53567092 0.42907628 0.53017381 0.33855118 0.36388469 0.75463476 0.77447402 0.44568101 0.42956940 0.80015178 0.85538814 0.74364243 0.70182198 0.73786539 0.38042891 0.40703427 0.41864533 0.41611711 0.42058811 0.57119684 0.36842737 0.39602762 0.42626558 0.42835617 0.85386173 0.39586144 
Neisseria_animaloris      0.45549471 0.44711922 0.47312232 0.71191051 0.71571360 1.02817018 1.01665009 1.01800360 1.01597822 0.62536918 0.63006858 0.62860097 0.62404690 0.65253407 0.66650314 0.71119663 0.65186819 0.44360128 0.42625710 0.43049970 0.25546306 0.43965931 0.00000000 0.55006273 0.42097583 0.42986814 0.42578827 0.50089048 0.29967269 0.44977561 0.48762361 0.43806585 0.48801069 0.55302489 0.43416153 0.45181872 0.44779032 0.44449266 0.37406132 0.36679504 0.25733591 0.50747460 0.44030834 0.50306835 0.43358109 0.48479085 0.41263779 0.33899134 0.42655916 0.44556049 0.26278971 0.53033589 0.42739243 0.41884087 0.72247037 0.75201704 0.37199024 0.35269366 0.77683821 0.82556246 0.72513662 0.70973883 0.73310738 0.46081906 0.51119011 0.51856489 0.51214650 0.52300051 0.56973259 0.44483408 0.49125615 0.53013857 0.53299979 0.81064778 0.48600180 
Neisseria_bacilliformis   0.48574653 0.47625861 0.52786207 0.77224047 0.73703757 0.88790233 0.87991921 0.85730436 0.88049768 0.56636102 0.57216459 0.55338505 0.53736313 0.62347489 0.64807194 0.79899011 0.62568956 0.65786405 0.57338778 0.48246685 0.52717765 0.54360487 0.55006273 0.00000000 0.56833201 0.55987672 0.47926689 0.58641748 0.44781881 0.55414000 0.54566112 0.50294686 0.55361133 0.55765793 0.49633393 0.55489835 0.55222402 0.58184872 0.59948403 0.63748490 0.52301203 0.34027687 0.59340196 0.56763452 0.49570576 0.54929376 0.52455509 0.50398576 0.57750754 0.58691079 0.52152970 0.20621222 0.57199779 0.49816280 0.84642678 0.88866463 0.48854356 0.50186320 0.87939960 0.99655362 0.82732062 0.67885994 0.79874812 0.53991885 0.58922049 0.58926861 0.58287293 0.60428520 0.15590841 0.51162978 0.53996165 0.61192880 0.61175316 0.96002109 0.55141538 
Neisseria_brasiliensis    0.38142913 0.36893744 0.39986730 0.68018817 0.71797246 1.02591922 1.02743958 1.01544588 1.02538098 0.64730703 0.65499072 0.64998245 0.65547824 0.66028382 0.65249243 0.67846996 0.65915948 0.51090117 0.04640315 0.32828949 0.42494856 0.33607079 0.42097583 0.56833201 0.00000000 0.50472534 0.34529819 0.42175852 0.40343892 0.34827209 0.41153124 0.35603698 0.41122153 0.60065063 0.34943521 0.34897036 0.34791149 0.50941085 0.46986792 0.47645856 0.41876874 0.52596493 0.14666154 0.42573621 0.34847877 0.41123800 0.18036670 0.44665019 0.09579096 0.51025851 0.41765918 0.55338962 0.09878158 0.35630985 0.73366436 0.71414123 0.42387425 0.41413175 0.74116979 0.78365989 0.69091633 0.70770365 0.68720508 0.37077509 0.41619013 0.42443361 0.42154932 0.43295259 0.59659136 0.35807067 0.40962531 0.43137296 0.43491480 0.83326828 0.40919206 
Neisseria_canis           0.53806843 0.52688702 0.55191534 0.71999486 0.72682321 1.03923805 1.04383827 1.02935123 1.05136859 0.64559978 0.65082490 0.64391827 0.64227008 0.65578755 0.66313470 0.72583263 0.65525681 0.53292421 0.51140482 0.50344794 0.42210767 0.52240660 0.42986814 0.55987672 0.50472534 0.00000000 0.50590555 0.57462291 0.43214867 0.53393532 0.56140240 0.52444385 0.56108804 0.56574827 0.51900762 0.53609522 0.53170023 0.12295690 0.46758739 0.51447977 0.41969363 0.52094733 0.53241976 0.57957930 0.51804291 0.55939652 0.49395534 0.47296219 0.51257653 0.14859301 0.42355719 0.54384708 0.51263248 0.51582610 0.77214967 0.76643073 0.45658994 0.45309958 0.81393850 0.85848095 0.72540406 0.71527680 0.73098252 0.55881721 0.58255396 0.60078672 0.59058517 0.60527950 0.58502266 0.52860108 0.55986090 0.61355685 0.60739524 0.84849268 0.56281623 
Neisseria_chenwenguii     0.33895482 0.32555248 0.37400019 0.73524437 0.72712478 0.93436406 0.92909106 0.91247659 0.92884421 0.59983850 0.60659693 0.59293488 0.58195943 0.63291534 0.64469036 0.73537452 0.63127734 0.54867886 0.34804691 0.30588776 0.42257835 0.33760145 0.42578827 0.47926689 0.34529819 0.50590555 0.00000000 0.41949380 0.36776502 0.36772994 0.38838868 0.33771492 0.39408856 0.57320530 0.33202907 0.36773628 0.36757437 0.52070541 0.48693415 0.50820791 0.41880160 0.48268330 0.36025577 0.40313859 0.33039059 0.39160762 0.30485515 0.41726913 0.35281892 0.52463455 0.41503038 0.46859438 0.34980419 0.33693023 0.78096070 0.79571917 0.42663535 0.41582847 0.81489657 0.89049463 0.75702067 0.68103684 0.74155461 0.34912586 0.40719469 0.41309697 0.41268759 0.41739337 0.50919774 0.34252582 0.38752595 0.42112910 0.42500783 0.88876733 0.39110929 
Neisseria_cinerea         0.33848228 0.30549179 0.33625413 0.78868570 0.78923388 1.07779924 1.06002794 1.06556510 1.06220946 0.69580884 0.70079556 0.70076594 0.70380991 0.70408834 0.70498120 0.77473652 0.70701220 0.58649354 0.42396863 0.40991357 0.49675537 0.41200913 0.50089048 0.58641748 0.42175852 0.57462291 0.41949380 0.00000000 0.47281351 0.31559596 0.12055718 0.28872432 0.10598199 0.67441254 0.28064189 0.31688578 0.31353834 0.58200920 0.53575814 0.55627304 0.49198197 0.51794685 0.43441107 0.11741366 0.28031972 0.12313883 0.40158987 0.51740099 0.42669479 0.58398891 0.49055245 0.56907103 0.42534391 0.35447110 0.82054519 0.81524240 0.53372995 0.50823239 0.85927079 0.90893145 0.79565121 0.77773422 0.77942604 0.31743210 0.11581558 0.11565793 0.12158293 0.11179352 0.60388634 0.29288115 0.11491465 0.12123164 0.12086342 0.89286954 0.12956055 
Neisseria_dentiae         0.39771849 0.39271741 0.42832802 0.67556178 0.65858111 0.87952377 0.87531496 0.85763638 0.87400865 0.54651967 0.55095314 0.53902804 0.52208106 0.58592566 0.59284568 0.69722300 0.58589378 0.45091664 0.40940738 0.36299036 0.27023911 0.40312697 0.29967269 0.44781881 0.40343892 0.43214867 0.36776502 0.47281351 0.00000000 0.43262881 0.44178709 0.40139209 0.44633164 0.48422177 0.39764269 0.43317358 0.43050927 0.44856699 0.40704434 0.36312787 0.26962160 0.45538981 0.42548985 0.45644210 0.39624728 0.44163632 0.38106459 0.14038082 0.40846464 0.45012592 0.26882374 0.44161661 0.40551068 0.38559508 0.71103540 0.76323493 0.31784446 0.31830298 0.75298413 0.83231509 0.70284533 0.61796534 0.70014878 0.41764974 0.46200787 0.46330101 0.46391161 0.47515536 0.48058584 0.40698956 0.44292231 0.47662477 0.47881219 0.82996007 0.44225847 
Neisseria_flavescens      0.29092716 0.27006938 0.30977283 0.73281615 0.74898976 1.04871067 1.04650957 1.03563251 1.04913470 0.66921491 0.67723529 0.67139779 0.67001490 0.68307163 0.67784405 0.71956501 0.68234526 0.54159891 0.34916144 0.36409711 0.45030892 0.37084643 0.44977561 0.55414000 0.34827209 0.53393532 0.36772994 0.31559596 0.43262881 0.00000000 0.30987760 0.25313050 0.30550048 0.64156377 0.24613537 0.04805772 0.04116417 0.54077355 0.49365430 0.50849005 0.44276530 0.48357922 0.36949650 0.31646333 0.24621236 0.31034314 0.34667431 0.47700910 0.35854394 0.54166895 0.44102773 0.54078425 0.35479076 0.31745393 0.77662762 0.76893006 0.48032378 0.46004213 0.80075240 0.84391198 0.74712197 0.75051614 0.74441636 0.27004874 0.33061299 0.32637890 0.33101584 0.34314011 0.57365179 0.25540730 0.30715771 0.34543023 0.35070124 0.85263788 0.31047350 
Neisseria_lactamica       0.31520645 0.28448081 0.31684216 0.76952952 0.76201666 1.02175376 1.00785665 1.00879201 1.01038763 0.66151891 0.67317556 0.66353495 0.66006417 0.67558411 0.67167083 0.76813559 0.67827627 0.58045902 0.41359399 0.38418475 0.47989754 0.39503722 0.48762361 0.54566112 0.41153124 0.56140240 0.38838868 0.12055718 0.44178709 0.30987760 0.00000000 0.27778035 0.07248553 0.63915659 0.26890134 0.31533556 0.31408253 0.57306222 0.52519530 0.55148322 0.47682358 0.49518890 0.42557528 0.05791014 0.26835679 0.07436904 0.38117684 0.49342995 0.41782864 0.57618286 0.47391721 0.53491516 0.41297694 0.33621496 0.81015346 0.81210260 0.50719800 0.48535270 0.84333955 0.90090259 0.77700376 0.72808015 0.76840817 0.29823006 0.07299493 0.07905019 0.07917684 0.07459132 0.56635260 0.28294095 0.07583599 0.08264775 0.08337918 0.90650451 0.07779102 
Neisseria_mucosa          0.19039351 0.14299684 0.27248100 0.72907945 0.74329671 0.99585674 1.00034237 0.98288757 0.99753338 0.61845304 0.62418575 0.61824666 0.62050392 0.64375676 0.64465317 0.72211983 0.64517403 0.54290148 0.35835537 0.34925762 0.43602913 0.36532868 0.43806585 0.50294686 0.35603698 0.52444385 0.33771492 0.28872432 0.40139209 0.25313050 0.27778035 0.00000000 0.27596283 0.61082495 0.06347966 0.25763128 0.25173380 0.53395492 0.48733590 0.51217727 0.42929599 0.43201964 0.37194754 0.28915293 0.06284687 0.27689657 0.33446606 0.45349975 0.36522648 0.53386834 0.42650070 0.49124646 0.35829944 0.25779331 0.79016242 0.78277302 0.46024598 0.44742012 0.82370214 0.88160630 0.75438658 0.71339539 0.74511832 0.03025259 0.29584832 0.29604119 0.29269065 0.30499232 0.53755297 0.04642011 0.27313336 0.30305277 0.30904972 0.87681241 0.27867058 
Neisseria_polysacchareae  0.31377931 0.28333400 0.31634479 0.77361309 0.76895664 1.03125227 1.01509890 1.01835902 1.01818280 0.66478206 0.67332301 0.66874751 0.66758310 0.68092754 0.68085623 0.76668327 0.68265227 0.58036834 0.41228097 0.38764487 0.48207105 0.39680926 0.48801069 0.55361133 0.41122153 0.56108804 0.39408856 0.10598199 0.44633164 0.30550048 0.07248553 0.27596283 0.00000000 0.64639732 0.26850822 0.31056099 0.30787115 0.57119988 0.52474962 0.55190707 0.47651752 0.49705848 0.42457159 0.08308866 0.26831829 0.06052167 0.38119670 0.49411515 0.41681106 0.57383142 0.47474671 0.54060095 0.41258223 0.33892511 0.81353538 0.81062941 0.50785251 0.48587526 0.84377888 0.90541144 0.78357766 0.74228669 0.76977539 0.30343754 0.06139912 0.06057546 0.06027245 0.00130338 0.57290425 0.28138143 0.05753050 0.06126810 0.06133979 0.90025235 0.06684834 
Neisseria_shayeganii      0.61339229 0.60166424 0.63157514 0.74927819 0.69853779 0.88990514 0.87724425 0.85872487 0.88361121 0.39757924 0.40574755 0.38778586 0.37392170 0.65810369 0.64525800 0.79006417 0.65855988 0.65312175 0.60995573 0.54283066 0.52723609 0.60219141 0.55302489 0.55765793 0.60065063 0.56574827 0.57320530 0.67441254 0.48422177 0.64156377 0.63915659 0.61082495 0.64639732 0.00000000 0.60674225 0.64462967 0.64195907 0.58728066 0.59937789 0.63377019 0.52188925 0.58909481 0.63329790 0.66435906 0.60592884 0.64100455 0.57993707 0.54032036 0.61234006 0.59476060 0.52358045 0.55943576 0.60532201 0.60919570 0.72799037 0.83206871 0.50062282 0.51133258 0.77468108 0.87312830 0.78011760 0.65286411 0.77102843 0.66654131 0.68226439 0.68706877 0.68368738 0.71050487 0.61343275 0.62028032 0.64955270 0.71639132 0.71161494 0.85009872 0.64243930 
Neisseria_sicca           0.19928091 0.15286987 0.26708061 0.72577470 0.74080600 0.99194592 0.99330034 0.97768773 0.98997587 0.61774227 0.62540082 0.61718962 0.61833709 0.64782691 0.64676701 0.72224858 0.64970422 0.53789244 0.35114525 0.34188429 0.43041731 0.35740803 0.43416153 0.49633393 0.34943521 0.51900762 0.33202907 0.28064189 0.39764269 0.24613537 0.26890134 0.06347966 0.26850822 0.60674225 0.00000000 0.24848269 0.24256851 0.52988409 0.48371005 0.50470185 0.42485985 0.43147985 0.36510567 0.27919121 0.02603877 0.27076292 0.32887769 0.44867624 0.35533645 0.53083630 0.42132992 0.48268292 0.35161566 0.24878982 0.78523890 0.78855882 0.45512838 0.44151413 0.81152073 0.87623244 0.75266020 0.71440780 0.74023641 0.06836410 0.28990798 0.28874789 0.28629614 0.29881274 0.52849580 0.07798057 0.26197090 0.29813936 0.30423173 0.88212939 0.26993700 
Neisseria_subflava        0.29447570 0.27374051 0.31413659 0.73406081 0.75131371 1.05196166 1.04965222 1.03695592 1.05234427 0.67148949 0.67919066 0.67345252 0.67110647 0.68704181 0.68589446 0.72311677 0.68592883 0.54458945 0.35058247 0.36538824 0.45287402 0.37282198 0.45181872 0.55489835 0.34897036 0.53609522 0.36773628 0.31688578 0.43317358 0.04805772 0.31533556 0.25763128 0.31056099 0.64462967 0.24848269 0.00000000 0.04744316 0.54310129 0.49499879 0.51008016 0.44601135 0.48931182 0.37065532 0.32728026 0.24776284 0.31584649 0.34665391 0.47755817 0.35997630 0.54340667 0.44444775 0.54366736 0.35481262 0.32007809 0.77790606 0.77434976 0.48259856 0.46144525 0.80566498 0.84978357 0.74588960 0.74815652 0.74391040 0.27641517 0.33333221 0.33293419 0.33603531 0.34664287 0.57710420 0.26023868 0.31398398 0.35211619 0.35861978 0.85623807 0.31828635 
Neisseria_subflava2       0.29087970 0.26881169 0.30986834 0.72985623 0.75296565 1.05015476 1.04614404 1.03569003 1.04949416 0.66752992 0.67421023 0.67022611 0.66874025 0.67923870 0.67607679 0.72027398 0.67871250 0.53952769 0.34918787 0.36356996 0.45005585 0.37011382 0.44779032 0.55222402 0.34791149 0.53170023 0.36757437 0.31353834 0.43050927 0.04116417 0.31408253 0.25173380 0.30787115 0.64195907 0.24256851 0.04744316 0.00000000 0.53794857 0.49185035 0.50905645 0.44290227 0.48005812 0.36982364 0.32117836 0.24252723 0.31338170 0.34643722 0.47521005 0.35944416 0.53837591 0.44055277 0.53971047 0.35439570 0.31466390 0.77557221 0.76749706 0.48104922 0.45963782 0.80158477 0.84358236 0.74561370 0.75120642 0.74230779 0.27092040 0.33289653 0.33211112 0.33508789 0.34449995 0.57519574 0.25372364 0.31215815 0.34812268 0.35248092 0.85450011 0.31484317 
Neisseria_wadsworthii     0.55425201 0.54293219 0.56489266 0.73574503 0.74254732 1.07343312 1.07532038 1.06233852 1.08101266 0.66790478 0.67137902 0.66877970 0.66885846 0.67145716 0.68738626 0.73365924 0.67153001 0.53601587 0.51546157 0.51963590 0.44225577 0.53356611 0.44449266 0.58184872 0.50941085 0.12295690 0.52070541 0.58200920 0.44856699 0.54077355 0.57306222 0.53395492 0.57119988 0.58728066 0.52988409 0.54310129 0.53794857 0.00000000 0.47344786 0.51747907 0.43579931 0.53383769 0.53893058 0.59179473 0.52881982 0.57093769 0.50599554 0.48888984 0.51681885 0.07117071 0.42989890 0.56574193 0.51785563 0.53146773 0.77579649 0.76207152 0.47050313 0.46365109 0.82545099 0.86072972 0.72878856 0.73954660 0.73817902 0.56709230 0.59472382 0.61341725 0.60112063 0.61660049 0.60295857 0.53784884 0.57379050 0.62263177 0.61929615 0.84557663 0.57483319 
Neisseria_weaveri         0.51192156 0.50167540 0.51423792 0.73437845 0.74981108 1.08755279 1.07237671 1.07820944 1.07090147 0.68562571 0.68928680 0.69163297 0.69271194 0.69854417 0.69834649 0.74534226 0.69955027 0.48134015 0.47420259 0.48205600 0.37955279 0.48273692 0.37406132 0.59948403 0.46986792 0.46758739 0.48693415 0.53575814 0.40704434 0.49365430 0.52519530 0.48733590 0.52474962 0.59937789 0.48371005 0.49499879 0.49185035 0.47344786 0.00000000 0.45532399 0.36687356 0.54177653 0.48680267 0.54103916 0.48359555 0.52127822 0.46248437 0.44543735 0.47815326 0.47708955 0.36470991 0.57842483 0.47639995 0.48500983 0.75568539 0.77213590 0.43911874 0.41226277 0.80097137 0.82984507 0.74651211 0.75525872 0.75124144 0.51221134 0.54990482 0.55210054 0.54513540 0.56408504 0.62711752 0.49198292 0.53057951 0.56677763 0.56978790 0.82731453 0.52263918 
Neisseria_zalophi         0.53318349 0.52914008 0.54336256 0.75708562 0.76395930 1.14486112 1.14722204 1.13914850 1.14612956 0.70417223 0.70568658 0.70825367 0.71824706 0.72141105 0.72984068 0.75285525 0.72370754 0.48562848 0.48139331 0.50140282 0.34635677 0.49907393 0.36679504 0.63748490 0.47645856 0.51447977 0.50820791 0.55627304 0.36312787 0.50849005 0.55148322 0.51217727 0.55190707 0.63377019 0.50470185 0.51008016 0.50905645 0.51747907 0.45532399 0.00000000 0.34393159 0.58474650 0.49388249 0.56810942 0.50448390 0.55120614 0.48400066 0.39588651 0.48198415 0.51714985 0.34393501 0.61990880 0.48393122 0.50248103 0.75326897 0.75786467 0.44840211 0.42397918 0.80902703 0.82873946 0.75569869 0.77896472 0.76532509 0.52877810 0.57115008 0.57865967 0.57902272 0.58743215 0.65508562 0.51492906 0.56116214 0.59488956 0.59695154 0.81015743 0.55264967 
Neisseria_zoodegmatis     0.44285787 0.43474188 0.46342022 0.69864849 0.70154005 0.98244972 0.97830711 0.96912628 0.97646394 0.60448279 0.61144247 0.60259173 0.59459730 0.63687663 0.64416008 0.70751437 0.63629032 0.45278491 0.42266891 0.41246450 0.12495096 0.43075049 0.25733591 0.52301203 0.41876874 0.41969363 0.41880160 0.49198197 0.26962160 0.44276530 0.47682358 0.42929599 0.47651752 0.52188925 0.42485985 0.44601135 0.44290227 0.43579931 0.36687356 0.34393159 0.00000000 0.49605373 0.44118544 0.49000978 0.42393334 0.47419307 0.41037150 0.31263385 0.42628444 0.44064095 0.04448361 0.50658066 0.42590405 0.42746130 0.71869560 0.75990330 0.36691694 0.35533589 0.76520187 0.81663433 0.71838691 0.68866203 0.71376206 0.45109695 0.50441114 0.50500421 0.50312682 0.51403352 0.55033906 0.43398636 0.48119730 0.51818104 0.52331517 0.82068711 0.47429075 
Nelongata_ATCC29315       0.46953110 0.44187764 0.49451232 0.75185259 0.73922116 0.98679467 0.97988300 0.96776674 0.98213730 0.60059322 0.61441247 0.59300032 0.59820684 0.64921315 0.64396698 0.74727091 0.64885354 0.59306556 0.53342668 0.48183895 0.49848939 0.51313420 0.50747460 0.34027687 0.52596493 0.52094733 0.48268330 0.51794685 0.45538981 0.48357922 0.49518890 0.43201964 0.49705848 0.58909481 0.43147985 0.48931182 0.48005812 0.53383769 0.54177653 0.58474650 0.49605373 0.00000000 0.54819739 0.51255842 0.42928460 0.49982226 0.49302781 0.50502124 0.53975274 0.53839399 0.49392112 0.32479216 0.52953894 0.43315123 0.80288843 0.81175902 0.49553621 0.48647774 0.83809556 0.92183408 0.78155719 0.70868941 0.75986021 0.49032952 0.55072309 0.55212147 0.54418053 0.55758548 0.36328477 0.43859137 0.50192270 0.56309631 0.56628137 0.91277872 0.49705036 
Niguanae                  0.39614376 0.38312768 0.41472225 0.72162562 0.74957232 1.06411607 1.06891374 1.05661950 1.07010977 0.68002623 0.67999044 0.68358717 0.68667071 0.69444137 0.68457617 0.71743560 0.69417908 0.53226275 0.15002237 0.35127079 0.44781865 0.35423868 0.44030834 0.59340196 0.14666154 0.53241976 0.36025577 0.43441107 0.42548985 0.36949650 0.42557528 0.37194754 0.42457159 0.63329790 0.36510567 0.37065532 0.36982364 0.53893058 0.48680267 0.49388249 0.44118544 0.54819739 0.00000000 0.43864545 0.36427264 0.42377395 0.19326048 0.46572518 0.15728943 0.53938652 0.44028825 0.57744877 0.15448768 0.37345897 0.76542490 0.74969169 0.45134173 0.43737480 0.78491497 0.82438227 0.73070644 0.73932255 0.72972737 0.38504419 0.42684357 0.43738521 0.43652313 0.44598780 0.61585507 0.37297244 0.42199264 0.44751850 0.44743359 0.85494048 0.42403193 
Nlactamica_NS19           0.32388809 0.29268652 0.32940426 0.79180342 0.79103263 1.05669617 1.03698082 1.03250202 1.04811702 0.68430236 0.69401447 0.68714747 0.68267517 0.70527976 0.70607688 0.79784904 0.70743440 0.59942094 0.42791742 0.40103856 0.49467117 0.40979978 0.50306835 0.56763452 0.42573621 0.57957930 0.40313859 0.11741366 0.45644210 0.31646333 0.05791014 0.28915293 0.08308866 0.66435906 0.27919121 0.32728026 0.32117836 0.59179473 0.54103916 0.56810942 0.49000978 0.51255842 0.43864545 0.00000000 0.27824827 0.08590881 0.39479321 0.50833226 0.43181938 0.59345266 0.48794888 0.55230212 0.42692144 0.34882773 0.83175158 0.84451672 0.52258180 0.50181799 0.87404097 0.92240080 0.80643705 0.75714450 0.80174931 0.31112901 0.08539529 0.08697101 0.08933927 0.08583185 0.59035077 0.29478129 0.08417384 0.09289739 0.09370329 0.93390418 0.08710411 
Nmacacae_DSMZ19175        0.19884710 0.15159715 0.26729985 0.72634615 0.73925428 0.98784474 0.98898889 0.97483848 0.98725978 0.61627864 0.62354745 0.61594583 0.61565422 0.64608697 0.64568134 0.71927193 0.64872628 0.53691144 0.35014692 0.34154602 0.42972443 0.35681751 0.43358109 0.49570576 0.34847877 0.51804291 0.33039059 0.28031972 0.39624728 0.24621236 0.26835679 0.06284687 0.26831829 0.60592884 0.02603877 0.24776284 0.24252723 0.52881982 0.48359555 0.50448390 0.42393334 0.42928460 0.36427264 0.27824827 0.00000000 0.26960909 0.32756473 0.44696621 0.35404206 0.53064422 0.42079059 0.48321354 0.35101715 0.24872736 0.78320743 0.78553256 0.45491172 0.44033059 0.81037035 0.87378935 0.75300434 0.71241062 0.73723534 0.06744402 0.28859088 0.28841215 0.28550581 0.29766019 0.52706212 0.07646559 0.26082306 0.29789476 0.30305468 0.87956177 0.26934288 
Nmeningitidis_8013        0.31415939 0.28258309 0.31560818 0.76455650 0.76378310 1.01922895 1.00864556 1.00563453 1.01026848 0.66424403 0.67628845 0.66874060 0.66638864 0.67440495 0.67258328 0.76008093 0.67651612 0.58155029 0.41187465 0.38514269 0.48065513 0.39563607 0.48479085 0.54929376 0.41123800 0.55939652 0.39160762 0.12313883 0.44163632 0.31034314 0.07436904 0.27689657 0.06052167 0.64100455 0.27076292 0.31584649 0.31338170 0.57093769 0.52127822 0.55120614 0.47419307 0.49982226 0.42377395 0.08590881 0.26960909 0.00000000 0.37925762 0.49161708 0.41561721 0.57122270 0.47298285 0.53440181 0.41198652 0.33709036 0.81437387 0.80821827 0.50792131 0.48564715 0.84142558 0.90660846 0.77498731 0.72778594 0.76486518 0.30096417 0.06711888 0.06408911 0.05869235 0.06052100 0.56630023 0.28302871 0.05856763 0.06116402 0.06076513 0.89761498 0.04996887 
Nmucosa_heidelbergensis   0.34802178 0.33479006 0.37234145 0.69519532 0.71640253 0.97108300 0.96609587 0.95265183 0.96771156 0.62213814 0.63020133 0.62066328 0.62062756 0.64467910 0.63140589 0.70376004 0.64270049 0.51879043 0.18460725 0.31072602 0.41603343 0.32422419 0.41263779 0.52455509 0.18036670 0.49395534 0.30485515 0.40158987 0.38106459 0.34667431 0.38117684 0.33446606 0.38119670 0.57993707 0.32887769 0.34665391 0.34643722 0.50599554 0.46248437 0.48400066 0.41037150 0.49302781 0.19326048 0.39479321 0.32756473 0.37925762 0.00000000 0.42618841 0.18278301 0.50864653 0.40810995 0.51026963 0.18829261 0.33133108 0.75589121 0.75164669 0.42012142 0.40918643 0.77529322 0.83621669 0.71294633 0.68414067 0.70797064 0.35177518 0.39350275 0.39947022 0.39621590 0.40622218 0.54827081 0.33798973 0.38074203 0.40745106 0.40967789 0.85602409 0.37764151 
Nmusiculi                 0.44663736 0.44556424 0.47453767 0.71875406 0.69386170 0.97455120 0.96592285 0.95202129 0.96611770 0.59682496 0.60220349 0.59137537 0.57636543 0.63974483 0.64921450 0.74263452 0.63836378 0.48766847 0.45226204 0.41388783 0.31241049 0.44558545 0.33899134 0.50398576 0.44665019 0.47296219 0.41726913 0.51740099 0.14038082 0.47700910 0.49342995 0.45349975 0.49411515 0.54032036 0.44867624 0.47755817 0.47521005 0.48888984 0.44543735 0.39588651 0.31263385 0.50502124 0.46572518 0.50833226 0.44696621 0.49161708 0.42618841 0.00000000 0.45010667 0.49081068 0.31160350 0.49542304 0.44715230 0.43185642 0.73794482 0.79870104 0.36104917 0.35698705 0.80330307 0.87234107 0.75696851 0.66780408 0.74801941 0.46844181 0.51394557 0.51651706 0.51748637 0.52461413 0.53112495 0.45896629 0.48874796 0.52924411 0.53560066 0.85281027 0.49315717 
Nsp_10022                 0.38803708 0.37582670 0.40500732 0.68539793 0.72414572 1.00857558 1.00585226 0.99917078 1.00565743 0.66780502 0.66994773 0.66588285 0.67048498 0.66580526 0.65738383 0.68438191 0.66431088 0.51313043 0.10108591 0.33706045 0.43434595 0.34104470 0.42655916 0.57750754 0.09579096 0.51257653 0.35281892 0.42669479 0.40846464 0.35854394 0.41782864 0.36522648 0.41681106 0.61234006 0.35533645 0.35997630 0.35944416 0.51681885 0.47815326 0.48198415 0.42628444 0.53975274 0.15728943 0.43181938 0.35404206 0.41561721 0.18278301 0.45010667 0.00000000 0.51757430 0.42406243 0.56437622 0.11095707 0.36350855 0.73813405 0.72324975 0.43102306 0.42009480 0.74897172 0.78755811 0.69782205 0.69997616 0.68517792 0.37397273 0.41160454 0.42475043 0.41896290 0.42928485 0.60491540 0.36523224 0.41111846 0.42647397 0.43383086 0.81561067 0.41483098 
Nsp_83E034                0.55797587 0.54517577 0.56863049 0.73863478 0.74520387 1.07711204 1.08363980 1.06808580 1.08973853 0.67046723 0.67394355 0.67216074 0.67062663 0.67685333 0.69256884 0.73506333 0.67709717 0.53528351 0.51623356 0.52386311 0.44573389 0.53567092 0.44556049 0.58691079 0.51025851 0.14859301 0.52463455 0.58398891 0.45012592 0.54166895 0.57618286 0.53386834 0.57383142 0.59476060 0.53083630 0.54340667 0.53837591 0.07117071 0.47708955 0.51714985 0.44064095 0.53839399 0.53938652 0.59345266 0.53064422 0.57122270 0.50864653 0.49081068 0.51757430 0.00000000 0.43476686 0.56729639 0.51838479 0.53259046 0.77841361 0.76203672 0.47233825 0.46401344 0.82596490 0.86184603 0.72945857 0.73943239 0.74284738 0.57085705 0.59603957 0.61589697 0.60379516 0.62044273 0.60464557 0.53989743 0.57558856 0.62489832 0.62027165 0.84851579 0.57559064 
Nsp_DentCa1247            0.44088309 0.43115073 0.46112561 0.69911949 0.70120007 0.97884742 0.97255404 0.96562982 0.97198700 0.60380015 0.61096356 0.60233010 0.59333083 0.63462959 0.64016280 0.70843326 0.63500279 0.45073172 0.42133524 0.41097954 0.14474255 0.42907628 0.26278971 0.52152970 0.41765918 0.42355719 0.41503038 0.49055245 0.26882374 0.44102773 0.47391721 0.42650070 0.47474671 0.52358045 0.42132992 0.44444775 0.44055277 0.42989890 0.36470991 0.34393501 0.04448361 0.49392112 0.44028825 0.48794888 0.42079059 0.47298285 0.40810995 0.31160350 0.42406243 0.43476686 0.00000000 0.50461776 0.42461696 0.42412295 0.71765811 0.75978166 0.36662159 0.35381291 0.76552173 0.81698922 0.71712207 0.68573756 0.71206768 0.44815273 0.50359095 0.50187131 0.50169599 0.51423648 0.55046325 0.43066225 0.48113598 0.51698135 0.52231419 0.82006392 0.47210515 
Nsp_KEM232                0.48077220 0.46703308 0.51197898 0.77908743 0.73299400 0.90890294 0.89707344 0.87668189 0.89847937 0.56785773 0.57593670 0.55884335 0.54068348 0.62445683 0.63966570 0.78200599 0.62460767 0.63806268 0.55880653 0.47320707 0.50893037 0.53017381 0.53033589 0.20621222 0.55338962 0.54384708 0.46859438 0.56907103 0.44161661 0.54078425 0.53491516 0.49124646 0.54060095 0.55943576 0.48268292 0.54366736 0.53971047 0.56574193 0.57842483 0.61990880 0.50658066 0.32479216 0.57744877 0.55230212 0.48321354 0.53440181 0.51026963 0.49542304 0.56437622 0.56729639 0.50461776 0.00000000 0.55660833 0.48133684 0.83984608 0.86615122 0.48292404 0.49221252 0.86554135 0.97383725 0.81616412 0.68634125 0.78458408 0.53191238 0.57334241 0.57703415 0.57322407 0.58732781 0.24341565 0.50043367 0.52526371 0.59387755 0.59240920 0.95766181 0.53714043 
Nsp_ZJ785                 0.38206877 0.36823687 0.40016255 0.69566727 0.72703664 1.02803477 1.03361260 1.01855512 1.03401299 0.65305733 0.65905234 0.65371028 0.66117964 0.67247271 0.66047728 0.69346009 0.67066400 0.51850760 0.10143733 0.33338945 0.43195306 0.33855118 0.42739243 0.57199779 0.09878158 0.51263248 0.34980419 0.42534391 0.40551068 0.35479076 0.41297694 0.35829944 0.41258223 0.60532201 0.35161566 0.35481262 0.35439570 0.51785563 0.47639995 0.48393122 0.42590405 0.52953894 0.15448768 0.42692144 0.35101715 0.41198652 0.18829261 0.44715230 0.11095707 0.51838479 0.42461696 0.55660833 0.00000000 0.35859464 0.74605899 0.73170960 0.43055464 0.41947081 0.76113080 0.80900233 0.70462935 0.71127089 0.70530359 0.37303743 0.42124160 0.42819583 0.42574507 0.43384146 0.59857117 0.35998056 0.41135143 0.43378399 0.43686532 0.84123527 0.41085418 
Nsp_oraltaxon014          0.30525683 0.26931576 0.34101423 0.74595428 0.75639187 0.98484466 0.97896815 0.96497114 0.97950117 0.63111486 0.63899795 0.62610526 0.62931441 0.66445866 0.65756090 0.74069716 0.66504298 0.53843734 0.35800741 0.34457900 0.42804358 0.36388469 0.41884087 0.49816280 0.35630985 0.51582610 0.33693023 0.35447110 0.38559508 0.31745393 0.33621496 0.25779331 0.33892511 0.60919570 0.24878982 0.32007809 0.31466390 0.53146773 0.48500983 0.50248103 0.42746130 0.43315123 0.37345897 0.34882773 0.24872736 0.33709036 0.33133108 0.43185642 0.36350855 0.53259046 0.42412295 0.48133684 0.35859464 0.00000000 0.78986129 0.80827468 0.44158337 0.42755196 0.82174960 0.89662569 0.77756227 0.71248025 0.76598750 0.28196609 0.36651340 0.37073143 0.35925314 0.37794135 0.53179181 0.26175599 0.33230133 0.37799473 0.38754464 0.87582378 0.33684632 
Sacetivorans_DSM19021     0.82248787 0.82010675 0.81702648 0.81967975 0.81515386 1.18033617 1.19143764 1.18143533 1.19211847 0.79307274 0.79946486 0.79459783 0.79844047 0.82028211 0.83058640 0.84616697 0.82112660 0.75940529 0.73548420 0.74822293 0.73011831 0.75463476 0.72247037 0.84642678 0.73366436 0.77214967 0.78096070 0.82054519 0.71103540 0.77662762 0.81015346 0.79016242 0.81353538 0.72799037 0.78523890 0.77790606 0.77557221 0.77579649 0.75568539 0.75326897 0.71869560 0.80288843 0.76542490 0.83175158 0.78320743 0.81437387 0.75589121 0.73794482 0.73813405 0.77841361 0.71765811 0.83984608 0.74605899 0.78986129 0.00000000 0.84931588 0.68162783 0.68674377 0.80907594 0.83370382 0.82556083 0.85936246 0.83666795 0.83378267 0.83706687 0.86743386 0.84727616 0.87013892 0.87275671 0.79557633 0.81547688 0.85266296 0.86839501 0.69429901 0.81141520 
Smuelleri_ATCC29453       0.82995198 0.81638010 0.81874708 0.45492485 0.63898419 1.36147558 1.38682045 1.37673061 1.38749825 0.88286069 0.87621033 0.89358982 0.90252527 0.61630156 0.61718037 0.51892056 0.61924376 0.78250449 0.71414687 0.79536150 0.76603990 0.77447402 0.75201704 0.88866463 0.71414123 0.76643073 0.79571917 0.81524240 0.76323493 0.76893006 0.81210260 0.78277302 0.81062941 0.83206871 0.78855882 0.77434976 0.76749706 0.76207152 0.77213590 0.75786467 0.75990330 0.81175902 0.74969169 0.84451672 0.78553256 0.80821827 0.75164669 0.79870104 0.72324975 0.76203672 0.75978166 0.86615122 0.73170960 0.80827468 0.84931588 0.00000000 0.76385700 0.75130096 0.89179945 0.87952777 0.35143027 0.68518195 0.49366020 0.83529153 0.82888557 0.85462423 0.84971235 0.90342281 0.92605556 0.78196256 0.82652490 0.86152532 0.88478293 0.95820279 0.80904489 
Usuis                     0.46517900 0.45830667 0.48644750 0.67600664 0.66875148 0.88516387 0.88899814 0.86507243 0.89456054 0.55727165 0.56419312 0.54973686 0.53470571 0.60173189 0.60994178 0.70147557 0.60267369 0.40640247 0.42918920 0.40234569 0.37507261 0.44568101 0.37199024 0.48854356 0.42387425 0.45658994 0.42663535 0.53372995 0.31784446 0.48032378 0.50719800 0.46024598 0.50785251 0.50062282 0.45512838 0.48259856 0.48104922 0.47050313 0.43911874 0.44840211 0.36691694 0.49553621 0.45134173 0.52258180 0.45491172 0.50792131 0.42012142 0.36104917 0.43102306 0.47233825 0.36662159 0.48292404 0.43055464 0.44158337 0.68162783 0.76385700 0.00000000 0.24343357 0.72673476 0.80327684 0.69939430 0.63537540 0.70187464 0.48143959 0.52858224 0.53222624 0.52799263 0.53483709 0.51844995 0.46480389 0.50492102 0.54339626 0.54616848 0.80960619 0.50904389 
Utestudinis_DSMZ26510     0.45346680 0.44433114 0.47223015 0.68877424 0.67237422 0.92032928 0.92186698 0.90305320 0.92398770 0.57556904 0.58233269 0.57127186 0.56222689 0.61741913 0.62482694 0.69554354 0.61779382 0.38553930 0.41883275 0.39985722 0.36271281 0.42956940 0.35269366 0.50186320 0.41413175 0.45309958 0.41582847 0.50823239 0.31830298 0.46004213 0.48535270 0.44742012 0.48587526 0.51133258 0.44151413 0.46144525 0.45963782 0.46365109 0.41226277 0.42397918 0.35533589 0.48647774 0.43737480 0.50181799 0.44033059 0.48564715 0.40918643 0.35698705 0.42009480 0.46401344 0.35381291 0.49221252 0.41947081 0.42755196 0.68674377 0.75130096 0.24343357 0.00000000 0.73686133 0.80243446 0.70786264 0.64264878 0.71067584 0.46492769 0.50178123 0.51002700 0.50188988 0.51277618 0.52373925 0.44967547 0.48603161 0.51432015 0.51667569 0.77736095 0.48627233 
Vitreoscilla_massiliensis 0.85791157 0.84601646 0.85574673 0.86092732 0.89506011 1.07010814 1.07967628 1.06277403 1.06583994 0.85878529 0.86171923 0.85947211 0.85422463 0.86716750 0.87813306 0.87371950 0.87119864 0.82275808 0.74122590 0.78062729 0.77723794 0.80015178 0.77683821 0.87939960 0.74116979 0.81393850 0.81489657 0.85927079 0.75298413 0.80075240 0.84333955 0.82370214 0.84377888 0.77468108 0.81152073 0.80566498 0.80158477 0.82545099 0.80097137 0.80902703 0.76520187 0.83809556 0.78491497 0.87404097 0.81037035 0.84142558 0.77529322 0.80330307 0.74897172 0.82596490 0.76552173 0.86554135 0.76113080 0.82174960 0.80907594 0.89179945 0.72673476 0.73686133 0.00000000 0.33000556 0.88646986 0.91790437 0.88096611 0.85753742 0.87617771 0.91304031 0.88404980 0.91587466 0.91557547 0.82791010 0.83793091 0.91076317 0.89452804 0.90309854 0.84410455 
Vstercoraria_DSM513       0.92307728 0.90986099 0.91445531 0.87553390 0.93987273 1.21270150 1.22174218 1.21537929 1.22248416 0.96500844 0.97442428 0.97455201 0.99070182 0.93262285 0.94216942 0.88533485 0.93485197 0.84222733 0.78475734 0.86321755 0.82537375 0.85538814 0.82556246 0.99655362 0.78365989 0.85848095 0.89049463 0.90893145 0.83231509 0.84391198 0.90090259 0.88160630 0.90541144 0.87312830 0.87623244 0.84978357 0.84358236 0.86072972 0.82984507 0.82873946 0.81663433 0.92183408 0.82438227 0.92240080 0.87378935 0.90660846 0.83621669 0.87234107 0.78755811 0.86184603 0.81698922 0.97383725 0.80900233 0.89662569 0.83370382 0.87952777 0.80327684 0.80243446 0.33000556 0.00000000 0.89508076 1.00638325 0.89596644 0.91489549 0.93610889 0.96539938 0.93450372 0.96366840 1.02393751 0.88096502 0.90030803 0.96858118 0.95327616 0.92012251 0.91084735 
assem_Acras               0.79690000 0.77873762 0.78991545 0.35970729 0.58940406 1.27188152 1.29805967 1.27200618 1.27707983 0.84104434 0.83592643 0.84026171 0.84428583 0.56118664 0.58239513 0.51070129 0.56485512 0.76980687 0.69260254 0.74102243 0.72556296 0.74364243 0.72513662 0.82732062 0.69091633 0.72540406 0.75702067 0.79565121 0.70284533 0.74712197 0.77700376 0.75438658 0.78357766 0.78011760 0.75266020 0.74588960 0.74561370 0.72878856 0.74651211 0.75569869 0.71838691 0.78155719 0.73070644 0.80643705 0.75300434 0.77498731 0.71294633 0.75696851 0.69782205 0.72945857 0.71712207 0.81616412 0.70462935 0.77756227 0.82556083 0.35143027 0.69939430 0.70786264 0.88646986 0.89508076 0.00000000 0.61264922 0.48893150 0.77584587 0.78341819 0.82517467 0.80281773 0.82319892 0.85603090 0.75455292 0.78481615 0.79446143 0.80211002 0.96917374 0.78082568 
assem_Ckhun               0.71655881 0.69937123 0.73110208 0.57669613 0.31120259 1.01887978 1.02054551 1.00452966 1.00924955 0.70778036 0.71511846 0.69827391 0.69445939 0.59371238 0.59204497 0.68059716 0.59639953 0.78769929 0.71593258 0.65236152 0.69873430 0.70182198 0.70973883 0.67885994 0.70770365 0.71527680 0.68103684 0.77773422 0.61796534 0.75051614 0.72808015 0.71339539 0.74228669 0.65286411 0.71440780 0.74815652 0.75120642 0.73954660 0.75525872 0.77896472 0.68866203 0.70868941 0.73932255 0.75714450 0.71241062 0.72778594 0.68414067 0.66780408 0.69997616 0.73943239 0.68573756 0.68634125 0.71127089 0.71248025 0.85936246 0.68518195 0.63537540 0.64264878 0.91790437 1.00638325 0.61264922 0.00000000 0.64464305 0.72928760 0.73283611 0.75100109 0.74829606 0.76728778 0.69960444 0.72086149 0.71248194 0.74770662 0.74585470 0.99668551 0.73395492 
assem_Kking               0.78475987 0.76769326 0.78818061 0.47325462 0.62349211 1.23555686 1.25055014 1.23763813 1.24906088 0.81802558 0.82045811 0.82068909 0.81782098 0.48681404 0.44193425 0.41276224 0.48787043 0.78325451 0.68804817 0.73015478 0.71863780 0.73786539 0.73310738 0.79874812 0.68720508 0.73098252 0.74155461 0.77942604 0.70014878 0.74441636 0.76840817 0.74511832 0.76977539 0.77102843 0.74023641 0.74391040 0.74230779 0.73817902 0.75124144 0.76532509 0.71376206 0.75986021 0.72972737 0.80174931 0.73723534 0.76486518 0.70797064 0.74801941 0.68517792 0.74284738 0.71206768 0.78458408 0.70530359 0.76598750 0.83666795 0.49366020 0.70187464 0.71067584 0.88096611 0.89596644 0.48893150 0.64464305 0.00000000 0.77093418 0.77511599 0.80217496 0.78351460 0.80892750 0.82568207 0.74551722 0.75809673 0.79720506 0.80322361 0.97245040 0.77603321 
assem_Mcere               0.19514160 0.15315155 0.28798597 0.74559127 0.76581922 1.04194874 1.03054563 1.02087608 1.03720144 0.67719852 0.68614310 0.66880599 0.67552584 0.69394672 0.70382339 0.74934883 0.69569851 0.55874229 0.37318459 0.36411347 0.45914804 0.38042891 0.46081906 0.53991885 0.37077509 0.55881721 0.34912586 0.31743210 0.41764974 0.27004874 0.29823006 0.03025259 0.30343754 0.66654131 0.06836410 0.27641517 0.27092040 0.56709230 0.51221134 0.52877810 0.45109695 0.49032952 0.38504419 0.31112901 0.06744402 0.30096417 0.35177518 0.46844181 0.37397273 0.57085705 0.44815273 0.53191238 0.37303743 0.28196609 0.83378267 0.83529153 0.48143959 0.46492769 0.85753742 0.91489549 0.77584587 0.72928760 0.77093418 0.00000000 0.29922361 0.28933612 0.29873068 0.30907015 0.55946095 0.04767244 0.28889902 0.30027899 0.30918157 0.92661202 0.30370880 
assem_Nbene               0.32488210 0.29892685 0.33615621 0.76349620 0.78331568 1.06453691 1.05793217 1.05509979 1.04262346 0.71007816 0.70915360 0.71745589 0.71744399 0.70848964 0.70652078 0.76179942 0.70611388 0.59803994 0.41857199 0.39943614 0.51010896 0.40703427 0.51119011 0.58922049 0.41619013 0.58255396 0.40719469 0.11581558 0.46200787 0.33061299 0.07299493 0.29584832 0.06139912 0.68226439 0.28990798 0.33333221 0.33289653 0.59472382 0.54990482 0.57115008 0.50441114 0.55072309 0.42684357 0.08539529 0.28859088 0.06711888 0.39350275 0.51394557 0.41160454 0.59603957 0.50359095 0.57334241 0.42124160 0.36651340 0.83706687 0.82888557 0.52858224 0.50178123 0.87617771 0.93610889 0.78341819 0.73283611 0.77511599 0.29922361 0.00000000 0.05644749 0.05745731 0.06147664 0.60670679 0.30097359 0.05990309 0.05968142 0.06132122 0.91713398 0.07098266 
assem_Nblan               0.32469441 0.29595743 0.33526826 0.78835566 0.78606976 1.09823594 1.06440730 1.07565433 1.05577981 0.71969799 0.73418689 0.72578002 0.71942036 0.71160885 0.72982302 0.79804101 0.71023357 0.60693782 0.42531149 0.40591310 0.51403818 0.41864533 0.51856489 0.58926861 0.42443361 0.60078672 0.41309697 0.11565793 0.46330101 0.32637890 0.07905019 0.29604119 0.06057546 0.68706877 0.28874789 0.33293419 0.33211112 0.61341725 0.55210054 0.57865967 0.50500421 0.55212147 0.43738521 0.08697101 0.28841215 0.06408911 0.39947022 0.51651706 0.42475043 0.61589697 0.50187131 0.57703415 0.42819583 0.37073143 0.86743386 0.85462423 0.53222624 0.51002700 0.91304031 0.96539938 0.82517467 0.75100109 0.80217496 0.28933612 0.05644749 0.00000000 0.05436580 0.06161484 0.60175883 0.30006387 0.04979987 0.05058581 0.05224152 0.91404889 0.06571351 
assem_Nmaig               0.31943759 0.29328654 0.33093656 0.78284705 0.78287086 1.08330645 1.04556901 1.05834764 1.03538485 0.71208994 0.71971764 0.71815381 0.72102909 0.71988803 0.70853660 0.79134363 0.71922685 0.60032659 0.42243134 0.40297548 0.51017613 0.41611711 0.51214650 0.58287293 0.42154932 0.59058517 0.41268759 0.12158293 0.46391161 0.33101584 0.07917684 0.29269065 0.06027245 0.68368738 0.28629614 0.33603531 0.33508789 0.60112063 0.54513540 0.57902272 0.50312682 0.54418053 0.43652313 0.08933927 0.28550581 0.05869235 0.39621590 0.51748637 0.41896290 0.60379516 0.50169599 0.57322407 0.42574507 0.35925314 0.84727616 0.84971235 0.52799263 0.50188988 0.88404980 0.93450372 0.80281773 0.74829606 0.78351460 0.29873068 0.05745731 0.05436580 0.00000000 0.06009490 0.59490963 0.29723999 0.04989373 0.05475964 0.05724366 0.91403450 0.06169022 
assem_Npoly               0.32613005 0.30244735 0.34441642 0.79845042 0.80799837 1.09867813 1.05247243 1.05876256 1.04999991 0.73807754 0.74883848 0.73411993 0.73922069 0.74800238 0.74778747 0.82265837 0.74294943 0.61150958 0.43372512 0.41128486 0.52290418 0.42058811 0.52300051 0.60428520 0.43295259 0.60527950 0.41739337 0.11179352 0.47515536 0.34314011 0.07459132 0.30499232 0.00130338 0.71050487 0.29881274 0.34664287 0.34449995 0.61660049 0.56408504 0.58743215 0.51403352 0.55758548 0.44598780 0.08583185 0.29766019 0.06052100 0.40622218 0.52461413 0.42928485 0.62044273 0.51423648 0.58732781 0.43384146 0.37794135 0.87013892 0.90342281 0.53483709 0.51277618 0.91587466 0.96366840 0.82319892 0.76728778 0.80892750 0.30907015 0.06147664 0.06161484 0.06009490 0.00000000 0.61998903 0.30995578 0.05673041 0.06211515 0.06128793 0.95174568 0.06941754 
assem_Npotu               0.52318791 0.51227246 0.55370641 0.81785471 0.75267434 0.95727291 0.94391415 0.93477900 0.93308591 0.61289840 0.62154360 0.60413663 0.59627295 0.69410045 0.70115573 0.83704824 0.69459590 0.67067743 0.60233078 0.51845577 0.54897280 0.57119684 0.56973259 0.15590841 0.59659136 0.58502266 0.50919774 0.60388634 0.48058584 0.57365179 0.56635260 0.53755297 0.57290425 0.61343275 0.52849580 0.57710420 0.57519574 0.60295857 0.62711752 0.65508562 0.55033906 0.36328477 0.61585507 0.59035077 0.52706212 0.56630023 0.54827081 0.53112495 0.60491540 0.60464557 0.55046325 0.24341565 0.59857117 0.53179181 0.87275671 0.92605556 0.51844995 0.52373925 0.91557547 1.02393751 0.85603090 0.69960444 0.82568207 0.55946095 0.60670679 0.60175883 0.59490963 0.61998903 0.00000000 0.54436309 0.56631779 0.62948696 0.61983810 0.97531791 0.57218732 
assem_Nsp16475            0.19361034 0.14657532 0.27445572 0.73133721 0.74857745 1.00600934 1.01344782 0.99524688 1.01256407 0.62708295 0.63249709 0.62769695 0.62871532 0.64915078 0.65381082 0.72260941 0.65013348 0.54605306 0.36005888 0.35440678 0.43973480 0.36842737 0.44483408 0.51162978 0.35807067 0.52860108 0.34252582 0.29288115 0.40698956 0.25540730 0.28294095 0.04642011 0.28138143 0.62028032 0.07798057 0.26023868 0.25372364 0.53784884 0.49198292 0.51492906 0.43398636 0.43859137 0.37297244 0.29478129 0.07646559 0.28302871 0.33798973 0.45896629 0.36523224 0.53989743 0.43066225 0.50043367 0.35998056 0.26175599 0.79557633 0.78196256 0.46480389 0.44967547 0.82791010 0.88096502 0.75455292 0.72086149 0.74551722 0.04767244 0.30097359 0.30006387 0.29723999 0.30995578 0.54436309 0.00000000 0.27788725 0.30624555 0.31442425 0.88435607 0.28283337 
assem_Nuirg               0.30173828 0.27288877 0.30723720 0.76865372 0.75069140 0.99472758 1.00218856 0.98521241 0.99370884 0.67491265 0.68125881 0.67820443 0.66960340 0.68214451 0.66927327 0.75362971 0.68350234 0.58738052 0.41093420 0.38260565 0.48318381 0.39602762 0.49125615 0.53996165 0.40962531 0.55986090 0.38752595 0.11491465 0.44292231 0.30715771 0.07583599 0.27313336 0.05753050 0.64955270 0.26197090 0.31398398 0.31215815 0.57379050 0.53057951 0.56116214 0.48119730 0.50192270 0.42199264 0.08417384 0.26082306 0.05856763 0.38074203 0.48874796 0.41111846 0.57558856 0.48113598 0.52526371 0.41135143 0.33230133 0.81547688 0.82652490 0.50492102 0.48603161 0.83793091 0.90030803 0.78481615 0.71248194 0.75809673 0.28889902 0.05990309 0.04979987 0.04989373 0.05673041 0.56631779 0.27788725 0.00000000 0.05554859 0.05662559 0.90564291 0.06148129 
assem_NviriM101           0.33045485 0.30783768 0.34226762 0.77704407 0.79147105 1.10836569 1.06641295 1.07990310 1.05601352 0.74704306 0.76289258 0.74243514 0.75602220 0.73515463 0.74391316 0.79713184 0.73210431 0.61352005 0.43325267 0.41277857 0.52579840 0.42626558 0.53013857 0.61192880 0.43137296 0.61355685 0.42112910 0.12123164 0.47662477 0.34543023 0.08264775 0.30305277 0.06126810 0.71639132 0.29813936 0.35211619 0.34812268 0.62263177 0.56677763 0.59488956 0.51818104 0.56309631 0.44751850 0.09289739 0.29789476 0.06116402 0.40745106 0.52924411 0.42647397 0.62489832 0.51698135 0.59387755 0.43378399 0.37799473 0.85266296 0.86152532 0.54339626 0.51432015 0.91076317 0.96858118 0.79446143 0.74770662 0.79720506 0.30027899 0.05968142 0.05058581 0.05475964 0.06211515 0.62948696 0.30624555 0.05554859 0.00000000 0.00486181 0.93009154 0.06696827 
assem_NviriM226           0.33323157 0.31077319 0.34932278 0.81502958 0.79115014 1.06187991 1.04922839 1.03850740 1.06895931 0.74097422 0.74560652 0.73577531 0.74455682 0.75142851 0.73546350 0.80959507 0.74687586 0.62211248 0.43637328 0.41520232 0.53269757 0.42835617 0.53299979 0.61175316 0.43491480 0.60739524 0.42500783 0.12086342 0.47881219 0.35070124 0.08337918 0.30904972 0.06133979 0.71161494 0.30423173 0.35861978 0.35248092 0.61929615 0.56978790 0.59695154 0.52331517 0.56628137 0.44743359 0.09370329 0.30305468 0.06076513 0.40967789 0.53560066 0.43383086 0.62027165 0.52231419 0.59240920 0.43686532 0.38754464 0.86839501 0.88478293 0.54616848 0.51667569 0.89452804 0.95327616 0.80211002 0.74585470 0.80322361 0.30918157 0.06132122 0.05224152 0.05724366 0.06128793 0.61983810 0.31442425 0.05662559 0.00486181 0.00000000 0.94345408 0.06746139 
assem_Salvi               0.91836714 0.91684547 0.90656391 0.98447621 0.95782465 1.25683568 1.28322837 1.26435281 1.28039048 0.91294258 0.92004193 0.92462941 0.93601418 0.97505595 0.96251699 0.96807958 0.97963655 0.81234217 0.82818996 0.85384742 0.82534205 0.85386173 0.81064778 0.96002109 0.83326828 0.84849268 0.88876733 0.89286954 0.82996007 0.85263788 0.90650451 0.87681241 0.90025235 0.85009872 0.88212939 0.85623807 0.85450011 0.84557663 0.82731453 0.81015743 0.82068711 0.91277872 0.85494048 0.93390418 0.87956177 0.89761498 0.85602409 0.85281027 0.81561067 0.84851579 0.82006392 0.95766181 0.84123527 0.87582378 0.69429901 0.95820279 0.80960619 0.77736095 0.90309854 0.92012251 0.96917374 0.99668551 0.97245040 0.92661202 0.91713398 0.91404889 0.91403450 0.95174568 0.97531791 0.88435607 0.90564291 0.93009154 0.94345408 0.00000000 0.90119000 
gonorrhoeae_clean         0.31119174 0.28019100 0.31445804 0.76580541 0.76708830 1.02603916 1.01449227 1.01185080 1.01690689 0.67116054 0.68261567 0.67599223 0.67134265 0.67554353 0.67937756 0.76441590 0.67828079 0.58195218 0.41086645 0.38641734 0.47940757 0.39586144 0.48600180 0.55141538 0.40919206 0.56281623 0.39110929 0.12956055 0.44225847 0.31047350 0.07779102 0.27867058 0.06684834 0.64243930 0.26993700 0.31828635 0.31484317 0.57483319 0.52263918 0.55264967 0.47429075 0.49705036 0.42403193 0.08710411 0.26934288 0.04996887 0.37764151 0.49315717 0.41483098 0.57559064 0.47210515 0.53714043 0.41085418 0.33684632 0.81141520 0.80904489 0.50904389 0.48627233 0.84410455 0.91084735 0.78082568 0.73395492 0.77603321 0.30370880 0.07098266 0.06571351 0.06169022 0.06941754 0.57218732 0.28283337 0.06148129 0.06696827 0.06746139 0.90119000 0.00000000 
