# Supplementary material for: Evolution of longitudinal division in multicellular bacteria of the Neisseriaceae family
Source: Nat Commun. 2022 Aug 22;13:4853. doi: 10.1038/s41467-022-32260-w (PMC9395523; doi:10.1038/s41467-022-32260-w)
Supplement: Supplementary file 17 — Supplementary Data 6 [file 41467_2022_32260_MOESM17_ESM.zip › Supplementary Data 6/RapZ_75G.aln.mldist]

64
29535_AP671_00559               0.0000000 0.0667818 0.0072378 0.9574191 0.0998814 0.8793593 0.1075895 0.2223564 0.2954128 1.2636874 1.5986695 1.6153226 1.5027254 1.5777753 1.8203835 1.7990518 1.7521624 1.7037052 0.2292804 0.9037141 0.9708522 0.6918195 0.8928102 0.3880031 0.2487793 0.2869026 0.3771779 0.2239270 0.3951954 0.9710941 0.2576533 0.4306371 0.1908023 0.2738677 0.3882914 0.1295469 0.2551990 0.0956458 0.2238158 1.3584725 0.0998814 0.1395309 0.1373426 0.4271639 0.3731632 0.4303745 0.3989088 0.6075789 0.2414553 0.2639714 0.2363063 0.2198089 0.4392202 0.2465007 0.4262902 0.4202173 0.6179193 0.2753065 0.2469135 0.9793968 0.3348007 0.3119853 1.2731063 1.1543956 
29537_AP862_01184               0.0667818 0.0000000 0.0748692 0.9716247 0.0700586 0.8751726 0.0776440 0.1916481 0.2573079 1.2091107 1.5798192 1.6287250 1.4618443 1.5575371 1.8548273 1.8587397 1.7849366 1.7148306 0.1981795 0.8678811 0.9495736 0.7086947 0.8724024 0.3634549 0.2436480 0.2664313 0.3757012 0.2111556 0.3939575 0.9822986 0.2513515 0.4214713 0.2001156 0.2320583 0.3947430 0.1194161 0.2319705 0.0659953 0.1906125 1.3700378 0.0700586 0.1293692 0.1255021 0.4040078 0.3319266 0.4097811 0.4155886 0.6056825 0.2208221 0.2477288 0.2030217 0.1994377 0.4078458 0.2412936 0.4032114 0.4244788 0.6241124 0.2653453 0.2417081 0.9744881 0.3268887 0.3296425 1.2469886 1.1630719 
463_01522                       0.0072378 0.0748692 0.0000000 0.9605099 0.1082099 0.8911899 0.1159242 0.2290173 0.3030213 1.2642275 1.5836558 1.6304481 1.4886735 1.5924873 1.8278870 1.8063768 1.7592511 1.7104934 0.2360546 0.9005705 0.9676504 0.7074710 0.8897015 0.3956523 0.2438033 0.2835282 0.3761250 0.2335690 0.3969543 0.9835281 0.2526179 0.4344833 0.1964328 0.2812740 0.3839188 0.1337501 0.2624772 0.1039421 0.2306413 1.3634668 0.1082099 0.1437976 0.1461222 0.4309785 0.3813958 0.4324410 0.4006254 0.6110977 0.2365357 0.2712066 0.2432885 0.2149668 0.4314569 0.2414693 0.4300924 0.4220234 0.6274518 0.2747800 0.2418803 0.9798636 0.3401978 0.3173391 1.2751562 1.1478172 
assem_Kking_01755               0.9574191 0.9716247 0.9605099 0.0000000 0.9057485 0.9669708 0.9204628 0.9695480 1.0675710 1.1915381 1.9700013 1.7179575 1.7944737 1.7122567 1.8303953 1.8462466 1.7973569 1.8737350 0.9731512 0.7622316 0.2699791 0.6094274 0.7728424 0.8976310 0.8556641 0.9953846 0.8139173 0.8821842 0.8705083 1.0020473 0.8339919 0.9395588 0.9749502 0.9930808 0.8706082 0.9479446 0.9666508 0.9172803 0.9926433 1.4710965 0.9057485 0.9129504 0.9075304 0.9240508 0.9364637 0.9434659 0.8091164 0.8376938 0.8655477 0.9923239 0.9630539 0.8942704 0.9515775 0.8662933 0.9301519 0.8683250 0.9881307 0.8880757 0.8758802 1.0597753 0.9280062 0.8711025 1.3914886 1.3584169 
assem_Mcere_01729               0.0998814 0.0700586 0.1082099 0.9057485 0.0000000 0.9019889 0.0181244 0.2114729 0.2763021 1.1998237 1.6539859 1.6666803 1.5429382 1.6089234 1.7837108 1.7877943 1.7168241 1.6523025 0.2119002 0.8979444 0.9062119 0.7204881 0.8722932 0.3698769 0.2105837 0.2712591 0.3843728 0.2126132 0.3924199 1.0193994 0.2203749 0.4516902 0.2254575 0.2594348 0.3777967 0.0968685 0.2600558 0.0035686 0.2163119 1.3225796 0.0000010 0.1016660 0.0936688 0.4302394 0.3357337 0.4061209 0.3803172 0.6200085 0.2269885 0.2677598 0.2278715 0.1738549 0.4356477 0.2159592 0.4293494 0.4234989 0.6189257 0.2620453 0.2149711 0.9854397 0.3685315 0.3014435 1.2112546 1.2098647 
assem_Npotu_00819               0.8793593 0.8751726 0.8911899 0.9669708 0.9019889 0.0000000 0.9208210 0.9657035 0.9880496 1.3611754 1.7995982 1.5754296 1.6251497 1.5302920 1.9085428 1.8793928 1.8662501 1.7183658 0.9522390 1.1450196 0.9730761 1.0054341 1.1045049 0.8539606 0.8457997 0.8280591 0.8435608 0.8455702 0.8832576 0.1946229 0.8410530 0.8773551 0.8418151 0.9270499 0.8314804 0.8350698 0.9503329 0.9136308 0.9375505 1.6416330 0.9019889 0.8241899 0.8524862 0.8997605 0.8413527 0.9601006 0.8479505 0.7722701 0.8456413 0.9248613 0.9119330 0.8490868 0.8830867 0.8281917 0.9000638 0.8833350 0.5602601 0.9146793 0.8636761 1.3201429 0.8746167 0.8592075 1.4371566 1.5238356 
assem_Nsp16475_01039            0.1075895 0.0776440 0.1159242 0.9204628 0.0181244 0.9208210 0.0000000 0.2160346 0.2812905 1.2382361 1.6091869 1.6242565 1.5011207 1.5680849 1.7876496 1.7917226 1.7206165 1.6820188 0.2268012 0.8981067 0.9220556 0.7006042 0.8724586 0.3868867 0.2256743 0.2674076 0.3706430 0.2314553 0.3886296 1.0411254 0.2357213 0.4623910 0.2125693 0.2643324 0.3628742 0.1132809 0.2650139 0.0144603 0.2209751 1.3287114 0.0181244 0.1182136 0.1102357 0.4406581 0.3457722 0.3948949 0.3930504 0.6063030 0.2237385 0.2726558 0.2325966 0.1919647 0.4188711 0.2350809 0.4397379 0.4194518 0.6485795 0.2820698 0.2340914 0.9667277 0.3483793 0.3165044 1.2040956 1.2140947 
assem_Nuirg_00602               0.2223564 0.1916481 0.2290173 0.9695480 0.2114729 0.9657035 0.2160346 0.0000000 0.0488075 1.1303384 1.6565776 1.5524196 1.5501254 1.5154987 1.9854797 1.9685741 1.9096617 1.9354318 0.0184096 0.8942955 0.9514597 0.7533062 0.8756921 0.4411819 0.3346637 0.3701236 0.4827714 0.3301542 0.4665934 0.9692591 0.3365859 0.5181779 0.3202190 0.0913137 0.4732775 0.2212812 0.0806577 0.2063542 0.0458186 1.5041360 0.2114729 0.2281996 0.2155740 0.5512470 0.4040250 0.5126645 0.4808323 0.6248110 0.3316824 0.0703942 0.0457340 0.2880175 0.4833962 0.3261719 0.5440101 0.5035670 0.7078012 0.3122252 0.3251612 0.9690517 0.4392703 0.3958534 1.2395966 1.1534271 
assem_NviriM226_00152           0.2954128 0.2573079 0.3030213 1.0675710 0.2763021 0.9880496 0.2812905 0.0488075 0.0000000 1.2825037 1.7958431 1.6921878 1.7074359 1.6454605 2.1545545 2.1131346 2.0722996 2.0439985 0.0639392 0.9778828 1.0434082 0.8421698 0.9765141 0.5224982 0.4054864 0.4614857 0.5738036 0.4055492 0.5658160 1.0841309 0.4066947 0.6134832 0.4093219 0.1202277 0.5703730 0.2949908 0.1305818 0.2706094 0.0868134 1.6015711 0.2763021 0.3030071 0.2880249 0.6498786 0.4907379 0.5960108 0.5726204 0.7026637 0.4011563 0.0997102 0.0867034 0.3611756 0.5716352 0.3953469 0.6415785 0.5993212 0.7565843 0.3753278 0.3928689 1.0865546 0.5394975 0.4821156 1.3476826 1.2728163 
assem_Salvi_02026               1.2636874 1.2091107 1.2642275 1.1915381 1.1998237 1.3611754 1.2382361 1.1303384 1.2825037 0.0000000 1.8898735 2.0072057 1.8887982 1.9057384 1.6435077 1.6004896 1.5716032 1.5884633 1.1640284 1.1973457 1.1584219 1.0600015 1.1754420 1.0581827 1.2437396 1.1028090 1.0091638 1.1418157 0.9780536 1.3648958 1.1932771 1.1380727 1.2583746 1.2018946 1.0377828 1.2050543 1.1751460 1.1971235 1.1941362 1.3117244 1.1998237 1.1903835 1.2098609 1.1424284 1.1206997 1.0736843 1.0172259 1.0761024 1.2095773 1.1645186 1.1828546 1.2000655 1.0622144 1.1978092 1.1506758 0.9927709 1.2464075 1.2019135 1.2059991 0.6112219 1.1052957 1.1113661 1.2773882 1.2631663 
Crenobacter_cavernae_00322      1.5986695 1.5798192 1.5836558 1.9700013 1.6539859 1.7995982 1.6091869 1.6565776 1.7958431 1.8898735 0.0000000 0.7460444 0.1047012 0.7486202 2.0570656 2.0682222 2.0023282 2.0394754 1.7078358 1.5393346 2.0332271 1.5550652 1.5592017 1.7059603 1.7344865 1.7088609 1.7002865 1.8215121 1.6939621 2.0044078 1.7395852 1.6119564 1.6204961 1.7438488 1.7003841 1.6278665 1.6851875 1.6330344 1.6974816 1.9071555 1.6539859 1.6333288 1.5980580 1.6401058 1.9511004 1.6617032 1.6719294 1.7046874 1.7231177 1.6993639 1.6710725 1.7011397 1.7194830 1.6654070 1.5864002 1.6323681 1.5878287 1.8005082 1.7254002 1.7823582 1.6645094 1.6863427 1.5565926 1.4857780 
Crenobacter_intestini_02254     1.6153226 1.6287250 1.6304481 1.7179575 1.6666803 1.5754296 1.6242565 1.5524196 1.6921878 2.0072057 0.7460444 0.0000000 0.7215320 0.0463450 2.1568476 2.1657991 2.1502077 2.1022810 1.6346817 1.4461356 1.8253766 1.4240816 1.4823876 1.7032820 1.7133160 1.6429829 1.5740058 1.7080738 1.6159433 1.6160817 1.7372136 1.6267975 1.5976493 1.6059933 1.6132587 1.6631943 1.5779077 1.6459410 1.6084263 1.8012614 1.6666803 1.6245549 1.6144579 1.6061605 1.8186703 1.6604621 1.7040408 1.5212105 1.6855446 1.5424543 1.5870576 1.7297163 1.6689305 1.6819158 1.5641749 1.6129692 1.5198520 1.7411890 1.7371852 1.6987287 1.6704595 1.6323625 1.6286776 1.5144283 
Crenobacter_luteus_00102        1.5027254 1.4618443 1.4886735 1.7944737 1.5429382 1.6251497 1.5011207 1.5501254 1.7074359 1.8887982 0.1047012 0.7215320 0.0000000 0.7377251 2.0683553 2.0796014 2.0129608 1.9950029 1.5979045 1.4553383 1.8835460 1.5047870 1.4631936 1.6175051 1.5846886 1.6262987 1.5751778 1.6214621 1.5528435 1.7594122 1.5888380 1.5189332 1.4643604 1.6377364 1.5462352 1.5286788 1.5982224 1.5235873 1.5929689 1.8611286 1.5429382 1.5337632 1.4777679 1.5405646 1.7834941 1.5967082 1.5476043 1.5262594 1.5901383 1.6047506 1.5723173 1.5709594 1.5776239 1.5208711 1.4897397 1.5013714 1.4600476 1.6460775 1.5756487 1.6457446 1.4428678 1.5935384 1.5439097 1.4590267 
Crenobacter_sedimenti_01792     1.5777753 1.5575371 1.5924873 1.7122567 1.6089234 1.5302920 1.5680849 1.5154987 1.6454605 1.9057384 0.7486202 0.0463450 0.7377251 0.0000000 2.1295171 2.1384268 2.0654860 2.0886393 1.5621571 1.4412766 1.7922475 1.4610356 1.4813400 1.6502173 1.6954925 1.6437521 1.5392150 1.6100924 1.5993653 1.5880601 1.7190763 1.6526681 1.5631762 1.5399536 1.5966930 1.6271790 1.5131264 1.5890460 1.5373589 1.7619804 1.6089234 1.5893146 1.5691476 1.6316970 1.7443127 1.5987948 1.6660032 1.5134360 1.6331689 1.4740796 1.5169744 1.7117835 1.6166343 1.6645015 1.5892249 1.5770936 1.4638760 1.7609707 1.6959367 1.7041322 1.6173177 1.5832568 1.5830224 1.4718406 
Eikenella_corrodens_01949       1.8203835 1.8548273 1.8278870 1.8303953 1.7837108 1.9085428 1.7876496 1.9854797 2.1545545 1.6435077 2.0570656 2.1568476 2.0683553 2.1295171 0.0000000 0.0627150 0.0297249 0.1781323 2.0743309 1.7341718 1.9289309 1.6250787 1.7356741 1.7629597 1.6728907 1.7999121 1.4767118 1.8548730 1.5028749 1.9779511 1.6399429 1.7298114 1.7479459 2.0047141 1.5256298 1.7959376 2.0562765 1.7610551 2.1093050 0.6240093 1.7837108 1.7680885 1.7179476 1.7342943 1.8275574 1.5999446 1.5000631 1.5080400 1.6686304 2.0196199 2.0734168 1.6584575 1.5662723 1.6736861 1.7309012 1.5014426 1.6790161 1.8676160 1.6468481 1.5532480 1.5825007 1.5827774 1.8124451 1.8035568 
Eikenella_exigua_00891          1.7990518 1.8587397 1.8063768 1.8462466 1.7877943 1.8793928 1.7917226 1.9685741 2.1131346 1.6004896 2.0682222 2.1657991 2.0796014 2.1384268 0.0627150 0.0000000 0.0624143 0.1968041 2.0563438 1.7632279 1.9302772 1.6702000 1.7647095 1.7616767 1.6544078 1.7570714 1.4762504 1.8151621 1.4988072 1.9495279 1.6219109 1.7313777 1.7310424 2.0143709 1.5213879 1.7942648 2.0384280 1.7651876 2.0908919 0.6436627 1.7877943 1.7573519 1.6998828 1.7358368 1.8318200 1.5767324 1.4960082 1.4936519 1.6501882 2.0355771 2.0553960 1.6401626 1.5616694 1.6551755 1.7347657 1.4973745 1.6690327 1.8351820 1.6286970 1.5128697 1.5623041 1.5699143 1.7869924 1.8096743 
Eikenella_halliae_02383         1.7521624 1.7849366 1.7592511 1.7973569 1.7168241 1.8662501 1.7206165 1.9096617 2.0722996 1.5716032 2.0023282 2.1502077 2.0129608 2.0654860 0.0297249 0.0624143 0.0000000 0.1795944 1.9946901 1.6749397 1.8989221 1.6127147 1.6787352 1.7224417 1.6330339 1.7606715 1.4362496 1.7706963 1.4617529 1.9347873 1.6007768 1.7243622 1.7068106 1.9345647 1.4839367 1.7511168 1.9836521 1.6951505 2.0281307 0.6273127 1.7168241 1.7239686 1.6758953 1.7312316 1.7690019 1.5434170 1.4589271 1.5042760 1.6266356 1.9422580 1.9936103 1.6188813 1.5456214 1.6243420 1.7301482 1.4602471 1.6541595 1.8275796 1.5855981 1.5612169 1.5510323 1.5472792 1.7761874 1.7442889 
Eikenella_longinqua_01600       1.7037052 1.7148306 1.7104934 1.8737350 1.6523025 1.7183658 1.6820188 1.9354318 2.0439985 1.5884633 2.0394754 2.1022810 1.9950029 2.0886393 0.1781323 0.1968041 0.1795944 0.0000000 2.0221165 1.7241629 1.9960138 1.5890581 1.7641112 1.7226274 1.6625950 1.7257135 1.4654959 1.7224879 1.5613546 1.8733450 1.6330910 1.6390359 1.6737344 1.9305329 1.5259228 1.6781704 1.9794524 1.6315604 2.0294984 0.5799568 1.6523025 1.6522474 1.6291266 1.6433204 1.6661793 1.5839026 1.5067031 1.5186292 1.6216539 1.9424872 1.9791211 1.6077459 1.5721936 1.5986385 1.6399325 1.5430723 1.6308425 1.7418031 1.5791982 1.4911201 1.6316472 1.5148497 1.7424463 1.7649951 
gonorrhoeae_clean_00312         0.2292804 0.1981795 0.2360546 0.9731512 0.2119002 0.9522390 0.2268012 0.0184096 0.0639392 1.1640284 1.7078358 1.6346817 1.5979045 1.5621571 2.0743309 2.0563438 1.9946901 2.0221165 0.0000000 0.9292259 0.9521496 0.7686119 0.9100791 0.4446083 0.3355730 0.3711913 0.4945748 0.3186816 0.4782098 0.9855317 0.3374912 0.5194368 0.3331943 0.0871867 0.4850058 0.2217350 0.0765074 0.2169866 0.0419166 1.5373807 0.2119002 0.2286798 0.2160048 0.5524971 0.4070822 0.5253581 0.4781100 0.6553788 0.3445744 0.0663548 0.0418363 0.2887366 0.4759733 0.3270425 0.5452576 0.5157894 0.7009468 0.3257592 0.3260288 0.9896891 0.4503940 0.3929438 1.2536026 1.1679669 
Kingella_bonacorsii_00382       0.9037141 0.8678811 0.9005705 0.7622316 0.8979444 1.1450196 0.8981067 0.8942955 0.9778828 1.1973457 1.5393346 1.4461356 1.4553383 1.4412766 1.7341718 1.7632279 1.6749397 1.7241629 0.9292259 0.0000000 0.8513561 0.5618234 0.0496261 0.9373476 0.8838344 0.8637637 0.8531397 0.8628624 0.8705473 1.0934236 0.8906132 0.8056172 0.9941696 0.9490950 0.8717348 0.8658606 0.9280740 0.8864172 0.9136880 1.4114207 0.8979444 0.8326191 0.8223977 0.8189219 0.9167560 0.9027438 0.9234100 0.8405414 0.8773052 0.9182612 0.8977011 0.8779644 0.8796019 0.8669080 0.8022772 0.8959544 0.9876159 0.9767529 0.9066222 1.1089357 0.9314329 0.8421010 1.2147696 1.1819748 
Kingella_denitrificans_00489    0.9708522 0.9495736 0.9676504 0.2699791 0.9062119 0.9730761 0.9220556 0.9514597 1.0434082 1.1584219 2.0332271 1.8253766 1.8835460 1.7922475 1.9289309 1.9302772 1.8989221 1.9960138 0.9521496 0.8513561 0.0000000 0.6602276 0.8535966 0.8694462 0.8473645 0.8258237 0.8078267 0.8152435 0.8254969 1.0236983 0.8361961 0.8721645 0.9165775 0.9798301 0.8138047 0.8750456 0.9507221 0.9176969 0.9496627 1.5072331 0.9062119 0.8548702 0.8966868 0.8435548 0.8754968 0.9378258 0.7920703 0.9226504 0.8440862 0.9987253 0.9415493 0.8762073 0.8988990 0.8667772 0.8439170 0.8575941 1.0052353 0.8519941 0.8835328 1.1355668 0.8111041 0.8400582 1.3588132 1.3420625 
Kingella_negevensis_00527       0.6918195 0.7086947 0.7074710 0.6094274 0.7204881 1.0054341 0.7006042 0.7533062 0.8421698 1.0600015 1.5550652 1.4240816 1.5047870 1.4610356 1.6250787 1.6702000 1.6127147 1.5890581 0.7686119 0.5618234 0.6602276 0.0000000 0.5559258 0.6745459 0.6799612 0.7114439 0.6461624 0.7065683 0.6970496 1.0712282 0.6704761 0.6733090 0.6945080 0.7683862 0.6531389 0.6766010 0.7495347 0.7120636 0.7295404 1.2563796 0.7204881 0.6338194 0.6409051 0.6745898 0.7182488 0.7340819 0.6974298 0.8237169 0.6699617 0.7522115 0.7365241 0.6650054 0.7131016 0.6679118 0.6532443 0.6927667 0.8951549 0.7241823 0.6902069 0.9203042 0.7230473 0.6814684 1.2107405 1.2300462 
Kingella_oralis_01066           0.8928102 0.8724024 0.8897015 0.7728424 0.8722932 1.1045049 0.8724586 0.8756921 0.9765141 1.1754420 1.5592017 1.4823876 1.4631936 1.4813400 1.7356741 1.7647095 1.6787352 1.7641112 0.9100791 0.0496261 0.8535966 0.5559258 0.0000000 0.8865286 0.8411901 0.8523600 0.8399325 0.8342052 0.8741267 1.0611019 0.8492260 0.8054508 0.9631581 0.9379554 0.8511354 0.8389977 0.9099284 0.8610881 0.8978880 1.4134556 0.8722932 0.8056335 0.7956545 0.8266443 0.8742953 0.8706789 0.9264864 0.8732145 0.8751622 0.9064322 0.8791028 0.8353017 0.8834726 0.8245826 0.8100167 0.9007343 0.9688022 0.9306519 0.8627952 1.0855655 0.9218243 0.8381822 1.1806560 1.1716902 
Narctica_DSMZ103136_00542       0.3880031 0.3634549 0.3956523 0.8976310 0.3698769 0.8539606 0.3868867 0.4411819 0.5224982 1.0581827 1.7059603 1.7032820 1.6175051 1.6502173 1.7629597 1.7616767 1.7224417 1.7226274 0.4446083 0.9373476 0.8694462 0.6745459 0.8865286 0.0000000 0.3070419 0.4399489 0.3614252 0.3885521 0.3185606 0.9654153 0.3221474 0.4203078 0.3710602 0.5004484 0.3258036 0.3300850 0.4963439 0.3762868 0.4580851 1.3851225 0.3698769 0.3362341 0.3428840 0.4069683 0.3811783 0.3851916 0.3189671 0.6018039 0.3227321 0.4942571 0.4736132 0.2897323 0.3397375 0.3135451 0.4110766 0.3253474 0.5242900 0.3962564 0.3169251 0.8859660 0.2633259 0.2248813 1.3774288 1.3937626 
Ndenitrificans_CCUG17229_00875  0.2487793 0.2436480 0.2438033 0.8556641 0.2105837 0.8457997 0.2256743 0.3346637 0.4054864 1.2437396 1.7344865 1.7133160 1.5846886 1.6954925 1.6728907 1.6544078 1.6330339 1.6625950 0.3355730 0.8838344 0.8473645 0.6799612 0.8411901 0.3070419 0.0000000 0.3175534 0.3378154 0.2447706 0.3356682 0.9702905 0.0295153 0.4364983 0.2760176 0.3735404 0.3315554 0.1757754 0.3993238 0.2156169 0.3526491 1.3808295 0.2105837 0.1809718 0.1824432 0.4308563 0.3479718 0.4296146 0.3123059 0.5937021 0.0734552 0.3911874 0.3660313 0.0533407 0.4068928 0.0412375 0.4322295 0.3422197 0.5872946 0.3163216 0.0451022 0.9922702 0.3048097 0.2619787 1.3312157 1.2136022 
Ndenitrificans_DSMZ17675_00690  0.2869026 0.2664313 0.2835282 0.9953846 0.2712591 0.8280591 0.2674076 0.3701236 0.4614857 1.1028090 1.7088609 1.6429829 1.6262987 1.6437521 1.7999121 1.7570714 1.7606715 1.7257135 0.3711913 0.8637637 0.8258237 0.7114439 0.8523600 0.4399489 0.3175534 0.0000000 0.3991446 0.1831030 0.3911431 0.9123419 0.2964999 0.5050654 0.2966679 0.4302373 0.3949836 0.2493354 0.4321462 0.2768423 0.3906235 1.3502338 0.2712591 0.2673404 0.2558506 0.5128350 0.3585776 0.4283346 0.4081656 0.6437435 0.3283922 0.4299874 0.3811490 0.2904515 0.4372781 0.2977137 0.5109350 0.4065310 0.6436767 0.2769791 0.2988201 1.0377925 0.4079327 0.4048946 1.2925187 1.2000932 
Ndumasiana_DSMZ104677_00450     0.3771779 0.3757012 0.3761250 0.8139173 0.3843728 0.8435608 0.3706430 0.4827714 0.5738036 1.0091638 1.7002865 1.5740058 1.5751778 1.5392150 1.4767118 1.4762504 1.4362496 1.4654959 0.4945748 0.8531397 0.8078267 0.6461624 0.8399325 0.3614252 0.3378154 0.3991446 0.0000000 0.3647591 0.1674909 0.9336885 0.3310497 0.4511068 0.3955058 0.5118372 0.1157285 0.3449489 0.4939518 0.3779662 0.4834554 1.2125157 0.3843728 0.3455552 0.3464336 0.4297622 0.3966618 0.1841570 0.1583090 0.5637656 0.3392080 0.5295239 0.4885059 0.3242159 0.1859397 0.3155206 0.4311394 0.1739739 0.7290080 0.3947716 0.3334235 0.8504916 0.3018709 0.3006601 1.2256633 1.2435439 
Neisseria_animalis_01580        0.2239270 0.2111556 0.2335690 0.8821842 0.2126132 0.8455702 0.2314553 0.3301542 0.4055492 1.1418157 1.8215121 1.7080738 1.6214621 1.6100924 1.8548730 1.8151621 1.7706963 1.7224879 0.3186816 0.8628624 0.8152435 0.7065683 0.8342052 0.3885521 0.2447706 0.1831030 0.3647591 0.0000000 0.3418863 0.9361830 0.2548176 0.4780911 0.2472924 0.3760576 0.3629540 0.1997663 0.3791830 0.2176704 0.3385972 1.4072402 0.2126132 0.2097351 0.2005809 0.4601209 0.3137810 0.4188521 0.3467685 0.5655806 0.2613161 0.3764058 0.3505655 0.2303924 0.4100430 0.2433099 0.4591533 0.3547444 0.5792157 0.2321457 0.2477896 0.9880177 0.3214615 0.3395713 1.3445943 1.2928438 
Neisseria_animaloris_00871      0.3951954 0.3939575 0.3969543 0.8705083 0.3924199 0.8832576 0.3886296 0.4665934 0.5658160 0.9780536 1.6939621 1.6159433 1.5528435 1.5993653 1.5028749 1.4988072 1.4617529 1.5613546 0.4782098 0.8705473 0.8254969 0.6970496 0.8741267 0.3185606 0.3356682 0.3911431 0.1674909 0.3418863 0.0000000 0.9424709 0.3370053 0.4650947 0.3557710 0.5127643 0.1544097 0.3336234 0.4908270 0.3859274 0.4785416 1.2569612 0.3924199 0.3385730 0.3513302 0.4458913 0.3945013 0.2222588 0.0847130 0.5126870 0.3562779 0.5018140 0.4913810 0.3325791 0.2151243 0.3185036 0.4472778 0.0592353 0.6535608 0.3499516 0.3368467 0.8689734 0.2774935 0.2698684 1.2664611 1.2524249 
Neisseria_bacilliformis_01691   0.9710941 0.9822986 0.9835281 1.0020473 1.0193994 0.1946229 1.0411254 0.9692591 1.0841309 1.3648958 2.0044078 1.6160817 1.7594122 1.5880601 1.9779511 1.9495279 1.9347873 1.8733450 0.9855317 1.0934236 1.0236983 1.0712282 1.0611019 0.9654153 0.9702905 0.9123419 0.9336885 0.9361830 0.9424709 0.0000000 0.9538562 0.9725087 0.8876654 0.9689633 0.9559174 0.9429692 0.9774501 1.0322521 0.9775737 1.6947046 1.0193994 0.9304525 0.9654931 0.9889515 0.9293227 1.0097178 0.9218055 0.7561310 0.9845637 0.9800768 0.9651761 0.9816098 1.0313011 0.9420069 0.9889526 0.9403245 0.5769179 0.9496968 0.9993532 1.2926773 0.9657545 0.9231396 1.3155303 1.4248400 
Neisseria_brasiliensis_00006    0.2576533 0.2513515 0.2526179 0.8339919 0.2203749 0.8410530 0.2357213 0.3365859 0.4066947 1.1932771 1.7395852 1.7372136 1.5888380 1.7190763 1.6399429 1.6219109 1.6007768 1.6330910 0.3374912 0.8906132 0.8361961 0.6704761 0.8492260 0.3221474 0.0295153 0.2964999 0.3310497 0.2548176 0.3370053 0.9538562 0.0000000 0.4273427 0.2879045 0.3712386 0.3284226 0.1964465 0.3965097 0.2254993 0.3544020 1.3499408 0.2203749 0.2017730 0.1836062 0.4218390 0.3407640 0.4348606 0.3200545 0.5825690 0.0861538 0.3925418 0.3676435 0.0622640 0.3984332 0.0329981 0.4283276 0.3501145 0.5742139 0.3171091 0.0367806 1.0005112 0.3036346 0.2540777 1.3174669 1.2377095 
Neisseria_canis_01356           0.4306371 0.4214713 0.4344833 0.9395588 0.4516902 0.8773551 0.4623910 0.5181779 0.6134832 1.1380727 1.6119564 1.6267975 1.5189332 1.6526681 1.7298114 1.7313777 1.7243622 1.6390359 0.5194368 0.8056172 0.8721645 0.6733090 0.8054508 0.4203078 0.4364983 0.5050654 0.4511068 0.4780911 0.4650947 0.9725087 0.4273427 0.0000000 0.4767684 0.5743329 0.4601583 0.3864473 0.5694310 0.4587617 0.5152794 1.3692490 0.4516902 0.3871285 0.3890010 0.0321565 0.4779595 0.5070500 0.4451497 0.6104464 0.4529235 0.5526043 0.5238667 0.4074639 0.4909878 0.4146743 0.0399945 0.4607759 0.6664008 0.4945165 0.4359126 0.9425569 0.4546570 0.4343640 1.4002759 1.2335112 
Neisseria_chenwenguii_02159     0.1908023 0.2001156 0.1964328 0.9749502 0.2254575 0.8418151 0.2125693 0.3202190 0.4093219 1.2583746 1.6204961 1.5976493 1.4643604 1.5631762 1.7479459 1.7310424 1.7068106 1.6737344 0.3331943 0.9941696 0.9165775 0.6945080 0.9631581 0.3710602 0.2760176 0.2966679 0.3955058 0.2472924 0.3557710 0.8876654 0.2879045 0.4767684 0.0000000 0.3693333 0.3547886 0.1851883 0.3739901 0.2204197 0.3374335 1.4052739 0.2254575 0.1965710 0.2141263 0.4763521 0.3778385 0.4007337 0.3801589 0.5681927 0.2518528 0.3702949 0.3596009 0.2432595 0.4038977 0.2670714 0.4833766 0.3790073 0.5696505 0.2624537 0.2724670 1.0074066 0.3250521 0.3211291 1.2835929 1.2758159 
Neisseria_cinerea_00366         0.2738677 0.2320583 0.2812740 0.9930808 0.2594348 0.9270499 0.2643324 0.0913137 0.1202277 1.2018946 1.7438488 1.6059933 1.6377364 1.5399536 2.0047141 2.0143709 1.9345647 1.9305329 0.0871867 0.9490950 0.9798301 0.7683862 0.9379554 0.5004484 0.3735404 0.4302373 0.5118372 0.3760576 0.5127643 0.9689633 0.3712386 0.5743329 0.3693333 0.0000000 0.5134146 0.2736668 0.0588246 0.2538685 0.0782590 1.5413806 0.2594348 0.2634984 0.2670671 0.5922822 0.4181647 0.5635788 0.5241558 0.6527484 0.3670644 0.0449814 0.0697280 0.3248943 0.5423925 0.3499995 0.5845642 0.5488128 0.7538526 0.3814552 0.3690286 1.0371744 0.4906217 0.4421808 1.2315808 1.1696277 
Neisseria_dentiae_01539         0.3882914 0.3947430 0.3839188 0.8706082 0.3777967 0.8314804 0.3628742 0.4732775 0.5703730 1.0377828 1.7003841 1.6132587 1.5462352 1.5966930 1.5256298 1.5213879 1.4839367 1.5259228 0.4850058 0.8717348 0.8138047 0.6531389 0.8511354 0.3258036 0.3315554 0.3949836 0.1157285 0.3629540 0.1544097 0.9559174 0.3284226 0.4601583 0.3547886 0.5134146 0.0000000 0.3063044 0.4800446 0.3713928 0.4810759 1.2452562 0.3777967 0.3122223 0.3215925 0.4261317 0.4007341 0.2127309 0.1761318 0.5476922 0.3314435 0.4973033 0.4829323 0.3293513 0.0961218 0.3101981 0.4275305 0.1742073 0.6757698 0.4081847 0.3281788 0.8958752 0.2912092 0.2746782 1.1969986 1.2588133 
Neisseria_flavescens_01133      0.1295469 0.1194161 0.1337501 0.9479446 0.0968685 0.8350698 0.1132809 0.2212812 0.2949908 1.2050543 1.6278665 1.6631943 1.5286788 1.6271790 1.7959376 1.7942648 1.7511168 1.6781704 0.2217350 0.8658606 0.8750456 0.6766010 0.8389977 0.3300850 0.1757754 0.2493354 0.3449489 0.1997663 0.3336234 0.9429692 0.1964465 0.3864473 0.1851883 0.2736668 0.3063044 0.0000000 0.2783980 0.1011132 0.2451864 1.3307887 0.0968685 0.0147991 0.0345208 0.3846959 0.3376407 0.3656668 0.3307995 0.6092954 0.1999560 0.2658678 0.2546544 0.1634124 0.3623126 0.1827992 0.3861066 0.3446131 0.6307563 0.2560719 0.1929647 0.9459595 0.3101717 0.2704084 1.2660841 1.1775768 
Neisseria_lactamica_00159       0.2551990 0.2319705 0.2624772 0.9666508 0.2600558 0.9503329 0.2650139 0.0806577 0.1305818 1.1751460 1.6851875 1.5779077 1.5982224 1.5131264 2.0562765 2.0384280 1.9836521 1.9794524 0.0765074 0.9280740 0.9507221 0.7495347 0.9099284 0.4963439 0.3993238 0.4321462 0.4939518 0.3791830 0.4908270 0.9774501 0.3965097 0.5694310 0.3739901 0.0588246 0.4800446 0.2783980 0.0000000 0.2544191 0.0718352 1.5303150 0.2600558 0.2680489 0.2716921 0.6004750 0.4542601 0.5439516 0.5051409 0.6539691 0.3949322 0.0592031 0.0551414 0.3555606 0.5157685 0.3747831 0.5926678 0.5289809 0.7455267 0.3780921 0.3945487 1.0258404 0.4754320 0.4319789 1.2513841 1.1916282 
Neisseria_mucosa_01376          0.0956458 0.0659953 0.1039421 0.9172803 0.0035686 0.9136308 0.0144603 0.2063542 0.2706094 1.1971235 1.6330344 1.6459410 1.5235873 1.5890460 1.7610551 1.7651876 1.6951505 1.6315604 0.2169866 0.8864172 0.9176969 0.7120636 0.8610881 0.3762868 0.2156169 0.2768423 0.3779662 0.2176704 0.3859274 1.0322521 0.2254993 0.4587617 0.2204197 0.2538685 0.3713928 0.1011132 0.2544191 0.0000000 0.2110716 1.3059404 0.0035686 0.1059528 0.0979484 0.4371016 0.3417092 0.3993075 0.3865418 0.6114156 0.2218270 0.2621847 0.2225446 0.1786617 0.4287396 0.2210999 0.4361904 0.4167860 0.6275310 0.2674980 0.2201098 0.9728915 0.3621761 0.3073588 1.1956571 1.1945586 
Neisseria_polysacchareae_01643  0.2238158 0.1906125 0.2306413 0.9926433 0.2163119 0.9375505 0.2209751 0.0458186 0.0868134 1.1941362 1.6974816 1.6084263 1.5929689 1.5373589 2.1093050 2.0908919 2.0281307 2.0294984 0.0419166 0.9136880 0.9496627 0.7295404 0.8978880 0.4580851 0.3526491 0.3906235 0.4834554 0.3385972 0.4785416 0.9775737 0.3544020 0.5152794 0.3374335 0.0782590 0.4810759 0.2451864 0.0718352 0.2110716 0.0000000 1.5676773 0.2163119 0.2357995 0.2390227 0.5482618 0.4159809 0.5224843 0.4900625 0.6842118 0.3599612 0.0702555 0.0221635 0.3101732 0.4948993 0.3365680 0.5410556 0.5181995 0.6974445 0.3413888 0.3427591 1.0030476 0.4448947 0.4092994 1.2583418 1.1802705 
Neisseria_shayeganii_00624      1.3584725 1.3700378 1.3634668 1.4710965 1.3225796 1.6416330 1.3287114 1.5041360 1.6015711 1.3117244 1.9071555 1.8012614 1.8611286 1.7619804 0.6240093 0.6436627 0.6273127 0.5799568 1.5373807 1.4114207 1.5072331 1.2563796 1.4134556 1.3851225 1.3808295 1.3502338 1.2125157 1.4072402 1.2569612 1.6947046 1.3499408 1.3692490 1.4052739 1.5413806 1.2452562 1.3307887 1.5303150 1.3059404 1.5676773 0.0000000 1.3225796 1.3269947 1.2475517 1.3553769 1.4464145 1.2933521 1.2906125 1.2294090 1.3490878 1.5330093 1.5506095 1.3520593 1.2977856 1.3511855 1.3461833 1.2827280 1.3605325 1.5554069 1.3003009 1.2549026 1.3265145 1.2853683 1.5159993 1.4630077 
Neisseria_sicca_01417           0.0998814 0.0700586 0.1082099 0.9057485 0.0000010 0.9019889 0.0181244 0.2114729 0.2763021 1.1998237 1.6539859 1.6666803 1.5429382 1.6089234 1.7837108 1.7877943 1.7168241 1.6523025 0.2119002 0.8979444 0.9062119 0.7204881 0.8722932 0.3698769 0.2105837 0.2712591 0.3843728 0.2126132 0.3924199 1.0193994 0.2203749 0.4516902 0.2254575 0.2594348 0.3777967 0.0968685 0.2600558 0.0035686 0.2163119 1.3225796 0.0000000 0.1016660 0.0936688 0.4302394 0.3357337 0.4061209 0.3803172 0.6200085 0.2269885 0.2677598 0.2278715 0.1738549 0.4356477 0.2159592 0.4293494 0.4234989 0.6189257 0.2620453 0.2149711 0.9854397 0.3685315 0.3014435 1.2112546 1.2098647 
Neisseria_subflava2_01154       0.1395309 0.1293692 0.1437976 0.9129504 0.1016660 0.8241899 0.1182136 0.2281996 0.3030071 1.1903835 1.6333288 1.6245549 1.5337632 1.5893146 1.7680885 1.7573519 1.7239686 1.6522474 0.2286798 0.8326191 0.8548702 0.6338194 0.8056335 0.3362341 0.1809718 0.2673404 0.3455552 0.2097351 0.3385730 0.9304525 0.2017730 0.3871285 0.1965710 0.2634984 0.3122223 0.0147991 0.2680489 0.1059528 0.2357995 1.3269947 0.1016660 0.0000000 0.0385123 0.3832358 0.3366166 0.3721133 0.3313884 0.6170957 0.2052565 0.2559704 0.2450447 0.1684764 0.3696718 0.1880982 0.3846363 0.3589989 0.6265916 0.2636519 0.1983174 0.9295184 0.3185578 0.2753999 1.2780824 1.1840623 
Neisseria_subflava_01221        0.1373426 0.1255021 0.1461222 0.9075304 0.0936688 0.8524862 0.1102357 0.2155740 0.2880249 1.2098609 1.5980580 1.6144579 1.4777679 1.5691476 1.7179476 1.6998828 1.6758953 1.6291266 0.2160048 0.8223977 0.8966868 0.6409051 0.7956545 0.3428840 0.1824432 0.2558506 0.3464336 0.2005809 0.3513302 0.9654931 0.1836062 0.3890010 0.2141263 0.2670671 0.3215925 0.0345208 0.2716921 0.0979484 0.2390227 1.2475517 0.0936688 0.0385123 0.0000000 0.3850815 0.3333742 0.3823735 0.3366684 0.5879586 0.1985387 0.2594248 0.2483704 0.1573622 0.3675468 0.1699970 0.3657578 0.3642469 0.6504478 0.2609176 0.1787162 0.9497677 0.3269348 0.2627672 1.1904636 1.1690553 
Neisseria_wadsworthii_01588     0.4271639 0.4040078 0.4309785 0.9240508 0.4302394 0.8997605 0.4406581 0.5512470 0.6498786 1.1424284 1.6401058 1.6061605 1.5405646 1.6316970 1.7342943 1.7358368 1.7312316 1.6433204 0.5524971 0.8189219 0.8435548 0.6745898 0.8266443 0.4069683 0.4308563 0.5128350 0.4297622 0.4601209 0.4458913 0.9889515 0.4218390 0.0321565 0.4763521 0.5922822 0.4261317 0.3846959 0.6004750 0.4371016 0.5482618 1.3553769 0.4302394 0.3832358 0.3850815 0.0000000 0.4554342 0.4997082 0.4330949 0.6155421 0.4384547 0.5998999 0.5570036 0.4119489 0.4838627 0.4092786 0.0069767 0.4507078 0.6715428 0.4755460 0.4302650 0.9154321 0.4569713 0.4320277 1.3350912 1.2044353 
Neisseria_weaveri_01582         0.3731632 0.3319266 0.3813958 0.9364637 0.3357337 0.8413527 0.3457722 0.4040250 0.4907379 1.1206997 1.9511004 1.8186703 1.7834941 1.7443127 1.8275574 1.8318200 1.7690019 1.6661793 0.4070822 0.9167560 0.8754968 0.7182488 0.8742953 0.3811783 0.3479718 0.3585776 0.3966618 0.3137810 0.3945013 0.9293227 0.3407640 0.4779595 0.3778385 0.4181647 0.4007341 0.3376407 0.4542601 0.3417092 0.4159809 1.4464145 0.3357337 0.3366166 0.3333742 0.4554342 0.0000000 0.4404605 0.3823113 0.5808843 0.3635090 0.4276316 0.4274065 0.3331564 0.4228374 0.3359049 0.4583049 0.3944697 0.6011671 0.3584039 0.3363461 0.9456820 0.4140120 0.3480203 1.2410042 1.3289829 
Neisseria_zalophi_01182         0.4303745 0.4097811 0.4324410 0.9434659 0.4061209 0.9601006 0.3948949 0.5126645 0.5960108 1.0736843 1.6617032 1.6604621 1.5967082 1.5987948 1.5999446 1.5767324 1.5434170 1.5839026 0.5253581 0.9027438 0.9378258 0.7340819 0.8706789 0.3851916 0.4296146 0.4283346 0.1841570 0.4188521 0.2222588 1.0097178 0.4348606 0.5070500 0.4007337 0.5635788 0.2127309 0.3656668 0.5439516 0.3993075 0.5224843 1.2933521 0.4061209 0.3721133 0.3823735 0.4997082 0.4404605 0.0000000 0.2315098 0.6585386 0.4407316 0.5819717 0.5272352 0.4174224 0.2528441 0.4210758 0.4951810 0.2447534 0.7344343 0.4488793 0.4367935 0.9016642 0.3642178 0.3540060 1.2475701 1.2403428 
Neisseria_zoodegmatis_02077     0.3989088 0.4155886 0.4006254 0.8091164 0.3803172 0.8479505 0.3930504 0.4808323 0.5726204 1.0172259 1.6719294 1.7040408 1.5476043 1.6660032 1.5000631 1.4960082 1.4589271 1.5067031 0.4781100 0.9234100 0.7920703 0.6974298 0.9264864 0.3189671 0.3123059 0.4081656 0.1583090 0.3467685 0.0847130 0.9218055 0.3200545 0.4451497 0.3801589 0.5241558 0.1761318 0.3307995 0.5051409 0.3865418 0.4900625 1.2906125 0.3803172 0.3313884 0.3366684 0.4330949 0.3823113 0.2315098 0.0000000 0.5365443 0.3382131 0.5132285 0.4956841 0.3061238 0.2314816 0.2986282 0.4344800 0.0497495 0.6595231 0.3638689 0.3157578 0.8964912 0.2625104 0.2623558 1.2757971 1.2589949 
Nelongata_ATCC29315_01362       0.6075789 0.6056825 0.6110977 0.8376938 0.6200085 0.7722701 0.6063030 0.6248110 0.7026637 1.0761024 1.7046874 1.5212105 1.5262594 1.5134360 1.5080400 1.4936519 1.5042760 1.5186292 0.6553788 0.8405414 0.9226504 0.8237169 0.8732145 0.6018039 0.5937021 0.6437435 0.5637656 0.5655806 0.5126870 0.7561310 0.5825690 0.6104464 0.5681927 0.6527484 0.5476922 0.6092954 0.6539691 0.6114156 0.6842118 1.2294090 0.6200085 0.6170957 0.5879586 0.6155421 0.5808843 0.6585386 0.5365443 0.0000000 0.5866660 0.6408741 0.6802956 0.5601443 0.5771319 0.5935885 0.6143311 0.5149238 0.4751903 0.6406083 0.5735515 0.9472603 0.5695770 0.5594859 1.3552323 1.3544743 
Niguanae_01934                  0.2414553 0.2208221 0.2365357 0.8655477 0.2269885 0.8456413 0.2237385 0.3316824 0.4011563 1.2095773 1.7231177 1.6855446 1.5901383 1.6331689 1.6686304 1.6501882 1.6266356 1.6216539 0.3445744 0.8773052 0.8440862 0.6699617 0.8751622 0.3227321 0.0734552 0.3283922 0.3392080 0.2613161 0.3562779 0.9845637 0.0861538 0.4529235 0.2518528 0.3670644 0.3314435 0.1999560 0.3949322 0.2218270 0.3599612 1.3490878 0.2269885 0.2052565 0.1985387 0.4384547 0.3635090 0.4407316 0.3382131 0.5866660 0.0000000 0.3948091 0.3676735 0.0780883 0.3764957 0.0782525 0.4451371 0.3544210 0.5790572 0.3277043 0.0780399 0.9517669 0.3039758 0.2698856 1.2768881 1.1981646 
Nlactamica_NS19_00785           0.2639714 0.2477288 0.2712066 0.9923239 0.2677598 0.9248613 0.2726558 0.0703942 0.0997102 1.1645186 1.6993639 1.5424543 1.6047506 1.4740796 2.0196199 2.0355771 1.9422580 1.9424872 0.0663548 0.9182612 0.9987253 0.7522115 0.9064322 0.4942571 0.3911874 0.4299874 0.5295239 0.3764058 0.5018140 0.9800768 0.3925418 0.5526043 0.3702949 0.0449814 0.4973033 0.2658678 0.0592031 0.2621847 0.0702555 1.5330093 0.2677598 0.2559704 0.2594248 0.5998999 0.4276316 0.5819717 0.5132285 0.6408741 0.3948091 0.0000000 0.0538507 0.3468972 0.5076412 0.3670926 0.5921394 0.5374011 0.7462703 0.3739908 0.3806589 1.0554640 0.4924352 0.4131419 1.2384088 1.1680825 
Nmeningitidis_8013_01526        0.2363063 0.2030217 0.2432885 0.9630539 0.2278715 0.9119330 0.2325966 0.0457340 0.0867034 1.1828546 1.6710725 1.5870576 1.5723173 1.5169744 2.0734168 2.0553960 1.9936103 1.9791211 0.0418363 0.8977011 0.9415493 0.7365241 0.8791028 0.4736132 0.3660313 0.3811490 0.4885059 0.3505655 0.4913810 0.9651761 0.3676435 0.5238667 0.3596009 0.0697280 0.4829323 0.2546544 0.0551414 0.2225446 0.0221635 1.5506095 0.2278715 0.2450447 0.2483704 0.5570036 0.4274065 0.5272352 0.4956841 0.6802956 0.3676735 0.0538507 0.0000000 0.3169275 0.4901772 0.3496068 0.5497302 0.5191275 0.7432395 0.3267373 0.3559319 0.9872398 0.4542140 0.4107597 1.2430756 1.1720182 
Nmucosa_heidelbergensis_01375   0.2198089 0.1994377 0.2149668 0.8942704 0.1738549 0.8490868 0.1919647 0.2880175 0.3611756 1.2000655 1.7011397 1.7297163 1.5709594 1.7117835 1.6584575 1.6401626 1.6188813 1.6077459 0.2887366 0.8779644 0.8762073 0.6650054 0.8353017 0.2897323 0.0533407 0.2904515 0.3242159 0.2303924 0.3325791 0.9816098 0.0622640 0.4074639 0.2432595 0.3248943 0.3293513 0.1634124 0.3555606 0.1786617 0.3101732 1.3520593 0.1738549 0.1684764 0.1573622 0.4119489 0.3331564 0.4174224 0.3061238 0.5601443 0.0780883 0.3468972 0.3169275 0.0000000 0.3912893 0.0504644 0.4184449 0.3324380 0.5626261 0.2737636 0.0578351 0.9715526 0.2849970 0.2490710 1.2970304 1.2370571 
Nmusiculi_00983                 0.4392202 0.4078458 0.4314569 0.9515775 0.4356477 0.8830867 0.4188711 0.4833962 0.5716352 1.0622144 1.7194830 1.6689305 1.5776239 1.6166343 1.5662723 1.5616694 1.5456214 1.5721936 0.4759733 0.8796019 0.8988990 0.7131016 0.8834726 0.3397375 0.4068928 0.4372781 0.1859397 0.4100430 0.2151243 1.0313011 0.3984332 0.4909878 0.4038977 0.5423925 0.0961218 0.3623126 0.5157685 0.4287396 0.4948993 1.2977856 0.4356477 0.3696718 0.3675468 0.4838627 0.4228374 0.2528441 0.2314816 0.5771319 0.3764957 0.5076412 0.4901772 0.3912893 0.0000000 0.3903922 0.4852126 0.2232589 0.6720534 0.4425137 0.3950642 0.9465839 0.3155597 0.3117267 1.2817551 1.2452971 
Nsp_10022_01803                 0.2465007 0.2412936 0.2414693 0.8662933 0.2159592 0.8281917 0.2350809 0.3261719 0.3953469 1.1978092 1.6654070 1.6819158 1.5208711 1.6645015 1.6736861 1.6551755 1.6243420 1.5986385 0.3270425 0.8669080 0.8667772 0.6679118 0.8245826 0.3135451 0.0412375 0.2977137 0.3155206 0.2433099 0.3185036 0.9420069 0.0329981 0.4146743 0.2670714 0.3499995 0.3101981 0.1827992 0.3747831 0.2210999 0.3365680 1.3511855 0.2159592 0.1880982 0.1699970 0.4092786 0.3359049 0.4210758 0.2986282 0.5935885 0.0782525 0.3670926 0.3496068 0.0504644 0.3903922 0.0000000 0.4157380 0.3250326 0.6019058 0.2914794 0.0331270 0.9891193 0.3000019 0.2488025 1.2851330 1.2181374 
Nsp_83E034_02299                0.4262902 0.4032114 0.4300924 0.9301519 0.4293494 0.9000638 0.4397379 0.5440101 0.6415785 1.1506758 1.5864002 1.5641749 1.4897397 1.5892249 1.7309012 1.7347657 1.7301482 1.6399325 0.5452576 0.8022772 0.8439170 0.6532443 0.8100167 0.4110766 0.4322295 0.5109350 0.4311394 0.4591533 0.4472778 0.9889526 0.4283276 0.0399945 0.4833766 0.5845642 0.4275305 0.3861066 0.5926678 0.4361904 0.5410556 1.3461833 0.4293494 0.3846363 0.3657578 0.0069767 0.4583049 0.4951810 0.4344800 0.6143311 0.4451371 0.5921394 0.5497302 0.4184449 0.4852126 0.4157380 0.0000000 0.4521039 0.6740193 0.4745339 0.4368575 0.9095529 0.4639071 0.4386669 1.2891366 1.1794273 
Nsp_DentCa1247_00663            0.4202173 0.4244788 0.4220234 0.8683250 0.4234989 0.8833350 0.4194518 0.5035670 0.5993212 0.9927709 1.6323681 1.6129692 1.5013714 1.5770936 1.5014426 1.4973745 1.4602471 1.5430723 0.5157894 0.8959544 0.8575941 0.6927667 0.9007343 0.3253474 0.3422197 0.4065310 0.1739739 0.3547444 0.0592353 0.9403245 0.3501145 0.4607759 0.3790073 0.5488128 0.1742073 0.3446131 0.5289809 0.4167860 0.5181995 1.2827280 0.4234989 0.3589989 0.3642469 0.4507078 0.3944697 0.2447534 0.0497495 0.5149238 0.3544210 0.5374011 0.5191275 0.3324380 0.2232589 0.3250326 0.4521039 0.0000000 0.6726701 0.3785994 0.3434058 0.8768638 0.2678825 0.2858879 1.2358124 1.2565023 
Nsp_KEM232_01523                0.6179193 0.6241124 0.6274518 0.9881307 0.6189257 0.5602601 0.6485795 0.7078012 0.7565843 1.2464075 1.5878287 1.5198520 1.4600476 1.4638760 1.6790161 1.6690327 1.6541595 1.6308425 0.7009468 0.9876159 1.0052353 0.8951549 0.9688022 0.5242900 0.5872946 0.6436767 0.7290080 0.5792157 0.6535608 0.5769179 0.5742139 0.6664008 0.5696505 0.7538526 0.6757698 0.6307563 0.7455267 0.6275310 0.6974445 1.3605325 0.6189257 0.6265916 0.6504478 0.6715428 0.6011671 0.7344343 0.6595231 0.4751903 0.5790572 0.7462703 0.7432395 0.5626261 0.6720534 0.6019058 0.6740193 0.6726701 0.0000000 0.6937916 0.6104176 1.0947116 0.6211380 0.6013148 1.2747597 1.3583763 
Nsp_oraltaxon014_00100          0.2753065 0.2653453 0.2747800 0.8880757 0.2620453 0.9146793 0.2820698 0.3122252 0.3753278 1.2019135 1.8005082 1.7411890 1.6460775 1.7609707 1.8676160 1.8351820 1.8275796 1.7418031 0.3257592 0.9767529 0.8519941 0.7241823 0.9306519 0.3962564 0.3163216 0.2769791 0.3947716 0.2321457 0.3499516 0.9496968 0.3171091 0.4945165 0.2624537 0.3814552 0.4081847 0.2560719 0.3780921 0.2674980 0.3413888 1.5554069 0.2620453 0.2636519 0.2609176 0.4755460 0.3584039 0.4488793 0.3638689 0.6406083 0.3277043 0.3739908 0.3267373 0.2737636 0.4425137 0.2914794 0.4745339 0.3785994 0.6937916 0.0000000 0.2931708 0.9948165 0.3487820 0.3620273 1.3490372 1.2734756 
Nsp_ZJ785_00750                 0.2469135 0.2417081 0.2418803 0.8758802 0.2149711 0.8636761 0.2340914 0.3251612 0.3928689 1.2059991 1.7254002 1.7371852 1.5756487 1.6959367 1.6468481 1.6286970 1.5855981 1.5791982 0.3260288 0.9066222 0.8835328 0.6902069 0.8627952 0.3169251 0.0451022 0.2988201 0.3334235 0.2477896 0.3368467 0.9993532 0.0367806 0.4359126 0.2724670 0.3690286 0.3281788 0.1929647 0.3945487 0.2201098 0.3427591 1.3003009 0.2149711 0.1983174 0.1787162 0.4302650 0.3363461 0.4367935 0.3157578 0.5735515 0.0780399 0.3806589 0.3559319 0.0578351 0.3950642 0.0331270 0.4368575 0.3434058 0.6104176 0.2931708 0.0000000 0.9791088 0.2937399 0.2454441 1.3456712 1.2732716 
Sacetivorans_DSM19021_01685     0.9793968 0.9744881 0.9798636 1.0597753 0.9854397 1.3201429 0.9667277 0.9690517 1.0865546 0.6112219 1.7823582 1.6987287 1.6457446 1.7041322 1.5532480 1.5128697 1.5612169 1.4911201 0.9896891 1.1089357 1.1355668 0.9203042 1.0855655 0.8859660 0.9922702 1.0377925 0.8504916 0.9880177 0.8689734 1.2926773 1.0005112 0.9425569 1.0074066 1.0371744 0.8958752 0.9459595 1.0258404 0.9728915 1.0030476 1.2549026 0.9854397 0.9295184 0.9497677 0.9154321 0.9456820 0.9016642 0.8964912 0.9472603 0.9517669 1.0554640 0.9872398 0.9715526 0.9465839 0.9891193 0.9095529 0.8768638 1.0947116 0.9948165 0.9791088 0.0000000 0.9153833 0.9101654 1.3321669 1.3646354 
Usuis_00813                     0.3348007 0.3268887 0.3401978 0.9280062 0.3685315 0.8746167 0.3483793 0.4392703 0.5394975 1.1052957 1.6645094 1.6704595 1.4428678 1.6173177 1.5825007 1.5623041 1.5510323 1.6316472 0.4503940 0.9314329 0.8111041 0.7230473 0.9218243 0.2633259 0.3048097 0.4079327 0.3018709 0.3214615 0.2774935 0.9657545 0.3036346 0.4546570 0.3250521 0.4906217 0.2912092 0.3101717 0.4754320 0.3621761 0.4448947 1.3265145 0.3685315 0.3185578 0.3269348 0.4569713 0.4140120 0.3642178 0.2625104 0.5695770 0.3039758 0.4924352 0.4542140 0.2849970 0.3155597 0.3000019 0.4639071 0.2678825 0.6211380 0.3487820 0.2937399 0.9153833 0.0000000 0.2094367 1.2292966 1.2476452 
Utestudinis_DSMZ26510_02060     0.3119853 0.3296425 0.3173391 0.8711025 0.3014435 0.8592075 0.3165044 0.3958534 0.4821156 1.1113661 1.6863427 1.6323625 1.5935384 1.5832568 1.5827774 1.5699143 1.5472792 1.5148497 0.3929438 0.8421010 0.8400582 0.6814684 0.8381822 0.2248813 0.2619787 0.4048946 0.3006601 0.3395713 0.2698684 0.9231396 0.2540777 0.4343640 0.3211291 0.4421808 0.2746782 0.2704084 0.4319789 0.3073588 0.4092994 1.2853683 0.3014435 0.2753999 0.2627672 0.4320277 0.3480203 0.3540060 0.2623558 0.5594859 0.2698856 0.4131419 0.4107597 0.2490710 0.3117267 0.2488025 0.4386669 0.2858879 0.6013148 0.3620273 0.2454441 0.9101654 0.2094367 0.0000000 1.2037230 1.3152684 
Vitreoscilla_massiliensis_02520 1.2731063 1.2469886 1.2751562 1.3914886 1.2112546 1.4371566 1.2040956 1.2395966 1.3476826 1.2773882 1.5565926 1.6286776 1.5439097 1.5830224 1.8124451 1.7869924 1.7761874 1.7424463 1.2536026 1.2147696 1.3588132 1.2107405 1.1806560 1.3774288 1.3312157 1.2925187 1.2256633 1.3445943 1.2664611 1.3155303 1.3174669 1.4002759 1.2835929 1.2315808 1.1969986 1.2660841 1.2513841 1.1956571 1.2583418 1.5159993 1.2112546 1.2780824 1.1904636 1.3350912 1.2410042 1.2475701 1.2757971 1.3552323 1.2768881 1.2384088 1.2430756 1.2970304 1.2817551 1.2851330 1.2891366 1.2358124 1.2747597 1.3490372 1.3456712 1.3321669 1.2292966 1.2037230 0.0000000 0.4397361 
Vstercoraria_DSM513_00865       1.1543956 1.1630719 1.1478172 1.3584169 1.2098647 1.5238356 1.2140947 1.1534271 1.2728163 1.2631663 1.4857780 1.5144283 1.4590267 1.4718406 1.8035568 1.8096743 1.7442889 1.7649951 1.1679669 1.1819748 1.3420625 1.2300462 1.1716902 1.3937626 1.2136022 1.2000932 1.2435439 1.2928438 1.2524249 1.4248400 1.2377095 1.2335112 1.2758159 1.1696277 1.2588133 1.1775768 1.1916282 1.1945586 1.1802705 1.4630077 1.2098647 1.1840623 1.1690553 1.2044353 1.3289829 1.2403428 1.2589949 1.3544743 1.1981646 1.1680825 1.1720182 1.2370571 1.2452971 1.2181374 1.1794273 1.2565023 1.3583763 1.2734756 1.2732716 1.3646354 1.2476452 1.3152684 0.4397361 0.0000000 
