# Supplementary material for: Evolution of longitudinal division in multicellular bacteria of the Neisseriaceae family
Source: Nat Commun. 2022 Aug 22;13:4853. doi: 10.1038/s41467-022-32260-w (PMC9395523; doi:10.1038/s41467-022-32260-w)
Supplement: Supplementary file 17 — Supplementary Data 6 [file 41467_2022_32260_MOESM17_ESM.zip › Supplementary Data 6/FtsA_75G.aln]

>29535_AP671_00891 Cell division protein FtsA
--ME-QQGKYISALDIGTSKVIALIGEVQ-DDNEIHIVGLGQAPSRGLKAGMVTNIDATA
QAIKQAVNEAELMADTKISHVTTGIAGNHIRSLNSQGVVKIKDGEVSQADIDRAIETAKA
-INIPPDHNILHTVVQEYIIDNQPGVKEPIGMSGVRLDTRVHIITGANTALQNIQKCIHR
CGLQMDQIMLQPLASGQAVLTEDEKDLGVCVIDIGGGTTDIAVYTNGAIRHTAVIPVAGD
LITKDLAQALRTPHSAAEYIKIHYGVAIPDM--EGLDEMVEVPSVGDRQPRQISRRVLAS
VIGPRVEEILELTLNELRRSGFPEEVLTSGIVLTGGASMLTGIVELAEEVFN--LPA---
RIGVP---------------------QEMGGVSERIRNPRYSTAIGLLQAARGEEDGA--
----------------------------------------------PVT--GAVVV----
-KDP------------------------------------SEKVSLWARLQKFIRDNF-
>29537_AP862_01035 Cell division protein FtsA
--ME-QQGKYISALDIGTSKVIALIGEVQ-DDNEIHIVGLGQAPSRGLKAGMVTNIDATA
QAIQQAVNEAELMADTKISHVTTGIAGNHIRSLNSQGVVKIKDGEVSQADIDRAIETAKA
-INIPPDHNILHTVVQEYIIDNQPGVKEPIGMSGVRLDTRVHIITGANTALQNIQKCIHR
CGLQMDQIMLQPLASGQAVLTEDEKDLGVCVIDIGGGTTDIAVYTNGAIRHTAVIPVAGD
LITKDLAQALRTPHSAAEYIKIHYGVAIPDM--EGLDEMVEVPSVGDRQPRQISRRVLAS
VIGPRVEEILELTLNELRRSGFPEEVLTSGIVLTGGASMLTGIVELAEEVFN--LPA---
RIGVP---------------------QEMGGVSERIRNPRYSTAIGLLQAARGEEDGA--
----------------------------------------------PVT--GAVVV----
-HDQ------------------------------------AEKISLWAKLQKFFKDNF-
>463_00590 Cell division protein FtsA
--ME-QQSKYISALDIGTSKVIALIGEVQ-EDNEIHIVGLGQAPSKGLKAGMVTNIDATA
QAIKQAVNDAELMADTKITHVTTGIAGNHIRSLNSQGVVKIKDGEVSQADIDRAIETAKA
-INIPPDHNILHTVVQEYIIDNQPGVKEPIGMSGVRLDTRVHIITGANTALQNIQKCIHR
CGLQMDQIMLQPLASGQAVLTEDEKDLGVCVIDIGGGTTDIAVYTNGAIRHTAVIPVAGD
LISKDLAQALRTPQSAAEFIKMRYGVAIPEM--VSEDEMIEVPSVGDRKPRQVSRRILAS
VIGPRVEEILELTLNELRRSGFPEEVLTSGIVLTGGASMLTGIVELAGEIFN--LPV---
RIGVP---------------------QEMAGVSERIRNPRYATAIGLLQAARGEEDGS--
----------------------------------------------PVN--GVVVLG--D
KKDK------------------------------------SEKTGFWAWIQKIIRDNF-
>Alysiella_filiformis_01437 Cell division protein FtsA
---M-ENKQYISALDIGTSKVIALIGELI--DDEIHIVGIGQAQSRGLKAGMVTNIDATA
QAIKHAMSEAEHMADCKITNLTTGIAGNHIRSLNSQGVVKIKDGEVTQADIDRAKETAKA
-VNIPPDHQVLHTVVQEYIIDNQPGVREPIGMSGVRLDTRVHIITGAVTAMQNIQKCVQR
CGLVVDDIMLQPLASASAVLTEDEKELGVCVVDIGGGTTDIAVYTNGAIRHTAVIPVAGD
LITRDLAHALRTPSSSAEYIKVNYGVALANI--EGLDDMVEVPSVGDRRSRQISRRVLAS
VIQPRVEEILELTLNELRRSGFPEEVLTSGIVLTGGASLLRGIVELAEDVFD--LPV---
RIGVP---------------------PEMAGLSERVRNPRYSTVIGLLQAAKERNPRG--
QSAGVPN--------------------------------RRQPKPQPV-------I----
EEPE-------YENNRY-------------------DQHDEPKESLFVRIKDWINKTL-
>assem_Acras_02954 Cell division protein FtsA
--MV-ENKQYISALDIGTSKVIALIGELI--DDEIHIVGIGQSPSRGLKAGMVTNIDATA
QAIKQAMSEAEHMADCKITHLVTGIAGNHIRSLNSQGVVKIKDGEVTQTDIDRAKETAKA
-VNIPPDHQVLHTVVQEYIIDNQPGVREPIGMSGVRLDTRVHIITGAVTAMQNIQKCVQR
CNLVVDDIMLQPLASASAVLTEDEKELGVCVIDIGGGTTDIAVYTNGAIRHTAVIPVAGD
LITRDLAHALRTPSNSAEYIKINYGVALANI--EGLDDMVEVPSVGDRRSRQISRRVLAS
VIQPRVEEILELTLNELRRSGFPEEVLTSGIVLTGGASLLRGMVELTEEIFD--LPV---
RIGVP---------------------PEMAGLSERVRNPRYSTVIGLLQAAKERHNQGQS
QSAGIPNSK--SRNILKKVNVDIFAPPPEAETETEIEQPKRRVQPQP------TYV----
EEPQ--------------------------------------PQSWFSRLREWINKTL-
>assem_Ckhun_01104 Cell division protein FtsA
-----------------------------------------MPPHIGHQTG-----DVGS
RT---------HGTDCKVTGLITGIAGNHIRSLNSQGVVRIKDGEVTQADIDRAKETSKA
-VNIPPDHQVLHTVVQEYIIDNQPGVREPIGMSGIRLDTRVHIITGAVTAMQNIQKCVQR
CGLVVDDIMLQPLASADAVLTEDEKELGVCVVDIGGGTTDIAVYTNGAIRHTAVIPVAGD
LITRDLAHALRTPSSSAEYIKVHYGVALANI--EGLDDMVEVPSVGDRRSRQISRRVLAS
VIQPRVEEILELTLNELRRSGFPEEVLTSGIVLTGGASLLRGMVELAEDVFN--LPV---
RIGVP---------------------PEMPGLSERVRNPRYSTVIGLLQAAKEQHER---
------NPR--VRSVVS----------------------TRKPIPAPKP-VTGDPL----
FDPEPPVSPPRYQQDRY-------------------EQ---PQPSLFARIKEWINRTL-
>assem_Kking_00740 Cell division protein FtsA
--MN-ENKQYVCALDIGTSKVIALIGEVV--DDEINIVGMAEAESRGLKAGMVTNIDATA
QSIQQAMNEAERMAGCKIRSVTTGITGNHIRSLNSQGVVKIKDGEVSKADIDRAKDTAKA
-VNIPPDHQILHTVVQEYIIDNQPGVREPIGMSGVRLDTRVHIITGAVTALQNIQKCIKR
CDLEVDAIMLQPLVSADAVLTEDEKELGVCVIDIGGGTTDISVYTNGAIRHTAVIPIAGD
SITRDLAQALRTPYNAAERIKIYHGAALEDL--DGLDEMVEVPSVGDRLPRQIARSTLAS
VIGPRVEEILELSLNELRRAGFPEEVLTSGIVLTGGASLLRGVVELTEDVFN--LPA---
RVGVP---------------------YDSGHLSERIRNPRYATAMGLLQAAKQRAKL-SG
SSAGLAVTR-------NQ---------------------------KHTD--SSNESA--Y
ADEE-----I-EQNDSLHLP------------ELDLPEPHPRKANIFSKALKWMRENL-
>assem_Mcere_02618 Cell division protein FtsA
--ME-QQGKYISALDIGTSKVIALIGEVQ-DDNEIHIVGLGQAPSRGLKAGMVTNIDATA
QAIQQAVNEAELMADTKISHVTTGIAGNHIRSLNSQGVVKIKDGEVSQADIDRAIETAKA
-INIPPDHNILHTVVQEYIIDNQPGVKEPIGMSGVRLDTRVHIITGANTALQNIQKCIHR
CGLQMDQIMLQPLASGQAVLTEDEKDLGVCVIDIGGGTTDIAVYTNGAIRHTAVIPVAGD
LITKDLAQALRTPHSAAEYIKIHYGVAIPDM--DGLDEMVEVPSVGDRQPRQISRRVLAS
VIGPRVEEILELTLNELRRSGFPEEVLTSGIVLTGGASMLTGIVELAEEVFG--LPA---
RIGVP---------------------QEMGGVSERIRNPRYSTAIGLLQAARGEEDGA--
----------------------------------------------PAD-LSAIVV----
-HDQ------------------------------------AEKISLWARLMKFVKDNF-
>assem_Npotu_00355 Cell division protein FtsA
--MV--RKHYISALDIGTSKVIALIGEVQ-EDNGIHIIGIGQAASRGLKARMVTNIDATA
QAIKQAVGEAELMADCKVGSVTTGIAGNHIRSLNSQGVVKIKDGEVTQADIDRAIETAKA
-VNIPPDHSILHTVVQEYIIDNQPGVREPIGMSGVRLDTRVHIITGAVTALQNIQKCITR
CNLHMDQIMLQPLASGQAVLTEDEKELGVCVIDIGGGTTDIAVYTNGAIRHTAVIPVAGD
LITSDLAQALRTPYSAAEYIKVHHGAAHADLAGEDMDEMVEVPSVGDRQPRQIARRSLST
VIGPRVEEILELVQHELHRSGFYEDMLTSGIVLTGAHPCWQEL-SIWPKIFSACLPVSAC
RRKCPACPSASAIRAMPPLSACCTPHAEMLKTGAKAVQPQFITSMGKVFSEKSK------
--------------------------------------------------SGCAIIS---
----------------------------------------NPKS---------------
>assem_Nsp16475_01670 Cell division protein FtsA
--ME-QQGKYISALDIGTSKVIALIGEVQ-DDNEIHIVGLGQAPSRGLKAGMVTNIDATA
QAIQQAVNEAELMADTKISHVTTGIAGNHIRSLNSQGVVKIKDGEVSQADIDRAIETAKA
-INIPPDHNILHTVVQEYIIDNQPGVKEPIGMSGVRLDTRVHIITGANTALQNIQKCIHR
CGLQMDQIMLQPLASGQAVLTEDEKDLGVCVIDIGGGTTDIAVYTNGAIRHTAVIPVAGD
LITKDLAQALRTPHSAAEYIKIHYGVAIPDM--EGLDEMVEVPSVGDRQPRQISRRVLAS
VIGPRVEEILELTLNELRRSGFPEEVLTSGIVLTGGASMLTGIVELAEEVFG--LPA---
RIGVP---------------------QEMGGVSERIRNPRYSTAIGLLQAARGEEDGA--
----------------------------------------------PVT--GAIVV----
-HDQ------------------------------------TEKISLWAKLMKFVKDNF-
>assem_Nuirg_01787 Cell division protein FtsA
--ME-QQKRYISVLDIGTSKVLALIGEVQ-DDDKINIVGLGQAPSRGLRAGMVTNIDATV
QAIRQAVNDAELMADTKITHVTTGIAGNHIRSLNSQGVVKIKDGEVTQADIDRAIETAKA
-INIPPDQKILDAVVQDYIIDTQLGVREPIGMSGVRLDTRVHIITGASTAVQNVQKCIER
CGLKSDQIMLQPLASGQAVLTEDEKDLGVCVIDIGGGTTDIAVYMNGAIRHTSVIPAGGN
LITKDLSKSLRTPLDAAEYIKIHYGVASCDT--EGLGEMIEVPGVGDRTSRQVSSKVLAA
IISARIQEIFGVVLGELQKSGFPKEVLNAGIVLTGGVSMMTGIVEFAEKIFD--LPV---
RTGAP---------------------QEMGGLSDRVRTPRFSTAIGLLHAARKLEGNLP-
---------------------------------------------QPEN--GAV------
QERE------------------------------------GGG-GLLARLKRWIENNL-
>assem_Salvi_01520 Cell division protein FtsA
MTMV-KGKKYISALDIGTSKVIALIGEVQ-EDNEIHIVGLGQAPSRGLKAGMVTNIETTA
QAIKQAMEEAQMMADVQVDCVTTGIAGNHIRSFNSQGVVKIKDGEVSQADIDRAIETAKA
-VNIPPDHDILHTVVQEFIIDNQPGVREPIGMSGVRLDTRIHIITGAVTAMQNIQKCVNR
CGLQINKMILQPLASGQAVLTEDEKDLGVCVIDIGGGTTDIAVYTNGAIRHTAVIPVAGD
LITKDLAQALRTPHSAAEYIKINHGVALATM--DGLDDMIEVPSVGDRNPRQISRRTLAS
VIGPRVEEILELTLNELRRSGFPEDVLTSGIVLTGGASLLPGMVELAEDVFN--LPA---
RIGVP---------------------QEMGGVSERIRNPRYATAIGLLQSACEEENKTD-
---------------------------------------------MPVA-----------
-AAS------------------------------------EPKDSWLKKLQTWFKNNF-
>Conchiformibius_steedae_01863 Cell division protein FtsA
--MA-ENKQYISALDIGTSKVIALIGELI--DDEIHIVGIGQAPSRGLKAGMVTNIDATS
QAIKQAMSEAEHMADCKVTGLITGIAGNHIRSLNSQGVVRIKDGEVTQADIDRAKETSKA
-VNIPPDHQVLHTVVQEYIIDNQPGVREPIGMSGIRLDTRVHIITGAVTAMQNIQKCVQR
CGLVVDDIMLQPLASADAVLTEDEKELGVCVVDIGGGTTDIAVYTNGAIRHTAVIPVAGD
LITRDLAHALRTPSSSAEYIKVHYGVALANI--EGLDDMVEVPSVGDRRSRQISRRVLAS
VIQPRVEEILELTLNELRRSGFPEEVLTSGIVLTGGASLLRGMVELAEDVFN--LPV---
RIGVP---------------------PEMPGLSERVRNPRYSTVIGLLQAAKEQHER---
------NPR--GRSVVS----------------------TRKPIPAPKP-VASDPL----
FDPEPPET-VRYQQNRY-------------------EQ--PPQPSLFARIKEWINRTL-
>Crenobacter_cavernae_00882 Cell division protein FtsA
---------MLVGLDIGTSKIVAIVAEVL-DEGRLNIIGMGQTASRGLKRGMVVNIESTV
QAIQRALEEAELMADCKIHEVYTGIAGSHIKSTNSHGMVAIKDREVMQADIERVIETARA
-VTIPPDHQVLHILTQEYSIDGQEGVREPLGMSGVRLEAKVHIVTGAVSAAQNVAKCVRR
CGLEVSDLVLQPMASALAVLSEDEKELGVCLIDVGGGTTDIAVYVNGAIRHTAVIPIAGD
QITNDIAMALRTPTKEAEDIKIQHGVALTGL--AEPSQMIEVPGVGERGPRQMSRVTLAE
VIEPRVEELFQLVQQELRRSGF-EEVLSSGLVLTGGASLMPGMMELAEEVFH--MPV---
RIGVP---------------------KYVGGLSEVVKNPRFSTGVGLLLHGKDQIQTA--
--------------------------------------------------TGG-RVDP--
----------------------------------------G-IGSMFGKMKAWFAGNF-
>Crenobacter_intestini_01410 Cell division protein FtsA
---------MLVGLDIGTSKIVAIVAEVL-DEGRLNIIGMGQTASKGLKKGMVVNIESTV
QAIQRALEEAQLMADCKIHEVYTGIAGSHIKSVNSHGMVAIKDREVTQMDIDRVIETARA
-VTIPPDHQVLHILTQEYSIDGQDGVREPLGMSGVRLEARVHIVTGAVSAAQNVAKCVRR
CGLEVSDLVLQPMASAIAVLSEDEKDLGVCLIDIGGGTTDIAVYSNGAIRHTAVIPIAGD
QITNDIAMALRTPTKEAEDIKIHHGVCLVGM--ADPSQMIEVPGVGERGPRQMARSTLAE
VIEPRVEELFQLVQQELRRSGF-EDMLSSGIVLTGGASLMPGMVELAEEVFH--MPV---
RVGVP---------------------KYVGGLSEVVKNPRFSTGVGLLLYGKEQAMLT--
--------------------------------------------------RGPIKLEN--
----------------------------------------AGVGQLFGRMRAWFANSF-
>Crenobacter_luteus_00362 Cell division protein FtsA
---------MLVGLDIGTSKIVAIVAEVL-DEGRLNIIGMGQTASRGLKRGMVVNIESTV
QAIQRALEEAELMADCKINEVYTGIAGSHIKSTNSHGMVAIKDREVTQADIDRVIETARA
-VTIPPDHQVLHILTQEYSIDGQEGVREPLGMSGVRLEARVHIVTGAVSAAQNVAKCVRR
CGLEVSDLVLQPMASAVAVLSEDEKDLGVCLIDIGGGTTDIAVYVGGAIRHTAVIPIAGD
QITNDIAMALRTPTKEAEDIKIQHGVALTAL--AEPSQMIEVPGVGERGPRQMSRVTLAE
VIEPRVEELFQLVQQELRRSGF-EDMLSSGIVLTGGASLMPGMMELAEEVFH--MPV---
RIGVP---------------------KYVGGLSEVVKNPRFSTGVGLLLYGKDQLQTP--
--------------------------------------------------VGH-KAEA--
----------------------------------------GSIGSMFGRMKAWFVGNF-
>Crenobacter_sedimenti_00872 Cell division protein FtsA
---------MLVGLDIGTSKIVAIVAEVL-DEGRLNIIGMGQTASKGLKKGMVVNIESTV
QAIQRALEEAQLMADCKIHEVYTGIAGSHIKSVNSHGMVAIKDREVTQMDIDRVIETARA
-VTIPPDHQVLHILTQEYSIDGQDGVREPLGMSGVRLEARVHIVTGAVSAAQNVAKCVRR
CGLEVSDLVLQPMASAIAVLSEDEKDLGVCLIDIGGGTTDIAVYSNGAIRHTAVIPIAGD
QITNDIAMALRTPTKEAEDIKIHHGVCLVGM--ADPSQMIEVPGVGERGPRQMARSTLAE
VIEPRVEELFQLVQQELRRSGF-EDMLSSGIVLTGGASLMPGMVELAEEVFH--MPV---
RVGVP---------------------KYVGGLSEVVKNPRFSTGVGLLLYGKEQAMLT--
--------------------------------------------------RGPIKLEN--
----------------------------------------AGVGQLFGRMRAWFANSF-
>Eikenella_corrodens_00468 Cell division protein FtsA
--MS-NNKQLVGALDIGTSKTIVLIGEVQ-DDKEIHIIGFGQAPSHGLKAGMVTNIDATA
QAITQAMEEAQLMADCQIGSVVTGIAGNHIRSMNSQGVVKIKEGEVTQADIDRAIETAKA
-VNIPPDHQILHTVVQEYIIDNQPGVREPIGMSGVRLDTRIHIVTGAVTAMQNIQKCIER
CGLHIDNMILQPLASGRAVLTEDEKELGVCVIDIGGGTTDIAVYTNGAIRHTAVIPVAGD
LITRDLAQALRTPYNAAEYIKINHGVALATG--DGLDEMIEVPSVGDRSPRQISRRVLAS
VIGPRVEEILELTRNELHRSGFPEEVLTSGVVLTGGASLLSGVVELAEDVFN--LPA---
RVGVP---------------------KEMGGLSERIRNPRYATAIGLLQTAAEY-SSQ--
--------------------------------------------------HGTHNT----
VRQA------------------------------------AEGDPVFYRLKEWLKNNF-
>Eikenella_exigua_00305 Cell division protein FtsA
--MS-NNKQLVGALDIGTSKTIVLIGEVQ-DDKEIHIIGFGQAPSHGLKAGMVTNIDATA
QAITQAMEEAQLMADCQIGSVVTGIAGNHIRSMNSQGVVKIKEGEVTQADIDRAIETAKA
-VNIPPDHQILHTVVQEYIIDNQPGVREPIGMSGVRLDTRIHIVTGAVTAMQNIQKCIER
CGLHIDNMILQPLASGRAVLTEDEKELGVCVIDIGGGTTDIAVYTNGAIRHTAVIPVAGD
LITRDLAQALRTPYNAAEYIKINHGVALATG--DGLDEMIEVPSVGDRSPRQISRRVLAS
VIGPRVEEILELTRNELHRSGFPEEVLTSGVVLTGGASLLSGVVELAEDVFN--LPA---
RIGVP---------------------QEMGGLSERIRNPRYATAIGLLQTAAEY-SNQ--
--------------------------------------------------HGTHNT----
VRQA------------------------------------ADGDSIFYRLKEWLKNNF-
>Eikenella_halliae_00115 Cell division protein FtsA
--MS-NNKQLVGALDIGTSKTIVLIGEVQDDDKEIHIIGFGQAPSHGLKAGMVTNIDATA
QAITQAMEEAQLMADCQIGSVVTGIAGNHIRSMNSQGVVKIKEGEVTQADIDRAIETAKA
-VNIPPDHQILHTVVQEYIIDNQPGVREPIGMSGVRLDTRIHIVTGAVTAMQNIQKCIER
CGLHIDNMILQPLASGRAVLTEDEKELGVCVIDIGGGTTDIAVYTNGAIRHTAVIPVAGD
LITRDLAQALRTPYNAAEYIKINHGVALATG--DGLDEMIEVPSVGDRSPRQISRRVLAS
VIGPRVEEILELTRNELHRSGFPEEVLTSGVVLTGGASLLSGVVELAEDVFN--LPA---
RVGVP---------------------KEMGGLSERIRNPRYATAIGLLQTAAEY-SSQ--
--------------------------------------------------HGNHNI----
VRQA------------------------------------AEGDSVFYRLKEWLRNNF-
>Eikenella_longinqua_00494 Cell division protein FtsA
--MA-NNKQLVGALDIGTSKTIVLIGEVQ-DDDEIHIIGFGQAPSHGLKAGMVTNIDATA
QAITQAMEEAQLMADCQIGSVVTGIAGNHIRSMNSQGVVKIKEGEVMQADIDRAIETAKA
-VNIPPDHQILHTVVQEYIIDNQPGVREPIGMSGVRLDTRIHIVTGAVTAMQNIQKCIER
CGLHIDNMILQPLASGRAVLTEDEKELGVCVIDIGGGTTDIAVYTNGAIRHTAVIPVAGD
LITKDLAQALRTPYSAAEYIKINHGVALATG--DGLDEMIEVPSVGDRQPRQISRRVLAS
VIGPRVEEILELTRNELHRSGFPEEVLTSGVVLTGGASLLSGVVELAEDVFN--LPA---
RIGVP---------------------KEMGGLSERIRNPRYATAIGLLQTAAEQGGSQ--
--------------------------------------------------HAAHPA----
GRQG------------------------------------GEGDSVFYRLKEWLKNNF-
>gonorrhoeae_clean_01598 Cell division protein FtsA
--ME-QQKRYISVLDIGTSKVLALIGEVQ-DDDKINIIGLGQAPSRGLRAGMVTNIDATV
QAIRQAVNDAELMADTKITHVTTGIAGNHIRSLNSQGVVKIKDGEVTQADIDRAIETAKA
-INIPPDQKILDAVVQDYIIDTQLGVREPIGMSGVRLDTRVHIITGASTAVQNVQKCIEL
CGLKSDQIMLQPLASGQAVLTEDEKDLGVCVIDIGGGTTDIAVYMNGAIRHTSVIPAGGN
LITKDLSKSLRTPLDAAEYIKIHYGVASCDT--EGLGEMIEVPGVGDRTSRQVSSKVLAA
IISARIQEIFGVVLGELQKSGFPKEVLNAGIVLTGGVSMMTGIVEFAEKIFD--LPV---
RTGAP---------------------QEMGGLSDRVRTPRFSTAIGLLHAACKLEGNLP-
---------------------------------------------QPEN--GTV------
QERE------------------------------------GGG-GLLARLKRWIENNL-
>Kingella_bonacorsii_00451 Cell division protein FtsA
--MA-ENKQYVSALDVGTSKVIALIGEVV--ADEINIVGMGLAESRGLKAGMVTNIDATA
QAIHQAMSEAERMAECKITSVVTGISGNHIRSLNSQGVVKIKDGEVTKADIERAKDTAKA
-VNIPPDHQILHTVVQEYIIDNQPGVREPIGMSGVRLDTRVHIITGAVTALQNVQKCIER
CGLKVDEIMLQPLVSADAVLTEDEKELGVCVIDIGGGTTDIAVYTNGAIRHTAVIPIAGD
LITRDLAQALRTPYTAAERIKIFHGVALENL--EGLDEMVEVPSVGDRLPRQISRRTLAS
VIGPRVEEILELTLNELRRAGFPEEVLTSGIVLTGGASLLRGVVELAEDVFN--LPA---
RIGVP---------------------QEVGTLSDRIRNPRYATVIGLLHAAKKRAQQ-NG
ISAGKPNRR--TSNTVAE---------------------------KPVI--SKNEKR--P
SPRE-----DDEPDDLL-LP----------------PEPIPRKPSWISRTINWMKNNL-
>Kingella_denitrificans_01501 Cell division protein FtsA
--MN-EKQQYICALDIGTSTVIALVGEVV--DDEINIVGVAEVESRGLTAGMVTNIDATT
QDIKAVIAEAERMAGCKIRSVTTGITGNHIRSLNSQGVVKIKDGEVSKADVERAKDTAKA
-VNIPPDHQILHTVVQEYIIDNQLGVREPIGMSGVRLDTRVHIITGAVTALQNIQKCIKR
CQLEVDAIMLQPLVCAEAVLTEDEKELGVCVINIGGGTTDIAVYTNGAIRHTAVIPIAGD
HITRDLAQALRTPYHAAERIKTYHGVALEDL--DGLDEMVEVPSVGNRPPRQIARRNLAS
VIGPRVEEILLLTLNELRHAGYPEELLTSGIVLTGGASLLRGVVELTEEVFN--LPA---
RIGVP---------------------HDSGHLSERIRNPRYSTAMGLLEAAKERVQQKNG
GSTG--SVR--SASFGNK---------------------------DKTG--GSSQNK--R
ADNE-------KNTDMQ---------------ALDLPEPRPRKANIFTRIVTWMRENL-
>Kingella_negevensis_01350 Cell division protein FtsA
--MA-ENKQYVSALDVGTSKVIALIGEVV--DDEINIVGMGLSESRGLKAGMVTNIDATA
QAIMQAMTEAERMAECKIRSVTTGISGNHIRSLNSQGVVKIKDGEVSKVDIDRAKDTAKA
-VNIPPDHQILHTVVQEYIIDNQPGVREPIGMSGVRLDTRVHIITGAVTALQNIQKCIER
CQLQVDEIMLQPLVSADAVLTEDEKELGVCVIDIGGGTTDIAVYTNGAIRHTAVIPIAGD
LITRDLAQALRTPYSAAERIKIFHGAALENL--DGLDEMVEVPSVGDRLPRQISRRTLAS
VIGPRVEEILELTLNELRRAGFPEEVLTSGIVLTGGASLLRGVVELAEDVFN--LPA---
RVGVP---------------------QEAGSLSERLRNPRYATVIGLLYAAKKRAKL-SG
LSAGIQNRKVPANSAMPS---------------------------KPV----ANKSR--P
APIE-------TPNDDL-INNINDVENIDDGIGLDLPEPNPRKPSLWTRATRWMKNNL-
>Kingella_oralis_01189 Cell division protein FtsA
--MA-ENKQYVSALDVGTSKVIALIGEVV--ADEINIVGMGLAESRGLKAGMVTNIDATA
QAIHQAMSEAERMAECKITSVVTGISGNHIRSLNSQGVVKIKDGEVTKADIERAKDTAKA
-VNIPPDHQILHTVVQEYIIDNQPGVREPIGMSGVRLDTRVHIITGAVTALQNVQKCIER
CGLKVDEIMLQPLVSADAVLTEDEKELGVCVIDIGGGTTDIAVYTNGAIRHTAVIPIAGD
LITRDLAQALRTPYTAAERIKIFHGVALENL--EGLDEMVEVPSVGDRLPRQISRRTLAS
VIGPRVEEILELTLNELRRAGFPEEVLTSGIVLTGGASLLRGVVELAEDVFN--LPA---
RIGVP---------------------QEVGTLSDRIRNPRYATVIGLLHAAKKRAQQ-NG
ISAGKPNRR--TSNTVAE---------------------------KPVI--SKNEKRPTP
SPRE-----DNEPNDLL-LP----------------PEPIPRKPSWISRTINWMKNNL-
>Narctica_DSMZ103136_01950 Cell division protein FtsA
--MV--KGKYISALDIGTSKVIALIGEVQ-DDNEIHIVGLGQAPSRGLKAGMVTNIDATA
QAIKQAMNEAELMADCKVDSVTTGIAGNHIRSLNSQGVVKIKDGEVTQADIDRAIETAKA
-VNIPPDHNILHTVVQEYIIDNQPGVKEPIGMSGVRLDTRVHIITGAITALQNIQKCVNR
CGLHMDQIMLQPLASGQAVLTEDEKDLGVCVIDIGGGTTDIAVYTNGAIRHTAVIPVAGD
LITKDLAQALRTPHNAAEYIKIHHGVAIATM--DGLDEMIEVPSVGDRQPRQISRRVLAS
VIGPRVEEILELTLNELRRSGFPEEVLTSGVVLTGGASLLTGIVDLAEDVFN--LPA---
RIGVP---------------------QEMGGVSERIRNPRYATAIGLLQAARGDVYGS--
----------------------------------------------TVS--GSVAV----
---K------------------------------------EPGESLLVKIKEWLRNNF-
>Ndenitrificans_CCUG17229_01945 Cell division protein FtsA
--ME--QGKYISALDIGTSKVIALIGEVQ-EDNEIHIVGLGQAPSRGLKAGMVTNIDATA
QAIKQAVNEAELMADTKISRVTTGIAGNHIRSLNSQGVVKIKDGEVTQADIDRAIETAKA
-INIPPDHNILHTVVQEYIIDNQPGVKEPIGMSGVRLDTRVHIITGANTALQNIQKCIQR
CDLQMEQIMLQPLASGQAVLTEDEKDLGVCVIDIGGGTTDIAVYTNGAIRHTAVIPVAGD
LITKDLAQALRTPHSAAEYIKIHYGVAIPTM--EGLDEMVEVPSVGDRLPRQISRRVLAS
VIGPRVEEILELTLNELRRSGFPEEVLTSGIVLTGGASMLTGIVELTEEIFN--LPA---
RIGVP---------------------QEMGGVSERIRNPRYATAIGLLQVARGEEDGS--
----------------------------------------------PVT--GAVHVG---
-GDS------------------------------------GEKLSLWARFQKFLKDNF-
>Ndenitrificans_DSMZ17675_01974 Cell division protein FtsA
--ME--QGKYISALDIGTSKVIALIGEVQ-EDNEIHIVGLGQAPSRGLKAGMVTNIDATA
QAIQQAVHEAELMADTKITQVTTGIAGNHIRSFNSHGVVKIKNGEVTQADIDRTIESAKE
MVNIPLDHNILHTVVQEYIIDNQPGVKEPIGMSGVRLETRVHIITGANTALQNIQKCIQR
CGLQMDQIMLQPLASGQSVLTEDEKDLGVCLIDIGGGTTDIAVYTNGAIRHTAVIPVAGD
LITKDLAQALRTPQSAAESIKIHFGAAVPTL--DDADEMVEVPSVGDRNPRQVSRSVLAS
VIGPRVEEILELTLNELRRAGYPEEMLISGVVLTGGASMLNGIVELTEDVFN--LPA---
RIGVP---------------------QEMGGVSERIRNPRYATAIGLLEAARGEEDGS--
----------------------------------------------PVS--GAVMV----
-GSE------------------------------------GEKAGLWARFQKWLRDNF-
>Ndumasiana_DSMZ104677_02287 Cell division protein FtsA
--MV--KGKYISALDIGTSKVIALIGEIQ-EDNEIHIIGLGQAPSRGLKAGMVTNIDATA
QAIKQAMNEAELMADCKVDSVTTGIAGNHIRSLNSQGVVKIKDGEVSQADIDRAIETAKA
-VNIPPDHNILHTVVQEYIIDNQPGVKEPIGMSGVRLDTRVHIITGAITALQNIQKCVNR
CGLHMDQIMLQPLASGQAVLTEDEKDLGVCVIDIGGGTTDIAVYTNGAIRHTAVIPVAGD
LITKDLAQALRTPHNAAEYIKIHHGVAIATM--DGLDEMIEVPSVGDRQPRQISRRVLAS
VIGPRVEEILELTLNELRRSGFPEEVLTSGIVLTGGASLLTGIVDLAEDVFN--LPA---
RIGVP---------------------QEMGGVSERIRNPRYATAIGLLQAARGEVYGS--
----------------------------------------------PVS--GAVVV----
---R------------------------------------EHKDSLWVKFRDWLKNNF-
>Neisseria_animalis_00683 Cell division protein FtsA
--ME-QQNKYISALDIGTSKVIALIGEVQ-EDNEIHIVGLGQAPSRGLKAGMVTNIDATA
QAIQQAVHEAELMADTKITHVTTGIAGNHIRSINSEGVVKITNGEVSQADIDRTIESAKA
-VKIPSEHNILHTVVQEYIIDNQPGVKEPIGMSGVRLETRVHIITGANTALQNIQKCIHR
CGLQMEQIMLQPLASSQAVLTEDEKDLGVCVIDIGGGTTDIAVYTNGAIRHTAVIPVAGD
LITKDLAQALRTPQNAAEYIKIHYGAAIPTM--EDLDEMVEVPSVGDRNPRQISRRVLAS
VIGPRVEEILELTLNELRRAGFPEEVLTSGIVLTGGASMLNGIVELAEEIFN--LPA---
RIGIP---------------------HEIGGVSERVRNPRYATAIGLLEAARGEEDGS--
----------------------------------------------PVS--GAVVV----
-GDH------------------------------------GDQMGVWARIKKWLSDTF-
>Neisseria_animaloris_01306 Cell division protein FtsA
--MV--KGKYISALDIGTSKVIALIGEIQ-EDNEIHIIGLGQAPSRGLKAGMVTNIDATA
QAIKQAMNEAELMADCKVDSVTTGIAGNHIRSLNSQGVVKIKDGEVTQADIDRAIETAKA
-VNIPPDHNILHTVVQEYIIDNQPGVKEPIGMSGVRLDTRVHIITGAITALQNIQKCVNR
CGLHMDQIMLQPLASGQAVLTEDEKDLGVCVIDIGGGTTDIAVYTNGAIRHTAVIPVAGD
LITKDLAQALRTPHNAAEYIKIHHGVAIATM--DGLDEMIEVPSVGDRQPRQISRRVLAS
VIGPRVEEILELTLNELRRSGFPEEVLTSGIVLTGGASLLTGIVDLAEDVFN--LPA---
RIGVP---------------------HEMGGVSERIRNPRYATAIGLLQAARGEVYGA--
----------------------------------------------PVT--GAVAI----
---R------------------------------------EPKESLWIRIRDWLKNNF-
>Neisseria_bacilliformis_00498 Cell division protein FtsA
--MV-R-KHYISALDIGTSKVIALIGEVQ-EDNGIHIIGIGQAPSRGLKAGMVTNIDATA
QAIKQAVGEAELMADCKVGSVTTGIAGNHIRSLNSQGVVKIKDGEVTQADIDRAIETAKA
-VNIPPDHSILHTVVQEYIIDNQPGVREPIGMSGVRLDTRVHIITGAVTALQNIQKCITR
CNLHMDQIMLQPLASGQAVLTEDEKELGVCVIDIGGGTTDIAVYTNGAIRHTAVIPVAGD
LITSDLAQALRTPYSAAEYIKVHHGAAHADIAGEDMDEMVEVPSVGDRQPRQIARRSLST
VIGPRVEEILELVQHELHRSGFYEDMLTSGIVLTGGASMLAGIVDLAEDIFG--LPA---
RVGVP---------------------PEMPGVSERIRNPRNATVIGLLYAARGDAENS--
----------------------------------------------GEG--GTPAAS---
---R------------------------------------EHGESWFGKIKEWLRDNF-
>Neisseria_brasiliensis_00727 Cell division protein FtsA
--ME--QGKYISALDIGTSKVIALIGEVQ-EDNEIHIVGLGQAPSRGLKAGMVTNIDATA
QAIKQAVNEAELMADTKISHVTTGIAGNHIRSLNSQGVVKIKDGEVTQADIDRAIETAKA
-INIPPDHNILHTVVQEYIIDNQPGVKEPIGMSGVRLDTRVHIITGANTALQNIQKCIQR
CDLQMDQIMLQPLASGQAVLTEDEKDLGVCVIDIGGGTTDIAVYTNGAIRHTAVIPVAGD
LITKDLAQALRTPHSAAEYIKIHYGVAIPTM--EGLDEMVEVPSVGDRLPRQISRRVLAS
VIGPRVEEILELTLNELRRSGFPEEVLTSGIVLTGGASMLTGIVELTEEIFN--LPA---
RIGVP---------------------QEMGGVSERIRNPRYATAIGLLQVARGEEDGS--
----------------------------------------------PVT--GAVHVG---
-GDS------------------------------------GEKLSLWARFQKFLKDNF-
>Neisseria_canis_00395 Cell division protein FtsA
--MI--NKQYISALDIGTSKVIALIGEIG-DDNEIHIVGLGQAPSRGLKAGMVTNIDATA
QAIKQAMEEAERMADSKVDSVTTGIAGNHIRSMNSQGVVKIKDGEVTQADIDRAIETAKA
-INIPPDHNILHTVVQEYIIDNQPGVKEPIGMSGVRLDTRVHIITGAITALQNIQKCVNR
CGLHMEQIMLQPLASGQAVLTEDEKDLGVCVIDIGGGTTDIAVYTNGAIRHTAVIPVAGD
LITSDIAHALRTPYVHAEYIKIHHGLAIADM--DMEDEMVEVPSVGDRPMRQVPRSVLAQ
VIGPRVEEILELTLNELRRSGFPEEVLNSGVVLTGGASLLPGMIELTEEIFQ--VPA---
RIGVP---------------------QDMAGVSERIRNPRYATAIGLLQAARGELEGK--
----------------------------------------------HVS--GAVAV----
---G------------------------------------NGKESLWTKIRDWLRNNF-
>Neisseria_chenwenguii_01472 Cell division protein FtsA
--ME--HGKYISALDIGTSKVIALIGEVQ-EDNEIHIVGLGQAPSRGLKAGMVTNIDATA
QAIKQAVNEAELMADTKISHVTTGIAGNHIRSLNSQGVVKIKDGEVSQADIDRAIETAKA
-VNIPPDHNILHTVVQEYIIDNQPGVKEPIGMSGVRLDTRVHIITGANTALQNIQKCIHR
CGLQMDQIMLQPLASGQAVLTEDEKDLGVCVIDIGGGTTDIAVYTNGAIRHTAVIPVAGD
LITKDLAQALRTPHSAAEYIKIHYGVAIPTM--EGLDEMVEVPSVGDRQPRQISRRVLAS
VIGPRVEEILELTLNELRRSGFPEEVLTSGIVLTGGASMLTGIVELAEDVFN--LPA---
RIGVP---------------------QEMGGVSERIRNPRYATAIGLLQAARGEEDGQ--
----------------------------------------------PVS--GAVHV----
-SDT------------------------------------GEKVSLWAKFQKWLKDNF-
>Neisseria_cinerea_01248 Cell division protein FtsA
--ME-QQKRYISVLDIGTSKVLALIGEVQ-DDNEIHIVGLGQSVSRGLRAGMVTNIDATV
QAIRQAVNEAELMADTKITHVTTGIAGNHIRSLNSQGVVKIKDGEVTQADIDRAIETAKA
-VNIPPDHKILHAVVQDYIIDTQLGVREPIGMSGVRLDTRVHIITGASTAVQNIQKCIER
CGLKVDEVMLQPLASGQAVLTEDEKDLGVCVIDIGGGTTDIAVYTNGAIRHTSVIPVAGD
LITKDLSQALRTPHDAAEYIKIHYGVVSPEM--EGLDEMIEVPSVGDRKPRQVSRKVLAI
VIRERIREILEVVASELRKSGFPKEVLTSGIVLTGGTSMLSGIEELAEEVFE--LPV---
RIGIP---------------------QEMGGVSERVRTPRYSTVIGLLQAARSLEGIHV-
---------------------------------------------QQQG--GIV------
QDKE------------------------------------EAGSGLWARLKRWFENNL-
>Neisseria_dentiae_02167 Cell division protein FtsA
--MV--KGKYISALDIGTSKVIALIGEVH-EDNEIHIIGLGQAPSRGLKAGMVTNIDATA
QAIKQAMEEAERMADCKVDSVTTGIAGNHIRSLNSQGVVKIKDGEVSQADIDRAIETAKA
-VNIPPDHNILHTVVQEYIIDNQPGVKEPIGMSGVRLDTRVHIITGAITALQNIQKCVNR
CGLHMEQIMLQPLASGQAVLTEDEKDLGVCVIDIGGGTTDIAVYTNGAIRHTAVIPVAGD
LITKDLAQALRTPHNAAEYIKINHGVAIATM--DGLDEMIEVPSVGDRQPRQISRRVLAS
VIGPRVEEILELTLNELRRSGFPEEVLTSGVVLTGGASLLTGIVDLAEDVFN--LPA---
RIGVP---------------------HEMGGVSERIRNPRYATAIGLLQAARGEVSGA--
----------------------------------------------PVT--GAVAI----
---R------------------------------------EPKENWLVRLKEWLKNNF-
>Neisseria_flavescens_01546 Cell division protein FtsA
--MEQQQNKYISALDIGTSKVIALIGEIR-EDNEIHIVGLGQSPSRGLRAGMVTNIDATA
QAIRQAVEDAELMADTKISHVVTGIAGNHIRSLNSQGVVKIKDGEVSQADIDRAIETAKA
-INIPPDHNILHTVVQEYIIDNQPGVKEPIGMSGVRLDTRVHIITGANTALQNIQKCIQR
CGLQMDQIMLQPLASGHAVLTEDEKDLGVCVIDIGGGTTDIAVYTNGAIRHTAVIPVAGD
LITKDLAQALRTPHSAAEYIKIHYGAAIPTM--DGLDEMIEVPSVGDRQSRQISRRVLAE
IIGPRVEEILELTLNELRRSGFPEEVLTSGIVLTGGASMLTGIVELAEEVFN--LPA---
RIGVP---------------------QEMGGVSERIRNPRYSTAIGLLQTAYAAEEGE--
----------------------------------------------QTSRTGAIAL----
-NDS------------------------------------GKKMGLWEKIQRFFRDNF-
>Neisseria_lactamica_01143 Cell division protein FtsA
--ME-QQKRYISVLDIGTSTVLALIGEVQ-DDNEIHIVGLGQSPSRGLRAGMVTNIDATV
QAIRQAVDDAERMADTKITGVTTGIAGNHIRSLNSQGVVKIKDGEVTQADIDRAIETAKA
-INIPPDHKILHAVVQDYIIDTQAGVKEPIGMSGVRLDTRVHIVTGAGTAVQNIRKCIER
CGLKVEEVMPQPLASGQAVLTEDEKELGVCVIDIGGGTTDIAVYTNGAIRHTSVIPVGGN
SITKDLSQSLRTPYDSAEYIKTHYGIAFQDK--EGANEMIEVPCVGDQKSRQVSSEVLAL
IIGARIEEILGVVSGELEKSGFPKEVLTAGIVLTGGTAMMTGIAELAEKVFG--LPV---
RIGSP---------------------QEVGGLSDRVRIPRYATAVGLLHEARKSKGDLL-
---------------------------------------------QPQA--GTV------
RESK------------------------------------ESG-GLWSRLKRWIENNL-
>Neisseria_mucosa_01963 Cell division protein FtsA
--ME-QQGKYISALDIGTSKVIALIGEVQ-DDNEIHIVGLGQAPSRGLKAGMVTNIDATA
QAIQQAVNEAELMADTKISHVTTGIAGNHIRSLNSQGVVKIKDGEVSQADIDRAIETAKA
-INIPPDHNILHTVVQEYIIDNQPGVKEPIGMSGVRLDTRVHIITGANTALQNIQKCIHR
CGLQMDQIMLQPLASGQAVLTEDEKDLGVCVIDIGGGTTDIAVYTNGAIRHTAVIPVAGD
LITKDLAQALRTPHSAAEYIKIHYGVAIPDM--DGLDEMVEVPSVGDRQPRQISRRVLAS
VIGPRVEEILELTLNELRRSGFPEEVLTSGIVLTGGASMLTGIVELAEEVFG--LPA---
RIGVP---------------------QEMGGVSERIRNPRYSTAIGLLQAARGEEDGA--
----------------------------------------------PVT--GAIVV----
-HDQ------------------------------------AEKISLWARLMKFVKDNF-
>Neisseria_polysacchareae_00632 Cell division protein FtsA
--ME-QQKRYINVLDIGTSKVLALIGEVQ-DDDKINIVGLGQAPSRGLRAGMVTNIDATV
QAIRQAVNDAELMADTKITHVTTGIAGNHIRSLNSQGVVKIKDGEVTQADIDRAIETAKA
-INIPPDQKILDAVVQDYIIDTQLGVREPIGMSGVRLDTRVHIITGASTAVQNVQKCIEQ
CGLKSDQIMLQPLASGQAVLTEDEKDLGVCVIDIGGGTTDIAVYMNGAIRHTSVIPAGGN
LITKDLSKSLRTPLDAAEYIKIHYGVASCDT--EGLGEMIEVPGVGDRTSRQVSSKVLAA
IISARIQEIFGVVLGELQKSGFPKEVLNAGIVLTGGVSMMTGIVEFAEKIFD--LPV---
RTGAP---------------------QEMGGLSDRVRTPRFSTAIGLLHAACKLEGNLP-
---------------------------------------------QPEN--GTV------
QERE------------------------------------EGG-GLLARLKRWIENNL-
>Neisseria_shayeganii_02020 Cell division protein FtsA
--MA-KEKQLVGALDIGTSKVIALIGEVQ-DDNEVHIIGLGQAPSHGLKAGMVTNIDATA
QAITQAVEEAQLMADCQIDSVITGIAGNHIRSMNSQGVVKIKEGEVMQADIDRAIETAKA
-VNIPPDHQILHTVVQEYIIDNQPGVKEPIGMSGVRLDTRIHIVTGAVTAMQNIQKCVER
CGLHIDNIMLQPLASGQAVLTEDEKELGVCVIDIGGGTTDIAVYTNGAIRHTAVIPVAGD
LITKDLAQALRTPYSAAEYIKIHHGVALASG--EGLDEMVEVPSVGDRSPRQISRRVLAS
VIGPRVEEILELTLNELRRSGFPEEVLTSGVVLTGGASLLSGVVDLAEEVFN--LPA---
RIGVP---------------------QEMGGLSERIRNPRYATAIGLLQTAVEQ-RNV--
--------------------------------------------------HGYH------
LSRP------------------------------------ETGDSIFRRLIDLVKNNF-
>Neisseria_sicca_02426 Cell division protein FtsA
--ME-QQGKYISALDIGTSKVIALIGEVQ-DDNEIHIVGLGQAPSRGLKAGMVTNIDATA
QAIQQAVNEAELMADTKISHVTTGIAGNHIRSLNSQGVVKIKDGEVSQADIDRAIETAKA
-INIPPDHNILHTVVQEYIIDNQPGVKEPIGMSGVRLDTRVHIITGANTALQNIQKCIHR
CGLQMDQIMLQPLASGQAVLTEDEKDLGVCVIDIGGGTTDIAVYTNGAIRHTAVIPVAGD
LITKDLAQALRTPHSAAEYIKIHYGVAIPDM--DGLDEMVEVPSVGDRQPRQISRRVLAS
VIGPRVEEILELTLNELRRSGFPEEVLTSGIVLTGGASMLTGIVELAEEVFA--LPA---
RIGVP---------------------QEMGGVSERIRNPRYSTAIGLLQAARGEEDGA--
----------------------------------------------PVT--GAIVV----
-HDQ------------------------------------TEKISLWAKLMKFFKDNF-
>Neisseria_subflava2_01433 Cell division protein FtsA
--MEQQQNKYISALDIGTSKVIALIGEIR-EDNEIHIVGLGQSPSRGLRAGMVTNIDATA
QAIRQAVEDAELMADTKISHVVTGIAGNHIRSLNSQGVVKIKDGEVSQADIDRAIETAKA
-INIPPDHNILHTVVQEYIIDNQPGVKEPIGMSGVRLDTRVHIITGANTALQNIQKCIQR
CGLQMDQIMLQPLASGHAVLTEDEKDLGVCVIDIGGGTTDIAVYTNGAIRHTAVIPVAGD
LITKDLAQALRTPHSAAEYIKIHYGAAIPTM--DGLDEMIEVPSVGDRQSRQISRRVLAE
IIGPRVEEILELTLNELRRSGFPEEVLTSGIVLTGGASMLTGIVELAEEVFN--LPA---
RIGVP---------------------QEMGGVSERIRNPRYSTAIGLLQAARGEEDGA--
----------------------------------------------PVT--GAIVV----
-HDQ------------------------------------AEKISLWARIMKFVKDNF-
>Neisseria_subflava_00100 Cell division protein FtsA
--MEQQQNKYISALDIGTSKVIALIGEIR-EDNEIHIVGLGQSPSRGLRAGMVTNIDATA
QAIRQAVEDAELMADTKISHVVTGIAGNHIRSLNSQGVVKIKDGEVSQADIDRAIETAKA
-INIPPDHNILHTVVQEYIIDNQPGVKEPIGMSGVRLDTRVHIITGANTALQNIQKCIQR
CGLQMDQIMLQPLASGHAVLTEDEKDLGVCVIDIGGGTTDIAVYTNGAIRHTAVIPVAGD
LITKDLAQALRTPHSAAEYIKIHYGAAIPTM--DGLDEMIEVPSVGDRQSRQISRRVLAE
IIGPRVEEILELTLNELRRSGFPEEVLTSGIVLTGGASMLTGIVELAEEVFN--LPA---
RIGVP---------------------QEMGGVSERIRNPRYSTAIGLLQTAYAAEEGE--
----------------------------------------------QTSRTGAIAL----
-NDS------------------------------------GKKMGLWEKIQRFFRDNF-
>Neisseria_wadsworthii_01024 Cell division protein FtsA
--MI--NKQYISALDIGTSKVIALIGEIG-DDNEIHIVGLGQAPSRGLKAGMVTNIDATA
QAIKQAMEEAERMADSKVDSVTTGIAGNHIRSMNSQGVVKIKDGEVTQADIDRAIETAKA
-INIPPDHNILHTVVQEYIIDNQPGVKEPIGMSGVRLDTRVHIITGAITALQNIQKCVNR
CGLHMEQIMLQPLASGQAVLTEDEKDLGVCVIDIGGGTTDIAVYTNGAIRHTAVIPVAGD
LITSDIAHALRTPYVHAEYIKIHHGLAIADM--DMEDEMVEVPSVGDRPMRQVPRSVLAQ
VIGPRVEEILELTLNELRRSGFPEEVLNSGVVLTGGASLLPGMVELAEEIFQ--VPA---
RIGVP---------------------QDMAGVSERIRNPRYATAIGLLQAARGELEGK--
----------------------------------------------SVS--GAVAV----
---G------------------------------------NSKESLWTKIRDWLRNNF-
>Neisseria_weaveri_00952 Cell division protein FtsA
--MV--KGKYISALDIGTSKVIALIGEVQ-EDNEIHIVGLGQAPSRGLKAGMVTNIDATA
QAIKQAVNEAELMADCRIESVTTGIAGNHIRSFNSQGVVKIKDGEVSQADIDRAIETAKA
-VNIPPDHNILHTVVQEYIIDNQPGVKEPIGMSGVRLDTRVHIITGAMTALQNINKCVER
CGLEMDQIMLQPLASGQAVLTEDEKDLGVCVIDIGGGTTDIAVYTNGAIRHTAVIPVAGD
LITKDLAQALRTPHNAAEYIKINHGAAIPTL--DGLDEMVEVPSVGDRQPRQISRRVLAS
VIGPRVEEILELTLNELRRSGFPEDVLTSGVVLTGGASLLTGIVELAEDVFG--LPA---
RIGVP---------------------QEMAGVSERIRNPRYATVIGLLQTACGDVDGN--
----------------------------------------------SSG--SAIVM----
---K------------------------------------ERKESLLARITEWLRNTF-
>Neisseria_zalophi_00119 Cell division protein FtsA
--MV--KGKYISALDIGTSKVIALIGEVQ-EDNEIHIIGLGQAPSRGLKAGMVTNIDATA
QAIKQAMNEAELMADCKVDSVTTGIAGNHIRSLNSQGVVKIKDGEVTQADIDRAIETAKA
-VNIPPDHNILHTVVQEYIIDNQPGVKEPIGMSGVRLDTRVHIITGAITALQNIQKCVNR
CGLHMDQIMLQPLASGQAVLTEDEKDLGVCVIDIGGGTTDIAVYTNGAIRHTAVIPVAGD
LITKDLAQALRTPHNAAEYIKIHHGVAIATM--DGLDEMIEVPSVGDRQPRQISRRVLAS
VIGPRVEEILELTLNELRRSGFPEEVLTSGIVLTGGASLLTGIVDLAEDVFN--LPA---
RIGVP---------------------HEMGGVSERIRNPRYATAIGLLQAARGEVYGA--
----------------------------------------------PVS--GAVAI----
---R------------------------------------ESKDSLWVRFRDWLKNNF-
>Neisseria_zoodegmatis_00381 Cell division protein FtsA
--MV--KGKYISALDIGTSKVIALIGEIQ-EDNEIHIIGLGQAPSRGLKAGMVTNIDATA
QAIKQAMNEAELMADCKVDSVTTGIAGNHIRSLNSQGVVKIKDGEVSQADIDRAIETAKA
-VNIPPDHNILHTVVQEYIIDNQPGVKEPIGMSGVRLDTRVHIITGAITALQNIQKCVNR
CGLHMDQIMLQPLASGQAVLTEDEKDLGVCVIDIGGGTTDIAVYTNGAIRHTAVIPVAGD
LITKDLAQALRTPHNAAEYIKIHHGVAIATM--DGLDEMIEVPSVGDRQPRQISRRVLAS
VIGPRVEEILELTLNELRRSGFPEEVLTSGIVLTGGASLLTGIVDLAEDVFN--LPA---
RIGVP---------------------QEMGGVSERIRNPRYATAIGLLQAARGEVYGS--
----------------------------------------------PVS--GAVVV----
---R------------------------------------EHKDSLWVKFRDWLKNNF-
>Nelongata_ATCC29315_00537 Cell division protein FtsA
--MV-KGKHYISALDIGTSKVIALIGEVQ-EDNQIHIVGIGQAPSRGLKAGMVTNIDATA
QAIKHAVSEAELMADCKVGSVTTGIAGNHIRSLNSQGVVKIKDGEVSQADIDRAIETAKA
-VNIPPDHSILHTVVQEYIIDNQPGVREPIGMSGVRLDTRVHIITGAVTALQNIQKCITR
CGLQMDQIMLQPLASGQAVLTDDEKDLGVCVIDIGGGTTDIAVYTNGAIRHTAVIPVAGD
LITSDLAQALRTPYAAAEYIKIHHGAAHPDLPDEDMDEMVEVPSVGERQPRQISRKVLAS
VIGPRVEEILELTRNELHRSGFFEDMLTSGIVLTGGASMLNGIVDLAEDIFG--LPA---
RIGVP---------------------PEMPGVSERVRNPRNATVIGLLYAARGDTEGN--
----------------------------------------------QIA--ETGAVY---
---H------------------------------------EHKDGFWGKLKDWLVNSF-
>Niguanae_02456 Cell division protein FtsA
--ME--QGKYISALDIGTSKVIALIGEVQ-EDNEIHIVGLGQAPSRGLKAGMVTNIDATA
QAIKQAVNEAELMADTKISHVTTGIAGNHIRSLNSQGVVKIKDGEVMQADIDRAIETAKA
-INIPPDHNILHTVVQEYIIDNQPGVKEPIGMSGVRLDTRVHIITGANTALQNIQKCIQR
CDLQMDQIMLQPLASGQAVLTEDEKDLGVCVIDIGGGTTDIAVYTNGAIRHTAVIPVAGD
LITKDLAQALRTPHSAAEYIKIHYGVAIPTM--DDLDEMVEVPSVGDRLPRQISRRVLAS
VIGPRVEEILELTLNELRRSGFPEEVLTSGIVLTGGASMLTGIVELAEEIFN--LPA---
RIGVP---------------------QEMGGVSERIRNPRYATAIGLLQAARGEEDGS--
----------------------------------------------PVT--GAVQVG---
-GER------------------------------------GGKLSLWARFQKFLKDNF-
>Nlactamica_NS19_01728 Cell division protein FtsA
--ME-QQKRYISVLDIGTSTVLALIGEVQ-DDNEIHIVGLGQSPSRGLRAGMVTNIDATV
QAIRQAVDDAERMADTKITDVTTGIAGNHIRSLNSQGVVKIKDGEVTQADIDRAIETAKA
-INIPPDHKILHAVVQDYIIDTQAGVKEPIGMSGVRLDTRVHIVTGAGTAVQNIRKCIER
CGLKVEEVMPQPLASGQAVLTEDEKELGVCVIDIGGGTTDIAVYTNGAIRHTSVIPVGGN
SITKDLSQSLRTPYDSAEYIKTHYGIAFQDK--EGANEMIEVPCVGDQKSRQVSSEVLAL
IIGARIEEILGVVSGELEKSGFPKEVLTAGIVLTGGTAMMTGIAELAEKVFG--LPV---
RIGSP---------------------QEVGGLSDRVRIPRYATAVGLLHEARKLKGDLL-
---------------------------------------------QPQA--GTV------
RESK------------------------------------ESG-GLWSRLRRWIENNL-
>Nmacacae_DSMZ19175_00415 Cell division protein FtsA
--ME-QQGKYISALDIGTSKVIALIGEVQ-DDNEIHIVGLGQAPSRGLKAGMVTNIDATA
QAIQQAVNEAELMADTKISHVTTGIAGNHIRSLNSQGVVKIKDGEVSQADIDRAIETAKA
-INIPPDHNILHTVVQEYIIDNQPGVKEPIGMSGVRLDTRVHIITGANTALQNIQKCIHR
CGLQMDQIMLQPLASGQAVLTEDEKDLGVCVIDIGGGTTDIAVYTNGAIRHTAVIPVAGD
LITKDLAQALRTPHSAAEYIKIHYGVAIPDM--DGLDEMVEVPSVGDRQPRQISRRVLAS
VIGPRVEEILELTLNELRRSGFPEEVLTSGIVLTGGASMLTGIVELAEEVFA--LPA---
RIGVP---------------------QEMGGVSERIRNPRYSTAIGLLQAARGEEDGA--
----------------------------------------------PVT--GAIVV----
-HDQ------------------------------------AEKISLWARLMKFVKDNF-
>Nmeningitidis_8013_00435 Cell division protein FtsA
--ME-QQQRYISVLDIGTSKVLALIGEVQ-DDDKINIVGLGQAPSRGLRAGMVTNIDATV
QAIRQAVNDAELMADTKITHVTTGIAGNHIRSLNSQGVVKIKDGEVTQADIDRAIETAKA
-INIPPDQKILDAVVQDYIIDTQLGVREPIGMSGVRLDTRVHIITGASTAVQNVQKCIER
CGLKSDQIMLQPLASGQAVLTEDEKDLGVCVIDIGGGTTDIAVYMNGAIRHTSVIPAGGN
LITKDLSKSLRTPLDAAEYIKIHYGVASCDT--EGLGEMIEVPGVGDRTSRQVSSKVLAA
IISARIQEIFGVVLGELQKSGFPKEVLNAGIVLTGGVSMMTGIVEFAEKIFD--LPV---
RTGAP---------------------QEMGGLSDRVRTPRFSTAIGLLHAACKLEGNLP-
---------------------------------------------QPEN--GAV------
QERE------------------------------------VGG-GLLARLKRWIENSF-
>Nmucosa_heidelbergensis_02069 Cell division protein FtsA
--ME--QGKYISALDIGTSKVIALIGEVQ-EDNEIHIVGLGQAPSRGLKAGMVTNIDATA
QAIKQAVNEAELMADTKISHVTTGIAGNHIRSLNSQGVVKIKDGEVSQADIDRAIETAKA
-INIPPDHNILHTVVQEYIIDNQPGVKEPIGMSGVRLDTRVHIITGANTALQNIQKCIQR
CDLQMDQIMLQPLASGQAVLTEDEKDLGVCVIDIGGGTTDIAVYTNGAIRHTAVIPVAGD
LITKDLAQALRTPHSAAEYIKIHYGVAIPSM--DGLDEMVEVPSVGDRLPRQISRRVLAS
VIGPRVEEILELTLNELRRSGFPEEVLTSGIVLTGGASMLTGIVELTEEIFN--LPA---
RIGVP---------------------QEMGGVSERIRNPRYSTAIGLLQAARGEEDGM--
----------------------------------------------PVT--GAVQLH---
-SND------------------------------------GEKLSLWARFQKFLRDNF-
>Nmusiculi_02391 Cell division protein FtsA
--MV--KGKYISALDIGTSKVIALIGEVH-EDNEIHIIGLGQAPSRGLKAGMVTNIDATA
QAIKQAMEEAERMADCKVDSVTTGIAGNHIRSLNSQGVVKIKDGEVSQADIDRAIETAKA
-VNIPPDHNILHTVVQEYIIDNQPGVKEPIGMSGVRLDTRVHIITGAITALQNIQKCVNR
CGLHMEQIMLQPLASGQAVLTEDEKDLGVCVIDIGGGTTDIAVYTNGAIRHTAVIPVAGD
LITKDLAQALRTPHNAAEYIKINHGVAIATM--EGLDEMIEVPSVGDRQPRQISRRVLAS
VIGPRVEEILELTLNELRRSGFPEEVLTSGVVLTGGASLLTGIVDLAEDVFN--LPA---
RIGVP---------------------HEIGGVSERIRNPRYATAIGLLQAARGEVSGA--
----------------------------------------------PVT--GVVAI----
---R------------------------------------EPKENWLVRLKEWLKNNF-
>Nsp_10022_02734 Cell division protein FtsA
--ME--QGKYISALDIGTSKVIALIGEVQ-EDNEIHIVGLGQAPSRGLKAGMVTNIDATA
QAIKQAVNEAELMADIKISHVTTGIAGNHIRSLNSQGVVKIKDGEVTQADIDRAIETAKA
-INIPPDHNILHTVVQEYIIDNQPGVKEPIGMSGVRLDTRVHIITGANTALQNIQKCIQR
CDLQMDQIMLQPLASGQAVLTEDEKDLGVCVIDIGGGTTDIAVYTNGAIRHTAVIPVAGD
LITKDLAQALRTPHSAAEYIKIHYGVAIPTM--EGLDEMVEVPSVGDRLPRQISRRVLAS
VIGPRVEEILELTLNELRRSGFPEEVLTSGIVLTGGASMLTGIVELAEEIFN--LPA---
RIGVP---------------------QEMGGVSERIRNPRYATAIGLLQAARGEEDGS--
----------------------------------------------LVT--GAVQVG---
-GDS------------------------------------GEKLSLWARFQKFLKDNF-
>Nsp_83E034_01233 Cell division protein FtsA
--MI--NKQYISALDIGTSKVIALIGEIG-DDNEIHIVGLGQAPSRGLKAGMVTNIDATA
QAIKQAMEEAERMADSKVDSVTTGIAGNHIRSMNSQGVVKIKDGEVTQADIDRAIETAKA
-INIPPDHNILHTVVQEYIIDNQPGVKEPIGMSGVRLDTRVHIITGAITALQNIQKCVNR
CGLHMEQIMLQPLASGQAVLTEDEKDLGVCVIDIGGGTTDIAVYTNGAIRHTAVIPVAGD
LITSDIAHALRTPYVHAEYIKIHHGLAIADM--DMEDEMVEVPSVGDRPMRQVPRSVLAQ
VIGPRVEEILELTLNELRRSGFPEEVLNSGVVLTGGASLLPGMVELAEEIFQ--VPA---
RIGVP---------------------QDMAGVSERIRNPRYATAIGLLQAARGELEGK--
----------------------------------------------SVS--GAVAV----
---G------------------------------------NNKESLWTKIRDWLRNNF-
>Nsp_DentCa1247_02551 Cell division protein FtsA
--MV--KGKYISALDIGTSKVIALIGEIQ-EDNEIHIIGLGQAPSRGLKAGMVTNIDATA
QAIKQAMNEAELMADCKVSSVTTGIAGNHIRSLNSQGVVKIKDGEVSQADIDRAIETAKA
-VNIPPDHNILHTVVQEYIIDNQPGVKEPIGMSGVRLDTRVHIITGAITALQNIQKCVNR
CGLHMDQIMLQPLASGQAVLTEDEKDLGVCVIDIGGGTTDIAVYTNGAIRHTAVIPVAGD
LITKDLAQALRTPHNAAEYIKIHHGVAIATM--DGLDEMIEVPSVGDRQPRQISRRVLAS
VIGPRVEEILELTLNELRRSGFPEEVLTSGIVLTGGASLLTGIVDLAEDVFN--LPA---
RIGVP---------------------HEMGGVSERIRNPRYATAIGLLQAARGEMYGS--
----------------------------------------------PVS--GAVVV----
---R------------------------------------EQKDSLWVKIRDWLKNNF-
>Nsp_KEM232_01922 Cell division protein FtsA
--MA-KDKHYISALDIGTSKVIALIGEVQ-EDNEIHIVGIGQAPSRGLKAGMVTNIDATA
QAIKQAVGEAELMADCKVGSVTTGIAGNHIRSLNSQGVVKIKDGEVTQADIDRAIETAKA
-VNIPPDHSILHTVVQEYIIDNQPGVRDPIGMSGVRLDTRVHIITGAVTALQNIQKCITR
CGLEMEQIMLQPLASGQAVLTEDEKDLGVCVIDIGGGTTDIAVYTNGAIRHTAVIPVAGD
LITSDLAQALRTPYAAAEYIKIHHGVAHPDLEDEDLDEMVEVPSVGDRQPRQIARRGLAT
VIGPRVEEILELTLHELHRSGFYEDMLTSGVVLTGGASMLNGIVDLAEDIFG--LPA---
RVGVP---------------------PEMPGVSERIRNPRNATVIGLLYAARGDVEAG--
----------------------------------------------GEG--GSVSYH---
---E------------------------------------EEGEGLLAKIKEWLRNNF-
>Nsp_oraltaxon014_01829 Cell division protein FtsA
--ME-QQGKYISALDIGTSKVIALIGEVQ-EDNEIHIVGLGQAPSRGLKAGMVTNIDATA
QAIRQAVNEAELMADTKISHVTTGIAGNHIRSLNSQGVVKIKDGEVSQADIDRAIETAKA
-VNIPPDHNILHTVVQEYIIDNQPGVKEPIGMSGVRLDTRVHIITGAITALQNIQKCIHR
CGLQMDQIMLQPLASGQAVLTEDEKDLGVCVIDIGGGTTDIAVYTNGAIRHTAVIPVAGD
LITKDLAQALRTPHSAAEYIKIHYGVAMPTM--DGLDEMVEVPSVGDRQPRQISRRVLAS
VIGPRVEEILELTLNELRRSGFPEEVLTSGIVLTGGASMLTGIVELAEEVFN--LPA---
RIGVP---------------------QEMGGVSERIRNPRYATAIGLLQAARGEEDGT--
----------------------------------------------AVA--GAVAV----
-SEQ------------------------------------GPKVSLWSRFQKWLKDNF-
>Nsp_ZJ785_00309 Cell division protein FtsA
--ME--QGKYISALDIGTSKVIALIGEVQ-EDNEIHIVGLGQAPSRGLKAGMVTNIDATA
QAIKQAVNEAELMADTKISHVTTGIAGNHIRSLNSQGVVKIKDGEVTQADIDRAIETAKA
-INIPPDHNILHTVVQEYIIDNQPGVKEPIGMSGVRLDTRVHIITGANTALQNIQKCIQR
CDLQMDQIMLQPLASGQAVLTEDEKDLGVCVIDIGGGTTDIAVYTNGAIRHTAVIPVAGD
LITKDLAQALRTPHSAAEYIKIHYGVAIPTM--EGLDEMVEVPSVGDRLPRQISRRVLAS
VIGPRVEEILELTLNELRRSGFPEEVLTSGIVLTGGASMLTGIVELTEEIFN--LPA---
RIGVP---------------------QEMGGVSERIRNPRYATAIGLLQAARGEEDGS--
----------------------------------------------PVT--GAVHVG---
-GDS------------------------------------GEKLSLWARFQKFLKDNF-
>Sacetivorans_DSM19021_00529 Cell division protein FtsA
--MV-KGKKHVCALDIGTSKVVALIGEIQ-ANNEIHVVGIGEAKSHGLKAGMVTNIETTA
AAIRQAMEEARTMADAHMEFVTTGIAGNHIRSLNSQGVVKIKDGEVTQADIDRAVETAKA
-VNIPAEHEILHTVVQEFIIDNQPGVKDPIGMSGVRLDTRIHIITGAVTAMQNVQKCINR
CGLHIDSVILQPLASAQAVLTEDEKELGVCVIDIGHGTTDIAVYTNGAIRHTAVIPVAGD
SITKDLTQALRTPYKDAEEIKIHHGVVLGNM--DGLDEMIEVPSVADHRPRQISRRTLAS
VIGPRVEEILEVTRNELRRAGFPEEVLTSGIVLTGGASLLPGMVDLAEDVFN--LPV---
RIGVP---------------------SELGGVSERVRNPRFATAVGLLQAASGDFHYW--
---------------------------------------------------GSM------
SKHN------------------------------------DETGSFFVKLRDWLKNTFY
>Smuelleri_ATCC29453_00231 Cell division protein FtsA
--MV-ENKQYISALDIGTSKVIALIGELI--DDEIHIVGIGQAPSRGLKAGMVTNIDATA
QAIKQAMSEAEHMADCKITHLVTGIAGNHIRSLNSQGVVKIKDGEVTQTDIERAKETAKA
-VNIPPDHQVLHTVVQEYIIDNQPGVREPIGMSGVRLDTRVHIITGAVTAMQNIQKCVQR
CNLTVDDIMLQPLASASAVLTEDEKELGVCVIDIGGGTTDIAVYTNGAIRHTAVIPVAGD
LITRDLAHALRTPSNSAEYIKINYGVALANI--DGLDDMVEVPSVGDRRSRQISRRVLAS
VIQPRVEEILELTLNELRRSGFPEEVLTSGIVLTGGASLLRGMVELTEEIFD--LPV---
RIGVP---------------------PEMAGLSERVRNPRYSTVIGLLQAAKERHQQGQS
QSAGISNTS--RRNILKKVNVDIFA--TENSDETDTLEPKRRPVQQPIQ----QQI----
EEPQ---------------------------------------MGWFARLREWINKTL-
>Usuis_02324 Cell division protein FtsA
--MV--KGKYISALDIGTSKVIALIGEVQ-EDNEIHIVGLGQAPSRGLKAGMVTNIDATA
QAIKQAMNEAELMADCKVDSVTTGIAGNHIRSLNSQGVVKIKDGEVSQADIDRAIETAKA
-VNIPPDHNILHTVVQEYIIDNQPGVKEPIGMSGVRLDTRVHIITGAITALQNIQKCVNR
CGLHMEQIMLQPLASGQAVLTEDEKDLGVCVIDIGGGTTDIAVYTNGAIRHTAVIPVAGD
LITKDLAQALRTPHNAAEYIKIHHGVAIATM--DGLDEMIEVPSVGDRQPRQISRRVLAS
VIGPRVEEILELTLNELRRSGFPEDVLTSGVVLTGGASLLTGMVDLAEDVFN--LPA---
RIGVP---------------------QEMGGVSERIRNPRYATAIGLLQAARGDAYGS--
----------------------------------------------PVS--GAVAV----
---K------------------------------------EPRESLLVKIKEWLKNNF-
>Utestudinis_DSMZ26510_00299 Cell division protein FtsA
--MV--KGKYISALDIGTSKVIALIGEVQ-EDNEIHIVGLGQAPSRGLKAGMVTNIDATA
QAIKQAMNEAELMADCKVDSVTTGIAGNHIRSLNSQGVVKIKDGEVSQADIDRAIETAKA
-VNIPPDHNILHTVVQEYIIDNQPGVKEPIGMSGVRLDTRVHIITGAITALQNIQKCVNR
CGLHMDQIMLQPLASGQAVLTEDEKDLGVCVIDIGGGTTDIAVYTNGAIRHTAVIPVAGD
LITKDLAQALRTPHNAAEYIKINHGVAIASM--DGLDEMIEVPSVGDRQPRQISRRVLAS
VIGPRVEEILELTLNELRRSGFPEEVLTSGVVLTGGASLLTGIVDLAEDVFN--LPA---
RIGVP---------------------HEMGGVSERIRNPRYATAIGLLQAARGDVYGS--
----------------------------------------------SVS--GAVAV----
---K------------------------------------EPQESLLVKIKEWLKNNF-
>Vitreoscilla_massiliensis_01968 Cell division protein FtsA
--MR--DKQYISALDIGTSKVIALIGEVL-EDGEIQVVGLGQAPSRGLKAGMVTNIDATA
QAIKQAMDEAQLMADCRVNSVTTGIAGNHIRSLNSQGVVKIKDGEVTQADIDRAIETAKA
-VNIPPDHNVLHTVVQEYIIDNQPGVKEPIGMSGVRLDTRVHIITGAVTAMQNIQKCVNR
CGLHIDNLILQPLASGHAVLTEDEKDLGVCVVDIGGGTTDIAVYTNGAIRHTAVIPVAGD
LITKDLAQALRTPHNAAEYIKINHGVAIATM--DDLDEMIEVPSVGDRQPRQISRRTLAS
VIGPRVEEILELVLNELRRSGFPEEVLTSGVVLTGGASMLTGIVDLAEDMFN--LPA---
RIGVP---------------------KDVGGVSERVRNPRFSTAIGLLQLANTGETRK--
---------------------------------------------LEVH-----------
A-KE------------------------------------EQGESVVSRFKTWLRNNF-
>Vstercoraria_DSM513_00110 Cell division protein FtsA
--MK--DKQYISALDIGTSKVIALIGEVL-DDGEIQVVGLGQAASRGLKAGMVTNIDATA
QAIKQAMDEAQLMADCRVNSVTTGIAGNHIRSLNSQGVVKIKDGEVMQADIDRAIETAKA
-VNIPPDHNVLHTVVQEYIIDNQPGVKEPIGMSGVRLDTRVHIITGAVTAMQNIQKCVSR
CGLHIDNLILQPLASGHAVLTEDEKDLGVCVIDIGGGTTDIAVYTNGAIRHTAVIPVAGD
LITKDLAQALRTPHNAAEYIKINHGVAIATM--DDLDEMIEVPSVGDRQPRQISRKTLAS
VIGPRVEEILELVLNELRKAGFPEEVLTSGIVLTGGASLLTGIVDLAEDMFN--LPA---
RIGVP---------------------KDVGGVSERIRNPRYSTAIGLLQLSNTGETRKL-
---------------------------------------------LEVR-----------
VQQE------------------------------------EQGESVIAKFKNWLRNNF-
