# Supplementary material for: Evolution of longitudinal division in multicellular bacteria of the Neisseriaceae family
Source: Nat Commun. 2022 Aug 22;13:4853. doi: 10.1038/s41467-022-32260-w (PMC9395523; doi:10.1038/s41467-022-32260-w)
Supplement: Supplementary file 17 — Supplementary Data 6 [file 41467_2022_32260_MOESM17_ESM.zip › Supplementary Data 6/MreB_75G.faa]

>29535_AP671_01998 Cell shape-determining protein MreB
MFHFLSRFFSNDIAIDLGTANTLIYVRDKGIVLDEPSVVAVQSGAGGKSKIVAVGTEAKK
MQGRAPRNIEIIRPMRDGVIADFTITERMLGMLIKKATEGISVVPPRVVICVPGGATQVE
RKAILDSAFAAGASSVHLIEEPMAAALGAGLPIEDAAGSMVVDIGGGTTEIGILSLGGMA
YSASVRAAGDEFDKSIVHYLRRHRGVLIGEATAEELKRKIGSASGFETETAMRIKGRDLA
EGTPKSLAVTSEEIREALSETVNQIIRAVRLALEQAPPELAGDIADRGIMLTGGGALLHG
MDTILADATGLPVGIADQPLNCVAYGAGKALDYIGKWDAVFADNP
>29537_AP862_01977 Cell shape-determining protein MreB
MFRILSRFFSNDIAIDLGTANTLIYVRDKGIVLDEPSIVAVQAGAGGKSKIVAVGTEAKK
MQGRAPRNIEIVRPMRDGVIADFTITERMLGMLIKKATEGRSVVPPRVVICVPGGATQVE
RKAILDSAFAAGASSVHLIEEPMAAALGAGLPIEDAAGSMVVDIGGGTTEIGILSLGGMA
YSASVRAAGDEFDKSIVHYLRRHRGVLIGEATAEELKTKIGSASGFETETAMRVKGRDLA
EGTPKSLAVTSEEIREALSETVNQIIRAVRLALEQAPPELAGDIADRGIMLTGGGALLHG
MDTVLADATGLPVGIADQPLNCVAYGAGKALDYIGKWDAVFVDNP
>463_00247 Cell shape-determining protein MreB
MFRFLSRFFSNDIAIDLGTANTLIYVRNKGIVLDEPSAVAVQTGAGGKSKIVAVGTEAKK
MQGRAPRNIEIIRPMRDGVIADFTITERMLGMLIKKATEGVSVVPPRVVICVPGGATQVE
RKAILDSAFAAGASSVHLIEEPMAAALGAGLPIEDAAGSMVVDIGGGTTEIGILSLGGMA
YSASVRAAGDEFDKSIVHYLRRHRGVLIGEATAEELKKKIGSASGFETETAMRIKGRDLA
EGTPKSLAVTSEEIREALSETVNQIIRAVRLALEQAPPELAGDIADRGIMLTGGGALLHG
MDTVLADATGLPVGIADQPLNCVAYGAGKALDYIGKWDAVFADNP
>Alysiella_filiformis_01483 Cell shape-determining protein MreB
MFFRFFARYFSNDMAIDLGTANTLIFIKGKGIVLDEPSVVAMQMDPSGSGKSLTLAVGAD
AKKMLGRTPGAIQAVRPMKDGVIGDSSVTERMLKEFIRKVNKSRWAASPRIVICVPCGAT
QVERRAIYSAAQSAGASSVYLIQEPMAAAIGAGLPIEDPTGSMVVDIGGGTTEVGIISLS
GVVYSQSVRVGGDAFDEAIVHYVRRNYGMLIGESTAEEIKKRIGSAFPGAEVSEMEVKGR
NLAEGVPRSFTITSNEVLEALADPISQIVQSVRDTLEQTPPELGADIAERGLVLTGGGAL
LKGFDRLLAEETGLPVTIADDPLTCVARGSGKALDMIGKLNSVFITNP
>assem_Acras_01521 Cell shape-determining protein MreB
MFSFLTKYFSNDLAIDLGTANTLIYVKNKGIVLDEPSVVAMQLDPTGSGKHITLAVGKDA
KKMLGRTPGTIQAIRPMKDGVIADLRVTERMLKEFIRKVNRNSWAASPRIVICVPCGSTQ
VERRAIRDSAEAAGASEVLLIEEPMAAAIGAGLPIDEPTGSMVVDIGGGTTEVGIISLSG
VVYSQSVRVGGDAFDEAIVNYVRRNYGMLVGESTAEEIKKQIGSAFPGMEISEMEVKGRN
LAEGVPRSFTITSNEVLEALADPISQIVQSVRSTLEQTPPELGADIAERGLVLTGGGALL
KGFDRLLAEETGLPVTIADDPLTCVVRGSGMALDLIGKLNSIFISNP
>assem_Ckhun_00029 Cell shape-determining protein MreB
MVKYQSGIFYAVFFGRFFSNDLAIDLGTANTLIYVGGKGIVLDEPSVVSVQDDPMGSGKK
ITLAVGREAKKMLGRTPETIQAVRPMKDGVIADLGVTERMLKAFIHKANNNRFISAPRIV
ICVPCGSTQVERRAIRDSAEAAGASAVHLIEEPMAAALGAGLPVASPTGSMVVDIGGGTT
EVGIISLSGVVHSQSVRVGGDAFDEAIVHYVRRNYGMMIGEATAEEIKKQIGSAFPGMEV
TEMEVKGRNLAEGVPRSFIITSNEVLEALADPISQIVHAVRSTLKKPRPNWARTLPNAAW
CSPAAAHCSKASTACLPKKRACPLPLPKTRSPAWCAARAWH
>assem_Kking_01651 Cell shape-determining protein MreB
MFDFLTRYFSNDIAIDLGTANTLIYIKSKGIVLDEPSVVAVQTDQYGKNDTLAVGADAKK
MLGRTPSGIQAIRPLKDGVIADFYITGKMLKEFIRKVNNSKWAASPRIVICVPCGATQVE
RKAIRDSAKEANASEVYLIEEPMAAAIGAGLPVDEPTGSMVVDIGGGTTEVGVISLSGVV
YSHSIRIGGDTFDEAIIQYVRRNYGMVIGEATAEEIKKRIGSAFPSTEVTEMEVKGRNLA
EGIPRAFTITSNEVLEALADPLSQIVQAVRNALEQTPPELGADIAERGMVLTGGGALLKG
IDRLLAEETGLPVLIAEDALTCVVRGSGRALDMIGKLNSVFVNNL
>assem_Mcere_01201 Cell shape-determining protein MreB
MFRFLSRFFSNDIAIDLGTANTLIYVRGKGIVLDEPSVVAVQSGTGGKSKIVAVGTEAKK
MQGRAPRNIEIVRPMRDGVIADFTIAERMLGMLIKKAIQGNSVVPPRVVICVPGGATQVE
RKAILDSAFAAGASSVHLIEEPMAAALGAGLPIEDTAGSMVVDIGGGTTEIGILSLGGMA
YSASVRAAGDEFDKSIVHYLRRHRGVLIGEATAEELKKTIGSASGFATETAMRIKGRDLA
EGTPKSLAITSEEVREALSETVNQIIRAVLLALEQAPPELVNDIADRGIMLTGGGALLHG
MDTVLADATGLPVGIADQPLNCVAYGAGKALDYIGKWNAVFVDNP
>assem_Npotu_01202 Cell shape-determining protein MreB
MLPRFITRYFSNDLAIDLGTANTLIYTKSKGIVLDEPSVVAMQVDPNTGRSAVLAVGTDA
KKMLGRTPGSIQAIRPMKDGVIADFDVTEKMLKNFIKKVTNSRFAATPRVVICVPCGSTQ
VERRAIRDSAEEAGASAVYLIEEPMAAAIGAGLPIEEPTGSMVVDIGGGTTEVGVMSLSG
VVYSHSVRVGGDAFDEAIINYVRRNYGMLIGEATAESIKKDIGTAFPGMEVKEIEVKGHN
VAEGIPRSFTISSNEVLEAITEPVNQIVQSVKTALEQTPPELGADIAERGLVLTGGGALL
KGLDRLLAEETGLPVMIAEDPLTCVARGTGRALDLIGRMNSIFVANP
>assem_Nsp16475_00702 Cell shape-determining protein MreB
MFRFLSRFFSNDIAIDLGTANTLIYVRGKGIVLDEPSVVAVQSGTGGKSKIVAVGTEAKK
MQGRAPRNIEIVRPMQDGVIADFTIAERMLSMLIKKATEGHSVVPPRVVICVPGGATQVE
RKAILDSAFAAGASSVHLIEEPMAAALGAGLPVEDTAGSMVVDIGGGTTEIGILSLGGMA
YSASVRAAGDEFDKSIVHYLRRHRGVLIGEATAEELKKTIGSAYGFATETAMRIKGRDLA
EGTPKSLAVTSEEVREALSETVNQIIRAVRLALEQVSPELAGDIADRGIMLTGGGALLHG
MDTVLADATGLPVGIADQPLNCVAYGAGKALDYIGKWNAVFVDNP
>assem_Salvi_02093 Cell shape-determining protein MreB
MFRFFSKYLSNDLAIDLGTANTLIFIKNKGIVLNEPSVVAVQNDTINAKNGMLAVGTAAK
KMLGRTPGSIQAIRPMKDGVIADFNVTEKMLKQFIKKVNNSRFTAPRIVICVPCGSTQVE
RKAIRDSALAAGASIVNLIEEPMAAAIGAGLPIEEPTGSMVVDIGGGTTEVGVISLSGVV
YSHSIRVGGDAFDDAIINYVRRNYGMLIGESTAEEIKKNIGSAFPGMEVKEIEVKGRNLA
EGIPRAFTISSNEVLEALTEPLNQIVQAVKNALEQTPPELGADIADRGLVLTGGGALLKG
LDRLLSEETGLPVMIAEDPLTCVARGSGHALDMIGKMNSVFVSNP
>Conchiformibius_steedae_01650 Cell shape-determining protein MreB
MLSFFTRFFSNDLAIDLGTANTLIYVNGKGIVLDEPSVVSMQRDPMGSGKNITLAVGAEA
KKMLGRTPGTIEAVRPMKDGVIADLNVTERMLKEFIRKVNNNRFISTPRVVICVPCGSTQ
VERRAIRDSAYSAGASDVFLIEEPMAAALGAGLPVASPTGSMVVDIGGGTTEVGIISLSG
VVHSQSVRVGGDAFDEAIVHYVRRNYGMMIGESTAEEIKKQIGSAFPGMEVTEMEVKGRN
LAEGVPRSFIITSNEVLEALADPISQIVQAVRSTLEKTPPELGADIAERGLVLTGGGALL
KGFDRLLAEETGLPVTIAEDPLTCVARGAGVALNEIGKLNSIFIMNP
>Crenobacter_cavernae_00899 Cell shape-determining protein MreB
MLRSLTGYFSNDLAIDLGTANTLIYMRGKGIVLDEPSVVAIHNDAPTNKKSILAVGVEAK
KMLGRTPGSIQAIRPMKDGVIADFTVTEQMLKQFIKRVNPSRFFAASPRIVICVPCGSTQ
VERRAIKDSALAAGARRVELIEEPMAAAIGAGLPVEEPTGSMVVDVGGGTTEVGIISLGG
VVYSNSVRVGGDKFDESIINYIRRNYGMLIGETTAEDIKKTIGSAFPGAEVREMEVKGRN
LAEGIPRAFTVSSNEILEALTEPLNQIVSAVKIALEQTPPELGADIADKGMVLTGGGALL
KDIDRLLAEETGLPVFVAEEPLTCVVRGSGKALDKMDKIGTIFTNVP
>Crenobacter_intestini_01393 Cell shape-determining protein MreB
MFRTLTGYFSNDLAIDLGTANTLIYMRGKGIVLDEPSVVAILSDAPTNKKSILAVGLEAK
RMLGRTPGSIQAIRPMKDGVIADFTVTEQMLKQFIKKVAPGRFFAASPRIVICVPCGSTQ
VERRAIKDSALAAGARRVELIEEPMAAAIGAGLPVEEPTGSMVVDIGGGTTEVGVISLGG
VVYSNSVRVGGDKFDEAIINYIRRNYGMLIGETTAEEIKKTIGSAFPGAEVREMEVKGRN
LAEGIPRAFTVSSNEILEALTEPLNQIVSAVKIALEQTPPELGADIAEKGMVLTGGGALL
KDIDRLLAEETGLPVFVAEEPLTCVVRGSGKALDKMDKHGTIFTNVP
>Crenobacter_luteus_00345 Cell shape-determining protein MreB
MLRSLTGYFSNDLAIDLGTANTLIYMRGKGIVLDEPSVVAIHNDAASNKKSILAVGLEAK
KMLGRTPGSIQAIRPMKDGVIADFTVTEQMLKQFIKKVNPNRFFAASPRIVICVPCGSTQ
VERRAIKDSALAAGARRVELIEEPMAAAIGAGLPVEEPTGSMVVDIGGGTTEVGIISLGG
VVYSNSVRVGGDKFDEAIINYIRRNYGMLIGETTAEDIKKEIGSAFPGAEVREMEVKGRN
LAEGIPRAFTVSSNEILEALTEPLNQIVSAVKIALEQTPPELGADIADKGMVLTGGGALL
KDLDRLLAEETGLPVFVAEEPLTCVVRGSGKALDKMDKIGTIFTNVP
>Crenobacter_sedimenti_00855 Cell shape-determining protein MreB
MFRTLTGYFSNDLAIDLGTANTLIYMRGKGIVLDEPSVVAILSDAPTNKKSILAVGLEAK
RMLGRTPGSIQAIRPMKDGVIADFTVTEQMLKQFIKKVAPGRFFAASPRIVICVPCGSTQ
VERRAIKDSALAAGARRVELIEEPMAAAIGAGLPVEEPTGSMVVDIGGGTTEVGVISLGG
VVYSNSVRVGGDKFDEAIINYIRRNYGMLIGETTAEEIKKTIGSAFPGAEVREMEVKGRN
LAEGIPRAFTVSSNEILEALTEPLNQIVSAVKIALEQTPPELGADIAEKGMVLTGGGALL
KDIDRLLAEETGLPVFVAEEPLTCVVRGSGKALDKMDKHGTIFTNVP
>Eikenella_corrodens_01577 Cell shape-determining protein MreB
MFRFLTRYFSNDLAIDLGTANTLIYIKGRGIVLDEPSVVALPSDINNKNATVAVGAEAKR
MLGRTPGGIQAVRPMKDGVIADFNVTEKMLKHFIRKANNSRFASAPRIVICVPCGSTQVE
RKAIHDSAQQAGAASVNLIEEPMAAAIGAGLPIEEPTGSMVVDIGGGTTEVGIISLSGVV
YSHSVRVAGDAFDEAIINYVRRNYGMLIGEATAEEIKKAIGTAFPGNAVREIEAKGRNLA
EGIPRAFTISSNEVLEALAEPLNQIVQAVKNALEQTPPELGADIADRGLVLTGGGALLNG
LDRLLAEETGLPVSIAEDPLTCVVRGSGKALDLIGKMNSVFVPNP
>Eikenella_exigua_01354 Cell shape-determining protein MreB
MFRFLTRYFSNDLAIDLGTANTLIYIKGRGIVLDEPSVVALPNDMSNNKNATVAVGAEAK
RMLGRTPGGIQAVRPMKDGVIADFNVTEKMLKHFIRKVNNSRFAAAPRIVICVPCGSTQV
ERKAIHDSAQQAGAASVNLIEEPMAAAIGAGLPIEEPTGSMVVDIGGGTTEVGIISLSGV
VYSHSVRVAGDAFDEAIINYVRRNYGMLIGEATAEEIKKTIGTAFPGNAVREIEAKGRNL
AEGIPRAFTISSNEVLEALAEPLNQIVQAVKNALEQTPPELGADIADRGLVLTGGGALLN
GLDRLLAEETGLPVSIAEDPLTCVVRGSGKALDLIGKMNSVFVPNP
>Eikenella_halliae_01047 Cell shape-determining protein MreB
MFRFLTRYFSNDLAIDLGTANTLIYIKGRGIVLDEPSVVALPNDMSNNKNATVAVGAEAK
RMLGRTPGSIQTVRPMKDGVIANFNVTEKMLKHFIRKVNNSRFAATPRIVICVPCGSTQV
ERKAIHDSAQAAGAASVNLIEEPMAAAIGAGLPIEEPTGSMVVDIGGGTTEVGIISLSGV
VYSHSVRVAGDAFDEAIINYVRRNYGMLIGEATAEEIKKAIGTAFPGNAVREIEAKGRNL
AEGVPRAFTISSNEVLEALTEPLNQIVQAVKTALEETPPELGADIADRGLVLTGGGALLN
GLDRLLSEETGLPVSIAEDPLTCVVRGSGKALDLIGKMNSVFTTV
>Eikenella_longinqua_00232 Cell shape-determining protein MreB
MFRFLTRYFSNDLAIDLGTANTLIYIKGRGIVLDEPSVVALPNDMSNNNATVAVGAEAKR
MLGRTPGTIQAVRPMKDGVIADFDVTEKMLKHFIRKVNNSRFAAAPRIVICVPCGSTQVE
RKAIHDSAKQAGAASVNLIEEPMAAAIGAGLPIEEPTGSMVVDIGGGTTEVGIISLTGVV
YSHSIRVAGDAFDEAIINYVRRNYGMLIGETTAEEIKKAIGTAFPGTAVREIEAKGRNLA
EGVPRAFTISSNEVLEALAEPLNQIVQAVKNALEQTPPELGADIADRGLVLTGGGALLNG
LDRLLAEETGLPVSIAEDPLTCVVRGSGKALDYIGKMNSVFTTV
>Kingella_bonacorsii_00024 Cell shape-determining protein MreB
MLHFFTRYFSNDIAIDLGTANTLIYIKGKGIVLDEPSVVAVQVDNAGRNETLAVGTEAKK
MLGRTPGSIQAIRPMKDGVIADFVITGKMLKAFIRKVNSSKWAAAPRIVICVPCGATQVE
RKAIRDSAQEAGASAVYLIEEPMAAAIGAGLPIEEPTGSMVVDIGGGTTEVGVISLNGVV
YSHSIRVGGDTFDEAIIQYVRRNYGMLIGEASAEEIKKRIGSAFPSTEVSEMDVKGRNLA
EGIPRSFTITSNEVLEALADPLSQIVQAVRSALEQTPPELGADIAERGLVLTGGGALLKG
LDRLLAEETGLPVLIAEDALTCVARGSGKALEMIGRMNSVFVNNP
>Kingella_denitrificans_00907 Cell shape-determining protein MreB
MFGFLTRYFSNDIAIDLGTANTLIYVKSKGIVLDEPSVVAVQTDQYGKNDTLAVGTEAKR
MLGRTPGSIQAIRPLKDGVIADFNVTGKMLKEFIHKVNNSKWSAPPRIVICVPCGATQVE
RKAIRDSAKEAGAADVYLIEEPMAAAIGAGLPIEEPTGSMVVDIGGGTTEVGVISLSGVV
YSHSVRIGGDSFDEAIIQYVRRNYGMLIGEATAEEIKKRIGSAFPSAEVTEMEVKGRNLA
EGIPRSFTISSNEVLEALADPLSQIVQAVRNALEQTPPELGADIAERGLVLTGGGALLRG
LDRLLAEETGLPVLIAEDALTCVARGSGKALEMVGKLNSVFVPSP
>Kingella_negevensis_01220 Cell shape-determining protein MreB
MLGFFTRYFSNDIAIDLGTANTLIYVKGKGIVLDEPSVVAVQSDHMGKNETLAVGAEAKK
MLGRTPGSIQAIRPMKDGVIADFNVTGKMLKAFIRKVNNSKWAAAPRIVICVPCGATQVE
RKAIRDSASEAGASAVYLIEEPMAAAIGAGLPIEEPTGSMVVDIGGGTTEVGVISLSGVV
YSHSVRVGGDTFDEAIIQYVRRNYGMLIGEASAEEIKKRIGSAFPNTEVTEMEVKGRNLA
EGIPRSFTITSNEVLEALADPLSQIVQAVRSALEQTPPELGADIAERGLVLTGGGALLKG
LDRLLAEETGLPVLIAEDALTCVARGSGRALDMVGKLNSVFVSNP
>Kingella_oralis_00708 Cell shape-determining protein MreB
MLHFFTRYFSNDIAIDLGTANTLIYIKGKGIVLDEPSVVAVQVDNAGRNETLAVGTEAKK
MLGRTPGSIQAIRPMKDGVIADFVITGKMLKAFIRKVNSSKWAAAPRIVICVPCGATQVE
RKAIRDSAQEAGASAVYLIEEPMAAAIGAGLPIEEPTGSMVVDIGGGTTEVGVISLNGVV
YSHSIRVGGDTFDEAIIQYVRRNYGMLIGEASAEEIKKRIGSAFPSTEVSEMDVKGRNLA
EGIPRSFTITSNEVLEALADPLSQIVQAVRSALEQTPPELGADIAERGLVLTGGGALLKG
LDRLLAEETGLPVLIAEDALTCVARGSGKALEMIGRMNSVFVNNP
>Narctica_DSMZ103136_01346 Cell shape-determining protein MreB
MFRFLTRYFSNDLAIDLGTANTLIYIKGKGIVLDEPSVVAMQNDVAHGKSVILAVGTEAK
KMLGRTPGSIQAIRPMKDGVIADFNVTEKMLKQFIKKVNNSRFAATPRIVICVPCGSTQV
ERKAIRDSALAAGASTVNLIEEPMAAAIGAGLPIEEATGSMVVDIGGGTTEVGVISLSGV
VYSHSIRVGGDAFDDSIINYVRRNYGMLIGEATAEEIKKTIGSAFPGMEVREIEVKGRNL
AEGIPRSFTISSNEVLEALTEPLNQIVQSVKNALEQTPPELGADIAERGLVLTGGGALLK
GLDRLLAEETGLPVMIAEDPLTCVARGSGKALDMIGKLNSVFVVNP
>Ndenitrificans_CCUG17229_01315 Cell shape-determining protein MreB
MFRFLSRFLSNDIAIDLGTANTLIYVRDRGIVLDEPSIVAVQTGQANSKAKILAVGTEAK
KMQGRAPRNIEIIRPMKDGVIADFNITERMLGLLIKKATGDRMVVPPRVVICVPGGSTQV
ERKAIRDSAFAAGASSVHLIEEPMAAALGAGLPIEETSGSMIVDIGGGTTEIGILSLGGM
AYSDSVRAGGDAFDESIVHYVRRKRGVLIGEATAEELKKKIGSAFDDDDMSALRVKGRDL
AEGTPKSIAVTTDEVREALSEPLNQIVRAVRLALEQAPPELAGDIADRGIMLTGGGALLK
GIDTLLADATGLPVGIADEPLNCVAYGAGKALDYIGKWDAIFAENP
>Ndumasiana_DSMZ104677_01067 Cell shape-determining protein MreB
MFRFLTRYFSNDLAIDLGTANTLIYIRNKGIVLDEPSVVAMQTDAAHGKSAILAVGAEAK
KMLGRTPGSIQAIRPMKDGVIADFNVTEKMLKQFIKKVNNSRFAAPPRIVICVPCGSTQV
ERKAIRDSASAAGASSVNLIEEPMAAAIGAGLPIEEATGCMVVDIGGGTTEVGVISLSGV
VYSHSIRVGGDAFDESIINYVRRNYGMLIGEATAEEIKTKIGSAFPGMEVNEIEVKGRNL
AEGIPRAFTISSNEVLEALTEPLNQIVQSVKNALEQTPPELGADIAERGLVLTGGGALLK
GLDRLLAEETGLPVMIAEDPLTCVARGSGKALDMIGKLNSIFVVNP
>Neisseria_animalis_01473 Cell shape-determining protein MreB
MFRLFSRFFSNDIAIDLGTANTLIYVRDKGIVLDEPSVVAVQAVAGGKSKIIAVGTEAKK
MQGRAPRNIEIVRPMKDGVIADFDLTERMLGILIKKATEGRSFLPPRVVICVPGGSTQVE
RKVIRDSAFAAGAAGVYLIEEPMAAALGAGLPVEETAGSMIVDIGGGTTEIGILSLGGIA
YSDSVRVGGDAFDESIVHYLRRQRGVLVGEATAEDLKKKIGSAFESDNNIGALRIKGRDV
TEGTPKSLTVTSDEIREALGGPLELIVRAVRLALEQAPPELAGDLADRGIMLTGGGALLQ
GLDTLLADATGLPVGIAGEPLNCVAYGAGKALDCIGKWDAVFADNP
>Neisseria_animaloris_00413 Cell shape-determining protein MreB
MFRFFTRYFSNDLAIDLGTANTLIYIRNKGIVLDEPSVVAMQTDASHGKSAILAVGTEAK
KMLGRTPGSIQAIRPMKDGVIADFNVTEKMLKQFIKKVNNSRFAAAPRIVICVPCGSTQV
ERKAIRDSALAAGASTVNLIEEPMAAAIGAGLPIEEATGSMVVDIGGGTTEVGVISLSGV
VYSHSIRVGGDAFDESIINYVRRNYGMLIGEATAEEIKKSIGSAFPGMEVNEIEVKGRNL
AEGIPRAFTISSNEVLEALTEPLNQIVQSVKNALEQTPPELGADIAERGLVLTGGGALLK
GLDRLLAEETGLPVMIAEDPLTCVARGSGKALDMIGKLNSIFVVNP
>Neisseria_bacilliformis_01282 Cell shape-determining protein MreB
MLPRFITRYFSNDLAIDLGTANTLIYTKSKGIVLDEPSVVAMQIDPNTGRSAVLAVGTDA
KKMLGRTPGSIQAIRPMKDGVIADFDVTEKMLKNFIKKVTNSRFAATPRVVICVPCGSTQ
VERRAIRDSAEEAGASAVYLIEEPMAAAIGAGLPIEEPTGSMVVDIGGGTTEVGVMSLSG
VVYSHSVRVGGDAFDEAIINYVRRNYGMLIGEATAEGIKKDIGTAFPGMEVKEIEVKGHN
VAEGIPRSFTISSNEVLEAITEPVNQIVQSVKTALEQTPPELGADIAERGLVLTGGGALL
KGLDRLLAEETGLPVMIAEDPLTCVARGTGRALDLIGRLNSIFVANP
>Neisseria_brasiliensis_02112 Cell shape-determining protein MreB
MFRFLSRFLSNDIAIDLGTANTLIYVRDRGIVLDEPSIVAVQTGQANSKAKILAVGTEAK
KMQGRAPRNIEIIRPMKDGVIADFNITERMLGLLIKKATGDRMVVPPRVVICVPGGSTQV
ERKAIRDSAFAAGASSVHLIEEPMAAALGAGLPIEETSGSMIVDIGGGTTEIGILSLGGM
AYSDSVRAGGDAFDESIVHYVRRKRGVLIGEATAEELKKKIGSAFDDDDMSALRVKGRDL
AEGTPKSIAVTTDEVREALSEPLNQIVRAVRLALEQAPPELAGDIADRGIMLTGGGALLK
GIDTLLADATGLPVGIADEPLNCVAYGAGKALDYIGKWDAIFAENP
>Neisseria_canis_01539 Cell shape-determining protein MreB
MFGFFNRFLSHDLAIDLGTANTLIYAKNKGVILNEPSIIAVQEDEHHQESTIAIGTEAKK
MLGRTPASIRVVRPMKDGVIADFELTGKMLKHFIRKATEGRPSRVIICVPYGATQVERKT
IAESAKAAGASDVFLIEEPMAAALGAGLPVNEAAGCMIVDIGGGTTEIGILAMNEVVYAN
SIRTAGNAFDEAIILYARREFGVIIGDATAENIKQTIGTAYPVENVESMIITGRSISKGT
PRTFSINSNEVFEALKDPLNRIIQAIITSLELTPPELASDIIGRGLVLAGGGALLGNMDR
LLSEATGLPVIIAENPLCCVARGTGYALDLIGTQHPILSQTN
>Neisseria_chenwenguii_02245 Cell shape-determining protein MreB
MFRFLSNYFSNDIAIDLGTANTLIFVRGRGIVLDEPSMVALQAGVLGGKNRIVAVGMEAK
KMQGRAPKNIEIVRPMKDGVIADFELTERMLGILIKKAVGKVVVPPRIVICVPGGATPVE
RKVIRDSAFAAGASSVHLIEEPMAAALGARLPVEEAAGSMIVDIGGGTTEIGILSLGGMA
YSDSVRVGGDAFDESIVHYLRRNRGILIGEATAEELKKEIGTVFGREATTALRIKGRDLA
EGTPKSLAVTSDEVREALSEPLNQIIRAVRLALEQAPPELAGDIADRGIMLTGGGALLRG
IDGVLADATGLPVGIADEPLNCVAYGCGQALEYIGKWDAVFADQV
>Neisseria_dentiae_01061 Cell shape-determining protein MreB
MFRFLTRYFSNDLAIDLGTANTLIYIRNKGIVLDEPSVVAMQNDAAHGKSAILAVGTEAK
KMLGRTPGSIQAIRPMKDGVIADFNVTEKMLKQFIKKVNNSRFAAAPRIVICVPCGSTQV
ERKAIRDSALAAGASSVNLIEEPMAAAIGAGLPIEEPTGCMVVDIGGGTTEVGVISLSGV
VYSHSIRVGGDAFDESIINYVRRNYGMLIGEATAEEIKTKIGSAFPGMEVNEIEVKGRNL
AEGIPRAFTISSNEVLEALTEPLNQIVQSVKNALEQTPPELGADIAERGLVLTGGGALLK
GLDRLLAEETGLPVMIAEDPLTCVARGSGKALDMIGKLNSIFVVNP
>Neisseria_flavescens_01079 Cell shape-determining protein MreB
MFRLLSRFLSNDIAIDLGTANTLIFVRGKGIVLDEPSMVAIQSGAGNKSKIMAVGTEAKK
MQGRAPRNIEIIRPMRDGVIADFVITERMLGMLIKKATEGRSLVPPRVVICVPGGSTQVE
RKAILDSAFAAGAASVHLIEEPMAAALGAGLPIEDAAGSMIVDIGGGTTEIGILSLGGMA
YSASVRAAGDEFDKSIIHYLRRHRGVLIGEATAEELKKQIGSASGLETETAMRIKGRDLA
EGTPKSLAVTSNEIREALSETVNQIIRAVRLALEQAPPELAGDIADRGIMLTGGGALLHG
IDTVLADATGLPVGIADQPLNCVAYGAGKALDYIGKWDTVFTENP
>Neisseria_mucosa_00790 Cell shape-determining protein MreB
MFRFLSRFFSNDIAIDLGTANTLIYVRGKGIVLDEPSVVAVQSGTGGKSKIVAVGTEAKK
MQGRAPRNIEIVRPMQDGVIADFTIAERMLSMLIKKATEGHSVVPPRVVICVPGGATQVE
RKAILDSAFAAGASSVHLIEEPMAAALGAGLPVEDTVGSMVVDIGGGTTEIGILSLGGMA
YSASVRAAGDEFDKSIAHYLRRHRGVLVGEATAEELKKTIGSAYGFATETAMRIKGRDLA
EGTPKSLAVTSEEVREALSETVNQIIRAVRLALEQVSPELAGDIADRGIMLTGGGALLHG
MDTVLADATGLPVGIADQPLNCVAYGAGKALDYIGKWNAVFVDNP
>Neisseria_shayeganii_01514 Cell shape-determining protein MreB
MFRFLTQYFSNDLAIDLGTANTLIYIKGRGIVLDEPSVVAMPNDFHNKNAAVAVGVEAKR
MLGRTPGSIQAIRPMKDGVIADFNVTEKMLKHFIRKVNNSRFAAAPRIVICVPCGSTQVE
RKAIHDSAERAGASAVYLIEEPMAAAIGAGLPIEEPTGSMVVDIGGGTTEVGVISLSGVV
YSHSVRVGGDAFDEAIINYVRRNYGMLIGEATAEEIKKAIGSAFPGHTMREIEAKGRNLA
EGIPRAFTISSNEVLEALAEPLNQIVQAVKNALEQTPPELGADIADRGLVLTGGGALLCG
LDRLLAEETGLPVTIAEDPLTCVVRGSGKALDMIGKMNSVFVANP
>Neisseria_sicca_00865 Cell shape-determining protein MreB
MFRFLSRFFSNDIAIDLGTANTLIYVRGKGIVLDEPSVVAVQSGTGGKSKIVAVGTEAKK
MQGRAPRNIEIVRPMRDGVIADFTIAERMLGMLIKKAIQGNSVVPPRVVICVPGGATQVE
RKAILDSAFAAGASSVHLIEEPMAAALGAGLPIEDTAGSMVVDIGGGTTEIGILSLGGMA
YSASVRAAGDEFDKSIVHYLRRHRGVLIGEATAEELKKTIGSASGFATETAMRIKGRDLA
EGTPKSIAITSEEVREALSETVNQIIRAVRLALEQAPPELAGDIADRGIMLTGGGALLHG
MDTVLADATGLPVGIADQPLNCVAYGAGKALDYIGKWNAVFVDNP
>Neisseria_subflava2_01106 Cell shape-determining protein MreB
MFRLLSRFLSNDIAIDLGTANTLIFVRGKGIVLDEPSMVAIQSGAGNKSKIIAVGTEAKK
MQGRAPRNIEIVRPMRDGVIADFVITERMLGMLIKKATEGRSLVPPRVVICVPGGSTQVE
RKAILDSAFAAGAASVHLIEEPMAAALGAGLPIEDAAGSMIVDIGGGTTEIGILSLGGMA
YSASVRAAGDEFDKSIIHYLRRHRGVLIGEATAEELKKQIGSASGFETETAMRIKGRNLA
EGTPKSLAVTSTEIREALSETVNQIIRAVRLALEQAPPELAGDIADRGIMLTGGGALLHG
IDTVLADATGLPVGIADQPLNCVAYGAGKALDYIGKWDDTVFTENP
>Neisseria_subflava_01172 Cell shape-determining protein MreB
MFRLLSRFLSNDIAIDLGTANTLIFVRGKGIVLDEPSMVAIQSGTGNKSKIMAVGTEAKK
MQGRAPRNIEIVRPMRDGVIADFVITERMLGMLIKKATEGRSLVPPRVVICVPGGSTQVE
RKAILDSAFAAGAASVHLIEEPMAAALGAGLPIEDAAGSMIVDIGGGTTEIGILSLGGMA
YSASVRAAGDEFDKSIIHYLRRHRGVLIGEATAEELKKQIGSASGFETETAMRIKGRDLA
EGTPKSLAVTSDEIREALSETVNQIIRAVRLALEQAPPELAGDIADRGIMLTGGGALLHG
IDTVLADATGLPVGIADQPLNCVAYGAGKALDYIGKWDTVFTENP
>Neisseria_wadsworthii_02194 Cell shape-determining protein MreB
MFGFFNRFLSHDLAIDLGTANTLIYAKDKGVILNEPSIISVQENEHHQESTIAIGTEAKK
MLGRTPASIRVVRPMKDGVIADFELTGKMLKHFIRKATEGRPSRVVICVPYGATQVERKT
IAESAKAAGASDVFLIEEPMAAALGAGLPVNEAAGCMIVDIGGGTTEIGILAMNEVVYAN
SIRTAGNAFDEAITLYARREFGVIIGDVTAENIKQTIGTAYPVENVESMIITGRSISRGT
PRTFSINSNEVFEALKDPLNRIIQAIITSLELTPPELASDIISRGLVLAGGGALLSNMDR
LLSEATGLPVIIAENPLCCVARGTGYALDLIGTQHPILSQIP
>Neisseria_weaveri_00060 Cell shape-determining protein MreB
MFRFLTRYFSNDLAIDLGTANTLIYIRNKGIVLDEPSVVAMQNDVAHGKSVILAVGTEAK
KMLGRTPGSIQAIRPMKDGVIADFNVTEKMLKQFIKKVNNSRFAAAPRIVICVPCGSTQV
ERKAIRDSALAAGASTVNLIEEPMAAAIGAGLPIEEATGSMVVDIGGGTTEVGVISLSGV
VYSHSIRVGGDAFDDSIINYVRRNYGMLIGEATAEEIKKNIGSAFPGMEVKEIEVKGRNL
AEGIPRSFTISSNEVLEALTEPLNQIVQSVKNALEQTPPELGADIAERGLVLTGGGALLK
GLDRLLAEETGLPVMIAEDPLTCVARGSGKALDMIGKLNSVFVVNP
>Neisseria_zalophi_01635 Cell shape-determining protein MreB
MFRFLTRYFSNDLAIDLGTANTLIYIRNKGIVLDEPSVVAMQTDATHGKSAILAVGTEAK
KMLGRTPGTIQAIRPMKDGVIADFNVTEKMLKQFIKKVNNSRFAAPPRIVICVPCGSTQV
ERKAIRDSASAAGASSVNLIEEPMAAAIGAGLPIEEATGCMVVDIGGGTTEVGVISLSGV
VYSHSIRVGGDAFDDSIINYVRRNYGMLIGEATAEEIKTKIGSAFPGMEVNEIEVKGRNL
AEGIPRAFTISSNEVLEALTEPLNQIVQSVKNALEQTPPELGADIAERGLVLTGGGALLK
GLDRLLAEETGLPVMIAEDPLTCVARGSGKALDMIGKLNSIFVANP
>Neisseria_zoodegmatis_01586 Cell shape-determining protein MreB
MFRFLTRYFSNDLAIDLGTANTLIYIRNKGIVLDEPSVVAMQTDAAHGKSAILAVGAEAK
KMLGRTPGSIQAIRPMKDGVIADFNVTEKMLKQFIKKVNNSRFAAPPRIVICVPCGSTQV
ERKAIRDSASAAGASSVNLIEEPMAAAIGAGLPIEEATGCMVVDIGGGTTEVGVISLSGV
VYSHSIRVGGDAFDESIINYVRRNYGMLIGEATAEEIKTKIGSAFPGMEVNEIEVKGRNL
AEGIPRAFTISSNEVLEALTEPLNQIVQSVKNALEQTPPELGADIAERGLVLTGGGALLK
GLDRLLAEETGLPVMIAEDPLTCVARGSGKALDMIGKLNSIFVVNP
>Nelongata_ATCC29315_01164 Cell shape-determining protein MreB
MFPRFITRYFSNDLAIDLGTANTLIYSKGKGIVLDEPSVVAMQIHPDTGHSSVLAVGTDA
KKMLGRTPGTIQAIRPMKDGVIANFTVTEKMLKHFIKKVTHSRFAATPRIVICVPCGSTQ
VERKAIRDSAEAAGASAVYLIEEPMAAAIGAGLPIEEPTGSMVVDIGGGTTEVGVMSLSG
VVYSHSVRVGGDAFDEAITNYVRRNYGMLIGESTAESIKKEIGTAFPGMEVKELEVKGHN
VAEGIPRSFTISSNEILEAITEPVNQIVQSVKTALEQTPPELGADIAERGLVLTGGGALL
KGLDRLLAEETGLPVMIAEDPLTCVARGTGRALNLVGRLNSIFVPNP
>Niguanae_02189 Cell shape-determining protein MreB
MFRFLSHFLSNDIAIDLGTVNTLIYVRDRGIVLDEPSIVAVQTGLPNGKTKIVAVGMEAK
KMQGRAPRNIEIIRPMKDGVIADFNITERMLGLLIKKATGGRMIVPPRVVICVPGGSTQV
ERKAIRDSAFATGASSVHLIEEPMAAALGASLPIEETAGSMIVDIGGGTTEIGILSLGGM
AYSDSVRAGGDAFDESIVHYVRRKRGVLIGGATAEELKKKIGSAFGNDDMSAVRVKGRDL
SEGTPKSIAVTTDEVREALSEPLNQIVRAVRLALEQAPPELAGDIADRGIMLTGGGALLK
GIDTLLADATGLPVGIADEPLNCVAYGAGKALDYIGKWDAVFAENP
>Nmacacae_DSMZ19175_01447 Cell shape-determining protein MreB
MFRFLSRFFSNDIAIDLGTANTLIYVRGKGIVLDEPSVVAVQSGTGGKSKIVAVGTEAKK
MQGRAPRNIEIVRPMRDGVIADFTIAERMLGMLIKKAIQGNSVVPPRVVICVPGGATQVE
RKAILDSAFAAGASSVHLIEEPMAAALGAGLPIEDTAGSMVVDIGGGTTEIGILSLGGMA
YSASVRAAGDEFDKSIVHYLRRHRGVLIGEATAEELKKTIGSASGFATETAMRIKGRDLA
EGTPKSLAITSEEVREALSETVNQIIRAVRLALEQAPPELAGDIADRGIMLTGGGALLHG
MDTVLADATGLPVGIADQPLNCVAYGAGKALDYIGKWNAVFVDNP
>Nmucosa_heidelbergensis_01395 Cell shape-determining protein MreB
MFRYLSRFLSNDLAIDLGTANTLIYVRDRGIVLDEPSVVAVQTGLPNGKTKIVAVGTEAK
KMQGRAPRNIEIVRPMKDGVIADFNITERMLGVLIKKATGGHMVVPPRVVICVPGGSTQV
ERKAIRDSAFSAGASSVHLIEEPMAAALGAGLPIEETAGSMVVDIGGGTTEIGILSLGGM
AYSDSVRAGGDAFDESIVHHVRRKRGVLIGEATAEELKKKIGSAFGNDDMGAVRVKGRDL
AEGTPKSIAVTAEEVREALSEPLNRIVRAVRLALEQAPPELAGDIADRGIMLTGGGALLK
GIDTLLADATGLPVGIADQPLNCVAYGAGKALDYIGRWDAVFVDNP
>Nmusiculi_01185 Cell shape-determining protein MreB
MFRFLTRYFSNDLAIDLGTANTLIYIRNKGVVLDEPSVVAMQNDAAHGKSAILAVGTEAK
KMLGRTPGSIQAIRPMKDGVIADFNVTEKMLKQFIKKVNNSRFAAAPRIVICVPCGSTQV
ERKAIRDSALAAGASSVNLIEEPMAAAIGAGLPIEEPTGCMVVDIGGGTTEVGVISLSGV
VYSHSIRVGGDAFDESIINYVRRNYGMLIGEATAEEIKTKIGSAFPGMEVNEIEVKGRNL
AEGIPRAFTISSNEVLEALTEPLNQIVQSVKNALEQTPPELGADIAERGLVLTGGGALLK
GLDRLLAEETGLPVMIAEDPLTCVARGSGKALDMIGKLNSIFVVNP
>Nsp_10022_01090 Cell shape-determining protein MreB
MFRFLSRFLSNDIAIDLGTANTLIYVRDRGIVLDEPSIVAVQTGQANGKVKILAVGTEAK
KMQGRAPRNIEIIRPMKDGVIADFNITERMLGLLIKKATGNRMVVPPRVVICVPGGSTQV
ERKAIRDSAFAAGASSVHLIEEPMAAALGAGLPIEETAGSMIVDIGGGTTEIGILSLGGM
AYSDSVRAGGDAFDESIVHYVRRKRGVLIGEATAEELKKKIGSAFGHDDMSAVRVKGRDL
SQGTPKSIAVTTDEVREALSEPLNQIVRAVRLALEQAPPELAGDIADRGIMLTGGGALLK
GIDILLADATGLPVGIADEPLNCVAYGAGKALDYIGKWDAIFAENP
>Nsp_83E034_01895 Cell shape-determining protein MreB
MFGFFNRFLSHDLAIDLGTANTLIYAKDKGVILNEPSIIAVQENEHHQESTIAIGTEAKK
MLGRTPASIRVVRPMKDGVIADFELTGKMLKHFIRKATEGRPSRVVICVPYGATQVERKT
IAESAKAAGASDVFLIEEPMAAALGAGLPVNEAAGCMIVDIGGGTTEIGILAMNEVVYAN
SIRTAGNAFDEAIILYARREFGIIIGDVTAENIKLNIGTAYPVENVESMIITGRSISKGT
PRTFSINSNEVFEALKDPLNRIIQAIITSLELTPPELASDIISRGLVLAGGGALLSNMDR
LLSEATGLPVIIAENPLCCVARGTGYALDLIGTQHPILSQIP
>Nsp_DentCa1247_01510 Cell shape-determining protein MreB
MFRFLTRYFSNDLAIDLGTANTLIYIRNKGIVLDEPSVVAMQTDAAHGKSAILAVGAEAK
KMLGRTPGSIQAIRPMKDGVIADFNVTEKMLKQFIKKVNNSRFAAPPRIVICVPCGSTQV
ERKAIRDSASAAGASSVNLIEEPMAAAIGAGLPIEEATGCMVVDIGGGTTEVGVISLSGV
VYSHSIRVGGDAFDESIINYVRRNYGMLIGEATAEEIKTKIGSAFPGMEVNEIEVKGRNL
AEGIPRAFTISSNEVLEALTEPLNQIVQSVKNALEQTPPELGADIAERGLVLTGGGALLK
GLDRLLAEETGLPVMIAEDPLTCVARGSGKALDMIGKLNSIFVVNP
>Nsp_KEM232_01577 Cell shape-determining protein MreB
MFPRFITRYFSNDLAIDLGTANTLIYTKGKGIVLDEPSVVAMQIDPNTGRSAVLAVGTDA
KKMLGRTPGSIQAIRPMKDGVIADFTVTEKMLKHFIKKVTHSRFAATPRIVICVPCGSTQ
VERKAIRDSAEAAGASAVYLIEEPMAAAIGAGLPIEEPTGSMVVDIGGGTTEVGVMSLSG
VVYSHSVRVGGDAFDEAIINYVRRNYGMLIGEATAESIKKDIGTAFPGMEVKEIEVKGHN
VAEGIPRSFTISSNEVLEAITEPVNQIVQSVKTALEQTPPELGADIAERGLVLTGGGALL
KGLDRLLAEETGLPVMIAEDPLTCVARGTGRALDLVGRLNSIFVANP
>Nsp_oraltaxon014_00353 Cell shape-determining protein MreB
MFQFISRYFSNDIAIDLGTANTLIYLRDKGIVLDEPSVVAIQNTSGGRDAIVAVGTEAKK
MQGRAPRNIHIVRPMKDGVIADFDITERMLGLLIKKAVGGRMVVPPRVVICVPGGSTQVE
RKAIRDSAFAAGAASVYLIEEPMAAALGAGLPIEDAAGSMVVDIGGGTTEIGILSLNGLA
YSDSVRVGGDTFDEAIVHHLRRNRGVIIGETTAEEVKKKIGTVFGNDKTTAITVKGRSLA
EGTPKSMAVTSDEVREALSEPLNQIVRSVRLALELAPPELAGDIADRGLVLTGGGALLKG
MDLLLADATGLPVGIAGEPLNCVAYGAGKALDYIGTLNAVFVENM
>Nsp_ZJ785_01409 Cell shape-determining protein MreB
MFRFLSRFLSNDIAIDLGTANTLIYVRDRGIVLDEPSIVAVQTGQANGKAKILAVGTEAK
KMQGRAPRNIEIVRPMKDGVIADFNITERMLGLLIKKATGDRMVVPPRVVICVPGGSTQV
ERKAIRDSAFAAGASGVHLIEEPMAAALGAGLPIEETAGSMIVDIGGGTTEIGILSLGGM
AYSDSVRAGGDAFDESIVHYLRRKRGVLIGEATAEELKKKIGSAFGNDDMSAVRVKGRDL
AEGTPKSIAVATDEVREALSEPLNQIVRAVRLALEQAPPELAGDIADRGIMLTGGGALLK
GIDTLLADATGLPVGIADEPLNCVAYGAGKALDYIGRWDAVFAENP
>Sacetivorans_DSM19021_00830 Cell shape-determining protein MreB
MFRFFTRYFSNDLAIDLGTANTLIYLKNKGIVLDEPSVVAVQTEISSGKETILAVGSEAK
NMLGRTPGSIRAIRPMKDGVIADFNITEKMLKHFIKSVNKGHLSAAPRIVICVPCGSTQV
ERKAIRDSALAAGASLVNLIEEPMAAAIGANLPIEEPTGSMVVDIGGGTTEIGVISLSGV
VYSHSIRVGGDAFDKAIINYVRTHFGTTIGEPTAEEIKKNIGSAFPGMEVHNMESKGRKL
DEGIPRSFTISSNQVLEALSEPLNQITQAVKNALEQTPPELGADIADRGLVLTGGGALLK
GLDRMLSEETGLPVMIAEDPLTCVARGSGKALDMIGKLNSIFINNP
>Smuelleri_ATCC29453_01203 Cell shape-determining protein MreB
MLDFLNFFTRPFSNDLAIDLGTANTLIYVKNKGIVLNEPSVVAMQLDPTGSGKHITLAVG
KDAKKMLGRTPGTIQAIRPMKDGVIADFNVTERMLKEFIRKVNRKRWAAAPRIVICVPCG
STQVERKAIRDSALAAGASDVRLIQEPMAAAIGAGLPIDEPTGSMVVDIGGGTTEVGIIS
LSGVVYSQSVRVGGDAFDEAIVNYVRRNYGMLVGESTAEEIKKQIGSAFPGMEVTEMEVK
GRNLAEGVPRSFTITSNEVLEALADPISQIVQSVRNTLEQTPPELGADIAERGLVLTGGG
ALLKGFDRLLAEETGLPVTIADDPLTCVARGSGMALDLIGKLNSIFINNP
>Usuis_01867 Cell shape-determining protein MreB
MFRFLTRYFSNDLAIDLGTANTLIYIKGKGIVLDEPSVVAMQTDASHGKSVILAVGTEAK
KMLGRTPGSIQAIRPMKDGVIADFNVTEKMLKQFIKKVNNSRFAAAPRIVICVPCGSTQV
ERKAIRDSALAAGASTVNLIEEPMAAAIGAGLPIEEATGSMVVDIGGGTTEVGVISLSGV
VYSHSIRVGGDAFDDSIINYVRRNYGMLIGEATAEEIKKSIGSAFPGMEVRELEVKGRNL
AEGIPRAFTISSNEVLEALTEPLNQIVQSVKNALEQTPPELGADIADRGLVLTGGGALLK
GLDRLLAEETGLPVMIAEDPLTCVARGSGKALEMIGKLNSVFVTNP
>Utestudinis_DSMZ26510_02128 Cell shape-determining protein MreB
MFRFLTRYFSNDLAIDLGTANTLIFIRNKGIVLDEPSVVAMQTDAAHGKSVILAVGTEAK
KMLGRTPGSIQAIRPMKDGVIADFNVTEKMLKQFIKKVNNSRFAAAPRIVICVPCGSTQV
ERKAIRDSALAAGASTVNLIEEPMAAAIGAGLPIEEATGSMVVDIGGGTTEVGVISLSGV
VYSHSIRVGGDAFDDSIINYVRRNYGMLIGEATAEEIKKSIGSAFPGMEVREIEVKGRNL
AEGIPRSFTISSNEVLEALTEPLNQIVQSVKNALEQTPPELGADIAERGLVLTGGGALLK
GLDRLLAEETGLPVMIAEDPLTCVARGSGKALEMIGKLNSVFVVNP
>Vitreoscilla_massiliensis_03272 Cell shape-determining protein MreB
MLRFLTRFFSNDLAIDLGTANTLIYIKGKDIVLNEPSVVAMHINPNSNKDETLAVGADAK
KMLGRTPGSIQAIRPMKDGVIADFNVTERMLKAFIRKVNNGKFSAPPRIVICVPCGSTQV
ERKAIRDSALAAGASSVNLIEEPMAAAIGAGLPIEEPTGSMVVDIGGGTTEVGVVSLSGL
VYSHSIRVGGDAFDEAIINYVRRNYGMLIGEATAEQIKKEIGTAFPGTEVREIEVKGRNL
AEGIPRSFTITSNEVLEALSEPLNQIVQAVKNALEQTPPELGGDIAERGPVLTGGGALLR
DIDRLLAEETGLPVNIADDPLTCVARGSGIALDKIGKLNSIFVVNP
>Vstercoraria_DSM513_01718 Cell shape-determining protein MreB
MLRFLTRFFSNDLAIDLGTANTLIYIKGKDIVLNEPSVVAMHINPNSNKDETLAVGTDAK
KMLGRTPGSIQAIRPMKDGVIADFNVTERMLKAFIRKVNNGKLSAPPRIVICVPCGSTQV
ERKAIRDSALAAGASSVNLIEEPMAAAIGAGLPIEEPTGSMVVDIGGGTTEVGVVSLSGL
VYSHSIRVGGDAFDEAIINYVRRNYGMLIGEATAEQIKKEIGTAFPGAEVREIEVKGRNL
AEGIPRSFTITSNEVLEALSEPLNQIVQAVKNALEQTPPELGGDIAERGPVLTGGGALLR
DIDRLLAEETGLPVNIADDPLTCVARGSGLALDKIGKLNSIFVVNP
