# Supplementary material for: Evolution of longitudinal division in multicellular bacteria of the Neisseriaceae family
Source: Nat Commun. 2022 Aug 22;13:4853. doi: 10.1038/s41467-022-32260-w (PMC9395523; doi:10.1038/s41467-022-32260-w)
Supplement: Supplementary file 17 — Supplementary Data 6 [file 41467_2022_32260_MOESM17_ESM.zip › Supplementary Data 6/MraZ_75G.aln.uniqueseq.phy]

67 194
29535_AP671_00691               ----------------------------------MFGGAHELSIDSKGRLAIPAKFRDILLRHY-----TPSVVVTLDSRQKLLMYPESEWAKVAEQLLRLKTAGNPVLQRYQNLLLHNADTLEWDSAGRVLLPANLRKRVDFDKEVTLVGRANRLELWGREQWEAEMALALDDDPEELAFQLSQTDLQL----
29537_AP862_00203               ----------------------------------MFGGAHELSIDSKGRLAIPAKFRDVLLRHY-----TPSVVVTLDSRQKLLMYPESEWAKVAEQLLKLKTAGNPMLQRYQNLLLHNADTLEWDSAGRVLIPANLRKRVDFEKDVTLVGRANRLELWGREQWEAEMTQALDDDPEELAFQLSQTDLQL----
463_00614                       MVKISYSVDWWGIVGQSVCSVPININNLTRKKSTVFGGSHELSIDSKGRLAVPAKFREILLRLY-----SPALVVTLESRQKLLMYPESEWTKVAQRLLNLKTSDSPVLQRYQNLLLHNAEVLEWDSAGRVLIPAGLRKRVVFGREVVLVGRANRLELWGREEWEAEMNQALDDDPEELAFHLGRADLQL----
assem_Kking_01573               ----------------------------------MFRGTHELTIDPKGRLAIPAKFREALSRHFYAEDDSPKWVATLDKRERLLFYPECEWEKVELKLLNLNTNGKPNLQLYQNLLLHNADTLEMDSAGRVLLPPNLRRLVNFDKDVTLVGRVNRLELWGREQKLAETEAALSINPDELNLDLSQTDLQL----
assem_Mcere_03314               ----------------------------------MFGGAHELSIDSKGRLAIPAKFRDILLRHY-----TPSIVVTLDSRQKLLMYPEAEWAKVAEQLLHLKTAGNPMLQRYQNLLLHNADTLEWDSAYRVLIPANLRKRVDFEKDVTLVGRANRLELWGRDQWEAEMTQALDDDPEELAFQLSQTDLQL----
assem_Nbene_00037               ----------------------------------MFGGAHELSIDSKGRLAVPAKFRDILSRLY-----TPAVVVTLESKHKLLMYPVAEWEKVAAQLLNLKVADNPVLRRFQNLLLHNAEILEWDSAGRVLVPAGLRKRVVFDREVVLVGRPNRLELWGREQWEAKW------------FRLWTTILANLPSS
assem_Nblan_02803               ----------------------------------MFGGAHELSIDSKGRLAVPAKFRDILSRLY-----TPAVVVTLESKHKLLMYPVAEWEKVAAQLLNLKVADNPVLRRFQNLLLHNAEILEWDSASRVLVPAGLRKRVDFDREVVLVGRANRLELWGREQWETEMVQALDDDPDELAFQLGQTDLQL----
assem_Npoly_00917               ----------------------------------MFGGAHELSIDSKGRLAVPAKFRDILSRLY-----TPAVVVTLESKHKLLMYPVAEWEKVAAQLLNLKVADNPVLRRFQNLLLHNAEILEWDSAGRVLIPAGLRKRVDFDREVVLVGRANRLELWGREQWEAEMVQALDDDPDELAFQLSQTDLQL----
assem_Npotu_00327               ----------------------------------MFGGIHDLNIDSKGRLAVPAKFRDLLLRKY-----TPALVATLESRERLLLYPESVWEQEAQRLMAANVAGNAKLSAWRDLLLNNAEVMEMDAAGRILLPVGLRRKVMLDKEVSLTGRVNRLELWDREKFHAKDDAALDIAPEELDFELGQIGFQL----
assem_Nsp16475_02040            ----------------------------------MFGGAHELSIDSKGRLAIPAKFRDILLRHY-----TPSIVVTLDSREKLLMYPEAEWAKVVEQLLRLKTAGNQMLQRYQNLLLHNADTLEWDSAGRVLIPANLRKRVDFEKDVTLVGRANRLELWGRDQWEAEMTQALDDDPEELAFQLSQTDLQL----
assem_Nuirg_01805               ----------------------------------MFGGAHELSIDSKGRLAVPAKFRDILSRLY-----TPAVVVTLESKHKLLMYPVAEWEKVAAQLLNLKVADNPVLRRFQNLLLHNAEILEWDSAGRVLVPAGLRKRVDFDREVVLVGRANRLELWGREQWEAEMVQALDDDPDELAFQLSQTDLQL----
assem_NviriM101_02827           ----------------------------------MFGGAHELSIDSKGRLAVPAKFRDILSRLY-----TPAVVVTLESKHKLLMYPVAEWEKVAAQLLNLKVADNPVLRRFQNLLLHNAEILEWDSA------------------------------------------------------------------
assem_NviriM226_00602           ----------------------------------MFGGAHELSIDSKGRLAVPAKFRDILSRLY-----TPAVVVTLESKHKLLMYPVAEWEKVAAQLLNLKVADNPVLRRFQNLLLHNAEILEWDSA------------------------------------------------------------------
assem_Salvi_01507               ----------------------------------MFGGAYELSIDSKGRLAIPAKFRDLLARHF-----TPVLVATLEKRTHLLLYPESSWRSVEAQLLQLPVAGNRVLQAYQNLLLHNADTLDLDSAGRVLLPAHLRRLVNFEREVYVVGRANRIEVWGRALWEEQNNAALDMDEDMLAAELGKTQLQL----
Crenobacter_cavernae_00895      ----------------------------------MFGGVSIVSLDSKGRLAIPARHRESLLSAF-----GSRLTVTLDSPDHLLIYPEPNWREVESRLLKLP-TGNPSVKAYQRVMLGHAEPLDMDGNGRVLLPARLRERSKLDKEVALVGMGNRFELWNAADWERVTDEALNIEPADLEPHLGDFSL------
Crenobacter_intestini_01397     -----------------------------------MIGVSVLSIDNKGRLAIPARHRETLLSDF-----GNKLVVTLESTKTLLIYPEPNWRPVEEKLLRMR-AGSAVLQSYQRLVLGHAEQLEMDSAGRVLLPARLRALVMLDKEVALVGMGNRFELWDAVKWEEQTREALALDPAALAAELGDFTL------
Crenobacter_luteus_00349        ----------------------------------MFGGVSIVSLDSKGRLAIPARHRESLLSAF-----GRRLTVTLDAPDHLLIYPEPNWREVEARLLKLP-TTNPAVKAYQRVVLGHAEPLDMDGNGRVLLPSRLRERARLDKEVALVGMGNRFELWNAADWERVTDEALSIDPADLEQHLGDFSL------
Crenobacter_sedimenti_00859     -----------------------------------MIGVSVLSIDNKGRLAIPARHRETLLSDF-----GNKLVVTLESTKALLIYPEPNWRPVEEKLLRMR-AGSPVLQSYQRLVLGHAEQLEMDSAGRVLLPSRLRQLVMLDKEVALVGMGNRFELWDAVKWEEQTRAALALDPAALAAELGDFTL------
Eikenella_corrodens_00488       ----------------------------------MFGGVHELSIDSKGRLAIPAKFRDLLVRHY-----TPSLVVTVEARTHLVMYPEAEWQKTAENLQAMNVSGNPAARMFRDLMLNHAETLDLDASGRILLPPSLRRRVQFDKEVTLVGRADRLELWNRERWEANMNAVLDMDPDELAEQLDKAGFRL----
Eikenella_exigua_00287          ----------------------------------MFGGVHELSIDSKGRLAIPAKFRDLLARHY-----TPSLVVTVEARTHLVMYPEAEWQKTAENLQAMNVSGNPVARMFRDLMLNHAETLDLDASGRILLPPSLRRRVQFDKEVTLVGRADRLELWNRERWEANMNAVLDMDPDELAEQLDKAGFRL----
Eikenella_halliae_00096         ----------------------------------MFGGVHELSIDSKGRLAIPAKFRDLLARHY-----TPSLVVTVEARTHLVMYPEAEWQKTAENLQAMNVSGNPAARMFRDLMLNHAETLDLDASGRILLPPSLRRRVQFDKEVTLVGRADRLELWNRERWEANMNAVLDMDPDELAEQLDKAGFRL----
Eikenella_longinqua_00477       ----------------------------------MFGGVHELSIDSKGRLAIPAKFRDLLACHY-----TPSLVVTVEARTHLVMYPEAEWQKTAENLQAMNVSGNPAARMFRDLMLNHAETLDLDASGRILLPPSLRRRVQFDKEVTLVGRADRLELWNREQWEANMNAVLDMDPDELAAQLDKAGFRL----
gonorrhoeae_clean_01614         ----------------------------------MFGGAHELSIDSKGRLAVPAKFRDILSRLY-----TPAVVATLESKHKLLMYPVAEWEKVAAQLLNLKVADNPVLRRFQNLLLHNAEILEWDSAGRVLVPAGLRKRVDFDREVVLVGRANRLELWGREQWEAEMVQALDDDPDELAFQLSQTDLQL----
Kingella_bonacorsii_01853       ----------------------------------MFRGSHELTLDNKGRLAIPAKFRDALSRDF----DTQRIVATLDSRDRLLFYPEGEWEKVEQQLLSLNVKGKPNLQLYQNLLLHNAETLELDSAGRVLLPQNLRRLVNFDKDVMLVGRVNRLELWGLEQKMAETEKALSIDPDELDFDLSQTDLQL----
Kingella_denitrificans_00928    ----------------------------------MFRGSHDLTIDTKGRLAIPAKLREVLSRRFKTDENEPNWVVTLDSRKRLLFYPESEWEKVEQKLLNLNVNGKPNLQLYQNLLLHNAETLEMDSAGRVLLPANLRRLVNFDKEVSLLGRVNRLELWDREQKQAETEAALSIDETELNFDLSQTDLQL----
Kingella_negevensis_00737       ----------------------------------MFRGSHELTIDNKGRLAIPAKFRDVLSREF----AENTLVATLDSRDRLLVYPECEWEKVERQLLALNVKGKPNLQLYQNLLLHNADTLELDGAGRVLLPANLRRLVNFDKDVMLVGRVNRLELWGREQKLAKTEAALSIDPDELDFDLSQTDLQL----
Kingella_oralis_00476           ----------------------------------MFRGSHELTLDNKGRLAIPAKFRDALSRDF----DTQRIVATLDSRDRLLFYPEGEWEKVEQQLLSLNVKGKPNLQLYQNLLLHNAETLELDSAGRVLLPQNLRRLVNFDKDVMLVGRVNRLELWGLEQKMAETEKALSIDPDELDFDLSQTDLQL----
Narctica_DSMZ103136_01965       ----------------------------------MFGGVHELSIDSKGRLAIPAKFRELLLRRY-----TPAIVATLDSRYRLLMYPEQEWESVARQLLNMKVAGKPTLQLYQNLLLHNADTLELDGAGRVLLPANLRRRVDFDKEVTLVGRANRMELWGRAHWEAEMNQALDIDPDELAFELSTTDLQL----
Ndenitrificans_CCUG17229_01961  ----------------------------------MFGGSHELSIDSKGRLAIPAKFRDLLSRQY-----TPSLVVTLDSRQKLLLYPEAEWARVSAQLLSMKVAGNPTLQRYQNLLLHNAETLEWDGSGRILISANLRKRVDFDKEVTLVGRANRLELWGRQHWEEEMNQALDIDPDELAFQLSQTDLQL----
Ndenitrificans_DSMZ17675_02014  ----------------------------------MFGGSHELSIDSKGRLAIPAKFRDLLLRRY-----TPAVVATLDSRQKILMYPESEWERVSQQLLALKTAGNPMLQRYQNLLLHNADTLEWDSAGRVLLPANLRRRVDFEKEVTLVGRANRLELWGREHWEHEMNQALDDDADELAFQLSQTDLQL----
Ndumasiana_DSMZ104677_02309     ----------------------------------MFGGVHELSIDSKGRLAIPAKFRELLLRHY-----TPAVVATLDSRSRLLIYPEPEWGKVAEQLLSLKVAGNPTLQRYQNLLLHNADTLELDTAGRVLLPANLRRRVDFDKEVTLVGRANRLELWGREHWEAEMNQALDIDPDELAFQLSQTDLQL----
Neisseria_animalis_00723        ----------------------------------MFGGSHELSIDSKGRLAIPAKFRELLLRRY-----TPAVVVTLDSRQKILMYPEAEWERVSQQLLALKTAGNPMLQRYQNLLLHNADTLEWDSAGRVLLPANLRRRVDFEKEVTLVGRANRMELWGREHWEHEMNQALDADADELAFQLSQTDLQL----
Neisseria_animaloris_01327      ----------------------------------MFGGVHELSIDSKGRLAIPAKFRELLLRHY-----TPAVVATLDSRSRLLIYPEPEWGKVAEQLLSLKVAGNPTLQRYQNLLLHNADTLELDTAGRVLLPANLRRRVDFDKEVTLVGRANRLELWGREHWEAEMNQALDIDPDELAFQLSQTDLQL----
Neisseria_bacilliformis_00477   ----------------------------------MFGGIHDLNIDSKGRLAVPAKFRDLLLRKY-----TPALVATLESRERLLLYPESVWEQEAQRLMAANVAGNAKLSAWRDLLLNNAEVMEMDAAGRILLPAGLRRKVMLDKEVSLTGRVNRLELWDREKFHAKDDAALDIDPEELDFELGQIGFQL----
Neisseria_brasiliensis_00743    ----------------------------------MFGGSHELSIDSKGRLAIPAKFRDLLSRQY-----TPSLVVTLDSRQKLLLYPEAEWARVSAQLLGMKVAGNPVLQRYQNLLLHNAETLEWDGSGRILISANLRKRVDFDKEVTLVGRANRLELWGRQHWEEEMNQALDIDPDELAFQLSQTDLQL----
Neisseria_canis_00553           ----------------------------------MFGGVHELSIDSKGRLAIPAKFRELLLRRY-----TPSVVVTLDSRSRMLIYPESVWEGVAAQLLALPVAGKPVLQRYQNLLLHNADTLELDGAGRILLPANLRKRVDFDKEVTLVGRANRLELWGREHWEAEMEQALDADPEDLEMELAQTDLQL----
Neisseria_chenwenguii_01452     ----------------------------------MFGGSHELSIDSKGRLAIPAKFRDLLLRHY-----TPSIVVTLDSRQKMLMYPEAEWEQVSKQLLSLKTAGNPVLQRYQNLLLHNADTLEWDSAGRILLPANLRKRVDFEKEVTLVGRANRLELWGRENWEAEMNQALDDDPDELAFQLSQTDLQL----
Neisseria_cinerea_01263         ----------------------------------MFGGAHELSIDSKGRLAVPAKFRDILSRLY-----TSAVVVTLESKHKLLMYPVAEWEKVAAQLLNLKVADNPVLRRFQNLLLHNAEILEWDSAGRVLVPAGLRKRVVFDREVVLVGRANRLELWGREQWEAEMVQALDDDPGELAFQLSQTDLQL----
Neisseria_dentiae_02186         ----------------------------------MFGGVHELSIDSKGRLAIPAKFRELLLRHY-----TPAVVATLDSRSRLLIYPEAEWEGVARQLLALKTAGNPTLQRYQNLLLHNADTLELDTAGRVLLPANLRRRVDFDKEVTLVGRANRLELWGREHWEAEMDQALDIDPDELASELSQTDLQL----
Neisseria_flavescens_01562      ----------------------------------MFGGAHELSMDSKGRLAIPAKFRDILLRRY-----TPAIVVTLDSRKKLLMYPEPIWEEKAEQILKLKVAGNESLQRYQNLLLHNAEILEWDSAGRVLIPANLRKRVDFEKEVTLVGRANRMELWGREHWEEEMNQALDIDPDELAFQLSQTDLQL----
Neisseria_lactamica_01159       ----------------------------------MFGGAHELSIDSKGRLAVPAKFRDILSRLY-----TPAVVVTLESKHKLLMYPVAEWEKVAAQLLNLKVADNPVLRRFQNLLLHNAEILEWDGAGRVLLPAGLRKRVVFDREVVLVGRANRLELWGREQWEAEMVQALDDDPEELAFQLSQTDLQL----
Neisseria_mucosa_02384          ----------------------------------MFGGAHELSIDSKGRLAIPAKFRDILLRHY-----TPSIVVTLDSRQKLLMYPEAEWAKVAEQLLHLKTAGNPMLQRYQNLLLHNADTLEWDSAGRVLIPANLRKRVDFEKDVTLVGRANRLELWGRDQWEAEMTQALDDDPEELAFQLSQTDLQL----
Neisseria_polysacchareae_00648  ----------------------------------MFGGAHELSIDSKGRLAVPAKFRDILSRLY-----TPAVVVTLESKHKLLMYPVAEWEKVAAQLLNLKVADNPVLRRFQNLLLHNAEILEWDSAGRVLVPAGLRKRVDFDREVVLVGRANRLELWGREQWEAEMVQALDDDPDELAFQLSQTDLQL----
Neisseria_shayeganii_00273      --------------------------------------MHELSIDSKGRLAIPAKFRELLSRHY-----SPALVVTLDSRSHFLLYPEAEWQKTAAAIMAMDVNGKPHAKRYQSMVLHNAETLELDSAGRILLPAHLRRRVDFDKEVTLVGRVDRLELWGRERWEADMNALLDMDADELDAELAEAGFRL----
Neisseria_sicca_01727           ----------------------------------MFGGAHELSIDSKGRLAIPAKFRDILLRHY-----TPSIVVTLDSRQKLLMYPEAEWAKVAEQLLHLKTAGNPMLQRYQNLLLHNADTLEWDSAGRVLIPANLRKRVDFEKDVTLVGRANRLELWGRDQWEAEMTQALDDDPEELAFQLSQTDLQL----
Neisseria_subflava2_01455       ----------------------------------MFGGAHELSMDSKGRLAIPAKFRDILLRRY-----TPAIVVTLDSRKKLLMYPEPVWEEKAEQILKLKVAGNESLQRYQNLLLHNAEILEWDSAGRVLIPANLRKRVDFEKEVTLVGRANRMELWGREHWEEEMNQALDIDPDELAFQLSQTDLQL----
Neisseria_subflava_00077        ----------------------------------MFGGAHELSMDSKGRLAIPAKFRDILLRRY-----TPAIVVTLDSRKKLLMYPEPVWEEKAEQILKLKVAGNESLQRYQNLLLHNAEILEWDSAGRVLIPANLRKRVDFEKEVTLVGRANRMELWGREHWEEEMNQALDIDPDELAFQLSQTDLQL----
Neisseria_wadsworthii_00717     ----------------------------------MFGGVHELSIDSKGRLAIPAKFRELLLRRY-----TPSVVVTLDSRSRMLIYPESVWEGVAAQLLALPVAGKPVLQRYQNLLLHNADTLELDGAGRILLPANLRKRVDFDKEVTLVGRANRLELWGREHWEAEMEQALDADPEDLEMELAQTDLQL----
Neisseria_weaveri_00970         ----------------------------------MFGGVYELTIDSKGRLAIPAKFRDLLSKKY-----TPSVVVTIDSRQRLLVYPESEWERVVGQLLALKVAGNAKLQSYQNLLLHNADTLDLDASGRVLLPANLRRRVDFDKEVTLVGRANRMELWGRQHWEDEINRALDIDPDELAFELSQTDLQL----
Neisseria_zalophi_00137         ----------------------------------MFGGVHELSIDSKGRLAIPAKFRELLLRNY-----TPAVVATLDSRHRLLIYPESEWGRVANQLLALKVAGNPTLQRYQNLLLHNADTLELDTAGRVLLPANLRRRVDFDKEVTLVGRANRLELWGREHWEAEMNQALDIDEEELSFQLSQTDLQL----
Neisseria_zoodegmatis_00360     ----------------------------------MFGGVHELSIDSKGRLAIPAKFRELLLRHY-----TPAVVATLDSRSRLLIYPEPEWGKVAEQLLSLKVAGNPTLQRYQNLLLHNADTLELDTAGRVLLPTNLRRRVDFDKEVTLVGRANRLELWGREHWEAEMNQALDIDPDELAFQLSQTDLQL----
Nelongata_ATCC29315_00520       ----------------------------------MFGGIHDLNIDSKGRLAVPAKFRDLLLRRY-----TPALVATLENRERLLLYPESVWEQEAARLMAVNAAGNPVLSAWRDLLLNNAEVLEMDAAGRILLPAGLRRKVRLDKEVSLTGRMNRLELWDREKYHLKDEAALDIDPEELASELGQAGFQL----
Niguanae_02472                  ----------------------------------MFGGSHELSIDSKGRLAIPAKFRDLLSRRY-----TLSLVLTLDSRQKLLLYPEAEWERVSTQLLGMKVAGNPVLQRYQNLLLHNAETLEWDGSGRILISANLRKRVDFDKEVTLVGRANRLELWGRQHWEEEMNQALDINPDELAFQLGQTDLKL----
Nlactamica_NS19_01712           ----------------------------------MFGGAHELSIDSKGRLAVPAKFRDILSRLY-----TPAVVVTLESKHKLLMYPVAEWEKVAAQLLNLKVADNPVLRRFQNLLLHNAEILEWDGAGRVLLPAGLRKRVVFDREVVLVGRANRLELWGREQWEAEMVQALDDDPEELAFQLSQTDLQL----
Nmeningitidis_8013_00419        ----------------------------------MFGGAHELSIDSKGRLAVPAKFRDILSRLY-----TPAVVVTLESKHKLLMYPVAEWEKVAAQLLNLKVADNPVLRRFQNLLLHNAEILEWDSAGRVLLPAGLRKRVDFDREVVLVGRANRLELWGREQWEAEMVQALDDDPDELAFQLGQTDLQL----
Nmucosa_heidelbergensis_02085   ----------------------------------MFGGSHELSIDNKGRLAIPAKFRDLLSRQY-----TPSLVVTLDSRQKLLLYPEAEWARVSAQLLGMKVAGNPVLQRYQNLLLHNAETLEWDGSGRILISANLRKRVDFDKEVTLVGRANRLELWGRQQWEAEMEQALDIDPDELSFQLSQTDLQL----
Nmusiculi_02408                 ----------------------------------MFGGVHELSIDSKGRLAVPAKFRELLLRHY-----TPAVVATLDSRSRLLIYPEAEWAGVAKQLLALKTAGNPTLQRYQNLLLHNADTLELDTAGRVLLPANLRRRVDFDKEVTLVGRANRLELWGREHWEAEMDRALDIDPDELASELGQTDLQL----
Nsp_10022_02756                 ----------------------------------MFGGSHELSIDSKGRLAIPAKFRDLLSRQY-----TPSLVVTLDSRQKLLLYPEAEWARVSAQLLGMKVAGNPVLQRYQNLLLHNAETLEWDGSGRILISANLRKRVDFDKEVTLVGRANRLELWGRHHWEEEINQALDIDPDELAFQLSQTDLQL----
Nsp_DentCa1247_02575            ----------------------------------MFGGVHELSIDSKGRLAIPAKFRELLLRHY-----TPAVVATLDSRSRLLIYPESEWQKVAEQLLSLKVAGNLALQRYQNLLLHNADTLELDTAGRVLLPANLRRRVDFDKDVTLVGRANRLELWGRKHWEDEMNKALDIDPDELAFQLSQTDLQL----
Nsp_KEM232_01939                ----------------------------------MFGGIHDLNIDSKGRLAVPAKFRDLLLRKY-----TPALVATLENRERLLLYPESVWEQEAQRLMSVNVAGNAKLSAWRDLLLNNAEVMEMDAAGRILLPANLRRKVQLDKEVALTGRVNRLELWDREVFHAKDDAALDIDPEELDFELGQIGFQL----
Nsp_oraltaxon014_01813          ----------------------------------MFGGVHELSIDSKGRLAIPAKFRDILLRRY-----TPAVVVTLDSRQRLLMYPESEWEKVSQQLLALKVNGNPVLQRYQNLLLHNAELLEWDSAGRILLSANLRKRVDFEKEVTLAGRANRLELWGREHWEAEMNQALDINPEELDYQLSQTDLQL----
Nsp_ZJ785_00295                 ----------------------------------MFGGSHELSIDSKGRLAIPAKFRDLLSRQY-----TPSLVVTLDSRQKLLLYPEAEWARVSAQLLNMKVAGNSVLQRYQNLLLHNAETLEWDASGRILISANLRKRVDFDKEVTLVGRANRLELWGRQHWEEEMNQALDIDPDELAFQLSQTDLQL----
Sacetivorans_DSM19021_00389     ----------------------------------MFGGAYELSIDSKGRLAIPAKFRDLLARHY-----SSVLVATLERRTHLLLYPETQWRTVESQLLALPTAGNKVLQAYQNLLLHNADTVELDSAGRVLLSPNLRRLMAFDKEVYVVGRSNRLEVWGRACWEEQNNAALDMDEDMLAAELSKTQLQL----
Usuis_02338                     ----------------------------------MFGGVHELSIDSKGRLAIPAKFRELLLRHY-----TPAVVATLDSRHRLLVYPEPEWEGVAKQLLGLKVAGNPALQRYQNLLLHNADTLELDTAGRVLLPANLRRRVDFDKEVTLVGRANRLELWGREHWEAEMNQALDIDPDELAFELSKTDLQL----
Utestudinis_DSMZ26510_00283     MI-----TEW----------------------DKVFGGVHELSIDSKGRLAIPAKFREMLLRHY-----TPAVVATLDSRHRLLIYPEPEWEGVARQLLGLKVAGNPALQRYQNLLLHNADTLELDTAGRVLLPANLRRRVDFDKEVTLVGRANRLELWGREHWEEEMNQALDIDADELAFELSKTDLQL----
Vitreoscilla_massiliensis_01981 ----------------------------------MFNGVQELTVDAKGRLAIPTKFRTPLQDIS-----GSHLYVTLESRDYLILYPEPAWRDVEAQLLAMPVAGNSVLKKFQQLVLGHAEALQPDTAGRILLPPSLRKLVRFDTEVTMVGRGNRMELWSRTAWDEQTNAALDIDEDELAEELGKTTLRL----
Vstercoraria_DSM513_00097       ----------------------------------MLNGIQELTIDAKGRLVIPSKFRDALLRHD-----SNELMVTLERRNHLLLYPKQEWKAVEVQLLALPVQSNLVLRRFQQLVLSHAESVTMDAMGRVLLPQNLRKLVNFESEVTLVGRGNRMELWSRAAWDEQIQAALDIDENILAEELGKTTLRL----
