# Supplementary material for: Evolution of longitudinal division in multicellular bacteria of the Neisseriaceae family
Source: Nat Commun. 2022 Aug 22;13:4853. doi: 10.1038/s41467-022-32260-w (PMC9395523; doi:10.1038/s41467-022-32260-w)
Supplement: Supplementary file 17 — Supplementary Data 6 [file 41467_2022_32260_MOESM17_ESM.zip › Supplementary Data 6/MraZ_75G.aln.log]

IQ-TREE multicore version 2.0.3 for Linux 64-bit built Dec 20 2020
Developed by Bui Quang Minh, Nguyen Lam Tung, Olga Chernomor,
Heiko Schmidt, Dominik Schrempf, Michael Woodhams.

Host:    pc-56282-Ubuntu (AVX512, FMA3, 78 GB RAM)
Command: iqtree -s MraZ_75G.aln -B 1000 -T 12
Seed:    258722 (Using SPRNG - Scalable Parallel Random Number Generator)
Time:    Sun Apr 10 12:13:04 2022
Kernel:  AVX+FMA - 12 threads (16 CPU cores detected)

Reading alignment file MraZ_75G.aln ... Fasta format detected
Alignment most likely contains protein sequences
Alignment has 69 sequences with 194 columns, 170 distinct patterns
118 parsimony-informative, 15 singleton sites, 61 constant sites
                                 Gap/Ambiguity  Composition  p-value
   1  29535_AP671_00691                 22.16%    passed    100.00%
   2  29537_AP862_00203                 22.16%    passed    100.00%
   3  463_00614                          4.64%    passed     25.32%
   4  assem_Kking_01573                 19.59%    passed     23.15%
   5  assem_Mcere_03314                 22.16%    passed     99.96%
   6  assem_Nbene_00037                 26.29%    passed     88.17%
   7  assem_Nblan_02803                 22.16%    passed     99.98%
   8  assem_Npoly_00917                 22.16%    passed     99.99%
   9  assem_Npotu_00327                 22.16%    passed     99.76%
  10  assem_Nsp16475_02040              22.16%    passed    100.00%
  11  assem_Nuirg_01805                 22.16%    passed     99.93%
  12  assem_NviriM101_02827             54.12%    passed     99.10%
  13  assem_NviriM226_00602             54.12%    passed     99.10%
  14  assem_Salvi_01507                 22.16%    passed     99.97%
  15  Crenobacter_cavernae_00895        23.71%    passed     79.11%
  16  Crenobacter_intestini_01397       24.23%    passed     99.85%
  17  Crenobacter_luteus_00349          23.71%    passed     97.83%
  18  Crenobacter_sedimenti_00859       24.23%    passed     99.93%
  19  Eikenella_corrodens_00488         22.16%    passed     98.85%
  20  Eikenella_exigua_00287            22.16%    passed     98.85%
  21  Eikenella_halliae_00096           22.16%    passed     98.65%
  22  Eikenella_longinqua_00477         22.16%    passed     44.61%
  23  gonorrhoeae_clean_01614           22.16%    passed     99.97%
  24  Kingella_bonacorsii_01853         21.65%    passed     96.72%
  25  Kingella_denitrificans_00928      19.59%    passed     74.92%
  26  Kingella_negevensis_00737         21.65%    passed     48.36%
  27  Kingella_oralis_00476             21.65%    passed     96.72%
  28  Narctica_DSMZ103136_01965         22.16%    passed    100.00%
  29  Ndenitrificans_CCUG17229_01961    22.16%    passed     99.60%
  30  Ndenitrificans_DSMZ17675_02014    22.16%    passed    100.00%
  31  Ndumasiana_DSMZ104677_02309       22.16%    passed    100.00%
  32  Neisseria_animalis_00723          22.16%    passed    100.00%
  33  Neisseria_animaloris_01327        22.16%    passed    100.00%
  34  Neisseria_bacilliformis_00477     22.16%    passed     99.57%
  35  Neisseria_brasiliensis_00743      22.16%    passed     99.92%
  36  Neisseria_canis_00553             22.16%    passed    100.00%
  37  Neisseria_chenwenguii_01452       22.16%    passed     99.99%
  38  Neisseria_cinerea_01263           22.16%    passed     99.70%
  39  Neisseria_dentiae_02186           22.16%    passed     99.95%
  40  Neisseria_flavescens_01562        22.16%    passed     97.96%
  41  Neisseria_lactamica_01159         22.16%    passed     99.88%
  42  Neisseria_mucosa_02384            22.16%    passed     99.99%
  43  Neisseria_polysacchareae_00648    22.16%    passed     99.93%
  44  Neisseria_shayeganii_00273        24.23%    passed     82.41%
  45  Neisseria_sicca_01727             22.16%    passed     99.99%
  46  Neisseria_subflava2_01455         22.16%    passed     99.66%
  47  Neisseria_subflava_00077          22.16%    passed     99.66%
  48  Neisseria_wadsworthii_00717       22.16%    passed    100.00%
  49  Neisseria_weaveri_00970           22.16%    passed     99.96%
  50  Neisseria_zalophi_00137           22.16%    passed     99.99%
  51  Neisseria_zoodegmatis_00360       22.16%    passed    100.00%
  52  Nelongata_ATCC29315_00520         22.16%    passed     98.90%
  53  Niguanae_02472                    22.16%    passed     99.83%
  54  Nlactamica_NS19_01712             22.16%    passed     99.88%
  55  Nmacacae_DSMZ19175_02283          22.16%    passed     99.99%
  56  Nmeningitidis_8013_00419          22.16%    passed     99.97%
  57  Nmucosa_heidelbergensis_02085     22.16%    passed     99.51%
  58  Nmusiculi_02408                   22.16%    passed     99.88%
  59  Nsp_10022_02756                   22.16%    passed     99.84%
  60  Nsp_83E034_00832                  22.16%    passed    100.00%
  61  Nsp_DentCa1247_02575              22.16%    passed    100.00%
  62  Nsp_KEM232_01939                  22.16%    passed     99.89%
  63  Nsp_oraltaxon014_01813            22.16%    passed     99.94%
  64  Nsp_ZJ785_00295                   22.16%    passed     99.65%
  65  Sacetivorans_DSM19021_00389       22.16%    passed     47.19%
  66  Usuis_02338                       22.16%    passed     99.98%
  67  Utestudinis_DSMZ26510_00283       18.56%    passed     99.99%
  68  Vitreoscilla_massiliensis_01981   22.16%    passed     97.38%
  69  Vstercoraria_DSM513_00097         22.16%    passed     98.98%
WARNING: 2 sequences contain more than 50% gaps/ambiguity
****  TOTAL                             22.88%  0 sequences failed composition chi2 test (p-value<5%; df=19)
NOTE: Neisseria_polysacchareae_00648 is identical to assem_Nuirg_01805 but kept for subsequent analysis
NOTE: assem_NviriM226_00602 is identical to assem_NviriM101_02827 but kept for subsequent analysis
NOTE: Kingella_oralis_00476 is identical to Kingella_bonacorsii_01853 but kept for subsequent analysis
NOTE: Neisseria_animaloris_01327 is identical to Ndumasiana_DSMZ104677_02309 but kept for subsequent analysis
NOTE: Neisseria_wadsworthii_00717 is identical to Neisseria_canis_00553 but kept for subsequent analysis
NOTE: Nlactamica_NS19_01712 is identical to Neisseria_lactamica_01159 but kept for subsequent analysis
NOTE: Neisseria_sicca_01727 is identical to Neisseria_mucosa_02384 but kept for subsequent analysis
NOTE: Neisseria_subflava_00077 is identical to Neisseria_subflava2_01455 but kept for subsequent analysis
NOTE: 2 identical sequences (see below) will be ignored for subsequent analysis
NOTE: Nsp_83E034_00832 (identical to Neisseria_canis_00553) is ignored but added at the end
NOTE: Nmacacae_DSMZ19175_02283 (identical to Neisseria_mucosa_02384) is ignored but added at the end
Alignment was printed to MraZ_75G.aln.uniqueseq.phy

For your convenience alignment with unique sequences printed to MraZ_75G.aln.uniqueseq.phy


Create initial parsimony tree by phylogenetic likelihood library (PLL)... 0.007 seconds
WARNING: Number of threads seems too high for short alignments. Use -nt AUTO to determine best number of threads.
Perform fast likelihood tree search using LG+I+G model...
Estimate model parameters (epsilon = 5.000)
Perform nearest neighbor interchange...
Estimate model parameters (epsilon = 1.000)
1. Initial log-likelihood: -4626.919
Optimal log-likelihood: -4626.881
Proportion of invariable sites: 0.123
Gamma shape alpha: 1.620
Parameters optimization took 1 rounds (0.040 sec)
Time for fast ML tree search: 0.356 seconds

NOTE: ModelFinder requires 20 MB RAM!
ModelFinder will test up to 546 protein models (sample size: 194) ...
 No. Model         -LnL         df  AIC          AICc         BIC
WARNING: Number of threads seems too high for short alignments. Use -nt AUTO to determine best number of threads.
  1  LG            4776.301     131 9814.601     10372.408    10242.691
WARNING: Number of threads seems too high for short alignments. Use -nt AUTO to determine best number of threads.
  2  LG+I          4704.129     132 9672.257     10247.864    10103.615
WARNING: Number of threads seems too high for short alignments. Use -nt AUTO to determine best number of threads.
  3  LG+G4         4631.922     132 9527.844     10103.451    9959.201
WARNING: Number of threads seems too high for short alignments. Use -nt AUTO to determine best number of threads.
  4  LG+I+G4       4626.882     133 9519.764     10113.831    9954.389
WARNING: Number of threads seems too high for short alignments. Use -nt AUTO to determine best number of threads.
  5  LG+R2         4655.104     133 9576.207     10170.274    10010.832
WARNING: Number of threads seems too high for short alignments. Use -nt AUTO to determine best number of threads.
  6  LG+R3         4627.946     135 9525.892     10158.995    9967.053
WARNING: Number of threads seems too high for short alignments. Use -nt AUTO to determine best number of threads.
  7  LG+R4         4626.545     137 9527.089     10202.303    9974.786
WARNING: Number of threads seems too high for short alignments. Use -nt AUTO to determine best number of threads.
 16  LG+F+G4       4623.469     151 9548.939     10641.891    10042.385
WARNING: Number of threads seems too high for short alignments. Use -nt AUTO to determine best number of threads.
 17  LG+F+I+G4     4619.470     152 9542.939     10677.378    10039.654
WARNING: Number of threads seems too high for short alignments. Use -nt AUTO to determine best number of threads.
 29  WAG+G4        4643.851     132 9551.701     10127.308    9983.058
WARNING: Number of threads seems too high for short alignments. Use -nt AUTO to determine best number of threads.
 30  WAG+I+G4      4638.529     133 9543.058     10137.124    9977.683
WARNING: Number of threads seems too high for short alignments. Use -nt AUTO to determine best number of threads.
 42  WAG+F+G4      4645.641     151 9593.282     10686.235    10086.729
WARNING: Number of threads seems too high for short alignments. Use -nt AUTO to determine best number of threads.
 43  WAG+F+I+G4    4641.222     152 9586.444     10720.883    10083.158
WARNING: Number of threads seems too high for short alignments. Use -nt AUTO to determine best number of threads.
 55  JTT+G4        4644.787     132 9553.574     10129.180    9984.931
WARNING: Number of threads seems too high for short alignments. Use -nt AUTO to determine best number of threads.
 56  JTT+I+G4      4637.742     133 9541.485     10135.551    9976.110
WARNING: Number of threads seems too high for short alignments. Use -nt AUTO to determine best number of threads.
 68  JTT+F+G4      4641.651     151 9585.302     10678.254    10078.748
WARNING: Number of threads seems too high for short alignments. Use -nt AUTO to determine best number of threads.
 69  JTT+F+I+G4    4635.170     152 9574.340     10708.779    10071.054
WARNING: Number of threads seems too high for short alignments. Use -nt AUTO to determine best number of threads.
 81  JTTDCMut+G4   4645.270     132 9554.540     10130.146    9985.897
WARNING: Number of threads seems too high for short alignments. Use -nt AUTO to determine best number of threads.
 82  JTTDCMut+I+G4 4638.205     133 9542.410     10136.476    9977.035
WARNING: Number of threads seems too high for short alignments. Use -nt AUTO to determine best number of threads.
 94  JTTDCMut+F+G4 4642.126     151 9586.252     10679.205    10079.699
WARNING: Number of threads seems too high for short alignments. Use -nt AUTO to determine best number of threads.
 95  JTTDCMut+F+I+G4 4635.669     152 9575.339     10709.778    10072.053
WARNING: Number of threads seems too high for short alignments. Use -nt AUTO to determine best number of threads.
107  DCMut+G4      4684.442     132 9632.885     10208.491    10064.242
WARNING: Number of threads seems too high for short alignments. Use -nt AUTO to determine best number of threads.
108  DCMut+I+G4    4678.809     133 9623.618     10217.685    10058.243
WARNING: Number of threads seems too high for short alignments. Use -nt AUTO to determine best number of threads.
120  DCMut+F+G4    4667.179     151 9636.358     10729.310    10129.805
WARNING: Number of threads seems too high for short alignments. Use -nt AUTO to determine best number of threads.
121  DCMut+F+I+G4  4662.254     152 9628.507     10762.946    10125.222
WARNING: Number of threads seems too high for short alignments. Use -nt AUTO to determine best number of threads.
133  VT+G4         4658.488     132 9580.976     10156.583    10012.334
WARNING: Number of threads seems too high for short alignments. Use -nt AUTO to determine best number of threads.
134  VT+I+G4       4652.124     133 9570.248     10164.315    10004.873
WARNING: Number of threads seems too high for short alignments. Use -nt AUTO to determine best number of threads.
146  VT+F+G4       4661.279     151 9624.558     10717.511    10118.005
WARNING: Number of threads seems too high for short alignments. Use -nt AUTO to determine best number of threads.
147  VT+F+I+G4     4655.671     152 9615.342     10749.781    10112.056
WARNING: Number of threads seems too high for short alignments. Use -nt AUTO to determine best number of threads.
159  PMB+G4        4721.912     132 9707.824     10283.431    10139.182
WARNING: Number of threads seems too high for short alignments. Use -nt AUTO to determine best number of threads.
160  PMB+I+G4      4716.044     133 9698.088     10292.155    10132.714
WARNING: Number of threads seems too high for short alignments. Use -nt AUTO to determine best number of threads.
172  PMB+F+G4      4714.017     151 9730.033     10822.986    10223.480
WARNING: Number of threads seems too high for short alignments. Use -nt AUTO to determine best number of threads.
173  PMB+F+I+G4    4709.030     152 9722.061     10856.500    10218.775
WARNING: Number of threads seems too high for short alignments. Use -nt AUTO to determine best number of threads.
185  Blosum62+G4   4712.788     132 9689.575     10265.182    10120.933
WARNING: Number of threads seems too high for short alignments. Use -nt AUTO to determine best number of threads.
186  Blosum62+I+G4 4707.093     133 9680.187     10274.253    10114.812
WARNING: Number of threads seems too high for short alignments. Use -nt AUTO to determine best number of threads.
198  Blosum62+F+G4 4702.215     151 9706.430     10799.383    10199.877
WARNING: Number of threads seems too high for short alignments. Use -nt AUTO to determine best number of threads.
199  Blosum62+F+I+G4 4697.399     152 9698.798     10833.237    10195.513
WARNING: Number of threads seems too high for short alignments. Use -nt AUTO to determine best number of threads.
211  Dayhoff+G4    4684.093     132 9632.186     10207.792    10063.543
WARNING: Number of threads seems too high for short alignments. Use -nt AUTO to determine best number of threads.
212  Dayhoff+I+G4  4678.487     133 9622.974     10217.041    10057.599
WARNING: Number of threads seems too high for short alignments. Use -nt AUTO to determine best number of threads.
224  Dayhoff+F+G4  4666.931     151 9635.862     10728.814    10129.309
WARNING: Number of threads seems too high for short alignments. Use -nt AUTO to determine best number of threads.
225  Dayhoff+F+I+G4 4662.017     152 9628.033     10762.472    10124.748
WARNING: Number of threads seems too high for short alignments. Use -nt AUTO to determine best number of threads.
237  mtREV+G4      4954.968     132 10173.935    10749.542    10605.293
WARNING: Number of threads seems too high for short alignments. Use -nt AUTO to determine best number of threads.
238  mtREV+I+G4    4951.282     133 10168.563    10762.630    10603.189
WARNING: Number of threads seems too high for short alignments. Use -nt AUTO to determine best number of threads.
250  mtREV+F+G4    4720.473     151 9742.946     10835.898    10236.392
WARNING: Number of threads seems too high for short alignments. Use -nt AUTO to determine best number of threads.
251  mtREV+F+I+G4  4718.099     152 9740.198     10874.637    10236.912
WARNING: Number of threads seems too high for short alignments. Use -nt AUTO to determine best number of threads.
263  mtART+G4      5016.250     132 10296.501    10872.107    10727.858
WARNING: Number of threads seems too high for short alignments. Use -nt AUTO to determine best number of threads.
264  mtART+I+G4    5012.065     133 10290.131    10884.197    10724.756
WARNING: Number of threads seems too high for short alignments. Use -nt AUTO to determine best number of threads.
276  mtART+F+G4    4767.176     151 9836.352     10929.305    10329.799
WARNING: Number of threads seems too high for short alignments. Use -nt AUTO to determine best number of threads.
277  mtART+F+I+G4  4766.290     152 9836.581     10971.020    10333.295
WARNING: Number of threads seems too high for short alignments. Use -nt AUTO to determine best number of threads.
289  mtZOA+G4      4881.455     132 10026.911    10602.517    10458.268
WARNING: Number of threads seems too high for short alignments. Use -nt AUTO to determine best number of threads.
290  mtZOA+I+G4    4877.500     133 10021.000    10615.067    10455.625
WARNING: Number of threads seems too high for short alignments. Use -nt AUTO to determine best number of threads.
302  mtZOA+F+G4    4690.686     151 9683.373     10776.325    10176.820
WARNING: Number of threads seems too high for short alignments. Use -nt AUTO to determine best number of threads.
303  mtZOA+F+I+G4  4688.703     152 9681.406     10815.845    10178.121
WARNING: Number of threads seems too high for short alignments. Use -nt AUTO to determine best number of threads.
315  mtMet+G4      4962.164     132 10188.328    10763.935    10619.685
WARNING: Number of threads seems too high for short alignments. Use -nt AUTO to determine best number of threads.
316  mtMet+I+G4    4957.798     133 10181.595    10775.662    10616.220
WARNING: Number of threads seems too high for short alignments. Use -nt AUTO to determine best number of threads.
328  mtMet+F+G4    4711.866     151 9725.732     10818.684    10219.179
WARNING: Number of threads seems too high for short alignments. Use -nt AUTO to determine best number of threads.
329  mtMet+F+I+G4  4708.628     152 9721.255     10855.694    10217.969
WARNING: Number of threads seems too high for short alignments. Use -nt AUTO to determine best number of threads.
341  mtVer+G4      4997.507     132 10259.014    10834.620    10690.371
WARNING: Number of threads seems too high for short alignments. Use -nt AUTO to determine best number of threads.
342  mtVer+I+G4    4993.943     133 10253.886    10847.953    10688.511
WARNING: Number of threads seems too high for short alignments. Use -nt AUTO to determine best number of threads.
354  mtVer+F+G4    4773.486     151 9848.973     10941.925    10342.419
WARNING: Number of threads seems too high for short alignments. Use -nt AUTO to determine best number of threads.
355  mtVer+F+I+G4  4770.214     152 9844.429     10978.868    10341.143
WARNING: Number of threads seems too high for short alignments. Use -nt AUTO to determine best number of threads.
367  mtInv+G4      4976.497     132 10216.994    10792.600    10648.351
WARNING: Number of threads seems too high for short alignments. Use -nt AUTO to determine best number of threads.
368  mtInv+I+G4    4971.460     133 10208.921    10802.987    10643.546
WARNING: Number of threads seems too high for short alignments. Use -nt AUTO to determine best number of threads.
380  mtInv+F+G4    4686.582     151 9675.165     10768.117    10168.611
WARNING: Number of threads seems too high for short alignments. Use -nt AUTO to determine best number of threads.
381  mtInv+F+I+G4  4683.306     152 9670.611     10805.050    10167.325
WARNING: Number of threads seems too high for short alignments. Use -nt AUTO to determine best number of threads.
393  mtMAM+G4      5096.599     132 10457.198    11032.805    10888.556
WARNING: Number of threads seems too high for short alignments. Use -nt AUTO to determine best number of threads.
394  mtMAM+I+G4    5092.160     133 10450.320    11044.387    10884.945
WARNING: Number of threads seems too high for short alignments. Use -nt AUTO to determine best number of threads.
406  mtMAM+F+G4    4841.600     151 9985.200     11078.153    10478.647
WARNING: Number of threads seems too high for short alignments. Use -nt AUTO to determine best number of threads.
407  mtMAM+F+I+G4  4839.706     152 9983.412     11117.851    10480.127
WARNING: Number of threads seems too high for short alignments. Use -nt AUTO to determine best number of threads.
419  HIVb+G4       4799.127     132 9862.255     10437.861    10293.612
WARNING: Number of threads seems too high for short alignments. Use -nt AUTO to determine best number of threads.
420  HIVb+I+G4     4791.717     133 9849.434     10443.501    10284.059
WARNING: Number of threads seems too high for short alignments. Use -nt AUTO to determine best number of threads.
432  HIVb+F+G4     4761.874     151 9825.748     10918.700    10319.194
WARNING: Number of threads seems too high for short alignments. Use -nt AUTO to determine best number of threads.
433  HIVb+F+I+G4   4755.263     152 9814.526     10948.965    10311.241
WARNING: Number of threads seems too high for short alignments. Use -nt AUTO to determine best number of threads.
445  HIVw+G4       4996.629     132 10257.258    10832.864    10688.615
WARNING: Number of threads seems too high for short alignments. Use -nt AUTO to determine best number of threads.
446  HIVw+I+G4     4987.501     133 10241.001    10835.068    10675.626
WARNING: Number of threads seems too high for short alignments. Use -nt AUTO to determine best number of threads.
458  HIVw+F+G4     4881.714     151 10065.427    11158.380    10558.874
WARNING: Number of threads seems too high for short alignments. Use -nt AUTO to determine best number of threads.
459  HIVw+F+I+G4   4872.850     152 10049.701    11184.140    10546.415
WARNING: Number of threads seems too high for short alignments. Use -nt AUTO to determine best number of threads.
471  FLU+G4        4751.938     132 9767.877     10343.484    10199.234
WARNING: Number of threads seems too high for short alignments. Use -nt AUTO to determine best number of threads.
472  FLU+I+G4      4745.427     133 9756.854     10350.920    10191.479
WARNING: Number of threads seems too high for short alignments. Use -nt AUTO to determine best number of threads.
484  FLU+F+G4      4693.660     151 9689.320     10782.272    10182.767
WARNING: Number of threads seems too high for short alignments. Use -nt AUTO to determine best number of threads.
485  FLU+F+I+G4    4688.340     152 9680.679     10815.118    10177.394
WARNING: Number of threads seems too high for short alignments. Use -nt AUTO to determine best number of threads.
497  rtREV+G4      4716.830     132 9697.661     10273.267    10129.018
WARNING: Number of threads seems too high for short alignments. Use -nt AUTO to determine best number of threads.
498  rtREV+I+G4    4712.043     133 9690.087     10284.153    10124.712
WARNING: Number of threads seems too high for short alignments. Use -nt AUTO to determine best number of threads.
510  rtREV+F+G4    4652.843     151 9607.687     10700.639    10101.133
WARNING: Number of threads seems too high for short alignments. Use -nt AUTO to determine best number of threads.
511  rtREV+F+I+G4  4649.355     152 9602.709     10737.148    10099.424
WARNING: Number of threads seems too high for short alignments. Use -nt AUTO to determine best number of threads.
523  cpREV+G4      4702.783     132 9669.566     10245.172    10100.923
WARNING: Number of threads seems too high for short alignments. Use -nt AUTO to determine best number of threads.
524  cpREV+I+G4    4697.436     133 9660.872     10254.938    10095.497
WARNING: Number of threads seems too high for short alignments. Use -nt AUTO to determine best number of threads.
536  cpREV+F+G4    4672.332     151 9646.664     10739.617    10140.111
WARNING: Number of threads seems too high for short alignments. Use -nt AUTO to determine best number of threads.
537  cpREV+F+I+G4  4668.031     152 9640.061     10774.500    10136.776
Akaike Information Criterion:           LG+I+G4
Corrected Akaike Information Criterion: LG+G4
Bayesian Information Criterion:         LG+I+G4
Best-fit model: LG+I+G4 chosen according to BIC

All model information printed to MraZ_75G.aln.model.gz
CPU time for ModelFinder: 92.032 seconds (0h:1m:32s)
Wall-clock time for ModelFinder: 7.714 seconds (0h:0m:7s)
Generating 1000 samples for ultrafast bootstrap (seed: 258722)...

NOTE: 8 MB RAM (0 GB) is required!
WARNING: Number of threads seems too high for short alignments. Use -nt AUTO to determine best number of threads.
Estimate model parameters (epsilon = 0.100)
Thoroughly optimizing +I+G parameters from 10 start values...
Init pinv, alpha: 0.000, 1.615 / Estimate: 0.000, 0.966 / LogL: -4631.921
Init pinv, alpha: 0.035, 1.615 / Estimate: 0.116, 1.579 / LogL: -4626.903
Init pinv, alpha: 0.070, 1.615 / Estimate: 0.112, 1.555 / LogL: -4626.937
Init pinv, alpha: 0.105, 1.615 / Estimate: 0.116, 1.578 / LogL: -4626.902
Init pinv, alpha: 0.140, 1.615 / Estimate: 0.128, 1.641 / LogL: -4626.893
Init pinv, alpha: 0.175, 1.615 / Estimate: 0.129, 1.649 / LogL: -4626.901
Init pinv, alpha: 0.210, 1.615 / Estimate: 0.128, 1.641 / LogL: -4626.892
Init pinv, alpha: 0.245, 1.615 / Estimate: 0.129, 1.647 / LogL: -4626.897
Init pinv, alpha: 0.279, 1.615 / Estimate: 0.130, 1.651 / LogL: -4626.902
Init pinv, alpha: 0.314, 1.615 / Estimate: 0.130, 1.654 / LogL: -4626.905
Optimal pinv,alpha: 0.128, 1.641 / LogL: -4626.892

Parameters optimization took 1.276 sec
Computing ML distances based on estimated model parameters... 0.581 sec
Computing BIONJ tree...
0.002 seconds
Log-likelihood of BIONJ tree: -4648.618
--------------------------------------------------------------------
|             INITIALIZING CANDIDATE TREE SET                      |
--------------------------------------------------------------------
Generating 98 parsimony trees... 0.628 second
Computing log-likelihood of 98 initial trees ... 0.941 seconds
Current best score: -4626.892

Do NNI search on 20 best initial trees
Estimate model parameters (epsilon = 0.100)
BETTER TREE FOUND at iteration 1: -4626.884
Iteration 10 / LogL: -4639.535 / Time: 0h:0m:5s
BETTER TREE FOUND at iteration 19: -4626.883
Iteration 20 / LogL: -4634.132 / Time: 0h:0m:8s
Finish initializing candidate tree set (20)
Current best tree score: -4626.883 / CPU time: 6.832
Number of iterations: 20
--------------------------------------------------------------------
|               OPTIMIZING CANDIDATE TREE SET                      |
--------------------------------------------------------------------
Iteration 30 / LogL: -4626.884 / Time: 0h:0m:11s (0h:0m:34s left)
Iteration 40 / LogL: -4633.865 / Time: 0h:0m:14s (0h:0m:29s left)
Iteration 50 / LogL: -4626.884 / Time: 0h:0m:18s (0h:0m:25s left)
Log-likelihood cutoff on original alignment: -4660.886
Iteration 60 / LogL: -4626.951 / Time: 0h:0m:21s (0h:0m:21s left)
BETTER TREE FOUND at iteration 62: -4626.883
Iteration 70 / LogL: -4626.884 / Time: 0h:0m:24s (0h:0m:32s left)
Iteration 80 / LogL: -4626.951 / Time: 0h:0m:28s (0h:0m:29s left)
Iteration 90 / LogL: -4635.345 / Time: 0h:0m:31s (0h:0m:25s left)
Iteration 100 / LogL: -4626.950 / Time: 0h:0m:34s (0h:0m:21s left)
Log-likelihood cutoff on original alignment: -4661.044
NOTE: Bootstrap correlation coefficient of split occurrence frequencies: 0.997
Iteration 110 / LogL: -4626.884 / Time: 0h:0m:38s (0h:0m:31s left)
Iteration 120 / LogL: -4626.950 / Time: 0h:0m:41s (0h:0m:27s left)
Iteration 130 / LogL: -4631.191 / Time: 0h:0m:44s (0h:0m:24s left)
Iteration 140 / LogL: -4629.047 / Time: 0h:0m:48s (0h:0m:20s left)
Iteration 150 / LogL: -4651.205 / Time: 0h:0m:51s (0h:0m:17s left)
Log-likelihood cutoff on original alignment: -4661.044
Iteration 160 / LogL: -4626.951 / Time: 0h:0m:54s (0h:0m:13s left)
TREE SEARCH COMPLETED AFTER 163 ITERATIONS / Time: 0h:0m:55s

--------------------------------------------------------------------
|                    FINALIZING TREE SEARCH                        |
--------------------------------------------------------------------
Performs final model parameters optimization
Estimate model parameters (epsilon = 0.010)
1. Initial log-likelihood: -4626.883
Optimal log-likelihood: -4626.881
Proportion of invariable sites: 0.124
Gamma shape alpha: 1.623
Parameters optimization took 1 rounds (0.026 sec)
BEST SCORE FOUND : -4626.881
Creating bootstrap support values...
Split supports printed to NEXUS file MraZ_75G.aln.splits.nex
Total tree length: 7.501

Total number of iterations: 163
CPU time used for tree search: 639.356 sec (0h:10m:39s)
Wall-clock time used for tree search: 54.404 sec (0h:0m:54s)
Total CPU time used: 656.621 sec (0h:10m:56s)
Total wall-clock time used: 55.942 sec (0h:0m:55s)

Computing bootstrap consensus tree...
Reading input file MraZ_75G.aln.splits.nex...
67 taxa and 594 splits.
Consensus tree written to MraZ_75G.aln.contree
Reading input trees file MraZ_75G.aln.contree
Log-likelihood of consensus tree: -4626.887

Analysis results written to: 
  IQ-TREE report:                MraZ_75G.aln.iqtree
  Maximum-likelihood tree:       MraZ_75G.aln.treefile
  Likelihood distances:          MraZ_75G.aln.mldist

Ultrafast bootstrap approximation results written to:
  Split support values:          MraZ_75G.aln.splits.nex
  Consensus tree:                MraZ_75G.aln.contree
  Screen log file:               MraZ_75G.aln.log

Date and Time: Sun Apr 10 12:14:08 2022
