# Supplementary material for: Evolution of longitudinal division in multicellular bacteria of the Neisseriaceae family
Source: Nat Commun. 2022 Aug 22;13:4853. doi: 10.1038/s41467-022-32260-w (PMC9395523; doi:10.1038/s41467-022-32260-w)
Supplement: Supplementary file 17 — Supplementary Data 6 [file 41467_2022_32260_MOESM17_ESM.zip › Supplementary Data 6/MraZ_75G.faa]

>29535_AP671_00691 Transcriptional regulator MraZ
MFGGAHELSIDSKGRLAIPAKFRDILLRHYTPSVVVTLDSRQKLLMYPESEWAKVAEQLL
RLKTAGNPVLQRYQNLLLHNADTLEWDSAGRVLLPANLRKRVDFDKEVTLVGRANRLELW
GREQWEAEMALALDDDPEELAFQLSQTDLQL
>29537_AP862_00203 Transcriptional regulator MraZ
MFGGAHELSIDSKGRLAIPAKFRDVLLRHYTPSVVVTLDSRQKLLMYPESEWAKVAEQLL
KLKTAGNPMLQRYQNLLLHNADTLEWDSAGRVLIPANLRKRVDFEKDVTLVGRANRLELW
GREQWEAEMTQALDDDPEELAFQLSQTDLQL
>463_00614 Transcriptional regulator MraZ
MVKISYSVDWWGIVGQSVCSVPININNLTRKKSTVFGGSHELSIDSKGRLAVPAKFREIL
LRLYSPALVVTLESRQKLLMYPESEWTKVAQRLLNLKTSDSPVLQRYQNLLLHNAEVLEW
DSAGRVLIPAGLRKRVVFGREVVLVGRANRLELWGREEWEAEMNQALDDDPEELAFHLGR
ADLQL
>assem_Kking_01573 Transcriptional regulator MraZ
MFRGTHELTIDPKGRLAIPAKFREALSRHFYAEDDSPKWVATLDKRERLLFYPECEWEKV
ELKLLNLNTNGKPNLQLYQNLLLHNADTLEMDSAGRVLLPPNLRRLVNFDKDVTLVGRVN
RLELWGREQKLAETEAALSINPDELNLDLSQTDLQL
>assem_Mcere_03314 Transcriptional regulator MraZ
MFGGAHELSIDSKGRLAIPAKFRDILLRHYTPSIVVTLDSRQKLLMYPEAEWAKVAEQLL
HLKTAGNPMLQRYQNLLLHNADTLEWDSAYRVLIPANLRKRVDFEKDVTLVGRANRLELW
GRDQWEAEMTQALDDDPEELAFQLSQTDLQL
>assem_Nbene_00037 Transcriptional regulator MraZ
MFGGAHELSIDSKGRLAVPAKFRDILSRLYTPAVVVTLESKHKLLMYPVAEWEKVAAQLL
NLKVADNPVLRRFQNLLLHNAEILEWDSAGRVLVPAGLRKRVVFDREVVLVGRPNRLELW
GREQWEAKWFRLWTTILANLPSS
>assem_Nblan_02803 Transcriptional regulator MraZ
MFGGAHELSIDSKGRLAVPAKFRDILSRLYTPAVVVTLESKHKLLMYPVAEWEKVAAQLL
NLKVADNPVLRRFQNLLLHNAEILEWDSASRVLVPAGLRKRVDFDREVVLVGRANRLELW
GREQWETEMVQALDDDPDELAFQLGQTDLQL
>assem_Npoly_00917 Transcriptional regulator MraZ
MFGGAHELSIDSKGRLAVPAKFRDILSRLYTPAVVVTLESKHKLLMYPVAEWEKVAAQLL
NLKVADNPVLRRFQNLLLHNAEILEWDSAGRVLIPAGLRKRVDFDREVVLVGRANRLELW
GREQWEAEMVQALDDDPDELAFQLSQTDLQL
>assem_Npotu_00327 Transcriptional regulator MraZ
MFGGIHDLNIDSKGRLAVPAKFRDLLLRKYTPALVATLESRERLLLYPESVWEQEAQRLM
AANVAGNAKLSAWRDLLLNNAEVMEMDAAGRILLPVGLRRKVMLDKEVSLTGRVNRLELW
DREKFHAKDDAALDIAPEELDFELGQIGFQL
>assem_Nsp16475_02040 Transcriptional regulator MraZ
MFGGAHELSIDSKGRLAIPAKFRDILLRHYTPSIVVTLDSREKLLMYPEAEWAKVVEQLL
RLKTAGNQMLQRYQNLLLHNADTLEWDSAGRVLIPANLRKRVDFEKDVTLVGRANRLELW
GRDQWEAEMTQALDDDPEELAFQLSQTDLQL
>assem_Nuirg_01805 Transcriptional regulator MraZ
MFGGAHELSIDSKGRLAVPAKFRDILSRLYTPAVVVTLESKHKLLMYPVAEWEKVAAQLL
NLKVADNPVLRRFQNLLLHNAEILEWDSAGRVLVPAGLRKRVDFDREVVLVGRANRLELW
GREQWEAEMVQALDDDPDELAFQLSQTDLQL
>assem_NviriM101_02827 Transcriptional regulator MraZ
MFGGAHELSIDSKGRLAVPAKFRDILSRLYTPAVVVTLESKHKLLMYPVAEWEKVAAQLL
NLKVADNPVLRRFQNLLLHNAEILEWDSA
>assem_NviriM226_00602 Transcriptional regulator MraZ
MFGGAHELSIDSKGRLAVPAKFRDILSRLYTPAVVVTLESKHKLLMYPVAEWEKVAAQLL
NLKVADNPVLRRFQNLLLHNAEILEWDSA
>assem_Salvi_01507 Transcriptional regulator MraZ
MFGGAYELSIDSKGRLAIPAKFRDLLARHFTPVLVATLEKRTHLLLYPESSWRSVEAQLL
QLPVAGNRVLQAYQNLLLHNADTLDLDSAGRVLLPAHLRRLVNFEREVYVVGRANRIEVW
GRALWEEQNNAALDMDEDMLAAELGKTQLQL
>Crenobacter_cavernae_00895 Transcriptional regulator MraZ
MFGGVSIVSLDSKGRLAIPARHRESLLSAFGSRLTVTLDSPDHLLIYPEPNWREVESRLL
KLPTGNPSVKAYQRVMLGHAEPLDMDGNGRVLLPARLRERSKLDKEVALVGMGNRFELWN
AADWERVTDEALNIEPADLEPHLGDFSL
>Crenobacter_intestini_01397 Transcriptional regulator MraZ
MIGVSVLSIDNKGRLAIPARHRETLLSDFGNKLVVTLESTKTLLIYPEPNWRPVEEKLLR
MRAGSAVLQSYQRLVLGHAEQLEMDSAGRVLLPARLRALVMLDKEVALVGMGNRFELWDA
VKWEEQTREALALDPAALAAELGDFTL
>Crenobacter_luteus_00349 Transcriptional regulator MraZ
MFGGVSIVSLDSKGRLAIPARHRESLLSAFGRRLTVTLDAPDHLLIYPEPNWREVEARLL
KLPTTNPAVKAYQRVVLGHAEPLDMDGNGRVLLPSRLRERARLDKEVALVGMGNRFELWN
AADWERVTDEALSIDPADLEQHLGDFSL
>Crenobacter_sedimenti_00859 Transcriptional regulator MraZ
MIGVSVLSIDNKGRLAIPARHRETLLSDFGNKLVVTLESTKALLIYPEPNWRPVEEKLLR
MRAGSPVLQSYQRLVLGHAEQLEMDSAGRVLLPSRLRQLVMLDKEVALVGMGNRFELWDA
VKWEEQTRAALALDPAALAAELGDFTL
>Eikenella_corrodens_00488 Transcriptional regulator MraZ
MFGGVHELSIDSKGRLAIPAKFRDLLVRHYTPSLVVTVEARTHLVMYPEAEWQKTAENLQ
AMNVSGNPAARMFRDLMLNHAETLDLDASGRILLPPSLRRRVQFDKEVTLVGRADRLELW
NRERWEANMNAVLDMDPDELAEQLDKAGFRL
>Eikenella_exigua_00287 Transcriptional regulator MraZ
MFGGVHELSIDSKGRLAIPAKFRDLLARHYTPSLVVTVEARTHLVMYPEAEWQKTAENLQ
AMNVSGNPVARMFRDLMLNHAETLDLDASGRILLPPSLRRRVQFDKEVTLVGRADRLELW
NRERWEANMNAVLDMDPDELAEQLDKAGFRL
>Eikenella_halliae_00096 Transcriptional regulator MraZ
MFGGVHELSIDSKGRLAIPAKFRDLLARHYTPSLVVTVEARTHLVMYPEAEWQKTAENLQ
AMNVSGNPAARMFRDLMLNHAETLDLDASGRILLPPSLRRRVQFDKEVTLVGRADRLELW
NRERWEANMNAVLDMDPDELAEQLDKAGFRL
>Eikenella_longinqua_00477 Transcriptional regulator MraZ
MFGGVHELSIDSKGRLAIPAKFRDLLACHYTPSLVVTVEARTHLVMYPEAEWQKTAENLQ
AMNVSGNPAARMFRDLMLNHAETLDLDASGRILLPPSLRRRVQFDKEVTLVGRADRLELW
NREQWEANMNAVLDMDPDELAAQLDKAGFRL
>gonorrhoeae_clean_01614 Transcriptional regulator MraZ
MFGGAHELSIDSKGRLAVPAKFRDILSRLYTPAVVATLESKHKLLMYPVAEWEKVAAQLL
NLKVADNPVLRRFQNLLLHNAEILEWDSAGRVLVPAGLRKRVDFDREVVLVGRANRLELW
GREQWEAEMVQALDDDPDELAFQLSQTDLQL
>Kingella_bonacorsii_01853 Transcriptional regulator MraZ
MFRGSHELTLDNKGRLAIPAKFRDALSRDFDTQRIVATLDSRDRLLFYPEGEWEKVEQQL
LSLNVKGKPNLQLYQNLLLHNAETLELDSAGRVLLPQNLRRLVNFDKDVMLVGRVNRLEL
WGLEQKMAETEKALSIDPDELDFDLSQTDLQL
>Kingella_denitrificans_00928 Transcriptional regulator MraZ
MFRGSHDLTIDTKGRLAIPAKLREVLSRRFKTDENEPNWVVTLDSRKRLLFYPESEWEKV
EQKLLNLNVNGKPNLQLYQNLLLHNAETLEMDSAGRVLLPANLRRLVNFDKEVSLLGRVN
RLELWDREQKQAETEAALSIDETELNFDLSQTDLQL
>Kingella_negevensis_00737 Transcriptional regulator MraZ
MFRGSHELTIDNKGRLAIPAKFRDVLSREFAENTLVATLDSRDRLLVYPECEWEKVERQL
LALNVKGKPNLQLYQNLLLHNADTLELDGAGRVLLPANLRRLVNFDKDVMLVGRVNRLEL
WGREQKLAKTEAALSIDPDELDFDLSQTDLQL
>Kingella_oralis_00476 Transcriptional regulator MraZ
MFRGSHELTLDNKGRLAIPAKFRDALSRDFDTQRIVATLDSRDRLLFYPEGEWEKVEQQL
LSLNVKGKPNLQLYQNLLLHNAETLELDSAGRVLLPQNLRRLVNFDKDVMLVGRVNRLEL
WGLEQKMAETEKALSIDPDELDFDLSQTDLQL
>Narctica_DSMZ103136_01965 Transcriptional regulator MraZ
MFGGVHELSIDSKGRLAIPAKFRELLLRRYTPAIVATLDSRYRLLMYPEQEWESVARQLL
NMKVAGKPTLQLYQNLLLHNADTLELDGAGRVLLPANLRRRVDFDKEVTLVGRANRMELW
GRAHWEAEMNQALDIDPDELAFELSTTDLQL
>Ndenitrificans_CCUG17229_01961 Transcriptional regulator MraZ
MFGGSHELSIDSKGRLAIPAKFRDLLSRQYTPSLVVTLDSRQKLLLYPEAEWARVSAQLL
SMKVAGNPTLQRYQNLLLHNAETLEWDGSGRILISANLRKRVDFDKEVTLVGRANRLELW
GRQHWEEEMNQALDIDPDELAFQLSQTDLQL
>Ndenitrificans_DSMZ17675_02014 Transcriptional regulator MraZ
MFGGSHELSIDSKGRLAIPAKFRDLLLRRYTPAVVATLDSRQKILMYPESEWERVSQQLL
ALKTAGNPMLQRYQNLLLHNADTLEWDSAGRVLLPANLRRRVDFEKEVTLVGRANRLELW
GREHWEHEMNQALDDDADELAFQLSQTDLQL
>Ndumasiana_DSMZ104677_02309 Transcriptional regulator MraZ
MFGGVHELSIDSKGRLAIPAKFRELLLRHYTPAVVATLDSRSRLLIYPEPEWGKVAEQLL
SLKVAGNPTLQRYQNLLLHNADTLELDTAGRVLLPANLRRRVDFDKEVTLVGRANRLELW
GREHWEAEMNQALDIDPDELAFQLSQTDLQL
>Neisseria_animalis_00723 Transcriptional regulator MraZ
MFGGSHELSIDSKGRLAIPAKFRELLLRRYTPAVVVTLDSRQKILMYPEAEWERVSQQLL
ALKTAGNPMLQRYQNLLLHNADTLEWDSAGRVLLPANLRRRVDFEKEVTLVGRANRMELW
GREHWEHEMNQALDADADELAFQLSQTDLQL
>Neisseria_animaloris_01327 Transcriptional regulator MraZ
MFGGVHELSIDSKGRLAIPAKFRELLLRHYTPAVVATLDSRSRLLIYPEPEWGKVAEQLL
SLKVAGNPTLQRYQNLLLHNADTLELDTAGRVLLPANLRRRVDFDKEVTLVGRANRLELW
GREHWEAEMNQALDIDPDELAFQLSQTDLQL
>Neisseria_bacilliformis_00477 Transcriptional regulator MraZ
MFGGIHDLNIDSKGRLAVPAKFRDLLLRKYTPALVATLESRERLLLYPESVWEQEAQRLM
AANVAGNAKLSAWRDLLLNNAEVMEMDAAGRILLPAGLRRKVMLDKEVSLTGRVNRLELW
DREKFHAKDDAALDIDPEELDFELGQIGFQL
>Neisseria_brasiliensis_00743 Transcriptional regulator MraZ
MFGGSHELSIDSKGRLAIPAKFRDLLSRQYTPSLVVTLDSRQKLLLYPEAEWARVSAQLL
GMKVAGNPVLQRYQNLLLHNAETLEWDGSGRILISANLRKRVDFDKEVTLVGRANRLELW
GRQHWEEEMNQALDIDPDELAFQLSQTDLQL
>Neisseria_canis_00553 Transcriptional regulator MraZ
MFGGVHELSIDSKGRLAIPAKFRELLLRRYTPSVVVTLDSRSRMLIYPESVWEGVAAQLL
ALPVAGKPVLQRYQNLLLHNADTLELDGAGRILLPANLRKRVDFDKEVTLVGRANRLELW
GREHWEAEMEQALDADPEDLEMELAQTDLQL
>Neisseria_chenwenguii_01452 Transcriptional regulator MraZ
MFGGSHELSIDSKGRLAIPAKFRDLLLRHYTPSIVVTLDSRQKMLMYPEAEWEQVSKQLL
SLKTAGNPVLQRYQNLLLHNADTLEWDSAGRILLPANLRKRVDFEKEVTLVGRANRLELW
GRENWEAEMNQALDDDPDELAFQLSQTDLQL
>Neisseria_cinerea_01263 Transcriptional regulator MraZ
MFGGAHELSIDSKGRLAVPAKFRDILSRLYTSAVVVTLESKHKLLMYPVAEWEKVAAQLL
NLKVADNPVLRRFQNLLLHNAEILEWDSAGRVLVPAGLRKRVVFDREVVLVGRANRLELW
GREQWEAEMVQALDDDPGELAFQLSQTDLQL
>Neisseria_dentiae_02186 Transcriptional regulator MraZ
MFGGVHELSIDSKGRLAIPAKFRELLLRHYTPAVVATLDSRSRLLIYPEAEWEGVARQLL
ALKTAGNPTLQRYQNLLLHNADTLELDTAGRVLLPANLRRRVDFDKEVTLVGRANRLELW
GREHWEAEMDQALDIDPDELASELSQTDLQL
>Neisseria_flavescens_01562 Transcriptional regulator MraZ
MFGGAHELSMDSKGRLAIPAKFRDILLRRYTPAIVVTLDSRKKLLMYPEPIWEEKAEQIL
KLKVAGNESLQRYQNLLLHNAEILEWDSAGRVLIPANLRKRVDFEKEVTLVGRANRMELW
GREHWEEEMNQALDIDPDELAFQLSQTDLQL
>Neisseria_lactamica_01159 Transcriptional regulator MraZ
MFGGAHELSIDSKGRLAVPAKFRDILSRLYTPAVVVTLESKHKLLMYPVAEWEKVAAQLL
NLKVADNPVLRRFQNLLLHNAEILEWDGAGRVLLPAGLRKRVVFDREVVLVGRANRLELW
GREQWEAEMVQALDDDPEELAFQLSQTDLQL
>Neisseria_mucosa_02384 Transcriptional regulator MraZ
MFGGAHELSIDSKGRLAIPAKFRDILLRHYTPSIVVTLDSRQKLLMYPEAEWAKVAEQLL
HLKTAGNPMLQRYQNLLLHNADTLEWDSAGRVLIPANLRKRVDFEKDVTLVGRANRLELW
GRDQWEAEMTQALDDDPEELAFQLSQTDLQL
>Neisseria_polysacchareae_00648 Transcriptional regulator MraZ
MFGGAHELSIDSKGRLAVPAKFRDILSRLYTPAVVVTLESKHKLLMYPVAEWEKVAAQLL
NLKVADNPVLRRFQNLLLHNAEILEWDSAGRVLVPAGLRKRVDFDREVVLVGRANRLELW
GREQWEAEMVQALDDDPDELAFQLSQTDLQL
>Neisseria_shayeganii_00273 Transcriptional regulator MraZ
MHELSIDSKGRLAIPAKFRELLSRHYSPALVVTLDSRSHFLLYPEAEWQKTAAAIMAMDV
NGKPHAKRYQSMVLHNAETLELDSAGRILLPAHLRRRVDFDKEVTLVGRVDRLELWGRER
WEADMNALLDMDADELDAELAEAGFRL
>Neisseria_sicca_01727 Transcriptional regulator MraZ
MFGGAHELSIDSKGRLAIPAKFRDILLRHYTPSIVVTLDSRQKLLMYPEAEWAKVAEQLL
HLKTAGNPMLQRYQNLLLHNADTLEWDSAGRVLIPANLRKRVDFEKDVTLVGRANRLELW
GRDQWEAEMTQALDDDPEELAFQLSQTDLQL
>Neisseria_subflava2_01455 Transcriptional regulator MraZ
MFGGAHELSMDSKGRLAIPAKFRDILLRRYTPAIVVTLDSRKKLLMYPEPVWEEKAEQIL
KLKVAGNESLQRYQNLLLHNAEILEWDSAGRVLIPANLRKRVDFEKEVTLVGRANRMELW
GREHWEEEMNQALDIDPDELAFQLSQTDLQL
>Neisseria_subflava_00077 Transcriptional regulator MraZ
MFGGAHELSMDSKGRLAIPAKFRDILLRRYTPAIVVTLDSRKKLLMYPEPVWEEKAEQIL
KLKVAGNESLQRYQNLLLHNAEILEWDSAGRVLIPANLRKRVDFEKEVTLVGRANRMELW
GREHWEEEMNQALDIDPDELAFQLSQTDLQL
>Neisseria_wadsworthii_00717 Transcriptional regulator MraZ
MFGGVHELSIDSKGRLAIPAKFRELLLRRYTPSVVVTLDSRSRMLIYPESVWEGVAAQLL
ALPVAGKPVLQRYQNLLLHNADTLELDGAGRILLPANLRKRVDFDKEVTLVGRANRLELW
GREHWEAEMEQALDADPEDLEMELAQTDLQL
>Neisseria_weaveri_00970 Transcriptional regulator MraZ
MFGGVYELTIDSKGRLAIPAKFRDLLSKKYTPSVVVTIDSRQRLLVYPESEWERVVGQLL
ALKVAGNAKLQSYQNLLLHNADTLDLDASGRVLLPANLRRRVDFDKEVTLVGRANRMELW
GRQHWEDEINRALDIDPDELAFELSQTDLQL
>Neisseria_zalophi_00137 Transcriptional regulator MraZ
MFGGVHELSIDSKGRLAIPAKFRELLLRNYTPAVVATLDSRHRLLIYPESEWGRVANQLL
ALKVAGNPTLQRYQNLLLHNADTLELDTAGRVLLPANLRRRVDFDKEVTLVGRANRLELW
GREHWEAEMNQALDIDEEELSFQLSQTDLQL
>Neisseria_zoodegmatis_00360 Transcriptional regulator MraZ
MFGGVHELSIDSKGRLAIPAKFRELLLRHYTPAVVATLDSRSRLLIYPEPEWGKVAEQLL
SLKVAGNPTLQRYQNLLLHNADTLELDTAGRVLLPTNLRRRVDFDKEVTLVGRANRLELW
GREHWEAEMNQALDIDPDELAFQLSQTDLQL
>Nelongata_ATCC29315_00520 Transcriptional regulator MraZ
MFGGIHDLNIDSKGRLAVPAKFRDLLLRRYTPALVATLENRERLLLYPESVWEQEAARLM
AVNAAGNPVLSAWRDLLLNNAEVLEMDAAGRILLPAGLRRKVRLDKEVSLTGRMNRLELW
DREKYHLKDEAALDIDPEELASELGQAGFQL
>Niguanae_02472 Transcriptional regulator MraZ
MFGGSHELSIDSKGRLAIPAKFRDLLSRRYTLSLVLTLDSRQKLLLYPEAEWERVSTQLL
GMKVAGNPVLQRYQNLLLHNAETLEWDGSGRILISANLRKRVDFDKEVTLVGRANRLELW
GRQHWEEEMNQALDINPDELAFQLGQTDLKL
>Nlactamica_NS19_01712 Transcriptional regulator MraZ
MFGGAHELSIDSKGRLAVPAKFRDILSRLYTPAVVVTLESKHKLLMYPVAEWEKVAAQLL
NLKVADNPVLRRFQNLLLHNAEILEWDGAGRVLLPAGLRKRVVFDREVVLVGRANRLELW
GREQWEAEMVQALDDDPEELAFQLSQTDLQL
>Nmacacae_DSMZ19175_02283 Transcriptional regulator MraZ
MFGGAHELSIDSKGRLAIPAKFRDILLRHYTPSIVVTLDSRQKLLMYPEAEWAKVAEQLL
HLKTAGNPMLQRYQNLLLHNADTLEWDSAGRVLIPANLRKRVDFEKDVTLVGRANRLELW
GRDQWEAEMTQALDDDPEELAFQLSQTDLQL
>Nmeningitidis_8013_00419 Transcriptional regulator MraZ
MFGGAHELSIDSKGRLAVPAKFRDILSRLYTPAVVVTLESKHKLLMYPVAEWEKVAAQLL
NLKVADNPVLRRFQNLLLHNAEILEWDSAGRVLLPAGLRKRVDFDREVVLVGRANRLELW
GREQWEAEMVQALDDDPDELAFQLGQTDLQL
>Nmucosa_heidelbergensis_02085 Transcriptional regulator MraZ
MFGGSHELSIDNKGRLAIPAKFRDLLSRQYTPSLVVTLDSRQKLLLYPEAEWARVSAQLL
GMKVAGNPVLQRYQNLLLHNAETLEWDGSGRILISANLRKRVDFDKEVTLVGRANRLELW
GRQQWEAEMEQALDIDPDELSFQLSQTDLQL
>Nmusiculi_02408 Transcriptional regulator MraZ
MFGGVHELSIDSKGRLAVPAKFRELLLRHYTPAVVATLDSRSRLLIYPEAEWAGVAKQLL
ALKTAGNPTLQRYQNLLLHNADTLELDTAGRVLLPANLRRRVDFDKEVTLVGRANRLELW
GREHWEAEMDRALDIDPDELASELGQTDLQL
>Nsp_10022_02756 Transcriptional regulator MraZ
MFGGSHELSIDSKGRLAIPAKFRDLLSRQYTPSLVVTLDSRQKLLLYPEAEWARVSAQLL
GMKVAGNPVLQRYQNLLLHNAETLEWDGSGRILISANLRKRVDFDKEVTLVGRANRLELW
GRHHWEEEINQALDIDPDELAFQLSQTDLQL
>Nsp_83E034_00832 Transcriptional regulator MraZ
MFGGVHELSIDSKGRLAIPAKFRELLLRRYTPSVVVTLDSRSRMLIYPESVWEGVAAQLL
ALPVAGKPVLQRYQNLLLHNADTLELDGAGRILLPANLRKRVDFDKEVTLVGRANRLELW
GREHWEAEMEQALDADPEDLEMELAQTDLQL
>Nsp_DentCa1247_02575 Transcriptional regulator MraZ
MFGGVHELSIDSKGRLAIPAKFRELLLRHYTPAVVATLDSRSRLLIYPESEWQKVAEQLL
SLKVAGNLALQRYQNLLLHNADTLELDTAGRVLLPANLRRRVDFDKDVTLVGRANRLELW
GRKHWEDEMNKALDIDPDELAFQLSQTDLQL
>Nsp_KEM232_01939 Transcriptional regulator MraZ
MFGGIHDLNIDSKGRLAVPAKFRDLLLRKYTPALVATLENRERLLLYPESVWEQEAQRLM
SVNVAGNAKLSAWRDLLLNNAEVMEMDAAGRILLPANLRRKVQLDKEVALTGRVNRLELW
DREVFHAKDDAALDIDPEELDFELGQIGFQL
>Nsp_oraltaxon014_01813 Transcriptional regulator MraZ
MFGGVHELSIDSKGRLAIPAKFRDILLRRYTPAVVVTLDSRQRLLMYPESEWEKVSQQLL
ALKVNGNPVLQRYQNLLLHNAELLEWDSAGRILLSANLRKRVDFEKEVTLAGRANRLELW
GREHWEAEMNQALDINPEELDYQLSQTDLQL
>Nsp_ZJ785_00295 Transcriptional regulator MraZ
MFGGSHELSIDSKGRLAIPAKFRDLLSRQYTPSLVVTLDSRQKLLLYPEAEWARVSAQLL
NMKVAGNSVLQRYQNLLLHNAETLEWDASGRILISANLRKRVDFDKEVTLVGRANRLELW
GRQHWEEEMNQALDIDPDELAFQLSQTDLQL
>Sacetivorans_DSM19021_00389 Transcriptional regulator MraZ
MFGGAYELSIDSKGRLAIPAKFRDLLARHYSSVLVATLERRTHLLLYPETQWRTVESQLL
ALPTAGNKVLQAYQNLLLHNADTVELDSAGRVLLSPNLRRLMAFDKEVYVVGRSNRLEVW
GRACWEEQNNAALDMDEDMLAAELSKTQLQL
>Usuis_02338 Transcriptional regulator MraZ
MFGGVHELSIDSKGRLAIPAKFRELLLRHYTPAVVATLDSRHRLLVYPEPEWEGVAKQLL
GLKVAGNPALQRYQNLLLHNADTLELDTAGRVLLPANLRRRVDFDKEVTLVGRANRLELW
GREHWEAEMNQALDIDPDELAFELSKTDLQL
>Utestudinis_DSMZ26510_00283 Transcriptional regulator MraZ
MITEWDKVFGGVHELSIDSKGRLAIPAKFREMLLRHYTPAVVATLDSRHRLLIYPEPEWE
GVARQLLGLKVAGNPALQRYQNLLLHNADTLELDTAGRVLLPANLRRRVDFDKEVTLVGR
ANRLELWGREHWEEEMNQALDIDADELAFELSKTDLQL
>Vitreoscilla_massiliensis_01981 Transcriptional regulator MraZ
MFNGVQELTVDAKGRLAIPTKFRTPLQDISGSHLYVTLESRDYLILYPEPAWRDVEAQLL
AMPVAGNSVLKKFQQLVLGHAEALQPDTAGRILLPPSLRKLVRFDTEVTMVGRGNRMELW
SRTAWDEQTNAALDIDEDELAEELGKTTLRL
>Vstercoraria_DSM513_00097 Transcriptional regulator MraZ
MLNGIQELTIDAKGRLVIPSKFRDALLRHDSNELMVTLERRNHLLLYPKQEWKAVEVQLL
ALPVQSNLVLRRFQQLVLSHAESVTMDAMGRVLLPQNLRKLVNFESEVTLVGRGNRMELW
SRAAWDEQIQAALDIDENILAEELGKTTLRL
