# Supplementary material for: Evolution of longitudinal division in multicellular bacteria of the Neisseriaceae family
Source: Nat Commun. 2022 Aug 22;13:4853. doi: 10.1038/s41467-022-32260-w (PMC9395523; doi:10.1038/s41467-022-32260-w)
Supplement: Supplementary file 17 — Supplementary Data 6 [file 41467_2022_32260_MOESM17_ESM.zip › Supplementary Data 6/MreB_75G.aln.iqtree]

IQ-TREE 2.0.3 built Dec 20 2020

Input file name: MreB_75G.aln
Type of analysis: ModelFinder + tree reconstruction + ultrafast bootstrap (1000 replicates)
Random seed number: 369823

REFERENCES
----------

To cite IQ-TREE please use:

Bui Quang Minh, Heiko A. Schmidt, Olga Chernomor, Dominik Schrempf,
Michael D. Woodhams, Arndt von Haeseler, and Robert Lanfear (2020)
IQ-TREE 2: New models and efficient methods for phylogenetic inference
in the genomic era. Mol. Biol. Evol., in press.
https://doi.org/10.1093/molbev/msaa015

To cite ModelFinder please use: 

Subha Kalyaanamoorthy, Bui Quang Minh, Thomas KF Wong, Arndt von Haeseler,
and Lars S Jermiin (2017) ModelFinder: Fast model selection for
accurate phylogenetic estimates. Nature Methods, 14:587–589.
https://doi.org/10.1038/nmeth.4285

Since you used ultrafast bootstrap (UFBoot) please also cite: 

Diep Thi Hoang, Olga Chernomor, Arndt von Haeseler, Bui Quang Minh,
and Le Sy Vinh (2018) UFBoot2: Improving the ultrafast bootstrap
approximation. Mol. Biol. Evol., 35:518–522.
https://doi.org/10.1093/molbev/msx281

SEQUENCE ALIGNMENT
------------------

Input data: 61 sequences with 361 amino-acid sites
Number of constant sites: 111 (= 30.7479% of all sites)
Number of invariant (constant or ambiguous constant) sites: 111 (= 30.7479% of all sites)
Number of parsimony informative sites: 213
Number of distinct site patterns: 269

ModelFinder
-----------

Best-fit model according to BIC: JTTDCMut+R3

List of models sorted by BIC scores: 

Model                  LogL         AIC      w-AIC        AICc     w-AICc         BIC      w-BIC
JTTDCMut+R3       -7079.193   14400.387 +    0.567   14523.918 +    0.567   14870.941 +    0.567
JTT+R3            -7079.465   14400.930 +    0.433   14524.461 +    0.433   14871.484 +    0.433
LG+R3             -7090.251   14422.502 - 8.95e-06   14546.034 - 8.95e-06   14893.057 - 8.95e-06
LG+R4             -7089.691   14425.383 - 2.12e-06   14554.092 - 1.59e-07   14903.715 - 4.34e-08
LG+G4             -7106.673   14449.347 - 1.33e-11   14565.396 - 5.59e-10   14908.234 - 4.53e-09
LG+I+G4           -7104.136   14446.272 - 6.17e-11   14564.778 - 7.61e-10   14909.048 - 3.01e-09
cpREV+R3          -7137.299   14516.597 - 3.31e-26   14640.129 - 3.31e-26   14987.151 - 3.31e-26
WAG+R3            -7144.562   14531.125 - 2.32e-29   14654.656 - 2.32e-29   15001.679 - 2.32e-29
LG+F+R3           -7093.935   14467.871 - 1.26e-15   14647.325 - 9.05e-28   15012.314 - 1.14e-31
LG+R2             -7167.133   14572.265 -  2.7e-38   14690.772 - 3.33e-37   15035.042 - 1.32e-36
JTTDCMut+F+R3     -7105.612   14491.224 - 1.07e-20   14670.679 - 7.68e-33   15035.667 - 9.64e-37
JTT+F+R3          -7108.732   14497.464 - 4.72e-22   14676.918 - 3.39e-34   15041.907 - 4.26e-38
VT+R3             -7171.544   14585.088 - 4.43e-41   14708.620 - 4.43e-41   15055.643 - 4.43e-41
FLU+R3            -7175.255   14592.509 - 1.08e-42   14716.041 - 1.08e-42   15063.064 - 1.08e-42
Dayhoff+R3        -7176.831   14595.662 - 2.24e-43   14719.193 - 2.24e-43   15066.216 - 2.24e-43
DCMut+R3          -7177.745   14597.490 - 8.99e-44   14721.021 - 8.99e-44   15068.044 - 8.99e-44
rtREV+F+R3        -7138.764   14557.528 - 4.28e-35   14736.982 - 3.07e-47   15101.970 - 3.86e-51
rtREV+R3          -7195.016   14632.033 - 2.84e-51   14755.564 - 2.84e-51   15102.587 - 2.84e-51
WAG+F+R3          -7144.266   14568.532 - 1.74e-37   14747.987 - 1.25e-49   15112.975 - 1.57e-53
cpREV+F+R3        -7155.857   14591.713 - 1.61e-42   14771.168 - 1.16e-54   15136.156 - 1.46e-58
HIVb+R3           -7215.041   14672.081 - 5.71e-60   14795.612 - 5.71e-60   15142.635 - 5.71e-60
mtInv+F+R3        -7164.385   14608.770 - 3.19e-46   14788.224 - 2.29e-58   15153.213 - 2.88e-62
Dayhoff+F+R3      -7171.962   14623.924 - 1.63e-49   14803.378 - 1.17e-61   15168.367 - 1.47e-65
DCMut+F+R3        -7172.756   14625.513 - 7.39e-50   14804.967 - 5.31e-62   15169.956 - 6.66e-66
mtMet+F+R3        -7182.153   14644.307 - 6.13e-54   14823.762 -  4.4e-66   15188.750 - 5.53e-70
VT+F+R3           -7184.174   14648.348 - 8.12e-55   14827.803 - 5.84e-67   15192.791 - 7.33e-71
mtREV+F+R3        -7188.094   14656.187 - 1.61e-56   14835.642 - 1.16e-68   15200.630 - 1.46e-72
mtZOA+F+R3        -7192.595   14665.191 - 1.79e-58   14844.645 - 1.29e-70   15209.634 - 1.61e-74
PMB+R3            -7259.090   14760.181 - 4.22e-79   14883.712 - 4.22e-79   15230.735 - 4.22e-79
Blosum62+R3       -7260.954   14763.909 - 6.55e-80   14887.440 - 6.55e-80   15234.463 - 6.55e-80
FLU+F+R3          -7216.233   14712.466 -  9.7e-69   14891.921 - 6.97e-81   15256.909 - 8.75e-85
mtZOA+R3          -7272.743   14787.486 - 4.97e-85   14911.018 - 4.97e-85   15258.041 - 4.97e-85
HIVb+F+R3         -7218.450   14716.899 - 1.06e-69   14896.354 -  7.6e-82   15261.342 - 9.54e-86
LG+I              -7292.915   14821.830 - 1.73e-92   14937.880 -  7.3e-91   15280.718 - 5.92e-90
mtVer+F+R3        -7242.562   14765.123 - 3.57e-80   14944.578 - 2.56e-92   15309.566 - 3.22e-96
PMB+F+R3          -7268.158   14816.315 - 2.73e-91   14995.770 - 1.96e-103   15360.758 - 2.46e-107
Blosum62+F+R3     -7272.930   14825.860 - 2.31e-93   15005.315 - 1.66e-105   15370.303 - 2.08e-109
mtMAM+F+R3        -7291.437   14862.874 - 2.12e-101   15042.329 - 1.52e-113   15407.317 - 1.91e-117
mtART+F+R3        -7292.318   14864.636 - 8.78e-102   15044.090 - 6.31e-114   15409.079 - 7.92e-118
mtMet+R3          -7351.347   14944.693 - 3.63e-119   15068.225 - 3.63e-119   15415.247 - 3.63e-119
mtREV+R3          -7365.814   14973.627 - 1.89e-125   15097.158 - 1.89e-125   15444.181 - 1.89e-125
mtVer+R3          -7372.048   14986.095 - 3.71e-128   15109.627 - 3.71e-128   15456.649 - 3.71e-128
mtInv+R3          -7431.426   15104.853 - 6.04e-154   15228.384 - 6.04e-154   15575.407 - 6.04e-154
mtMAM+R3          -7446.662   15135.323 - 1.46e-160   15258.855 - 1.46e-160   15605.877 - 1.46e-160
mtART+R3          -7447.735   15137.470 - 4.99e-161   15261.001 - 4.99e-161   15608.024 - 4.99e-161
HIVw+R3           -7453.795   15149.590 - 1.17e-163   15273.121 - 1.17e-163   15620.144 - 1.17e-163
LG                -7480.622   15195.244 - 1.42e-173   15308.873 - 2.01e-171   15650.242 - 3.4e-170
HIVw+F+R3         -7444.968   15169.936 - 4.45e-168   15349.391 - 3.2e-180   15714.379 - 4.01e-184

AIC, w-AIC   : Akaike information criterion scores and weights.
AICc, w-AICc : Corrected AIC scores and weights.
BIC, w-BIC   : Bayesian information criterion scores and weights.

Plus signs denote the 95% confidence sets.
Minus signs denote significant exclusion.

SUBSTITUTION PROCESS
--------------------

Model of substitution: JTTDCMut+R3

State frequencies: (model)

Model of rate heterogeneity: FreeRate with 3 categories
Site proportion and rates:  (0.4723,0.1405) (0.4292,1.1677) (0.0986,4.3878)

 Category  Relative_rate  Proportion
  1         0.1405         0.4723
  2         1.1677         0.4292
  3         4.3878         0.0986

MAXIMUM LIKELIHOOD TREE
-----------------------

Log-likelihood of the tree: -7075.8665 (s.e. 341.7756)
Unconstrained log-likelihood (without tree): -1907.7057
Number of free parameters (#branches + #model parameters): 121
Akaike information criterion (AIC) score: 14393.7331
Corrected Akaike information criterion (AICc) score: 14517.2645
Bayesian information criterion (BIC) score: 14864.2873

Total tree length (sum of branch lengths): 4.0420
Sum of internal branch lengths: 2.3972 (59.3068% of tree length)

WARNING: 4 near-zero internal branches (<0.0028) should be treated with caution
         Such branches are denoted by '**' in the figure below

NOTE: Tree is UNROOTED although outgroup taxon '29535_AP671_01998' is drawn at root
Numbers in parentheses are  ultrafast bootstrap support (%)

+--29535_AP671_01998
|
|     +--29537_AP862_01977
|  +**| (87)
|  |  |     +--assem_Mcere_01201
|  |  |  +--| (99)
|  |  |  |  |  +--Neisseria_sicca_00865
|  |  |  |  +**| (81)
|  |  |  |     +**Nmacacae_DSMZ19175_01447
|  |  +--| (100)
|  |     |  +**assem_Nsp16475_00702
|  |     +--| (100)
|  |        +--Neisseria_mucosa_00790
+--| (99)
|  |                                                     +--Alysiella_filiformis_01483
|  |                                                  +--| (100)
|  |                                                  |  |     +--assem_Acras_01521
|  |                                                  |  |  +--| (95)
|  |                                                  |  |  |  +--Smuelleri_ATCC29453_01203
|  |                                                  |  +--| (93)
|  |                                                  |     |   +--------------assem_Ckhun_00029
|  |                                                  |     +---| (100)
|  |                                                  |         +--Conchiformibius_steedae_01650
|  |                                               +--| (99)
|  |                                               |  |     +--assem_Kking_01651
|  |                                               |  |  +--| (100)
|  |                                               |  |  |  +--Kingella_denitrificans_00907
|  |                                               |  +--| (100)
|  |                                               |     |     +**Kingella_bonacorsii_00024
|  |                                               |     |  +--| (100)
|  |                                               |     |  |  +**Kingella_oralis_00708
|  |                                               |     +--| (99)
|  |                                               |        +--Kingella_negevensis_01220
|  |                                            +--| (29)
|  |                                            |  |        +--Eikenella_corrodens_01577
|  |                                            |  |     +--| (100)
|  |                                            |  |     |  +**Eikenella_exigua_01354
|  |                                            |  |  +--| (100)
|  |                                            |  |  |  |  +--Eikenella_halliae_01047
|  |                                            |  |  |  +--| (99)
|  |                                            |  |  |     +--Eikenella_longinqua_00232
|  |                                            |  +--| (100)
|  |                                            |     +--Neisseria_shayeganii_01514
|  |                                         +--| (26)
|  |                                         |  |      +--assem_Npotu_01202
|  |                                         |  |   +--| (100)
|  |                                         |  |   |  +--Neisseria_bacilliformis_01282
|  |                                         |  +---| (100)
|  |                                         |      |  +--Nelongata_ATCC29315_01164
|  |                                         |      +--| (99)
|  |                                         |         +**Nsp_KEM232_01577
|  |                                      +--| (71)
|  |                                      |  |              +--Crenobacter_cavernae_00899
|  |                                      |  |           +--| (88)
|  |                                      |  |           |  +--Crenobacter_luteus_00345
|  |                                      |  |  +--------| (100)
|  |                                      |  |  |        |  +**Crenobacter_intestini_01393
|  |                                      |  |  |        +--| (100)
|  |                                      |  |  |           +**Crenobacter_sedimenti_00855
|  |                                      |  +--| (39)
|  |                                      |     |    +--Vitreoscilla_massiliensis_03272
|  |                                      |     +----| (100)
|  |                                      |          +--Vstercoraria_DSM513_01718
|  |                                   +--| (76)
|  |                                   |  |        +--Narctica_DSMZ103136_01346
|  |                                   |  |     +--| (80)
|  |                                   |  |     |  +--Neisseria_weaveri_00060
|  |                                   |  |  +--| (70)
|  |                                   |  |  |  |  +--Usuis_01867
|  |                                   |  |  |  +--| (33)
|  |                                   |  |  |     +--Utestudinis_DSMZ26510_02128
|  |                                   |  +--| (94)
|  |                                   |     |           +**Ndumasiana_DSMZ104677_01067
|  |                                   |     |        +**| (100)
|  |                                   |     |        |  +**Neisseria_zoodegmatis_01586
|  |                                   |     |     +--| (99)
|  |                                   |     |     |  +--Neisseria_zalophi_01635
|  |                                   |     |  +--| (96)
|  |                                   |     |  |  |  +**Neisseria_dentiae_01061
|  |                                   |     |  |  +--| (99)
|  |                                   |     |  |     +**Nmusiculi_01185
|  |                                   |     +--| (54)
|  |                                   |        +--Neisseria_animaloris_00413
|  |                                +--| (84)
|  |                                |  +--assem_Salvi_02093
|  |                          +-----| (99)
|  |                          |     +----Sacetivorans_DSM19021_00830
|  |            +-------------| (100)
|  |            |             |                          +--Neisseria_canis_01539
|  |            |             +--------------------------| (100)
|  |            |                                        |  +--Neisseria_wadsworthii_02194
|  |            |                                        +--| (100)
|  |            |                                           +--Nsp_83E034_01895
|  |         +--| (90)
|  |         |  +----Nsp_oraltaxon014_00353
|  |      +--| (80)
|  |      |  |              +**Ndenitrificans_CCUG17229_01315
|  |      |  |           +--| (100)
|  |      |  |           |  +**Neisseria_brasiliensis_02112
|  |      |  |        +--| (95)
|  |      |  |        |  +--Nsp_10022_01090
|  |      |  |     +--| (94)
|  |      |  |     |  +--Nsp_ZJ785_01409
|  |      |  |  +--| (88)
|  |      |  |  |  +--Niguanae_02189
|  |      |  +--| (99)
|  |      |     +--Nmucosa_heidelbergensis_01395
|  |  +---| (100)
|  |  |   |  +----Neisseria_animalis_01473
|  |  |   +--| (72)
|  |  |      +-----Neisseria_chenwenguii_02245
|  +--| (95)
|     |     +--Neisseria_flavescens_01079
|     |  +**| (83)
|     |  |  +--Neisseria_subflava2_01106
|     +--| (100)
|        +--Neisseria_subflava_01172
|
+--463_00247

Tree in newick format:

(29535_AP671_01998:0.0100060633,((29537_AP862_01977:0.0147311625,((assem_Mcere_01201:0.0086092292,(Neisseria_sicca_00865:0.0028499492,Nmacacae_DSMZ19175_01447:0.0000010396)81:0.0000010396)99:0.0108532897,(assem_Nsp16475_00702:0.0000010396,Neisseria_mucosa_00790:0.0085898452)100:0.0183407747)100:0.0270588213)87:0.0025496719,(((((((((((((Alysiella_filiformis_01483:0.0787498720,((assem_Acras_01521:0.0346992381,Smuelleri_ATCC29453_01203:0.0360873245)95:0.0313859910,(assem_Ckhun_00029:0.2978166055,Conchiformibius_steedae_01650:0.0142107915)100:0.0978735280)93:0.0298337311)100:0.0646197855,((assem_Kking_01651:0.0617040175,Kingella_denitrificans_00907:0.0455414763)100:0.0238816349,((Kingella_bonacorsii_00024:0.0000010396,Kingella_oralis_00708:0.0000010396)100:0.0536519375,Kingella_negevensis_01220:0.0193749155)99:0.0190494388)100:0.0522965902)99:0.0393572948,(((Eikenella_corrodens_01577:0.0113911511,Eikenella_exigua_01354:0.0026580135)100:0.0045710645,(Eikenella_halliae_01047:0.0224609728,Eikenella_longinqua_00232:0.0229353712)99:0.0100151376)100:0.0392982176,Neisseria_shayeganii_01514:0.0283844109)100:0.0663517731)29:0.0138287106,((assem_Npotu_01202:0.0054356234,Neisseria_bacilliformis_01282:0.0028487542)100:0.0197529049,(Nelongata_ATCC29315_01164:0.0405655046,Nsp_KEM232_01577:0.0000010396)99:0.0069273058)100:0.0909323528)26:0.0117016132,(((Crenobacter_cavernae_00899:0.0118875719,Crenobacter_luteus_00345:0.0143910267)88:0.0131699653,(Crenobacter_intestini_01393:0.0000010396,Crenobacter_sedimenti_00855:0.0000010396)100:0.0200369198)100:0.1879234838,(Vitreoscilla_massiliensis_03272:0.0030576564,Vstercoraria_DSM513_01718:0.0082705605)100:0.1131927250)39:0.0207576754)71:0.0072673696,(((Narctica_DSMZ103136_01346:0.0110705182,Neisseria_weaveri_00060:0.0040546973)80:0.0070267708,(Usuis_01867:0.0198890466,Utestudinis_DSMZ26510_02128:0.0029691316)33:0.0032980666)70:0.0101802793,((((Ndumasiana_DSMZ104677_01067:0.0000010396,Neisseria_zoodegmatis_01586:0.0000010396)100:0.0027031158,Neisseria_zalophi_01635:0.0111168055)99:0.0056611406,(Neisseria_dentiae_01061:0.0000010396,Nmusiculi_01185:0.0027552566)99:0.0055713078)96:0.0134153162,Neisseria_animaloris_00413:0.0038257388)54:0.0060924347)94:0.0246262785)76:0.0152851096,assem_Salvi_02093:0.0653057071)84:0.0263432313,Sacetivorans_DSM19021_00830:0.1026462221)99:0.1197402708,(Neisseria_canis_01539:0.0118110510,(Neisseria_wadsworthii_02194:0.0087860141,Nsp_83E034_01895:0.0086944318)100:0.0121649145)100:0.5325853033)100:0.2813202274,Nsp_oraltaxon014_00353:0.1066674115)90:0.0593937521,(((((Ndenitrificans_CCUG17229_01315:0.0000010396,Neisseria_brasiliensis_02112:0.0000010396)100:0.0144198562,Nsp_10022_01090:0.0173326054)95:0.0044394731,Nsp_ZJ785_01409:0.0132683469)94:0.0137521756,Niguanae_02189:0.0264503988)88:0.0059206172,Nmucosa_heidelbergensis_01395:0.0451082138)99:0.0489659451)80:0.0212386759,(Neisseria_animalis_01473:0.1161931195,Neisseria_chenwenguii_02245:0.1345125839)72:0.0126122517)100:0.0805979289,((Neisseria_flavescens_01079:0.0069767242,Neisseria_subflava2_01106:0.0086098162)83:0.0019021112,Neisseria_subflava_01172:0.0027951796)100:0.0526114739)95:0.0091620249)99:0.0060788258,463_00247:0.0103460397);

CONSENSUS TREE
--------------

Consensus tree is constructed from 1000 bootstrap trees
Log-likelihood of consensus tree: -7076.198226
Robinson-Foulds distance between ML tree and consensus tree: 8

Branches with support >0.000000% are kept (extended consensus)
Branch lengths are optimized by maximum likelihood on original alignment
Numbers in parentheses are bootstrap supports (%)

+--29535_AP671_01998
|
|     +--29537_AP862_01977
|  +--| (87)
|  |  |     +--assem_Mcere_01201
|  |  |  +--| (99)
|  |  |  |  |  +--Neisseria_sicca_00865
|  |  |  |  +--| (81)
|  |  |  |     +--Nmacacae_DSMZ19175_01447
|  |  +--| (100)
|  |     |  +--assem_Nsp16475_00702
|  |     +--| (100)
|  |        +--Neisseria_mucosa_00790
+--| (99)
|  |                                                        +--Alysiella_filiformis_01483
|  |                                                     +--| (100)
|  |                                                     |  |     +--assem_Acras_01521
|  |                                                     |  |  +--| (95)
|  |                                                     |  |  |  +--Smuelleri_ATCC29453_01203
|  |                                                     |  +--| (93)
|  |                                                     |     |   +-------------assem_Ckhun_00029
|  |                                                     |     +---| (100)
|  |                                                     |         +--Conchiformibius_steedae_01650
|  |                                                  +--| (99)
|  |                                                  |  |     +--assem_Kking_01651
|  |                                                  |  |  +--| (100)
|  |                                                  |  |  |  +--Kingella_denitrificans_00907
|  |                                                  |  +--| (100)
|  |                                                  |     |     +--Kingella_bonacorsii_00024
|  |                                                  |     |  +--| (100)
|  |                                                  |     |  |  +--Kingella_oralis_00708
|  |                                                  |     +--| (99)
|  |                                                  |        +--Kingella_negevensis_01220
|  |                                               +--| (32)
|  |                                               |  |     +--Vitreoscilla_massiliensis_03272
|  |                                               |  +-----| (100)
|  |                                               |        +--Vstercoraria_DSM513_01718
|  |                                            +--| (39)
|  |                                            |  |        +--Eikenella_corrodens_01577
|  |                                            |  |     +--| (100)
|  |                                            |  |     |  +--Eikenella_exigua_01354
|  |                                            |  |  +--| (100)
|  |                                            |  |  |  |  +--Eikenella_halliae_01047
|  |                                            |  |  |  +--| (99)
|  |                                            |  |  |     +--Eikenella_longinqua_00232
|  |                                            |  +--| (100)
|  |                                            |     +--Neisseria_shayeganii_01514
|  |                                         +--| (43)
|  |                                         |  |      +--assem_Npotu_01202
|  |                                         |  |   +--| (100)
|  |                                         |  |   |  +--Neisseria_bacilliformis_01282
|  |                                         |  +---| (100)
|  |                                         |      |  +--Nelongata_ATCC29315_01164
|  |                                         |      +--| (99)
|  |                                         |         +--Nsp_KEM232_01577
|  |                                      +--| (71)
|  |                                      |  |            +--Crenobacter_cavernae_00899
|  |                                      |  |         +--| (88)
|  |                                      |  |         |  +--Crenobacter_luteus_00345
|  |                                      |  +---------| (100)
|  |                                      |            |  +--Crenobacter_intestini_01393
|  |                                      |            +--| (100)
|  |                                      |               +--Crenobacter_sedimenti_00855
|  |                                   +--| (76)
|  |                                   |  |           +--Narctica_DSMZ103136_01346
|  |                                   |  |        +--| (80)
|  |                                   |  |        |  +--Neisseria_weaveri_00060
|  |                                   |  |     +--| (53)
|  |                                   |  |     |  +--Utestudinis_DSMZ26510_02128
|  |                                   |  |  +--| (70)
|  |                                   |  |  |  +--Usuis_01867
|  |                                   |  +--| (94)
|  |                                   |     |              +**Ndumasiana_DSMZ104677_01067
|  |                                   |     |           +--|
|  |                                   |     |           |  +**Nsp_DentCa1247_01510
|  |                                   |     |        +--| (100)
|  |                                   |     |        |  +--Neisseria_zoodegmatis_01586
|  |                                   |     |     +--| (99)
|  |                                   |     |     |  +--Neisseria_zalophi_01635
|  |                                   |     |  +--| (96)
|  |                                   |     |  |  |  +--Neisseria_dentiae_01061
|  |                                   |     |  |  +--| (99)
|  |                                   |     |  |     +--Nmusiculi_01185
|  |                                   |     +--| (54)
|  |                                   |        +--Neisseria_animaloris_00413
|  |                                +--| (84)
|  |                                |  +--assem_Salvi_02093
|  |                          +-----| (99)
|  |                          |     +----Sacetivorans_DSM19021_00830
|  |            +-------------| (100)
|  |            |             |                         +--Neisseria_canis_01539
|  |            |             +-------------------------| (100)
|  |            |                                       |  +--Neisseria_wadsworthii_02194
|  |            |                                       +--| (100)
|  |            |                                          +--Nsp_83E034_01895
|  |         +--| (90)
|  |         |  +----Nsp_oraltaxon014_00353
|  |      +--| (80)
|  |      |  |              +--Ndenitrificans_CCUG17229_01315
|  |      |  |           +--| (100)
|  |      |  |           |  +--Neisseria_brasiliensis_02112
|  |      |  |        +--| (95)
|  |      |  |        |  +--Nsp_10022_01090
|  |      |  |     +--| (94)
|  |      |  |     |  +--Nsp_ZJ785_01409
|  |      |  |  +--| (88)
|  |      |  |  |  +--Niguanae_02189
|  |      |  +--| (99)
|  |      |     +--Nmucosa_heidelbergensis_01395
|  |  +---| (100)
|  |  |   |  +----Neisseria_animalis_01473
|  |  |   +--| (72)
|  |  |      +-----Neisseria_chenwenguii_02245
|  +--| (95)
|     |     +--Neisseria_flavescens_01079
|     |  +--| (83)
|     |  |  +--Neisseria_subflava2_01106
|     +--| (100)
|        +--Neisseria_subflava_01172
|
+--463_00247


Consensus tree in newick format: 

(29535_AP671_01998:0.0099407778,((29537_AP862_01977:0.0146371191,((assem_Mcere_01201:0.0085524696,(Neisseria_sicca_00865:0.0028320790,Nmacacae_DSMZ19175_01447:0.0000023561)81:0.0000023561)99:0.0107817040,(assem_Nsp16475_00702:0.0000023561,Neisseria_mucosa_00790:0.0085332683)100:0.0182206915)100:0.0268803516)87:0.0025250953,((((((((((((((Alysiella_filiformis_01483:0.0783401231,((assem_Acras_01521:0.0346542098,Smuelleri_ATCC29453_01203:0.0356883792)95:0.0309957408,(assem_Ckhun_00029:0.2952606827,Conchiformibius_steedae_01650:0.0140639418)100:0.0969728990)93:0.0294271230)100:0.0605300421,((assem_Kking_01651:0.0601169782,Kingella_denitrificans_00907:0.0462264339)100:0.0242843275,((Kingella_bonacorsii_00024:0.0000023561,Kingella_oralis_00708:0.0000023561)100:0.0538324243,Kingella_negevensis_01220:0.0185391784)99:0.0186081627)100:0.0529679299)99:0.0339567162,(Vitreoscilla_massiliensis_03272:0.0000023603,Vstercoraria_DSM513_01718:0.0112267358)100:0.1234375781)32:0.0097090058,(((Eikenella_corrodens_01577:0.0112838900,Eikenella_exigua_01354:0.0026381029)100:0.0046025644,(Eikenella_halliae_01047:0.0222642383,Eikenella_longinqua_00232:0.0227402715)99:0.0098643214)100:0.0357944896,Neisseria_shayeganii_01514:0.0310285835)100:0.0626948464)39:0.0168854558,((assem_Npotu_01202:0.0053998991,Neisseria_bacilliformis_01282:0.0028293072)100:0.0196205230,(Nelongata_ATCC29315_01164:0.0402905030,Nsp_KEM232_01577:0.0000023561)99:0.0068639991)100:0.0922826012)43:0.0145117246,((Crenobacter_cavernae_00899:0.0116730286,Crenobacter_luteus_00345:0.0142925433)88:0.0130580599,(Crenobacter_intestini_01393:0.0000023561,Crenobacter_sedimenti_00855:0.0000023561)100:0.0200465927)100:0.1979864976)71:0.0066243639,((((Narctica_DSMZ103136_01346:0.0108100278,Neisseria_weaveri_00060:0.0042890189)80:0.0087770922,Utestudinis_DSMZ26510_02128:0.0040104313)53:0.0054496660,Usuis_01867:0.0155108289)70:0.0106096412,(((((Ndumasiana_DSMZ104677_01067:0.0000000000,Nsp_DentCa1247_01510:0.0000000000):0.0000023561,Neisseria_zoodegmatis_01586:0.0000023561)100:0.0026908670,Neisseria_zalophi_01635:0.0110396007)99:0.0056152252,(Neisseria_dentiae_01061:0.0000023561,Nmusiculi_01185:0.0027371758)99:0.0055508518)96:0.0147780526,Neisseria_animaloris_00413:0.0020788425)54:0.0031751609)94:0.0230291521)76:0.0149640232,assem_Salvi_02093:0.0618603796)84:0.0304211245,Sacetivorans_DSM19021_00830:0.1008591923)99:0.1190571895,(Neisseria_canis_01539:0.0117277451,(Neisseria_wadsworthii_02194:0.0087089292,Nsp_83E034_01895:0.0086186628)100:0.0120450955)100:0.5262440504)100:0.2807418120,Nsp_oraltaxon014_00353:0.1056759291)90:0.0591104999,(((((Ndenitrificans_CCUG17229_01315:0.0000023561,Neisseria_brasiliensis_02112:0.0000023561)100:0.0143102765,Nsp_10022_01090:0.0172166585)95:0.0044078172,Nsp_ZJ785_01409:0.0131831649)94:0.0136636783,Niguanae_02189:0.0262542572)88:0.0059169228,Nmucosa_heidelbergensis_01395:0.0447630643)99:0.0487886778)80:0.0210851258,(Neisseria_animalis_01473:0.1152822968,Neisseria_chenwenguii_02245:0.1334638105)72:0.0126081583)100:0.0799485804,((Neisseria_flavescens_01079:0.0069110858,Neisseria_subflava2_01106:0.0085293865)83:0.0018863426,Neisseria_subflava_01172:0.0027707184)100:0.0524228957)95:0.0090333183)99:0.0060434207,463_00247:0.0102777652);

TIME STAMP
----------

Date and time: Sun Apr 10 12:03:48 2022
Total CPU time used: 236.329683 seconds (0h:3m:56s)
Total wall-clock time used: 20.87382021 seconds (0h:0m:20s)
