# Supplementary material for: Evolution of longitudinal division in multicellular bacteria of the Neisseriaceae family
Source: Nat Commun. 2022 Aug 22;13:4853. doi: 10.1038/s41467-022-32260-w (PMC9395523; doi:10.1038/s41467-022-32260-w)
Supplement: Supplementary file 17 — Supplementary Data 6 [file 41467_2022_32260_MOESM17_ESM.zip › Supplementary Data 6/RapZ_75G.aln.splits.nex]

#nexus

BEGIN Taxa;
DIMENSIONS ntax=64;
TAXLABELS
[1] '29535_AP671_00559'
[2] '29537_AP862_01184'
[3] '463_01522'
[4] 'assem_Kking_01755'
[5] 'assem_Mcere_01729'
[6] 'assem_Npotu_00819'
[7] 'assem_Nsp16475_01039'
[8] 'assem_Nuirg_00602'
[9] 'assem_NviriM226_00152'
[10] 'assem_Salvi_02026'
[11] 'Crenobacter_cavernae_00322'
[12] 'Crenobacter_intestini_02254'
[13] 'Crenobacter_luteus_00102'
[14] 'Crenobacter_sedimenti_01792'
[15] 'Eikenella_corrodens_01949'
[16] 'Eikenella_exigua_00891'
[17] 'Eikenella_halliae_02383'
[18] 'Eikenella_longinqua_01600'
[19] 'gonorrhoeae_clean_00312'
[20] 'Kingella_bonacorsii_00382'
[21] 'Kingella_denitrificans_00489'
[22] 'Kingella_negevensis_00527'
[23] 'Kingella_oralis_01066'
[24] 'Narctica_DSMZ103136_00542'
[25] 'Ndenitrificans_CCUG17229_00875'
[26] 'Ndenitrificans_DSMZ17675_00690'
[27] 'Ndumasiana_DSMZ104677_00450'
[28] 'Neisseria_animalis_01580'
[29] 'Neisseria_animaloris_00871'
[30] 'Neisseria_bacilliformis_01691'
[31] 'Neisseria_brasiliensis_00006'
[32] 'Neisseria_canis_01356'
[33] 'Neisseria_chenwenguii_02159'
[34] 'Neisseria_cinerea_00366'
[35] 'Neisseria_dentiae_01539'
[36] 'Neisseria_flavescens_01133'
[37] 'Neisseria_lactamica_00159'
[38] 'Neisseria_mucosa_01376'
[39] 'Neisseria_polysacchareae_01643'
[40] 'Neisseria_shayeganii_00624'
[41] 'Neisseria_sicca_01417'
[42] 'Neisseria_subflava2_01154'
[43] 'Neisseria_subflava_01221'
[44] 'Neisseria_wadsworthii_01588'
[45] 'Neisseria_weaveri_01582'
[46] 'Neisseria_zalophi_01182'
[47] 'Neisseria_zoodegmatis_02077'
[48] 'Nelongata_ATCC29315_01362'
[49] 'Niguanae_01934'
[50] 'Nlactamica_NS19_00785'
[51] 'Nmeningitidis_8013_01526'
[52] 'Nmucosa_heidelbergensis_01375'
[53] 'Nmusiculi_00983'
[54] 'Nsp_10022_01803'
[55] 'Nsp_83E034_02299'
[56] 'Nsp_DentCa1247_00663'
[57] 'Nsp_KEM232_01523'
[58] 'Nsp_oraltaxon014_00100'
[59] 'Nsp_ZJ785_00750'
[60] 'Sacetivorans_DSM19021_01685'
[61] 'Usuis_00813'
[62] 'Utestudinis_DSMZ26510_02060'
[63] 'Vitreoscilla_massiliensis_02520'
[64] 'Vstercoraria_DSM513_00865'
;
END; [Taxa]

BEGIN Splits;
DIMENSIONS ntax=64 nsplits=267;
FORMAT labels=no weights=yes confidences=no intervals=no;
MATRIX
	100	 2,
	100	 8,
	100	 9,
	100	 8 9,
	100	 19,
	91	 8 9 19,
	100	 34,
	100	 50,
	87	 34 50,
	100	 37,
	98	 34 37 50,
	100	 51,
	92	 34 37 50 51,
	100	 39,
	96	 34 37 39 50 51,
	100	 8 9 19 34 37 39 50 51,
	49	 2 8 9 19 34 37 39 50 51,
	100	 4,
	100	 21,
	100	 4 21,
	100	 20,
	100	 23,
	100	 20 23,
	100	 22,
	98	 20 22 23,
	100	 4 20 21 22 23,
	100	 10,
	100	 60,
	100	 10 60,
	100	 15,
	100	 17,
	94	 15 17,
	100	 16,
	99	 15 16 17,
	100	 18,
	100	 15 16 17 18,
	100	 40,
	100	 15 16 17 18 40,
	43	 10 15 16 17 18 40 60,
	100	 11,
	100	 13,
	100	 11 13,
	100	 12,
	100	 14,
	100	 12 14,
	100	 11 12 13 14,
	100	 63,
	100	 64,
	100	 63 64,
	94	 11 12 13 14 63 64,
	93	 10 11 12 13 14 15 16 17 18 40 60 63 64,
	92	 4 10 11 12 13 14 15 16 17 18 20 21 22 23 40 60 63 64,
	100	 6,
	100	 30,
	100	 6 30,
	100	 57,
	94	 6 30 57,
	100	 48,
	94	 6 30 48 57,
	92	 4 6 10 11 12 13 14 15 16 17 18 20 21 22 23 30 40 48 57 60 63 64,
	100	 32,
	100	 44,
	100	 55,
	95	 44 55,
	100	 32 44 55,
	92	 4 6 10 11 12 13 14 15 16 17 18 20 21 22 23 30 32 40 44 48 55 57 60 63 64,
	100	 24,
	100	 62,
	43	 24 62,
	100	 27,
	100	 46,
	82	 27 46,
	100	 35,
	100	 53,
	100	 35 53,
	91	 27 35 46 53,
	100	 29,
	100	 47,
	100	 56,
	51	 47 56,
	95	 29 47 56,
	100	 27 29 35 46 47 53 56,
	100	 61,
	14	 27 29 35 46 47 53 56 61,
	91	 24 27 29 35 46 47 53 56 61 62,
	77	 1 2 3 5 7 8 9 19 25 26 28 31 33 34 36 37 38 39 41 42 43 45 49 50 51 52 54 58 59,
	100	 45,
	95	 1 2 3 5 7 8 9 19 25 26 28 31 33 34 36 37 38 39 41 42 43 49 50 51 52 54 58 59,
	100	 25,
	100	 31,
	78	 25 31,
	100	 59,
	68	 25 31 59,
	100	 54,
	100	 25 31 54 59,
	100	 49,
	99	 25 31 49 54 59,
	100	 52,
	100	 25 31 49 52 54 59,
	91	 1 2 3 5 7 8 9 19 26 28 33 34 36 37 38 39 41 42 43 50 51 58,
	100	 26,
	100	 28,
	100	 26 28,
	100	 58,
	93	 26 28 58,
	24	 1 2 3 5 7 8 9 19 33 34 36 37 38 39 41 42 43 50 51,
	100	 36,
	100	 42,
	98	 36 42,
	100	 43,
	99	 36 42 43,
	4	 1 2 3 5 7 8 9 19 33 34 37 38 39 41 50 51,
	100	 33,
	99	 1 2 3 5 7 8 9 19 34 37 38 39 41 50 51,
	100	 5,
	100	 41,
	100	 5 41,
	100	 7,
	3	 5 7 41,
	100	 38,
	97	 5 7 38 41,
	83	 1 2 3 8 9 19 34 37 39 50 51,
	100	 1 3,
	100	 3,
	100	 1,
	12	 34 37,
	49	 61 62,
	79	 24 61 62,
	48	 29 56,
	21	 31 59,
	21	 31 54 59,
	75	 26 28 33 58,
	95	 1 2 3 5 7 8 9 19 34 36 37 38 39 41 42 43 50 51,
	90	 5 38 41,
	51	 11 12 13 14 15 16 17 18 40 63 64,
	21	 4 6 10 11 12 13 14 15 16 17 18 20 21 22 23 30 32 40 44 45 48 55 57 60 63 64,
	5	 29 35 47 53 56,
	3	 2 5 7 8 9 19 34 37 38 39 41 50 51,
	5	 32 44,
	49	 1 2 3,
	0	 29 47,
	4	 27 29 46 47 56,
	3	 4 10 11 12 13 14 15 16 17 18 20 21 22 23 32 40 44 55 60 63 64,
	2	 4 6 10 11 12 13 14 15 16 17 18 20 21 22 23 30 40 45 48 57 60 63 64,
	3	 24 61,
	9	 19 34 37 39 50 51,
	0	 26 58,
	13	 1 2 3 5 7 38 41,
	4	 16 17,
	17	 27 35 53,
	2	 27 29 35 46 53,
	6	 1 2 3 5 7 8 9 19 25 31 34 36 37 38 39 41 42 43 49 50 51 52 54 59,
	10	 25 31 54,
	6	 15 16 17 18 40 63 64,
	6	 10 15 16 17 18 40 60 63 64,
	6	 4 10 15 16 17 18 20 21 22 23 40 60 63 64,
	6	 6 11 12 13 14 30,
	6	 6 11 12 13 14 30 57,
	6	 6 11 12 13 14 30 48 57,
	4	 26 28 33,
	3	 54 59,
	0	 10 11 12 13 14 15 16 17 18 40 60,
	1	 24 25 27 29 31 35 46 47 49 52 53 54 56 59 61 62,
	2	 27 29 35 47 53 56,
	2	 4 6 10 11 12 13 14 15 16 17 18 20 21 22 23 27 29 30 35 40 46 47 48 53 56 57 60 63 64,
	8	 1 2 3 5 7 8 9 19 24 25 26 28 31 33 34 36 37 38 39 41 42 43 45 49 50 51 52 54 58 59 61 62,
	3	 1 2 3 7 8 9 19 34 37 38 39 50 51,
	7	 7 38,
	2	 4 20 21 23,
	1	 1 2 3 5 7 8 9 19 25 26 28 31 32 33 34 36 37 38 39 41 42 43 44 45 49 50 51 52 54 55 58 59,
	1	 1 2 3 5 7 8 9 19 34 37 38 39 41 43 50 51,
	4	 27 29 35 46 53 56,
	8	 39 51,
	5	 6 30 32 44 48 55 57,
	1	 6 30 45 48 57,
	3	 8 9 19 34 37 50 51,
	1	 37 50,
	0	 4 10 11 12 13 14 15 16 17 18 20 21 22 23 32 40 44 45 55 60 63 64,
	0	 31 49 54 59,
	1	 1 2 3 5 7 8 9 19 25 31 33 34 36 37 38 39 41 42 43 49 50 51 52 54 59,
	0	 4 11 12 13 14 15 16 17 18 20 21 22 23 40 63 64,
	1	 1 2 3 5 7 8 9 19 24 25 26 28 31 33 34 36 37 38 39 41 42 43 49 50 51 52 54 58 59 61 62,
	2	 15 16,
	1	 37 39 51,
	1	 24 27 29 35 46 47 53 56,
	1	 4 6 10 11 12 13 14 15 16 17 18 20 21 22 23 24 30 32 40 44 48 55 57 60 61 62 63 64,
	1	 1 2 3 5 7 36 38 41 42 43,
	0	 5 7 36 38 41 42 43,
	1	 8 9 19 39,
	1	 6 24 27 29 30 32 35 44 46 47 48 53 55 56 57 61 62,
	1	 1 3 8 9 19 34 37 39 50 51,
	1	 4 10 11 12 13 14 15 16 17 18 20 21 22 23 24 27 29 35 40 46 47 53 56 60 61 62 63 64,
	2	 6 10 11 12 13 14 15 16 17 18 30 40 48 57 60 63 64,
	0	 32 44 45 55,
	0	 33 36 42 43,
	0	 9 19,
	0	 8 9 19 34 36 37 39 42 43 50 51,
	1	 29 35 46 47 53 56,
	1	 24 27 29 35 46 47 53 56 62,
	4	 1 2 3 5 7 8 9 19 25 26 28 31 33 34 36 37 38 39 41 42 43 45 49 50 51 52 54 58 59 61 62,
	4	 1 2 3 5 7 8 9 19 25 26 28 31 33 34 36 37 38 39 41 42 43 45 49 50 51 52 54 58 59 62,
	4	 1 2 3 5 7 8 9 19 26 28 33 34 36 37 38 39 41 42 43 45 50 51 58,
	3	 45 58,
	3	 26 28 45 58,
	0	 4 11 12 13 14 20 21 22 23 63 64,
	1	 4 10 15 16 17 18 20 21 22 23 40 60,
	1	 6 11 12 13 14 30 48 57 63 64,
	1	 27 29 35 46 47 53 56 61 62,
	1	 24 27 29 35 46 47 53 56 61,
	1	 4 10 11 12 13 14 15 16 17 18 20 21 22 23 40 45 60 63 64,
	0	 25 26 28 31 33 49 52 54 58 59,
	0	 1 2 3 5 7 8 9 19 25 26 28 31 34 36 37 38 39 41 42 43 49 50 51 52 54 58 59,
	1	 36 43,
	1	 49 52,
	0	 24 27 29 32 35 44 46 47 53 55 56 61 62,
	1	 26 28 33 45 58,
	1	 10 11 12 13 14 60 63 64,
	0	 1 2 3 5 7 8 9 19 34 36 37 38 39 41 42 50 51,
	0	 33 58,
	0	 1 2 3 5 7 8 9 19 26 28 33 34 37 38 39 41 50 51 58,
	0	 2 5 7 38 41,
	0	 6 11 12 13 14 30 57 63 64,
	0	 1 3 33,
	0	 42 43,
	0	 1 2 3 8 9 19 26 28 33 34 37 39 50 51 58,
	0	 4 10 15 16 17 18 20 21 22 23 32 40 44 55 60,
	0	 24 27 29 35 45 46 47 53 56 61 62,
	0	 27 35 46,
	0	 16 18,
	1	 31 54,
	1	 15 17 18,
	0	 26 28 45,
	0	 38 41,
	0	 34 37 39 50,
	0	 9 19 34 37 39 50 51,
	0	 4 10 11 12 13 14 15 16 17 18 20 21 22 23 24 27 29 32 35 40 44 46 47 53 55 56 60 61 62 63 64,
	0	 1 3 5 7 38 41,
	0	 34 50 51,
	0	 11 12 13 14 15 16 17 18 40,
	0	 6 11 12 13 14 15 16 17 18 30 40 48 57 63 64,
	0	 29 46 47 56,
	0	 1 2 3 5 8 9 19 34 37 38 39 41 50 51,
	0	 1 2 3 5 7 8 9 19 25 26 28 31 33 34 36 37 38 39 41 42 43 49 50 51 52 54 58 59 61 62,
	0	 6 30 48,
	0	 26 28 33 36 42 43 58,
	0	 37 51,
	0	 4 10 11 12 13 14 15 16 17 18 21 40 60 63 64,
	0	 27 29 35 46 47 56,
	0	 25 31 52 54 59,
	0	 8 9 19 34 37 39 43 50 51,
	0	 10 11 12 13 14 15 16 17 18 20 22 23 40 60 63 64,
	0	 5 38,
	0	 1 2 3 8 9 19 34 36 37 39 42 43 50 51,
	0	 1 2 3 7 8 9 19 34 37 39 50 51,
	0	 7 8 9 19 34 37 39 50 51,
	0	 4 10 11 12 13 14 15 16 17 18 20 21 22 23 40 48 60 63 64,
	0	 8 19 34 37 39 50 51,
	0	 8 9 19 26 28 33 34 37 39 50 51 58,
	0	 5 7 8 9 19 34 37 38 39 41 50 51,
	0	 25 26 28 31 33 45 49 52 54 58 59,
	0	 1 2 3 5 7 8 9 19 26 28 33 34 36 37 38 39 41 42 43 50 51,
	0	 49 54,
	0	 4 6 10 11 12 13 14 15 16 17 18 20 21 22 23 30 40 57 60 63 64,
	0	 25 31 45 49 52 54 59,
	0	 27 35 46 47 53 56,
	0	 28 58,
	0	 11 12 13,
;
END; [Splits]
