# Supplementary material for: Evolution of longitudinal division in multicellular bacteria of the Neisseriaceae family
Source: Nat Commun. 2022 Aug 22;13:4853. doi: 10.1038/s41467-022-32260-w (PMC9395523; doi:10.1038/s41467-022-32260-w)
Supplement: Supplementary file 17 — Supplementary Data 6 [file 41467_2022_32260_MOESM17_ESM.zip › Supplementary Data 6/core_gene_50-80_alignment.aln]

>29535_AP671
------------------------------------------atgaaaccagtttttttg
gattttgaacaacccattgccgaattaaccaacaaaatcgaagaattgcgctttgtgcag
ggcgagtccgccgtcgatatttccgacgaaatcgccagactgcaaaagaaaagcaacgat
ttgaccaaatcgattttcaacaagctgacaccggcacaaatttcgcaggtttcgcgtcat
ccccagcgtccctatacactcgactacattcaagcccttttcaccgattttgaagagctg
cacggcgaccgccattattcggacgaccatgccgtcgtcggcggcttggcgcgtttcaac
ggacaaagcgtgatggtcgtcggtcatcagaaagggcgggataccaaagaaaaaatccgc
cgcaatttcggtatgccgcgtcccgaaggctaccgcaaagccctgcgcctgatgcagacg
gcggaaaaattcaatattcccgtcatgaccttcgtcgatacgccgggcgcgtatccgggt
atcggtgcggaagaacgcggtcagtccgaggcaatcggacgcaatctttatgagctgacg
cgcctgcgcgtgccggttttgtgtaccatcatcggcgagggcggttcgggcggcgcgctg
gcgattgccgtcggcgactacgtcaatatgctgcaatattcgacctattccgtgatttcg
cccgaaggctgtgcgtctattttgtggaaaaccgccgaaaaagcagcggatgcggcgcag
gcgctgggcattaccgccaaacgcctgcaggaattgggtttgatcgatactgtcatcaac
gagcccttgggcggcgcgcaccgcgattttgaaaccaccatgaaaaacgtcaaagcggtt
ttggaaacccagcttcacgaagcgcagaatatgccgatggcggatttgttggcacgccgt
ttcgacagaatcatggcttacggtaagtttacagacaag------taaatg---tcaaac
a---tcgaacaacaagtcaaaaaaattgttgctgaacaactgggcgtaaacgaagccgaa
gtcaaaaacgaatcttccttccaagacgacctgggcgcagactctctggataccgtagaa
ctggttatggctttggaagaagccttcggctgcgaaatccccgacgaagaagccgaaaaa
atcaccaccgtacaattggcaatcgactacattaccgcccaccaa---ggctaa------
------atgatttacggcataggcacagacatcgtttccctcaaacgcctcatccgcctg
aacaaaaaattcggac---aggcgttcgcagaacgcatcctcagccccgaagagcttttg
gaatttccccaa------------------gcgggcaaacccgtcaactatctcgccaaa
cgcttcgccgccaaagaagccttcgccaaagccgtcggcaccggcatacgcggcgcagta
tccttccgcaacgtcggcatcggac-acgacgccttgggcaaacccgaattcttcttcgc
ccccgccctctccgcctggcttgccgaacaaggcatccgccacgtcagtctcagcatggc
ggacgaagaagacaccgtcttggcgtttgtcgttgccgaaa---------aataa-----
---------------------------atgact------------tttt---------at
gcttct------------aagatgatgcgtgcggcggcagttgccgctgcggtcgcgctg
gctctgtcggcgtgcggcaaggacggcgatgcggcgaaaggtgcggaaggcgggaaggg-
--cggacagcagg------------------ctgccggacagcaggctcccgcgcctgtc
gtgggcgtcgtaaccgt---ccacccgcaaaccgtcgcgctgacgaccgagctgccgggc
cgcttggaatcgctgcgtactgccgatgtccgtgcccaagtcggcggtatcattcagaaa
cgcctgttccaagagggcagctatgtccgtgcggggcagccgctctaccaaatcgacagt
tccacttatgaagcaagtctggaaagtgcgcgcgccgatctggcaagtgctcaggcaacg
cttgccaaagccaatgccgacttggcacgctaccgcccgctggttgccgccgatgccatc
agcaagcaggaatacgatgcggcggttacgtcgaaacgttccgccgaagccggcgtgaaa
gcggctcaggcggcaatcaaatcagccggcatcaatctgaaccgttcgcgcattaccgcg
ccgatttccggttttatcggtcagtccaaagtatccgaaggtacgctgttgagttcgggt
gatacgaccgtattggcgaccatccagcagaccaatcccatgtatgtcaacgtaacgcag
tcggcgaccgacgtcatgaagctgcgccaacaggttgccgagggcaagctctcgggcgcg
aacggcgcgatttccgtcagcatcaagtttgacaacggcgaactgtatccgcacaaaggc
cgcctgctgttctccgacccgaccgtcaacgaatctaccggtcaaattactttgcgcgcc
tctatccccaacgaccaaaacatcctgatgccgggtctgtatgtgcgcgtgctgatggat
caggtggcggtcgataacgcattcgtcgtgccgcagcaggcggtaacgcgcggta---cg
aaagataccgtgatgattgtgaatgccaaaggcgaaatggaaccgcgcgaagtgaaggtg
gaaagccagcagggcacggattggatcatcacttcgggcttgaacgacggcgacaaagtc
attgtggacggcaccagcattgcg------------ggcatgatgggcg-----------
-cgaaaaaggtaacgcctaaagagtggacgcctgccggaaa------tgtcgcc------
-cctgccgaacaggtcgc------------------------------------gccgaa
agccgcttccgaagcg------------aaaaaagacgttcagacgacctctgaa-----
-gccaa------------------------------------------------------
------------------------------accggcatctgc------ggctaaa-----
-------taa--------------------------------------------------
--------------------------------------------------------atga
aaacttccgaactgcgccaaaaattcctgaaattcttcgaaagcaaaggccacaccatcg
tcccatcgtccagcctcgt---gccgcacgacgacccgaccctgctgtttaccaacgcag
gcatgaatcagtttaaagacgtgtttttgggcttcgacaaacgcgcctacacccgcgcca
ccaccgcgcagaaatgcgtccgtgccggcggcaaacacaacgacctcgaaaacgtcggct
ataccgcccgccaccataccttctttgaaatgatgggcaacttctccttcggcgactact
tcaaacgcgacgccatccatttcgcgtgggagttcctcacgtcccctgaatggctgaata
tccccaaagacagactgcttgccactgtttacgccgaagacgacgaagcctacaacatct
ggctcaacgaaatcggcatgcccgccgagcgcatcgtccgcatcggcgacaacaaaggcg
cgaaatacgcctccgacaatttctggcagatgggcgacaccggcccctgcggaccgtgca
gcgaaatcttctacgaccacggcgaagaaatctggggcggcattcccggcagccccgaag
aagacggcgaccgctggattgaaatctggaactgcgtgtttatgcagttcaaccgcgacg
aacagggcaatatgaacccgctgcccaaaccctccgtcgataccggcatgggcttggagc
gcatggcggcagtcatgcagcacgtccacagcaactacgaaatcgacctcttccaagacc
tgctcaaagccgtggcacgcgaaaccggcgcgccgttcagcatggacgagcccagcctga
aagtcatcgccgaccacatccgctcctgcgccttcctgattgcagacggcgtcatgccct
ccaacgaaggacgcggctatgtattgcgccgcatcatccgccgcgccgtccgccacggct
acaaactcggtcagaaacagcccttcttctacaaacttgttcccgatttggtcaaagaaa
tgggcgcggcataccccgaattgaaagaaaaacagacccaaatcatggaagccctgcgcg
gagaagaagcccgtttcggcgaaacgctggaaaaaggcatgggactgttcaaccaagtat
ggcacggcatggca----------------------------------------------
---ttcctcaaactcgaaag--------------cctgctgcccgcagaaggcagcggca
aaccgctggtgctgaaaa---ctgccgacggc---atcgaatttaccgc-------cgaa
tcccgcagcgcgcccgaccgcaaacaaatcgtgt--------------------------
-------------tgtccacccgcgaa----gcaggccgtctgaacgaaaaactcgtttt
cgattttaaagacgtgatagaaaacagcgacaaacacggcatcaaagaaggcagaccgtt
--tgccgaa-----------gca-ttgttgggc---------------------------
-------------------------tacctgaaagacaacatcg-------------cca
acagcaaaatggtc----------------------------------------------
------------------------------------------------------------
------------------atccccggcgaacacatcttcaaactctacgacacctacggc
ttcccctacgacctgaccgccgacatggcgcgcgaactgggcatcgacctcgacgaagaa
ggcttcgagcgcgaaatggaagcccaacgcgcccgcgcccgcgccgcccaaaacttcaaa
gccgacacccagctcgactacagcggcaaagacaccgaattcaccggctacgaaaaacgc
gcccacgaagcccaaatcaccgccctctataaaggcagcgaagccgtggacgaactcaaa
gcaggcgaagcaggcgtcatcgtcctcgaccgcacccccttctacgccgaaagcggcgga
caagtcggcgacgtcggcttcgtct------tcgcaggcgaaaaccgc------ttccgt
gtcgaagacacccaaaaaatcaaagctgccgtacacggacacttcggcaccgccgtatca
ggtcgtctgaaagtcggcgacaccgtatccgccgaagtggacaaccaaatccgcgacagc
atcatgcgcaaccacagcgtaacccacctgatgcacaaagccctgcgcgacgtactcggc
acccacgtcgaacaaaaaggcagcctgcaaaacgccgaactcacccgcttcgacatctcc
catccgcaaggcatcaccgccgacgaaatcgccgaagtcgagcgccgcgtcaaccacgcc
atcatgcagaacgtccctgtcaaagtcgaaaccatgagcatcgaagacgcacaaaaatcc
ggcgccatgatgctcttcggcgaaaaatacggcgacctcgtccgcgtcatcaccatgggc
gactactccaccgaactttgcggcggcacccacgtcgcccgcaccggcgacatcggcttc
ttcaaaatcatcaacgaaggcggtattgccgcaggcatccgccgcgtcgaagccatcaca
ggccaagccgcactcgaatgggcgcaaaaccaagagcggctggtgaaaaacatcatcgcc
gaagtcaaagcccaaaccgaaaaagacgtactcgccaaaatccaagccaacgccgcccaa
gccaaagccctggaaaaagaactggcgcgcgccaaagccgaactcgccgtccacgcaggc
gcgaaactcttggacaacgccaaagacctgggcgcggcaaaactcgtcgccgccca---a
atccaagccgacgcagccgccctgcgcgaaatcgtaaccgacctcaccggcaaatccgac
aacgccgtcatcctgctcgccgccgccaacgacggcaaagtctccctgtgcgccggcgta
tccaaagccctgacaggcaaagtcaaagccggcgacctcgtcaaattcgccgcagagcaa
gtcggcggcaaaggcggcggacgccctgatctggcacaggcaggcggcacagatgttgag
aaactgcctgagatgctgggaagcgtggaaggctgggtgaaagagaagctg---taa---
---------------------------atgcaa---------------------------
---------------cgacaaaccgaattacaaaattggctccgcaccgtttatccgggc
gaaaacttcgaattgagcttcgccgccgccgatgccgacttccgccgctacttccgcgca
acctttgccga---------------------cgggcgcaccgtcgtctgcatggacgca
ccgcccgacaaaatg------agtgttgcgccttacttaaaagtgcagaaacttttca--
-atatggtcaacgtcccccaagtcctgcatgccgacgaagcgcagggctttgtcgcactg
agcgacttgggcaacaccaccttcctgaccgccat------gcagcaggaa---------
---cagagcgaaaacgcacacaaagccctgctgcttgaagccatagacgagctgattgta
ttgcagaaagcaagctgtccgggagagttgcccgaatacgaccgcgaaaccatgctgcgc
gaaatcaatctttttcccgagtggttcgtcgccaaggaa---ttggggcgcgaa------
------------------------------------------------------------
------------ctcaacttcaaacagcgccaactgtggcagcagactgtcgaaaccctg
ctgccgccgctgctcgcccagccgcaggtttacatccaccgcgacttcatcgtccgcaac
cttatgctcgaaaaagaccgccccggcgtcctcgacttccaagacgcgctttacggtccg
atttcctacgacctggtttccctgctgcgcgacgcctttatcgaatgggaagaagagttc
gtcctcgacctggttatccgctactgggaaaaagcccgtgccgccggattgcccgtcccc
gaaggcttcgacgagttttaccgctggttcgaatggatgggcgtgcaacgtcatctgaaa
gtcgccggcatcttcgcccgcctctactaccgcgacggcaaagacaaataccgccccgaa
atcccgcgtttcctcaactatctgcgccgcacatcccgccgctataccgacctcgccccg
ctctacgcccttctggtcgaactggtcggcgacgacgaactggaaacgggatttactttt
------------------------------------taaatggc----------------
--------------cacacacaatgctacgcatcagatgaaaaccttgtgttcctcctgt
tcgctgcgggaactctgcctgcctgtcggactgctgcccaacgagttttcccagctcgat
gccgtcatccgccagagccgccgtctgaaaaaaggcgaatatctgttccgcaccggtgag
cctttcacgtctttattcgccatccgcgccggatttttcaaaaccaccgtcgccagccag
gacggacgcgatcaggttaccggttttttcatgtccggcgaactcatcggcatggacggc
atctgctcccacgtccacagctgcgacgccgtcgcattggaagacagcgaagtgtgcgaa
ctgccgtttacccacatcgaagaactgggacaaaacatccccagcctgcgcacccacttc
ttccgcctgatgagccgcgaaatcgtgcgcgaccaaggcgttatgctgcttttgggcaat
atgcgcgctgaagagcggctcgccgcattcctgctcaacctctcccaacgcctctactcg
cgcggtttcgccgccaacgacttcatcctgcggatgtcgcgcgaagaaatcggcagctat
ctcggactgaaactcgaaaccgtcagccgcacactgtccaagttccaccacgaagggctg
attcaggtcgaacacaaacacatcaaaatcctcgattcccaagccctcaaaaaaatggtc
tccggctgct---cccacgccatctga---------------------------------
------------------------------------------------------------
------------------------------------------------------------
------------------------------------atg---------------------
---------------------------------------------aacatccccaccatc
gccgcagccctcgacgcggtcagaatccccgataccgaacgcacgctcggcagcgaaaaa
gccgtccaaattttggaagaa---ggccccgacggactgcatatcggactcaaattcggc
ttccccgtccgacac---atcgccgccgaaaccgccaaccgcatacacgaagccctcatc
gccatcaccggcgatacccacatccacctgagcatcgacaccgaaatcgccacccacaaa
gtccagcccggcgtttccaccatcaaaggcgtcaaaaacatcatcgccgtcgcctccggc
aaaggcggcgtcggcaaatccaccaccaccgccaacctcgccaccgccatggcacgcatg
ggcgcacgcgtcggcgttctcgacgctgacctctacggtcccagccagcccaccatgctc
ggcgtacacgaccgcaaacccgaccaacaaaacaaaaaactcattcccgtcgaaaccgaa
agcggcatccaagtcatgtccatcggcttcctcgtcgataccgaccaagccgtcgtctgg
cgcggccccatggtcagccaagccttgcagcagctcatgttccaaagcgaatgggacaat
gttgactaccttttcatcgaccttcctcccggcaccggcgacatccagctcaccctctcg
cagcgaatccccgtaaccggctccgttgtcgttaccaccccgcaggacatcgccctcatc
gacgcacgcaaagccgtcgatatgttccacaaagtcaacatcccgattctcggcgtcctc
gaaaacatgtcggtacacatctgctccaactgcggccatgccgaagccatcttcggcagc
gaaggcggcaaagacctcgccgcccgcctgaacgtccccctgctcggacaactgcccctg
agcctgcccgtacgcgaagccatggacgacggcacggcagaacaactgttcgaccaacac
cccgccatcgccgaaatctacaccgacgccgccttccgcatcgccctgaccatcgccgac
aaaggcagggatttcagcggccgcttcccgaaaatcgtcgtagaataa------------
------------------------------------------------------------
---------------------------------atgatggttcatccggaagcgatggga
gtcgccgctttggcggacaaaatccgcaaaatcgaaaattgg--ccgcaaaaaggcattt
tgtttcatgatattacgcctgttctgcaaagcgcggaatattttcgtctgttggtggatt
tgctggtttaccgctatatggggcagaaaatcgacgccgttgc-gggcttggatgcgcgc
gggttcattatcggcgcggcgttggcgtatcagttgaacgtcggtttcgtgcctatccgc
aagaagggcaaactgccgttcgatacggtctcgcaaagctatgcgctcgaatacggcgag
gcaacggtcgagattcacaaagatgccgtcaagccgggcgcgcgcgtgcttctggtcgat
gatttggtggcaacgggcggcacgatgtcggcgggcgtggcgttaatccgcaaactcggc
ggcgaggttgtcgaggctgcggcaattttggaattcaccgatttgaccggcggcagcaaa
atccgcgaaagcggcgtgccgctgtttacgctgctgcaaaacgaaggctgcatgtaa---
------------------------------------------------------------
----------------------------------------------------------at
gacccg---------acaacaccctaccgacgacatcaagattaaagaagtcaaagagct
gcttcctccgattgcccatttgtacgagctgcccatttccgaagaggcggcagggctggt
tcaccgtacccgccaggaaatcgccgatttggttcacggcagggacaaacgcctgctggt
gattatcggtccgtgttccatccacgacccgaaagccgcgctcgaatacgctcagcgttt
gctggtactgcgcaaaaaatacgaaaaagaactgctgattgtgatgcgcgtctattttga
aaaaccgcgcacgaccgtgggctggaaaggcttgattaacgacccgcatctggacggcac
gttcgacatcaatttcggtcttcgtcaggcgcgcagccttttgctgacgctcaacaatac
gggtatgcccgcctcgaccgagtttctcgacatgattacgccgcagtattacgccgacct
gatttcctggggcgcaatcggcgcacgcaccaccgaaagccaggtccaccgcgaacttgc
cagcggtctgtcctgtccggtcggctttaaaaacggcacggacggcaacctgaaaatcgc
catcgatgccatcggcgcggcaagccacccgcaccacttcctgtccgtaaccaaagcagg
ccattccgctattgtccacaccagcggcaatccggactgccacgtcatcctgcgc---gg
cggcaaaga---gccgaactacagttccgaacacgtcaaagcggctgcggaacaactgca
aaaatcaggtctgcccaccaaattgatggtcgattgcagccatgccaacagccgcaaaga
ctacagacggcagatggaagtcgcccaagatgtcgccgcgcaaatcgaaaacggcgaaga
cgacatcatggggctgatggtcgaaagccatttggtcgaaggcagacaggac---aagcc
ggaaa------------cctacggtcaaagcattaccgatgcctgcatcggctgggatac
gaccgaagaaatgctcgcgcttttggctgctgcaaaccgcaaacgggtcggtgt------
---------ataa---------atgagcgtcatgcgagttgaagtggtcagtagcgagca
gaatatctatgcaggcgaagccagctttgcagtgattccgaccattcaaggtgagctcgg
tatttatccgcgacatgagccgattatgagtttggtgcgcccgggtgcgttgcgtcttac
tgtacctggggaagcggaggaag-ttttggttgctgtttccggtggtgttttggaggttc
aacccaataaaatcaccgttttggcggacgttgccgtacggagtaccgaaatggatcgtg
cgcgtgcggaagccgctaaaaaagcagcggaaaccggaatttctcaagcgaag-------
--gacgacaaatcgcttgccgaagcccataaagcattggc-agctgcgattgcacaactt
aaaaccttggattatctgcgttcgcaaaaaaataaataagtgaatattaatgcaacctta
ttcgctcaaatcctcgtcttcttcggtctggtttggttcaccatgaaattcgtgtgg-cc
gccgatcgcaaaagccttggacgagcgtgccgccaaaatcgcagagggcttggctgctgc
cgagcgcggtaaaagcgatttcgagcaggcagagaagaaagttgcagaactcttggccga
agggcgtaatcaggtttccgaaatggtagccaacgccgaaaaacgtgccgccaaaatcgt
ggaagaagctaaagagcaggcttccgtcgaggcggttcggattacagcacaagccaaagc
cgatgcgcagcaggaaatgagccgtgcgcgcgaagtattgcgcgagcaggtggcggcgtt
ggcagttaagggt-gcagagtctattttgcgcagcgaagtcgatacttccaagcatgcac
aattgctcagtgctttgaaacaggagctgtaaatggcagtcggaaaagagattctcacca
agatccgcagtgttcaaaatacccaaaagatcactaaagcgatgcagatggtgtcaactt
ctaaaatgcggaagactcaagagcggatgcgcttggcgcgtccgtacgccgaaaaagtgc
ggacagtcatgagccatttggctcaaacca---atgccgatcacg---gaatcaa---at
tattagaacctcatcgtgaagtacgacgggcgggttttattttgattacttcggataaag
gtctttgcggtggtctgaacgcgaatgttctgaagaaattcctggctcaagtcaaagagt
atcaagatcaaggcattgaagtcgaggtcgtgtgcttgggcagcaaaggtttggcggcat
gccagagcattggtttgaatgttattgccagtgcggtcaatttgggcgatacgccgagaa
tggaattgctgctaggtccgttgacggaaattttccaacgttacgagaagcatgagttag
atcggattcacttggtttattcacgctttgtcaatacgatgcgtcaggagccgtgcatgg
aagttttgcttcctatcggtgaaaatgtaatagaagacgaa-------------------
-----gatagctattcttcatttacttgggaatatcgctatgagccg-agtcctgttgca
gtgttggaatatctggttcgccgttatttagagtctgtggtttatcaagcattgagcgat
aatatggcatcagaacaggctgcccgtatggtagcgatgaaggctgctaccgataatgca
ggcaacgccattaaagagctgcgtttggtatataacaaatcgcgccaag-ctgcgattac
cacggaattgtcagaaattgtagcaggtgcggcggcggtttga-----------------
------------------atgggtggt------------------------------ttg
attgctatcgcttgtggtttgatcgttgctttgggtgcattgggtgcatccatcggtatc
gcaatggttggttccaaatatctggaatcttctgcgcgccagcctgaactgatcggcccg
ctgcaaaccaaattgttcctgattgccggtctgattgacgctgcattcctgatcggtgtc
gctattgcactgctgttcgccttcgttaacccgtttgc------------aggtg-----
-ca---------------------------------taa---atgaaattgaaacagatt
gcttccgcgctgatggtgttgggcatgtcgcccctggcttttgccgac------ttcacc
attcaggacatccgcgtcgaaggtttgcagcgcaccgagccgagcaccgtcttcaactac
ctgcccgtcaaagtcggcgaccaattcagcgacgcgcgcggcgaagaaatcatcaaaagt
ctgtatgcgaccggttttttcgacgatgtccgcgttgaaaccatgggcaaccaggttctg
ctgaccgttatcgaacgcccgaccatcagtacgctgaacattaccggcgcgaagatgctg
caaaacgacgtcatcaagaaaaa-------------------------------------
------------------------------------------------------------
--------------------------------cctcgagtctttcggcttggcgcagtcc
caatacttcaatccggcaaccttgagccaatccatcgccggtctgaaggaagaataccaa
agcaggggcaagcagtcggtcaaaatcaccccgaccgttaccaagctcgcgcgtaaccgc
gtcgccatcgacattgccatcgacgagggcaaatccaccaaaatcgccgacatcgaattt
gaaggcaacaaagtctattccgaccgcaaactgttgaagcagatgtctttgagcgaaggc
ggcatgtggacttggctgaccaagagcaaccagttcaacgagcagaagttcgcccaagac
atggagcgcgtcagcgagttttaccaaaacaacggctacttcaacttccgcatcctggat
accgacatccagacc---------aacgaagacaaaaccaagcagaccatcaaaatcacg
gttgacgaaggcgaacgcttccgttggggcgacgtccgcatagaaggcgacacccgcgaa
gtgccgcgcgaagatttgcagaaactgctg---accatgaagacgggcagatggtacgac
cgcgcccaaatggtcaaatcgctcgaagccatccaaaaccgcatgggtacggcaggttac
gcattcagcgaagtcaacgtccaacccgttc---------------ccaatcccgagacc
catatcgtcgatttcgtcctgcacgtcgaacccggccgcaaagtctatgtgaacgaaatc
cacatcaccggcaacaacaaaacccgcgacgaagtcgtacgccgcgagctgcgtcagatg
gagtccgcgccatacgatacatccaaactccagcgttccaaagagcgcgtcgagcttttg
ggctatttcgacaacgtacagtttgacgccgttcccgttgccaacacccccgaccaagtc
gatttgaacatgacgctgaccgaacggtccaccggctcgctggacttgagcgcgggctgg
gttcaggataccggcttggtcatgtccgtcggcgtatcgcaggacaacctcttcggtacg
ggcaaatccgcatccgtgcgcgcgtcccgcagcaaaaccacgctcaacggctcgctgtcc
ttcaccgacccgtatttcacacccgacggcgtcagcctcggctatgacctctacggcaga
tcgtacgacccgcgtaaagcctcat---------ccagcgcga------aacagtataaa
accaccaccgccggcgcaggcgtacgcatgggtgttcccatcaccgaatacgaccgcgtg
aatttcggtctggcggcggaacacctgaccgtgaacacctataacg---gcgc-------
--gcccaaacgctatgccgactttatcaatgaac--------------------------
-------acggcaaaggtacca---------------------------------acggt
gtcggcagcttcaaaggctggctctataaaggcaacatcggctggggacgcaacaaaacc
gacaacgccctgtggccgacgcgcggctacatgacc--ggcgtcaacgccgaaatcgccc
tacccggcagcgatctgcaatactacaccgccacccacaaccaaacctggttcttcccgc
tgagcaaaaacttcacgctgatgctcggcggcgaagtcggcta--cggcaacggttacgg
caaaaccaaagaaatgccgttcttcgaaaacttctacggcggcggcttagg-ctccgtcc
gaggctacgaaagcggcacgctcggc-ccgaaagtctatgat------------------
gaatacggcgagaa---------------------aatcagctac---ggcggcaacaaa
aaagccaacgtttccgccgaactgctcttccccatgccgggcatcaaagatgcacgcacc
gtccgtctgagcctgtttgccgacgcaggcagcgtctgggacggcaaaacctacaacgac
ggtagcag------------------------------caacaactactatac-caacgg
cgc---------------agcgcaaaacccctacggcgtaggcgcgacccacaaatcgac
cttcaaggaagagttgcgctattccgccggtgcgg--cagtaacttggctctcgcccttg
g-ggccgatgaagttcagctatgcgtatccgatgaagaaaaaggcaagcgacgaaatcca
gcgcttccaattccagctgggtacgacgttctga--------------------------
------------------------------------------------------------
------------------------------------------------------------
------------------------------------------------------------
------------------------------------------------------------
------------------------------------------------------------
------------------------------------------------------------
------------------------------------------------------------
------------------------------------------------------------
------------------------------------------------------------
------------------------------------------------------------
atgacttacatcaaacctgtcgttaccgccatcgcactcatcagcctgaccgcctgctcc
ggcagcaaaaaa------------------------gaacagcccaagctggactaccaa
agccaaacccgaaaaattgtcaatctggaagtcccccccgacctgaccaaccccgaccaa
ggcaacctctaccaactgcccgcaggaag---------cggcgcagtacgcgccagcgat
ttggacaaccgccgcaaccgcacgc---ccgccgtccaacaggcagccaatgccgaagtc
ctcaaaaccgtcaaaggcgtccgcctcgagcgcgacggcaaccaacgctgggtagaagtc
gacggcaaatc---ccccgccgaaatttggc-cgctcctgaaagccttctggcaggaaaa
cggcttcgacatcaaatccgaagaacccgccatcggacaaatggaaaccgaatgggctga
aaaccgcgccaaaatcccgcaagacagcctgcgccgcctcctcgacaaagtcggcttggg
cggcatctactccaccagtgagcgcgacaaattcatcatccgcatcgaacaaggcagaaa
c---ggcaccaccgacgtcttcttcgcccacaaaggcatgaaagaagtctatgccgacaa
aaacaaagacaccaccatgtggcagcccgccgccaacgaccccaacctcgaagccgcctt
cctcgcccgcttcatgcaatacatgggcgttgacaacaaacaggcagaaaccgcactg--
----acccaaagcgtcgccaaac---------------gcagcggcagcgaattggcaag
aatcgacggcaacaccctcatcgtctccggcgactac-ggacgcaactggcgccgcaccg
cgctcgccctcgaccgcatcggactgaccgtattgggacaaaacatcgaacgccgcgcct
tcctcgtccaacaggcacctgccgaaagcgaagccgtttc---------------cacca
aaaaacccggc-ttcttcag--ccgcatgttcggcaaaggcaaaa---ccgaaaa-----
----------accggcagcctatcccgaaatcatcgttttcgtcgaacccgt---caacg
gtggctcccgcatcagcctgttgaacaaagacggcagcgcatacaaaggcagcgacgcct
ccaccctcatcagccgcctgcacaccgagctgcgctaa----------------------
------------------------------------------------------------
------------------------------------------------------------
------------------------------------------------------------
------------------------------------------------------------
------------------------------------------------------------
------------------------------------------------------------
------------------------------------------------------------
------------------------------------------------------------
------------------------------------------------------------
------------------------------------------------------------
------------------------------------------------------------
--------------------------------------------------------gtga
acaaacccctctgcct---------ggcgctcgcc---gccctcatcggcatttcggcgt
gcagcgccgaacgcgtttccctgttcccttcctacaaactcaaagtcatccaaggcaacg
aactcgacccccgcgccgtcgtctccctccaagcc-ggcatgacccgcgaccaagtccaa
ctcctgctcggcaccccccttctgcgcgacgccttccacgccgaccgctgggactacacc
ttcaacacc--agccgcaacggtgtcatcaa------agagcgcagcaacctcaccgtct
attttga---aaacgacgccctcgtccgcgccgaaggcgacgccatccaaaaagccatcg
aaaccctccaagccgaacaaagagccgcgcaagccgcacaacaacccaaa----------
---------------------------------------------------caataa---
------------------------------------------------------------
---atgacacaataccgattcacccttccgtcgagcagcggcagcgatttcgattccgc-
--cgaacacctgcccctgattgtctatttctaccccaaagacagcacacccggctgcacc
accgaaggcttggatttcaatgcccgcctcgatgcgtttgccgaactgggctacaccgtc
gtcggcatttcgcgcgacggcgtcaaatctcatcaaaacttctgcaccaaacaaggcttc
aaattccaacttttgagcgacaaagacgaaaccgtgtgcaaaatgttcgacgtcatcaaa
ctgaaaaaactctacggcaaagaatctttaggcatcgaacgcagcactttcgttctcgac
aaaaacggcgaaatcgtccgcgaatggcgcaaagtcaaagtcgccggacacgcacaggaa
gtcttggaagccctgtcgcaa---------------------taa---------------
------------------------------------------------------------
------------------------------atgtttgtctgcatctgcaacgccattacc
gaccacgacatcaaagaaaccatcgccgccggcgccagcaccatgaatgacttgcaggca
caactcggcgtcgccacctgctgcggctgctgcggcgaacttgccgcctcgtttctgaat
gccaaca---------acgcccaaacc---accgttaccgcaggcatcaacgtccaatcc
taaatgcaaggcaatcaagcagttttagattacatgaacgaattgctctccggcgaactc
tccgcccgcgaccaatatttcatccattcccgtctctactccgagtggggctacaccaag
ttgttcgagcgcctgaatcacgagatggaagaagaaaccactcacgccgaagacttcatc
cgccgtatcctgatgctgggcggtacgcctaaaatggaacgcgccgagctgaacatcggt
accgacgtgatttcctgcctcaaagccgacctgcaaaccgaatacgaagtacgcgatgcg
ctgaaaaaaggcatcaaactctgcgaagaagttcaggactatgtttcccgcgacctgatg
gttgcccagttgaaagataccgaagaagaccacgcacactggctcgaacagcaactgcgc
ctgatcgaactcatcggcgaaggcaactactatcaaagccaactgtaa------------
---------------------atgaaaggcgatcgcttagttatacgcgaactgaacaaa
aacctgggcttgctgctgattaccatcaaccagtattttctgcacgcacgcatcttgaaa
aactggggttttgaagaattgggcgaacatttcttcaaacagtccattattgaaatgaaa
gccgccgacgatttgatcgaacgcattctgtttctcgaaggtctgcccaatctgcaagaa
ttaggcaaactgctcatcggtgaaaccaccgaggaaatcattgcctgcgatttgcagaaa
gagcaggacaaacatgaagctctgactgcggcaattgccatagcagaagcgcagcaagac
tacgtcagccgtgatttgttggaaaaacagaaagacaccaacgaagaacacatc--gact
ggctggaaacccagcaggaactcatcggcaaaatcggtttgccgaactacctgcaaacag
cggcgcaagaggactaa-------------------------------------------
------------------------------------------------------------
------------------------------------------------------------
-------------------------------------------atgaccgtatcccccgt
agccttgcgccgcaaaaccgagcgcaagccgcatccgactgcgcgttactggaaaaaatg
cgatgtcgaggctttgtttgaaaaaccctttctcgatctggtttttcaagctgccgaagt
ccaccgcaaacatttcgacccgcgtgaaatccaactttccaccctgctctccatcaaaac
cggcggctgtccagaagactgcgcctactgcccgcaatcggcgcaccacaataccaatct
gggcaaagaacagatgatggacgtggacgaaatcgtcgaaaaagccaaaatcgccaaatc
gcgcggcgcaagccgtttctgcatgggcgcggcatggcgcggtcccaagccgaaagacgt
tgccgttgtttccgaaatcatcaaagccgtcaaaggactgggcatggaaacctgcggcac
cttcggcatgctcgaagaaggcatggcggaagacttcaaaaaagcaggcttggactacta
caaccacaacctcgacaccgaccccgaccgctacaacgacatcatccatacccgtcagca
cgaagaccgcatggataccttgggcaaagtccgcaacgccggtttgaaagtctgctgtgg
cggcatcgtcggcatgaacgagacccgcgccgagcgtgccggactgattgccagccttgc
caacctcgccccgcagcccgaaagcgtgccgattaaccagttggtcaaagtggaagggac
gccgctagccgatgccgaagatttggactggacggagtttgtccgtaccatcgccgtggc
acggataaccatgccggaaagctacgtccgtctttcggcaggacgcacatccatgcccga
atccatgcaggcaatgtgtttcatggcgggtgcgaactcgattttctacggcgacaagct
gctgaccacaggcaatccagacgaagacggcgacaggattctgatggaaaaattaaacct
ctacccgctgcgcttcgagcttg--------------aagaagaatacgaagcgtcgaaa
-------------------gcaaaaacaccatcccccgccatcaa---------------
ggttgattattga-----------------------------------------------
------------------------------------------------------------
------------------------------------------------------------
------------------------------------------------------------
------------------------------------------------------------
------------------------------------------------------------
------------------------------------------------------------
--------------------------atgccacactcc--------gccaaaaaaatagt
tctgatacacggctgggcggcaaaccgccacgttttcgacgatttcataccgcgcctgcc
tgccgtttggg------acatccgcgccctcgacctgcccggacacggcggcgcgccctt
tgccgaaaccttcgacatcgccgccgccgcccaagcctatgccggccaaatc---gatac
gcccgcccacatcctaggctggtcgctcggcggcttggtcgcgctgcaccttgccgcacg
ctatcccgaaaaagtcctctcgctctgcctgaccgcaagttttgcccgtctgaccgccgc
cgaagactatcccgaaggacttgccgcacctgctttgggcaagatggtcggcgcgtttcg
gcaggattatgccaaacatatcaagcagtttctacaattacagttgctccatacgccgaa
tgccg---ccgaaatcatcgcccgcatcctgcccgatttggcacgccacggcgcccccgc
cgcactgcaagccgccctggacgccgtcaaccaagccgatgcccgcccactgcttgccga
catccgcgccccctcgctgctggtgttcggacaaaaagacgccatcaccccgccgcgcat
gggcgaatacctgcaccgccgcctgcccgacagcgagctggtgctgctggaaaaagccgc
ccatgccccgtttttaagccacgccgacgaatttgccgcactgtatcgcggttttgtcga
aaaggtcgcc--------------------------------------------------
------------------------------------------------------------
-------------tga--------------------------------------------
------------------------------------------------------------
------------------------------------------------------------
------------------------------------------------------------
------------------------------------------------------------
------------------------------------------------------------
------------------------------------------------------------
------------------------------------------------------------
------------------------------------------------------------
------------------------------------------------------------
------------------------------------------------------------
------------------------------------------------------------
------------------------------------------------------------
------------------------------------------------------------
------------------------------------------------------------
------------------------------------------------------------
------------------------------------------------------------
------------------------------------------------------------
------------------------------------------------------------
------------------------------------------------------------
------------------------------------------------------------
-----------------------------------atgga------------tatgcgcg
caactttggaaggtcgtctgaaa---agcctgaatcctttggtattcgagtttcaggacg
acagccatctgcacaaaggacacgccggcaac---aaaggcggcggtcattacgcactga
ccatcgtcagcg-acgcattttccggcgtcaagcgcatcgaccgccaacgcatggtcaaa
aacctgctccgggatttgttctccgacggtctcattcacgcactgagcatcaaaacggca
acacccgacgaatactttca---------ctaa---------------------atgaaa
cgattgactttagtggttttg---------gcattggctg------ccggtgcc---gtt
actg------ccgc---ccccaaagcggatattgccaaaggcaaagaagtggcaaccgcc
gtctgcgccgcctgccacgccgccgacggcaacagcggcattgccatgtatccgaagctt
gccgcacagcacactgcctatatctaccgtcagactctggacatcaaagacggcaagcgc
acgcacggtgcagcggcggctatgc------gtccgatggttgccaatctgtccgagcag
gacattctgaacgtttcggcattctataccaagcagcagcccaaacccggcgaagccaat
cccaaagaagacgatcctgttttgggcggcaaaatctaccgcggtggcatcgttggcaag
aaaatccc--tgcgtgtatgtcctgccacggtcccaacggcgcgggtattccgggcggcg
gtac---------ggaaatt---ctggcgtatccccgtctgggcggt--cagcacaaggc
ttatgtggtcgagcagatgaaggcttaccaatccggt---cagcgtaa------aaatgc
gattatggaagacatcgccaaacgcctttccgacgaagagttgaattcggtcgccaactt
catccaaggtctgcattga------atgtccttcgattt---caacaattaccttgttcc
taccgtcatcgaacagagcggacgcggcgagcgcgcattcgatatttattcccgccttct
gaaagagcgcatcgtctttttggtcgggccggtaacagacgaatccgccaatctggttgt
cgcgcaactgctgtttctcgaaagcgaaaatcccgataaagacattttcttctatatcaa
ctccccgggcggttcggttacgg---cgggcatgtcgatttacgacaccatgaatttcat
caaacccgacgtatcgacgctgtgtttgggacaggcagcgagcatgggtgcattcctgtt
gtccgccggagccaaaggcaaacgcttcgccctgcccaacagccgcatcatgattcacca
gccgctcatcagcggcggcttgggcggacaggcttccgacatcgaaatccatgcccgcga
actgctgaaaatcaaagaaaaactcaaccgtctgcttgccgaacactgcg-g--cagaga
cttggcagacttggaacgcgataccgaccgcgacaactttatgtccgccgaagaagccaa
agaatacggtctgattgatgcagttttggaaaaccgttcctctttgc----aaggctga-
------------------------------------------------------------
------------------------------------------------------------
------------------------------------------------------------
---------------------------------------------------atgaacaat
ccgaacacgcaccgcgaatccgaaac------gctttt------aagcgaccgccgcacc
gcaccgccgaaacgctacggcgtttttctgttgaacgacgattacaccaccatggacttc
gtcgtcgaaattctgaccgaaatcttcatgctcggtcaggagcaggcagtggcggtcatg
ctgctggtgcatcacgacggcaagggcttgtgcggaacctacacgcgcgacattgcccaa
accaaacagcagcaggtcatgcagcgggcaaaagccgaagggcatccgctgcaatgcata
gtcgaggagatttaa------atg---------------aataccaaacaaaaagtcatt
gccatcgacg---gacccagcgcgtcgggaaagggaacggttgcctcccgtgtcgcgcag
gcgttgggtttcgattatctggattc---cggtgctttataccgcctgaccgcgctttat
gcgcaaaagcagggggctgaatggggtgatgaggcggctgtggcggtgttggcggaaaat
ctgcctgttcgttttgaagaggggcgggttttgctgaatgatgaagacgtttctgccgaa
atccgtacggagtcggtaggcatgggggcatcggcggtggcgcagttgccgaaggtgcgc
gccgcgctgctgcagcggcagcgggattttctgacggagcgcggactggtggcggacggg
cgggatatgggttcggttgttttccccgatgccgcgttgaaggtttttctgaccgca--g
atgcgcaaacccgagcgcaacgccgtgccaagcaaatcggtatcccgtgcgagggggtgg
aattcgggcgtattcttgccgatattgaagcgc-gggacgaagccgaccgccgccgcgcc
gccgcgccgctgaaacagcttcccgattcgctgcttctggatacgagcagtctgacggtt
gaagaagctgtaaaaaaagtgcttgattggtatcgtaaagtttga---------------
------------------------------------------------------------
------------------atgagtaaacatatccttctgggcatcagcggcggcattgct
gcctataagtcctgcgaactggttcgcctgctgaaaaagcagggacattcggtcagtgtg
gcgatgagctgtgcagcggcagaatttgtctcccctctgacgtttcaggctttaagcggc
aatcctgtgttgacggatacgcatgaaggcggg------gcgggaaacggcatggcgcac
atcaatctgacgcgcggggctgatgtttttgtgattgcgcctgccactgccaatacgctt
gccaaaatcgcgaacggtattgctgacaatcttctgaccaatctggcggcggcgcggaag
tgttctctggcggtggcgcctgcgatgaatgtggaaatgtggaacaaccctgccaatctg
cggaatatcgaccgcctgctttcagacggcatcaccgttttccagccggcgagcggcgaa
caggcttgcggggaaaccggtatcggcagaatgccggaagcggcggatttggcggatttg
attccggatttgtggcaaccgaaaatcctgtcgggcaaacggattctgattacggcaggt
gcaacattcgaagccatcgatcccgtgcgcgggattacgaacatttccagcggcagaatg
ggtatggctctggcgcaggcgtgcagggcggcgggtgcagacgttacgttggtttacggg
caactgcaaacgccggttccgacgggtcttttccataccgagcaggcggtcagtgcggaa
gaaatgtaccgcgccgtccatcggcatatcagtg---gtcaggatgtttttatttcggct
gccgccgttgccgactacaaggtcaaaaacggcagcgttcagaaactgaaaaaagacggt
accggcagaccgcccgtcattgagcttgctgaaaatcccgatattctcgcctctgtcgcc
gccctgccccatgcgccgttctgcgtcggctttgctgcggaaagtgaacatgttttggaa
tacgcacgcgccaaacggatacgcaaaaacattccgatgctggttgccaaccaggtttcg
cgtgcaatgggcaaactgacgaaccaaattacgattatcgatgatgaaaatgaaatttcg
tttcctgaaacggataaacgcacggcagcggaagagattgtcaaacatcttgtagcacgc
ttgaagcgtct-------------------------------------------------
------------------------------------------------------------
------------------------------------------------------------
-------------------gtaa-------------------------------------
------------------------------------------------------------
------------------------------------atg------actttatggataggt
ttgacgggcggcataggtagcggaaagtccgaagcggcgaaaatattttccgatttg---
ggcgtaccgcatattgatgccgatgccctgagtcggaacctgacgg---cggataacggt
aaggctttaccggctatccgccgtttttttggcgacgaagtgtttgattcggaaaacagt
ttaaaccgcgcagcgctgcggaatattgttttcagacgaccgcaagccaaaaaagagttg
gaagcaatattgttgcctttgattttaaacgaaataaaaacagcgcaagctcagagt---
tgcgatgcag--tgtacggaatcgtcgatgtcccgctgttgattgagaatcccgaatttt
cggcactgacagacaggattttggtgattgatgtttcggagtccacccaaatcttccgcg
taggaa--aaagaagcggtttgaacgatgacgaaatcaggcggattatgaaacatcaggc
aagccgtagaatgcggctgctccatgcagatgatgttttggtcaatgaagggacggtaga
agcattggcggataaagtccgccgtttgcatatttattatttggctctttctcggatggg
acatcag---------------gcttga--------------------------------
------------------------------------------------------------
------------------------------------------------------------
------------------------------------------------------------
------------------------------------------------------------
------------------------------------------------------------
---------------------------------atggacgat------------------
------------------------------------------------acatcgtc---g
aaacccac-------ctttttcgaacgtttgatttcccgactcgccggcgaa--------
-cccgattccgccgaagacgtcttaagcctgctgcgtc------aggcgcacgaacagga
agtctttgacgccgacaccctttcgcgcctggaaaaagtcttggacttttccgatttgga
agtgcgcgacgccatgattacccgcagcagaatgaacgtgttgaaagaaaacgacagcat
cgagcgcatcaccgcctacatcgtcgaaaccgcccattcccgcttccccgtcatcggcga
agacaaagacgaagtcctcggcatcctgcacgccaaagacctgctcaaattcatgttttc
ccccgaacagttcaatctcaaatccatcctgcgccccgccgtcttcgtccccgagggcaa
atcgctca---acgcccttctgaaagaattccgcgagcagcgcaaccacatggcaatcgt
cattgacgaatacggcggcacatcgggt-ctcgttacctttgaagacgtcatcgaacaaa
tcgtcggcgacatcgaagacgaattcgacgaagatgacagcgcagacaatatccatgccg
tttccgccgaacgctggcgcatccacgccgccaccgaaatcgaagacatcaacgcctttt
tcggtacggactacagcagcgaagaagccgacaccataggcggactcgtgatacaggaac
tcgg--ac-acctacccgtgcgcggcgaaaaagtcgtcatcgacggcatacagttcaccg
tcgcccgcgccgacaaccgc-cgcctgcatacgctgatggcaaccaaagtgaaataa---
------------------------------------------------------------
------------------------------------------------------------
------------------------------------------------------------
---------------------------atg------------------------------
------------------------------------------------aaaagcaccgcc
tccgccctt------------ttttccctgctgctgctcaccgcctgcacctct---ttc
acgcgcccgag---------------------tgccaaagac------------------
------------------------------------------------------------
------------------------------------------------------------
------------------------------------------------------------
---ggcacgttttcgctgccggacattcccga------------ccgtccgcacaaagcc
g------ccatcccctaccccaagctggacgagcagacccaaatcgaccggctgggtatc
caagtcgcccgtctggagcgcgaaatcgaagccctcaaccaccgcctgcaacagcttgaa
aaacac---ggcaaaccatcc---------------------------------gccgcc
aaaaagcagacggggcagcgtctggacgaccaaaaa-------ctcaaaagccactatct
cgcca---gcggc---ggcggcattcccgacgatacc---------gacccgctggca--
---caaagcgaaaaccgcctgtacgagcgcgcatccaaatactaccgcagcggcaactac
gccgcagcagcagccgttttgaaagaagccga---cggcggcaacggcagcgagaccgcc
cgccgcaatatgtacctgcttttgcagagcaaccagcgcatgggcaaatgcgaatccgtc
atcgaaatcggcg---gccgctacgccaaccgcttccgcaacagcccgcaggcacccgac
gccatgttcagcatcggacaatgccaatacaagctgcaacagaaagacatcgcccgcaac
acatggcgcaagctgatacagagctaccccggcagcgaagcagccaaacgcgccgccgtc
agcatcaaacaacgttga------------------------------------------
------------------------gtgcaaggacttgattattgccgtcaaaaggcggcg
gaaagcggctccagctttttgtccggcttccgtttcctgcaggcggacaagcgcgatgcg
gtaacggttttatatgctttctgccgcgagctggacgatgtggtcgatgactgcgcggat
gcgggtgtcgcacaggcggcgttgaactggtggcgcggggatttggacagggtgttt---
gacggcaaaatgcccgaacaccccgtcaatcag-gcgttgcgggcagtcaaagataaatt
tgccctgccgaaaaacgaattcgaagccttaatcgacggaatgcagatggatttggtgca
ggcgcgctacggcagttttgacgaattgaaactctactgctaccgtgcggcgggtgtggt
cggctgtctgattgcgcggatattgggtttttcagacagcaaaacgttggaatacgccga
caaaatgggcttggcgctgcaactgaccaatatcgtccgcgatgtgggcgaagacgcgcg
gcgcggacggatttatctgcctatggaagagatgcagcggtttgacgtgcctgccgccgt
cattttgcaggcgcagccg---acggaacagtttgcccgcctgatgcgctttcaggtcga
acgcgcccgcgaaacctaccgcgaagccgtgtcgcttttgcctgccgccgacaaaaaagc
gcaaaaagtcggtttgattatggcggcgatttattacgcgcttttgaacgaaatcgaccg
cgacggcgcacaaaacgtgttgcgctacaaaatcgccattccttcgccgcgcaaaaagcg
cattgccctgaaaacctggctgttcggattcaacccatga--------------------
----------------------------------------------------------at
ggcaaccggtatcgtaaaatggtttaacgacgctaaaggttttggtttcatcactccgga
cgaaggcggcgaagatttgttcgctcacttctctgcgatcaacatggaaggtttcaaaac
cctgaaagaagg--tcaacgcgtgtccttcgacgtaaccaccggccctaaaggcaagcaa
gctgccaacattcaggctgct---------------------------------------
------------------------------------------------------------
------------------------------------------------------------
------------------------------------------------------------
---------------taa------------------------------------------
------atgatgaccgaaagcgaattcatccgcgtgagcgaagcgatgtttgccgacatc
gaagaccaaatcgacgaaaacggctgggatttcgactgccgattttcgggcaacgtcctg
accatcgaagcggaagacggcacgcagattatcgtcaaccgccacacgcctaatcaggaa
ctgtggattgcggcaaaaagcggcggctaccatttcgccgaacaaaacggcaaatggctc
gccacgcgcgacggacgcggattttacgacgtgctgaacgaagtattgagcgcggcggtg
gacgaagaagtgcaaatcgccgagttgcaataa---------------------------
------------------------------------------------------------
----------------------------atgaaattacagcaattgcggtatgctttgga
ggtgtaccgccataatctgaatgtttccgaggcggcggaagcgctgtttacttcccagcc
agggatttccaagcagattcgtctgttggaagaggagttgggggtgcagattttcatccg
cagcggtaagcgcgtggtatccgtatcgcagccgggcaaggcggtattggaaattatcga
gcggattttgcgcgatgttcagaatattaaaaacattggcagcgagttcaccgagcatga
cagcggttcgctgattgttgcgacgacgcatacgcaggcgcgttatgcgcttccgctcat
agttgccgaatttgtcaagcgttatccgaaggttacgctgaccatcaagcagggcagtcc
ctcagtaatcgcgcagatggtcagtaacggcgaggcggatattgcgattataaccgaacg
catcgatg------accat-cccgagttgggcaggctgccttgctatgagtggaaccatg
cggttgtcgtgccgcacgagcatcttttgttggattgccgcaaccctttgagtatcgagg
atttggcatctttcccgctgattacttacgaatttgccttcaatcagggaggcagtattg
cgcgggcgttcaacaaggcaagattggagcag--ccggatgtcgtgttgtccgctgccga
tacggatgttttgaaaacctatgtccgtttgggtctgggtgtcggtctgatggcgaagat
ggcgtatgaccctgaaaagga---tagcgatttggagctggtggatgcgtcgcatctgtt
cgagccttcacctacttggattgcggttaggaaggatacttatctgagaggctattctta
tgattttatcgaactgttcgcaccgaaactgacccgtgaagtggtggataggacgcttta
tacgcctgtggtggaggattttt---cgatttaaatggcgcgattatacgggttcgcccc
gcaaccgcaaaaacaaggacaaaaagtgttacaccgattgcaaaaagtcgtccggcacat
cgcacaaaccgaagtcatgccccgctttctgaacacgccgtcgcaccgcaaggaagacgg
ctccatgctcagcgaggcggaccttgccgcccagaccgcttttgccgccgccctgcccct
gcttatcgactgccccatgcttggcgaagagatgagcgtgcaggaacagaacgcgcttt-
--ggcacaac------caccaagacggcttgtggattgtcgatcccatagacggaaccaa
caacttcgtcaacggactgccccatttcgccatatccgtcgccttcgtccgcaacgg--c
cgttccgaattcggcgtcatctacaaccccgtcagcggcgaatgcttctacgccgaacgc
ggcaaaggcgcattcctcaacggcacgcccctgcccctgcgcgccgtcgataaaaaactc
agcgaagccatcgccggcgtcgaaatcaaatacctgcgctccggcaaactctccagccgc
atgagtacgctcgcccccttcggcaccatccgcagcatgggcagcagcacgctcgactgg
tgctacctcgcctgcggacgctacgacgtttacgtccacggcggacaaaaactgtgggac
tacgccgccggcgcgctgattttcgaagaagcaggcggcaatttgtccacattagaaggc
gacggtttttggagcggcgaacacgttttcaaacgctccgtcatcgccgccctccagccc
gccctgttcgagcgttgggaaaaatggatacgcgaaaaccaataa---------------
------------------------------------------------------------
-----------------------------------------------------atgaaga
aaa------ccttatccctaatcgcc---gccgcccta---gtgcttcat---accgcaa
acgccgcaccgacg----------------------------------------------
--------------------------------------gcagcgtcccag---cctgcac
ctgc------------------------cgccgcttcgcaagccgcgccc----------
--gccgcgcag---cagaccgaaatcctg---------------atgcccag------ca
tcaaca---gtccggacgccccgcccgaaatcgcagcggcggcatatatcgttaccgacc
tgcaaagccatcaggttttggcttcgggcaatatcgacaccgaaatcgaacccgcctcgc
tgaccaagatgatgaccgcctaccttgccttcaaagccttggaaaacggcacattgcgcg
ccgaccagatgctgaccgtatccgatgcgggttggaaaatcgaaggctcgcggatgtttc
tcaatcccaaagtccccgtcagcgtcggcgacctgattaaaggcatgattgtccaatccg
gcaacgatgccgccatcacgcttgccgaagccatgggcaacggct---------------
---------------------cggtcgaagccttcgtcggacagatgaacgacgaagcca
aacgcttgggcatgaaaaaaaccaccttcaaaaacccgaccggactgactgccgaaggac
acgtttccagcgtcggcgaccttgccattctctccgccgcactgatacacgactacc---
cgaaatactatcccgtattttcgattaaatcttttaaatacaacaatatcgaacagccca
accgcaatctcctgctctaccgcgactccagcgtggacggcttgaagacgggacacaccg
aaagcgcgggctacaatctcgccgcctccagcaaacgc-aacggacggcgcatcgtctcc
atcgtcgtcggcaccgaatccaccgaagcgcgcgccaccgaaagcggcaagctgctcaac
tgggcattaca---ggcattcgacacgcccaaactctacaacggcggcgaaatcatctcg
caggtcaaagtctataaaggcagcagcaaatccgtgaacgtcggctttatcgacgacgtg
tacatcaccatcccccacgatgtcggacaaaacgt--caaacccattttggaaaccgtcc
aacccgttgtcgcccccatccacaaagggcagattttgggcaaactcaaaatcgtcaaaa
---acggcaaaaccatcgccgagaaaaatgtcgtcgccctcaatgccgtcgaggaaggaa
gctggttcag--acggacatgggacaatatcgtgctgtggttta--------------aa
ggattgttcggcagcagcgtga--------------------------------------
------------------------------------------------------------
------------------------------------------------------------
------------------------------------------------------------
-------------------------------------------aataa------------
------------------------------------------------------------
------------------------------------------------------------
------------------------------------------------------------
------------------------------------------atgttacaaggtagcttg
gttgccctgattacacccatgaatcaagacggcagcatccattacgaacaactccgcaat
ctgatcgactggcacatcgccgaaggcacggacggcatcgtcgccgtcggcaccaccggc
gaatccgccaccctctccgtcgaagagcacctcagcgtcatcgaagaaacagtccgccac
gtcaacaaacgcgttcccgtcatcgccggca--ccggcgccaacaacacactcgaagccg
tcgcactctcccgcgccgccgaaaaagccggtgccgactacaccctctccgtcgttccct
actacaacaagccctcgcaagaaggcatctaccgccacttcaaaaccatcgccgaagcca
cttcgattccgatgattgtctataacgtccccggacgcaccgtcgtcggcatgtgcaacg
acaccatcctgcgccttgcccaaatccccaacatcgtcggcgtcaaagaagccagcggca
acatcgccgccaatatcgaactcatcaacagcgttcccgaaggcttcaccgtcctctccg
gcgacgatcccaccggactgcccttcatactctgcggcggacaaggcgtcatcaccgttg
ccgccaacgtcgcccccaaactcttcgccgacatgtgccgcgccgccctcgcaggcgaca
tcgccacagcacgccgcctgaacgaacagctcatccccatctacaacaccatgttctgcg
aacccagccccgccgcccccaaatggggcgtagccgcactgggcagatgccaaccccacg
tccgcctcccgctcgtccccctgaccgaagccggacagcaaaaagtacgcgccgccctca
aagccgcaggacaactcaccgaataa---------------------------atgagc-
-----gcactcaaaatcgccatcgccggcgtcaacggacgcatgggccgcgtcctcgtcg
aagccgtcaacaaccatcccgacaccgtcctctccggcgcactcgaacactcaggctccg
acgtcttaggcttggacgcaggctttgcctccggcatcaaaaccggcatcgccatttcag
acgacgttgacgccgtactcgcccaaagcgacatccttatcgacttcacccgtcccgaac
ccaccctgaaacacctgcaaaaatgcgtcgaaaaaggcgtcggcatcgtcatcggcacca
caggattcgacgacgcaggcaaagcagcgattcaggcagccggcgaaaaaaccggcgtcg
tctttgccgccaacttcagcgtcggcgtcaacctcaccttccacatcctcgacaccgtcg
cccgcgtcctcaacgaaggctacgacatcgaaatcatcgaagcccaccaccgccacaaag
tcgatgctcccagcggcaccgccctacgcatgggcgaagtcatcgccgacgccctcg-g-
-acgcgacctcaaacaatgcgccgtttacg--gacgcgaaggacacaccggtccgcgcgc
cccctccaccatcggcttcgccaccgtccgcgcaggcgacatcgtcggcgaccacaccgc
ccttttcgccaccgacggcgagcgcgtcgaaatcacccacaaagccagcagccgcatgac
cttcgc--cgccggcgccgtccgcgccgccgtctggctgcacg---gcaaaaaagga---
ctgtacgacatgcaggacgttttgggattgaaaaaccaataa------------atgagt
atcaagtccgacaaatggatacgccgcatgagcgaa------gaattcggcatgatagac
ccctttgagccgaaccagattaaa---gaagcaaacgggcagcgcatcatctcctacggc
acgtccagctacggctacgacatccgctgcgccaacgaattcaaaatcttcaccaatatc
aacagtaccatcgtcgatcccaaaaacttcgatcccaaaaacttcgttaccgt---cgaa
gacgactgctgcatcatcccccccaattccttcgcactcgcccgcacggtcgaatatttc
cgcatcccgcgcaacgtcctgaccgtctgcctcggcaagtccacctacgcccgctgtggc
atcatcgtcaacgtaacccccttcgagccggaatgggaaggctacgttaccctcgagttt
tccaacaccaccccgctgcccgccaaaatctacgcaggcgaaggcgtggcgcaagtcctc
ttttttgagagcgacgaagtgtgcgaaacctcctataaagaccgcaacggcaaatacatg
gggcaaactggcgttaccctgccgaaaacctga---------------------------
------------------------------------------------------------
----------------atggctttactgaacatcctccaatatcccgacgagcgtctgca
caccgtagcaaaaccggtggaaaaagtggacgatcgcatcaagaagctggtcgccgatat
gtttgaaaccatgtacgaggcgcgcggcatcggtctggcggcgacgcaggtcgatgtaca
cgagcgcgtggtggtgatggatttgaccgaagaccgcagcgagccgcgcgtgttcatcaa
tccggtgattgtcgaaaaagacggcgagaccacttacgaagagggctgtctgtcggtgcc
gggcatttacgacaccgttacccgtgccgagcgcgtcaaggttgaggctttggacgaaaa
cggcgagaaattcacgctggaggcggacggcctgcttgccatctgcgtgcagcacgaatt
ggatcacctgatgggcatcgtctttgtcgagcgtctgtctcaactgaagcagggacgtat
caaaaccaaactgaaaaagcgtcagaagcacaatatctga--------------------
------------------------------------------------------------
------------------------------------------------------------
-------------------------------atggcaaagctgacagaacaagacatttt
gaattgggacggcccggaagaagactacatgaacagcgaccagttggcattcttccgcga
actgctggtaaaaatgcaagacgaactgattgaaaacgcatctgccacc-accggccatc
tgcaagagcacgaatccgcccccgatcccgccgaccgcgccacccaggaagaagagtacg
cgctggagctccgcacacgagaccgcgagcgcaaacttttgggcaaagtgcaggcaacca
tccgcagcatagacgaaggcgactacggattctgtgcagacacaggcgaacccatagggc
tcaaacgcctccttgcccgcccgacagccaccctctccgtggaagcgcaagaacgccgcg
agcgcatgaaaaaacagtttgccgactaa-------------------------------
------------------------------------------------------------
------------------------------------------------------------
------------------------------------------------------------
------------------------------------------------------------
------------------------------------------------------------
------------------------------------------------------------
------------------------------------------------------------
------------------------------------------------------------
------------------------------------------------------------
------------------------------------------------------------
------------------------------------------------------------
------------------------------------------------------------
------------------------------------------------------------
------------------------------------------------------------
------------------------------------------------------------
------------------------------------------------------------
------------------------------------------------------------
------------------------------------------------------------
------------------------------------------------------------
------------------------------------------------------------
------------------------------------------------------------
------------------------------------------------------------
------------------------------------------------------------
------------------------------------------------------------
------------------------------------------------------------
------------------------------------------------------------
------------------------------------------------------------
------------------------------------------------------------
------------------------------------------------------------
------------------------------------------------------------
------------------------------------------------------------
------------------------------------------------------------
------------------------------------------------------------
------------------------------------------------------------
------------------------------------------------------------
------------------------------------------------------------
------------------------------------------------------------
------------------------------------------------------------
------------------------------------------------------------
------------------------------------------------------------
------------------------------------------------------------
------------------------------------------------------------
------------------------------------------------------------
------------------------------------------------------------
------------------------------------------------------------
------------------------------------------------------------
------------------------------------------------------------
------------------------------------------------------------
------------------------------------------------------------
------------------------------------------------------------
------------------------------------------------------------
------------------------------------------------------------
------------------------------------------------------------
------------------------------------------------------------
------------------------------------------------------------
------------------------------------------------------------
------------------------------------------------------------
------------------------------------------------------------
------------------------------------------------------------
------------------------------------------------------------
------------------------------------------------------------
------------------------------------------------------------
------------------------------------------------------------
------------------------------------------------------------
------------------------------------------------------------
------------------------------------------------------------
----------------------------------atgag---cagaagacagattatcct
cgacacggaaaccaccgggctttatgccgaa---------aacggcgaccgcctggtcga
gtttgc-cggtttggaaatggtcaaccgccaaatgacagaccgctccctgcacctttacg
tccaccccgaacgcgatatgcccgaagaagcggcgcgcgtacacggcttgacgattgagg
ttttggaagaaaaaaacgcgccgccgtttgcacgggtcggacgggaaatcagcgaattca
tcaaaggcgcggagctgattatccacaatgcgaaattcgatgtcggctttctgaatatgg
agttccgccgcatggggctgccctcgattcaggagct---tggctgtacggttacggaca
ctttggcgatcgcgcgcgaaatgtttcccggacagaaagccagcctggacgctttgtgca
accgcttttccatcgacagaagcaaacgcgtgctgcacggcgcattaatcgactgcgagc
ttttgggcgaagtctatctcgccatgacgcggcagcagttcgacctgatgggcgcgg-ac
ggcgaagaggatgagaaaaagga---------aaaccgtccggcagtcgt------cgcc
gaaaccaagcgcacatc------cagcctgaaagtcatcaaagcgacagcggacgagctt
gccgaacacgaacaatatctcgacgccttgggcgatgcc------------tgtatttgg
cggcagcagcctt---ccgccgaa------------------------------------
---accgccggagaaaa---------------------------------cgcatga---
------------------------------------------------------------
------------------------------------------------------------
------------------------------------------------------------
------------------------------------------------------------
-atgatgaatt---tttttagaaaaagcgtt---ttgtttttggtcggcttgtccgtgtt
ttctgcctgcggttcgtttgttttgcagtatgtggtcgggatga--acccctgcgtgctg
tgcattgtgcagcggctgtgtgttttggcggtcgggctggtcgcgctgtttgccgtgttt
ttccgtttgtcgtccaaggcggggcggacggttgctgcgttgtcggtcagtgtgcc--cg
cactttacggcgcatggacggcaggctaccagctttggctgcaaagcctgcctgcgggtg
cggc--acctgcctgcggtgcgccttggacgttccgcttgagaaattggc--cgctgttt
gactggttcgagcctgtggtccgcgg---tttcggcgactgcgccgtggcggattatgtt
tt-cggcgtgccgctgccggtttggagtatgctttatttcggttttgtgctcgttgtggt
ttggtttgcttggtttaaaaccagatccgaatga--------------------------
---------------------------------------------------atgcacatc
ggcggctacttcatcgacaaccccatcgcactcgcgccgatggcaggcattaccgacaaa
cccttccgccgcctctgccgcgatttcggcgcaggctgggcagtgtgcgaaatgctcacc
agcgaccccacgctcagaaataccagaaaaaccctgcgccgcagcgatttttccggcgaa
ggcggcattgcagccgtccaaatcgc--aggcagcgacccgcagcagatggcggacgccg
cccgctacaacgtcggactcggcgcagaagtcatcgacatcaacatgggctgtcccgcca
aaaaagtctgcaacgtccaagc-aggcagcgcactcatgcagaacgaaccgctggttgcc
gccatactggacgccgtcgtccgcgccgttgacgtccccgttaccctcaaaacccgtcta
ggctggcacgacgagcacaaaaacatcgccgccatcgcccgcatcgccgaagaatcgggc
attgccgccatcgccatacacggacgcacgcgcacccaaatgtacaaaggcgaagccgaa
tacagcctgattg-ccgaagtcaaatcccgcctgaacatccccgtctgggtcaacggaga
catcacctcgccgcagaaagccgccgccgtcctcgaagcaacccgcgccgacggcatcat
gatagggcgcggcgcacagggcagac-cgtggcttttccgcgatttgaaacactacgccg
aacacggcgttctgccgcccgcgttgaatcttgccgaat---gcagcgccgtgattctga
accacatccgcgccatgcacgatttctacggcgaaggcgca-ggactgcgtatcgcccgc
aaacacataggctggtatatcgacgacatgcccggcggcgaaaccgcccgccgcgaaatc
aaccgcctcgacgacgcagccgcacaatacgacgcactcgccgcctacctcgaaaccctg
ccc---gaacagaccgaccgctgggc---------------------gtgtacctaccgg
aacggataa---------------------------------------------------
------------------------------------------------------------
------------------------------------------------------------
-------------------------atgc-------------------------------
---agcttatccttgcccccatgcaggggctggtggacgatgtgatgcgcgatctgctga
cccgtatcggcggctacgacgaatgcgtcagcgaattcgtccgcatcacccacaccgtcc
actcccgaccgacctggctcaaatacattcccgaactcgccaacggcagccgcacgaatg
cgggcgttccctgcaccgtccagcttttgggcagcgatgcggacaacatggcggtcaatg
ccttggaagccgtccgcttcggcgcggacaaaatcgacctcaacttcggctgccccgccc
cgacggtcaaccggcacaaaggcggcgcggtactgctcaaagagccggagctgattttcc
atatcgtccgaaccctgcgccaacgcctgcccgaacatatcccgctcaccggcaaaatgc
ggctcggttacgaagacaaaagccttgctctcgaatgcgccgccgccatcgccgagggtg
gtgccgctgccctgaccgtccatgcccgcaccaaaaccgaaggctatgaaccgcccgcac
attgggaatggatacggaaaatccga---gaatccgtcgccgttcccgttaccgccaacg
gcgatgtgttcagcctccaagactacatcggcatcaaaactgtcagcggctgcggcagcg
tcatgctcggacgcggcgcggtcatccgccccgaccttgcccgccaaatcaaacaatac-
--gaaaacggcgtccccgtccgcgataccgatttt---gccgaagtatccgtctggatta
agctgtttttcgatttgtgtctg---gcaaaagacgccaacag---caaatacccgaccg
cgcgcttgaaacaatggctgggcatgatgaagaaaacctttccgcaggcgcaggtattgt
tcgaccgcatccgcacgctcaaagaagcggacgaagtgaaaccgatactgtcgg------
------catttgaagaagaaatgcggcggcagtcggatta--------------------
-------------ttga-------------------------------------------
-----atgaatctttttcaaaacgccaaattcttcaccaccgtcaaccacctcaaagacc
tgcccgacacgcctgccgaaatcgccttcgtcggacgaagcaacgcgggcaaatccagtg
ccatcaacacactgaccaaccacgtccgcctcgcctatgtttccaaaacacccggccgca
cgcagcacatcaacttcttcgaact------gagcaacggcggctttatggtcgatttgc
ccggctacggttacgcgcaggttcccgaagccatacgcgcacactgggtcgaacttttgg
gcgactatctgcgccgacgccgccagcttatcggactggtgctgattatggacgcgcgcc
atcccttgaaagaactggatttgcgtatgctggactttttccacatcacag-gcagac--
--ccgtgcatattctgttgtcaaaagccgacaaactgtcgaaaaacgagcaaatcaaaac
cctgtcggcagtcaaaaaatcgctcaaaccctatatggaacgccaaaaaatcagcgttca
actgttttccagtctgaaaaaacagggtatggacgaagtcaaccaagtcgtcggcggatg
gtttgccgcacatcgcgatgaa---accgaaaacctgaa------------tacgggcgt
tgccgacggcgaaacgctggatacgggcgttgccgacggcgaaacacaggattccgaatc
attgtaa-----------------------------------------------------
------------------------------------------------------------
----------atgtc------------------agacgaaagtccgattgtctttaccga
cagctgctgcacgaaagtggctgatttgattgcagaagaaaacaatcccgatttgaagtt
gcgcgtttttgtcaacggtggcggctgctcgggtttccagtacggttttacttttgacga
gattaaaaacgacgatgattttgaaattcagaagaacggtctgacctttttggttgatcc
gatgagttatcaatatctggtcggtgcggaaatcgattacaccgaaagcctgcaaggttc
ccaattcgtcatcc---gcaatcccaatgcggagaccacctgtggctgtggttcttcgtt
ctcggtttgaatg---gcattcggatcaatgaattccggcgat---gacgcgccgatgtc
ggacattaacgtaacgccgcttgtcgatgtgatgctggtgttgctgattgtctttatgat
taccatgcctgtgctgacgcattcgattccgctggagctgccgaccgcttcggaaaaggc
ggcgaagca------gcaggaaa---agcagcctaaagacccgctgcgcctgaccatcga
tgccgacggcaactattatgtcggcggtgactctgctaccaaagtcgatatcgataccgt
cgttacccgtctgaa------------------gtcggaaaaagaggaaaacgccgagac
catcgtcgcc-a--tcgctgcggacaaatcggtcgagtacgactatgtgaacaaggcgct
cgaa---gccgcgcgcgaagcag-gcatcagcaaaatcggtttcgttaccgagaccaaag
cgcag---------------cagtaa---atgagcacacaagacctaagcggcaaaatcg
ccctagtaaccggcgcatcgcgcggcatcggcgccgccatcgccgacaccctcgccgc-c
gcaggcgcaaaagtcatcggcacggcaacaagtgagagcggtgccgccgccatcagcgag
cgtcttgcccaatggggcggcgaaggacgcgccctcaattccgccgaacccgacaccatc
gaaaacctgattgccgccatcgaaaaagagttcggcaaactcgacatcctcgtcaacaac
gccggcatcacccgcgacaacctcctgatgcgcatgaaagaagaagagtgggacgacatc
atgcaggtcaacctcaaatcagtctttcgcgcctccaaagccgtcttgcgcggcatgatg
aaacagcgcaccggacgcatcatcaacatcacctccgtcgtcggcgtcatgggcaacgcc
ggacaaaccaactacgccgccgccaaagccggcttaatcggcttctccaaatccatggcg
cgcgaagtcggcagcaggggcatcaccgtcaactgcgttgcccccggcttcatcgacacc
gacatgacccgcgccctgcccgaagaaacccgcaaaatgtttgaagcacaaacctcactg
ggcaggttcggcgacgcccaagacatcgccgatgccgtactcttcctcgcctccgatcag
gcaaaatacatcaccggacaaaccctccacgtcaacggcggcatgctgatgccttga---
------------------------------------------------------------
------------------------------------------------------------
------------------------------------------------------------
------------------------------------------------------------
------------------------------------------------------------
------------------------------------------------------------
------------------------------------------------------------
------------------------------------------------------------
------------------------------------------------------------
------------------------------------------------------------
------------------------------------------------------------
------------------------------------------------------------
------------------------------------------------------------
---------atgggttttctgcaaggtaaaaaaatcctgatcaccggcatgatttccgag
cgttccatcgcctacggcattgccaaagcctgccgcgaacaaggcgcagaactggcgttt
acctacgtcgtggacaaactggaagaacgcgtccgcaaaatggcggcggaattgggttcc
gaactcgtcttccgctgcgacgtcgccagcgacgacgaaatcagccaagtcttcgcagac
ttgggcaaacactgggacggtttggacggactcgtccactccatcggcttcgcccccaaa
gaagccctgagcggcgacttcctcgacagcatcagccgcgaagccttcaacaccgcccac
gaaatttccgcctacagcctgcccgcgctggcaaaagccgcccgtcccatgatgcgcggc
agaaattccgccatcgtcgcactgagctacctcggtgccgtccgcgcgattcccaactac
aatgtaatgggtatggcaaaagccagcctcgaagccggcatccgctttaccgccgcctgc
ctcggacgcgaaggcatccgctgcaacggcatttccgccggtccgattaaaaccctcgcc
gcctccggcatcgccgatttcagccgcctcttggcacacgtcgcctcccacaacccgctc
-ggccgcaacgtaaccatcgaagaagtcggcaatgccgccgccttcctgctttccgacct
ctcctccggcatcaccggcgaaatcacctacgttgacggcggctacagcatcaatgccct
gaacgacgacgaggaataa-----------------------------------------
------------------------------------------------------------
------------------------------------------------------------
------------------------------------------------------------
------------------------------------------------------------
------------------------------------------------------------
------------------------------------------------------------
------------------------------------------------------------
------------------------------------------------------------
------------------------------------------------------------
------------------------------------------------------------
------------------------------------------------------------
------------------------------------------------------------
------------------------------------------------------------
------------------------------------------------------------
------------------------------------------------------------
---------------atgaatatccgtgtccgcaactaccacctcgacggctacgg--tc
atgtcaacaacgcgcgctacctcgagtttctcgaagaagcgcgctggatgttttttgaag
aacacggtctgctgtccgaaatcga-cgggctgatgctggtcgtcgtccgtaccgacatc
cgctaccgccgtgcagccgtcgaaggcgacgtcctgcgtttcgaaggccgtctgaaagaa
ttgaccacccgccatatcgtgctcacccaaaacatcgtcctgccc---agcggcaaaaac
gccgtcgaagccgaaagcacgctgatggtcgtcagcgcacaaagcggccgcagcatcagc
atccccgaacctctgcttacccacttgaaaccacacctt---------------------
------------------aacgcatga---------------------------------
---------atgcccaaaatcaccgtactcccacacgccgtattatgtcccgaaggcgca
gtcatcgacgacgcacccgaaggcaaaaccgtcctcgacgtcctgctcgaccacgacatc
gaagtcgatcacgcctgcgaaaaatcctgcgcctgcaccacctgccacgtcatcatccgc
aaaggcttcgacagtttggaagagccgaccgagctggaagaagacctgctcgaccaggca
tggggtctggaagccgactcccgcctgagctgccaagccgtcgtagccgatgaagacttg
gtcgttgaaatccccaaatacaccatcaaccacgcccgcgaagaccattaa---------
------------------------------------------------------------
------------------------------------------------------------
------------------------------------------------------------
------------------------------------------------------------
------------atgaaacagcaaaccgccgacatcgcgcaatgtatcaagcagaattta
aaccagtatttcaaagatttggatggtg--cggagccatgcggcgtgtacgacatggtgc
tgcatcaggtggaaaagcccatgctcgaatgcgtgatggcgcagtgcggcggcaaccagt
ccaaagctgccgccatgctggggctcaaccgcaatacgctgcgtaagaaactgttgcagc
acgggcttttggaaggctga----------------------------------------
--------atggacaaaatctttttgcgcggcatgaaggcagatacgcttatcggcgtgt
acgactgggagcgcgaacgcccccaaaccctgattctggacttggacatcggcattcc--
-cgaacaaagcggggatggcgaccatatcggcaacaccgtccactacggcgaagtctgcg
atgccgtgcgtgcggcccttgccgaacaaagtttcatgctgcttgaaaccttggcgcaat
acatcgccaaactcatcctcgacgactttg---gcgcattgagcgtccgcgtccgcatcg
tcaaacccggcatcctgcccgacgtgaaagaagtcggtatcgaaatcgaacgcagcaggg
------------------------------catag-------------------------
------------------------------------------------------------
------------------------------------------------------------
------------------------------------------------------------
------------------------------------------------------------
------------------------------------------------------------
------------------------------------------------------------
------------------------------------------------------------
------------------------------------------------------------
------------------------------------------------------------
------------------------------------------------------------
------------------------------------------------------------
------------------------------------------------------------
------------------------------------------------------------
------------------------------------------------------------
------------------------------------------------------------
----------------------atgtcgtcatcccatcttgccgtcgtcgcactgggcag
caatcttgccgaccccacccgacaaatccgcgccgcactcgccgcgcttgatacacaccc
gcagattcaggtcggacaggtttcttcgctttatctgtccgcacccgtgggctacgacga
ccagcccgatttcgtcaatgccgtctgtaccgtccgcac------cgaattggacggcgt
gtccctgcttgcagagttgaaccgcatcgaagccgacttcggacgcgaacgtaccttccg
caacgccccgcgcacattggatttggacatcatcgatttcgacggcacgaccgacggcga
cccgcatctgaccctgccacacc--cacgcgcccacgagcgcagcttcgtgatgctgccc
ttggcagaaatcctgcccgatttcgtcctacccggaca---cggacgtgcggcggatttg
gcggaaaaattgggcagcgga------------ggcatacgtctgctggaag---cagtc
tga---------------------------------------------------------
------------------------------------------------atgattaacgat
attcagaaaacagcggaaggcaaaatgcagcgttcggtggaagtgctgaaggaaaatctg
gcaaaggtccgtaccggccgcgcgcatacgggtctgctcgatcaggtcgaagtggaatac
tggggcagcatggttccggtcagtcaggtggcgaacgttacgcttttggacgcgcgcacc
atcggcgtgaaaccttttgaaagcaatatggcggc-aaaagtggaaaaggccatccgcga
ttccagcctgggtctgaaccccgcatccgtcggcgaccttatcc-gcgttcctatgccta
tgctgaccgaagagcgacgcaaagatttgattaaagtcgtacgcagcgaggcggaagaag
gacgcgtttccatccgcaatgtgcgccgtgatgccaacgaccacatcaaaaagctgttga
aagacaaagaaatttccgaagatgaagcacgtcgcggcgaagaggctgttcagaagctga
ccgacaaatacattgccgaggcggacaaaacgcttgccgccaaagaagaagatttgatgg
cgatttaa----------------------------------------------------
---atgatccgtttcgaacaagtttccaaaacctatcccggcggtttcgaagcactcaaa
aacgtcagcttccaaatcaacaaaggcgaaatgatatttatcgccggacactccggctcc
ggcaaatccaccatcctcaagctgatttccggcatcaccaagcccagcaaaggcaaagtc
tggttcaacaaacaagacctcggctccctgagcgacaaccaaatcggcttcatgcgccaa
cacatcggcatcgtgttccaagaccacaaaatcctctacgaccgcaacgtcctgcaaaac
gtcatcctgcccctgcggattatcggc---tacca---gccgcgcaaagccgaagagcgc
gcccgcatcgccatcgaaaaagtcggactgaaagggcgcgagctggacgatcccgttacc
ctctcgggcggcgaacagcagcgtttgtgcatcgcccgcgccgtcgtccaccagcccagc
ctgctgattgccgacgaaccctccgccaacctcgaccgcgcctacgcgctcgacatcatg
gaactcttcaaaaccttccacgaagcaggtaccaccgtcatcgtcgccgcccatgacgaa
accctcatggcagactacggacaccgcatcctgcgcttgcagaaaggacgcctcgcatga
---atgagcatcatccactacgtctccctgcacgtcgaatccgcccgcaccgccctcaaa
cagcttctgcaccaacccttcggcacgctgctcaccctgctcatgctcgccgtcgccatg
accctgccgctgtttatgtatctcggcatccaaagcggacaaagcgttttgggcaaactc
aacgagtccccgcaaatcaccctctatatggaaaccgacgccgccaaagccgacagcgac
accgtccgcaacctcctgtcgcgcgacagccgcatcggtaaaatccgcttcatcagcaaa
caggaaggcttggaagagctgcaaagcaacct---cgaccaaaatctcgtttccatgctc
gacggcaaccccctgcccgacgtcttcatcgtaacccccgaccccgccacaccgcccgaa
ggcatgcaggcaatctaccgcgacatttccaaactgcccatggtcgaatccgccactatg
gacaccgaatgggtgcagacgctctaccgcatcaacgaattcgtccgcaaaatcctgtgg
ttcctttccctgaccttgggcatggcattcgtcctcgttgcccacaacaccatccgcctg
caaatcctcagccgcaaggaagagctggaaatcaccaaacttctgggcgcacccgcctcc
ttcatccgccgccccttcctgtatcaggcaatgtggcagagcatattctccgccgccgtc
agcttgggactgtgcggctggctgctcgcaagcgtccgcccgctggttgacgccatcttc
aaaccctacggtctgaacatcgcctggcgtttcttccacttcggcgaaaccctgctcgtc
ttcggcttcgtcgtcgcactgggcgtcttcggcgcatggctcgccaccacgcagcacctg
ctgggctttagagccaggaaataa------------------------------------
------------------------------------------------------atggca
aacggaacgt--------------------------------------------------
-------------------------------gtggttttattgcaaaccgctataatccg
atagtgggcaagcgggcggaaattgcgtattatagcgtctattacttcacagggatattg
aatattatggaaaaattcagcaatattgcgcaattgaaagacagcggtttgaaggttacc
ggtccgcgtctgaagattttggatttgtttgaatctcatgc------------cgaggag
catttgagtgcggaagatgtgtaccgcattctgctggaagagggtgtggaaatcggcgtg
gcgacgatttaccgcgttctgacccaattcgagcaggcgggcattctgcaacgccatcat
tttgaaaccggtaaggcggtttatgaattggacaagggcgaccaccacgaccacatcgtc
tgcgtgaaatgcggcgaggttacggaattccataatcccgaaatcgaagctctgcaggac
aaaatcgcggaagacaacggctaccgcattgttgaccacgcgctgtatatgtacggcgtt
tgcggcaattgtcag-gcaaaaggcaagcgttga--------------------------
------------------------------------------------------------
------------------------------------------------------------
------------------------------------------------------------
------------------------------------------------------------
----------------------------------atggctctgaacttacacgatgtaga
aaaaatcgccaaactttcaagactctcgctgaccgccgaagagaaggacaaaaccctgtc
cgaattgaacgacatcttcgcactggtcgaaaaaatgcaggcagtggacaccgacggcat
cgaaccgatggcgcacccgcacgaagccgccctgcgcctgcgcgaagacaaagttaccga
aaccgaccacgccgccgaatatcaggcagtcgcccccgaagtgcgcaaccgtctgtatat
cgtgccgcaggttatcgaagaataa-----------------------------------
----------------------------------------------------atgagcaa
caacatccccg--ccgaactgaaatacgttgccagccacgaatggctgcgccttgaagaa
gacggcacgattaccgtcggcattacccaccacgcgcaagagctgttgggcgacatcgtg
ttcgtcgaactgcccgaagtcggcgcgaacctcgccgctgaagaacaagccggcgtggtc
gagtccgtcaaagccgcgtccgacgtctatgccccga-ttgcgggcgaagtcgtctccgt
caacgaagatttgccctccgcccccgaaaccgccaacagcgacccttacggagcaggctg
gttcttcaaaatcaaacccgccaatcccgccgattacgacggtctgctgactgccgagca
atacgcaggcgaagtggactga--------------------------------------
------------------------------------------------------------
----------------------atg------------------ctcaacaaagaccaatt
cgccgacaaccacttcatccgcaccatcatcgaagaagacctcaaaagcggcaaacacca
agccatccaaacccgcttcccgcccga-acccaacggctacctccacatcggacacgcca
aatccatctgcctgaacttcggtcttgcctacgtttacgacggcttgtgcaacctgcgtt
tcgacgacaccaaccccgaaaaggaaaacgacgaatacgtcaacgccatcaaagaagacg
tcgagtggctgggcttccactgggcggggcaggcgcgttttgcgtccaactatttcgacc
agctcttcgactacgcggtcggcctgattaaagacggcaaagcctatgtggacgacctca
cgcccgaagaaatgcgcgaataccgcggcacgctgaccgagccgggcagaaacagcccct
accgcgaccgcagcgtcgaagaaaacctcgacctgttctacaaaatgcgcgacggcgaat
ttcccgacggcagcaaaaccctgcgcctgaaaatcgacatggcatcgggcaacatcaata
tgcgcgaccccgtcatctaccgcatccgccgcgcccaccaccacaacaccggcgacaaat
ggtgcatctacccgatgtacgactacacccactgcatttccgatgccatcgaaggcatca
cccattccctgtgtacactcgaattcgaggcacaccgcccgctctacgactgggttttgg
acaacatccccgcaccgcacgccacccgtccgcgccaatacgaattttcccgtttggagc
tgctctattccatcacctccaaacgcaaactcaaccagctcgttgccgaaggacacgtta
ccggctgggacgacccgcgtatgcccaccatctccggcatgagaaggcgcggctacaccc
ccgaaggtctgcgcctgtttgccaaacgcgcgggcatttccaaatccgaaaacgttgtcg
atatgagcgtcttggaaggcgcgatacgcgaagagctggaaggttccgccccgcgcctga
tggcggttctcaacccgctcaaagtaagccttaccaactttgaagcaggcaaaacccaaa
gccgccgtgccgccttccacccgcaaaacgacagcttcggcgaacgcgaagtgccgattt
cgccaaccatctacatcgaacgggacgactttgccgaaattccgcccaaaggctggaaac
gcctcacgctcggcggcgaaatccgtttgcgccacagctatgtcgtcaaatgcgacgaaa
tcgtcaaagacgcagacggcaacatcgtcgagctcaaatgctccatcgaccacgacacct
tgggcaaaaaccccgaaggcagaaaagtcaaaggcgtcatccactgggtatccgccgaac
acgccgccgaaatcaaagtccgcctctacgaccgcctgtttacggtcgaacgccccgatg
ccgttcgcggcgaagacggacaatatctgccgtttaccgactttctcaaccccgagtccg
tccaagaaatcaccgcctacgccgaacccgc------tgcccaaaacctgcc--acccga
aagccgctggcagttcgagcgcaccggctatttcgttaccgaccgcagaaaccataccgc
ag---aacaccccatcttcaaccgcacggttacactgaaagactctt-ggcagcccaagt
aa----------------------------------------------------------
-----------------------------------------------------------a
tgcgccttctgcacaccatgcttcgcgtcggcaatcttgaaaagtcgctggatttctacc
aaaacgttttgggcatgacactcttgcgccgtcatgattatcccgaaggccggttcacgc
ttgcattcgtcggctacggcagcgaggcggagcataccgttttggaactgacccacaact
gggatacggaaacatacgacttgggcaatgcctacg---gacacatcgccatcgaagtag
atgatgcttatgaagcgtgcgagcgcgtgaaagagaaaggcggcaaggttgtgcgcgaag
ccgggccgatgatgcacggcacgaccgttatcgcttttgtggaagaccccgacggctaca
aaatcgagttcatccagaaaaacagcggcaacgattcggtgaaatactga----------
------------------------------------------------------------
--------------------------------------------------atgactatcc
cccaactgacgcccttgcaattgaaacaatggtcggacga------agagcgtccgtttt
atttattggacgtgcgcaccgacgaggaggttgctatctgcgcgctgcccggtgccgtcc
atattccgatgaatctgattccgctgcgccaaaacgagctgccggacgatgatgtgccga
ttgtggtctactgccatcacggcatccgcagtctgcatacggcgatgtatctggcg--ga
tgcgggctttgacaatctgtacaatctgcaaggcgggattgatgcttgggctttgcaggt
ggacggcagcgtgccgagatactga-----------------------------------
------------------------------------------------------------
----------------------atgctcaccttccaacaaatcatcttcaaactgcaaac
tttctgggcggaaaaaggctgcaccgtcatccagcccttcgatatggaagtcggcgcggg
tacatcccatcccgccacctgtctgcgcgcgctcggt-cccgagccttggtttgcggcgt
atgtccaacccagccgtcgcccgaaagacg-g--acgctacggcgacaatcccaaccggt
tgcaacactattaccaattccaagtcgcgctcaagcctgcgcctgcaaatatccaagacc
tctatctcgattccttgcgcgaactgggcatcgaccccaaagtccacgacatccgttttg
tcgaagacgactgggaaaacccgacgcttggcgcatggggcttgggttgggaagtgtggc
tcaacggcatggaagtaacacaattcacctatttccaacaggtcggcggcatagactgca
cgcccgttctcggcgaaattacctacggcatcgagcggcttgccatgtatctgcaaggcg
tggaaaacgtttacgacctcgtgtgggcaaaaactttggacggcaacaccgtaacttatg
gcgacgtttaccaccaaaacgaagtcgagcagtccacctacaatttcgaatacagcgatg
ccgactggctgttgcgccagttcaacgactacgaagcacaggcaaagcgcctgcttgccg
tcgaagatgccgaactagccctgcctgcctacgagctggtactcaaagccggacacacgt
tcaaccttttggacgcacgcggtgcgatttccgtaaccgaacgcgccacctacatcggca
gaatccgcgccttgagccgcgccgtcgctcagaaatacgttgaaagccgcgagaaattgg
gtttcccgctgattaagaagtga---------------------atga---cgacactac
aggagcgcgttgccgcccatttcgccgaaagcatccgcgccaagcaggaagcccaagccg
tactgaccgagcctgccgcccaagcagccgaactgatgctgcaatgcctgatgaacgacg
gcaaaatcctcat-ctgcggcaacggcggttccgcagccgatgcccagcatttcgccgcc
gaaatgaccgg---caggtttgaaaaagaacgcatggaactcgccgccgtcgccctcacc
accgacacctccgccctcaccgccatcggcaacgactacggcttcgaccacatcttcagc
aaacaggtgcgcgcactcggacgcgc-aggcgacgttttggtcggcatctccacctccgg
caattccgccaacatcatcgaagccatcaaagccgcccacgaacgcgatatgcacatcat
cgccatgaccg--ga--cgcgacggcggcaaaatcgccgccatgctcaaagacagcgacg
tcctgctcaacgtcccccacccgcgcaccgcccgcatccaagaaaaccacatcctgctga
tacacgccatgtgcgactgcatcgacaccatgctgctcgaaggcatgtaa----------
-----atgctacaatcgccagataattccaccggcaccgacaccatgaaaacccatcaaa
aaggcaatatcttcatcatctctgccgcctccggcaccggcaagaccacactcgtttccc
gcctg---ctgaaaaacaacagcgatctgcgcgtatccatttcgcacaccacccgcccgc
cgcgcgaaggcgagcagcacggcgtccactaccattttgttcccaaagaagaattcgaat
cgctcatcgaacaaaaagcctttctcgaacacgcaaacgtcttcggcaactactacggaa
ccagcattgcaggcgtcaacgctctgagcgaagaaggctacgacgtcattctcgaaatcg
acgtccaaggcgcggcgcaagtccgcaaatccctgcccgaagccaacagcatcttcatcc
tcccgccgtcgttcgacattcttgcccggcgcctcaacggacgcggcaccgacagcgaag
aagtcatccgcacccgactctccaaagcccggcacgaaatcgaacaatccgtcctgttcg
actacatcgtcgtcaacgacgaccttgaccgtgccgaagcagacctgctccacatcatca
aagcaggtcgtctgaaaaaatccgcccaacagggttttatctcgaacctgttg-------
-----gaaaattcctga-------------------------------------------
------------------------------------------------------------
--atgccgaccatcttgccgaacaatgttaaaatacccgtcccatccccctttcgaaaga
aaccgaccatgaccgccaccatcgaacacgtccaagccgtcgcttttgatttggacggaa
ccctctgcgattcagcccccgaccttgccgccgccgccgaagccatgcgcgaacatctcg
gtatgccgccgctgagtgccaaagtcgtggaaagctatatcggcgacggcatcggcaaac
tcgtccaccgcgtcctcaccgacgaccgcgaccgcgaagccgaccccgaattgtgggaaa
aaggttttgtgttctacatgaaatactaccgcgaccacctgagcgacttcacccgcccct
accccgaaaccgaagccggactcgccctgctcaaatcgctgggcatcccgcttgccgtca
tcaccaacaaaaacgaaatcctcgcggtcgaactcctgaaacagctcggacttgccgact
acttcagtctggttttgggcggcgacagcctgcccgagaaaaaaccctcgcccctgccgc
tgcaacacgccgccgaagtcctgggcatcgacatcgccaatatgatgatggtcggcgact
cgcgcaacgacatcatcgccgccaaagccgccggc--tgcctgagcgtcggcgttaccta
cggctacggcgacatgaccctgctctcgcaagataaagaaaccaagcccgactggattat
ccgcagcctgcccgaaatctacgaaaacctgcaaccgaaaaaagcagcggacgacgaaga
ataa--------------------------------------------atgcaatgctgg
cttttttacgttacacccgacagtctgatgcgccgacgctgccgcaacacggacagaaaa
cgcaaatccggactgcgcccgatgtttatccaactcaaaatcccggcgggaactgccatg
aaacagaaaatctggtacacctacgacgacatccaccgcgttatcaaaacgttggcggaa
aaaatccaaaactccggcgtccgctacgatgccatgattgccatcggcggcggcggcttc
attcccgcccgcatgctgcgctgtttcctggaaatcccgatttatgccgtaaccaccgcc
tattacgacagcgacaa---catgggacaggttaccgaggaagtcaaaaaagtccaatgg
ctcgaccccctgcccgacgcactcaaaggcaaaaacgtgctggttgtcgatgaagtcgat
gacagccgcgttaccatggaattctgcctgaccgagc---tgcaaaaag---aagatttc
a--ataccttgggcgttgccgtcctgcacgaaaaaatcaaggaaaaagccggcaaaattc
ccgaaggcatcccctatttcagcggcattaccgtcgaagactggtggatcaactaccctt
gggatgccctcgacatcgacgaacacaaccgtcttgccgccgaaaacaaaaaataa----
------------------------------------------------------------
------------------------------------------------------------
------------------------------------------------------------
------------------------------------------------------------
------------------------------------------------------------
------------------------------------------------------------
------------------------------------------------------------
------------------------------------------------------------
------------------------------------------------------------
------------------------------------------------------------
------------------------------------------------------------
------------------------------------------------------------
------------------------------------------------------------
--------------------------atgcagaaaatcccattgaccgcacgcggcgcag
aattgctcaaacaagagctgcaacgcctcaaaagcgtcgcccgccccgaaatcatcgaag
ccatcgccgaagcacgctcccacggcgacctgtcggaaaacgccgagtacgaagccgcca
aagaaaaacagggctttatcgaaggcagaatttccgagctggaacacaaattgtccatgg
cgcacatcatcaatcccgccgaaatccacgccgaaggcaaaatcgtcttcggcaccaccg
taacgctggaagatttggaatccgaagaacactttacctaccaaatcgtcggcgaagacg
aagccgacatcaaagaaggcaaaatctacgtcggctcccccatcgcccgcgcactcatcg
gcaaagaagaaggcgataccgccgaggtccaagctcccggaggcgtacgcgaatacgaca
tcatctcggttcaatacatctga-------------------------------------
-----atgaccatccgtcctttacacgaccgcgtcgtcgtcaaacgtctggaagcagaag
aaaaaaccgcatcgggcatcgtcctgccgggtgcggcagccgaaaaacccgatatgggcg
aagttatcgccgtcggtgcgggcaaaatcggcaaagacggcaaccgccgtccgctggacg
tgaaagtcggcgacaaaatcatcttcggcaaatacagcggtcaaaccgtcaaagccgacg
gcgaagagctgctggtaatgcgcgaagaagacattttcggcatcgtggaataa-------
------------------------------------------------------------
--atgattaattacagcat---tacccccgtcccg---aacgcccacgagtggcacatcg
ttctctcatttacccaa---gacaatgattccgaaacggaaatcagtctgcccaactggg
ttcctggcagctacctcatccgcgatttctcccgccatatcacaagcatccgcgcctttt
gcaacggcattcccacaacactgaaccaaaccgccaagaaccgctggcagaccgccgc--
-tgcccgtggcaagtggcagatttactacaccgtttacgcattcgacctgtccgtgcgcg
gttcgtttctgacggcggaacgcggcttcttcgacggagcatgtctgctcttaaaaatcc
acggacaagaaacgcacccgcaccgcatcgaattttc------------cgacctgcccg
ctgcctggcagattgcctccaccct------gccgcaaaccggcagc-------------
-----cgtgcttttcagacgacctcatacagcgacctcatcgaccaccccgtcgaattgg
gt---aacatcgaatttctcgatttcgaagcctgcggcattccccaccgcattgccctga
gcggcatttatcccgatttcgaccgcaaccgtctcgttgccgacatccgcagcatctgcg
aaaccgagcttgcggtgttcc------cctcccctaccccgtttgaccgctaccttttcc
tgctccacgtcggcgacaacatttacggcggactcgaacacaccagcagcaccgccctgc
ttgccgaccgccacagt--ctgccc------cgatacagtatgggc---gaag------c
caac--gaagcctatacccaactgctcggactcttttcccacgaatacttccacgcttgg
aacgtcaaatccataaagcccgccgtattcaccccctacgacctcgaccgcgaaaactac
accgaacaactttgggcattcgaaggcatcacctcctactacgacgacctcttcctcgcc
agaagccgcaccatcacccccgaagcctacctcactctgctcgcacaaggcattacccgt
gttcagcagaccaaagg--tcgtctgaaacaaagccttgccgaatccagcttcaccgcat
ggaacaaattctacaagcaggacgaaaacagccccaacgccatcgtcagctactaccaaa
aaggcgcactcgccgccctctgtctcgacctactcatccgcagcaaaagccaaggacaac
acagcctcgacagcgtcatgcggcagcactaccgcgtctggctcgacacccgcagtggca
ttcctgaaaaacaatggcaggcgcgttgccaagcatttacaggactcgacctcgaagact
tttttcagacgaccctctataccgcgtccgacctcccccttgccgaatgcctcgccacca
taggcataggcttgcagtggcaggcacagccgcgcag---ccacggcggtgcattccagt
ccgaaccacccgtcaaaaaccccaacctcgttcccgacttcggcgcaaggttcaaacaaa
gcagcgacggcgcgaccctgacccacgttttcaatggcggcagcgcagaaaatgcctccc
tctgtccgcaggataaaatcatcgccctcgacggctatgcctgcaccgaccttgccgcac
aatgggcaaaactgcccgtcggcaccaccgcccgcctccactacttccgcgccggcatat
tgcacgagaccgccatcaccgtccaagccgccgaagcctacaccgccgtcctatacatga
ccgaccgcacagcgtttgaaaactggctt-------------------------tataag
cactga------------------------------------------------------
------------------------------------------------------------
------------------------------------------------------------
---a---------tgaagccaca---ccttcccctcccctcccctgctgcagaagcctca
agcagaaagctgtccgaaaccgtctccgacgaaatcaaaaaacaaaacggctggattccc
ttttcccgcttcatggaactcgccctctacactccgcaatacggctattacac-cggcgg
cagccacaaaatcggcagcgacg-gcgatttcgttaccgcccctgccctcaccccgcttt
tcggacaaaccctcgcccgccagtttgccgaactcctgccccaaaccga---cggcaaca
tctacgaattcggcgcaggcacaggacatcttgcagcccaactgttgcaacacct---tt
cagac---gacctcaaacactacttcatcatcgaactctcccccgagcttgccgaacgcc
aacagcaattcatcgccgcacacgccccccccgaacaagcccgcaaagtccgccacctcg
atcgcctgcccgacgaaatcgacggcatcatcatcggcaacgaagttttggacgccatgc
ccgtcgaaatcgtccgtcgcaccc---gcaataccttcg-agcaaatcggcgtcagcttc
gactccggcgg--gcaattccagcaaaccccgcgcccgttgaccaaccccgatctactga
atgctgcagactgctattttcccgcca---cagaatccc---------------cctaca
ccagcgagctgcaccccgcccaacacgccttcatcctcacccttgcccgcaaactcaaac
gcggcggcatgatattcatcgactacggcttcgacgccgcccagtattaccacccccaac
gcagcgaaggcacccttattgcccactaccgccaccacaccgttcacgatccttttttcc
gcatcggactaaccgacctgaccgcccacgtcaacttcaccgacattgcccaagcaggca
cggacggcggactcgacctcatcggctacctgccccaatcccattttctgctcaatctcg
gcattaccgacctgctcg---cacaaaccgccccgc---------ccggcacggcagact
accaccgctccgccgcagccgtgcagaaactgatagaccaacacgaaatgggcgagcttt
tcaaagtcattgcctttgg--caaaaacatcggcatcgactggacaggattttgcttcgg
cgacatctgccacaaactttga--------------------------------------
-------atgactgctgttttgattgttctcggcttgattgccgtctgtgtcggactgct
cggcacaatttatcccgccattcccggattggggctgatgttcggcggcgcatggctgct
gggctacgcgggcggctaccagattttcggctccaccaccctgattttcctcgccgtcgt
cgctgccgtcggcacggtaatggactacgtcgctggcgcattgggcgcaaaatacaccgg
cgcgagcaaaaccgccgtctggggcgcattcatcggcggcatcgtcggcgcattcttctc
actgcccggactg------------ctgttcggc-cccctaatcggtgcaggcacaggcg
aatttctcgcccgccgcgatatgttccaggcaggcaaagtcagcataggaaccttcatcg
gcttcatcatcggcaccgtcgccaaaatcggctgcgccctgaccatcgtcctcaccctgc
tcggcgtgtgggcggcaagctggttttga-------------------------------
------------------------------------------------------------
------------------------------------------------------------
----------------------------------atgacggaaccaactgc------cga
gagcggaaaagccgccaaggcgttaaaaaaatatctgattacgggcatgctggtgtggct
gccgattgcagtaacgatttgggcggtaggctacatcatttccgccgcagacagactgct
cggtctgctgcccgagcaatggcagccgcagtatttttggggatttaatattcctggctt
gggaattgttgccgctgtcgccgtgctg-ctcattaccggcgtatttgccgccaatgtt-
--ttgg-gcagacagattcttgccgcttgggacagtctcctggggcgcatccccgtcgtc
aaatccatctattccagcgtcaaaaaagtttccgaatcgctgctgtccgacagcagccgt
tcgtttaaaaca-ccggttttggtgccatttccccagcccggtatttggaccatcgcctt
cgtttcgggacaaatcccgcaaaagctcaaaggcagcctgccgcagga------------
------tggcgaatatgtttccgtctatgttccgaccacacccaatccgaccggcggcta
ttacgtcatggtgaaaaaaagcgatgtgcgcgaactcgatatgagcgtggacgaagcatt
gaaatatgtgatttcgctgggtatggtgataccggacgaaat------gcccgtcaaagc
cctgacagaacgc------------aggtcgtctgaaaacgac------------gtggc
ggaacataacgat------------------------------tga--------------
-------atgaccgacaaaacctcattaatcgagttcccctgccaattccccatcaaagt
catgggcgaaacccatcccgagctcgaaaaaaacattttggaaaccgtgcgcaaacacgc
tcccgacaccgagccacaccacatcaccacacgccctagcagcaaaggcaacttcacc-g
---gcgcga-ccgttcaggt---caatgtcgaaaatcaagagcagttggacaacatctac
cgcgccctgaccgaacacgaaatggtaaaagtggtactgtaa------------------
------------------------------------------------------------
--------------------------------------------atgaaactgactttaa
tgttccgagaatattgcagcctctgccacaaaatgcgcgaacagctcaagcc--gtatca
ggaggctttcggctttgagctggaggttcttgatgtcgatgaagacccgatattggagga
gaaatacaacgaactcgtgccggtgctgttagatgatggagtagaaa---tctgccattg
gtttttggatggggaa--aaattgaaagcatacttggagc-------ataagggaaa---
---------------g-ttgggattggtagggaattctagttttatcgagtaa-------
------------------------------------------------------------
------------------------------------------------------------
------------------------------------------------------------
------------------------------------------------------------
------------------------------------------------------------
------------------------------------------------------------
------------------------------------------------------------
------------------------------------------------------------
------------------------------------------------------------
------------------------------------------------------------
------------------------------------------------------------
------------------------------------------------------------
------------------------------------------------------------
------------------------------------------------------------
------------------------------------------------------------
------------------------------------------------------------
------------------------------------------------------------
------------------------------------------------------------
------------------------------------------------------------
------------------------------------------------------------
------------------------------------------------------------
------------------------------------------------------------
------------------------------------------------------------
------------------------------------------------------------
------------------------------------------------------------
------------------------------------------------------------
-----------------------------------------------------------a
tgacctgccccatctgcaccgcgaaaaacgaagacatcctgctgcaaacgcccaatctgc
gcgtgattgccatccacgacgaagccgccgcccccgcattctgccgcgtcatctggaacc
gccacaccgccgaaatgaccgacctgagcgcacccgaacgcaccgaactcatggaagccg
tgtataaagtcgaagccgccatgcgcgaagtattccgcc-ccgccaaaatcaaccttgcc
agtctgggcaacgtcgttccccatctgcactggcacgtcatcgcccgcttcgaaaacgac
gcctgctttcccgctccgatttgg-----gcaaaccccgtccgcgaacacgacatgacac
tgcccgaa---aactggacggaacaagtcaaagccctgttagagcgggctgatc------
---------------------------------------attaa----------------
------------------------------------------------------------
------------------------------------------------atgtttg-----
----------------aaaacgaagacgaatgggtcagcaaaacccaaatgaaaaaacag
atgaacgatttgcaggcgttgggcatggagttgaccagactctcgaccgacacgctgaaa
aaaatcggtctggacgaagatttgtacgaagcggtcgttacctataaaaaaatcacggcc
aacggcgcgctcaagcgtcaggcgcaatatatcggcaggctgatgcgcgacaccgaccct
gcgcccatcgaggaattccttgccaagctgcgcggcgaaaacacggcgcacaacgccttt
ctgcaacgcgtcgagcaggcgcgcacgcggcttttggcttcagacgacgctctcacgcag
tttatgaccgacttcccgcatgccgacgcgggcaaactgcggacgctggtgcgcaacgcc
aaaaaagaacaggagcagaacaaaccgccgaaaaacttccgcgccctgtttcaggaaatc
aaagccgtgatggaaggcggcgccc------aagacggtgcggacg------aagcgcag
ga------------------ttgggaagaataattggtaaaatacgacatccggctcatc
ctgaacgattgccgccggattctgcccttccaccccactacc---gacggatacgccatg
tttgccttcttagaagccttttttgtccaatacggctatgcag--ccgtg---tttttcg
tcttggtcatttgcggcttcggcgtgccgattcccgaagatttgacgctggtaacgggcg
gcgtcatttccggcttgggctacaccaattcgcattggatggtcgtcgtcggtatgctcg
gcgtgttggcgggcgacggcttcatgtttgtcgcggggcgcgtttggggacagaaaatcc
tcaagttcaaacccattgcccgtatcatgacgcccaaacgctacgcgcaggtgcaggaaa
agttcgacaaatacggcaactgggttttattcgttgcccgtttcctgccgggattgcgga
cc-gccgtttttgtaaccgctggcatcagccgcaaagtatcctacgcccgctttttgatg
atggacggactcg--ccgccctgatttccgtccctgtctggatttatctgggcgaatacg
gcgcgcacaaca------tcgactggctgatggaaaaaatgcacagcctgcaatcgggca
tcttcgtccttttgggcatcggcgcgg--tcgtactcggctggttctggtggaaaaagca
ccgccgccttcagttttaccgcagccggctgagcgagaaaagagcgcagcgcaaagcaga
aaaagccg-ccaaaaaagccgcacagggcggacagtaa----------------------
------------------------------------------------------------
------------------------------------------------------------
------------------------------------------------------------
------------------------------------------------------------
------------------------------------------------------------
------------------------------------------------------------
------------------------------------------------------------
------------------------------------------------------------
-------------------------------atgaaaatc-atgacattacataaa----
-------aaaggtcgtctgaaagcagg---------------------------------
---------ctcggcaggctttgcaaa------------ga--------gccgtcaggca
ggtatgacactgatcgaagtattggtcgccatgttcgtcctcgccatcggcgtactcgcc
ctgctcgccatccaattgcgaaccgtttccagcgtgcgcgaagcggaaggacagaccatc
gtctctcaaattacccaaaacctggtggaagggatgctgattaatccccggctcgaaccc
tgc---------------------acccgcaac---------------------------
---------aacggtacgcgcggattctgc------------------------------
---aaaacctatatcga------ctactacattaccgcagg-------------------
-----------------------------ctccagcgatacgccgaaaaccgaaaag---
---------------------ctctatacaaacaccgctatagataaaaaacccttggct
gatgcgcaaatcgcccaattcgaccaagcactccgcaccgca---ctgcccga-------
--ttc---ggaattccactatgaaatctgtcgcgacagctccaattcagaaccg------
------------acct----atgacg------gc--------ata---------------
ttccatgccaattgcg------ataaaaacggcaccgc--------------cgatactg
ttatcaaagtcctgtggctcaaagac---------------atagaagacggca-aat--
----------------ccgcaagcgga--accaaaacatacgaagattccgccatttaca
cc------------tatcaagtacgcgtaagggaaagataa-------------------
--------------------atgaagttaccggttatggctgccgaatacctgccgcagt
tgcaggcgtttgaagcgaaaatcctgtccaattacgccaaaatcgaagcatggttccgcg
cgcaatggaacgcacaccgcccgccgttttacggttcggtcgatatccgcaacgccggtt
acaaaatttcctccatcgatatgaacctgtttcccggcggcttcaacaacctcaatccga
acttcatcccgctggcggcagttgccgcgcaagacgcagtgcagcgtgcctgcgaaacgg
caaaatccctgctgattattcccgaaaaccacacccgcaataccttctatctgcaaaacg
tttacgcactcagcgagattctgcgttcggcaggctacgaagtgcgtctgggcagtctga
atcccgaaatcgccgagccgaccgaatttgaaactgcattgggcgacaaaatcctgctcg
aaccgctgctgcgtacacgcgaacgcgtccatcttgccgacggtttctcgccctgcgtgg
tcctgttgaacaacgacctgtcggcaggggtgcccgacatattgaagggcatcaaccaaa
ccgtattgccgccgctgcacggtggctggacgacgcgccgcaaaaccgaccatttcggcg
cgtacaaccaagttgccgccgaatttgccaagcttatcgacatcgacgaatggcaaatca
atccgtatttcgaaaaaatcggcggcttggactttcaggaacgcgaaggcgaagacgcgt
tggcggaagcggtagaacgcgtgctggcgaaaattcaagtcaaatacgacgaattgggca
ttactgaccagcctttcgtgattgtcaaagccgatgcaggcacttacggcatgggcgtga
tgagcgtcaaatccgccgacgaagtacgcggattgaaccgcaaaaaccgtaacaaaatgg
cgaaagtcaaagaggggctggaagtcagtgaagtcattgtccaagaaggtatttatactt
atgaaaccttcgatggcgcggtgtgcgaacccgttgtctatatgatggaccgctttgtca
tcggcggcttcttccgcgtccacgaaggacgcggcgcggatgaaaacctcaacgccggag
gcatggtgttcgtccccctgtccaacagcataccgaccggcagcggcg------acaatt
cgcaagaa---gcccccgaagcctgca-aacgcgtgttcgagcagtgggattcgctcggt
atgccgcgctccgg---caaggacagcaacaccgacaacgaacacaaccgcctctacgtt
tacagcgtcatggcgcgcctgtcgctgcttgcagcgtcgctcgaattggaacagactgcg
ccgtaa------------------------------------------atgtacgatgtc
aacacccacgatgtccgccgctttttcgcccgtgtctggcaacagcgactcaacccgctg
caactggacgggctgcagcaaaaagccctgcggattatcgaagcccaccccgaatacgcc
cgctatctcgaacacgtcgaagactatct-ggataaaacctggacgcccgaagaagg--c
gaaaccaacccctttctgcatctctcgctgcacctctcgcttcaggagcagtccgacatc
gaccagccgcccggtatccgcgccatccaccatcaactctgcgcccgctacaacggcgat
tgg--gtgcgcgccgaacacgatatgatggacgcactcgccgaaaccatctgggaagcgc
aacgctacg----gacgcggcttggatgtcaacgcctacatgacgcgcctgcgcaaactg
gtcggcttgggacaggaagaccatccccgccccaatccgcacgaagtcggcggaaaaaaa
tgctttaggcaggcagatagagaaattggagtggcaatggaaaaggtcgtctgaatggc-
-----ttcggtaaaagc---aaaaaatttggatattcaaaatctgtatctgttgaatcca
gttgccaaaatcgtattggcaggtttggtaatcgtaggggtgttggcggttggttatgct
gcagtattccgcgatcagttggaaaccctttcgactcaagaagaaaaggaa---agtaca
ttaaaggaaaactatgccagaaaaagcatcgaggctg-cgagcttggataacctgaaggc
tgaattggattcgatacgctcttccttcgatattttattgaagcagttgccgacagatgc
cgaaatacctacattgattcaagaattgcatcaagcaggttcggcgaacggtctgcgttt
ggatagtgtggttccgc---aagctcctgtcaatgacggtcc------------------
------------------gattcagaaattaccgtatgaaatctcgattacaggaaagta
taaccaaatcaatcaattcactcgtgatgtcggaggattgtcccgtatcattaccttaga
gtcgttgaagctctctcatgatgcagacagcaaaaacagtaaagac--------------
-------------ggtaaaagcgacatt------------ctgaagctgagtgctacagc
aacaacatataaggcaagacctgccg---------aagaagttgcagccgaaattgccgc
gca---------------------gcagagtgccgagcaaggtgattccggaaacagtca
atccgactctgag------caaaaataa--------------------------------
------------------------------------------------------------
------------------------------------------------------------
-----------------------------------atg---------------tcctcac
tgaaagccccgtttttcaaacgtttgtctcgattgttccgtctgacggcatggctgttcc
gtaccgcaggagatttgcggcgcatagacggcaataaccccgccgaacgtgatcgcgccg
tgattaccttgggcaaaggcgcgctggacgcgctcgacatcgtcttggaaatcggc---a
cgccgcctgccgagcagaacgtcagcggtgcgcttgttgccgcaaaccatgtatcgtggc
tggatattttcgccatgagcgcggtgtatccgagcagctttatcgccaaacaggaaatca
aaaattggcccgtactcggcaaaatggggcagaacgccggcacggtgtttatcaaccgca
attcccgccgcgacatcgagccgattaatcaggcagtttccgccgccctaaaagcggggc
agaacgtcagcttttttcccgaagcgcgaacctcttccggtctggatattctgccgttca
aagccgcgctgttccaatccgccatcgacgccgacgcgcctgtacaggcggttgcgctgc
gctattacgatgaagccggaaaaagaac-gac-catcccctcgtatgccc---aagtcga
tttggtacgctcgctgtggcgcatcgtttccatgaaatcgctgcgtatccgtatcgactt
tgccgaacctgtccgcccgcagca---------------gggcgaagaccgctttgtttt
aaaagacaaagtagaaggaggtatccgcgccgtcgtgttg--tccgacgcacgggata--
----------------------ccgaaaaataa---------------------------
------------------------------------------------------------
-----------------------------------------atgagtcaaggggtaaacg
tgagtatcaaagaatg--gccggaaggcgagcg-tccgcgagaaaaactgctggcacgcg
gtgcaggtgcgctgagtgatgctgaactgctggcaatcctgctgcgggtcggtacaaggg
gtatgagcgcggtggacttggcgcattatcttttgggcgagttcggcagtttgggcagac
tgatgagttcggacgcaaaatcgctgtccgcctataaaggtatgggcttggcgagctaca
cgcagtttgccgtcgtaaaagaaatcgggcggcggattttgggtgaagagttgcaggaag
gcgcgacgctttccagtccgaaagcggttgccgattatctgcgcctgcatttggggcacg
aaaaaatcgaagtcagcaccgcgctcttgctcaaccgccaaaaccagcttatcgccatgc
gcgagctgtcgcggggaacggtggcggaaaataccgtctatatccgcgaaatcgtcaaaa
ccgcgctggacgggtatgcggacagcctgattatcgcgcacaaccatcccggcggttcgg
caacgccttcgcagtctgacattgcgtttacaggtcgtctgaaacaggctttggatttgg
tcgatgtttcgcttctggaccattttatcgttaccgcgaaagaagtctgctcgatgcggg
agcgtgggtatatgtag-------------------------------------------
------------------------------------------------------------
------------------------------------------------------------
------------------------atgaaaaacctcgccatcttcgacctcgacaacacc
ctcatcaacaccgactccgaccacgcctgg--ccgcagttcctcatcgaaaaaggactgg
ttgacgccgccgaaaccgaagcgcaaaacgaaaaattctaccgcgactaccaaagcggca
atctcgacatcgacgccttcctcaaattccacctcgcccccctcgcccgccacagccaag
aagagctggcagagctgcaccgcgaattcacccaaaaatacatcctcccccacatcaccc
ccatgcagcgcatgctcgtgcagagccaccaaatgtccggcgacgaaaccctcgtcatct
cctccaccaacgaattcatcatcacccccatctgccacc---tgttcggcatcaccaaca
tcatcggcacacaactcgaaaccgg--cga-----agacg--gacgctacacc---ggca
actacaccggcatccccagcctcaaagaaggcaaaatcacccgcctgaaccaatggctcg
ccgagcgcggcgaaacgctggaaagctacggcaaagtctatttctacagcgactccaaaa
acgacctccccctcctgcgcctcgtcaacgaacccgtcgccgtcaaccccgacgccgaac
tggaaaaagaagccaaacagaaaggctggccggtattgaatttcaaataa----------
-----------------------atgaaagcacccgaactcttattacccgccggcggac
tcgaaagaatgcgcgccgcctacgactacggcgccgatgccgtttacgcaggcagccccc
gctattccctgcgcgcccgcaacaacgaattcgccaaactcgacgtactcgaacaaggca
tcaaagaagcccacgagcgcaacaaaaaattcttcctcaccgtcaacaccctgccccaca
attccaaactcaaaaccttcgtcgccgacatggagcccttaattgccatgaagcccgacg
ccctgattatggcagaccccgggctgattatgaccgtgcgcgaaaaatggcccgagatgc
ccatccacctctccgtccaagccaacaccaccaactactggggcgtcaaattctggcaga
acatcggcgtcgaacgcatcatcctctcgcgcgaactgagcatggaagaaatcgccgaaa
tccgccaacaatgccccgacatcgagcttgaagtcttcatccacggcgcattgtgcatcg
cctactccggacgctgcctgctctccggctacttcaaccaccgcgaccccaaccaaggca
cctgcaccaactcctgccgctgggactacaaagtccacaacgccgaagaaagcgacgccg
gcgacgcgcagcttcttcaaggc---ttcaacttcgaaaaagcgcaggaagaagccaacc
aaaacttcgaaggcatcaacggacagcaacgccacccctacgccgacaaagtcttcctca
tcgaagaagccaaccgccccggcgaaatgatgcccatcatggaagacgaacacggcacct
acatcatgaattccaaagacctgcgcggcatcgaagtggtcgaaaaactcgccaaaatcg
gcgtggacagcctcaaagtcgaagggcgcaccaaatccctctactacgtcgcacgcgtcg
cccagtcctaccgcaaagccatcgacgacgccgtcgccggacgccccttcgactacagcc
tattgagcgaactcgaaggactcgccaaccgcggctacaccagcggcttcctcgaacgcc
acaaaacccaagactaccaaaactacctgagcggacactcgaccgccaaacagagccaat
acgtcggacacgtcatcgaaatcgaccccgaaggctgggcaaccgtcgaagtcaaaaacc
gcttcgccgtcggagacacactggaaatcatccatcccgccggcaaccaaaccattacgc
tggcacaaatgacccgcaaaggcgcgcccgtcgaagtcgcccccggcaacggcatccaag
tcaaaatcccgaatatgcagggcaaagaaaaagccctgattgcacgggtaatgaat----
------------ccgtaa------------------------------------------
---atgaagccc------------------------------------------------
------------------------atgaag---------ctgcctataaacaaattcacc
gctctcgccgcagcctggttcgccgcctgcatttacgggctgctgttcaaagacgcgggc
aata---cgccgccgccattcccgcacttcgacaaagtggcacatttcgccctattcttc
gcacaaatctggcttgccgccaaaatctttctatccgagcaaaaaccgataccttacaaa
aaactcttgctattcgccctgctgtttgccgtatccagcgaatgggcgcaggcagcattt
accactaccagagaag--gcacactgggcgacggcatcgcagacatgctcggcgcagcgg
cggctttatggtttgccaaacagagtgagatggcg----------aaaatgcagaatcag
cagtcggattcg------------------------------------------------
------------------------------------------------------------
------------------------------------------------------------
------------------------------------------------------------
---------------gattaa---------------------------------------
------------------------------------------------------------
-------------------------------------------------------atgtc
cgactggtcccttcccgatttcgaacgcaaaatctgcccgcccgaagacttggcgcggcg
tttgggcggactgccgcgtccgctggtgtttaccaacggctgtttcgatattctgcaccg
gggtcatgttacttatctggcgcaggcgcgtgcggcaggtgcggcgttggtgctggcttt
gaacacggatgcttcggtgcggcggcagggtaagggcgatgaccgccccgtcaacccgct
ggaaaaccgtgcggctgtggcggcggctttggcgagcgtcgatttggttacttggtttga
cgaggatacgc-c--cgccgcattaatcgaactggtcaaacccgacatcctgattaaagg
cggcgactgg-ccggtcgaaaaaatcgtcggtgcgtccgaaacgctggcacgcggcggca
aagtgttctccatccccttcctgcaccaaacctccaccaccaaaacactggaaaaaatcc
gcgcgcacggggacggtaaatga-------------------------------------
------------------------------------------------------------
------------------------------------------------------------
---------atgaacaacctact--cgaactcattcaaacagaatccgtcggcacagtag
aagaaaccctcgatttctgcctatacgaatgcagcctggacgaagccccgagtgccgaag
aagtcgcactctggcgcgacacgctgagcaaacgcggcggcaaattcatccgccttgccg
gcatctgccaaaaatggctggacgaagaaa---------acgcatga-------------
-----atg---agttttcaagacaacctcgccgccatgccctccatcgaccacttaagcg
gactcgacatcctcgacacgcaaggcaataccgtccaccacatccccaacgccccgggca
aacaaggctcgctcaaactctacaacgccttggcacaaaactttgacggcaaactcgatt
ctgccgccgccgcaaaaggcctggaatggtttgccgaacacgtcgccgacgcgcaagcca
accccggaaaacaccccaatatcgacctcctgttcaaagtccaaaacgaaaacatcagcc
tgattctcaaacccatttccgc------ctga----------------------------
------------------------------------------------------------
------------------------------------------------------------
------------------------------------------------------------
------------------------------------------------------------
------------------------------------------------------------
------------------------------------------------------------
------------------------------------------------------------
----------------------------atgaa---------------------------
------------------------------------------------------catcca
acgcca---taccgccgccctgttgaccgccacccttctgagcctgaccctgagcggctg
cgtcgg------------------cgcactcatcggcgg---cgcggcagtcggcaccaa
atccgccgtcgaccgccgcaccacaggcgcacagaccgacgacaacgtaatggcagtgcg
cgtcgaaaccaccgcccgctcctacctgcgccaaaac---aacccaacccaaggctacac
cccgaaaatcagcgtcgtcggctacaaccgccacctgctgctgctcggacaagtcgccac
cgaaggcgaaaaacagttcgtcgaacaaatcgcccgcgccgaacaagccgccgaaggcgt
gtacaactacatcaccgtcgcctcccaagc---ccgcaccttcggcgacgtaaccaacga
cacctggggaacctccaaagtccgcaccaccctg------ctcggactcaa---accctc
cacccaagcccgcgtcaaaatcgtaacctacggcaacgtaacctacgtcatgggcatcct
cacccccgaagagcaggaaa-aagtgacccaacgcgtcagcaccaccgtcggcgtacaaa
aagtcgtaaccctctaccaaaactacatcaaaccc-------------------------
-----------------------caataa-------------------------------
-------------------------------------atgacggttgaaatcgaaagacg
ttttttgttggaaaatgatgactggcggcaggcggcatccgagccgcaggtgttgcggca
gggttatttgagtgtggagaaggagcgtaccatccgtgtgcggattatcggcgacagggc
ttggctgactttgaagggctatatttcggatgtcagccgcagcgagttcgaatatgaaat
tcctttggcacacgcggaacagatgatggaaacgatgt-gtcctttcaaaatggaaaaac
gccgctacc----gggtggagtttgggggttttgtgtttgaaatcgacgagtatttcggc
gacaacgcgcctttggtggtggcagaaatcgagctgccggcggaggatacgccgtttgcg
aaaccggactggctgggggcggaaattacgtcggaagggaagtttaccaatgcgtatttg
agcaggcatccttattcgacctggtag---------------------------------
------------------------------------------------------------
---------------atgcccaaatggtacgacgacgacgggcaaatcgtttcctgtacc
gaaaaagtgaaagtcatgaacgaaaacatgaccgaactttaccagacggcgcaggacgca
ttcgaagacgcccttctgatgggctgcggcgaacaacagttgcgcgaatacctgcaaagc
ctgattgcaggactggaaaacccctaccgcaaggcttga---------------------
------------------atgaacccctccgca---------aacacccg----------
--------caaaaatccgcaaaccctgcaccgctgccacattcttgttgacggcagcagc
cacaacgccttttcagacgc---ccc---cctgcccgactctccaaa------c---ctc
atcagcgaagccctgattccgcaaatccgcacgcttgccaccctcatcgccgccgaacgc
cacgacttcaaccaagccagccccgacatcttcaccgaagaagccga-cttctttgccgc
gcgcatcctcattttgggcgtccgccgcttccatctggacatcaccctgatgcccatgct
caaaaccgccaaccgacgcgcccaagcctttgccaaacgccaccgcctgccgttcgcccc
cgccgaaatgcacatgagcctgcatgcccgccgcccgaacaaactgctcattatcgaaac
cgaacacgaaatgc------agccgcaaggcagcatcatcgccgacagtctcgccttcgc
cgccgcactgccgcc---------------------------------------------
-gcttgcattgtaa----------------------------------------------
---------------------------------atgtggcatatcgtcgccatcggctac
ctcttcgtcgccgtcatgtattccgccgccca------gcccagccttgcccgcgccctg
atttatctgatgttttgggcagttctgcccaccgcgttcaccgtattcgtcatcagcatc
cgccgccgcaaccggttaatgaaagcacaggaagcggcagaaaccgaagccgcccaaagg
cgcgcggcagaaaaagaaacagacggcggcggggc-------------------------
------------------------------------------------------------
----------------------------------gtaa----------------------
------------------------------------------gtgtccgga---------
------------caaaattcacacaaaccttggtacaaacacacatgg--ccgtgggtat
tgatggtgggacccatctttgtcgtgattgccagcgtcgccatgtttttcgt---tgcca
aagcacatacgaccgatttggtaacggatgactactataaagacggcaaacatatcgaca
tccaacttcaccgcgacgaagaagccgtcaaacggcatatgcgggtgcaggtgctgatca
gtcccgatatgaatgccgccaaagtatttgtcagcggaaatttcgatgcgaaacagccct
taaacctactgctgatgcacccgaccaagaaagcggaagaccaaaccgtcaaactccgac
ctgtcggcacaacggca---caaaacggacggatggaatacgaagccgcattcaaa---c
cgctgccgcctgtcaaccactggtatctccgcgtcgaagacacagcgggcatctggcgcg
tggaaaacaaatggatagtcagccaaggcaatgccgtcaatctgacgcctatggacaaac
tgtttgaaaataccgaacaggaaacagaagacgcaaa------------acctcaatcca
aatag---------------------------------------atgcaaacagaactcc
atgacggcacgctctatgtcggcggtgatgtaaccgtcaagaccctgactgccgccgctt
ttacccgcttcagagaacaatgtcgtctgaaagagaccgcagccgtcgatttcagccgcg
tgcggcgcgccgactccgcctgcgtgtccctgctgctcgatgctttgcgccgtcg---gg
acggcaagcccgaactgcgcggcgtacccgaatccgtgcagaccctgtccgagctttacg
aaatcaaagactggct------------------------------------caacccat
ga------------------------------------------------atgtatttgt
ggttgaagctgctgcatttgttttttgtgatttcgtggtttgcggggctgttttatctgc
cgcgtgtgtttgtgaatctggcgcaggtcga------tgcggcggcggagcctgcggagt
atgcgcggctggcgggtatggcgcggcggctataccggtttatgtcgccgctgggcgtgg
gggcgttggtgttcgggattgcggttccgtttgttacgg---gctggtggggacagggct
ggctgcacgtcaagctgacgatggggctgctgcttttggg-ctaccagcattggtgcggt
gcgctgctgcgggggttcgaggagggacgcaatacgcgttcgcacaagtggtacagggtg
tttaacgaagtgccggtgctgatgatggttgtggcgctgtatatggtggtgttcaagccg
ttttga------at---------------------------------------------g
atttatttattggtgagtatcctgtgcagcgtctccgtctcggttttgctcaaggtcgcg
cgcaaacagaaaatcgacatcgcgcaggcagtggcggtcaactacatcgtcgcggtcgca
ctcacggcatgggtgttgaaacccgatttgg------gtaatccc---aaagcctttttg
ccgacatggt--ggctcttcggcgcgctgggcgtgctgctgccttccgtgttcgtcatta
tgggcaaagccgtggatgctgcgggtatcgtcaaatccgatgcggcgcagcggctgtcgc
tgatactgccgattatctccgccttcgttcttttcggcgaacgcctgaccgaagggcggc
tcatcggtatcgcgctggcgtttgtcgcgctcttctgcctgctctg------gaaat---
---cggacggcag------------taaa---------------aaatccggcgcactcg
gcacgcaaatctccctgcttgcgggcgtttgggcgggctacggcattatcgacatcctgt
tcaaacagcttgccaaaagcggcacg---gcgttttccggcaatcttttggtcgccttca
gccttgc-cggtattctgatgttcggctatttgttttcccaatcgacgaaatggagcaaa
gaaggcatcatcggcggcatcgtcctcggcggtttgaatttcgccaacatcgtaacctac
atcacagcccatcaaatgatgaaggacaaccccacgctggtttttgcgggcatgaacatc
ggcgtcatcgttttgggaacgctcgtcggcgcgatggttttcaaagaaaaaatcagcagc
atcaacgccgcaggcatcagcgttgccgtctgcgccatcgcctgcctgttttactggccg
cagatacgcagcatgatcggg---------atgtaa------------------------
------------------------------------------------------------
---atgactgagccgac---aaacgaaatgc-----------------------------
----------------------cgacggaagagcag------atttccgcgcgcaaaaaa
gccaaagcaaaaatccgcaccatccgcatctgggcatggattatcctcgccctgcttgcc
gccaccgccctgctctcccagtgcgccatgtccaagccgcaggcaaaacagaacatcctc
gaatcctgcgtcaaaaacatcccctttgccgaaaaatggcaaaacgatttgaaagcgcgc
ggactggatgccggcagcggcaaacttgccgaagactactgccgctgcatgtgggacaaa
cctttggacaaactctccgaagagcagatacgctcgatgggcaaactcagcccgcaggag
cagctcgacctcttgggtggcgcagaagtctttgaaaaccgtgacaaacagtgtgtggca
gatttgaaagcagaa---------taa------------------------------atg
acaaacaacgttaa------------tccgactattcccgcaaaacgctatttcacttta
gacgaaatgtgcaagctggttcaaatcagtccgtcgcaattcgcccgttggcagcatgag
aacggcactgtggtcggatacggcggcaaccgctacacccgttccgatgtggtgaagctg
ttgaaattgaaa-gatacattcgcaccgtatgtggacggtttcagccgtgatttactcga
cgaaaacggcaatcccgccgctaccgccgaagaagtcaaagatgggttgaatgccattct
gaacgacttgcagaaatctcttgcctga--------------------------------
------------------------------------------------------------
------------------------------------------------------------
------------------------------------------------------------
------------------------------------------------------------
-------------------------a------------------------tgct------
tgtgtttgccgtgccggcacttgccgctgccgaaggcatcagcatcgcccgctctgaagc
gagactgaccgatacgggccagctctcggtcagcagccgtttccgcaccgacctgcccga
ccagctcaaagaggcgctccggcagggcgtgccgctgaatttcactttgagctggcagct
ttccgcgcccgccatgcctgcctaccgtttcaagttcgaccagcttctca---gcaacga
ca---at---------accatccactacaaactttccttccatccgctgaccaaccgcta
ccgcgtaacggtcgg---tacgttctccaccgaatacgacacgctcgacaccgccctgcg
cggcgtgggtgcggtcgccaactggaaagtgctgtccaaaggcacgctcgccggcgtttc
agccaaagacaccaaagccgaagtccggctgctgctctcgacggcaaaactgcccaaacc
cttccaaatcaacgccctgacttccaaaaactggcatctcgattccggttggaagccgct
gaccgtcatgcaggagtaa-----------------------------------------
------------------------------------------------------------
------------------------------------------------------------
-------------------------------------atgagtcccgacaactggagcgt
gtacctcatattgtgcgaaaacggcgcactctactgcggcatcagcaaccgccccgccga
acgcttcgccgcccatcagttaggtagaggcgcaaaatacacccgactgaataagcccgt
ttccatgcgcg---tcatcgaaaacggactgagcaaaagccaagccctcaaacgagaagc
ccaaatcaaaaaacaccgtcccgaccaaaaacgcaccctgtggaaccaagctgcccaaat
atccgaaaacggataa--------------------------------------------
-----------------------------atgcgactgaacca------------caaac
agggcgcggcag--gcgaagacgccgccctcgcctttttgaacgcgcgcggctgcaaaac
actggcacgcaactggcactgcccctacggcgaaatcgacctgattgtcaaaaacggtaa
catgattctgtttgttgaagtaaaataccgcaaaaatcagggtttcggcggcgcag--ca
tacagcatttccccgtccaaattattgaaactgcaacggacggcggagtattatctgcaa
cagcacggcatgacggacgccccgtgccgcatcg-acgcggtactcatcgaaggc---ag
ccgcccgcccgaatggattcaaaatattacaggttga-----------------------
---------atgaatgctgtagtgattgccgtcgtcgtcatgctcgtgttgtcgcttgcg
cgggtgcacgttgttttaagtctgaccgtcggcgcgtttgtcggcgggctggcggcgggg
atgccgctggagaatattaccgacgcgg---cgggaaatgtaacgcaggcgggaattatt
cctgtgtttaacgagggtttgaacggcggggcgcggatttcgctgtcttatgccatgctc
ggtgcgtttgcgatggcgattacctattcggggctgccgcagcagcttgc---gggcgcg
attatccgcaagctcaac---ggcggcaatgattccg---------ctcagggcgaggcg
gcggtgaaatggacgctgctgctgattattctggcgatgggtatcatgagccagaacgtc
gttcccatccatatcgcctttatcccgatgattattccgccgcttttgctggtatttaac
cgcctgcgcctcgaccgccgcatggtcgcctgcgtgattaccttcggtttggttacgacc
tatatgttcctgccctacggctttggtgcgattttcttgaacgatattcttttgggcaac
atcaaatctt------cgggcatggacatcaaaggcatcaacgtcatgcacgcgatggcg
attcccgcgctgggcatggtagcggggctgctgctgtcg---cttgtccactaccgcaaa
ccgcgcgactac---------caaaccaccgaagtggatacggaagacaaccgcgaagcg
tccgagcagccgcagccttcggcataccgcag-cctggtggcggcagtggcaatcggcgt
gtgtttcgccattcaattgatgtatgaagacgcgctggtattgggcgcgatgctcggttt
tgccgtatttatgatgctcggcgtgatgaaccgcgacgccgccagcgacgtgttcggcga
aggcatcaaaatgatggcgat-ggtcggctttatcatgattgcggcacaaggtttcgcgg
cggtcatgggcgcaaccggcgaaatcaaaccgctggtcgaaggcagtatgcacctcttcg
gcggcaataaaggcatggcggcatttgccatgctgtttgtcggattattggttacgatgg
gcatcggctcgtcgttttccaccctgccgattattaccgcgatttatgtgccgctgtgtc
t--gagcctcggcttctcgccgcttgccaccgtcgccatcgtcggcacggcgggcgcatt
gggcgacgcc--ggctcgcccgcatccgactcgacgctgggtccgaccatgggtctgaac
gccgacggacaacacgaccacatccgcgattccgtcatcccgacctttatccactacaac
atcccgctgatgattgccggatggatcgcc--gcgatggtgctgtaa-------------
------------------------------atggttaacaacaataaagacattccgg--
----cgaaaatgatgtccctccagctcaaagacccgacgctgctgtacaactgctatatg
cccttcctcgaacacggcgggctgttcgtccccaccgaaga---cgtgttttcgctgggc
gaagacatcctgctcgccgtcgaaatcgccgactatcc---------caaacgcttcctg
cccaccaaagtcgtctggatcaatcccgcccgcacctccgcccaccgacccaaaggcgtc
ggactggcattttccgaacacgaaagctgcctgcaggcgaaaaccctgatcgagggcgaa
ctcggtcccaaactgcgcagcgaccgcgttaccttcaccctttaaatgaacc--------
----ccaatgccgaaaccattgccgtcaagccccaagacctgccgctttcctgttcggg-
-----tccgaaaca---cgaaacttggaacggacacccgcgcgtcttcctgcctatcg--
-agtcgga------cagcgacatcgaatgcccctactgcggcacgcgctaccatctcgac
ggtcaaatccccc--atcatcattactga-------------------------------
------------------------------------------------------------
------------------------------------------------------------
------------------------------------------------------------
-------------------------------------------atgt-ttccagaatacc
gcgatttgatttcaaaattaaaacaagaagatgcccactttgcgcgtttgtttgacgagc
ataacgagctggacgacaaaattacgggcttggtcaacaaccccgttaccagcggctc--
----ggaaatgatcgaggagctgaaaaaagcgaaactgaaactgaaagacgagctgtatg
ctctgttgcagaaagcggcaggcaaataa-------------------------------
--------atgactaccgcgcccgaccacgacaccgtaagcgaccacacccgccaatggc
tggaaaaagccgttatcggactcaatctctgcccctttgccaaagccccgcacgtcaaaa
acctcgtccgcatcgccgtcagcagtgcgcgccatttggacggt-tttctcgaagacctc
gaccgcgagctgcaacttttgggcaacacccccgccgaccaactggaaaccaccctgctc
gtccatccgaccctgttccccgatttcgaaattttcaaccaaatgctcgacatcgccgac
gcagccgtcgcagaaaacggcttggaaggcatcatccaaatcgcccctttccaccccgat
tttcagtttgaaggcacggatgcggacgacatcggcaacttcaccaaccgctcaccctat
ccgaccctgcacctcatccgcgaagacagcatagccaaagccacccaagcctttcccgat
gcctccgccattttcgagcgcaacatcgccctgctcgaaaaaatgggacatgaaggctgg
agaaagctcgata-----------ttccgc---------gctgcccgtttccgcacaagc
aa-acttccgaatcag---acaaa----taa-----------------------------
----------------------------atgaagccgctgaaacgccaccccgctctcgt
cgaactttcccgggaacaccatcacgccctgtctttgtgcgtccgcatactgcgtgcgcc
cgccgaaagccatcaagccgaactggaagcccacttccttgaattggaaccgcattttct
cgaagaagaaaccatgttcgccccgtattggcaaaacattc---ccgccgccatgtacga
ccgttttaccgccgaacacgccaagctgcgaagcatgatggcgaatcctgaatatcttaa
cgaagcatggaacaaagatttcgcgatcaccttgcgcgaccatgcgcgttttgaagaacg
cgagcttttc---cccgccgtcgaacctttcctgccgccgcccgaagaa-----------
-------gtctgaatgtacgaagtcaaccgcagcgtctttctgctcatcccgctcgaacc
cttctggaactggttgcaaaccctgcccggcaatcatctcgacggactgaccctcgaaga
catccaagccgacgccaactcctatctcgtccgcccctgtgagaccgccgacgaagtgtg
ggacgaaatcgaagaccgtttcgaagacatcttcgccgccgagcttgccgactggtgcga
agacgagcgcgaatggcccgctttggacggcgacatcttcaacgaatggttcgacatcca
aatctccacagtcatcaccgacctcgaacacgagcccatcgcccgcgaagccttccaacc
catcaatctga------------------actga--------------------------
------------------------------------------------------------
-------------------------------------------------atgaatccctt
tgaa------acccgaagcgtaacctttgccgaaccgatagaaatgctttatgcctgcca
cggcaaagtgcgccgtttctgcgcccaaactgccatgttgtcggactacatcgccgaaaa
cggctgcaatcaggtcgtgttgcagaccatacgccagattgcccgatatttcgacattgc
cgcaccgttgcaccacgaagacgaagaacgggacttttttccgctgcttctgcaatatgc
accgcaggcgcaggaaggcgtggacgagctgctgcgccaacacgaaagcctgcataccaa
ctggaacggcgttgccgccgaatttgccaaactcgaagccgacaatgcctatattcccga
tgcggaagttttcaagcgttttgttgccggatatgatgtgcatcttgccatcgaagagcc
tttgttcgacatgggcaaaacatttattcctcaagacaaacttgccgaaatcggcaaaaa
catggcggcacggcg-cggcg---gctga-------------------------------
------------------------------------------------------------
------------------------------------------------------------
------------------------------------------------------------
------------------------------------------------------------
------------------------------------------------------------
------------------------------------------------------------
------------------------------------------------------------
-----------------------------atgaccccgattttagctttcgatattgaaa
ccgtacccgacacaaacggcatccgcctgctctacgaccttcccgcatcgctgcccgacg
acgaagtcgtgctgtttgcccaacagaaacgccgcgc---ccacaa---cggctcggatt
ttatgcagcaccacctgcaccaagtcgtcgccatatcctgctgtatgcgctgggggcaag
ataaaatccacgtcggcaccataggcgaaatacacgacagcgaagaagaaatgattgcca
agttcttcgacttaatcgaaagccacacgccgcagctcgtcagctggaacggcggcggtt
tcgacctgcccgtcctccactaccgcgcactgatacacggcattgccgccgcacgctatt
gggacatgggcgaaggcgatttcggcgacagccgcgatttcaagtggaacaactacatca
gccgctaccacaaccgccactgcgacctgatggatttgctcgccctctaccagccccgcg
ccagcgtcccgctggacgatatggcaaaactctgcggctttcccggcaaactaggcatgg
acggcagcaaagtttgggaagccttccacgcaggccgtctgaaagacatccgcgattatt
gcgaaaccgatgcagcaaacacctacctgatgttcctacgcttccgcctgatgagcggcg
cactggacgcggacgaatacgaaatggaagtcaaacgcctgaaaaactacctgagcacac
aagcacaagacaaacaacactgggcagaattcgtcgccgcctggcggtaa----------
------------------------------------------------------------
--------------------------atggaaagcatgttcatcctcgttcccatcagca
ttattttggcattcatcatcggctggtttttctggtggtcgggcaaaaacggacagttcg
acgatctggagggtcccgcacaccgcattttgatggacgacgactccaccgacaaactcc
ttgaaaacgaacaagaaa---------------aagatacagaaaaacagcatga-----
--gcatccgaaaagataa---------atgaacacccgattcttccttcccgcccta---
------ctcgtcctctctctttgcgcctgcggcggcagc---------------------
---------------------------------------------------------ggc
gcacccgcacagccgaaaggaccgatttccgaagaccgcaccgccgccttcaaatccatg
atgcccgaatttacccgcatgggcaaaatggtcaaagacgaagagccctacaacgtcgaa
accttcaaacaagccgccgccgcttttgcacaaagcagccaaaaacccttcaccctcttc
caatccgaccccgaaggc---------------aacgg--ccgcgccctgcccgccgtct
ggtcggatgccgccaaattcaaagccgaagaagaaaaattcgccgctgccgtcgaaaaac
tcaacgccgccgcacaaaccggcagactggacgaaatcaaagccgcctacggcgaaaccg
-gcgcaagctgcaaatcctgccacgacaccttccgcgcgccgcagtaa------------
------------------------------------------------------------
------------------------------------------------------------
------------------------------------------------atgactgaactg
attaaaatcaaccttcttccctatcgggaagaaatcaaacagcgtaaaaagcaacaattc
aaaatactcatgctctcttcgctgttaatcggaattggcttgtctgctttggcgtatttg
gcaatcaataatgctattagcgaccaagaaagcagaaatgcgtttttggaagaggaaatc
gctaagctggataaagatttgggcgagattaaaaaactgcagcaggaaaaagagaacttt
ttggctaagaagctgaaagttgaggaa-ttgcaggaaaaacgctcccaagcagctttcat
tatcgacagtctgaatgt-ggttatccctgataatacctatattacctctttggaagc--
-------------ggaaagcccgacagcctataaaattacggggcgtgcggtcagcgaca
acaaaatcgctatgtttatgcgctctttaccaagcaccggtatttttgcacagcctgaac
tcttggaaattaagaaagtcgatagttatcaagagtttaatattaaatcaatgattagtt
cggtaaacatt---------------cct------gcaaaagcagcagaagtgcctgctg
ataatggtt---------------------------------------------------
---ccgcagaagaacaaggcaaggaggggcaataa-------------------------
--------------------------atggatacgaccctg---aagaataaagccgaag
cccttttgggcgagccgcttctggacgaacccatccgccccgaatcgtgggaatgctgcg
gcagcgattgcggcgacgtgtgcattcaaacgatttactgggaagaa-aaagcccgctac
gacgcgcagcagcggaaattgaaagaagcggggctgtcggtggacgataacggcgaa---
------------------------aaggtcgtctga------------------------
------------------------------------------------------------
------------------------------------------------------------
-atgatgaagaaagt-tttaacgatgaaatccggcgt------------attttttgcag
cggcagcggctctgctgctgagtgcctgcggctacaaaggcgacctctacctgcccaaag
aaggcgacaaggcacgcttcggcgtgattcagaccggtctgaaattcca------gtcct
ccaaagaacccaccacccaa----------------------------------------
-----------------accaac-------------------------------gattaa
------------------------------------------------atgtccctccca
ccctgcccccaatgccgttccgaatatacttacgaagactccggcatgctggtctgcccc
gaatgcgcctacgaatggaatgcaaacgatgccgaacc------ctccgacgaaaccctg
accgtcaaagatgccaacggcgtactgttgcaggacggcgacactgttgccctgattaaa
gacctcaaagtcaaaggcagctccatggttatcaaacaaggaaccaaggtcaaaggcata
cgccttcag---------gaaggcgaccaca---acatcggctgcaaaatcgacgg---c
agcgcaatgaatttaaaatcagagtttgtcaaaaaggcatga---atgtacaaacatctg
gtagttgccgttgacggcagcgaaaccgcgctcaacgccctcaaacacgccgccgagctg
gcaagcgtcaacaacgcccgcctcacgctcgtccacgttgccaatcccgccgaatacatg
g---cgctcgcccccgaattcctgcaacacgaaagctacgaagccgccgccgtcgcccaa
ggcaacgaagtattggacttcgccgaaaaaaccgcccg------cgaaagcggcgtctcc
aacatcgtcaaacacctgctgattgccaacaaaggcgcgcgcgaaatggcacaggacttg
gtcgattacgccgacgaaaacggcgccgatctcttggtactgggtacacacgg--ccgca
ccggt-ctgatgcacctgctgatgggcagcttcgccgaaaccgtcatgcgtcaaagccac
ctgccgctcttgattatccgcagcaaagccgaagaagaggcataa---------------
------------------------------atg------gaatcgacactttctttacaa
tcaaatttatatcctaaaatcacaccggcgggtgcatattacgccgtaacaagcgataca
ccgagtgccagccgtaccctgttgtacagcctgctgaaagccaatccgtcagaagtcatc
agcagcgaaaagattttggcatgggcagataccagcgacatcaatacggctttgaatctg
ctgtaccgtttgcagcggctcgaatttttgtatggcgatgaaaatatcagcaatgaggat
atccatctgaccgacgaacagcttccggctctgctggagcaactttccaattcgggtaag
gctttgcttgccgatgagaacggt--ctgtacttcgcaaatgcaaacttccatcatgaag
ctgcggaagagctgggtcttttggcaagcgaagt--gacgaaaatggacagcaaccaccg
tttgttgattcgcaataatctgcatatcaataatagtgcttggggtatttgtgatccgtc
cggacagagcgaactgacattcttcccgctgtatatcggtacaaccaagttgatattggt
tatcggcggcatgcctgatttgaacaaagacgcatttgtaaccttggtcaaagtgctgta
tca--ccgttatggaaaccgctga-------------------------atgaaagaaaa
taaaattatctttaccggtccggtcggagtcggtaaaacaaccgcaatttcagcgttgtc
ggatgaaccgcctgtgcagacggatgcttctgcttccgatatgactttggttcgaaaagg
ttatacgactgtcgcaatggactacggcgtgattcatctggacgaagaagtaaaggttca
cctttacggtacgcctgggcaagagcgttttaactttatgtgggaaattctgagtcaggg
tagcatggggctggtgttgcttttggataatacccgaacaaatcccttgaaagatttgca
gttttttttggaagcatttcgcgagttgttgaaaaaagcc-ccgttggtcgtgggtgtaa
ccaaaatggacatccgttcgctcccgagtgttgacgtctatcagaaatatttggctcaaa
acaatttcaatgtgcc--ggtatttgagattgatgctcgaagagaagatgatgtgaaaca
gttggtaagcgcgatgttgttctcaatcgacccgggcttagaggtataa-----------
------------------------------------------------------------
------------------------------------------------atgaacaaatta
gcccaagccctttccgccgcgctcgacctctgcatagccagcaacgaagtcgccaaagca
ggcgaa--c-ccgtcggcttcctctaccgcgaagcccccgcctttgaaaacgacagcggc
tggcgggttttcagcggcgacgaaaccgacgaatacaccgacaatcccgacaacttcagc
attgtcggcatttccgaaataaccaaaaaccatcccgaaatcaccgccctgctcgcccaa
tccgaagacggcgcatgggaaatca---ccgaagacggcagttttcaggcagttgccgac
tggcagccgaaagaat---------aa---------------------------------
------------------------------------------------------------
------------------------------------------------------------
---------------------------atgt---accactacaaatccgaagccacccag
tttctcgacaaactcatggaagacaatccccaaatggaagcgcagcgtctcaaaaaccgc
catctactctgggacgtagaattaaatccgcaggagcaggcagatttcgaagccgccaaa
gtcgccaaaaaaccctacacctactaccaagactga------------------------
------------------------------------------------atgagca-----
-gcatcgagcaacgcctcgaatacttggaagaagccaacgacgttttgcgtatgcagaac
cacgtcctcgccaccgccctcaaagggcttatccgttcgctgccttccgacatggcaaac
gaagccgtcgaatccatccagcttgcctttgaagacgcactcgccgagctgaactacgaa
gacagcccgcataccgacctttttcacgacgttacctacgcctttttccgcgaaaaagag
cattga------------------------------------------------------
---------------------------------------------atggaaaaaaaattc
ttagacatccttgtctgccccgtaaccaaaggcagactcgaatatcatcaggacaaacag
gaattgtgg-agccgtcaggcgaagcttgcctatccgattcgcgacggcattccctatat
gctggaaaacgaagcgcgcgaattgagtgaagaggaactggcatcatga---------at
g-------------------acgctcca--------------------------------
---------------aaccgaattactgctt---aaaatcagcaacgaagactaccgccg
cctcatcagcgg---caacagcaccgaatttaccgaaggcgaaatccgcctcctgaacga
aatccttgccaaattcgccttcgacc---ccgtacaggcgcaggcattggcacaggccgt
catgcagcaggcacgtttcgatcccgatgcctaccacatcgaca------------gcga
cgacgaagacatcaccggcatctgcccccactgcatcaacccgcccatgccgcccctgcg
cgactacctcgtctggcgcgaaacacgcggat----------------------------
-----------------------aa-----------------------------------
------------------------------------------------------------
------------------------------------------------------------
-----------------------------------------------------atgaaca
attcagtcatcaccgtcatcggcaaagaccgcgtcggcatcgtttacgacgtttccaaaa
ttctggcggaaaatcaaatcaacatcctcaacatcagccagcagttgatggacgatttct
tcactatgattattctggtcgatacctcgaaatgccccaaatcgcgtcaggaagtattgg
gtttgtttgcagaagagagccagaaactcgcgctcgacatccgtatgcagaacgaagaaa
tcttccaagccatgcaccggatttgaatgc------aacaattactgatttctgtattga
gtgatttgaacaatacctcccccgatattaccgcttctgccgtgatttctaccgatggtc
tgccgattgcgaccatgctgccttcccatttgaatgcagaccgcgtcggcgcgatgtcgg
caactttgctggcgttgggcaatcgctccgtacacgaattggcttgcggcgaactggatc
aggtcatggtcaaaggcaaaaccggctatatcttgttgagtcaggcaggtgaaaatgccg
ttttggctttgatggcaagagaaagcg-gcaagctcggtttgattttgctggatgccaaa
cgtgccgcgaagcatattgccgaaattttataa---------------------------
-----------------------------atgaccgaagcggaattttccgactgggcat
tgaaaatctgcctgacc--gggctgattatttttttgggctttatcgtctggaatctggg
caaggaatcgaaagcgggaaaattcggcattgccatcctgtttttggtcttgggtctggg
cgtattcggctttatttttaaagaagtgctgattaaatttattgctttgccctga-----
-atggacgctaactgggctcgctcgctgtttaccgtttgggtattcgtcagctttgtatt
ggtgctttatattgtcttcaaccgacgcaataaaaagaactacgacgatgcggcaaacag
tattttcgacaacgatga---taaagagtcgtctgaaa----------------------
--------------------aagacgggcga-----------------------------
-taa--------------------------------------------------------
----------atgaaactgtacatctacgaccactgcccgttttgcgtgcgcgcgcggat
gattttcggtttgcgcggcatagcggctgaagaaaccgtattggcaaacgacgacgaaga
aacgcccatcaatatgataggcgcgaaacaggttcccattctgcaaaaagaagacggaac
atttatgggcgagagcctcgacatcgtgcgccatatcgacc-------------------
-----aaggtcgtctgaaagaaaccgtccgccccgagattcagacgtggctggacaaggt
cggcgaatacaacaacaaactcgtgcagccgcgcatggtgaaagtcgg------gctgcc
cgagttcgccacatccgaagccgtcaaatatttcaccgacaaaaaagagaaaaacatcgg
cagc---ttcgccgccaatctgaacaaaaccgcgcaatacctgcaacggctgcaagcaga
tttggcagaactggaaacgctgacaaacgacggcagcgaaggcttggacggc---gaaat
cggcatggaagacattctggttttcccgattctgcgcaacctgaccgtcgtgcgcggcgt
tgaatttccgccgaaaatcatggactacctgctgcggatgagcgaagcatccgacgtccc
gctgtatttcgaccgcgcgctttag------------------------------atgca
a------accgttaccatgtacacgggcgcattctgcccctactgcacgatggcaaaaaa
actgctccactcgctgggtgtatccgaa---atcaa------cgaaatccgc-----gtc
gaccgcgcccccgaagcctttgccgaaatgcag---caactttccggtcagcgcagcatt
ccccagatattcatcggcgacacccacgtcggcggctttaccgatttatacggcctgcac
cgcgaaggcaggctggatt-------------ctttactaaacccttaa-----------
-atgaccactattcacgaccaaatcaaagaagtcgttaccacccaccgcgtcgttctgtt
tatgaaaggcacgaagcagtttccgcaatgcggcttctcttcccgcgccgttcagattct
caatgccgcaggctgcgaggattatgtaaccgtcaatgttttggaaaacgacgccgtgcg
ccaaggcatcaaggaatacagcgactgg--cc--gaccattccgcagctttatgtcaacg
gcgaatttgtcggcggttccgacatcctgatggaaatgtacgaagcgggcgagctgcaag
agctgctcaaa---gcc---------tga------------atgaaaatcctgtttatcg
ccgacccgatggcgagtttcaaaacctataaagacacgacttacgcgatgatgcgcgaga
tggcgaagcgcgggtggaagctgtttcatactttgagcaacgagttgtctgtcaaagagg
gttgggttacggcgcaggcagctccgtttgaatttttcggcgcaaaaaacgacgacgatc
atgcatggtttgaagcaggggagaagattcagacgaccttgaaagatttcgatgccgtaa
tcatgcgtactgacccgccgttcgatatgcagtatctttacgctacccagtttctgactt
tggcacagcagcaaggggcgaaagtgttcaacagcggtcaggcgatgcgcgatttcaacg
agaagctggccattttgaatttcgcgcagttcaccgtgccgacgctggttacgacccgtt
ccgccgatgtccgtgcatttttggcggaacacggcgacatcatcgtcaagcctttggacg
gcatgggcggcatgggcattttccgcctgaccgaaaaagacccaaatatcggtagcattc
tggagaccctgatgcagctcgatacgcgcactatcatggcgcaacgctatatccccgaaa
tcgtggacggcgacaaacgcattctgattatcggcggcgaagtcgttccttatgccttgg
cgcggattccgcaaaacggcgaaacacgcggcaatctggcggcgggtgggcgcggtgtgg
cgcaggaattgagcgtgcgcgaccgtgaaatcgccgaaacgcttgctcccgaactcaaac
gtcgtggcattctgctgg--ca---ggcttggacgtcatcg-gcagcaatctgaccgaag
tcaacgttaccagcccgaccggttttcaagaaatcatgaaacagaaaggattcgatgtag
cggcaatgtttgccgatgccgtcgaatcttggtcgaaacgctaa----------------
------------------------------------------------------------
------------------------------------------------------------
------------------------------------------------------------
------------------------------------------------------------
----------------------------------atgacccaagacaaaatcctcatcct
cgacttcggttcgcaagttacccagctcatcgcccgccgcgtgcgcgaagcccatgttta
ctgcgagctgcattccttcgatatgcctttggaagaaatcaaagccttcaaccccaaagg
catcattctttccggcggccccaattccgtttac---gaatccgactatcaggcggatac
cggcattttcgacttgggtatccccgtactcggcatctgctacggcatgcagtttatggc
gtaccacttgggcggcgaagtccaccccggcaaccagcgcgaattcggctacgcacaagt
caaaaccatagacagc---------------gaactgaccgccggcatccgcgacga---
---------cgcgcccaacaccttggacgtatggatgagccacggcgacaaagtgtctaa
actgcccgacggcttcatcgtcatcggcgacaccccgtcctgcccgattgccatgatgga
aaacgccgacaaacaattctacggcatccagttccaccccgaagttacccacaccaaaca
gggcagagcattgctcaaccgctttgtcttggacatctgcggcgcgcaaccaagctggac
catgcccaactacatcgacgaagccgtcgccaaaatccgcgaacaggtcggcagcgacga
agtgattctgggcctctccggcggcgttgactcctccgtcgccgccgcgctgatccaccg
cgccatcggcgaccagctcacctgcgtcttcgtcgatcacggtttgttgcgccaaaacga
aggcaaaatggtgatggatatgtttgcccgcaatttgggcgtgcgcgtcatccacgtcga
tgccgaagaacaattcatggcgaagctcgcaggcgttaccgaccccgagaaaaaacgcaa
aatcatcggcgcggaatttatcgaagtattcgacgccgaagagaaaaagctcaccaacgc
caaatggctggcgcaaggcacgatttaccccgacgtaatcgaatccgccggtgcgaaaac
caaaaaagcccatgccatcaaatcccaccacaacgtcggcggcctgcccgaaaacatgaa
gctcaagctgctcgagcctctgcgcgacctgtttaaagacgaagtgcgcgagctgggcgt
cgccttgggactgccgcgcgaaatggtgtaccgccatcccttccccggccccggcttggg
cgtgcgcatcttgggcgaagtgaaaaaagaatacgccgaccttttgcgtcaggcggacga
tattttcattcaggaactgcgcaacacgaccgacgaaaa---cggcacgtcctggtacga
cctgaccagccaggcattcgccgtcttcctgcccgtcaaatccgtcggcgtaatgggcga
cggacgcacatacgattacgtcgtcgccctgcgcgccgtcgttaccagcgacttcatgac
cgcacactgggcagagctgccctattcattgttgggacgcgtctccaaccgcatcatcaa
cgaagtcaaaggaatcaaccgcgtggtgtatgatgtgagcggcaaaccgcctgccacgat
tgaatgggaataa---atgca---acttaccgccgtcggactcaaccaccaaaccgcacc
cctgagcatacgcgaaaagctggcatttgccgccgcaagcctgcccgatgccgtccgtgc
gctggcacaaagtcccgccgccgaagaagccgtcatcctctccacctgcaaccgcaccga
actctactgcgtcgg---cgatgccgagcgcatcattgaatggctctcgcaataccacag
cctgcccgtcgaagaaatccgcccctatctttacacactcgacaaccaagaaaccatccg
ccacgccttccgcgttgcctgcggcttggattccatggttttgggcgaaccgcaaatcct
cgggcaaatcaaagacgccgtccgcatcgcgcaagagcaagaaagcatacagtcccagct
taacgcactgttccaacacactttttcagtcgccaaagaaatccgcaccgacaccgccgt
cggcgaaaactccgtctcgatggcatcagcctccgtcaaaatggcagagcagattttccc
cgacattgccgacttaaacgtcctcttcatcggcgctggcgaaatgatcgaattggttgc
cacctatttcgccgccaaaaatcccaaactgatgaccgtcgccaaccgtaccctaccgcg
cgcgcaggaattgtgcgacaaactcggcatcaacgccgaaccgcgcctgctcactgaatt
acccgaaatccttcacgaatacgacgtcgtcgtctcctccaccgccagccagctgcccct
cgtcggcaaaggcatggtcgagcgcgccttgaaacagcgccacaacatgcccg-------
-----------------------tcttcctgctcgacctggcagtcccacgcgacatcga
acccgaagtcggcgaccttgaggacgcctatctctatacggttgacgacatgatggacat
tgtccaaagcggcaaagagtcccgccaaaaagccgccgccgccgccgaagcaatggttga
agaaaaagtcggcgaatttctccgccgccaaaaaagccgccaaagcgtcccgcttatccg
tgcactgcgcgacgaaggagaacgcgcccgccgccaagtcctcgaaaacgccatgaaaca
attggcaaaaggcgcatccgccgaagaagtcctcgaacgtctctccattcaactgaccaa
caaactgctccattctcccacgcaaaccctgaataaa---gcaggctcctccgacaacgg
gctcgtagaagcggttgcacagatttatcacttggacaaaaacgattaa-----------
-------------ttgcctttcaaacaccgcaaaggtcgtctgaaatctgttttgaatcc
ctatagcggattggtaaaaatcagccaaggcaatgccgtactgtttttgttgacccgctg
tctgatttgtttg--tcggcacactgttttcccaaagccgacccgtcccgaaagccccac
atgactccattgaaaaacgacaccttcctccgcgccctgctcaaacagcccgtcgaatat
acgcccatctggatgatgcggcaggcggggcgttacctgcccgaatacaaagccacccgc
gcgcaggcaggcagctttctcgatttgtgcaaaaacaccgaattggcgaccgaagtaacc
atccagcctttggagcgtttcgatttggatgcggcgattctgttctccgacatcctgacc
gttcccgatgccatgggcttggggctgtactttgccgaaggcgaaggt---ccgaaattc
gaacgcgccctgcaacacgaagccgacatcgccaagctggaagtgcctgatatg---gcg
aagctgcaatacgttttcgatgccgtcgcctccatccgcaaagccttggacgg--acgcg
tgccgctcatcggcttctccggcagccccttcacg-ctggcttgctacatggtcgaaggc
ggcagcagcaaagaattccgcaccatcaaaaccatgatgtattcccgccccgatttgctg
cacaaaatcttggatgccaatgcccaagccgttaccgcctatctcaacgcccaaatcgac
gcgggcgcacaggcagtgcagatattcgatacatggggcggtgtattgagcgatgccgcg
ttccaagaattcagcctcaaatacatccgccaaatcattgccggactcaaacgcgaaaac
gaaggcagacgcgttcccgtcatcgtttttgccaaaggcggcggtttgtggctggaaagc
atggcagaaatcggcgcggatgccttgggcttggactggacctgcaatatcggcgaagcc
cgccgccgcgtcggagaaaaagtcgccctgcaaggcaacttcgacccgtttgccctgttc
ggcacacccgaagccatccgcacagaagtcgtgcgcatcctta--acggctacggacacg
gcagcgg--ccatgtgttcaacctcgggcacggcatcaaccagca--cgccgaccccgaa
cacgccaaaatcctcgtcgataccgtccacgaattgtcgcagaaatatcatt---cctga
-----------------------------------atgaagataataccaattctaaata
ataacaatagaaa---caa---------tgacaaacctgagttcgaccgcgagctcatcg
cctctcttccgtccagcg-gcccgcgctatacttcctaccccaccgccgaccgttttcat
gaaggttttcaggaagccgaatacatccgcgcgctgggtctgcgcagcatgggggcttta
aac---aagcccctttcgctttacatccacatccctttttgcaataccatctgctattac
tgcggctgcaacaaaatcatcaccaaagacaaaagccgtgccgatgcctacattgaatac
ctcgaaaaggaaatggagctgctcgccccgcatttgggtggaaggcacaggcttgcccaa
ctgcacttcggcggcggcacgcccacttttctgagcgacgaccaaatcgaacgcgttttc
cgtatgatacgcaaacatttcgagctcgttcccggcggcgaatactccatcgaaatcgac
ccgcgcaaggtcagccgcgacaccgtgctgatgctgggcgctttgggtttcaaccgcatg
agcgtcggcattcaggattttgaccctaaagtgcaggcggcggtcaaccgcattcaaagt
tacgaagaaaccaaagaagtcatcgatgccgcccgcgaagccgggttcaaatccgtcagc
gtcgatttgatttacgg--attgccgcaccaaagcgcggagagcatcaaagccaccatag
acaccgttttgtc---gctcgaccccgaccgcctcgccctctaccactacgcccacctgc
cgcatattttcaagccgcagcgccgcatcgataccgaagccgttcccgacagcgaagaaa
aactcgatatgctgcaatactgcgtccaaaacctgaccgaacgcggctacgtctttatcg
gcatggaccatttcgccaagcccgacgacgaattgtccgtcgcgctcaaagaaggctttc
tccagcgcaacttccaaggctattcgacttatgccgactgcgatttggttgccttgggtg
tttcttccatcggcaaaatcggcagtacttattcccaaaacgaacgggacattgatgcct
actatgccgccatcgatgcgggcaggctgcccattatgcgcggctaccagctcaatcagg
acgaccttttgcgccgcaacatcattcaggatttgatgtgccgcttttcgctcgactacc
ggatttac----------------------------------------------------
------------------------------------------------------------
--------------------gaaagcgtattcggcattccgttcgaccgctatttcaaag
acgaactcgccgacctcgcgcagcttgc-cgcgctcggactcgtccgtctccagc-----
-cgcacgggttgaccgttaccccgaaagggcgtttcctgatacgcaacatcgccatggtg
tttgactaccatctgcgccacagggaaaccaaagc---------------ccaatattcc
caaactgtgtaa---atgacagctaaaggacaaatgttacaagatccttttttgaatgcg
ttgcgtaaagagcacgtacccgtatcgatttacctggtcaacggcatcaagctgcaaggt
caggtcgagtcgttcgaccaatacgtcgtgctgctgcgtaatacttccgtaacccaaatg
gtttacaaacacgcaatttcgaccatcgttcc--tgcccgcgccgtgagcctg---caac
acgagaacaa---accccaagcc------------gca---------------gcaccgg
ttcaggtcgaaaccaactc---------------gcaatccgccgaataa----------
------------------------------------------------------------
------------------------------------------------------------
---------atggacaattgtattttctgcaaaattgccgccgccgaaattccggcgcaa
accgtctatgaagacgacgaaatgctctgtttcaaagacatccgccctgccgcacccgtg
catctgctgctgattccgaaaatccatttcgattcgctggcgcacgccgcgcccgaacac
caaacccttttgggcaaaatgatgctgaaagtcccccaaatcgccgaagcggcaggcttg
accgacggcttcaaaaccctcatcaacacaggcaaaggcggcggacaggaagtcttccac
ctgcatatccacatcatgggt-acgcctgcttaa--------------------------
------------------------------atg------atgaacgaaaacctgctgaac
caagtcaaattcgacgaaaaaggactcgtctgcgccatcgcgcaagattggcagacccgc
cgcgtgctgatggtggcatggatgaatgccgaagccctgcagaaaaccgccgaaaccggt
ttcgcccactactacagccgctcgcgccaaaagcagtggatgaagggcgaagaatcggga
catacccaaaaagtacacgagttgcgcctcgactgcgacggggac-gccgttgtaatgct
tatcgaacaaaacggcggcatcgcctgccataccggacgcgaaagctgtttctaccgtgt
ttggtg---cgacggcgcgtggcagacggtcgatgccgtgctgaaagacgaagaagccat
ttacggacgcacacacc------------------cctga------------atggcgca
ggcaaatatcgagcagct------cgacgccgccgcg---ccgctcgccccgctctacct
tatccacggcgaagaagacctgctgcgtatcgaagcgctcgacaccctgcgcgccgccgc
caagaaacagggctatctcaaccgagaagtctatacggttgac---aatagtttcgattg
gaacgaacttctgcagagcgcgggcagcgcggggctgtttgccgatttgaagctgctgga
aatccacattcccaacggcaagcccggcaaagccggcggcgacgcgctgcaagcctttgc
cgcccgcctgcccgaagatacggtaacgctggttctgctgcccaagctcgaaaaggcgca
aatccagtccaaatggtttgccgcgcttgccgccgaaggcgtcgtgctggaagcgcgtgc
cgtatccgcgcaagccctgccgcagtggataaaaggtcgtctgaaaaaacacgggctgga
catcgaagccgacgcgctcgccctgtttgccgaacgcgtcgaaggcaatctgttcgccgc
gcggcaggaaatcgacaagctcgccctgctgcacccggaaaaccataccgtcaacattgc
cgatgccgaagccgccgttgccaacgttgcccgtttcgatgtgttccagctgtccggcgc
atggatgaagggcgatgcccgacgcgtcgtgcgcctgttggacggtttggaagaagaggg
cgaagag-cccgtcctgcttttatgggcgcttgccgaagacatccgaacccttatccggc
tgaccgccgcgctcaagcaggggcagagcgtccaagccgtccgcaacagcctgcggctgt
ggggcgacaagcagacgctcgcgcccatcgcggtcaaacgcctgtccgccgcccgcctcg
tcgatgcgctcaaaacctgcgccaaaatcgaccgcatcatcaaaggtgcggaagaaggcg
atgcctggtcggaattcaaacagttggtaacgggactgg------cggtt------tag-
------------------------------------------------------------
------------------------------------------------------------
atgatttatccgtggcatcaagaccagtggcggcagcttgccgcgcattgggaaaaccgt
ccaaacgcctggctgtttaccggcagggaaaacaccggcaagacggcgtttgcgcggttt
gcggcgcaggctttgctgtgcgagtcgcca---------------------aaagcagac
catcagccctgcggcgcgtgcgcttcctgccatctgtttttgcagaacacgcatcccgat
ttttacgagctgacgcccgaaatgcccgaagagggcgcc---------------gtcggg
cgcaaactgcttcagattaaaatcgacgcggtgcgcgacattgtggacaacatctatctg
acggcggtgcgcggcggtttgcgcgtcgtcttggtgcatcctgccgagagcatgaacgtg
caggcggcaaacgggctgctcaaggttttggaagagccgccgcaacacgtcgtttttctc
ttggttaccaatgcgcgcgacaaactgctgccgaccatcaaaagccgctgccgtcagatg
gtgctgcccgcgccgtcgcacggagaagcattggcgtatctgcgtg---------aaaaa
ggcgtggac-gatgc-cgaatcgctgctcgccttccacagcggcgcgcccctgtttgccc
atacgcccgaaaccgacggtttgcgcgaagagctgctcgagctgctcgccgccccgcgcc
tgcttgccattctcgactacgccgccgggttcgacagacacaagctgccgctggcagtct
ttatcgattggatgcagaaatggctgctcgatgtcggcttggcgcaacagcacatgccgc
cgctttattatcccgaccgcgccgagtccctgttgcagacagcttcccagactgacctgc
tgcaacttttc-------gcactgacggcacgcatcaacgcgctcgccccttacggatac
cacaccttgagtgttaaaatgcagcttgagtatctgctgaccgaatatctcggatttt--
-----------------ggcaaaacaaatcatcagacaaggtaaaaaaacatggt-taaa
tgaacctgaaaatcaccggtctgaatatcgacgttaccgaggcaatcaaaaactacgttt
ccgacaaactggaacgcatcaaccgcca---cgctgccggcatcatctccgtcgccatca
cccttt---cggtagaaaaagtcaa--ccaaaaag---ccgaagccgacgtccaccttgc
cg-gcaaagacctccacgtcgaagccgtcgaac------aggacatgtacgccgccatcg
acgttttgatggacaagctcgaccgcgccgtcctcaaacacaaagaaaaaagcggc----
--gatgtccgcagcag---caaacctgccgc-----------------------------
----------------------agaataa------------atgccgagcatatccgtcc
gccgcctgttttccgacaaccaacacaagctccaactggcatggg---ttgc-cggcaat
tccggcgcggacaaccgcatcggtgtcgaagcggacaagcccgttttggcacttgtcggt
catctgaatttcatccatcccaaccaaatccaagtcgtcggcgttgccgaagccgaatat
ctcaaacgtctggaatcgg-----------------------------------------
-------------------------------gcgagttga---------attacgatttc
ggcgaactgttcgacattcccatgtcgctggtcattgttgccaacggtctggcggtttcg
tccaagctgcgcgactactgccataccaacgacatcccgcttttgacctccaaactcgaa
agcccgtatctgatggacgtgctgcggatttacctccagcgcacgctcgcggcatccatc
gtcaaacacggtgtttttctcgacgtattcgaagtcggcgtcctgattaccggacattcc
ggcttgggtaaaagcgaattggcattggaactgatttcgcgc-gg--acacagcctgatt
gccgatgatgcggttgagttgttccgcaccggtcccgaaatgctcgaagggcgctgcccg
cccatgctgcgcgattttctcgaagtgcgcggtctgggcattctcaacatccgccacatc
ttcggcgaaacctccatccgcccgaaaaaaatcctccagctcatcatcaatcttgtcccc
gctgacgacgaatacatgaagcagttggaccgtctgagcatacggacggaaaccgaatcc
attcttaacgtcagcgtccgttccgtaaccctgccggttgccgtcggacgcaaccttgcc
gtcttggtcgaagcggcagtgcgcaactacatcctccagcttcgcggcaaagacagcacc
aaagaattcctcgaacgccatcaaacacaactcaaagaaa------------acgaacaa
aac-catgagaatcgtcctgattag-----------------------------------
------------------------------------------------------------
-------------------------------------------------atgactgattt
gactggcaaacgccttgaaacccaagccatgctcgaccgtgccgagcttttgttcgacga
agcgcagtgccgcgccgctttggagcgcgtcgctgcggaaattacccgcgatttgggcgg
cgagtatccgctgctgctgcctgtgatgggcggggcggtggtgtttacggggcagttgct
gccgctgctgcgtttcccgctggattttgattatgtccatgtttcccgttacggcgacaa
gctggctggcgggg---cgttcaactggaaacgtatgcccgaccccgagcagattaaggg
tcgccatgtggtcgtgttggacgatattttggacgaagggcatacgatggcggcgattca
gtccaaacttttggaaatgggcgcggcgagctgccgtgcggctgtgtttgccaacaagct
gattgataaggaaaaa-cc--gaccaaggcggattatgtcggtttggatgttcccaaccg
ctatgtgttcggctacggcatggacgcggcgggctgttggcgcaatttgggcgagattta
tgcgttgaaccaaaactag-----------------------------------------
------------------------------------------------------------
------------------------------------------------------------
-----------------------------------------------------------a
tgaaa---------aacgaccacgacaatactgcgatgcggctcgacaagtggctctggg
cggcacgctttttcaagacccgcgcgctggctcagaagcatatcgaattgggcagggttc
aggtcaacggtgcgaaagtgaaaaacagcaaaaatatttccgccggcgacaccatagacc
tgacgctcaattccctgccctacaaaatcaaagtgttggcactcaaccaccaacgccgcc
ccgcgcccgaagcgcgcctgctctatcaagaagacatgaaaaccgccgccgaacgggaag
cgcagaagcagcttgaccaggcaagccgcatcagtgccgcctatcccgacggacgtccga
ccaagcgcgaccgccgacagctcgaccgcatgaagcgggacagttggtaa----------
------------------------------------------------------------
------------------------------------------------------------
------------------------------------------------------------
------------------------------------------------------------
------------------------------------------------------------
------------------------------------------------------------
---------gtgaacaagtctgaattgatcgaagcaattgctcaagaagccggtatttcc
aaagctgccgcccaaaaagctctggacgctactaccaatgctgtaaccaacgctctgaaa
caaggcgacaccgtaactttggtcggtttcggtactttctatgttggcgaacgtgcagaa
cgtcaagg-tcgtaaccccaaaaccg--gcgagcctttgactatcgctgccgctaaaacc
ccgaaattccgtgcaggtaaagcattgaaagatgcactg---------------------
---------------------------------taa------------------------
------------------------------------------------------------
------------atgctgactccccaacaagtcaaatcgctgattgaaggcgttgccaag
tgcgaacacgtcgaagtcgaaggcgacggaca---ccattttttcgccgtcatcgtctca
tccgaatttgaaggcaaagcacgtctggcgcgccaccgcctgattaaggacggattgaag
gcgcagcttgccagcaacgaattgcacgcgctgtcgatttccgtcgccgccacgcctgcg
gaatgggcggcaaaacagcagtaa------atgacactaactaaagcagaactggccgat
attttggtagataaagtcagcaatgtaaccaaaaacgatgccaaagaaatcgtcgaactc
ttttttgaagaaatccgcagcactctggcacgaggcgaagaaatcaagatttcgggcttc
ggcaattttcaattgcgcgacaaaccccaacgtccgg--gacgcaatcccaaaa--cagg
cgaagaagtgccgattaccgcacgccgcgtggttactttccatgccagccaaaagcttaa
aggtatggtggagcattactatgacaaacaacgttaa-----------------------
------------------------------------------------------------
------------------------------------------------------------
------------------------------------------------------------
------------------------------------------------------------
-----------------------------atgacgaagtctgaattaatggttcgtctgg
ctgaagtatttgccgagaaaaac---ggtaatcaattgttggcaaaagatgtcgaataca
gcgtaaaggttttggttgataccatgacccgctcgctggctcgcggtcagcgtattgaaa
tccgcggtttcggaagcttcgacctgaaccaccgtcctgcccgcatcggacgcaatccca
aaactg-gcgagcgcgtggaagtgcctgaaaaacacgttccgcacttcaaaccgggtaag
gaattgcgtgaacgagtggacttggctctgcaagaaagtgccaa---------ataa---
------------------------------------------------------------
---------------------atg------------------------------aacgaa
cgtccatcttattccgactaccttatccgcatcctcaccgcctccgtttacgacgttgcc
gttgaaacgccgctcgaacc-cgcccgcgctttatcgggtcgtctgaacaacgacatcct
gctcaaacgcgaagacctgcaacccgtgttctccttcaaaatccgcggcgcatacaacaa
aatggcgaagctgcccaaagaagcccttgcccgcggcgtcattgccgccagcgcaggcaa
ccacgcccaaggcgtcgccctttccgcccaacgtctgggctgccgcgccgtcatcgtcat
gcccgaaaccacgccgcaaatcaaaatcgacgccgtcaaaagcaggggcggcgaagtcgt
cctcaaaggcgtgtcctacaacgacgcctacgaccatgcagtcgaaatggcgcaaaaaga
aaacctgacctatatcgccccctttgacgaccccgacgtcattgccggacaaggcacggt
cggcatggaaatcgttcgccagcggcccgacggcatccacgccgtcttcgtccccatcgg
cggcggcggacttgcggcaggcgttgccgcctttatcaaacaggtccgccccaatatcaa
agtattcggcgtgcagaccaacgactcctgctgtatgaaactgtcggtcgaagccggaaa
agtcgtccatctcaaagacgtcgggctgttttccgacggcacggcggtcaaagtcgtcgg
cgaagaaaccttccgcctctgccgcgaccttttggacggcatcatcaccgtcgataccga
tgccgtttgcggtgccatcaaagacatcttcgacgacacccgcagcatcaccgaacctgc
cggcgcgctcgcccttgccggactgaaagcctatatcgcccgcaacggcatccaaaacca
aaccctcgtcgccgttaccagcggcgccaatatgaatttccaccgcctgcgccacgtctc
cgaacgcagcgaattgggagaaggcaacgaaggcatcttcgccgtaaccatacccgaaga
gcgcggcagcttcctcaaattcgtcaacatcttaggcagccgcaacatcaccgaattcaa
ctaccggtacggcaacgacgaaaaagcccacatctttgtcggactgcaaaccgcaggctc
gcaagacctcgccgtcatcagccgccaattggaagaagcaggactgcccaatgttgacct
gaccgacgacgaaatctccaaaatccacatccgctacatggtcggcgg--gcgcaccgat
aaagtcgggcgcgaaagactcgtcagcttcgaattccccgaacgccccggcgcactcgcc
cgctttctcaaccatatgcagggcggctggaacatcaccctcttccactaccgcaaccat
ggcgcagactacg--g--acgcatcctcgtcggcatcgacgttccgcccgaagacgacca
agccttcgccgacttcctcgaaagcctgggctacatctatcaggacgaaacccaaaacgc
cgcctaccggcttttccttgcctga-----------------------------------
---------------------------atgcgacatatcttatctgttctgatcgaaaac
gaatcgggcgcgatgagccgcgtcgtcggacttttctccgcgcgcgactacaatatcgac
tcgctggcggttgccccgaccgaggacaaaaccctgtcccgcatgaccatcgttacccac
ggcgacgaaaacgttatcgaacaaatcaccaaacagctcaacaagctcatcgaggtggtc
aaagtggtcgatttgaacgaaagccgcttcgtcgaacgcgaactcatgctggtcaaagtc
cgcgccgtcggcaaagaccgggacgaattcctgcgcctgacggaaatctaccgcggcagc
gtcatcgacgtaaccgaccgcagctataccatcgaaatcaccggctcgaccgacaaactc
gactcctttctcgaaaccgtcggacgcgcacagattttggaaaccgtacgcacaggcgcg
gcaggcatcggccgcggcgagcgtattttgaaaatttaa---------------------
------------------------------------------------------------
------------------------------------------------------------
------------------------------------------------------------
---------atggctgaggagcaggacgtcgatttggtagaaatttcccctactgccaag
ccgcctgtatgcaagctgatggattacggcaagtacaaataccagcaagccaaaaaacgc
gacgaagccaagaaaaaccaaaagcaggtgcagattaaggaaatcaaattccgtccgggt
acggacgaaggcgactaccaaatcaaaatgcgaaacatcaaccgtttcttggctgatggc
gataaggttaaagtaaccctccgtttccgagggcgcgaaatggcgcaccagcagctcggt
gcgcaattgttggaacgcgtcagagaagagctggcggaagtagcgcaaattgaatccttc
ccgaaaatggaagggcgccagatggtgatgatgattgcgccgaagaaaaa---------a
taa---------------------------------------------------------
------------------------------------------------------------
------------------------------------------------------------
------------------------------------------------------------
------------------------------------------------------------
------------------------------------------------------------
------------------------------------------------------------
------------------------------------------------------------
------------------------------------------------------------
------------------------------------------------------------
------------------------------------------------------------
---------------------------------------------------atgattacc
ctcaccgaaaacgcagcaaaacatatcaacaactacatcaccaaacgcggcaaaggattg
ggcgtacgtctcggcgtcaaaaccagcggctgctcgggcatggcatacaatctcgaattt
gtcgatgaagc---caatgccgaagacctgattttcgaaggctacggcgcacgcatctat
atcgacccgaaaagcctcgtttatctggacggcacccaagtcgattacaccaaagaaggt
ttgcaggaaggtttcaaattcgaaaaccccaatgtcaaagactcatgcggctgcggcgaa
agttttcacgtctga---------------------atgagactgaccaccaaagggcgt
ttcgccgttaccgccatgatcgatttggcaatgaacgcgcaaaccggcgc--cgtcaaac
tgagcgccatcagcgaacgccaaagcatatcgctctcctatctcgaacaactgttcagca
aactgcgccgcgccgggctggtcgaaagcctgcgcggac-ccggcggcggctacatcctt
gccgcgcctgccggagaaatcaacatcgcccaaatcatcgaagcggcagaagaccggctg
gacgccacccaatgcagcagcaaagccgactgccaccacggcgcaccctgcctgacccac
gacttgtgggaaaatctgaacaaaaccatcaacgactacctaagcagcgtaaccctgcaa
aacatcatcgaacagaaaaaca---gcggcgacg------gca---gcaaagtcgtccgg
ttcacacatatccat---------------------------------------------
taa---atgaaatggaccgacacccaacgcatcgccgaagaactctacgacctgcacggc
gacagtatcgacccgaaaaccgtgcgctttacccaattgcgcgatttgattttggcactg
cccgatttcgacgacgatcccgcccgctgcggcgagcgcatactcgaagccgtgcagcag
gcatggatagacgaagcggaataattgaatccggcgaatga---aaaaaac---gaattg
aaaacatggcagcagaaagcccaggcgcagactgaaattttgctggagcgatacctgccg
tctgaaaaccaagtaccgcacaccctgcacgaagccatgcactacgttaccctcggcggc
ggcaaacggctgcgcccccttttggtgcttgccgcatccgaattgggcgaagccgacccg
actgccgtcgggcaggcaatggcggcaatcgaaatggtgcacgtctattcattggttcac
gacgatatgcccgcaatggacaacgacagcctgcggcgcggcaaaccgacctgccacgtc
aaatacgacgaagccaccgcccttctggtcggcgatgccctgcaaacccaagccttcgac
gtcttgagccgccc---gagcggactgcctgccgagcggcaaatcgccatgctgtccgca
ctggcaaaagcatcgggcagcctcggcatggcgggcggacaggcaatcgaccttgccaat
gtcggcaaaaccatgaatcaggcgcaattggaacagatgcacagcctcaaaaccggcgcc
ctcatccgcgcatccgtcgccttgggcgcgctcgcctgccccgatttgaatgcggacgac
atcgccgttttggacaattacgccgccaaactggg-cttggcgttccaagtgatcgacga
cgtattggactgcgaagccgacaccgccaccttgggcaaaaccgcc-ggcaaagacacgg
acaacgacaaaccgacctatgtcggactgatgggtctgcaagctgcccgcgcctatgccg
aaaccctcaccgccgaagccgccgccctgctcgaacccttcggctccaaagcc-ctgcat
ctgaaactgttggcacaattcgttaccgcacggaaaaattaa------------------
------------------------------------------------------------
------------------------------------------------------------
-----------atgag---gcgcaatatcgccctgatacccgcagcgggcgtcgggctgc
gctttggtgcgggcaagcccaaacaatatacggaaatacacggcaaaaccgttttggaac
atactgtcgccattttcgggcagcatccg-ctcatcgacctgaccgtcgtcatcgtttca
cc-cgacgatgcctttatcgacagtat------------ttttcagacgaccccttc---
------------------acaaaccatcatcttcaaaaccggcggcagcacccgcgccga
aaccgtccgcaacggcatacagacccttctcgcccaaggcattgccggcgaggacaacaa
tata-ctggttcacgacgccgcccgctgctgcctgccgccggacgcgctttcccgcctga
ttgagacagcaggcagc------aaacccgaaggcggcatactcg--cccttcccgtcgc
cgatacggtcaagcgttccga---cgaaaacggcgaaattcgggaaactgttccgcgttc
acatctttggctggcgcaaacgcctcagctttttaaagccggtttactcaagcgcgcact
gtcttcgtccgacttggacggcatcaccgacgaagcatccgccgtcgaacggctgggcat
ccgccccttattgatacagggcgacatccgcaatctcaaactgaccctgccgcaagacga
aatcatggtgaacctgcttttgcagcagcactaa--------------------------
-----------------------------------------atgacccccgataccgccc
aagccttccccgcccccgccaaactcaatctcgacttacggattaccggcagacgggacg
acggctaccacaacctcgaaagcatcttctgtctgattgatttgtgcgacacggtttacc
tgaaaccccg---ttccgacggcagcatcatcctgcacaaccccgccgacggcatcgcac
ccgaacaggacctgacctaccgcgccgcaaaactgctgcaacagcacgccgactcgc---
---------agcagggcgtagaaatccggctgaacaaaaaaatccccaccggcgcc-ggg
ctgggcggcggcagctccgacgccgccaccgtcctgaccgtattaaaccgatggtggcaa
tgcaatctgccgcacccgcaactcatcgaactcggcgcaggtctaggcgcagacatcccc
tttttcctgttcggcagaaacgccttcgccagaggcataggcgaaaagctcattccgata
gaaataccgaaacaatggtatgtcatcatcaaacccgacgtgcatatttccaccgc----
-----cgaaattttctcacacaggaacttgacacgaaattccaaaccaagcataatgccg
actttccaaactctacagcccttccgaaacgatatgcaggctgttgtttttcaggaatat
cccgaagtttggaaagcctacttggaattgtccgaatatggtt---ccgcgctgatgacc
ggctccggagcatgcgtatttctcgcaacagacaatcgtaaacaggcagaaaatatatac
cgacaagtttcaaaaacgtttg---aagcctatttagccaagggtctggatacccatccg
ctgtttcaaacggtttga------------------------------atgaacatccgc
atcggacaaggctacgatgtccaccaattggtcgaaaaccgcgatttgatactcggcggc
gtcaaaattccgtttgaaaaaggactgctcggacactccgatgccgacgcacttttgcac
gcagttaccgacgcgctgctcggtgccgcaggcttgggcgacatcggcagccacttccct
gataccgcctccgagttcaaagatgccgacagccgggtccttttgcgtgccgcctaccaa
agcgtgcaggcagcaggctggcgcgtcgt--gaacgtcgataccaccatcatcgcccaga
agcccaagctcgccccgcatattcccgccatgcgcgccaatattgccgccgatttaggtc
tgcccgaaaactgcgtcaacatcaaaggcaaaaccaacgaaaaactcggctacctcggac
gcatggaaggcatagaggcgcaggcggcggttttgctgcaaaaggcgtga----------
--------------------------------------atgaacacacc---caaacgcc
gtcagacacatcaagtacacatcgaccacatcacggtcggttcagacgcgcctgtcgttg
tccagtccatgaccaacaccgacaccgcagacgccgccgccaccgcgcaacagattaaag
aattgagcgatgccggctccgaaatggtacggattaccgtcaacagccccgaagccgcct
cgaaagttgccgaaatccgcagccgcttggacgacatgggctacgccacaccgattatcg
gcgacttccacttcaacggcgaacgcctgctggcagaattccccgactgcggcaaagccc
tgtccaaataccgcatcaatcccggcaatgtcggcaaaggcgcaaaaggcgacgaaaaat
tcgcctttatgatccgcacagccgccgaaaacggcaaagccgtccgcatcggcgtcaact
ggggttcgctcgaccaaagcctcgccaaacgcatgatggatgccaacctcgcttccgcca
cgcccaagccgcccgaagaagtcatgaaggaagcactgattgtttccgcgctcgaatccg
cagaaaaagccgtcaatctcggtttgcccgaagacaaaatcattctttcctgcaaagtca
gctctgttcaagacctgattcaggtttaccgcgaactcggcagccgttgccgttatccgc
ttcatttggggctgacagaagccggcatgggcagcaaaggcatcgtcgcctccaccgccg
ccctgtccgtcctgctgcaagaaggcataggcgacaccatccgcatttcgctcacccctg
aacccggcagcccgcgcacccaagaagtcgtcgtcggacaggaaatcctgcaaaccatgg
ggctgcgctcctttacccccatggttacagcctgcccgggctgcgg--acgcaccaccag
caccgttttccaagaactcgcccaagacgtccaaaactacctgcgccagaaaatgactgt
ctggcgtaccgtttacccgggcgtcgaatccctcaacgtcgccgtcatgggctgcgtcgt
taacgga--ccgggcgaaagcaaactcg--ccgacatcggcatcagcctgcccggtaccg
gcgaaacccccgtcgctccggtttatgtggacggtcagcgaaaagttaccctcaaaggcg
acaacatcgcgcaagaatttctcgaaattgtcgaggaatacgtcaaagacaactacagcg
aaggtggcgccaaacgaaacgc------aaaccgcgtgattccgatccagtctgcttga-
------------------------------------------------------------
-----atgacccaaaaa---accatcctccttgccaacccgcgcggattctgcgccggtg
tcgatcgcgccatcagcatcgtcgagcgcgcactggaagaattcggcgcgcccgtttacg
tccgccacgaagtcgtccacaacaaattcgttgttgacaacctgcgcgaaaaaggcgcag
ttttcatcgaagagctggatgaagtgccgcaaggtgcgattctcatctattccgcccacg
gcgtgtccaaagccgtccagcaggaagccgccgaccgcggttttcgcgtattcgacgcca
cctgtccgctcgtaaccaaagtccacaaagaagtcgcccgcctcgatgcccaagactgcg
aaatcatcatgatcggacacaaaggccatgtcgaagtcgaaggcacgatgggacaactcc
cgcccggcagaatgctt-ctggtcgaaaccgtcgccgacgttgccaaactcgaagtcaaa
aatcccgacaaacttgcctacgtcagccaaaccaccctgtccgtcgatgaaaccaaagac
atcatcgccgccctgaacgtgcgtttccccaatatccgcaacccccacaaagaagacatc
tgctacgccaccaccaaccgccaaaccgccgtcaaagagcttgccgaacaatgcgacatc
gtcatcgtcgtcggctcgcccaactcctccaacagcaaccgcctgcgcgaagttgccgcc
ctgcgcggcgtcgatgcctatatggtggacaacgcgggctacctcgacccgaaatggttt
gaaggcaaacacaaagtcggcgtaaccgcaggcgcctccgcccccgaagtcctcgtcaaa
gaagttctgcagaccatacagcaat---gggggcacgaaaccatacgcgaaggcgaaggc
gcagaagagagcatcgtctttgtcctccccaaagaattgcggcgcgaaggcgaaaacaaa
caagtcctgaacaaaggctgaatga------------------------------agagc
agtacgcagaccattttggaacacagcgaagttccgaggcatatcgccgtgattatggac
ggcaacggccgctgggcgaaaaagcgttttctgccccgtgtaatggggcacaaacgcggc
ttggatgcgctggaaaatatggtgaagcattgtgc-ggaactcggtgtgcagtatctgac
cgtgtttgccttttcgaccgaaaactggcgacgccccgaggacgaagtttcgttcctgat
ggggctgtttttgcaggctttgcagaaacaggtcagacgcctgcacgaaaacaatatgcg
cctgaaggtgttgggcagccgcgaacgtttcaaca--ggcagattttggacggcatcgag
gcggcagaagccttgaccgccggcaataccggtctgactttgagtattgcggcagattac
ggcggacgctgggatattctgcaggcggccaaccggttgattgccgagggtgtttcggaa
atcaccgaagatacgctggcaaaatacctgatgctgggcgacgcgcccgagccggatttg
tttatccgtaccggcggcgagacgcgtatcagcaacttcctgctttggcagatggcgtat
gccgagctttatttcaccgatattctgtggcctgattttgacgataaggctttgaacgat
gccgttgcttcgttccaaaaacgcgaacgccgtttcg-gccgcacttccgaacagcttcc
gattgagcagcaaagaggttga--------------------------------------
------------------------------------------------------------
----------------------atgcaaact---------------------------tt
agaccc---cgaactgcaacggcgcgcggcgcacgtcaaactgctgatactggatgtgga
cggcgtactgaccgacgggcgcatcttcatccgcgacgacggcgaagaaatcaaatcgtt
ccacacgctggacgggcacggtctgaaaatgcttcaggcaagcggggtgcagaccgcggt
tattaccgggcgcgacgcgccttcggtcggcatccgcgtcaaacagttgggcatcgacta
ctacttcaaaggcatttccgacaaacgtgccgcctacgaaacactgcgcgcagaagcagg
cgtcgaagaagacgaatgcgcctttgtcggcgacgacgtggtcgatttgccg-gtgatgg
tccgctgcgccctgccgattgccgtccccgacgcacattggttcgtcctgcaacacgctg
cctatatcaccaaacacgcaggcggtgcgggcgcggtgcgcgaggcatgtgatttgatta
tgcgtgccaaaggcactttgggcgcggctttgaacgagtacatcaaatga---atgacct
ggcaaacctcccgccgccacttcctccgcgcctgttccgccgcagccggagccggactgc
tgcaagcctgcggcacaggtacgacctcc------accgccccgaccgcccaatccggca
acaccgcgaaagcccaacccgtgcagcccaaaaccacc----------------------
--------catcccccgcgttccggcgacaacctcctgcgcgtcgtcgccccctccggtt
tcgccgaagaccccaaccgcgtcaacgccggtctgacccgcctttacaacgcaggcttca
ccgttaccaaccagcaggcaggcagccgccgctaccaacgcttcgccggcaccgacgccc
aacgcaccgccgacttccaagacgtcgccacaggccgcgtagaaacccccaaagtcctca
tgggtctgcgcggcggctacggcgcggcacgcatcctgcccaacatcgacttcgcctcac
tcggcgccaaaatgcgcgaacgcggaaccctcttcttcggcttcagcgacgtctgtgccg
tccagctcgccctgctcgccaaaggcaatatggcaagtttcgccggtcccatggtttaca
gcgaattcggcaaacccgaccccagcgtcttcaccatggacgccttcatccgaggcacga
ccaacaccgccaacaccatcgacgtccccgccatccaacgcaccgacgt---caacgccg
aaggcacattgtggggcggcaacctcagcgttcttgcctccctcgc-cggcacaccctat
atgcccgacatccaaggcggcatcctctttctcgaagacgtcagcgaacagccctaccgc
atcgaaagaatgctcaacaccctctacctcgccggcattctgcaaaaacagcgcgccatc
atcttcggcgacttccgcatgggcaccatccgcgacgtgtacgactccagctacgacttc
tccgccgtcgtcaaccacgtctcccgcgcagcaaaagtccccgtcctcacaggcttcccc
ttcggacacatcacaaacaaaaccaccttcccgctgggcgcacacgccaaagtccgcagc
acaagcaacggcggttactccgtaaccttcagcggctaccccaccctcaaccccaacgcc
ctgaccctaaacaacctgctgcccccgcccatgcccgtcttcgacggagccgcctaccgc
------------------agcaccaccgaagaaatcacc---------------------
---gagtaa---------------------------------------------------
------------------------------------------------------------
------------------------------------------------------------
------------------------------atgaaacaaacccgcac---cctatccgc-
---------aaccgcactggcacttctgcttgccgcctgcgcccgccccgacct------
------tccccggcaaaacgactggcaaa-gtgccgaaaccgttcccgacttcac--cgc
cgaaggccgtctcgccgtcaaagccgaaggcaaaggctcctacgccaacttcgactggtc
ctaccaaaaccgcgtccaaaccattaacgtcaacaccccgctgggcagcaccgtcggaca
attgtgccaagacggacaaggcgtactcgccgtggacggcaaaggccgcacctacgaagc
cgccaccgcccaagaactcagcaaccgcctgctcggattcgaaatccccctccaatacct
gcacatctgggcagacggcaaacgcgtggcagaatctccctacagcctgctttcagacga
ccgcctgcaacagttcggctggacgatttcccgcaccaccgacagcagcggcaaacccaa
aatcctgcttttggaaagccccagactgaccctgcgcctcgccttcgacagcctcgacca
aggc---agcgacaacagcaacccgaca---caatgtgccgcacgcaaacccagccgacc
atga---------------atgaata---------------------atccggtactcga
atgcaaacaaatcggaaaaagttaccgcgacggcgaattgaatgtgcaggtgctgaaaaa
cctggatttagaagtcaggaaaggcgagagtgtcagcatcataggctcgtcaggcagcgg
aaaatcgacgcttctgcatattctcggcggtttggacaagccgacggaaggcgaaatcag
actgatggggcaaaatctagccaatctcggacaaaaacagctcggcgatttgcgtaatca
atatttgggctttgtttaccagttccatcatctgcttctcgaattttccgctttggaaaa
cgtcatgatgccgctgcttatcggcaaaaaaagcaaagcggaagccgaattccgtgcagc
ggaaatgctcgagaaagtcggtttgagacaaaggattttgcatcg--cccgagcgaattg
tccggcggagaacgccaacgcgccgccatcgccagagctttggtaacccgacccaaatgc
ctgcttgccgacgaaccgacaggtaatctggacagaaaaaacgcccaaaacatactcgat
atgatgatggatctgaaaacggagttgaataccagtctgatcgtcgttacacacgatgac
gaacttgccac---acgttttgacagggttatgtcgatgcaggacggacggttgcag---
---------gataagtaa------------------------------------------
---------atgatacaaaaaa--------------------------------------
------------------------------------------------------------
------------------------------------------------------------
-------tatgtaaggcatttgtttt---cgccgcacttttc------gcc---accgcg
cc---cgcctttgccctgcaaagcgacagcaaacagcccatccaaatcga-agccgacca
aggctcgctcgaccaggcaaaccaaagcacaaccttcaccggcaacgtcatcatcaaaca
aggcacgctcaacatcaacgccgcctccgtcaacgtaacccgcaacgacaaaggcgagca
gttcatgaaagccaacggctcgcccgtacgcttcagccaaaccctcgacgacaacaaagg
cgtcgtcaacggccaggcgaacaacgttacctactcgtccgccagcggcatcgtcgtcct
gaccggcaacgcaaaagtacagcgcggcggcgacgttgccaaaggcgcagtcatcaccta
caacatgcgcaccgaagtctataccatcaacggcagcgcgaaat---ccggag---cc--
-------aagtccgccgccaaatccggccgcgtcagcgtcgtcatccaaccctccagcac
gcagaaa---------------------aacaaataa-----------------------
------------------------------------------------------------
-------------atgcccaagctccaccaactcatcgaaagccactggcaacgccccaa
tccgctgttgtcttttttgctgaaacccttatccaagctcttcgcccgaatcgcggcaaa
gcggcgggctgattttctttcgggtcgtctgaaaagcggaaagctgcccgtgcctgtggt
tgtggtcggcaatatccatgcgggcgggacggggaagacgccgattgttgccgcgctggt
gtcgggtttgcgggaaaaaggggttaaagtcggcatcatcagcagaggttacgggcgaaa
aagcaagacggttcatgtattgaatgtcggcagcggcgcggaggaggcgggggacgaacc
tttgctgctttaccgccaaaccggtgcgccgacggcggtgggcagaagccgtattgaagc
gggcagggcgttgctggcggcgcatcccgaaatcgaaatcatcgtggcggacgatggttt
gcagcattacgccttggcgcgcgatgtggaaatcgcggtgtttccggcggcggatacggg
gcgggcggatttggacctgctgcccaacggcggtctgcgcgaacctttgtcgcggctgga
ttccgtggatgcggtcgtggtcagcggcggcagg------------------gcggatgc
gcg---------gtt---tgcaccgtcggaaca------tatgt-ttcacagccgtatcg
aagcggggcggatttaccgtttgaaca-at--ccgtccgaaatactggatacgggtcgtc
tgaaaaaccaaac------cgtcgccgccgtcgcag--gcatagccagacccgggcgttt
tttcgatacgctgcaaaacatggggattgcattgaaccaaaccgttgcgctgcccgacca
tgcggatatttcggcggcggatttgccgcaggcggatgcggtgattatgacggaaaaaga
cgcggtcaaa------ttttca-gacga-ccccaa---------tctgaatcatgtttgg
gtattgcctgtttgtgcgataatcgaacctgatttggcgggctttgtgctggagcgtttg
-----------aaaaaggacggaaagg------tc------------------gtctga-
------------------------------------------------------------
------------------------------------------------------------
------------------------------------------------------------
------------------------------------------------------------
------------------------------------------------------------
-----------------atgtatttcctcatcaccctgttattcaaactcctcgccacca
tgccgctgcgcctgctgcacgcctttgccgccctgttgggcagtgcgggctattatctgc
gccgcaaagaccgcgatcgagtttgcgaaaatatgcggacggcgggtttgcagcacgacg
aagcgg------------cagtcaaagccgtattccgcgaaaccgtcaaaagcggtctgg
agctgcccgtcgcgtttttcagacgacccgaaagcatagaaaaactgtttgtcgaagtgc
acggctgggaatatgtgcagcaagccctggacgcgggcgaaggactgctcttcattaccc
cgcacatcggcagctacgaccttgccggacgctacatcagccagcagcttcccttcccgc
tgaccgccatgtataaaccacccaaactcaaagcgatggatgccgtcatgcaggcaggcc
gtgtgcgcggcaaaggcaaaaccgcgccgaccagcatccagggcgtcaaacaggtcatca
aagccctgcgcgcaggcgaagcgaccatcgtccttcccgaccacgttcccgcccccgaag
aaggcggcgacggcatctgggcggatttcttcggcaaacccgcctacaccatgacactgg
cgggcaagctcgcacaagtcaaaggcgtcaaagccctgtttttctgcggggaacgcctgc
cacagggaaaaggcttcatcctgcacatcgaaccgctgcacggcacgctcaacggcgaca
aagtacacgacgcgcgcatcatcaacgaaaacacggaatgctggatacgccgcttcccga
cgcagtatctgtttatgtacaaccgctacaaacag------ccggcaggcgctcccgagc
cgccgacggaataa----------------------------------------------
------------------------------------------------------------
------------------------------------------------------------
------------------------------------------------------------
------------------------------------------------------------
------------------------------------------------------------
------------------------------------------------------------
------------------------------------------------------------
------------------------------------------------------------
------------------------------------------------------------
------------------------------------------------------------
------------------------------------------------------------
--------------------------------gtggaatatgtcgaactggcgggtttgg
acggcagacatccggttatccgctgcggcgcgggcgtggtaacgcggcgggtggaagaaa
cggcgcatcaggcgggtttggtgttcgccgtcgatccgacttccgccgatgcttcctgcg
tgggcggtaatgtggcgatgaacgcaggcggcaaaaaagccgttttgtggggaaccgcgc
tcgacaacctcgccttctggcagatggtcaacccacagggcgaatggctgcggattgagc
gcgtgcgccacaatttcggcaaaatccacgacgaaaaaaccgccgtgttcgatgtccaca
ctttagactcggacggtatcaacatcgtcaaaaccgaacggctggaaatcccgggacaca
aattccgcaaagttggcttgggcaaagacgttaccgacaaattcctaagcggcttgccgg
gcgtgcagaaagaaggcacggacggcatcatcacatccgtcgcgtttgtcttgcacacca
tgcccaaacacacgcgcaccgtgtgcatggagtttttcggcacggtcgccacggccacgc
cctccatcgtcgaaatccgtgattatcttttggcgcatgattc---------------cg
tccgccttgccggtttggaacatctggactggcgctacgtccgcgccgtcggctatgcca
ccaaagccgcaggcaaaggcagaccgaaaatggttctgcttgccgacatcgtttcagacg
acgaagcagcggtgaacgacgctgccgaacacatctgcaatctggcgcgcgcgcgcgacg
gcgaaggctttattgccgtgtcgcccgaagcgcgcaaaaccttctggctcgaccgcagcc
gcaccgccgccatcgccaagcacaccaatgctttcaaaatcaacgaagacgtcgtgattc
cgctggaacgtctgggcgaatattcggacggtatcgagcgcatcaatatcgagttgtcca
ttcaaaacaaactcaaactctgcgccgagctggagcaatatctt---tcgggcaaactcc
ccatcgacaaaatgggcacgaacctgccgaccgccgaacttttgggcgaacgcggcaaac
acgcccttgcccatgtttccgccgtcaaagcgcgttgggactggttgctcgcccatctgg
acacgccgcttgctgactacaaagcccgct---------------acggcgcagccgtcc
atgccgcgcccgaagccaaagaccatgaaagctgcttcaccgcattccgcgacttccgcc
tgcgcgtatcggtcaaatcggacatcatgcagccgctcgccgaaatcttcagcggcaaaa
ccgacaccaaaatcatcgaaggcttgggcagaatccacagcaaaaccgtgcgcggacgcg
tgttcgtcgccctgcacatgcacgcaggcgacggcaacgtccacaccaacctgcccgtca
attcagacgacgccgaaatgctgcaaaccgcctaccgcgcggtcgagcgcatcatgaaaa
tcgcccgctcactgggcggcgtgatttccggcgaacacggcatcggcatcaccaagctgg
aatttttgagcgacgaagacctgcaacccttctgggactacaaagccaaagtcgatcccg
agggcaggttcaaccgccgcaagctcatgaaaggctcggatttgcgccacgcctacaccc
cgtccttcgagcttttgggcgcagaatcgctgattatggaaaaatccgacctcggcacaa
ttgccgattccgtcaaagactgcctgcgctgcggcaaatgcaaacccgtctgctccaccc
acgtcccccgcgccaacctgctctacagcccgcgcaacaaaatcctcggcgtcggtctgc
tgaccgaagcgtttctatacgaagaacaaacccgacgcggcgtgtccgtcaaacactttg
aagaactcatggacatcggcgaccactgcaccgtgtgccaccgctgcgtcaaaccctgcc
ccgtcaacatcgatttcggcgacgttaccgtagccgtacgcaactaccttgccgactccg
gacacaaacgcttctcccccgccgcctcgatgggcatggcatttctcaacgccaccggcc
ccaaaaccatcaaaaccctgcgcgccgccatgatacagaccggctttcccgcgcagaact
tcgcctacaaaatcggcaaactcctgcccgtcgg---caccaaaaaacagaaagccgaac
ccaaagccaccgtcggcaccgccccaatcaaagagcaggtcatccatttcatcaaccgcc
ccctgcccaaaagcgttcccgccaaaaccccgcgcgccatgctcggcatcga---agacg
gcaaaagcatccccatcatccgcaatccgcagacgccggaagacgccgaagccgtgttct
acttccccggctgcggctccgaacgcctgttcagccaaatcggactcgccgtccaagcca
tgctctggcacgtcggcgtccaaaccgtcctgccgccgggctatatgtgctgcggctatc
cgcaggacgcaggcggcaacagggcaaaagccgaacagatgagcaccgacaaccgcgtcg
ccttccaccgcatggcaaacaccctcaactacctcgacatcaaaaccgtcgtcgtctcct
gcggcacctgttacgaccagctcgaaaaataccgttttgaagaaatcttccccggctgcc
gcatcatcgacatccacgaatacctgttggaaaaaggcgtgaaactcgacggcgtcaaag
ggcagcagtacctctaccacgacccctgccacagcccgattaaaaccatgaatgccacca
aaatggcaggcgaactcatggggcaggaagtcgtcttgagcgaccgctgctgcggagaat
cgggcatgttcgccgtcaaacgccccgacatcgccacccaggtcaaattccgcaaacagg
aagaaatcgaaaaaaacctcaaacaactg------------ccccaa---ggcgaacccg
tcaaaatgctcacctcctgccccgcctgcctgcaaggcttgagccgctacgccgacgaca
acaccctgcccgccgactacatcgtcatcgaaatggcgaagcacgtactgggcgacaact
ggctggacgaatttgtggcaaaagccaaaaacggcggcgtggaaaaagtgctgctttaa-
-----------------------------------------------atgagcg---aac
aaaaccatac------gcaaacc------------gagccgcagttggacgaaaaccaga
ttatcgccctgcgccgcgaaaaactgcatgccatccgtgcagagcgcaacgcctatccca
acgatttcaaacgcgacagtttcgccgccgatttacaggcgaaatatggcgatttgtcca
aagaagaactcgatccgcaggaaattcccgtcaaaattgcgggacgcatgattttgaaac
gtcagatgggcaaagcaagtttcgctaccgttcaggatacgggcggacaaatccagcttt
atctgaacaacaaaggcgtgagtcaggaagtcttggacaacttcaatcattgggatttgg
gcgatattgtcggcgcggaaggtactttgttcaaaaccaaccacggcgaattgaccgtgc
gcgtgtccaatatccgcctgttgagcaaatcgctgcgtccgctgcccgacaagcacaaag
gcctgagcgatcaggaaaccaaataccgccagcgttatgtggatttgattgccaacgaag
aatcgcgcgacaccttcatcaaacgcagcaaaatcatccaatccgtccgcaattttatgg
tgggcgagcattatctcgaggtcgaaacgccgatgatgcacccgattcccggcggcgcga
cggcgaagcccttcgttacccaccacaacgctttggatattccgctttatctgcggattg
cccccgagctgtatctgaaacgcctcgtcgtcggcggtttggagcgcgtgtttgaaatca
accgcagcttccgcaacgaaggcatgtctgtccgccacaatcccgaatttacgatgattg
agttctacgaagcattcagcgattacgaacgcatgatgcagatggcggaagacatcatcc
gcaacgcttcgcgcacggt---caacggcacggcgaaaatcagctatggcggcaaagaag
tcgatttggaaagcccgttcgagcgtctgactattttggaagccattaagaaatacaatc
cgcactataccgatgagcagttgaacgacgccgaatggctgaaaaaggaaatcgtcaaac
acggcgaaagcctgccgccgtcgcccggcatcggcagcctacaattggctttgtttgaag
gctgcgccgaggacaagctgtggaacccgaccttcatcgtcgattatcccgtcgaagtct
ccccgctggcgcgcgcatccgacagcaagcccggtctgaccgaacgctttgaattgttcg
tcgtcggacgcgagcttgccaacggctattccgagttgaacgaccctgaagaccaagccg
aacgcttcaaagcacaagtggcacaaaaagatgcgggcgacgacgaagccatgcactacg
atgccgactacatccgcgcgatggaatacggc-ctacccccgaccggcggctgcggcatc
ggcatcgaccgtctggtcatgctgctgaccgatgcgcaaaccatccgcgatgtgattctg
ttcccgcagatgcgtccggagtaa------------------------------------
------------------------------------------------------------
------------------------------------------------------------
------------------------------------------------------------
--------------------------------------------atggcaaaaatcatca
ataaatggacggccggaataacggccgcagcggt------ggtcggtttggcggcgtggt
cgtttttcaaacc---cgaaccgcaagtgtcttatctcacggaaacggtcaaacgcggcg
acatcagccagacggtttcggcaacgggcgagatttcgccgtccaacctggtatccgtcg
gcgcgcaggcttcgggtcagattaaaaagctttatgtcaaactcgggcagcacgtcaaaa
aaggcgatttgattgcagaaatcaattcgaccacgcaggtcaatacgctcaataccgaaa
aatccaaactggaaacttatcaggcgaagctggtgtcggcgcagattgctttgggcagtg
cggagaaaaaatataaacgcgaagcggctttatggaaggaaaatgccacatccaaagagg
atttggaaagcgcgcaggatgcgctggcttcggctaaggcaaatgttgccgagctgaagg
cttccatcaaccagaccaaaatctccatcaacaccgccgaatcggaattgggctacacgc
gcattaccgcgaccatggacggcacggtggtggcgattcccgtcgaagaaggacagaccg
tgaacgcggtgcagtccacgccgacgattatccagttggcgaatctggacacgatgttga
acaaaatgcagattgccgagggcgacatcaccaaagtgaaggcggggcaggacatttcgt
tcaccattctttccgagccggatacgc---cgattaaggcgaagctcgacagcgtcgatc
cgggtttgaccaccatgtcgctgggcagctataccagcagcacggatac------gacct
ccaacgcgatttactactatgcccgcgccttggtgcccaatcccgacggcaagctcgcca
tcggtatgacgacgcagaacacgattgaaatcgcgggtgcgaaaaacgttttgctcgtgc
cgacgctgacgattaaaaaa---cgcgacggcaaatcgtttgtcggcgtgttggg---cg
cggacggcaaaacggtcgagcgcgaaatttcgaccg-gtatgaaggacagcatgaatacg
gaagtgaaaagcggtctgaaagaaggcgacaaagttgtggtgtcggaaatgacggcggcg
gaaaaagaagccgccagccaacgca------cgatgatgg---gcggtcc----------
-----gccgcgc------tga-----------------atggaacaatctctgaaagaag
ccgccctgaaattccacgaattacccgtgccgggcaaaatctccgttacccccaccaaat
cgctggcaacttccaaagacctggcgctagcctactctccgggcgtcgctgctccctgta
tggaaatccacgccgacgcgcaaaacgcctacaaatacaccgccaaaggcaatctggttg
ccgtgatttccaacggcaccgccgttttgggcttgggcgacatcggtgcgctggctggca
aacccgtgatggaaggcaaaggcgtattgttcaaaaaattcgccggcgttgacgtattcg
acatcgaaatcgacgaaaaagacccgcaaaaactggtggacatcatcgccgccctcgagc
cgacctttggcggcatcaacctcgaagacatcaaagcgcccgagtgtttctacatcgagc
gcgagctgcgcaaacgctgcaaaatccctgtattccacgacgaccagcacggcacggcaa
tcatcactgccgccgccgtattgaacgccctgcgctacaccggcaaaaaaatcgaagatg
ccaccttggtctgctccggcgcaggtgctgcggcaatcgcctgcctgaaccagctgctcg
acttggggctgaaacgcgaaaacgtaaccgtctgcgactctaaaggcgtgatttaccaaa
cccgcgaagacaaagaccgcatggacgaatccaaaaaattctacgccattgaagacaacg
gtcagcgcgtgcttgccgatgcggtcaaaggcaaagacatcttcttgggtctgtccggcg
caaacctgctgacgcccgaaatgctgaaaaccatgaacgacaagcccatcgtgttcgcca
tggcaaacccgaatcccgaaatcctgccgccgctggcaaaagaaacccgcagcgacgtgg
ttatcggtaccggacgttccgactatcccaaccaagtcaacaacgtattgtgcttcccct
tcatcttccgcggtgcgctcgatgtcggcgcgaccaccatcaacgaagaaatgaaacgcg
cctgcgtttatgccttggctgatttggcgatggaagaagttaccgaagaagtcgtcgccg
cctacggcaa---aaaattcgaattcggtgcggaatacctgattccgaccccgttcgact
cccgcctgctgccgcgcgtcgccaccgctgctgccaaagccgccatggaaagcggcgtgg
caacccgtccgattgaagatttggaagcctacgccgccaaattgagcgaatgga------
------------------------------------------------------------
------------------------------------------------------------
------------------------------------------------------------
------------------------------------------------------------
------------------------------------------------------------
------------------------------------------------------------
------------------------------------------------------------
------------------------------------------------------------
------------------------------------------------------------
------------------------------------------------------------
------------------------------------------------------------
------------------------------------------------------------
------------------------------------------------------------
-----------------------------------------------------------a
actgtaa-----------------------------------------------------
------------------------------------------------------------
------------------------------------------------------------
------------------------------------------------------------
------------------------------------------------------------
-----------------------------atgataggtcttttgattattacccacgaag
ccataggcgaagcctaccgcagcctgacccgccacttcttccccgca---ggcgcgccgg
agaatatccgcattctcggcgtcgcgcccgacgaagaccaaaacgacatcatcaacaacg
ccatatccgcgctt---------caggagtttcccgaaaa------cgacggcgtgctga
ttatgaccgacattttcggcgccacgccttgcaatgccgcgcgcc---------------
gtctggtgcgggaaaacaaatccgccattctgaccgggctgaacgcgccgatgatgatta
aggcgacgcagtattcgcccgtggcggacaatctcgccgcctttaccgaaacggtcaaag
aagccgccgtcaaaggcattttcgccatcaccagcgcgccggaaga------cctggtgt
gca---gagcatacgccgaagcc------gtttga-------------------------
------------------------------------------------------------
------------------------------------------------------------
------------------------------------------------------------
------------------------------------------------------------
------------------------------------------------------------
------------------------------------------------------------
------------------------------------------------------------
------------------------------------------------------------
------------------------------------------------------------
------------------------------------------------------------
------------------------------------------------------------
------------------------------------------------------------
------------------------------------------------------------
------------------------------------------------------------
------------------------------------------------------------
------------------------------------------------------------
------------------------------------------------------------
------------------------------------------------------------
------------------------------------------------------------
------------------------------------------------------------
------------------------------------------------------------
------------------------------------------------------------
------------------------------------------------------------
------------------------------------------------------------
------------------------------------------------------------
------------------------------------------------------------
------------------------------------------------------------
------------------------------------------------------------
------------------------------------------------------------
------------------------------------------------------------
------------------------------------------------------------
------------------------------------------------------------
------------------------------------------------------------
------------------------------------------------------------
------------------------------------------------------------
------------------------------------------------------------
------------------------------------------------------------
------------------------------------------------------------
------------------------------------------------------------
------------------------------------------------------------
------------------------------------------------------------
------------------------------------------------------------
------------------------------------------------------------
------------------------------------------------------------
------------------------------------------------------------
------------------------------------------------------------
------------------------------------------------------------
------------------------------------------------------------
-----------------------------------------------------atgaatc
tgcgcgacgatttgcaactgatttacgactggatacccgaaggcagccgcgttctcgatt
tgggttgcggcgacggcgaactgctcgccgcgctggtcgaacacaaaaaatgcagcggtt
acggcatcgaaatcgacacagacggtgtcattgccgccatgacgcgcggtgtcaacgtta
tccaagcggatttggaacagggtttgg---cagagttcggcgaccaaaccttcgacgtca
tcgtcctgagccaaaccatccaagccatgcagaataccgaaaaaatcttgcgctgcctca
tgcgcgtggcaaagcaggcaatcgtcagctttccgaatttcggctattggcgcaaccgtg
tccaaatcgccgtcggcggacatatgcccgtctccgaacgaatgccttaccactggtacg
atacgccgaatatccactggtgtacgcttaaggatttcgacctgttgtgcgccaaaaaca
aaatccgcgtcctcgagcgcgcggtcatgaccggtaacaaacaggtgaaatacctgccca
acctcttgggcagtctggctttttatcgggttgggta-----------------------
----g---------------atgaaacccgccttcgacataaagtcagcc------cggc
ttgacgtgctggctatccacctgcataccgcagatttgaccgaattg-gaagaatttttg
cgccagcgcgccggtcagtatcaagaattggacgtcgtcccctttgttttggatgttcag
gattttgactatcccgaatctctggacatcggtgccatgatttccctgtttgcccgctac
ggcatgcagattctcggtttgcgccacgaaagcgaaaattgggcatcctttgccgcacgc
taccatctggttttcagccgcag-------------------------------------
------------------------------------------------------------
-----------------------------cgacaaatccga-------------------
------------------------------------------------------------
---------------------------------------------------------cc-
--cccagcaacccaaa--------------------------------------------
-------atcaacca--agagcc-------------------------------------
-----------------------cgcgcccgtccaggcgacggtcat------cagcaat
ccgaccgtccttatcagcacgcccgtgcgcacgggacaacaggtttatgccgaaaacggc
gacctcatcgtaaccggcatcgtcagtcaaggtgcggaactcattgccgacggaaacatc
catatatatgcaccgatgc-gcgg--cagagcgttggcaggcgccaaaggcaacaccgac
gcgcgcatcttcatccattccatgcaggcggaactcgtttccgtagcgggcatctaccgc
aacttcgagcaggacctgcccgaccacctgcacaaaaaagccgtacaggtttcattgc--
-aagacaaccgtctggttatcagcgcaatcgacacagaa-------------------ta
a---------------------------------------------gtgacaaaaatcat
cgtagtaacttcaggtaaaggcggcgtaggcaaaaccaccaccagcgccagcatcgcaac
cggactggcattgcgcggccacaaaaccgccgttatcgacttcgacgtaggtttgcgcaa
cctcgacctgattatgggctgcgaacgccgcgtcgtttacgacctcatcaacgtcatcca
aggcgaggcaaccctcaaccaagccctgattaaagacaaaaactgcgaaaacctctacat
cctgcccgcctcccaaacccgcgacaaagacgcactgacccgcgaaggcgtcgaaaaagt
catgcaggaattgagcagcgaccaaatgggcttcgaatacatcatttgcgactcccccgc
aggcatcgaacagggcgcgctgatggcgctctacttcgccgacgaagccatcgttaccac
caaccccgaagtctccagcgtccgcgactccgaccgcatcttgggcattctgcaaagcaa
atcccgcaaagccgaacagggc---ggcaccgtcaaagaacacctgctcatcacccgcta
ctcgcccgagcgcgtcgaaaaaggtgaaatgctctccgttcaggacatctgcgacattct
ccgcatcccgcttctgggcgtgattcccgaatctcaaaacgtccttcaggcatccaatgc
cggcgagcccgtcatccaccaaaacagtgccgccgccgccgaagcctacaaagacgtgat
tgcccgccttttgggcgaaaaccgtgaaatgcgtttcctcgaagccgagaagaaaagctt
cttcaaacgactgttcggaggttaa-----------------------------------
---------------------------------atgtcattgatggatctgctgttcggc
aga---aagccgaaaaccgccgccgtcgcccgcgaccgtctgcaaatcatcatcgcccaa
gagcgtgcccaagaa---------ggcaaagc-ccctgactacctgccgaccctgcgtaa
agagctgctggaagttttatccaaatacgtcaacgtatcgctggacgacatccgcatttc
ccaagaaaaacaggacggcatggacgtactcgagctgaacatcaccctgcccgaacaaaa
aacggaaccaaaaaaaacgga-----------------------------acccaaaaag
------------gcttaa------------atgaaaagaaacgtattggaattttgggtc
gggctgtttgtcttgctcggtgccgcagccgtcggctttcttgccttccgcgtggcgggc
---ggggcggcgtttggcgg---tgcgggcaagacttataccgtctatgccgacttcagc
gacatcggcggactgaagg--caaacgcgccggtcaaatccgccggtgtcttggtcggca
gggtcggctcgattacgctcgacccgaaatcctatcaggcgaaagtcagtattgatttgg
acagcaagtataaattcagcagcgacgtttccgcgcaaattctgacttcgggtctgttgg
gcgaacaatatatcgg-gctgcaacagggcggcgacacggacgacctcgctgcgggcgac
accatttccgttaccagctccgccatggtgctggaaaaccttatcggcaaattcatgacc
agttttgccgagaaaaatgcaggcggcgaca------cggacaaag--------------
----ccgccgaataa------a------------tgatgaattttatccgttccgtcggg
gcgaaaatcctcgactttatccaatcgctcggcagtatttcgctgtttctgctgcatatt
ctggcgaagtcgggtacggctttcgtccgtccgcgcctgagcgtgcggcaggtttatttt
gccggcgtgctgtcggtgctgattgttgccgtgtcgggtttgtttgtcggtatggtgttg
ggtttgcaaggctatacgcagcttgcgaaattcaaatccgccgatattttgggctatatg
gttgcggcttcgcttttgcgcgaactggggcctgttttggcggccattctgtttgccagc
agtgcgggcggggcgatgaccagcgaaatcggcttgatgaaaacgaccgagcagcttgag
gcgatgaatgtaatggcggtcgatcccgtggcgcgcgtggtggcaccgcgtttttgggcg
ggcgtgttttccatgccgcttctggcgtcgattttcaatgtagcgggtatttacggcgcg
tatctggtcggcgttacctggctgggtttggatagcggcattttttggtcgcagatgcag
aacaacatcacgatccattacgacgtaatcaacggtttgattaaatccgccgccttcggc
gtggcggttacgctgattgccgtacatcagggttttcactgcgtgccgacttcggagggt
attttgcgcgcgagtacgcgtacggtggtgtcgtccgcactgacgattcttgctatcgat
tttgtgttgacggcgtggatgtttaccgaataa------------------------atg
aacaaactccttccgtctcttgcagcatccgccgccctgctgcttgctgcctgcggcaca
a---------------------cgaaac----------cgaatatcga------------
---------------------------------gtccgcccgaccggtcgagc-------
------cggtcaaccaaagca-gcagcc---agcgtcccgcatttgacgctgccgcagaa
tcggttgccagcagcggattcaacgccaataccaatgtgcgcgaatttatccgttacgaa
gcggcaaaaaagcagtttagcgaagccgaactgcaaaactttttcaacggcgtagtttac
aagggcaatatcatcaacatcatgtaccgcccttctacctcgcgcccttggtatgaattc
cgcacaggcaactcgggcgcagcgaaattcaacggtggcaaacagttctatgccgcaaac
cgagcgattatcgatgaagtggcaggcaaatacggcgtacctgccgaactgattgtggcg
attatcggcatcgaaaccaactacggaaaaaacaccggcagtttccgcgttgctgacgcg
ctcagcaccttgggcttcgactatccgcgccgtgccgaatttttccaaaacgagctgatc
gaacttctcttgatagcaaaagaagaaaaagaaaacgtattcgacttcaaaggcagctac
gccggcgcaatgggtatgccgcaattcatgccttcaagctaccgaaaatgggctgtagat
tacgacggcgacggacaccgcgacatctggaacaacatcggcgacgttgccgcttcggtc
gccaactatatgaaacaacacggctggcaaaccggcgggaaaatgatcgtccccgtcaag
ctg---accatcacgcccgatttgaaagcgattatcgacgaaaaaaccgcgctgacccgc
acggttgctgacttcaaagcgatgggcgtcatgccgcaaac---agcagtcggcgacagc
gaaaaagccgtcctgttcagcctggaaaccagccccggcgtatttgaatattatctgggc
ttgaacaatttctatacggtttggcaatacaaccacagccgcatgtatgtaaccgccgta
cgcgatattgccaatgcggtcggaaacagcg-----------------------------
----gtctgtaa------------------------------------------------
---------------------------------atgtccgcaccccaaccccttatcgcc
gccatcgccaccgcccccggacgcggcggcgtcggcgtcatccgtttatccggcaaaaac
ctgctgcccttggcgcaaaccttaagcggcggcaaaacacccaaaccgcgcaccgccctt
tacaccgactttttcggcggcgacggacaagccatagacaacggcatcctgctctatttc
gccgctccc-gccagcttcaccggcgaagatgtgattgaattgcagggacacggcgg-ac
ctgtcgtcatggacatgctgcttgcccgctgcctcgaattgggcgcgcgcatggcccagc
ccggcgaattcaccaaacgcgcttttctcaacaacaaactcgaccttgcccaagccgaaa
gcgtcgccgacctcatcgacgcctccagcaaatccgccgcccgcatggcactgcgttccc
tcaaaggcgcgttttccgaacgcatcaacgaattggtggacgacctgattaccctgcgga
tgctcgtcgaagccaccctcgactttcccgaagaagacatcgactttctcgaagccgccg
acgcacgcggcaaactccaagccctgcaaggtcgtctgaaaaccgtattggcaagcgcag
aacaaggcgcgattttgcgcgaaggcatgaacgccgtcctcgtcggcgcacccaacgtcg
gcaaatccagcctactcaacgccttggcgggcgacgacatcgccatcgtaaccgacatcg
ccggcaccacccgcgacaccgtacgcgaacaaatcaccctcgacggcgtccccgtccaca
tcatcgacaccgcaggcttgcgcgaaaccgacgacgtagtcgaacaaatcggcatcgaac
gcagccgcaaagccgttgccgaagccgacgtcgccctgattctcatcgacccgcgcgaag
gtgtgaacgccaaaacccaagccattttgaacagcctgcccgaaggcttgaaaaaaatcg
aaatccacaacaaagccgacctgaccggcgaacccgttaccgtccgca------------
------------ccgacggcaa---caccgccaccggtg---ccgacaccgtcatcagcc
tgtccgcc-aaaaccggcgcaggactcgacctgctcaaacacgcgctgttgcaggaa-at
cggctggcagggcgaaagcgaaagcctcttcctcgcccgcagccgccacctcaatgccct
gcataccgcccaaaccgagctggaaaacgccgccctgtgcggcaaccaccaaatcgaact
tttcgccgaacacctgcgcctcgcccaaaacgcatgcagcgaaatcaccggcgaattcac
cgccgacgaccttctgggcgtgattttctcgcgcttctgcatcgggaagtaa--------
------------------------------------------------------------
------------------atgaatttatacgatttgctggtttccccctttgccgaattc
gactttatgcgttacgcgctcgcgtcggtgttttgtctggctttgagtgccgcaccggtc
ggtgtgtttttggtgatgcggcgcatgagtttggtcggtgatgccttgagccacgcggtt
ttgccgggt-gcggcgattggttatatgtttgcc--gga---ctgagcctgcctgccatg
agcgcgggcggttttgcggcgggtttgctgatggcgttgctggcgggcttggcaagccgc
tttacttcgcttaaggaagatgccaactttgccgcgttttatctgagcagtctcgctatc
ggcgtggtcttggtcagca---aaaacggcagcagcgtcgatttgctgcatctgctgttc
ggc-tcggtattgtcggtcgatgtccctgcgctgcaactgattgcggcatcggcaagcgt
aacgcttttggtgttggcggttatttaccgtccgctggtgttggaaagcatagacccgct
gtttttgaaggcagtgggcggcaaaggcggcttctggcacgtcgtttttctgattttggt
cgtgatgaatctggtagcgggttttcaggcactcggcacgctgatgtcggtcgggctgat
gatgctgcctgcaattgccgcgcgtctgtgggcgaaaagcatgggcgcgctgatggggct
gtcggttttgcttgcgctggtgtgcggtcttgcaggactgctgttttcctatcat-----
-gtcgaaatcccttccgg-ccctgcgattatcttgtgctgcggcacggtctatgctttgt
cgctcgtattcgggcgcgaaggcggaattttgggcaagtgggttaaaagccggaaacaca
aaaccgcc----------------------------------------------------
------------------------------------------------------------
------------------------------------------------------------
------------------------------------------------------------
------------------------------------------------------------
----------------------------------------tga-----------------
------------------------------------------------------------
-------------------------atgaaacacatccacatcatcggtatcggcggcac
atttatgggcggggttgccgccattgccaaagaagccgggttcaaagtcagcggctgcga
cgcgaaaatgtatccgcccatgagtacccagctcgaagccttgggcatagacgtacacga
aggcttcgatgccgcgcagttggatgaatttcaggcggacgtttacgtcatcggcaacgt
cgccaaacgcggcatggatgtggttgaagcggttttgaacaaaggactgccctatatttc
cggtccgcagtggctggcggaaaacgtcttgcacggacgctgggttttgggcgttgcagg
gacgcacggcaaaacgaccaccgcttccatgctcgcctgggtattggaatacgccggact
tgctcccggcttcctcatcggcggcgtccccgaaaacttcagcgtatccgcccgcctgcc
gcaaaccccgcgccaagac------------------------------------cccga
t--tcaaaatcgccgtttttcgtcatcgaagctgacgaatacgacaccgcctttttcgac
aaacgctccaaattcgtccattaccgcccgcgtaccgccgtgctgaacaacctcgaattc
gaccacgccgacatcttcgccgacttgggcgcgattcagacccagttccaccaccttgtc
cgcaccgtaccgtcccaaggcttaatcgtctgcaacggacaacagcaaagcctgcaagag
actttggacaaaggctgctggacgccggtggaaaaattcggcac---cgccgaaggctgg
caggtcggcaaagtcaacggcgacggctcgttcgacgtcctgctcgaaggcaaacccgtc
ggacacgttgcatgggatttgatgggcggacacaaccgcatgaacgcgcttgccgtcatt
gccgccgcccgccatgccggagtcgatgtccaaaccgcctgcgaagcactgggcgcgttt
caaaacgtcaaacgccgcatggaaatcaaaggcacggcaggcggcgtaaccgtttatgac
gacttcgcccaccacccgaccgccatagcaaccaccattgaaggactgcgccagcgcgtc
ggc---aacgcacgcatcctcgctgtcctcgagccgcgttccaacaccatgaaactcggc
accatgaaagccgcacttcccgaaagcctcaaaaacgccgaccaagtattctgctacgc-
-cg-gcggtgtggactgggatgttgccgaagcccttgccccattgggcggcaagctgcac
gtcggacaaaatttcgacgactttgtcgccgaaatcgtgaaaaccgcaaaagcaggcgac
cacattctggtcatgagcaatggcggcttcggcggcatacacgggaaactgctggaagcg
ttgaaataa---------------------------atgtttttatggctcgcaca---c
ttcagcgactggttgtccgcgctgaatgtctttcaatacaccacattccgcgccgtgatg
gcggcactgaccgcgctggcgttttccctgctgctcggtccctggaccatccgcaagctg
accgaactcaaagtcggacaggcagtccgcaccgacgggccgcaaacccatcttatcaaa
aacggcacgcccacgatgggcggctcattgattctgaccgccatcaccgtctccaccctg
ttgtggggcaactgggcaaacccgtatatctggatactcttgggcgtactgcttgccacc
ggcgcgctcggtttttacgacgactggcgcaaagtcgtctataaagaccccaacggcgta
tccgccaaattcaaaatggtgtggcagtccagcgtcgccattattgccgcgctcgccctg
ttctaccttgccgaaagctcgtccaacaacatcctcattgttcccttcttcaaaca----
--aatcgccctgccgctgggcgttgtcggcttcgtcatcctgacctatctgaccattgtc
ggcacatccaacgccgtcaacctcaccgacgggctggacgggc-ttgccgcctttcccgt
cgtcctcgtcgccgccg-gtctcgccatctttgcctacgccagcggacacgcccaatttg
cccaatacctgcaactgccctatgttgcc--ggtgccaacgaagtcgtgattttctgcac
cgccatgtgcggcgcgtgtctgggctttttgtggttcaacgcctaccccgcacaagtctt
catgggcgacgtcggcgcattggcactgggcgcggcactcggcaccgtcgccgtcatcgt
ccgtcaggaatttgtccttgtgatcatgggcggactcttcgtcgtcgaagccgtctccgt
catgcttcaggtcggctggtacaaaaaaaccaaaaaacgcatcttcctgatggcgcccat
ccaccaccactacgaacaaaaaggctggaaagaaacccaagtcgtcgtacggttttggat
tatcaccattgttttggtgttgatcggattgagtaccctgaaaatccgttaa--------
------------------------------------------------------------
----------------------------------gtgtttggcggcgctcatgaattgag
tatagacagtaaagggcggttggcgattcctgccaagttccgcgatattttgctgcgcca
ttata---------------cgccgtcggtcgtggttactttggattcgcgccagaagct
gctgatgtacccggaatccgagtgggcaaaggttgccgagcagcttttgcgcctgaaaac
ggcgggtaatccggtgttgcagcgttatcagaatctgctgctgcacaatgcggatacgct
ggaatgggacagtgcgggacgggtgcttctgcctgccaatctgcgcaagcgcgtggattt
tgacaaggaagttaccttggtcggacgcgccaaccgtttggaactgtgggggcgcgagca
gtgggaggctgaaatggctctggctttggacgatgatcccgaagagttggctttccaatt
gagtcagacggatttgcagctgtga-----------------------------------
----------------------------------atgattaaaaagattataacgacctg
tctcggtttggtgttgggcttggcaattttcgctactggattgattgctatagcaatttt
agtaacctaccccaaactgccatccttagactccatacaacactaccaacccaaaatgcc
gctgaccatctattcggcagacggacaagtcatcggtgtctatggcgaac-aacgccgcg
aatttaccaaaatcggcgatttcccggatattctgaaaaacgcggttattgcagccgaag
acaaacgcttttacgaccactggggcgtggacgtatggggcgttgctcgtgcagccgtca
gcaatgtggttgcaggcggtgttcagtccggcgccagtaccattacccagcaggtggcaa
aaaacttctacctgagcagcgaacgcacgtttacccgtaaattcaacgaagcacttttgg
catataaaatcgaacagtccttgagtaaggatcagattttagagctgtatttcaaccaga
tttatctggggcagcgtgcttacggcttcacatcggcagcgcaaatctatttcaataaga
atgtcgcagacctaacgcttgccgaggctgcaatgctggcaggcttgccgaaagccccct
ctgcctacaaccccatcgtcaatcctgaacgtgccaagctgcgtcagacctatattctga
acaatatgctcgaggaagggatgattacccagcagcaacgcgatgcagcattgaaagaag
aactgcactacgaacgtttcgttcaaaaagtcgatcaaaatgcgttgtatgttgcagaaa
tggttcgccaagagctgtatgaaaaatacggcgaagatgcctacactcagggcttccgcg
tctataccactgtcaacaccgccaaccagcgtgttgctacggaagcactacgcaaggtat
tgcggaatttcgaccggggcagcagctatcgaggcgcggaaaactatatcgatttgagca
aa---------accgacgacgtgga---------cgaaaccgtcagccaatatctgtccg
ccttatatacggtcgataaaatggtgcctgccgtcgtcctcgaagcttca---cgcaaag
gc---gtacaaatccagttgcccagcggacgcaaaaccactttggacagtaaagcattgg
gctttgccgcaag------agcggtaaacaatgaaaaaatgggcgacgaccgcatcagac
gcggctccgttatcagggtcaaaaa---catcggcagcggctggacggtcgttcaagagc
ctttgctgcaaggtgcattggtgtcgctgaatgccaaaaccggtgccgttcaggcacttg
tcggcggttacgactaccacagcaaaacattcaaccgtgcaacccaggccatgagacaac
ccggttcaaccttcaaacccttcgtctactcagccgctttggcaaaaggcatgacggctt
cgaccatgattaacgacgcgccgatttccctgcccggcaaaggagcgaacggcggcgtat
ggtctccgaaaaactcggacggacgctatgcaggctatatcacgctgcgacaagcattga
ccgcatcgaaaaatatggtttccatccgtattctgatgtctatcggagtaggttacgccc
agcaatacat---ccagcgtttcggtttcaaaccgtccgaacttcccgccagtctttcga
tggctttaggtacgggtgaaaccacgcccttgcgtattgccgaagcatacagcgtgtttg
ccaacggcggatatagagtttccgcttatgtcatcgataaaatctacgatagccaaggtc
gtctgaaagcgcagatgcagcccttggtggctggtgaaaatgcaccgcaggctatcgatc
cgcgcaacgcctatatcatgtataaaatcatgcaggatgttgtccgcgtcggtacggcac
gcggagcctctgcactgggtcgcagcgacattgcgggtaaaacgggtacgaccaacgaca
acaaagacgcatggtttgtcggtttcaatcctgaagtggtaacagccgtttatgtcggct
tcgacaaaccgcgcagcatgggtcgtgcaggttacggtggcacgattgccgttcccgtgt
gggtggattatatgcgttttgcactcaaaggcacgccgagcaagggcatgaaaa---ccc
ctgaaggtgtcgtaa---------------------ccagcggcggcgaatactatatga
aagagcgta--tgaccacc-------agttcggaactcggactggaaaacggcggcgtag
ccccccgtcccg-----------ccgcgcaacccgcccgccgtccgcg---tc---cgtc
aaatgacgattcgacag--------------acaatcggaattc------agaacgtc--
-aggtgcctcaggaattgcaggaaacacctgtattgcc---gagc---------------
----------aa--taccggcg------------gaaacaaca-----------------
----------------------------------------------------------ag
caattggattccttgttctga----------------------------------atgtt
tcattttttatcccgttttttttccaacgacatcgccatcgacttgggaacggcgaacac
gctgatttatgtgcgcgacaaaggtattgtgttggacgagccttccgttgttgccgtgca
gtcgggt---gc---cggcggtaaaagcaaaattgtcgccgtgggtacggaagccaagaa
aatgcaggggcgtgcgccgcgcaatatcgaaatcatccgcccgatgcgggacggggttat
cgccgactttacgattaccgagcgcatgctgggcatgctgattaaaaaagcgacc---ga
aggtatttcggtcgtgccgccgcgcgtggtcatctgcgtgccgggcggggcgacacaagt
ggagcgcaaggcaattctggattccgcttttgcggcgggcgcgtccagcgtccatctgat
tgaagaaccgatggctgcggctttgggtgcgggtctgccgattgaagacgcggcaggttc
gatggtagtggacatcggcggaggtacgacggaaatcgggattctgtcgctgggcggtat
ggcgtattccgcatctgtccgcgcggcgggcgacgagttcgacaaaagtatcgtgcatta
cctgcgccgtcatcgcggcgtgttaatcggcgaagcgacagcggaagagttgaaaagaaa
aatcggctcggcttcggg---ttttgaaacggaaaccgccatgcgcatcaaaggtagaga
tttggcggaaggtacgcccaaatcgctggcggtaacgtccgaagaaatacgcgaggcttt
gagtgaaacggtcaatcagattatccgcgcggtgcgccttgctttggaacaggcaccgcc
cgagctggcgggcgatattgccgaccgcggcatcatgttgacgggcggcggagcgcttct
gcacggcatggatacgatattggcggatgcgacggggctgcctgtcgggattgccgacca
gccgctgaactgtgtggcttacggtgcgggcaaggctttggactatatcggcaaatgg--
-gatgccgtttttgcagataatccgtaa--------------------------------
-------atgcacgtgcttgagttttctgctt---cggacaaggatgcgctttatcggga
ggtgttgccgcagattgaggcggtggtggaggatgagacggattgg---attgcgaatct
ggcgaacacggcggcggttttgaaggaggctttcggctggttttgggtgggtttttattt
ggttgacgagacggcaggggagctggtgttggc-accgttccaggg--tc---ctttggc
ttgtacgcggattccgttcgggcgcggggtgtgcgggcaggcttgggaaaggggcaagac
gatggtcgtcaaagatgttgatgcgcatccggatcatattgcctgttcgtcgttgtcgcg
ttcggaaattgtggttccgctgtt---t---ttagacga--cctttgcatcggggtgttg
gatgtggatagtgaacatttggcgtatttcgatgaaacggatgtgttttatctggagaag
ttggcgcgtattttggcgcggcgtttcgcggcttggaagggcgg---------gaatgag
gtcgtctga---------------------------------------------------
------------------------------------------------------------
------------------------------------------------------------
------------------------------------------------------------
---------atgcggaaaaccaaaaccgaagccctcaaaaccaaagagcatctgatgctc
gccgcgctggacaccttctaccagaaaggcatcgcccgcgcttcgctcaacgaaatcgcc
caagccgc-aggcgttacgcgcggcgcactctattggcatttcaaaaacaaagaagacct
gttcgacgccctcttccagcgcatttgcgacgatgtg---gaaaactgtatgcagcagga
ttggg--aaaaca---atgccgaacagacctggcccagcttcagactgaccctgcaaaaa
ttctttatccgcctccaacacaacgacctccactacaaattccacaacatcctgttttta
aagtgcgaacacaccgagcagaacgccgccgccatcgccatttaccgcaaaca---ccaa
tccatctggcgcgagaaaattaccgaagtcattgccgaagctgtcgttcagcattccctg
cctgaagatttggataccgaaatggcggtcatctacatcaaatcctcgctggacgggctg
atttggcgttggctgtcgtcgggacaaagtttcgacctgtcggaaaccgccccgc---gc
atgattgaaatcgtcttggacaatttggaaaaccatccgcagcttcgcaaacagaaataa
------------------------------------------------------------
------------------------------------------------------------
------------------------------------------------------------
------------------------------------------------------------
------------------------------------------------------------
------------------------------------------------------------
------------------atgaatttattgggtgctttggcaaaggtcggcagtctgacg
atggtgtcgcgcatattggggtttgtgcgggatacggtgattgcgcgggcgttcggtgca
ggcatggcgacagatgcgtttttcgtggcgttcaaattgcccaatctgttgcgtcgggtt
tttgcagaaggtgcttttgctcaggcattcgtcccgattttggcggagtacaaggaaacc
cgttcgaaagaggcaacagaggcgtttgtccgccatgtggcggggatgttgtcgtttatt
ttggttatcgtaacggctttggggattcttgccgcgccttgggtgatttatgtttccgcg
ccgggttttgccaaagatgccgaca---aattccagctttcggtcgatttgctgcggatt
acctttccctatatcttgttgatttcactatcatcctttgtcgggtcgatactcaattca
tatcataagttcagcatacccgcgttcacgccgacttttttaaatgtgtcgtttattgtg
tttgcactgtttttcgtgccgtatttcgacccgcctgttactgctttggcatgggcggtc
tttgtcggcggcatactgcaactgggtttccaactgccttggctggcgaagctcggtttt
ctgaagctgccgcgcctcgacttcaaaaacgaggcggtcaaccgtgtaatgaagcagatg
gcaccggcgattttgggtgtgagcgtggcgcagatttccttggttatcaacacgattttc
gcctcctatctgcaatcgggcagtgtttcttggatgtattacgccgaccgtctgatggaa
ttgcccagcggcgttttgggtgcggcactcgggacgatactgctgcccactttgtccaaa
cacgctgccaatcagaatatggaacagttttccggactgctcgattggggattgcgtctg
tgtatgcttctgacgctgc---ctgcggcggtcggtttggcagtattgtcgtttcctttg
gttgcgacgctgtttatgtaccgcgagttcaccctgttcgacgcccaaatgacgcagcac
gcgctgattgcctattcgttcggacttatcggcttgattatgattaaagtgcttgccccc
ggtttttacgctcggcaaaacatcaaaacccccgtcaaaattgcggtattcaccttaatc
tgcacacaattgatgaatcttgcctttgtcggc-ccgct------------caaacacgt
cggcttgtcgctcgccatcggtctgggcgcgtgtctgaacgcagggctgctgtttgtatt
attgagaaaacacggcatc-taccgcccgggcaaaggctggacggcgtttctgctgaaaa
tgctgatagcccttgccgtgatgggcggcggcttgtgggc---------ggcacaaacct
atctgccttttgaatgggaacatgcaggcgggttgcggaaaacatggcagctgtccgtcc
tgatcgccatcggcggcggactttattttgccgcgctcgccgcactgggcttccgtccgc
gccatttcaaacgtgtggaaactcagtag-------------------------------
------------------------------------------------------------
------------------------------------------------------------
------------------------------------------------------------
------------------------------------------------------------
-------------------atgaaaaa------------catcggacttttcggcggtac
attcgacccgatacacaacggacacctccacatcgcccgtgcctttgccgacgaaatcgg
gctcgacatcgtcatcttcctgcccgcaggcgac-ccctaccacaaag------acccgt
cccgcgcatccgcacaagaccgcctcgccatgaccgaacttgccattgccgacgaacccc
gtttcgccgccagcgactgcgacatcgtccgcgacggcgcgacctacaccttcgacaccg
tccaaatcttccg---ccagcagttccccgccgcccaaatctggtggctgatgggcagcg
acagcctgatgaaactcaacacctggaaaaaatggcagacactcgtgcgccaaaccaaca
tcgccgtcgccatgcgccggggcgacagcctcaaccgcaccccaaaagaactacacgcct
ggctcggcgaagccct------------------------------gcaaaacggcagcg
tccgcatcctcgatgccccgctgcacaacacctcctccactcaaatccgccaaagcctgc
aaagcag-----cgcccattcagacgacc---ttcccccgcaagtcgcccgctatatccg
cgaacaca-gtctgtatcaaaacggaaaatag----------------------------
------------------------------------------------------------
------------------------------------------------------------
------------------------------------------------------------
------------------------------------------------------------
------------------------------------------------------------
------------------------------------------------------------
-----------------------------------------------------at---gg
caagcgtcaaacatttatacgataccgccgtccgcattttgggcggtcgggcagtcaaaa
ttttcgaggcattgggcgagattaccgtcgagtgcctgcccgaacactatatttccgtca
tgaccacgctgcgcgacgacgaagagctgcatttcgagcttttggtcgatttgtgcggcg
tcgattacagcacctacaaaaacgaagcatggcagggcaagcgttttgccgtcgtcagcc
agcttctctccgtcaaaaacaaccagcgcatccgcgtgcgcgtctgggtttcagacgacc
atttccccgtcgtcgaatccgtcgttcccatctacaacagcgcggattggtacgagcgcg
aagccttcgatatgtacggcatcctgtttgaaaaccatcccgacctgcgccgcatcctga
ccgactacggttttgtcggccatcctttccgcaaagacttcccgatttccggtcatgtcg
aaatgcgatacgacgaagcagaaaaacgcgtggtttaccaacccgttaccatcgagccgc
gcgaaatcacgccgcgcatcgtccgcgaggagaactacggtggc----------------
------------------------------------------------------------
------------------------------------------------------------
------------------------------------------------------------
-----------------gaataaatggctattgagcgtacgatttccatcgttaaacccg
atgctgtaggcaaaaacgtcatcggtaaaatttacagccgcttcgaagacaacggtctgc
gtattgttgctgctaaaatgaaacatctgagcatgcgtgaagcccgtgatttttacgccg
tccataaagaacgtcccttttacgacgatttggttgcctttatgaccagcgg-ccccgtc
atgattcaggttttggaaggcgaaaatgccgttgccaaaaaccgagagctgatgggggcg
accaatcctgccgaggcggtacctggaacgatacgcgccgattttgccgaatcgctcagc
gtaaacgccgtgcacggttcggacagtttggagaatgcggcaatcgaaattgcctatttc
ttcagtcaaagcgaaatctgcccgcgttga------------------------------
------------------------------------------------------------
------------------------------------------------------------
------------------------------------------------------------
------------------------------------------------------------
------------------------------------------------------------
------------------------------------------------------------
------------------------------------------------------------
------------------------------------------------------------
------------------------------------------------------------
------------------------------------------------------------
----------------------atgtcctgcgaacacctagtcatgtcctacagcacctt
cagcaaagagaaaaacgacgcgcttaaagagccgatgtttttcggtcagccggtgaatgt
agcgcgttacgaccaacagaaattcgaagtattcgaaaaactgattgaaaaacaactgtc
gtttttctggcg--tccggaagaaatcgatgtgtcgcgcgaccgtatcgactacgccaac
ctgcccgaacatgagaaacacattttcatcagtaacttaaaataccaaaccctgctcgat
tccatccaaggccgcagtccgaatgttgcgctgctgccgctggtgtcgattcccgaactg
gaaacctggattgaaacgtggagtttcagcgaaaccatccattcgcgtagttacacccac
atcattcgcaacatcgtcaacgacccgtccgttgtgttcgacgacatcgtgcagaacgaa
tacatcatcgcccgcgccgaagacatcgcctgttattacgacgatttaatcgaatacacc
cagtattacaacctcttgggtgaggggacgcacaatgtcggcggcaaactggttacggtc
aaattgcgcgagttgaagaaaaagctctatctctgcctgatgtgcgtgaatgttttggaa
gccatccgtttctacgtttcctttgcctgttcgtttgcctttgccgagcgcgagctgatg
gaagggaacgccaaaatcatcaaactcatcgcccgcgacgaagcgctgcatctgaccagc
acccagcatatgctcaacctgatgcgcgccggcgccgacgaccccgaaatggcggaaatc
gccgtcgaattgcaggacgaatgtttcaagcttttcaaaaaagcggctgaacaggaaaaa
gagtgggcggcatatctgtttaaagacggctcgatgattggtctgaacaaagagattttg
gcgcaatacgtcgaatacatcaccaacctgcgtatgcaggcggtcgggctgcct--gccg
gatttgaaggcgcaacccaaaacccgattccgtggattaacgcgtggctctcgtccgaca
acgtgcaggtcgcgccgcaggaagtggaaatttcctcctaccttatcggacaaatcgact
ccgaagtcagcgccgacgatttgggcgatttcgagctgtaa-------------------
------------------------------------------------------------
------------------------------------------------------------
------------------------------------------------------------
---------------atgattgtggcgggaacgctgaccaataaaatggc-gcctgcgct
gcgccgcgtttacgaccagatggcggagccgcgctgggtcttgtctatgggttcgtgcgc
caacggcggcggctattaccactattcctattcggtcgtgcgcggtgcggacagggttgt
gcctgtggatgtttatgtgccgggttgtccgccgactgcggaagccctgatttacggc--
ttgattcagcttcagcagaaaatcaagcgcacctccaccatcgcgcgggattag------
------------------atgaa---------a------accccacgccgccgcgcccgc
gagcttgccgtccaagccctctaccaagcaggcatcaa---ccaaaccgccgcccccgaa
atcgccaaaaacatccaagaccag------------cccgaattcgccaaagccgacgaa
gaactgttcaacaaactctttttcggcacacaaacccacgctgccgaatacatccgcgaa
atccgccccctgctcgaccgcgacgaaaaagaactcagccccgtcgaacgcgccgtcctc
ctgatggcatgccacgaattgagcgccatgcccgaaaccccctaccccgtcatcatcaac
gaagccatcgaagttaccaaaactttcggcggcaccgacggac-acaaattcgtcaacgg
catcctcgacaaactcgcctcccgcctgcgccctaac-----------------------
-----------gac---cctaaacgcggctga----------------------------
------------------------------------------------------------
------------------------------------------------------------
-----------------------------------------------at-----------
--------------------------------------gatgaacaaaatcaaattcaaa
cccgtattgagtgccgttgccgcagcagtcgcgctgtcggcgtgtacc------------
---------------atgatacccaaatacgaacagccgcaggttgccgttgc---cgac
accttcaaatacgacac------------cgccgacgacgg---catccgcgccgcagac
ttgggctggcaggacttctttgccgacccccgtctgcaccgcctgatcgacatcgcgctc
gaacgcaacaccgatttgcgtaccgccgcgctgaatgccgaaatcttccgtaaacaatac
atgattgcccgcaacgacc---tcttgccgaccgtcaatgccaccggcacaggtgaacgc
cgaggcagt---ctgagcggcggaaacg--------------------------------
-------------------------tcagcagccaatacagcgtcggcttgggcgcggct
gcctacgaactcgacctcttcggacgcgtccgcagcaccagccaggcagccctgcaaggc
tacttcagcgtcgccgccaaccgcgacgccgcccacctgaccctgatttccagcgttgcc
aaagcctacttcaacgagctttacgcacaagagtcgatggcactggcacagcgcgttctc
aaaacccgcgaagccacctacaaactctcccaactgcgccacaaatccggcgtcatttcc
gccgttgacctgcgccagcaggaagccctgatcgaatcagccaaagccgattacgaaacc
gccgtccaaaaccgcgaacaggcgcgcaacgcactggcaaccctgatcaaccagtccctg
cccgaagacctgcccgcaggactgccgcttagcaaacagttcaaaatcacccgcctgccc
g--caggcctgagttccgacgtattgctcaaccgtcccgacatccgcgcggcagagcatt
cgctgcgtcaggcaaacgccaacatcggcgcagcccgagccgccttcttccccgccatcc
gcctgaccggctccgtcggtaccgcctccggcgaattgagcggactcttcaaaagcggca
caggcatctggtcgttcgcgcccagcat---caccctgccgattttcgactggggaacca
acaaagccaatctcgacgtagccaaactgcgccaacaggcacaaatcgttgcctatgaag
ccgccgtccaatccgccttccaagacgtatccaacgccctggtcgcacgcgaacagctcg
ataagagctacgccgcactgagcaaacagagccgcgcctacaacgactacctgcgcctcg
tcaacctgcgctaccgccacggcgtatccagcgcactcgacctgctcgatgccgagcgca
gcagctacagcgcagataccgccgtcctcgccaaccagcgcacccgcctcgaaaacctcg
ccgacctctacaaagccctcggtggcggtttgaaacgcgaaaccgcagaaacccctgc--
----------------------------------cgcgcagcaat---------------
------------------------------------------------------------
------------------------------------------------------------
--------------------------ag--------------------------------
------------------------------------------------------------
------------------------------------------------------------
------------------------------------------------------------
------------------------------------------------------------
------------------------------------------------------------
------------------------------------------------------------
------------------------------------------------------------
------------------------------------------------------------
------------------------------------------------------------
------------------------------------------------------------
------------------------------------------------------------
------------------------------------------------------------
------------------------------------------------------------
------------------------------------------------------------
------------------------------------------------------------
------------------------------------------------------------
------------------------------------------------------------
------------------------------------------------------------
--------------------------------------------------atgacccaaa
acgcaggcaacctctgctggctcgatatggaaatgacgggactcgatcccgagcgcgacc
gtattatcgaagtcgccgtcatcatcaccgattcggatttgaacgtcttggcgcagtcgg
aagtttacgccatccaccaaagcgacgagctgctcgacagcatggatgaatggaacaccg
ccacccacgg--cagaaccggactgacgcagcgcgttcgcgaatccagacacaccgaagc
cgaagtcgagcagaaactgctggacttcattgccgaatggatacccgaaaaaaccacccc
gatgtgcggcaactccgtccaccaggaccgccgcttcatggtcaaatacatgccgcgcct
cgaagcctatttccactaccgcaatctggacgtatcgacactgaaagaactcgccaaacg
ctggcatcccgccgtcgccaaaggcgtggtcaaacgtggttcgcatcaggctttggacga
cattctcgagagcatcgaagaaatgcgctactaccgcggacacttcctgaaactgccgta
a-----------------------------------------------------------
----------------------atgttg---------gaagctctgaatacactgacgcc
gtttgctgtgcctttgtccgttgtcctcggcttattaatcggaagttttctgaatgtcgt
gatttaccgcgttcccgtcatgatggagcgcggatggacgcagttcgccaaagagcattt
gcaactggaat-------------------------------------------------
--------------tgaccgagga---ggaaaaacagccgttcaacctgatgaagccgga
ttcgcgctgccctaaatgtcatacgccggtcagggcttggcagaatattccgattgtcag
ctatctgatgctgggcggaaaatgcggaacatgcaaaacgtccatcagcatacgctatcc
cttgattgaattgttgact-ggtatattgttcggcatggttgcttggcaatacggttggt
caatggcgaccttgggcggtctggttttgactgccatattggttgcgctgacttttatcg
atgcggatacacaatatctgcccgacagccttaccttgcctctgatatggctggggttgc
t---gtttaatctgaacgg---------------------cacattcgttccattggaat
ctgccgtcttgggtgcggtgtg-cggctatatgagtttgtggctgctgtgttttgtctat
aagctcttgactggcaaagtcggtatgggcaacggcgatttcaaactgcttgccgcgctg
ggcgcatggctcggtgcgggtatattgcccgtattgattttcatggctgccttgattggc
ttggtcggtgcggtaa------------tcggacgcgtagcgaaag---ggcagtatttt
gcattcggtccgagcttggcaatcgcaggctggattattctggctgccaatgagccggtt
catcgggctgttgcatggtggttggcaaaatcaggattttga------atgaccttgacc
gaattgcgttacatcgtagccgtcgcgcaggagcgccatttcggacgcgccgcgcgccgc
tgctttgtcagccagcccactttgtccatcgccatcaaaaagctggaagaagagctgtct
gtctccctgtttgaccgcagcagcaacgacatcatcaccaccgaagcaggtgagcgcatc
gtcgcccaagcccgccgcgtgctggaagaagccgagctcatcaaacacctcgccagcgaa
gagcaaaacgagttggaaggcgcattcaaactcggtctcatattcaccgtcgccccctat
cttctgcccaagctcatcctttccctgcgcgaaaccgcaccgaaaatgcccctgatgctg
gaagaaaactatacccacatcctgaccgaatcactcaaacgcggcgatgtcgatgccatc
gtcgtcgcagagccgttccaagaaccgggtatcgttaccgagccgctgtacgacgaaccc
ttcttcgtcatagtccccaaaggacatccctttgaagaactcgatgctgtcagcccccaa
atgct------gggcgaggaacaagtcctgctgctaaccgaaggcaactgcatgcgcgac
caagtcc-tctcaagctgttccgagcttgccgccaaacag---aaaatccaaggtctgac
caacacccttcagggcagctccatcaacaccatccgccacatggtcgccagcgggcttgc
catcagcgtcatgcc--cgccaccgccctgaccgaaaacgaccaccttttgttcagcatc
atcccattcgaaggcgaagccccgcatcgccgagttgttctcgcataccgtcgcaacttc
gtccgtcccaaagccctgaccgccctgcgcaccgccattctcaattcccacttgaacggc
gtcagctttgtaaaag------aatag---------------------------------
------------------------------------------------------------
------------atgttccgcaccctgctcggcggcaaaatacaccgcgccaccgttacc
gaagccgacctcaactacgtcggcagcatcaccatagacgaagacctactcgacgccgca
ggcatcctcgtcaacgaaaaagtcgccatcgtcaacaacaacaacggcgaacgcctcgaa
acctacaccatcgccggcaaacgcggcagcggcgtcgtctgtctcaacggagccgccg--
-cccgcctcgtccaaaaaggcgacatcgtcatcatcatgtcctacgtcatgctctccgaa
cccgaaatcgccgcccaccaacccaaagtcgtccttgttgacggcagcaacaaaatccgc
gacatcctctcctacgagccgccgcacaccgtcctgtaa---------------------
------------------------------------------------------------
-----------------------atgaaaaaggttgaaaaaaacgtattggtgctgcata
gcgcggatcagatgttcgacttggtcgatagggtcgaggactacccttccttccttccct
ggtacagcaagaccgaagtcatcgaacgcaaaggcaatgaattgaaggcgcggctcttta
tggactatatgggcgtgcgccagtctttcgccacacacaaccataacacgcccggcagcg
aaatacgcatggatctgctggaaggtccgttcaagaccctgcgcggcacatggaaattca
tcgatttgggcggcgatatgtgcaaaatcgaattccgtttgggatatgatttctccaata
tactgctctccgccatgatttcccccgtcttcaaccatctctccggcacgctggtcgatg
ccttcgtcaaagaagcggaccgccgttatgcttga-------------------------
------------------------------------------------------------
------------------------------------------------------------
------------------------------------------------------------
------------------------------------------------------------
---------------------------------------------atgaaactttataaa
accct------gagtgccgcctttgcaggcatggttctggctgttgcggcagcgcccgca
gtggc---ggacgatatggatgttttggggcagttttt---ggaacagaatttccccacg
------------------------------------------------caaaacgacccg
atgg-----aagcgtttgcct---------------------------------------
------------------------------------------------------------
------------------------------------------------------------
------------------------------------------tgag-ccatgcgcagaaa
atcgaag-cgcaggcaatgatggc--agggcccttgttgacttcgcagtctgccttgatt
ttcaacaataaaacaggtgaaatcctgtatcagaaaaatgccgaccgtgtgatgccgatt
gcgtccatttccaaattgatgagtgcgatggttattttggatgcgcgtttggacatgaac
gagcgcatcaccattacgcccagcgaaatcgaccgcctgaaagggaccggcagccgcctt
gccgtcggtacgacgctgacgcgcggcgaattgctgcatctgagcctgatgagcagcgaa
aaccgcgccacccacgcgctggggcgtacttatccgggcggtatgggcgcgtttgtttcc
gccatgaacgccaaagcgcaaaatctggggatgttcaatacacgcttttacgaacctacc
ggc-ttgaatttccaaaacgtttcgactgccaacgatttgaaccgcatggttgcggcggc
aagcaaatacccgcttatccgcaagaattcaacctccaactacggctcggtctggacggc
aaacgg---tcgtcagaactataaaaacaccaacgccctcgtgcgcgaaggcggctggaa
tatcgagcttcagaaaacaggctatatccgcgaggcggggcgttcgatggtggtcaaggc
aaacgttcaaaaccaaccgattaccatcgtattgctgaattcgcccacttcgaccacgcg
cgtgaacgacgcgcgcaaaatcgaatcgtggatgttg---cagcgccgc-----------
-------tcttgaatggattttgaaaaggcgcggttcaatatggtcgagcagcagatccg
tccttgggatgtgttggatttcgatgttttggacgctttggaagagattccgcgcgagcg
gtttgtggacggctctctgcagggtttggcgtatgccgatacggagctgccgcttgccaa
cgggcataagatgttgg-agcctaaggtcgtagcgcggctggtgcagggtttgaaactga
ccaaaggcgatacggtgttggaaatcggcacgggctcgggctatgcg--acggctttgct
ggcgaagctg---gcggacagggtggtttcagacgacgtggatgcggcgcagcaggcgcg
tgcgaaggcggttttggacgatttgggtttggacaatattgcttatgtgcaaaacaacgg
gctgaccga---agcgtcggaaggtgcgccgtttgacgcggtttatgtcggcggtgcggt
ggatgtggtgccggatgtgctgaaggcgcagtt---gaaggacggcg-gacggatggtgg
tcgtggtcggacgccgtccggtgcagcgtgcggtgttggttacgcggcgcggtga---tg
cgtttgacgagacggttttgtttgatactttaatcgcgcatttggatgagaaagatgtga
aagaccatcgtcctttcggtgattttgattttt---ag----------------------
------------------------------------------------------------
------------------------------------------------------------
--------------------------------------atgttgaaaaaatggct-----
-gaacaaaatgttgtccggcaaacagaacagc---cgcacg-agggcggacaaacaagtc
attccggcaaaacagtaccgcatcagtgcggac--atgatcagctttgccgccgaaaaaa
ccgtcaaacgcctgcaagacgaaggatttaaagcctatatcgtcggcggcgcggtcaggg
atatgctgctgggcgtcgaacccaaagacttcgacgtcgccaccgacgccacgcccgaac
aagtcagaaaaatcttccgccgaagccgtatcatcggacgtcgcttccaaatcgtccacg
tcatgaacggccccgaaaccatcgaagttaccaccttcaggggcagcggcaaa------g
tgcagcagaacgcacacggcaggattatgaaagacaatacctacggcagcatcgaagaag
acgccatgcgccgcgatttcacctgcaacgcgctctattacgaccccgtccgcgaagaaa
tcctcgatttccacaacggcatcaaagacatagaaaaccgcagcctggtcatgataggcg
acgcggcagaacgctaccgcgaagaccccgtccgcattctgcgcgccgtgcgcctctccg
gcaaactcggcttttccgtcgaagaagccaccgccgagccgattcccgaatacgccgacc
gcctgaaacacgaacccgtcgcccgccttttcgacgaaatcatgaagctgctgttttccg
gccatgcccgagaatgcctgaaaaaactcaacagcctgggcgtttcagacga---catcc
atccgcttctgacc---gcactc---aaatccgccgaaaaac---cggaaaaccgcatta
tctcgctgtcgctgaaaaacaccgacgagcggctgcggcaggataaatccgtttccgtcg
gctttgtccttgcctccgttttgtggcccgacctcaaccgccgctggcagcgcaatctga
aacagggacaaaagcccgcacccgccctgaccgacgccgtcgaagccctgagaaacgacg
tcgaaaaag---gctggggtgttcctcaaaaattcgccgccaccatgcgggaaatctggc
agttccagccccagttcgagcatatgcgcggcgcccgcccgcaccgcctgctcgcccaac
agcgtttccgcgccgcctacgactttctaaccttgcgcgccgaagtgggcgaaatcaacc
gcgaaaccgttgattggtggacgcgtttccaacacgccgatgccgaacagcgcaacgaaa
tgagcgccgcaaaccgcagcgcccaa----------------------------------
---agcaccgacccgaccaaaaagaaacgccgccgccgtccccgcagaaa------gaaa
ccggcaca---acaggaagca---------taa---------------------------
------------------------------------------------------------
------------------------------------------------------------
----atggatttgcacaatatccgtcaggactacagtaaaaaagagctttcggaatcgga
gtgcctcgccgacccgattgcccagttcgagcagtggctcaacgaagccatccgctccga
agtcaacgagccgaccgcactcaatgtcgcgtccgtcggcgaagacggcagaccgaacag
ccgcatggtactgctcaaagaagtcaatccgcagggtttcgtgtttttcagcaactacaa
aagccgcaaagggcgtgccttcgatgcccatccctttgccgcgctgacgtttttctggcc
cgagcttgagcggcaggtgcgcgtcgaaggggcaatcgaaaaactggatgccgccgcgtc
cgacgaatatttcgacagccgcccttacaccagccgcatcggtgcgtgggcaagcgcgca
gagcgaagtcttgtcgagcaaagcggcattggtggcaaaagccgccgccgtcggcgtcaa
acacccgttgcacgtcccccgtcccccgcattggggcggctatctcgtcatccccgaccg
catcgaattctggcaggggcgccccagccgcctgcacgaccgcatccaataccgcttggt
tgac---ggcaactggatacgcgagcggctgtcgccttag---atggataatcaagaaat
caacagcggc-cgccgccgcttcctgacgcttgctacgtgcggcgcgggcggggtggcag
ccttgggtgtggctacgccttttgtg--gcgagctttttcccgtcggaaaaagccaaagc
cgccggtgctgccgtcgaagtcgatgtcagcaaaatcgaatcgggacaactgcttaccgc
cgaatggcagggtaagccgatttgggtgctcaaccgtacggatcagcagctcaaagactt
gaagtctttggacggttccgtcgccgaccccaaatcc---gaagtcgaccaccagcccga
aaactgcaaaaacgaaaaccgttcgat------caaaccgaacattttcgttgccatcgg
tatctgcacccacttgggctgctctccgaccttccgtcccgatattgcccccgcagattt
gggcgcagac---tggaaaggcggcttcttctgtccttgccacggctccaaattcgacct
ggcaggccgcgtatataaaggtgttcctgcaccgaccaatctggtcgttccgccctacaa
atatttgagcgacacgaccattctggtgggcgaagcataa---atggcatttctgaaact
gaccgagcaaaacgtacagggcaagaccgttctcatccgcgccgatatgaacgtcccctt
caaagacggcaaaatcagcgacgacacccgcatccgcgcgtcgctctcctccatcaaata
ctgcctggacaacggcgcatccgtcatcgtcatgacccacttgggccgtccgaccgaagg
cgagtttcatcccgaagacgacgttgcccccgttgccgcgcatttgggcggtctgctggg
caaagaagtcaaagtattgaacgattggcgcgaaaacaaacccgtcctgaacgcgggcga
cgtcgtcatgctgcaaaacgtccgcatcaacaaaggcgagaagaaaaacgatttggaact
gggcaaagcctatgccgcgctgtgcgacgtattcgtcaacgacgccttcggcaccgccca
ccgcgcccaagcctcgaccgaagccgtggcacaagccgcacccgtcgcctgcgcgggcgt
actgatggcgggcgaactcgacgccttgggcaaagccctgaaagagcctgcacgtccgat
ggcggcaatcgttgccggcagcaaagtctccaccaagctgaccattctcgaatcgcttgc
cgacaaggttgaccaactcatcgtcggcggcggcatcgccaacaccttcctgcttgccga
gggcaaacccataggcaaatcgcttgccgaacacgatttggtcgaagagtccaaaaaaat
catggcgaaaatggcggcaaaaggcggctccgtccccctgccgaccgacgtcgtcgtggc
aaaagcctttgccgccgatgccgaagccgtcgtcaaaaacatcgacgatgttgc---cga
agacgacatgattctggacatcggtccgaaatccgccgccgcacttgccgagctgctcaa
atccgcaggtactgtcgtatggaacggtcctgtcggcgtattcgaattcgaccagttcgc
cggcggcaccaaagcccttgccgaagctatcgcccaaagtaacgccttctccatcgccgg
cggcggcgacacgctggcggcaatc---gccaaattcggcgtaaccgaccaaatcggcta
catctccaccggcggcggcgccttcctcgaattcctcgaaggcaaagagctgcccgccgt
agccgctctgg-aaaaacgcggt-------------gcataa------------------
--------------------------------atgatcattttggctgaat------tta
cacctacattcgcatggctcaagcagcgacctttgtgtttcttgggcttcggcttcggca
gcgggctatcccccgtcgcaccgggaaccgcaggcacacttgccgcgctgcctttggcat
tcgtcctccatctcatcggcgtggacggctgggttttggcactgttgtgcattgccatgt
tcgtctggggcatccgcatttgcggctacaccgaaaaagagctggg---catacaggact
acggcggtatcgtctgggacgaaatcgttgccatgatgctggttttatccttcgtaccgt
tccgctggaactggtggctcgcggcatttatcgtgtttcggtttttcgacgcgattaagc
cctggccgataaaatggttcgacagccgcatacacggcggcttgggtatcatgctcgacg
acttgattgccgcgctgatcaccgccatcgtattgggacttgccgcctggattttttaa-
------------------------------------------------------------
------------------------------------------------------------
------------------------------------------------------------
------------------------------------------------------------
------------------------------------------------------------
------------------------------------------------------------
------------------------------------------------------------
------------------------------------------------------------
------------------------------------------------------------
------------------------------------------------------------
-----------------------------------atgc---cttggaacataccgatat
tcctgacttggatgcgcgttttgctgattccggtcttcacccttctgttttacctgcccc
aaggttgga---ttgcaccgga---aaccgtcaattggacagcagccgttattttcgcac
tcgccgccgttaccgactggtttgacggattcctggcaagactttggaaacaaacctcgg
atttcggcgcatttctcgatccggtagcggacaaattgatggtggctaccgcactcctgc
tcttggttagcctgaaccgcacttacgtcattttcgccattatcattatcggcagggaaa
tcaccatttccgcattgcgcgaatggatggcgcaaatggggaaacgcagcagcgtagccg
tcgccaccatcggcaaattcaaaactgcagcccaaatggtcgccatattcctcctgctac
tggcaacggataagtt------tgacaatat---tttctacc---tgaccggtaacatat
tgatgtttatcgcatctgtactaaccatctggtcaatgttctactatctcaaaatggcat
ggcaggaaatccaataa---------------------------------atgctcctca
tccgtaacctcgcctactggctgatactctccgtcagcctgatactgctcttccccttca
tgctcctcgccctccccttcca---aggcggcgcacacaaaaccgcccaaatctgggtac
gcatactcaactggtcgctcaaacacatcatcggactcgactaccgcctcatcggtgccg
aaaacatccccgacaccccctccatcatctgcgccaaacaccaaagcggctgggaaaccc
tcgccctccaagaaatcttccccccgcaagtttacgtcgccaaacgcgaactcttcaaaa
tccccttcttcggctgggggctgaaactcgtcaaaaccataggcatagaccgcagcaaca
gccgcgaagccaaccgccaactgatggaacaaggactcgagcgcaaaaaagaaggctact
ggattaccatcttccccgaaggcacccgcctgccgccccgcaccaaaggacgctacaaac
tcggcggcgcacgcatggcgaaaatgttcgaaatggacatcgtccccgtctccctcgaca
gcggcagattctggcccaaaaacgccttcctcaaacaccccggcaccatcaccgtcgtca
tcagccccgtcattccccaccacagcggcac---cgaagccgaactgatggcagaatgcg
aaaaacgcatcgaagcacaacaagcccttatcgaagcgcaggacccgcttgccg---cag
aaaacaaa--------------------------------------------------aa
ctga----------------------------atgttcaacgtat------ccgccgtta
tcgcgtcttatctcatcggctcgctgtcgtttgccgtcattgtgtccaaattctacggca
tggacgacccgcgtacttacggctcgggtaatcctggggcgaccaatgtgttgcgcagcg
gcaagaaaaaggcggccgcgctcacgctcttgggcgacgcgctcaaaggcttggtggcgg
tcgtttcggcacgctgcctgcaagatgctttga---acctgtcggacattgcaatcgcgg
cggttgccgttgcggctttggtcgggcatatgtggccggtgtttttcggttttaaaggcg
gcaagggcgtggcgaccgctttgggcgtgctgctcgcgctgtctccgccgacggctttgg
tctgtgcggcaatctggctggtgatggcgttcggtttcaaagtatcctcgctcgccgcgc
tgaccgccactgccgccgcgccggttgccgcgttcctgctgat---gccctaccct----
-----tcttgggcttgggcgaccgtcgtcatcgccgtgttggtgctgtaccgccatcaaa
gcaatatccgaaacctgctccaaggcaaagaaggcaaaatcggcgataaggcagacaagc
cgtaa-------------------------------------------------------
------------------------------------------------------------
------------------------------------------------------------
------------------------------------------------------------
------------------------------------------------------------
------------------------------------------------------------
------------------------------------------------------------
------------------------------------------------------------
------------------------------------------------------------
------------------------------------------------------------
------------------------------------------------------------
------------------------------------------------------------
------------------------------------------------------------
--------------------atgaacg------ccctg---caaaccatcgccgcccacc
tgaccgcccgccgccaaaccgtaacctgcgccgaatcctgcaccggcggactgcttgccg
gcgcgctcaccggcattgccggcagctcgcaatggttccacca-aagcttcgtaacctac
agcaacaaagccaaagaagaccggctcggcgtcatgcctgccaccctgctgcaacacggt
gccgtcagccgcgaaaccgtttacgaaatggcacgaggcgccaaagccgtcgcacaggca
gactacgccctgagcatctccggcatcgcagg--acccggcggcggcagcgcggcaaaac
ccgtcggcaccgtctggttcggactcgccacccccaacggttc---gctcgaacaaaccg
ccctcttccaaggcgaccgcgaagccgtgcgccgtcaagccgtcgaatacgccctcgaac
tgctggcagccaacctgtcctga-------------------------------------
------------------------------------------------------------
------------------------------------------------------------
---------------------------atgtcccaatccactctccttctcgttgacggc
tcttcttatctttaccgcgcttatcatgcga-tgg------cgcag---ttgtccgcgcc
cgacggtgcgccgacgggtgcgctttatggtgtattgaatatgctgcggcggctgagggc
ggattatgtgcatgattattgcgcggtggtgtttgatgcgaagggcaagaatttccgcca
tgagatgtttcccgactacaaggcgacgcgcccgcccatgcctgacgatttgcgtccgca
ggcggaggcgctgcccgatttggtgcggctgatgggctggccggtgttggtgattccgca
ggtggaagcggacgatgtgatcggcacgctggcacaccgtggtgcggaagcgggcatgaa
tgtggtgatttccacaggcgacaaggatatggcgcaattggtcaacgagcgcgttacgct
ggtgaacacaatgagcggcgaaactttggacatcgacggcgtgaaggcaaaattcggcgt
gcgtcccgaccaaatccgcgactatctcgcgctgatgggcgataaggtcgataacgtgcc
gggcgtggaaaaatgcggtccgaaaaccgccgtcaaatggctggaagcctacggcacgct
gcaaggtgtgatggagcacgcgggcgaggtcaaaggcaaagtcggtgaaaacctgcaagc
cgcgttgggacaactgccgctgtcgtacgaactcgttaccatcaaaaccgatttggattt
gcacaccgagctttcagacggcatcgaaagcctgcgccgcacttcgcccaaatgggcgca
gcttgccgtcgatttcaaacgctggggcttccgcacctggctcaaagaagccgaaa---g
ccgtatgcacgaagcgg------------------cagacggcgatttgttcggc-----
-----agcgcgcaca------tcggcgaa----caggcggctttggat------atgg--
-------------aa---acctcg---------------------tct---------gaa
ag------gctacctgaa---------------------aaagccgccgcccccgaaaag
ctggattaccaagcggttaccaccgaagcgcagttcgccgcattattagataaattgtct
------------caagcggacaaagtcggcatcgacactgaaaccacctccctagatgcc
atgaacgccgcgctggtcggcatcagcattgccttccaagcaggcgaagccgtttacatc
cccgtcggacacagccccaccgccgcgcccgaacagcttgatttacaaaacgtattaggt
cgtctgaaaccccatctcgaaaaccccgacctgaaaaaaatcgggcaaaacctcaaatac
gaccaacacgttttcgccaactacggtatcgccttaaacggcatcgccggcgacgccatg
ctcgcctcctacatcatcgagagccatctcggacacggcttggacgaattgtccgaacgc
tggctcggtttggaaaccatcacatacgaatccctgtgcggc---aaaggcgcgaagcaa
atcagttttgccgacgtcgccatcgggcaagccaccgaatacgccgcccaagacgccgat
ttcgccctgcgcctcgaagcgcacctgcgtgcgcaaatggacggaaaacagcttgaaatg
tatgaaaaaatggagctgcccgtcgcccaagtattattcgaaatggaacgcaacggcgtg
caaatcgaccgcgccgaactcgcccgccaaagcgcagaactcggcgccggactgctgaag
cttgaagagcaggcatacgccgccgccggacagcccttcaacctcaactcccccaaacag
ctccaagaaatcctgttcgacaaaatgggcatccccaccaaaggactgaaaaaaaccgcc
aaaggcggcatctctaccaacgaagccgtcctcgaacagctcgcccccgactaccccctg
cccaaaatcatcctgcaaaaccgcagcctgtcgaaactcaaatccacctacaccgacaaa
ctgcccgaaatgatttcccccaaagacgggcgcgtccacaccacctacgcccaagccgtc
gccattaccggacgccttgccagcaacaaccccaacctgcaaaacatccccatccgcacc
gccgaaggcagaaaagtccgccgcgcctttaccgcccccgagggcagcgtcatcgtatcc
gccgactattcccaaatcgaactgcgcatcatggcgcacctctccggcgacaaaaccctc
atcgaagccttcaaacaaggcgaagacatccaccgccgcaccgccgccgaagtcttcggc
atcacccccgaacacgtttcgtccgaacagcgccgctacgccaaaaccatcaacttcgga
ctcatctacggcatggggcaatacggactcgccaaatcgctgggcatagacaacatctcc
gccaaaaacttcatcgaccgctacttcgcccgctaccccggcgtcgccgaatacatgcag
cgcaccaaagaacaa-gcctccgcccaaggcttcgtcgaaaccctgttcggacgctgcct
ctacctgcccgacatccgcgccaaaaacgccaacgcccgcgccggcgccgaacgcgccgc
catcaacgcccccatgcagggaaccgcctccgacctcatcaaacgcgccatgatagacgt
ctcccgctggtt---------------------aagtt----------------------
--ca------------------------------gacggcatcaaaagcaggctgattat
gcaggtacacgacgagctggtgttggaagtccccgaagccgaactggatttggtcaagca
gaaactgcccgaaatcatggcaaaagtcgatggcggattactggctgtcccgctggtggc
ggaagtgggggtaggggagaattgggaagaggcgcattga--------------------
----------------------------------------------------------at
gaccgcga------------ccactgcgtcttcagccaaaccttatttgaaaatccaagg
cttggtgaaaaagtttggtgacaattacgctgtcgataacatcgacttggacatctacca
acacgaaatcttcgcccttctgggcagctcgggcagcgggaaatccaccctgctgcgtat
gctggcgggcatggaaagtcccaatcagggcaaaatcatcttggacggacaggacattac
caaactcgccccctacgaacgtcccatcaacatgatgttccaaagctacgcgctcttccc
gcacatgaccgtcgaacaaaacatcgccttcggtctgaaacaggacaaaatgcccaaaga
cgaaatcgccgcccgcgtcgaagaaatgctgcgtctggttcagatgaccaaatacgccaa
gcgcaaaccacaccagctctccggcggacagcaacagcgcattgccttggcgcgcagcct
ggcaaaacgcccgaaaatcctgctgcttgacgaacctttgggcgcattggacaaaaaact
gcgccaacaaacccaactcgagctggtcaacacgctcgagcaggtcggcgttacctgcat
catggttacacacgaccaggaagaagccatgaccatggca--acccgtatcgccatcatg
tccgacggacaactgcagcaggtcggca-cacccagcgacgtttacgactatcccaacag
ccgcttcaccgccgaattcatcggcgaaaccaatatctttgacggcgtcgtcattgaaga
tcacgccgattacgccgttatcgaatgcgccggactggaaaaccacgtccgcatcgacca
cggtctgggtggcccgagcgaacaagacctgtgggtcagcatccgccccgaagacatcga
tttgtacaaagaaaaacccgaccacttgggcgacttcaactgggcaaaaggcacggtcga
agaaatcgcctatttgggcagctttgccatctaccacatcaaactcagcaacgg--ccgc
gtcatcaaaagccaagttcccgcaccctattggtatgtgcgcaacatcacgccgccgacc
tgggacgaaaccgtttatgtaagctgg--ccggaaaaccagcccaccccgctgttccgtt
aa----------------------------------------------------------
-------------------atgaccgctccgcgccatgttttttatatttccgaccgta-
-ccggtctgaccgccgaaaatatcggcgaagccctgctcaaccaattcggcaggctggaa
ttcaagcgccacacctacccctttatcgatacgcccgaaaaagcgcgcgcggttgtcgaa
aaagtcaaccaaaacg---cccaaaccaacggtcagcgtccgattgccttcgtcagcgtg
gtcaacgacgacatccgcgaaatcatcaagcagtccgatgccttccacatcaactttttc
gaaacctttctgggtttgctggagaaagaactcaataccgaagcgaccatcgccaaacag
ggacaccacagcatcggcaatacgcagcgttacgatgcgcgcatggaggcggtcaatttt
tcactcaaccacgacgacggtgtcagcgacaaaaaccttcaggaagcggacgtgattctg
atgggcgtatcccgctcgggcaaaacgccgacctgcctgtatctcgcgctgcaatacggc
atacgcgccgccaactatccgctgattcccgacgatttggaa------tcgaccgacctg
ccgcgcatggtcaagccgtataaagacaaattgttcg-ggctgaccatccagcccgagcg
tcttcagg--ctatccgtcaggaacgccgtcctaattcgacttatgcgaaaatcgacacc
tgccgcagcgaaattgcagatgcgcagaatatgttcaaacgccacggcattccgtttacc
aatacaacggacaaatcggtggaagaactcgccgtccatattctgcaggcgtgcaaactg
aagcggcggttttga---------------------------------------------
------------------------------------------------------------
------------------------------------------------------------
------------------------------------------------------------
---------------------------------------------atgcccaatct----
---ttttgacacagctccccatcccctgcccttcatgaaaccgattcctacctatacgcg
ctggtggcggtataaatcctacctgcccgatgcgacgctgccggcacatacggcggactg
ccccgactgcggctgccgtatggaaatcccgcgcctgcggcaggggcaggaggcgcattg
tccggtgtgcaatcacgaagtggtcgaggtggaaaacagtccgtatgttgcgcctcttgc
ctatgcgtccgcttcgctgattctgatggcgtttgcctacagcatggtctatatccgtgt
agaattgttcggcgta------acttcgattctgtcgctgccggaaatgatgcggcttct
gatttatcaggat---tacggttttctggcggaggtgatgttcgtcctgactttcggcgc
gccggttttgtttctgctgctttgtctgtatgtttatacggcactggtgcgcgagcgggt
ttatcctgcgctgcggtttgcgacgcgggtgatggtcaggttgcgccatgcgattatggt
ggatgtgtttttcatttccacgctggtggcttatatcaaactctcgtcggtagcggtggt
ggaattcggttcggcgttttatctgatgtttgcgctatcggtcatgctgattcggacgtc
ggtttcgattccgcagcactgggtttactataaaatccaccggctcaccggcggcgacgc
ggtgcag---gaagcgtcggaagataaagtctgctgcagccgctgcctgtatttccgcga
taaaaacgaacagccctgcgcggtgtgcggtgctgatctgtaccgccgccgcccgaaaag
cctgagtatttcgctggcgtttctgattgcggcgtttatcctgtattttccggcaaacat
cctgccgattatgatttcgtccaaccctgccgccttggaggtcaatacgattttcaacgg
cattgtctatatgtggaacgacggcgaccgcctgattgccgtgattattttcagcgcgag
cattttggtgccggtgctgaaaatcatcgcaatggcggtgct---gattgcttccgctt-
--atttcaagccggcaatggcggcggcaaaaatgtcggtgatgtaccgcattaccgaatc
catcggcagatggtcgatgatcgatatttttgtgattattatcctgatgagttcgttcca
caccaatatggcacgcgtcgtccccg-gcggggcggcggtctatttctgcctggttgtgg
tgctgaccatgctgtccgcctattatttcgacccgcgcctgatttgggacagacagcagc
a---------------------gctttcagatgaccccgattccgaacaagcctcaaaac
aatga-------------------------------------------------------
------------------------------------------------------------
---------------------------------------------atgaatatgtttaac
gaagccgcccgcgaactgaccaccgtccgcgacatcctgcgtttcgccgtcagccgcttc
aacgatgccggactgtttttcggacacggctcggacaacgcccacgacgaagccgcctac
ctgattctgcacacactcaacctgccgctggacacgctcgacccctatctcgacgccaaa
ctgctgcaaagcgaaaaagaagaagtcctcgccctgctcgaacgccgcgccaccgaacac
atccccgccgcctacctgacccatcaggc---atggcagggcgatttcgatttttacgtc
gacgaacgcgtcatcgtcccgcgctccttcatctacgaacttttgggcgacgcactcacc
ccgtggatcgaacaccccgaacttgtccaccgcgcactcgacctctgcaccggcagcggc
tgcctcgccgtccaaatggcgcaccactatcccgccgccgaaatcgatgccgtcgatttg
agtctcgacgccttggaagttgccgccgtcaacgtcgaagaatacggcttggaagagcgc
atcaacctcatccacaccgacctcttcgaaggcttggaaggcacatacgacctcatcgtc
tccaacccgccctacgtcgacgccgaatccgtcgaaatgctgcccgacgaatacctgcac
gagcccgaactcgcactaggcagcggcgaagacggcttggacgccacccgccaaatcctg
ctgcacgccgccaaatacctcaaccccaaaggcgtgcttctggtcgaaatcggacacaac
cgcgacgtactcgaagccgcctaccccgaactgccgtttacctggctggaaaccagcggc
ggcgacggcttcgttttcctgctgacccgcgaagaattgttgggcgagcggtaa------
------------------------------------------------------------
------------------------------------------------------------
------------------------------------------------------------
------------------------------------------------------------
------------atgttcccca-------------------------------tcatccc
cacc---------------gaccgcgcccctgcccaatggcgcaac---gaaagcacgca
aaagccgccca---agcaggcggtttatgtacaggaaa---------gcaatgccgccga
tattctgaaaaacgcctattcgcacaccgcgaccgtttggacgggcgatttccacaacgc
caaacaggttttggcagcaatgaaaaagcgcgtccg------ccagtcgtctgaaaaaac
caaa------------------atcccgcccgcc------------gaccttcagacgac
cttccacgcccaccgtatgaaacaggcgcagcaaagccgcattctgaatatgcttgccgt
cgaaatcggcgcaggattccgcttggacaacccgcgcgcgcctgacgtccgaggcgcgct
tgccgacgtttacggcagt------tccgacgaccaaaccttcctgctgccgctcaacca
gcttctcggttttatcggcgcacatgaatggcacaaaaaaggcatttttgttccgcaact
---tgacggca---atattcatgttcccttcggcgttttctcccccttgcgcggcgaata
tctggaactcgtcgcccaagcaccgctccgaccc------------ggcatccaaaccgc
gttcgacatcggcacaggctccggcgttattgccgccatcctcgcc---cgacgcggcat
cccgcatatcaccgccaccgacaccaatcccaaagccatcgcctgcgccgaagccaacct
aaaccgtttgggcttggcgcagcaagttgccatccatgccgtcgatttatttc------c
cgaagggtgcgccgaccttatcgtctgcaatccgccgtggctccctgccaaacccacatc
cgccgtcgaaaccgctctttacgaccccgacagtgccatgttgactgcgtttttaaacgg
cgtttgcggacatttgaacccgcatggcgaagcgtggctgattatttccgacttggcaga
acatctgcacctgcgcgaccggaatttcctgacacaatgtttccaatccgcctcgctctc
cgttatcgacgttctgcaaaccaaacccgcacaccgcaaagccgccgacgcatccgaccc
gctcgcctttgcccgcaacagggaaacgacctgtctctaccgcctgaaacccgcataa--
----------------------------------------------atgacacaggaaac
cgctttgggcgcagccttgaaatctgccgtccaaaccatgagcaagaaaaaacagaccga
catgattgccgaccacatctacggcaaatacgacgtcttcaaacgcttcaaaccgctagc
agtcggcatcgaccaagatctcgtcgcagccctgccccaatacgatcccacgctgattgc
ccgcgttctcgccaaccactgccgccgtccccgctatctcaaagctctcgcacgcggcgg
caaacgcttcgacctgaacaaccgtttcaaaggcgaagtgagtgcggaagaacaagccat
cgcacaacaacaccccttcgtccggcaggcaatggaagaacaggcgcaacgtcaagccgc
caaagcagcagctgaaa-----acgaatccg----------cccaa---gccgaa-tctt
ccgg------aacagttca------------aaccgacacaaccgaacaa------gcaa
acagcgcgaaataa----------------------------------------------
------------------------------------------------------------
------------------------------------------------------------
------------atgaaagccagcagattcttcatttccacccttaaagaagcccccgcc
gaagccgcgcttgccagccacaagctgatgatacgcgcgggtcttatcaaagctaacgcg
tccggtctctatacttggatgccgatgggtttgcgcgttttgcgcaaagtcgaaaacgtc
gtgcgcgaagaaatggcgcgcgcgggcagcgtggaattgctgatgcccgtggtgcagcct
gccgaattgtggcaggaatcgggacgctgggaattttacggcaaagaactcctgcgtctg
aaagaccgccacgaccgcgatttctgcataggtccgacctgcgaggaagtgattgcagac
atcgtgcgcaaggaaatcagcagctacaagcaactgccgaaaaacttctatcacatccaa
accaaattccgcgacgaagtgcgcccgcgtttcggcgtcatgcgcgcccgcgagttcgtc
atgaaagacgcctattccttccatgccgactacgcctcgc---ttcagacgacctatcag
gaaatgtatgacgcatattgccgcattttcgaccgtctgggcttggaataccgccccgtt
gccgccgacacgggcagcatcggcggaacgggttcgcacgaatttcaggttttggcggaa
agcggcgaagatgtcatcgcctacagcgacacctccgattacgccgccaacatcgagctg
gccccaaccctgccgctcgaaggcggacgcgcagccgcacaagccgagctgaccaaaatc
cacacgcccgccgtcaaaaccatcgatgtgctggttgccttcttgaacattccggttgaa
caaacgctcaaatccatcgtcgtcgaaggtgaa---gaagaaggcgaaatcgtgctcttg
ctgttgcgcggcgaccatgagttcaacgacatcaaagccgaaaaactcgccggcgtgaaa
tccccgctgaccatggcagaccccgccgccatccgcgaacagttc---ggcgccaacggc
ggctcgctcgg---tcccgtcggcttcaaaggcagagtctatgccgatttcgccaccgaa
aaaggcgcggactgggtgattggcgcgaacgaagacgactaccactataccggcttcaac
ttcggacgcgacgccgccgaacccgaattcgtcgatttgcgcaacgttgtcgaaggcgat
gccagccccgacggacaaggtcgtctgaaactcgcgcgcggcatcgaagtcggacacgtc
ttccaattgcgcgacaaatacacccaagccatgaacgtctccttcctcgacaacaacggc
aaatcccaaatcatggaaatgggctgctacggtatcggcatcacccgcgtcgttgccgcc
gccatcgagcagaacaacgacgaaaaaggcatcatctggaccaaagcgatggcgccgttc
gaagtcgttatcgtgccgatgaactacaaaaaatccgacaccgtgcgcgaagccgccgac
caaatctacgccggactgcttgccgcaggcgcggacgtgttgctggacgaccgcgacgaa
cgcgccggcgtactgctcaacgattccgaactcttgggcatcccgcaccgcatcgtcatc
ggcgaccgcgccctcaaagaaggaaacgtcgaatacgccgaacgccgcagcggcgaagca
cagacagtggcactggacgaaatcgtcgccaaagtcagcgcggcattgaaggactaa---
------------------------------------------------------------
------------------------------atgtcgttttc------tgagcg---gaag
ttaaaca------taaaatcaggtg---aaaatatggctgcatacgacagtttgatggta
tttaccggcaacgcaaatccggaattggcgcaacgagttgtcaaacacttggatatttca
ttgggcgaagcctcggtatccaaattctcagacggagaaatcgccgtcgaattgatggaa
aacgtccgcggccgcgacgtcttcatcctccagccgacctgtgcgccgaccaacgacaac
ctgatggaaatcctgacgatggcagatgcgctcaaacgcgcttccgcaggccgcattacc
gccgccatcccctatttcggctatgcccgccaggaccgccgtccccgctccgtccgcgtg
cccatttccgccaaactggtcgccaatatgctgtattcggcaggtatcgaccgcgttctg
accgttgatttgcacgccgaccagattcagggctttttcgatattcccgtggacaacatt
tacgccacaccaattctgctcaacgacatcaaacagcagcgcatcgaaaacctgaccgtc
gtcagccccgacatcggcggcgtcgtccgcg--cccgcgccgtagcgaaatcattaaatg
ccgatttggcgattatcgacaaacgccgcccaaaagccaatgttgccgaagtgatgaaca
tcatcggtgacattcaaggtcgcacctgtctgattgtggacgacatgatcgacaccgcca
acacgctgtgcaaagccgcagtcgccctgaaagagcgcggtgcggaacgcgttttggc--
atacgccagccatgccgtattctccggcgaagcggtcagccgtattgcctcgtccgaaat
cgaccaagtggtcgtaaccgacaccatcccgctctcc-gaagcggcaaaacaatgc-ggc
cgcatccgtcaggtaacgattgccggcctgcttg--ctgaaacggtacgccgcatcagca
acgaagaatccgtctcctatcttttcaacgaagaagtgatgac------aggcagcatgc
tgctgccc---taaatg---------------------agattgctcatcgctccggtat
ccgccggactcgaagccgcc----------------------------------------
------------------------------------------------------------
------gccgctgcccaagcatttgccaaagccttg------------------------
------gacgcacaagtattccaagctctcgacgaca------ccgccgaa---------
---------------------------------------------------------acc
ctgctcgcgcaaggcaaaagcgacgactggtttgacgcgctggtc---------ggcaaa
gtcgttgccctcaat------gccgacagactcgtcatcgaaggcattacccccgatgcc
gacaaactctttcttgccggcaaaaacgtcgagcttgccctgtcgctggacgcgggcgtc
gttttagccgtcaaatccgacaat---------------------gccgacgcaaaagcc
ttggcacacacgcttaatcttgccaaacagctctac---gtcaattcgcccggactcttg
gaaggctttatcgtcgaaggc---------------------------------------
------------------------------------------------------------
------------------------------------------------------------
------------------------------------------------------------
------------------------------------------------------------
------------------------------------------------------------
------------------------------------------------------------
------------------------------------------------------------
------------------------gcggcagccgccgttgccgaagaagccgccggtctg
a-caggtttgcccttctacggcacggcagacgcgctcaaagacgtttccgc---------
cctgtcaaaacgcggcgcgacccgcctctcgcccgcccagttccgccacaacctcatcga
cttcgcccgcaaagccgatatgcgtatcgtcctgcccgaaggtgcagaaccgcgcaccgt
ccaagccgccgccatctgccacgaaaaaggcattgcccgctgcgtattgctggcaaaacg
cgaagaagtcgaagccgtagccaaagagcgcggcatcagcctgcccgcttctctggaaat
catcgaccccgcctcattggtcgaacaatacgtcgcccccatgtgcgaattgcgcaaatc
caaagggctgacccctgaagacgcgcgcaaacaactgcaggacaccgtcgttctcggtac
catgatgatggcgcaaaacgacgtggacggtctggtatccggcgcggttcacaccaccgc
caacaccatccgccccgccttgcagctcatcaaaaccgcccctggcgcgagcctcgtttc
cagcgtattcttcatgctgctgcccaatcaggtactcgtattcggcgactgcgcggtcaa
ccccaacccgacgcccgaacagcttgccgacatcgccatccagtccgccgacaccgccaa
agccttcggcattgagcccaaagtcgccatgatttcctactccaccatcaactccggcag
cggtcccgacgtcgatgccgttgtggaagcgaccaaactggcgaaagaaaaacgccccga
cctcgctatcgacggcccgctgcaatacgacgcggcaaccgttcccgaaatcggcaaaac
caaagcacccgaaagcaaagtggcaggtcaggcaaccgtgttgattttccccagcctcaa
caccggcaactgcacctacaaagccgtacagcgcagcgcaaacgtcttaagcgtcggccc
tctgctgcaaggtctgcgcaaacccgtcaacgacctctcgcgcggcgcactggtcgaaga
catcgtcttcaccatcgccctgaccgcagttcaggcaaaacagatggaggg------ctg
a-----------------------------------------------------------
------------------------------------------------------------
------------------------------------------------------------
--------------atgagccttatcggcgaaattttacctttgtcccatattgttttgg
acttggaagtcggcagcaaaaaacgcctgtttgaagaagcggggctgctgctcgagcatg
aagcagaattaccccgaagcgacgttttcgactgcctgtttgcccgcgagaagctgggtt
cgaccggattggggcagggcgtcgccatcccgcac-gg--ccgccacgcctgcgtcaaaa
aagccaccggcgcattcatccgcaccaaagagccggttgccttcgatgcgcccgacggca
aacccgtttccctcgttttcatcctgcttgtgccggaaaacgccaccggcgagcatctgg
aagtcttatccaaactgg--cagggcgtttctcgcagaaagccgtccgcgaatccctgat
ggttgcggctactcccgaagaagtccgccg---tctgctgaccgaagagt----------
--aaatgtctgttgtcctgcccttgcgcggcgttaccgccctttccgatttccgtgtcga
aaaactgcttcaaaaagctgccgaactcggtctgc---ccgaagtcggattgaacagcga
attctggtatttcgtcggcagcgaaaaagccctcggtgccgaaaccgtcgaaaaactgca
agcccttttggaagcgcaaagcgtcggagaaacgcccgccgcgca-----cgaagga---
-ctg--------catctgttcctcatcacgccccgcatcggcacgatttccccttgggca
tccaaagccaccaatatcgccgaaaactgcggtatcgaaggcatcga---gcgcatcgag
cgcggcatggcggtttggattcgcggcaac------ctgactgaagagcaaaaacagcaa
tgggcggcactgttgcacgaccgcatgaccgaatccgtgctgaccgacatcaacgcggcg
gcacaattgttccaccacatccaatccgaaaccttcgctaccgtcgatgtattaaacggc
ggcaaagacgcgctggtcaaagccaacagcgaaatgggtttggcactctcacccgacgaa
atcgactatctcgtcgaaaactatcaggctctgaaccgcaatccgtccgatgtcgagctg
atgatgttcgcccaagccaactcggaacactgccgccacaaaatcttcaacgccgacttt
atcctcaacggcgaaaaacaggaaaaatccctgttcggcatgatacgcgacacccacaaa
gcccaccccgaaggcacggtcgtcgcctacaaagacaattcctccgttatcgaaggcgcg
aaaatcgagcgtttctacccgaatgccgacgaaaaccaagcctaccgcttccacgaagaa
gacacccacatcatcatgaaagtggaaacccacaaccacccgaccgccatcgccccgttt
gcgggcgcggcaacgggtgcgggcggtgaaatccgcgacgaaggcgcaaccggcaaaggc
tcgcgcccgaaagcaggcttgaccggcttcaccgtctccaacatcaacatccccggtttc
caacagccttgggaacaa------------------gcctacggcaaacccggacacatc
tcttctccgctggacatcatgattgaaggccccatcggcggcgcggcgttcaacaacgag
ttcggacgccccaacctcttgggctacttccgcacctttgaagaaaaattcgacggacag
gttcgcggctaccacaagccgattatgattgccggcggcttgggcagcattcaggcgcag
cagacccacaaagacgaaatccccgaaggcgcgctgctgattcagctcggcggaccgggt
atgctcatcggcttgggcggcggcgcggcttcttctatggataccggcaccaacgacgcc
tctttggacttcaactccgtacaacgcggcaaccccgaaatcgaacgccgtgcgcaggaa
gtcatcgaccgctgctggcagctcggcgacaaa---aacccgattatctcgattcacgac
gtaggcgcgggcggcttgtccaacgccttccccgagctggtcaacgacgcaggacgcggc
gcagtgttcaaattgcgcgaagtgccgctggaagaacacgggctgaacccgctgcaaatc
tggtgcaacgaatcgcaggagcgttacgtcctcgccattctggaaaaagatttggacacc
ttccgcaccatttgcgagcgcgaacgctgcccgtttgccgtagtcggcacggcgaccgac
gacggtcatttgcaggtacgcgacgatatgttcgccaacaaccccgtcgatctgccgctc
aacgtcctgctcggcaaaccgcccaaaaccacgcgcagcgacaacaccgtaaggtcatct
g------------------------aaaaaccg---------tttgacggcagcggcatc
gatttgaaggaagccgcctaccgcgtgttgcgcctgcctgccgttgccgccaaaaacttc
ctgattaccatcggcgaccgcagcgtcggcggcatgacccaccgcgaccagatggtcgga
cgctggcagacccccgttgccgactgcgccgttaccatgatgggcttcaacacctatcgc
ggcgaagccatggcaatgggcgaaaaacccgccgtcgccctgtttgacgcacccgcttcg
ggcagaatgtgcgtcggcgaagccatcaccaacatcgccgccgtcaatatcggcgacatc
ggcaacatcaaactttccgccaactggatggcagcatgcggcaacgcgggcgaagacgaa
aaactctaccgcaccgtcgaagccgtatccgacatctgccaaagcgcaggcttgagcatt
cccgtcggcaaagacagcctctccatgaaaaccgtatggcaagacggcgcggaacaaaaa
tccgtcgtttctcctttgagcctgattatttcctcgttcgcgcccgttcaagacgtacgc
aaaaccgttacccccgacctcaaacccgtcgaaga------cagcatattgctgtttatc
gacttgggcttcggcaaagcccgcatgggcggctcggctttaactcaggtttacaacaac
ttgggcggcgaagcccccgacat---cgacgcaagtcgtctgaaagcgttttacagcgtg
attcagaaactggttgccgaagaaaaactcttggcgtatcacgaccgcagcgatggcggc
ttgtttgcggcgctggcggaaatggcgtttgcagggcgttgcggtttgga----------
---------------------------------agtggct-atcgacgaa----------
---------ttgcttgaagcctca------------------------------------
---------------------------------------------------------caa
agccatttttcagacgacccc-----------------gacacccgc-------gtactg
cgcgtattgttcaacgaagaattgggcgcggtgctgcaagtttccgccaaagattttgcc
gacgtcgcctccgccttccacgaacgcaactt------------------gggcgaatcg
gta---------------cacagca---------tcggc---acag------------cc
cacaacggcagta----att----tca-cgc--tggtttgcggcactgaaacc-------
------------------------------------------------------------
-----------ctgctcgaccaa------------gcccgtgccgacctccaacgcgcat
ggcaggaaaccagccaccaaatccaacgcctgcgcgacaaccccgaatgcgccgacagcg
agttcgccctgctttcagacgaccgccgcagcatactcttcgccaacctcacctttgatg
taaacgaagacatcgccgcgccctttatcaacacaggtgcgaaacccaaaatcgccgtcc
tgcgcgagcaaggcgtcaacggacaaatcgaaatggcggcagccttcacccgcgccggtt
tcgacgcctacgacgtgcatatgtccgacctgatggcaggacgcgtcaaactcgacactt
tccaaatgctcgcagcctgcggcggcttcagctacggcgacgtactcggcgcaggcgaag
gctgggcgaaatccatcctgttccaccccgccctgcgcgaccaattcgccgccttcttcg
ccaaccccaacaccctgaccttgggcgtgtgcaacggctgccaaatggtcagcaatctcg
ccgaaatcatccccggcacggaaaactggccgaagttcaaacgcaacatcagcgaacagt
tcgaagcccgtttgagcatggtaaacgtccccaaatcgccctcgctggtattggcagaaa
tgcagggcagcagcctgcccgtcgtcgtcagccacggcgaaggacgcgccgacttcgccc
atct------cgg---------cggcaaagtcc------------------------ccg
ccggtttggacatcgccctgcaatacgttgacggcttgggcgaacccacccaaacctacc
cgctcaaccccaacggctcgccccaagccatcgcaggcgtaagcaacaccgacggacgcg
taaccatcatgatgccccaccccgaacgcgtcttccgcgccgcccaaatgagctggcagc
ccgaaggctgg------acggaattgtcaggctggtaccgcctctttgccggagcacgca
aagccttgggttaaatgcccaatccgctttacagacaaaacgtgatttccatctccgatt
tgagtaccggacagctcgagctgctgctcgataccgccctcaagctcaagcagaatccgc
gtggcgacctgctcgaaggaaaactcatcggctcctgctttttcgaaccatccacccgaa
cgcggctgtcgtttgaaaccgccgtccagcgtttgggcggcaaggtcatcggttttgccg
acggtgccaacaccagcgcgaaaaaaggcgaaaccctcgccgaca---ccgcccgcatta
tctccagctacaccgatgccatcatccagcgccatcccaaagacggtgcggcgcgcgtat
tggcggagttttccaaagtccccgtcatcaacgcgggcgacggcaccaaccagcatccca
gccaaaccctgctcgacctcgttaccatctacgaaacccaaggtcgtctgaacaacctga
aaatcgccatggcgggcgacctcaaatacgggcgcaccgtccactccctctgtcaggcat
tgaaacgctggaactgcgaatttgccttcgtctccccgcccagcctcgccatgcccgaat
acatcaccgaagagctggaagaagccggctgcaagtggagcgtcctgcccgatctcgaaa
ccgccgcttcctgggcggacatcctctacatgacccgcgtgcagcgcgaacgtttcgacg
aacaagaattcgccaaaatccaaggcaaattcaacctcgaagccgccatgcttgccggtg
cgcgccccaatatgcgcgttctgcacccgctgccgcgcgtcgatgaaatccaccccgacg
tcgatgccacgccgcacgcctactatttcgagcaggcgaccaacggcgtctatgcacgca
tggcgattctgtcgctggtgttgaacgaagaagtgtaa----------------------
----------atgcaa----------------------------accctgaccatcatcc
gtcccgacgatatgcacctgcacctgcgcgacggcgacgccctcaaagccgtcgccccct
ataccgcccgccaaatggggcgtgccgtcatcatgcccaatctcaaaccgcccgtcgttt
ccgtcgccgacgcgcttgcctacaaacagcgcattctcgatgccctgcccgcag------
gcagcagcttccaaccgctgatgacgctttatctgaccgacaacgccacgcccgaacttg
tgcgcgaagccaaagccgca---ggcatcgt---cgcattcaaactctaccccgcaggcg
cgactaccaattccgactccggcgtaaccgacctcttcaagctcattcccgtactcgaag
aaatggcggcgcaagacatactctttctcgtccacggcgaagtaaccgaccccgaaatcg
acatcttcgaccgcgaagccgcctttatcgagcgcgtcatgaagcccgttttggcaaaag
taccgacactcaaagtcgtattcgaacacatcaccaccgctgaagccgcccgtctggttt
tggaagccggagacaacgttgccgccactgtaaccccgcaacacctcctgctcaaccgca
acgaccttctcgtcggcggcgtgcgtccgcaccatttctgcctgcccgtcctcaaacgcg
aaacccaccgccaggctttggtcgctgccgtaaccggcgacaaatcgcacaaattcttct
taggtaccgactccgccccgcacgccaaaaccgccaaagaaaacgcctgcggctgcgc-g
ggtatgttcagcgcaatgagtgccatcgagctttatgccgaagtctttgaaaaagcaggc
gcattggacaaactcgaagccttcgcctcgaaaaacggcgcaaaattctacggcatcccc
gaaaacgccgacacgctgacgctggtcaaacagacacaaacccttcccgaaagcgttcct
tacggcgacggcgaa---ctcgtccccatgcgcgcaggaggcacagtcggctggacggtg
gaat---------acgcagaataaatgatggataccaacaaaaaactcagcgtcgaagcc
atcgaaaaaggcacggttatcgaccacatccccgca-ggcaaaggactcaccatcctgcg
ccagttcaaactgctgcactacggcagcgccgtaaccgtcggcttcaacctgcccagcaa
aacccaaggctgcaaagacattatcaaaatcacc-ggcgtatggctggacgacaacgccg
ccaatcgccttgccctcttcgcccccgaagccgtcgtcaacaccatcgacaactttaaag
taaccgacaaacgccgtctcgagctgcccgacgaaatcgccgaagtcttccgctgcccca
acaccaactgcgccagccacggcgagccggtcaaaagccgcttctacgtccgcacc---c
aaaacggacagaccaaactcaaatgccactactgcgaaaaaaccttcagccgcgattccg
ttgccgaagcg---taa-------------------------------------------
------------------------------------------------------------
------------------------------------------------------------
------------------------------------------------------------
------------------------------------------------------------
------------------------------------------------------------
atgtcccgcaacaccgaagagctgcaaggcatctcgcttttgggcaatcagaaaacccaa
tatccg------------------------accggctacgcaccggaaattctcgaagca
ttcgacaacaaacatcccgacaacgactacttcgtcaaattcatctgtcccgagttcacc
agcctctgccccatgacagggcagcccgacttcgccaccatctacatccgctacattccc
cacatcaaaatggtggaaagcaaatccctgaaactctacctcttcagcttccgcaaccac
ggcgacttccacgaagactgtgtcaacatcatcatgaaagacctgattgcgctgatggat
cccaaatacatcgaagttttcggcgaattcaccccgcgcggcggcatcgccatccacccc
ttcgccaactacggcaaagcaggcacggaatttgaaacactggcacgcaaccgcctgttc
gaac-acgacggccaataa-----------------------------------------
------------------------------------------------------------
-------------------------------------------------------atgac
cgacaac---accaaaccccaagttaccgacatccaacgccccgtcctcgtcccgcccgg
cggacacaaaaaagtcctgctccattcctgctgcgccccgtgcagcggcgaagtcatgga
agccatgctcgccagcggcatcgactacaccatctacttctacaatcccaacatccaccc
gctcaaagaatatatgttgaggaaagaagaaaacatgcgctttgccgacaaattcggcat
ccccttcatcgacaaagacgacgactacgaaaacgaccgcaaagaatggttcgccaaagc
caaaggcatggaattcgaacccgaacgcggcatccgctgcaccatgtgcttcgacatgcg
cttcgaaaaagccgcccaatacgcccacgaacacggcttccccgtcttcaccagctcgct
gggcatctcccgctggaaaaacatggcgcaaatcaacgactgcgg---caaacgcgccgc
cgccccctacgacgacctcgtctattgggacttcaactggcgcaaaggcggcggcagcgc
acgcatgatcgaaatcagcaaacgcgaacacttctaccagcaggaatactgcggctgcgc
ctactccctgcgcgattccaacgcccaccgcaaatcgcagggacgcatccccatcaaact
cggcgttttatactacggcgacgaatccacccaatacgaacccgcccccgaaacacaaac
cgccaaaatcatcgtggacaaataa---------------------atgtctgacg----
------------------------------------------------------------
-----------------atattcgagctttcaatcctttaactatccctattt------c
cggtacaaacctcatcgaggcatctgcgggaac---gggtaaaacttacggtattgccgc
tttatttacccgtttggtagtgctt---------gaacaaatgc---------cggttga
aggtattttgacggttacatttaccaaagctgcgacggctgaattgaaagccaggctgcg
ggcgcgtttggacgaggttttgcaggcgctgg---------aa------------agtgt
t------------------gaagatacggaaaatatttcagacg----------------
------accttgaggcatattgcggaataa-----------accatgcaggcgatgtttt
tctgattgatttgctcaaacaggctttg--------------ctgaaggaa---aacaga
aaccgtctgattgtccggctcaaagcggctgtcgggcagtttgacaatgcggcaatttat
accatacacggattttgccaacggattttgcgcgattatgcgtttttatgccgtgcgcct
atggatgtggagctgactga------caatgctt------tggacagaatgctggttcct
gcgcaggatttttggcataaccgcatcatcaatcatcctgtgttggcgaaactggtattc
gatcgtcgccaaacaccgcaaaccatgctggctgcgatacagaaatttaccagtcgtccg
tatttggttttc----------agacgacctgaagcgga-----------tttggaag-c
cgcgctggaacggtttgatggcacttggcagaaagtatgcggcagactggatgctttgga
agaagcgttttggc------------gtgtgcgcc-ctattctgaacggaaaatcatatc
tggaaaaaacttttcaaa---------------cggttttttccgaactcaga-------
-------------tctgctgcga------------------aacaagtcggcaaacgccc
ttcgttcggtaaaacaacggtaca-------------------aaaactgcctatgtttg
ctgccgatgtgct------ggaagccaaaacaa---------------------------
------------------------aaaaaggca------------atgtccccgaccttg
ccgcgt---------ttgccgatttgcaggttttggcaacgctggcttcggattacgggc
tggtaggcaaggcggaagaagatacgttga------------cgctgcttcatctggatt
tgcttgattatttgaatgccgatttggcaaaacagaaaaaaaacaaacgcgagcgaggtt
tcgacgacctgctgctcgatgttcacgatgcgctg---accgataatgcccag-------
--gcagatgctttggca---caggcagtggcgcagaattggcgcattgctttgattgatg
agtttcaggataccgatccgcttcaatacgaaattttccgaaaaatttttatcagccaaa
acaaac-----------------------------ctttgtttttggtcggcgaccccaa
acaggcgatttacagctttcgcggtgccgatatttatgcttatttgcaggcggctgccga
-----cgcgc-aacac------cac-tatacactggcaaccaactaccgcagtcatgcca
aactgattaacggcatcggtgcactgttcctctgcaaaaaccgt----ccttttgtcttg
gaaggcatagattatgccgaagtcg-----------gcgcggcgcgcgcggaaagcc---
----------gtctgtcgc------cgcaacaatcggcaatacaga--tacgctggctca
a---------tgctcaagacagcgagacgccga--------ataaagacactttgcgccg
ccgagctgcggaatattgtgccgacgaaatcgcccatacgctcaacgaggcagcagaagg
------tcgtctgaacctgaa------------------aaacagagcggttgtttccgg
cgatattgctgttttggttcgaaccttcaatgaaggcttgatggttgccaacactttgaa
a---acgcgtggcattcagagcgttttgctgtcaagggaatcggtttttgccatgccgga
agcccgcgccctgtccgcgcttttggatttttggctcaatcccggacaaatcagttcgct
gcgttttgtgttggcaggtacgctgtttcaatatgatgccgcagcccttgccgccctcaa
cgacgacg------aagccgagctgctcaattggataaatgcggctgccgatgcttcagc
catttggaagaaaaacggaatttatgcagcgctgcaatatttttctgcattaagcggtat
cgaagaaaaactgcttgc---ccgaggcgacgaacgtacgctgaccaatttccatcaact
gatggaatgcctgtccgaagaagaacgtcagagcctcagccccgcttcactgatcaaatg
gctgaacgatcaaatcggtcttgcccaagagcag--------------------------
-aaccgttctg----------caggagaagccgccctgcttcgccttgagagcgacgagg
ctttggtgaaaatcgtaacgatgcatgcctccaaagggctgcaatatcccttggtttatt
gtcccttcgcatgggatgccaaaaat------acgaaaccttccgattggcaaatcctgc
acggcggcaatggcgcaaccgagctgcttgccaaaaaccaattgga------cgaacagg
acctcggcagacttgccgatgaagaaatggcagaacgcctgcgcctgctttatgtcgccc
taacccgtgccgaagagcaactcgtcatttatg---------------------------
ccgcccattgcagcaa--------------------------------cagc--------
------------gtggacaatccctttgcctatctgct------------cgaaggtact
ccggacagcacgcgcgaagccgtgttcgatgcttacagagcggcacacaatgccgataca
aaag------------ccggcgaaatgcagatgctcaaaaacaattggcagcggtttatc
gacca----------------------------tgttcc-gtccggtgtcgatttttcgt
ttagt-------------------------gaagaagcccccctgccctcgtcctcgcaa
aaccgccgtctttcagac-------------gacgtttaccgt---------gccgaaaa
catacccgcacgcgaatttcggtttgt-ccgccatacaagctttacgggcttgagccgcc
a------------ggtcaaatcacgcgacagcgaa------------caggaagaactgc
aacccgccatcgatccc----------------------------gccgaatcatccata
a------------------gcatgaaaaggtcgtctgaaaccatca--------------
-------------------------------tgcccgtttcaga----------------
-------------------------cgacaccaatatttcagatatccaccatttcccgc
gtggcgcaaacgcgggcgtctgtctgcacgaaatcttggaaaaattcgattttgcccgaa
gcgcggagagtcaaagcgaaagcatagccgaaatcctgttgcgctacggcttcga-----
-ttcggtttggctggatgcggtcaaaaaaatggtcgatacctgccgcaccacacggct--
----gggcgcacaaagc---ctgtccgtcatgccggaaaaccgccgtttgcccgaaatgg
gctttaccctgtttatggaagatttcaaactcaatgaactgaagcattggtttgcccgac
gggatgtcgccctgccgaaagaatgcgt---cgaagcctcggaaagtttggattttcacg
acctgcaaggctttctcaacgggtttatcgacatggtttgccaagattcagacgaccttg
tctgtgtcatcgactacaaatccaaccatttgggcaaccatgccgcagcctacacacagc
aagccatgaacgaagcggtggcgcaccaccattactatctgcaagccctgatttacgcag
ttgcaaccgcccgttatttcaaattgcgaggaagagaaatccccaaaa------tctctg
tccgatatttgttccttcgcggactggacggaa---cggaaaacggcatctgga--aatg
ggatttagataccg---------aaactttggc-gcaatggctg-taa------------
------------------------------------------------------------
------------------------------------------------------------
------------------------------------------------------------
-------------------------------------------------------atgac
------------------------------------------------------------
------------------------------------------------------------
------------------------------------------------------------
------------------------------------------------------------
------------------------------------------------------------
----------------cgaaaacgccgatgacgatttgaact------------------
------------------------------ttgccgctgc---ggcagcggggcagttgc
tggaacgctgcgtgccgaaggacgcggcgg---------------ttttgctgccttatg
tggagcgcttgtttgccgctttgcagaacggccattcgtttgtgtggctggaagagggcg
----------aggcagcggcgctgactgcgctggcaccgacggtcg--------ggcag-
-----ggcggaacgccgcttgtgttgcagggcagaatgctgtttttggggcggatgtggc
agctcgagcgcgatttggcggcggaaatccggcggctggcttcggca---------gatg
tcgagcctgtggactggatgagcgcgtcgcagaatctggcggactggttttcggcaaaag
gcagcgaggggcagcgcgatgcggc-ggctttggcgctgcttcaagcgtttatggtgatt
acgggcggaccggggacgggcaaaacgacgacggttgccaagcttttgggtttgatttgt
accaattctccaa------acgggcgtctgccgcgtatcgcgcttgcggcaccgacgggc
aaggcggcggcgcatatggcgcgtgcgctgcaccgtgcgttggacggctt---cgatatg
ccc---gatgcggtgcgcgcgcatttgtccgaactggaagggcagacggtgcatcggctg
ttgaagctgcgtccgccgcaaatgctgcctgccttcgaccgcgtccgcccgctgccgttt
gatgtgttggtggtcgatgaggcgtccatgctggatgtcatgctgatgttgaacctgctg
cgcgccgtgccgacgggctgccgcgtcgtttttttgggcgacgaattccaattgccttcg
gtcggcgtcggcgcggtgttggcagcgttgacgcggcggacggtgttggatgcggaaacg
gcgga----------------------acagttgggcatttatctgccgcaacacg----
--gttttcccgt---cgaagaacatccgcccgcgttgtcgcagaacacggcgcatttgag
cgtcagccaccgttt-------cggtgccgacagcggcatcggttgtctggcgcgtgcgg
tcgtgtcgggcgatgca---------gaaacgtcgtgggcgcagttcgccctgtttcccg
atgcgctcgaagtccgcgaaggtcgtctgaaacagcaggcggaactgcttttccgcaaac
acgaaaaatattggcaggcggtcgataaaaacgatgtcgcgctggcgttcggccatgctg
ccgatgtggtggtgctggcggcatggcggcaggatgcggaagcgttcaatgaagaatact
gccgccatttgcagcgcaggcgcggcggggg---cggggatttgccctggtttgccggtc
aaatcatcatgattgcgcgcaacgactatacgctggacgtgttcaacggcgacatcgggc
tgattatgcctgaccccgagtcgg------------------caaa------cggactgt
cggcgtatttccccg---------------ctgccgacgggttcaaaaaaatcgccatca
gccgcctgccacagttcgaaaacgcgtttgccatgaccgtccacaaaagccaaggctcgg
aataccgcgaagtctggctgctgccgccgtcggcggaaaac-------------------
-----------------gcggcaaatggcg---------------------acgacgcgc
tttcgggtttgaacaacgcgctgctctacaccggcatcacccgcgcccgcgagcgcttta
ttttctggggcagtgaagcgcagtggcgaacggcggtgga---------aacacgcaaaa
accgccgcagcgcattgggcgggatgttggacaagatatttgccgctgaggat-------
-----------------------tgaatgttgttggcactttcactgcgcgattttgtca
tcgtcgaaaacctgaatctcgattttcaaagcggttttaccgtattgaccggagaaaccg
gtgcgggcaaatccattacattggacgccatcgggctgcttttgggcgataaagccgatt
acagccaagtccgcaacggggcgaaagaggcgcagttgtcggcacttttcgacatcagca
gcctgcctgcgctcaaagcccgactgcatgagcagggtttgctg---gaagaagatgcgg
aagaactcagcatccgccgcatcatagatgccaaaggcaaaagccggagtttcatcaaca
atcaggcggctacgctttcccagctcaaagacataggcggacagcttatcgacatacacg
gacaaaacgcccatcactccctcaatcaggaatccgcgcaacgcgatttgctggatgcct
ttgccggcagcaaggggcaggcagaaaccgtcagacagttttaccaaaactgggtcaatg
ccaaaaaagccctgcaggaggcacaagagcaggcggaaaatatcgccgtcgaacgcgaaa
gactggagtggcagttcaacgagctgaaccagttggacatcaaacagggcgaatgggaaa
cgctcagccaaagccacgacagccttgcacactccgccgaactgctgcaagccgccgaac
aggtcggcagcaatat---tgacggcgacaacggcatccaacgccaaatctaccaatgcc
agaagctgcttgccaacctgcaaaccattgagccgcgttttgccgaaagcctcaatatgc
tggcaagcatcgaagcggaactgggtgaaatcagcgcgaatatgcgcgacgtggcggggc
gcagcgacatcgatcccaacgaattggcggcacaagagcagcgcatgggcgaattgatgg
gcatggcacgcaaataccgggtcgagcctgaagaattgccgcagaagctggctgaaatcg
acgaacgcctgcaaagcctgcaagccgctgccgacttggaaggtttggagcagactgttg
cgcgcaatcttgccgaatatcaagatgcggcacatactctgtccgccatgcgccatcagg
cggccggacgtttgggcgaagaaacgacggagcatatgcagcaccttgccatgaaaggtg
cgcgtttcgacatcgttct---tcttccgtcatccccgaccgcacacggtttggagcagg
tgcagttccaagtcgccgccaacaaaggcagcccatcccgcccgttgaataaagtcgcat
ccggcggcgaactcgcacgcatcagcctggcactgcaagtcgttgccagccagtacacac
aagtccccaccttgatttttgacgaagtggacacaggcatcggcggcggcgttgccgaaa
tggtcggcaaagccctgcgtgctttgggcggcaaacatcaagtactcgccgtaacccacc
ttccgcaagtcgcatcatgcggcgaaaaccactggcaggtccgcaaacacagcgaaggcg
aacagaccgtcagcgaaatcacagtcttggacgaacatcaacgcatcgaagaaatcgcac
gtatgcttggtggagaaaccattacagacaccacccgcagccatgcggcagaattaatca
gccttgc--tgccg------------------cctaa-----------------------
------------------------------------------------------------
------------------------------------------------------------
-------------------atgtc-cagcc--agcgcatcaaccacgaacctgtcttcct
gcttgcttccgccccttggcgcgagagcagtttgtgggtggaagtgttcagccgccgtta
cgg---gcgcgtggctttgttggctcgcagcgcgcgcaagcggcagagcgagttgcgcgg
ggtactggtgccgtttgtgccggtgagcgcgtcgtggtacggctcgcaggagttgaaaac
gctgcaccgcgcggagtggataggcggctggcggcagccgcaaggcagggctttgttcag
cgggctttatgtgaacgagctgatactcaagctgacggcacgcgaagacccgatgccgga
gctttacgacgcactggaaacggtgatgcagacgctgtgccgcgaaaccgatcacgccgc
cgcactgcgccgtttcgagtggacgctgctgacccgtctgggctttgcgccggatttgtt
ccacgacggcaacggcgacgagatacgggcggatgaaacctattggataacgcccgaaga
tgccgtcatccccatcggcagtgcgaaccgc------tt---caatccgcgcaac-----
-cggggcgttgccgttgaaggcaagaccctgattcagttgcgcgaaggggattttacc--
-gaccccgaatgccttgcccgctcgctgaaaatcacgcggctgatgctggacaacctgct
gcccgagggcatcaaatcgcgccagattctgcaacagttgcagcagttcggctggggcgg
ctga--------------------------------------------------------
------------------------------------------------------------
------atgagtaaaacgcccgacgcgctgacccgtctgatcaat--gccttaaaagcac
tgcccaatgtagg-tccaaaatccgcgcaacgtatggcgcaccag---cttttgcaatac
aagcggcaggaagcgcaagacttggcagaagccctgcaacacgccttattgcaggttcat
cattgccgtctgtgcaacaatttctgcgaaaacgacttgtgcgatatttgcgccgacgaa
acccgcgatacgcatcggttgatgatagtccatatgcctgccgacgtgtcgaatatggaa
acagcaaactgccacgacggactttactttgtcctgatggggcaggtcagtccggcacag
aatatggatatttcccatatttcgctggacaagctggtcagccgcctgcaaaacagcgac
atcgaagaaatcatcatcgccaccaatttcaccgccgaaggcgacgcaacggcatatatt
ttggcggagctgctcaaagcccaaccctataaagtcagccgcctggcacggggcataccc
ttgggcggggagctggaatacgtcgatgccggaacgctggctcaggcagtttatgagcgg
cgcatcttgaaaaacggtgcatcggaaacagaa---------------------taa---
------------------------------------------------------------
------------------------------------------------------------
----------------------------atgaaaccgcaaaaatccctgcgcgcccgcgc
catggacatcctctcccgccaagaagtcagccgcaccggactcagacgcaaactcgcccc
gcacgccgaaagcgaagccgagctggaacaggttctgaacgaatttg--ccgaacgcgac
tggcagtccgaccgccgctacgccgaagcctacatccacagcaaaagccgtcaacacggc
gtcctacgcctcaggcaggcattggcgcaacaaggcatagacgaaggcatcagccgcgaa
ttcatgcccgacaaagccaccgaacgccaaaccgccgctgccgttctgaaaaaaaagttc
aaacagcccgc---cgccgatttgaaagaaaaacagaaacagatacgctttctcgcctac
cgaggcttcgacgccgacaccatccaagccgtccttaaaaacggttgggacgaa------
------gaagacggtttttccgacttcggttaa---------------------------
------atgaaaaaactcctgaccctcgccgccgtcgccgtcatcggcgcgctgctcgcc
ttcg---tcctgattcccgaaaacaaacctgcccccgcattctcgctgaccgatctgaac
ggcaaaaccgtatccaatgccgacctgcaaggcaaagtcagcttcatcaatttctggttt
ccctcctgcccgggctgcgtcagcgaaatgcccaaagtcatcaaaatgtccaaagactat
cagg---gcaa------agacttccaagtcctcggcatcgcccaaccga-----------
-tagacccgctcgagagcgtccatcaatacgtcaagcaatacgggctgcccttcaccgtc
atgttcgacgccgacaaaaccgccgcccaagccttcg---gtacgcaggtttacccgacc
tccttccttatcggcaaaaaaggcgaagtcctcaaaacctttgtcggcgaacccgatttc
gacgcgctttaccgggaaatcgaccaaga-------------------------------
-----------------------------attggcaaaataa------------------
------------------------------------------------------------
------------------------------------------------------------
------------------------------------------------------------
------------------------------------------------------------
------------------atgcacgtttcagaactacaaaccctccacatttccaaactt
ctggaaatggcagaagaacacggcatcgaaaacgccaaccgtttccgcaaacaagacctc
gtattcgccatcgtccgccagatgatgaagcagggcgaaagctttacctgttccggcacg
ctcgaaatcctgcccgacggcttcggcttcctccgcagcgcggacacctcctatcttgcc
ggccccgacgacatctatgtttcaccgacccaaatccgccgcttcaacctccacaccggc
gacaccatcgaaggcagcgtgcgcgttcccaaagacaacgaacgctatttcgccctcgtc
cgcctcgacagcatcaacggcgaccatcccgaagtctgccgccacaaaatcctcttcgaa
aacctcacccccctcttcccgaccaaacagttcaagctcgagcgcgacatcaa---agcc
gaag------aaaacatcaccagccgcgccatcgacctggtttcccccatcggacgcgga
cagcgcgcccttctggtcgccccgcccaaaaccggtaaaaccgtgatgctgcaaaacatc
gcccacgcgattaccagcaactatcccgaagtcgaactcatcgtccttctgattgacgaa
cgccccgaagaagttaccgaaatgagccgctccgtacgcggcgaagtggtatcctccacc
ttcgacgaaccggcacaacgccatgtccaagttgccgaaatggtattggaaaaagccaag
cgcatggtcgaacacaaaaaagacgtcgtgattctgctcgactcgattacccgccttgcc
cgcgcctacaacaccgtcgtcccgacttcgggcaaaatcctgaccggcggcgtcgatgcc
aacgcactgcaccgccccaaacgcttcttcggcgcggcgcgcaacgtcgaagaaggcggc
tcgctgaccatcatcgccaccgcccttgtggaaaccggcagccgcatggacgacgtgatt
tacgaagaattcaaagg---cacgggcaatatggaactgcatctcgaccgccgcatggcg
gaaaaacgcctcttccccgccatcaacatcaacaagtccggcacgcgccgcgaagagctg
cttgttcccaacgaccaattgcagcggatgtggctgctgcgcaaattcctgcaccctatg
gacgaaatcgaagccaccgagtttctggtgggcaagctcaaagattccaaaaacaacgac
gaatttttcgagcagatgcgcggcaaataa------------------------------
------------------------------------------------------------
------------------------------------------------------------
------------------------------------------------------------
------------------------------------------------------------
------------------------------------------------------------
atgaatatcatcgccccgcatctcgacggcagccatctgcgtatcggcatcgtacaggca
cgctttaccaacgaaatcggcagcgccatgctcgacgtctgctgccgcaccctgcgcgaa
ttgggcgtagccgacgaaaacatcaccgtcgccaccgtccccggcgcgctcgaaatcccg
ctggtactgcaaaacatggcatcttccgaacaatacgacgcactcatcgccatcggcgtc
gtcatccgcggcgaaacctaccacttcgaactcgtcgccaacgaatcgggcgcaggcgtt
acccgcgtcggactcgactacaacatcccgattgccaatgcggttctgaccaccgaaaac
gacgaacaggcagtcgcacgcatcgaagaaaaagcctccgatgccgccaaagtcgccgtc
gaatgtgccaacctcgtcaacagactgctggaag---------aacagttcgacgacgaa
gaataa------------------------------------------------------
------------------------------------------------------------
----------------------------------------------------------at
gaacatccgtcccgccgccaccgccgactgccgccgact-tgccgaaatcgacgcggcag
gcaacccgtcgccctggtcggaaaaacagtttctcgacgctgtggtacatcccgctgaca
ccgtca---tcgtgtgcgaaac------cgacggcacaatctgcggattcgccgtttggc
gcacccaattcggcgagtccgagctgcacctgattgccgccgcgcccgacagccgccgcc
aaggcatcgcctcgcatcttttggcacactggtttcagacgaccttggcgcaagacgtat
cgcggcggctgctcgaagtgcgcgccggcaacaccgccgccctccgtctctaccgcaaac
acggctttgccgaaagcggcagacggaaaaactactaccccctgcccgacggcgggcgcg
aagacgccgttttaatggaa------------------------------------caaa
tatgttaa----------------------------------------------------
--------------------------------------atggatattcaaacaatactcg
aaaaaaccctgccgggtctgggttatgagctggtcgatttcgagctgaccgcacaaggca
cgctgcgcgtgtttatcgataa---agagggcggcattaccgtcgaagactgcgcaaccg
tcagcaaccatctgagccgtgtgttcatggtggaagacgtcgattacaaaaatctggaaa
tttccagcccgggtctcgaccgt-ccgctgaagaaagcagccgatttcgtgcgctttgcc
ggtcaggaagccaaaatcaaaacccgtctgccgatagacggtcagaaaaacttcatcg-g
cagaatcgaaggctgcgaaaacg------gcgccgtaacggtttcattcga---------
------------------------------------cggcaaaaccgcgcaaatcgcttt
ggacaatatcgacaaagcccgtctgcgccccgaattcaaattctaa--------------
------------------------------------------------------------
------------------------------------------------------------
---------------atggcagtccgttccaaatcttcgaaagcatggttgcacgaacac
gtcaacgaccattatgtccatatggcgcagaaagacggctatcgcgcccgtgcagcatac
aagctgttggaaatcaacgaaaaagacaaattaatcaaacccggtacggtgttggcggac
ttgggcagcgcgccgggaagctggtcgcaggtggcggcaaaactggttggtggttcgggg
cgggttttcgcgctggacattctgcctatggacgaaatcgatggcgtggattttattcag
ggcgacttcagggaggatgatgtgctggcacaatttgaaagcatgctggacgggcgtccg
ctcgaccttgtaatttgtgatatggcacccaatatgtcgggtaacgccgtaaccgatcag
gcgcgcagtttttatttgtgcgaattggctttggattttgcagcaaatcatctgaaaccg
ggcggcagctttctggtaaaagtatttcagggagcgggctatcaggaatatatggcagcc
atgcgcggaatattcggcacggtgcagacacgcaagccggaggcgtcccgcaatcgttcc
agtgagatttatttattgggaaaaaataaacgctga------------------------
-------------------------------------------------atgaaaaccaa
tcttctgaattacgatttgaacggattgacccgccattttgccgaaatgggggaaaagcc
gttccgcgccaaacaggtgatgcgctggatgcatcaggcgggggcgcaaaactttgaaga
aatgaccgatttggcaaaatcgctgcgcctgaagctcaatgagcaggcgagcgtggaagt
gccgaaactgatgatggcgcaggagtctgccgatggtacgcgcaaatggctgcttgacgt
cggaacgggcaacggcgtggaaaccgtgtttattcccgaggcggagcgcggtacgctgtg
tatctcttcgcaagtcggctgcgcgctggaatgcactttctgttctaccgg--acggcag
ggcttcaaccgcaacctgaccgctgccgaaatcatcggtcagttgtggtgggcaaataag
gcgatgggcgttaccccgaaaaacgaacgcgtgatttccaatgtggtcatgatgggtatg
ggcgagccgatggcgaacttcgacaacgtcgttactgcgctgaacatcatgctggacgac
cacggttacggcttgagccgccgccgcgtaaccgtttccacttcgggcatggtgccgcag
atggacaggttgcgcgatgccgtgcctgtcg--ctttggcagtgtctctgcacgcatcca
acgacgaagtgcgcgacaaaatcgttccgctgaataaaaaatatccgctcaaagaattga
tgtcggcgtgtcagcggtatctggtgaaagccccgcgcgatttcattactttcgaatatg
tcatgctcgacggcgtcaacgacaagccgcaacacgcgcgcgaactcatcgaatt-ggtc
aaagacgttccgtgcaaattcaatctgattcccttcaacccttttccgcattcgggttat
gaacgttctaccaacgaaaatatccgcgtgttccgcgatattttgcagcaggcgggtttc
gtcgttaccgtccgcaaaacgcgcggcgatgacattgatgcggcatgcggacagttggcg
ggacaggtgcaggataaaacgcgccgccagcagaaatggcagcagattttggtcgaacaa
ca---aggctga------------------------------------------------
---------------------------------------------------ttg------
------actttatctaaaaccacccttttct-----------------ccgccctgacag
ccgccgccatcggca---------------------------------------------
-------------------------------------------------------tgctg
accatccaa---------accgcagccgccgacgccatcgtccgcaccg--aaaaactgc
attcctctgccaaccgcagctacaaagt----------------cgccggcaaacgctac
acgccgc---tgacaaaagtatc---ttccttcacccaaaccggcaacgcctcatggtac
ggcagccagtttcacggcagaaaaacctccagcggcgagcgttacaatatgcacgagctg
accgccgcccacaaaaccctccccatccccagctacgcccgcgtaaccaacaccaaaaac
ggtaaaagcgtcatcgtccgcgtcaacgaccgcg-gacccttccacggcaaccgcgtcat
cgacgtctccaaagccgccgc-ccagcaattgggcttcatcaaccaaggcacggctcacg
tcaaagtcgaacagattgttccgg-gcaaaaccgcc------------------------
------------------------------------------------------------
------------------------caag-ccctccgc-----------------------
-------aacc-------------------------------------------------
------------------------aagacattttcgtcga--------------------
-----tttgaaatccttcggtacggaacgcgaagcgcaggcatacatgaaccaagccgcc
cgcaacctcaacgccggcatga---tgaatccgaaagtttcgatggaaa----aacgcga
ctacgaatacgtcgtcaaaatggggccgttca---cttcccaagaacgcgccgccgaagc
ggaagccaaagcacgcgg-----------------------------tctgattcaggca
gcttccctgtc---g---------------------------------ctctaa------
------------------------------------------------------------
------------------------------------------------------------
---------------------atggacaatacatccgaagagttcatgcgcctttccaaa
cgtatggcgcagttggggctgtgttcgcggcgcgaggcggacagttatatcgagcgtggc
tgggtcagggtcaacggacagactgccgttctcggacagaaagtcagcgtccgcgaccgc
atcgaccttgaccgtcaggcgcacgaaaagcaggcggcgcgggtaacggttctgctcaac
aagccggtcggttatgtcagcgcgcaggcggaaaagggctataaatccgctgtcgagctg
attactgaggaaaaccgctgggaaggcgacgacagccgcatcgtgtttgacgaaaaacac
aaattcggtcttgcgcctgcgggacggctggacatcgattccgtcggcttgctggtgctg
acgcaggacgggcgcattgccaagcagcttatcggtgaaaacagcggcagcgaaaaagaa
tatctggtgcgcgtgcgcggcagcttggacgacaaaggacttgccctgctcaaccacggc
ttgagtttggacggtgaaaaactgcgtcccgccaaagtcgaatggcaaaacgaagaccag
ctgcgttttgttttgaaacaaggtaaaaaacgccaaatcagacggatgtgcgaactggtc
ggtctgcgcgtggtcggtttgaagcgtatccgcatggg-acgggtcaaactaggcaaact
gccgccgggcaagtggcgttatctgcgtgccgacgaatcgttttga--------------
----------------------------atgcttgaaatcgaaatcgtttacggcacacc
ggaaaagcagatattgcgcgttctaagcgttcctcaaggcacgacggtacgggcagcggc
aatgcagagcgggttggacaaagattttcccgag------cttgacttgcaggccgcacc
gctgggcattttcggcaaaagcgtcaaagacggaaccgtcttgcgcgaaaacgaccgcat
cgaaatctaccgcccgctgctcatcgacccgaaagaagcaagacgcaaacgtgtcgggca
gaacaaataa--------------------------------------------------
------------------------------------------------------------
------------------------------------------------atgaacccagtt
taccggattgcgccgagcattttgtctgccgatttcgcccgcttgggtgaggaggtcgcc
aatgtgattgcggcgggggcggatttgattcattttgatgtaatggacaatcattatgtg
ccgaacctgactttcggtcctatggtctgcgcagcgttgaagccttatgcgactgtgccg
attgatgtgcatctgatggtagagcctgtcgatgatttgattcagtcttttgccaaagcg
ggggcgtctattattactttccaccccgaagcgagccgccatatcgaccgcagcctgagc
ctgattaaagatgcgggctgcgaagcgggcttggtgctgaatcctgcgacgcctgtttat
gttttggaaaatgtattggaccggttggatatggtgctgctgatgtcggtcaacccgggt
ttcggcggtcagggttttattccgcatacgttggaaaaagtccgccaggtccgcgagctg
cttgaccgttatgaagaacgcagcggcaggcatattgccatcgaagtggacggcggcatc
aaaaccggcaatatcgccgaggttgcgg-cggcgggtgcggatacttttgtggcaggttc
ggcgattttcggacaacccgactacaaggcggttatcgacgaaatgcgcggacgtttggc
acag-cttgaggcttga-------------------------------------------
------------------------------------------------------------
-------------atggcaatcgttaaaatgaagccaacctctgcaggccgtcgcggcat
ggttcgcgtggtaacagaaggtttgcacaaaggtgctccttatgcacctctgctcgaaaa
gaaaaattctactgccggtcgtaacaacaacggtcatataaccacccgtcataaaggcgg
cggtcataagcaccattaccgtgttatcgacttcaagcg---caataaagacggtatccc
tgcgaaagtagaacgtatcgaatacgacccgaaccgtacagcctttattgctctgctgtg
ctatgcagatggtgagcgtcgctacatcattgctccgcgcggtattcaagc-cggcgctg
tgcttgtatccggtgcggaagctgcaatcaaagtgggcaataccctgccgattcgcaaca
tccctgtgggtacgaccattcactgtatcgaaatgaagccgggtaaaggtgctcaaattg
cacgt--tctgcc--ggtgcatctgcggtactgctggcgaaagaaggtgcgtatgcacaa
gttcgcctgcgctccggtgaagttcgcaaaattagcgtcaactgtcgtgctaccattggt
gaagtcggcaatgaagagcaaagcctgaagaaaatcggtaaagcaggtgcaaaccgctgg
cgcggtattcgtccgaccgttcgcggtgttgtaatgaaccccgtagatcacccgcatggt
ggtggtgaaggtcgtactggtgaagctcgcgaaccggttagcccatggggtactcctgct
aaaggctaccgcactcgtaataacaaacgcacggataatatgattgttcgtcgtcgttac
tccaataaaggttaa---------------------------------------------
------------------------------------------------------------
------------------------------------------------------------
------------------------------------------------------------
------------------------------------------------------------
------------------------------------------------------------
------------------------------------------------------------
------------------------------------------------------------
------------------------------------------------------------
------------------------------------------------------------
---------------------------------------atggctcgtttaagagatttt
tataaagaaactgttgttcctgagttggttaagcagtttggctacaaatcagtaatggaa
gttcctcggattgagaaaattaccctgaatatgggtgttggtgaggctgttgctgataaa
aaagtaatggaacatgctgtttcagacttggaaaaaattgctggtcaaaaaccggttgtt
acagttgctcgtaaatcaatcgcaggcttcaaaatccgtgataactacccggtagggtgt
aaagtaactttgcgccgcgaacagatgtttgaatttctggatcgtctgattactattgct
ttgccacgtgtacgtgacttccgtggtgtaaatggtaaatcatttgatggacgcggcaac
tacaatatgggtgttcgcgagcaaattattttcccggaaattgaatacgataaaatcgat
gctttgcgtggtttgaacattacgattactaccactgcaaaaactgacgaagaggctaaa
gctctgttgtcattgttcaagtttccgttcaaaggataaatgcaaattattctgttagaa
aaaatcggcggtctgggcaatctgggcgacatcgttaccgttaaaaacggttacgcccgc
aacttcctgattccctccggcaaagcaaaacgtgctaccgaagccaacatgaaggaattt
gaagcacgccgggccgagctggaagccaaacag-gcggaaatcttggccgatgccaaagc
acgtcaggaaaaactgaacggt--caaaccatcactatcgcccaaaaagccggtgttgac
gg---ccgtctgttcggttccgttaccaatgccgacatcgctgccgcgattgt---tgcc
gcc--ggtatcgaagctgcaaaatccgacgtccgcctgcccaacggtcctttgaaagccg
tcggcgaatatgaagtcgaagtggcgctgcacaccgatgccgttgccgcgattaccgtag
ctgttgttgcggctgccg---agtaa----------------------------------
------------------------------------------------------------
------------------------------------------------------------
------------------------------------------------------------
------------------------------------------------------------
------------------------------------------------------------
------------------------------------------------------------
---------------------------------------------atgattcaaatgcag
accatcttagatgtggctgataactctggtgcgcgccgtgtgatgtgcatcaaagtattg
ggcggatctaagcgtcgctatgcttcggttggcgacatcattaaagttgcagttaaagat
gctgcacctcgtggccgcgttaaaaaaggtgatgtttataatgccgtagtggttcgtact
gctaaaggtgttcgtcgtcctgatggcgcactgattaaattcgacaacaatgctgctgtg
ctgttgaataataaacttgagcctctgggtactcgtatttttggtccggtaactcgtgaa
ttgcgtactgagcgattcatgaaaatcgtttcattggcacctgaagtattataa------
-atgcgtcatcgtaatggtaaccgtaaattaaaccgtactagcagccatcgtgctgcaat
gctgcgcaatatggcgaattcattgttgactcacgaaactattgtgacaactttgcctaa
agctaaagaattgcgtcgtgtagttgaacccttgattacattgggtaaaaaaccttcttt
agcaaatcgtcgtttggcatttgaccgcactcgcgatcgcgatgttgttgttaaattgtt
tgacgaattaggtccgcgttttgctgcgcgtaatggtggttatattcgtgtgctgaaata
tggatttcggaaaggcgataatgctcctttagcatttgttgagttagtcgataaggct-g
acaaaactg------------------ctgaa------gagtaa----------------
------------------------------------------------------------
------------------------------------------------------------
------------------------------------------------------------
------------------------------------------------------------
------------------------------------------------------------
------------------------------------------------------------
------------------------------------------------------------
------------------------------------------------------------
------------------------------------------------------------
-----------------------------atgaatctgattcaacaactcgagcaagaag
aaatcgctcgcctgaacaaagaaatccccgaatttgcacccggcgacaccgtcgtcgtgt
ccgtacgcgtcgtagaaggctc-ccgcagccgtctgcaagcctacgaaggcgtcgtaatc
gcacgccgcaaccgtggtttgaacagcaacttcatcgtccgcaaaatttccagcggagaa
ggcgttgagcgtaccttccaactctactctcctaccgtagaaaaaatcgaagtcaaacgc
cgcggcgacgttcgtcgtgccaaactgtactacctgcgcg--gtctgaccg--gtaaagc
agcacgcatcaaagaaaaactacctgcccgcaaa---ggctaa-----------------
------------------------------------------------------------
--------------------------atgccacgcgtaaaacgcggtgttaccgcccgtg
cccgtcaccaaaaaatcttcgcgttagccaaaggctaccgaggccgtcgtaaaaacgttt
accgcgttgccaagcaagcggtaatgaaagccggtcaatatgcataccgcgaccgccgtc
aacgcaaacgtcaattccgtcaattgtggattgtccgtatcaatgcaggcgcccgtgaaa
acggtctgtcttacagcaaattcatgaacggtctgaaacgcgcgtctatcgagattgacc
gcaaagtattggctgatttgg--ctgtgttcgacaaagctgcatttgcacaattggttga
gaaagccaaagctgctttggctgcttaa--------------------------------
-------------------------------------------------atggtgtgcg-
ggatgttaaccataattctcatggagttgagtatgtacgcggtcgt--aaaaaccggcgg
caaacaatataaagttgccgttggcgaaaaattgaaagtagaacagatacctgccgaact
cgacagccaaatcgaactgaccgaagttttgatgattgctgacggcgaatctgtaaaagt
tggcgcgccttttatcgaaggtgcaaaagtaacggctaaagtcgtagcgcacggtcgcgg
cgagaaagtacgcattttcaaaatgcgccgccgcaaacactaccaaaaacgccaaggc--
caccgccaaaatttcacccaaatcgaaatcgtggcaatcgcctga---------------
--------------------atgagagtaagtgcacaacataaaaatgcccgcatttcag
ctcaaaaagctcgtctggtagctgatttgattcgtggtaaagacgttgcccaagctttga
atatcttggctttcagtcctaaaaaaggtgctgagctgattaaaaaagtattggaatcag
--ctattgccaatgcagaacacaacaacggtgctgacattgatgagttgaaagtggtaac
tatctttgttgacaaaggtccaagcttgaaacgtttccaagctcgtgccaaaggtcgtgg
taaccgcattgaaaaacaaacttgtcatattaatgtgacagtgggcaactaaatgaatca
acaacgtttgactcaagtgattttggcacctatcgtttctgaaaaaagcaacgtattggc
tgaaaagcgcaaccagatgacgtttaaagtgttggcaaatgcaaccaaacccgaaatcaa
agctgctgtcgagctgctgttcggtgttcaagttgctgctgtaactaccgttactactaa
aggtaaaaccaaacgctttggtcgtactttgg-gtcgccgcagcgatgttaaaaaggctt
atgtcagcctggctgccggacaagagttggatttggaagccgctgctgcagc-tgcagat
aaggaataaatgaacaaaatcattaaaggcgatcaagttatcgttattgccggtaaggat
aagggtaagcaaggtcaagtcgctcgagttttgggtgagaaagttgtggttgagggtgtt
aatgttgtaaaacgccatcaaaaaccaaatcctatgcgtggtattgagggcggtattgtt
gcaaaagaaatgcctttggatatttctaatgttgccattctgaatcctgaaaccaataaa
gcagaccgtgttggtattaaattggttgagaatgaaggcaaagttaaacgcgttcgtttc
ttcaaatctaatggctctattat---------------tggggcgtaaatggcaagtaaa
aaagcaggcggcagcacccgcaacggtcgcgattcagaagccaaacgcttgggcgtcaaa
gcctacggcaacgagctgattccggcaggttccatcatcgtccgccaacgcggtaccaaa
ttccacgcaggcgacaacgtaggtatgggcaaagaccacaccttgtttgccaaagtcgat
ggttatgtcgaattcaaaaccaaaggtgcgctgaaccgtaaaaccgtcagcatccgtcct
taca---ccggttctgaaga---ataa---atggcacgagtttgcaaagtgaccggtaaa
cgcccgatgtctggcaacaacgtatcacacgccaacaacaaaaccaaacgtcgttttttg
cccaacttgcaatcacgtcgtttctgggtagaaagtgaaaaccgctgggttcgcctgcgc
gtatctaacgccgcactgcgcaccatcgacaaagtaggcattgatgtcgtcttggctgat
ttgcgt-gctcgcggcgaagct---taa---atgaaagcaaatgaattaaaagacaaatc
catcgagcaattgaatgcagatttgttggagttgctgaaagctcagtttggcttgcgcat
gcagaatgcaaccggtcaattgggcaaacctagcgaattgaaacgtgtacgtcgcgatat
tgcccgtattaaaaccattttaactgaaaaaggtgctaagtaa-----------------
------------------------------------------------------------
------------------------------------------------------------
------------------------------------------------------------
----------------atgaaaccgaatatacatcccgaaaattaccgcaccgtattgtt
ttacgacagcggtgcaaatgaaggctggctgattcgctcttgtgcggatacgcacggcaa
gacgatggtttggcacgacggtaaggaatatccgctcttttcgctggacacttcgtcggc
atcccatcccgtttatacg---ggcaaacagcgcaacgtcaatacggaagggcgcgcgag
caagttcaaccagcgtttccaatctatgatgtcttctttcagaaaggataaataaatggc
cgttcaacaaaacaaaaaatccccttccaaacgcggtatgcaccgctcgcacgacgcttt
gactgcgccttccctgtctgtcgacagcaccaccggcgaagtacaccgtccgcaccacat
ttcccccaacggtatgtaccgcgg----ccgcaaagtagtcaaagccaaaggcgaataa-
------------------atgcgcgataaaatcaaactggaatccagtgcaggtactggt
catttctacaccactaccaaaaacaaacgcactatgcccggcaaactggaaatcaaaaaa
ttcgatcccgttgcccgcaaacacgttatttacaaagaaaccaaattgaaataa------
------------------------------------------------------------
-------------------------------------------atgcctaaaatgaaaac
caagtctagcgcgaaaaaacgctttaaagtactgggtaacggcggcgtaaaacgcgcgca
tgcgttcaagcgccacatcttgaccaaaaagaccactaaaaacaaacgccaactgcgcg-
--gcac-ctctatggtaaacgaacgcgatttggcttctgttgctaaaatgttgccctacg
cttaaatgcaaaatagcacagccgaatttttgaaacctcgacaaattgacgttgatactt
tatctacaactcgtgcaaaagtatcaatgcagccttttgaacgtggttttggtcatactt
taggtaatgctttgcgtcgtatcttactgtcatccatgaatggttttgctccgactgaag
tggctatttccggcgttttgcatgaatactctacaattgatggtgttcaagaggatgttg
ttgatattctattgaatattaagggtatcgtgtttaagctgcatgg---gcgtggc---c
aagttcagttaactttgaagaaatcaggtgtcggatcagttgttgc-tggtgatattgaa
ttgccgcatgatgttgagattttaaatccagagcatgttatttgccatctggccgaaaat
ggtcagattgaaatggaaatcaaagtagagcaaggtcgaggctatcaatctgtttcaggt
cgtcgcattgtgcgtgat---gaaaatcgacagattggagcaattcagttggatgcgagc
ttttcgcccatcagtcgtgttagctttgaagttgaacctgcacgtgtagaacagcgtacg
gacttggataaattagttttagatattgagactgatggctctatagatcctgaggaggct
gttcgaagtgccgcacgtattttaattgaccagatgtctatttttgctgatttgcaaggc
actccagtggaggaggttgaggaaaaagctcctcctatcgatcctattctgttgcgccca
gtagatgatttggaattaacggtacgttcag--ctaattgtttgaaagctgaagatattt
attatattggcgatttgattcaacggactgaaaccgagcttctcaaaactcctaatttag
gacgtaaatctttgaatgagattaaagaagtgttggcatctaaaggtttgacacttggtt
ctaagttggaagcttggccgcctgtaggcttagaaaagccgtaa----------------
------------------------------------------------------------
------------------------------------------------------------
------------------------------------------------------------
------------------------------------------------------------
------------------------------------------------------------
------------------------------------------------------------
------------------------------------------------------------
--------------------------------atggcacgtatcaccacagaagactgca
ccggcaaaatccccaaccacttcgacctgaccctcgtcgccgcccgccgcgcccgccagc
tcgaaaacggcaacaccccgctggttgacgacatccgcaacaacaaacccaccgttaccg
ccctgcgcgaaatcgccgccggacaaat---cggtaccgaactgctgacccgcaacaaa-
--tga----------atggcacgttatattggt-cctaagtgtaagttggcacgtcggga
aggtaccgatctgtttttgaagagtgctcgtcgctctttggattctaaatgtaagatgga
atctgcccccggt--cagcacggtgcaaaaaaagcacgcttgtctgattatggcttgcaa
ttgcgcgagaaacaaaaaatccgccgaatttatggcgtattagaacgtcaattccgccgt
tattttgcagaagcggagcgccgtaaaggttctacaggcgagttgttgctgcagctttta
gagtctcgtttggacaatgtcgtatatcgtatggggtttggctctacacgtgccgaagct
cgtcaattagtctcccataaagcgattaccgttaatggtcaagttgtaaatatcccgtct
tatcaagtgaaggcaggtgatgttgtcgctgttcgtgaaaaggctaagaagcaagttcgt
attcaagaagctttgaatttgg--caacgcaaattggtttgccgagctgggtttctgttg
attcgaataaattggaaggtgtgtttaaaaatatgccggatcgctccgaattaagtggcg
atattaatgaacagctggtggtagagttctactctaaataa-------------------
------------------------------------------------------------
------------------------------------------------------------
------------------------------------------------------------
------------------------------------------------------------
------------------------------------------------------------
------------------------------------------------------------
------------------------------------------------------------
------------------------------------------------------------
---------------------------atgcgtcattacgagatcgtgtttatcgttcac
cctgatcaaagcgagcaagtgcccgctatggttgaacgctacaaaaccatgattgccgaa
gcaggcggcaaaatccaccgtctggaagactggggccgccgccaactggcttacccgatc
aacaaaatccacaaagcacactatgttttgatgaacatcgaaaccacgcccgaagtggtc
gaagaactggaaaccgcattccgcttcaacgatgccgttctgcgtcatctgaccatcaaa
accaaacacgccgttaccgaagcctccccgatgctgggcggcgaaaaagcaaaaaacctg
ctga---gtggcgca---------------actgaag------aa------gcagcagcc
gaa---taa---------------------------------------------------
------------------------------------------------------------
------------------------------------------------------------
------------------------------------------------------------
------------------------------------------------------------
------------------------------------------------------------
------------------------------------------------------------
------------------------------------------------------------
------------------------------------------------------------
------------------------------------------------------------
------------------------------------------------------------
------------------------------------------------------------
------------------------------------------------------------
------------------------------------------------------------
------------------------------------------------------------
------------------------------------------------------------
------------------------------------------------------------
------------------------------------------------------------
------------------------------------------------------------
------------------------------------------------------------
------------------------------------------------------------
------------------------------------------------------------
------------------------------------------------------------
------------------------------------------------------------
------------------------------------------------------------
---------------------------------------atggctaagaaagcacttatt
aatcgtgagctgaaacgccaagctttggcaaagaaatatgcagctaaacgtgaggcaatt
ttcgctattatcaatgatgctaatgcaacagaagaagagcgttttgaggctcgtctgaaa
ttccaggcaattcctcgtaatgctgctcctgttcgccaacgtcgtcgttgtgcgttgaca
ggt-cgtcctcgtggcactttccgtaaatttggtttg-ggccgtattaaaatccgtgaaa
tcgctatgcgtggtgagattccgggtgttgttaaagctagctggtaaatggcattgaccg
tagaacaaaaagctcaaatcgttaaagatttccaacgcaaagaaggcgatacc-ggctct
tccgaagtacaagtcgctctgttgactttccgcatcaacgacctgaccccccacttcaaa
gccaaccccaaagaccaccacagccgccgcggtctgttgaaaatggtcagccaacgccgc
cgtctgctggc--ttatctgcgccgtacccaacccgatacctaccgcgcactgattaccc
gtctgggtctgcgcaaataa----------------atggtagttatccgcttggcccgc
ggtggttccaaacaccgccccttcttccacgttgtcgttgccgactcacgcaaccgccgc
gacg---g--ccgcttcatcgagcgcgtaggtttctacaaccccgttgccaatgaaaaac
aagaacgcgtccgcctcgaagccgaccgcctgaaccactggattgcacaaggcgcgcaag
tcagcgacgcagttgccaaactgatcaaagagcaa---aaagccgctgcctaaatgagcg
atgttaagaatgttcgtactttgcaaggcaaagtggttagcgacaaaatggacaaaaccg
taacggtattggttgagcgtaaagtcaagcatcctctgtacggtaaaattatccgtttat
ctactaaaatccatgcgcatgatgaaaacaatcaatatggcattggtgatgtggtagtga
ttgcggaatcccgtccattgtctaaaaccaaatcttgggttgtcaaagagctggttgaaa
aggcacgtactgtttaaatggctcgtcaatcattcaaacgtagaaaattctgccgcttta
cggctgaaaaaatccaagaagtcgattacaaacaagttgatctgctgaaagacttcatct
ccgaaaacggcaaaatcatccctgcccgcattaccggcaccaaagcccattaccaacgcc
aattggcgactgcggtcaaacgtgcccgtttcttggcactgttgccttacaccgaccaac
acaaataa-------------atggctcgttcattaaaaaaaggcccatatgtagacctg
catttgctgaaaaaagtagatgctgctcgtgcaagcaacgacaagcgcccgattaaaacc
tggtctcgtcgttctaccattctgcctgattttatcggtctgaccatcgctgtccacaac
ggccgcactcatgtgcctgttttcatcagcgacaatatggttggtcacaagttaggtgaa
ttctcattgacccgtacctttaaag---gccacttgg--ccgataaaaag-gccaaaaag
aaataaatg------gcaaacagcgcacaagcccgcaaacgtgcccgccaatcggttaaa
caacgcgcccacaacgccagcctgcgtaccgcattccgcaccgcagtgaaaaaagtgttg
aaagctgtcgaagccggcgacaaagctgctgctcaagcagtttaccaagaatctgtcaaa
gtcatcgaccgtatcgcagacaaaggcgtgttccacaaaaacaaggcagcgcgccacaag
agccgcctgtctgccaaagtgaaagccttggct---taa---------------------
---------atgaaagaacacaaagcccggaagcgtttcgggcagaattttttacaagac
acgcgcattattgccgacatcgtcaatgccgtgcgtccgcaggcggatgatgtggtgatt
gagatcgggcccggcttggcggcgattaccgagcctttggcgaaaaaactcgacaggctg
cacgtctgcgaaatcgaccgcgacatcgtacgtcgtctgaaaacgctgccgtttgccgac
aagctggtgattcacgaaggcgatgtactgcaattcgatttcgacagcattgccggcaaa
aagaaaatcgtcggcaacctgccttacaatatttccacgccgcttttgttcaagctggcg
gaggtggctgacgatgtggtcgatatgcactttatgctgcagaaggaagtggtcgagcgc
atggttgccatgccgaaaagcaacgactacgg--gcgtttgggcgtcatgctgcaatatt
ttttcgatatggagatgctgatagacgtgccgcccgagtctttcgatcccgcgcccaaag
tcgattcggcggtggtgcgtatgattccggtgaaacaccgtatcggcaaggcggacgatt
tcggacattttgccaaactggtgaaactcgccttccaccaacgccgcaaaaccatacgca
acaatctgaaagagcttgccggcgacgaagatttgcaggcggtcgacatcaacccgcagg
atagggcggaacacatcgcaccggagaaatatgtggcattgagcaattatctggttcgta
aggt------------cg------------tc-----------------tga--------
------------------------------------------------------------
---------atgaacaaacacagcaaacattccaaccaagtccgcatcatcggcgggcag
tgcaggggacgcaagctcgcttttgtagaagcagatggcttgcgcccgacagccgacagc
gtgcgtgaaaaactgtttaattggctggggcaggatttgaccggtatggacgtgttggat
ctgtttgcgggcagtggtgcacttggattggaggctgcatcacgaaacgcgagaagagtt
gtactgacggaaaacaacagaaaaacaacagaagccctgcgaaaaaatgccggtacatta
ggattg---gataaagtcgaaatca---ccaatgcggacggaatctcctaccttgaaagg
---tcgtctgaaaggttcgatgttgttttcctggatccgccgttcgtgtggcaagaatgg
gaaatattgttcaattccttgaaa-agcaacttgaaaaatgaggcattggtctatattga
agcagggagaatgcccgactttcccgagtggttggaagtatatcgcgaagggcagtcggg
gaagagcagcttcgcgctcttgaagttcatccaaa------catttgaatag--------
------------------------------------------------------------
-----------------------------------atgcaccgattttattttccccatg
tcttgaactcagggcaagttgttgaactgcctgataatgttgtgcgccatctgaatgttt
tgcggctgcgtgccggcgatagcgtcgtgttgttcgacggcggcggcagggcgtatccgg
cgtgtctgactgtgttggaaaaacgccgcgcctgtgccgaaattctgcgcgaggaaacat
cggacaacgaatcgccgctgaagattacgctggtacagtcggtttcgagcggcgagcgca
tggatttcaccctgcagaaaagcgtggaattgggcgtggcggcaatccagcccgtcatca
gcgaacgctgcgtcgtgcgtttgagcggcgagcgggcggacaaacgcgtggcacgctggc
aggaaatcgccgtatccgcgtgcgagcagagcggcagaaacgtcgttcccgaagtgcgcc
cgctgctgtcctaccgcgaggctttgaaacagatgccgtctga---aacgaccaagctgc
tgatgagcctcaaccgcgc--ccgcagcctgaaagaagtcgagcggctttcaaacgacct
tatctttatggtcggccccgaaggcggctggacggacgaagaag-agcggctggcgtttg
atgctggcttccaatcggtaacgctgggcaggcgcgtgttgcggacggaaaccgcttcgc
ttgccgccattgccgccatgcagacgctttggggcgatttcgtgtga-------------
------------------------------------------------------------
------------------------------------------------------------
------------------------------------------------------------
------------------------------------------------------------
---------gtgagtcattc---------ggaaacttatcaacacgttaccgtcctgttg
aacgaagcggtcgatgctttggctgtccgcgaagacgggatttatgtggacggaacgttc
ggcaggggagggcattcccggctgattttgtcccgtttgggcgatgagggtcgtctgatt
gtgttcgataaagacccgcaggcgattgaagttgccgaggcacttgccgccgaggatgcg
cgcgttactgtcgttcatgacggttttgcaagttttcagacgacctt---ggacggattg
ggtgtcggaaaaatagacggcgcgctgtttgatttgggcatttcttcgccgcaaatcgac
gacggagagcggggtttcagcttccgttacgacgcgcctttggatatgcgtatggatccg
acgcgcggaatgtctgccgccgagtggattgcaaccgcatcggaacaggatttgcacgag
gttatcaagaattatggtgaagagcggtttagtcgccagattgcgcgcgccattgtt---
gcgcaacgggcggaaagtccaatcgatacaacccgcaagctggcgcagctcgtggcgcaa
aacgtccgtactcgcgagcgggggcaagacccagcgacgcgcaccttccaggcagttcgc
atctttattaaccgcgagctcgaagaggtagaggcagttctgccgcaggtgatgggtcgt
ctgaaagaaggtggcaggttggcggttatttcgtttcattcgctcgaagaccgcattgtg
aagcagtttgtcaaaaaatattcgcaacatccgccgctgccgcgttgggcggcggtcaaa
gaagcggatttgccgcagccgcctctgaaggcggtgggcaaagcgctcaagcccgacgat
aaagaaacggctgccaacccgagggcgcgcagtgcggtgcttcgggtggcggagcggacg
ggcggagagattgtgcaataa---------------------------------------
------------------------------------------------------------
---------atgcaactgatcaaatacctccaatcccaaggcataggcagccgcaaacaa
tgccagtggctgattcagaacgactgcgtcgaaatcaacggcagcatccgcaacgacccc
aaagccgacctgaaccccgccgaagtcctcagcctgaatatagacggcgaagacatcacc
gtcgtccccatgccccatttctacatcctgctcaacaagcccgccgactacgaaacctca
cacaaaccccagcaataccccagcgtattcagcctgtttcccgaccatatgcgcaatatc
gatatgcaggcagtcggcaggctcgatgccgacaccaccggcgttttactgattaccaac
gacgggcagttcaaccaccgcgttacctcgccaaaacacaaagtccccaaaatctaccgc
gttaccctgaaacaccctgccgacgaaaccttgtgccgcacgctgaaagacggcgtcctg
cttcacgacgacaacgaaaccgtccgcgccgccgaagccgtattggaaaacccgaccacc
ctcttgatgaccattaccgagggcaaatatcaccaagtcaaacgcatggtcgccgc-cgc
a--ggcaaccgcgtcgaacacctccaccgcgaccaatttgacggacgaacggtcgaaaat
ctcgccccgggggagtggaaattcatc---------gaagttt--ga-------------
------------------------------------------------------------
------------------------------------------------------------
---------------------atgacc-------------------------------ct
tcccgaacaaccctcccgcatcctcggcatcgaccccggcagccgcgttaccggcttcgg
catcatcgacgtctgcggccgcgaacattcctatgttgcctccggctgtatcaaaacccc
gtccgacgcg-ccgctgtccgaacgcatcgccgtcatcgtgcgccatatcgacgaaatcg
tccgcatctaccaaccgcagcaggcagcagtcgagcaggtcttcgtcaacgtcaaccccg
cctccacgctcatgctcggacaggcgcgcggcgcggcgctggcggcattggtcatgcaca
gcctgcccgtcgccgaatacac---cgccctgcaagtcaagcaggcagtcgtcggcaaag
gcaaagccgcaaaagaacaggtgcagcacatggtcgtccaaatgcttgccctctccggca
caccccaatccgacgccgccgacggactcgccgtcgccctgacccacgccctgcgcaacc
acggactcgccgcccgactcaaccccggcggaatgcaggtcaagcgcggcagattccagt
------ggtag---------------------atgtcagtcaaaccacgtccagtctatt
tggagcttcccaatat------ccggttgccgataccgggtatcgtctccattctgcacc
gcatcagcggggtggcattgttcgtaatgctgcccgttctgctttatctcttttcgg-gt
acgctgagtcaggaatcggcgtttgagacttaccgttccattgtttccaatcctttggtc
aaattgattttaatcggtttgctgtgggcatatctgcaccacatgcttgccggcatccgc
tttctgttgctggatgcgcat---aaaggtttggagctgaatactgcgagaaataccgcg
aaaaccgtatttgttgccgcattggtattgactgtcgtttt---gggagccttgttatgg
t---agatggtagagcgtaaattaac---cggcgcgcattacggtttgcgcgattgggcg
atgcagcgtgcgactgctgtcgtgatgctagtttataccgttgctcttttggtcattctg
tttacactgc---------ccaaagagtattcggcgtggcaggcgtttttcgatcaaacc
tgggtgaaagtgtttacccaggtgagc--ttcttgg--ccgtcttcctgcacgcatgggt
gggcatccgcgatttgtggatggactatat---caaaccgttcggcgtgcgcctgttttt
gcagattgccaccatcgtctggctggtcggctgtctggtttattcgattaaagtgatttg
ggggtaa---------------------------------atgatggtttttgacgatat
tgccaaacgtaaaatccgtttccagacccgtcggggattattggagttagacttgatttt
cggcaggtttatggaaaaagaattcgagcatttgagcgataaggagctgtccgagttttc
cgaagtgctcgaattccaagaccaagagctgcttgccctgattaacgggcataaggaaac
ggacaaaaaacacctgattcccatgctggaaaaaatcagacgggcatga-----------
-------a------tggaagcctttaaaaccctaatctggatcgtcaatatcatttccgc
cctcgccgtaatcgtgctagtattgctccaacacggcaaaggcgcagacgcaggcgcaac
cttcggatcgggcagtggcagcgcgcaaggcgtattcggctccgc-cggcaacgccaact
ttctcagccgcgcaaccgccatcgcagcaaccctgtttttcgcaacctgcatggcaatgg
tttacatccataccca---tacaaacaaa------cacggtttggatttcagtacg----
--------gtacagcaaacc---caacaggcg------cccaagcc--------------
-gattactccgaccgaaaa---------------------caatacccaacctgctgcac
ccgctcc-----------------------------------------------------
--------------------------------------------tcagcagc--------
------------------------------------------------------------
------------------------------------------------------------
-----------------------------agtaa--------------------------
------------------------------------------------------------
------------------------------------------------------------
------------------------------------------------------------
--------------------------------------------------atgttctcgg
gaggctcgttagagcgctttagtatatttgcaattggcatcatgccttatatttcggcat
cgattatcgttcaattggcctctgaaatcgttccttctttaaaggcgttaaagaaggaag
gtgaggcaggtaggaagataattacgaaatatactagatatggtactgtgctgttggcag
ttttgcagagttttggtgttgctacctttgttt---ttcagcagggaattgttgtaacaa
attctttggaattccatatttctaccgtggtatgcttggtaactggtactatgtttttaa
tgtggctaggtgagcagattactgaacgtgggataggtaacggtatttccttgattatta
cggcaggtattgctgctggcattccctctggtgctgcaagattgatagcactgacaaatc
aaggctcaa---tcagtatgcttacggctatgttgattgttatcggtgcattgctattga
tttatattgttgtgtattttgaaagtgcgcaacgtaaaataccggtgcattatgctaaac
gccaagtagg---tgga---atgatgcaagggcaaaatacacatatgccgtttaagttga
atatggcaggtgttattccaccgatttttgcatccagcattattctgtttccgtctactc
tgttgagttggtttggctcgaacgatgct---aatagtcttttgcataag---attgcag
cattgcttcagcatggacagtctttatatattttgttgtttgcgggtaccataattttct
tctgctatttctatacggctttggtttttagcccgaaggaaatggctgataatttgaaaa
aaagtggtgcttttatacctgggattcgtccgggtgtgcaaacgtcaaaatatctcgaga
aggttgtgatgcgactgacattatttggt-gctttatatatcacgactatatgtctaatt
cctgagtttttgacaacagctttgaatgttcctttttatttgggtggtacatcattgtta
attttggtcgttgtaacaatggattttagtacgcaaattaactcttatcgtatgtcgcaa
cagtatgagagtttattgaatcg---tccaga---tatgaaatctttatcac----gtaa
gtag--------------------------------------------------------
------------------------------------------------------------
------------------------------------------------------------
------------------------------------------------------------
------------------------------------------------------------
------------------------------------------------------------
------------------------------------------------------------
------------------------------------------------------------
------------------------------------------------------------
------------------------------------------------------------
------------------------------------------------------------
------------------------------------------------------------
------------------------------------------------------------
------------------------------------------------------------
------------------------------------------------------------
------------------------------------------------------------
------------------------------------------------------------
------------------------------------------------------------
------------------------------------------------------------
------------------------------------------------------------
------------------------------------------------------------
------------------------------------------------------------
------------------------------------------------------------
------------------------------------------------------------
------------------------------------------------------------
------------------------------------------------------------
------------------------------------------------------------
----------------------------------------------------------at
ga------------acgcacaacgcattttcactctttctctcagtctggttgccgccgc
agtattgtcggcgtgcgcctccgaa------------------------aacaa---aac
cgctt-----------cct----cttcgggcgaaacggcatccgtcctacc---------
tgagc---ctgcctcc---------------attcccgcccgccgtacggaaggcgatgc
gaaaatcctgtctgattacggacaataccaaagcgcgatggatgccgccaaacgc---gg
cgacgatatgtgggcgcagcagtttctcgcgcagg---cgg---gcgacagcgcgatggc
ggaaaacgtccgcaacgagtggctcaaaagcctcggtgcgcgcggacagtgggacgtatt
ccgtcaggaaaaccaaaagctcaattcggcgggtagggcgcaggaagtgcagtgttatgc
cgatttgag---------cagcggcagctacagcat---------ggcggcagagcttgt
ccgcactaccggcaaacttccggcaggctgcaccagactggtggaaagcgcagcggcagc
aggtcgtctgaacagcagcgacgcatggcggcgcgtgcgcggtctgcttgccaacagcca
gactacggacgcacgcaaccttgcggcggcattgggcagtccgtt---------------
---------------------tgaaggc---ggcgcacaaggggcacaagaatacagcct
gttgcgcgttatcggcaaagatgcccgcaaatcttc---atccgccgcctcactgcttgc
aggcatggagtccggtttgaaccgcgagcaaagcagcttcgcatggggtgtgttggggca
ctatcacgcacaaagccaaaatatgccgaccgccttgagctactacgcccgcgttaccga
ccgcaaacagttgaccgacgagcagttcgagtggtatgcccgcgccgccctgcgcctgca
acgctggaacgaacttgccgatatcatccgccatatgcccgaaaaactgcaaaaagatcc
aacctggcaatattggctgggacgcagctacgccgcacagggcaaccaaagccgtgccaa
agaaatgtatgaaaaagccgccgaaagcggtaggaatttttatgccgtgatggcgggcga
agagctcggcagacgcgtcagcaccaaaaacaacgtatccgaagccgataaaaaagatgt
ccgccgcatggcagacgacggcgccgtcaagcgtgcgctggtgcttttcaaaaacagcca
aagcagcggcgatgcccaaatgcgccgtcaggcacaggcagagtggcgttttgccacacg
ggatttcaacgaagacaacctgctgaccgctgcccaagtcgcctacgacaaccagtttta
cgatatggcaatcaacagcgccgaccgtaccgaccgcaaactcaactacaacctgcgcta
cctctctcccttcaaagacacgactgtccgttatgccgcccaggcaggcgtcgatcctgc
atgggtttacgggctgatccgtcaggaaagccgcttcgtcatgggcgcgcaatccagcgt
cggcgcacaaggactgatgcaggttatgcctgccaccgcccgcgaaatcgccggcaaaat
cggcatgagcagcagcgaactctacaccatggacggcaacatccgcatgggaacatggta
tatggcggatgccaaacgccgcctgcaaaacaacgaagtcatggcaaccgcaggctacaa
tgct-ggccccggccgcgcccgcaactggcaggcatccacgccgctcgaaggtgcgattt
acgccgagaccattcccttcaccgaaacccgcgattacgtcaaaaaagtcatgaccaacg
ccacctactacgcttcgttgttcaacgaaccccaaacctcgttgaaacagcgcatgggta
cggttcctgcgcgttattga----------------------------------------
------------------------------------------------------------
------------------------------------------------------------
------------------------------------------------------------
------------------------------------------------------------
------------------------------------------------------------
------------------------------------------------------------
-----------------------atg---gacattaaagaattggaagaccgcatcaccg
agctggaaatccaaaccgcgcttcaggacgacctcatcggcagcctgaacgatacggtgg
cgcaaatgcgcgaaacactggatttgcagcaggcacaactgcggctgctctatcagaaaa
tgcaggacaaaggcgcaaacggcgaa---cgcgaaccctacagcctgcgcgacgaaatcc
cgccgcattattga------------------------------------------atga
gtattgccaacaataaaaaagccttccacgactttttcatcgaagaccaaatcgaagccg
gtctggttttggaaggttgggaagtcaaagccgtccgcgccgcgcgggtgcagctcaaag
aaagctatatctactggaaaaaagacgcgttttatctggtcggatgccacatcaccgcgc
tgccgactgcttcgacccacgtcaaacccgaccccgtccgcccgcgcaaactgctgctca
aacagtcggaaatcaaccggcttatcggaaaaaccgagcgcgcgggctataccatcgtcc
cgctcaacctgcattacgcgcgcggcagaatcaaaatggaaatcggtttggcgaagggta
aaaaacaacacgacaaacgccaaagcctgaaagaagccgactggaagcgcgaaaaacagc
gtctgatgaaaaacgcgcgctga------------------------------atgcaag
a------------------------caacaatgaatccgccggt----------------
--atcaaacgccccgacggtactgccgaacgctgggagcgcaatatgctgcgcgacatcc
ttttggcgtcctacaaagaacaacgccgcgcccgtctctggcgcaacatctggcgcggcg
tcggcgtcctgctgctgttgggattctggttcggctcgggcgaagaaaacgc--------
----------------------------cggacaaggactcttg-tccaacaaagaacac
accgccgtcatttcgctcaccggcgaaatcggcagtgaca---tggaagaccaggtcaaa
atcctgcgcgacagcatggaagccgcataccgcaaccccaaagccaaagccatcgtcatc
cgtgccaacagccccggcggttcgcccgtcgtttccaacaccgccttcaacgaaatacgt
cgtctgaaaagcgaacacaaa------gacattcccgtctatgtcgttgccgaagacatg
tgcgcctcaggctgctactacatcgccgccgccgccgacaaaatctatgccgacccctcc
agcatcgtcggcagcatcggcgtcatcggcggcggtttcgacgtaaccggactgatggac
aaaataggcgtcaaacgtcgtctgaaaaccgccggcagcaacaaaggcatgggcgacccg
tttagccccgaaacccccgtacaaacccagatttgggaagccatgctcaccgacatccac
aaagaatttatcaaagccgtcaaacaagggcgcggcgacaggctgaaagacaaacagtat
cccgacgtcttcagcggacgcatctacaccggcaatgaggcgaaacaggtcggactgata
gacgatttcggcagcgtatataccatcgcccgcgacgtcgtcaaagcccccgagctggtc
aactactcgcc---cgaagacgatttcagcaaacttctgagccgacgcttcggcgcagaa
gtcaaagccgaagtgcagaaaaccctgtcgaatat------------ctggtag------
atgtcattgaacaaagtcatccttatcg--g---ccgtctcggacgcgaccccgaagtgc
gctacatgcccaacggcgaggcagtctgcaatttcagcgttgccaccagtgaaacttgga
acgaccgcaa---cg-gccagcgcgtagagcgtaccgaatggcacaacatcaccatgtac
cgccgtttggcc--gaaatcgccgg--ccaatacctgcgcaaaggcagccaagtgtatct
ggagggccgcatccaaagccgtaaataccaaggcaaagacggcatcgaacgcaccgcata
cgacattatcgccaacgaaatgaaaatgctcggcgg--ccgcaacga-------------
--------caacagc---ggtggcgcaccttac------gacgacgg---cggttataac
caaggcg------------gcta---------------------c---caacaagca---
-------ccgca---------------gcaacaata----------ccaagccg---ccc
cg---caaaacc---------------------------------------------aag
aaccccct---------------------------------gctgccc---cccgccgcc
a------agctcccgccgcaccggcagcccctgttgaagacatcgacgacgatattccgt
tctaa-------------------------------atgatgacattatattcgggcatt
acctgccccttcagtcaacgctgccgtttcgttctgtacgaaaaaggcatggatttcgag
attaaagacgtcgatattttcaacaaacccgaagacctcgccctgatgaatccctacaac
caagttcccgttttggttgagcgcgacctgattctgcacgagtccaacatcatcaacgaa
tacatcgacgaacgcttccctcatccgcaactgatgcccggcgaccccgttatgcgcggg
cgcggacgtctggttttgttccgcatggaaaaagagctgttcagcctggtccaagttttg
gaaaatcccaatgcgaccaataaagaacaggcaaaagcacgcgaagccatcggtaacggt
ctgaccctgcttgctcctgcttttacgaaaaacaaatacatactcggcgacgatttttcc
atgattgatgttgcgctgtccccactgttgtggcgtctcgaccactacgacatcaagctc
ggcaaatc--cgcagctccgcttttgaaatacgcagaacgtattttccagcgcgaggcat
ttatcgaagccatgacacctgccgaaaaagccatgcgccgctaa----------------
-----------------------------------------------atga---------
------cgacatccaccaaaccctatctgattcgcgccctatacgaatggtgcaacgaca
acggtcagacgccgcatatcgtcgcatgggtgaacgagcatacccgcgtccccatgcagt
atgtccgcgaaaacgaaatcgtgctgaacatcggtccgac-ggcaagccacaatctgaat
atcgataacgaatggatcagtttctccgcccgtttcggcggcgtggcgcaggatatttgg
attccggtcggtcatgtggtcagcatgtttgcccgagaaagcggggaaggcatgggcttt
gaagtcgagccttacgaaccttcgt---------ctgctgtcg---------gacagc--
-cgcagtcggaagcagcggcagaaaa----------------------------------
--------------------------gccgcaaaacggtgaatctgccaaacccggcaag
---------------------------gttttgaagttcgtcaaatag------------
------atgaat------accaaaccgttagtcct---tgccgccctgctcgggctggct
ctgaacgcacacgccgccccc---------aaagccaagaccgccaaaaaag--------
------------ccgcccgccc--------------------------------------
-------------------------cgctgtcgcagcgcaggcacaacccgccgcagaaa
cccgttctgacggcgtacacctcgccgacggcattgccgccatcgccgacaacgaagtca
ttacccgccgccagctcgcacaagccgtcgcacaagcgcgcc------aaagcctgccca
aaggcacacaagtcggcgaaaacgaac---tgcgcgaacaggttttggcgcagctcatca
accaatccctgattatccaggcaggcaaacgcagaaacatccaagcgaccgatgacgaaa
tcaatgccgtcatcgcaggcagccccatgc---------------tcaaaaacccgtcc-
-----------------------------gcctccgtgcgccgccaagttgccgacagca
tcatcgtcgaaaaagtacgccaacaggcagtcatgcagaacagccgcgtcagcgatgccg
aagttgcccgcgccatcgaacaggcga-------------aacagcagggcgtcgcgctg
cc----------------------------------------------------------
------------------------------------------------------------
------------------------------------------------------------
------------------------------------------------------------
------------------------------------------------------------
----------cgaaggcgagcccatgcgccaatatcaggcgcaacacatcctgattaaa-
-gccgacaacgaaaac------gctgccgccggcgcggaaagcaccatccgcaaaatcta
cgcacaagcccgcagcggtgcagatttcgcaggtttggcacgccaatactcccaagac--
-ggcagcgcaagcagcggcggcgatttgggctggttcgccgacggcatgatggtcgcccc
cttcgaagaggccgtccacaaactcaaacccgg--acaagtcagtccgcccgtgcgcaca
caattcggctggcacatcatcaagctcaacgacatccgcgaagccggcacgcccgaagag
cgtcagcaaaataccgtccgccaatacctgtcccgccaaaaagcagcgcaggcagaaacc
aaattattgcgcgatctgcacgaaggcgcgtacatcgacatacgctga------------
------------------------------------------------------------
------------------------atga------actactgcgaatttgccgcttctctg
cctgaagacaccgacaatccgaacaaacattaccacgatacgcaatacggttttccgatt
gaaagcgacagcgaactcttcgggcggctggtgttggaaatcaatcaggcgggattgagc
tggactttgatgctgaaaaaacagcaggcgtttcgggcggcgtactgcaatttcgatatt
gatgccgttgccgcgtttgacgaatccgaccgcgaacggctgcttgccgatgcgggcatt
gtccgcaaccgcctgaaaatcaacgccgcgatttacaacgcgcaaaaaattcaggcaatc
cgcaagacacacggctcgttcaaaaactggctggacgcccatcatccgctggaaaaggcg
gaatgggtgaagctgtttaaaaaacacttcaaattcgtcggcggcgaaatcgtcggcgaa
tttctgatgagtgccggctacctcaaaggcgcgcacgtcgaaggctgtccggtttatcgg
gaaattttggaaaagcgtccgaaatggacagagg--------------------------
-tcgtctga---------------------------------------------------
------------------------------------------------------------
------------------------------------------------------------
---------atg---ggcagcttctctctgtggcactggattatcgtcctgattatcgtc
gttttggtgttcggcaccaaaaaactgcgcaacgtcggcaaagacctcggcggcgcggtg
catgacttcaaaca-aggcctgaacgaaggcacggacggcaaagacgc---------caa
aaaagacgaagtcatcgaacacaaaaaagacgaag------acaaag------------c
ataa---------atgaacgact---------------tttcctttgtttcttcacgccg
tttcggcggtattgcccgactttacggggatgatgtgctggcgcggtttgcgcgcgcgca
tgtctgcgtggtcggggtcggcggggtcggttcgtgggcggtggaggcgttggcgcggac
aggtatcgggaatctgacactgattgatttggacaatgttgccgagtccaatgtcaaccg
ccagcttcatgcgctgaccgaggatttcggcaaggcgaaggtaacggcgctgcgcgagcg
cgtttttcagattaatccgcagtgcagggtggtcgaaatcgaggattttgttacggaaga
caatctggacaggcttttcgggcgtg------gtttcgattttgtcattgatgcaattga
ccaggtgcgcgtcaaggcggcgatggcggcgtatttcgtgcgtcgctatcaggcgttcgt
tgtcagcggcggggcgggcggacagcgtaatcctgctttgattcgaactgccgatttgag
ccgcgttacccacgacccgctgcttgccaatctgcgctataccctgcgaaaacgctacgg
tttcagccgcgatacggcggtgaaaatgcgtgtgccgtgcgtttattcgacggaaaatgt
gacgccgccgcaatcgggcgg------ggcttgtgctgcc--------------------
-------ga---------------------------------tgct--------------
----gcgcctcagggtttgtcgtgtgc-cggttatggtgcgagtatgctggttacggctt
cgttcgggctttattgcgcgcaggcggcagtggagcatattgcggggcg-----------
----gaagtga-----------------------------------------atgagcgt
aactgttgaaattttagaaaatctggaacgcaaagtagtattgtctctgccttggtcaga
aatcaacgcagaaaccgataaaaaactcaaacaaacccaacgccgcgtcaaaatcgacgg
tttccgtccgggtaaagcgcctctgaaaatggttgcacaaatgtacggtgcgagcgcgca
aaacgacgtcatcaatgaaatggtacaacgcagcttctacgatgttgccgttgcccaaga
gctgaaagttgccggtttcccgcgtttcgaaggcgttgaa------gagcaggacgacaa
agacgt---tctcaaaatcgccgcgattttcgaagtattcccggaagtcgttatcggtga
tttgtccgcacaggaagtcgaaaaaacaaccgcctccgtcggtgatgcggaagttgacca
aaccgtagaaatcctgcgcaaacaacgcacccgctacaaccacgtcgagcgcaaagccaa
aaacgacgaccgtgtcatcatcgatttcgaaggcaagattgacggcgaacctttcgcagg
cggcgcgtccaaaaactacgctttcctgttgggtgcaggtcaaatgttgcccgaattcga
agcaggcgtcgtcggtatgaaagccggtgagagcaaagacgttaccgtcaacttccccga
agattaccacggcaaagatgtggcaggtaaatccgccgtcttcaccatcacgctgaacaa
tgtctccgagcccgttctgcccgaagtcgatgccgatttcgccaaagccttaggcattgc
cgacggtgacgtcgccaaaatgcgcgaagaagtgaagaaaaacgtcggccgcgaagtaga
acgccgcgttaacgaacaaaccaaagagtccgtgatgaatgcgctgctcaaagccgccga
g---ctgcaagttcccaacgctttggtcaatgaagaagctgcgcgcctggcaaacgaaat
gaaacaaaacttcgtcaatcaaggcatgg------ctgacgccgccaatctg---gattt
gccgctggatatgttcaaagaacaagccgagcgccgcgttgctttgggtctgattctgg-
-cgaagctggttgatgaaaacaaacttgagccgaccgaagcgcaaatcaaa-gccgttgt
atccaactttgccgaaagctacgaagaccccca--agaagttatcgactggtactacgcc
gagccgagccgtctgcaaggtccgacctctcttgccgttgaaagcaacgtcgtcgatttt
gtattgggcaaagccaaagtcagcgagaaagcattgtcgtttgacgaagtgatgggcgca
caagc---ctaa--------------------atgaatccg-------------------
-------------------------------------acgtcgtctgaa--aaaa-aatc
ccc----cgacaagtgcagcag---actctatgccgcgctcaggcacgcttcgcagc---
---agattccggcaggcagcaggttgacggtcggcttgagcggcggcttggattccgtcg
tactgctgcacctgcttgctggtgtgcgggaagagattggatt---gaagctgaatgcct
tacacatccatcacggcttgagtcccaatgccgacgattggctgctgttctgccgcaatc
tttgccgggaatgggatattccgttcaaagctgtcgaagtcgaagtgaataaagaag---
gtttgggaatcgaagcggcggcgcgcaaagcgcgttatcgggcattttcagacgaccctt
ccgaaatcatcgctttagcgcatcatcaggacgaccaaatcgaaacctttatgctggcgg
cagcacgcggcggcggcatcaaagcccttgccgctatgccgcagtggcgtttccttaatg
aaga---------------aacccgtatctggcgtc-cgcttttaccgttttcccgtcgg
gaattggcagagtatgccgacgctttcggtttggcgtatatcgaagacgaaagcaatggc
gatacatcgtatttgagaaactggatgcgccg-tgaagccctaccgctttggcgcggacg
aatacccggtttcgaccgccatatctgtgccaatatccaatccctgcaaagcgatttggc
tttattggacgaagtcgtcgaagcggattatcaaaccgtttg---cgagggcgggcgttt
ccgggtcagccgctggcaggctttcagcgaagagcggcgcagccggattttgtggcgctt
tttcaaagagcatgaaattgcagagacttcgactgcaaaactcaaagacttcgcgcggat
attg------tcgcaggcgc---aaaacg---------cgcaatggcagttcggagaaat
atccgtctgcctgtacagagatgttttgtttacattgaaacaaaatgattttgaagatgc
ggtttggatgaaggg------------cggagaaa---tcagaggtcgtctgaaagat-a
ttttgcagcaaaacggctttattctcgtg-------------------------------
----------ccgcatcgcggcggattgcctgaatcggtgctggaagaagaaggcgtgat
tcggacagc------agggaaaaacgacgcgataaatgcagggtttttgtctaaaaatgt
taagaaagtgttgcaagaaaaccatattgcgccgttcgtccggaaatgctgg--c-cgat
tatcacaaattcc---ggcggaacc-----tgccttgcaattgttaaccttacg------
---gtaagccgtgattttcaaggcgttggcggt------tttttaccggtttacggaaaa
ttttccgaatataaatggaactaa------------------------------------
------------------------------------------------------------
------------------------------------------------------------
------------------------------------------------------------
------------------------------------------------------------
------------------------------------------------------------
------------------------------------------------------------
------------------------------atg------gatttgaaattagtgttcgaa
tcaggcgatgtcgtcctgatcagcgtttttgttctcatgctggtgatgagtatcgtaact
tggtgtctcattattctgcgtactgtcaaactgcggggcgcgaaaaaagcaaatgctgcc
gtcaaagcgcagatgctcaatgcgtttacgctgactgaagcggtgcagaaggtgaaag--
-gcatcgatgcgccgatgagccgtgtggcagacgagtcgctgcgcgcctaccaaagctac
cgccaaagcaacgcc---caaacgctctcttccgagctgccgctcaatgaatatctggtt
atccaaatccgcaacagcatggcacaaaccatgcgccagttcgactacggcatgaccgcg
cttgcttctatcggtgcaaccgcgccgtttatcggtctgttcggtacggtctgggggatt
taccacgcgctgatcaacatcggtcagagcggtcagatgagtattgccgccgttgccggt
ccgattggcgaggcgctggtttcgaccgccgccggtctgtttgtcgcgattcccgccgtg
ttggcgtacaacttcctcaaccgcggcacgaaatccctctctcaagacatggatgcgttc
gcgcacgacctgcacgtccgcctgttga------accaaaaggactaa------------
------------------------------------------------------------
------------------------------------------------------------
------------------------------------------------------------
---atg------------------------------------gcacttatcagcacacac
gacaaaacgttcgag-cttagagaggatgagactttgcttgaaggtttggagcgcaccgg
gcatgaagtcgaataccagtgccgaagcggttattgcgggtcgtgcagggttaagattct
tgacggcaaggtttcttacgacgagtttccattggcgtttgtggcaccgggggaaattct
gccgtgctgctgccgtgtaa---acgaagacatcaaggtcgattgccgtatacggataa-
------------atgaaccggatttgtttgatgtcggcctgtttgacgggcaggatgatt
ctgattga----------------------------------------------------
------------------------------------------------------------
-----------------------------atgtat-------------------------
--------------------------cacgaaatcggaatgtgggaccaaaaatgggtca
tcggcaactggaaaatgaacgg--ccgactccaaaacaacaacgctctcatgcaccgctt
c------cgcatcctgcccaccgccgaacgcgtcctcatcggactcgccgccccgacagt
atatctg----ttgcagctgcacaacgccatgcagatcgtcctcaacaaccgcatcctca
cctgcgcccaagacgtcagccgcttccccaataacggcgcatacacaggcgaagtatccg
ccgaaatgcttgccgacatcggcaccgacatcgtccttatcggacattccgaacgaagcc
tctacttcggcgaaaaaaacgaaatccagcgccgcaaaatggaaaacgtcctcaacgtcg
gactcatcccccttctttgcgtcggcgaaagcctcgaagagcgcgaagccggcaaagaac
aagaagtcatcgcccatcaactctccgtcctgcaaggctt------gaacaccaaaaaca
tcgccgtcgcctacgaacccg---tctgggcaatcggcacaggaaaagtcgcgacggttc
aacaaattgccgatatgcacgcattcatccacaaagaaatcttgtcattgtgcggaagcg
atgttagaattcgcattctttacggcggaagtgtgaaagcggacaacgctgccgacatct
tcgcagtaccttatgttgacggcgcactcgttggcggagcatcattatcctatgattcct
ttaccgccattatcagtgccgcacaagcctcgtag------------atgctgattcaag
ccatcaccattttccccgaaatgttcgacagcattaccgaatacggcgtaaccggtcgtg
caaaaaagcaaaagctctggcaattcaatgccatcaatccccgcaaatttgccgacaaca
aactcggctatattgacgaccgccctttcggaggcggtcccggaatgattatgatggcac
cgccgctggaagcggcaatagaagaagccagaaaccatt-------------tgtccgcc
cc---------cgcaaaagtcatctacttaagccctcaaggtcggccgcttactcacaaa
aaagccgccgaactttcgaagcttccccatctgattctgctttgcggacgatacgaaggc
atagacgaacgactgctgcaaagcagtgttgacgaagaaatcagtatcggcgactttgtt
gtctccggcggcgaacttcccgccatgatgctgatggatgccgtactcagactgataccg
ggtgtattgggcgatatgcagtctgccgaacaggattcgttttcagacgaccttttggac
tgtccgcactacaccaaacctgtagaattcaaaggcatgaacgttcccgacgtgctgcgt
tcgggcaatcatggcttgatagccgaatggcgattgaaacaatcgctgcggcgaactttg
gcgcgcagaccagacctactggaaaagcgcagtttactcccacaggaatcccgcctctta
------------aaagaaatcttgc------------------aagagcaacaggaaatc
ca-atcataa--------------------------------------------------
------------------------------------------------------------
-------------------------------------------------atgacttccga
caagcccgttctgcccgactttctggacaatatccgcatcgtcctcgcccgcaccagcca
ccccgccaatatcggctctgccgcccgtgccatgaaaaccatgggactgcacaagctgac
cattgtcgcgcccaatcttatcgccacgccgatgaccactgccccacctgttttcaaccc
cgaaaacccgcagaatttcaagctgcccgaagagagctttatcttggcttccggcgcggc
ggacgttttgcacaacgccgtcatcgccgccaccttggacgaagcgcttgccgacaccac
catcagttgcgccctgaccagccgccgccgcgaaattaccgccccgctgcagacaccgcg
ccaactcgctcccgaattattgcaggcagcgcagcgcggcgaaaaagtcgcactcatctt
cggcaacgaaaccttcggtttgagcatcgaagaagttcaggcgtgcaaccggctgatgac
catcagcggcaatcccgactatttttcgctcaatctcgcccaagccgtgcaggtcgtgtg
ttacgaaatattcagccaaaccgatatgcccatgacccacctacagcaggaagaccgagc
cgctacccacgaacaaatcaaaggcatggtcgcccacatggaaagcgtcatggacgaaat
cggcttctttaaccggcgcaacggagaacgcctgatgcgccgcatgcagaacctgttcgg
--acgtgcaaacacccagaccgaagacatcgacatcctgcgcggctttttcaataccgtc
agccgccgtttgaacagaaaagactga---------------------------------
------------------------------------------------------------
------------------------------------------------------------
------------------------------------------------------------
------------------------------------------------------------
------------------------------------------------------atgttt
accatagttttgtaccaacccg-aaatcccacccaacacgggcaacatcatccgcctgtg
cgccaataccggcacagacctgcatctggtcaaaccgctcggtttcccgctggattcggc
aaaaatgaaacgggcgggtttggattaccacgagtttgcaaaactgacggtacacgagca
tttcgacgactgtctcaagactctcgaag-gcaggcgcattttcgcgctgaccaccaaag
gcacgacccgtcccgacgaagtttccttccgcgcaggcgacgtgtttttattcggtcccg
-aaacgcgcggactgcccgccgaaatcctcgacagcctgcctgatgcgcaaaaactgcgc
ctgcccatgatgcccggcagccggagcatgaatctttccaacaccgctgccatcatggtt
ttcgaagcatggcggcaaaacggttacgcaggcggcgt------------ataa------
------------------------------------------------------------
---------atgaccgtccgtaccgccgccgcaccgcccggactgcaagactatctcaat
gccatcggacagcccgagcatcccgctttggaagccctgcgccgccgcaccgcccatcac
cgcctgggcaatatggcaatcgcccgcgaacaggcaaacctgctcgcctggctcgcgcag
cttgtccgcgccgaaaaatatctggaagtcggcgtcttcacaggctacagcagcaccgcc
gtcgccctcgcgctgcccgaacacggcaaaatcaccgcctgcgacatcaacgtaaccttt
accgacatcgcacgcgaaacctggcaggaggctggcgtggcgcacaaaatcacgctgcat
ctgcaaccggcactgctgaccttggacgacttaatcgcacaaggcagagcggaaagctac
gatttggcactcatcgacgccgacaaaccccctaccccgcaatatttcgaacgctgtctg
aagctcgtccgcaaaggcggcatcatcgccatcgacaacgttctgctgaacgg--gcgcg
tccttcacgatgccgacgaaaaatccccgcccagcctgaagattctgcaagacttcaacc
gcaggctgccgcacgacggccgtattgttcccatcaccctgcccgtcggcgacggattga
ccctacttttgaaaaaataa---------------------------------------a
tgattacgccgcagcaggcaatcgaacgattaatcagcaacaacgagcttttctacgacg
aaatgaccgacctgatgcgccagattatgagcggtcaggttccccccgaacaaatcgccg
ccattctgaccggcttgcggattaaagtggaaaccgtgtcggaaatcaccgccgccgccg
ccgtcatgcgcgagtttgcaagcaaagtgccgacaacggattcagacgacctcgttgata
ttgtcggcacaggcggagacggtgcgaaaaccttcaatatttccacaaccgccatgtttg
tcgcggcggcagcgggggcaaaagtcgccaaacacggcggacgttccgtttcctcgtcca
gcggagcggcggacgtgatggagcagatgggcgcggttttggatttgtcgcccgagcagg
tcgccgaaagcatccgcgaaacaggcatcggctttatgtttgcccaaaaccaccacagcg
cgatgcgccacgtcgcccccgtgcgccgttcgctcggcttccgaagcattttcaatattc
tgggtccgttaactaaccccgccggtgcgcccaaccaactgctcggcgtgttccatatcg
atttgtgcggcattctctcgcgcgtcttgaaacagctcggctcaaaacacgttttggtcg
tctgtggcgaaggcggtttggacgaaatcacgctgacaggcaaaacccgcgtcgccgagc
tgaaagacggcgaaatcagggaata--cgacatcagccccgaagatttcggcatcgaaat
ccgccgcaatctggacgaaatcaaagtcgccaacgccgacgagtccctgcggaaaatgga
agaagtcttgagcggg---cagcaaggcgctgcgcgagacatcgttctgctcaacgccgc
cgccgcgctctacgccggcaacgtcgtcccttcgatggaggcaggtgtggaagcagcaag
gcaggctatcgactcgggggcggcaaaagcgaaaaaagaagcctttatccggtttacgca
gcaag-----------cggcaaaa-------------gcatga-----------------
------------------------------------------------------------
-----------------------------------------atgctattccccagaattg
tgtctgctgccgcaggtcgaaaattgcgcgcgcatctcaaaaaaggcggcttggtcgcct
atcctaccgaatcgtgttacggcataggctgtatcccgactttgtctaaagcactcaatc
aattgatttatctgaaaaaaagaccgcaacacaaaggcatgatcgtcatcggaaaccgat
tggcgaagttgca--gccgctgttgcagaggtcgtctgaaaacacgcttgccatgctgaa
aaatgaatggcctg------cgccgaaaacctttctgctgcctgccaaagccgatgtctt
gcccgcattgcgcggaaaacggcgcagtaagctggcggtcaggg-ttcccgctcatgcag
gcgcaagaaggctgtgtgaggttttgaatacgcccttggtttcgacttcgtgcaaccggg
caggcaaacgcgcctgtaagacggaaagggaagtcagaaggcagtttggacggaatgtgt
gggttgtcggcggtttaatcggcaaacaaaaatcgccgagccagattatcgacggcgaaa
cgggaaaacggctgcgctga----------------------------------------
---------------------------------------------------atgttggta
ttaggaatcgaatcctcctgcgacgaaaccggcgtcgcactttacgacaccgagcgcgga
cttttggcgcaccacctccacacccaaatggcgatgcacgccgaatacggcggcgtcgtc
cccgagcttgccagtcgcgaccacatccgccgcctcgttcccctgacgcagggctgcctg
cgcgaagcgggcatagcctaccaagacatcgacgccgtcgcctttacacaaggtcccggc
ttgggcggcgcgctgctggcaggttccgcctatgccaacgccctcgcattcgcactggac
aaacccgtcatccccgtccaccaccttgaaggacatctgctctcccccctgcttgccgag
gacaaacccgaatttcccttcgtcgccctgctcgtttccggcggacacacacaattcatg
gcagttcgcggcatcggcgactacactctcttgggagaaagcgtcgatgacgccgcaggc
gaagccttcgacaaaaccgccaaactcctggggctgccttatccgggcggcgcgaagctg
tccgag---------ttggcaaaactcggcacgcccgacgccttcgttttcccgcgtccc
atgatccattcgaacgacctgcaaatgagcttttccggcttgaaaaccgccgttctcacc
gccgtcgaaaaagtccgcgccgaaa---acggc------------ggc---attattccc
gaacaaacacgcaacgacatctgccgcgccttccaagacgccgttgccgacgtccttgcc
gccaaagcccgaaaagccctgacggacac-aggcttccacacccttgtcgtcgca-ggcg
gtgtcggcgccaactggaaactgcgcgaatacctttcccgcctgaccgtcaaaaaacccg
c------cccaaaaggcgg---aaaagcgcaggaagaaaaagtccgcgtctattttccgc
ctatggaatactgtaccgacaacggcgccatgattgccctcgccggcgcactgcacctgc
aaca------------gcggcaacccg---ctggcgcattcaacgtcaaaccgcgctgg-
-cacctgtcggaaattgtgaaataa-----------------------------------
------------------------------------------------------------
------------------------------------------------------------
------------------------------------------------------------
------------------------------------------------------------
------------------------------------------------------------
------------------------------------------------------------
------------------------------------------------------------
--------------------------------------atgagcga---cggcgcgccac
aaacccgattcctgcccgatgaagccgccacgctcgaagcgg------------gggcag
aatgggcgaaaacgctgcgcgcaccgctgaccgtttacctgacgggcgatttgggtgcgg
gcaaaaccacgtttgcgcgcggcgttttgcgcggactcggacacacg---ggcgcagtca
aaagcccgacctacgccatcgtcgaaagctacccgttggcgcagtttgc---cctccacc
atttcgacctctaccgctttgctttgcccgaagaatgggaagatgcgggcttggacgatt
tgttcgccgccgacagcgtctgcctgatcgaatggc-cgcagcagggcggcgcatacaca
cccgccgcagacctgaccgtctccctgacccgcagcggcaacggacgcaccctcgaaatc
gccgcacacactgccaacggacaaaaaag---tttagaatcatggttaaa---ttcaaac
tga---------------------------------------------------------
------------------------------------------------------------
--------------atgaat---------------gcacaaaccttagaccttaaagggc
tgaaatgcccgctgccgattctgaaaaccaaaaaagccctggcgcagatgcaggcgggcg
aagtgttgaccgtattggcgaccgatgccggcgcgcccggcgatttcgaggctttctgcc
gccagacgggacatgtcctgcttgaatcgcgcg---aggaagacgatgtgtttgtcctgg
ttgtgaaacacaaataa-------------------------------------------
------------------------------------------------------------
------------------------------------------------------------
------------------------------------------------------------
------------------------------------------------------------
------------------------------------------------------------
------------------------------------------------------------
------------------------------------------------------------
------------------------------------------------------------
------------------------------------------------------------
-----------------------------atgaaacggctcaaacgcatcaccaccatcc
tccgcacgctctatctctaccgcctcgccggtctgtttgccgcattggttcgcccgggct
gggcgcggacgctgttgaaaatgctgcctcagtcatcaaaattcgcccacgaagcccctg
ccgtccgcctgcgtctcgcactggaaagcctgggccccatattcgtcaaattcggacagg
ttttatccacccgccccgacctgattccccacgaatacgccatcgaattggcaaggctgc
aagacaaagttccgccgtttgacgccgaactttcgcgcctgcaaatcgaacattccttgg
gacaaagcatcgagacgctctttgccgaatttgaaaccgaa-cccgtcgccagcgcatcc
atcgcccaagtccaccaggcccggctgcacac---------------gggcgagcgtgtc
gccgtcaaggttttgcgccccaaccttctgcccgtcatcgaacaagacctgtcgctgatg
cgcttcggcgccgcatg---ggtcgaacgcctgtttgccgacggcaggcggctcaaaccg
cgcgaagtcgttgccgaattcgacaaatatctgcacgacgaactcgacctgatgcgcgaa
gcggcaaacgccagccagctcggacgcaatttccaaaacagcaccatgctgattgtgccg
aaagtcttttacgactattgcagcagcaccgtcctgaccaccgaatggatggacggcacg
cccgtttccgacattcccaaactcaaagccgaaggcatagacctgcacaaactcgcagac
tacggcgtcgaaatcttcttcacccaagtcttccgcgacggcttcttccacgccgatatg
caccccggcaacatcctcgtcgcccccgacaaccgctacatcgccctcgatttcggcatc
gtcggcacactgaccgactacgacaaacgctatctcgccatcaacttcctcgcctttttc
aaccgcgactaccaccgcgtcgccaccgcccacatcgaatccggctgggttcccgccgac
acgcgcgccgaagaactcgaagccgccgtccgcgccgtatgcgaacccgtgttcaacaaa
cccatttcccaaatctccttcgggctggtgctcatgcgccttttcgaagtcagccgccgc
ttcaacgtcgaaatccaaccccagctcgtgctgctgcaaaaaaccctgctcaacatcgaa
ggactcggacgccaactcgaccccgacctggacttgtggaaaaccgccaaacccttcctc
gtgcgctggatgaacgaacaggtcggacccaaagccctctggcgcaacctcaaagccgaa
gcccccgactgggcgcaaatcctccccaccctgccacgcaaaatcagcgcgctggtggac
gaaaaccgcc-aacaggaaatgcgcgacgcctacatccatttggttaaagtccaacaacg
ccaaagcctgtggctcggcgttatcgccatcgtcctgctgctgatactgctgttcaaata
a-----------------------------------------------------------
------------------------------------------------------------
------------------------------------------------------------
------------------------------------------------------------
------------------------------------------------------------
------------------------------------------------------------
------------------------------------------------------------
------------------------------------------------------------
------------------------------------------------------------
------------------------------------------------------------
------------------------------------------------------------
------------------------------------------------------------
------------------------------------------------------------
--------------------------------------------------------atgt
tc------ggcaaacaactttttgaagaagtcagctcgaaaatcagcgaaaccatcgcca
acagccccgccaaagacatggagaaaaacgtcaaagccatgctcggcagcgcgttcaacc
gcatggacttggttacacgcgaagaattcgacatccaacagcaggtgctgattaaaaccc
gcaccaagctcgctgagctggaagcgcgtctggcaaaactcgaagccgcgcaaaatcccg
aagaagcggctttggaag------cagcagaaaccgca----------------------
--------------------------gccgaagaagccgttgccgaaatcgcgcagcaaa
ccgaatc---------------------------------cggcgaataa----------
------------------------------------------------------------
------------------------------------------------------------
------------------------------------------------------------
------------------------------------------------------------
------------------------------------------------------------
------------------------------------------------------------
------------------------------------------------------------
------------------------------------------------------------
------------------------------------------------------------
------------------------------------------------------------
--atgcagacctggcacgaagcaatcggagcggaaaaatccgaaccctatttccaacata
tcatcgaaaccgtccggaaagaaagacagttcggacgcaccatctacccac-ccgcagaa
gacgtgttcaacgcctttaaagccaccgaatttagcaaagtcaaagtcgtcattttggga
caggacccctaccacggcgaagggcaggcgcacgggttggcattttccgtccgaaaaggc
atcgccgtcccgccatcgctcgccaatatctataaagagctcgccgacgacatagacgga
ttcatcatcccgcagcacggctgcctgcaacactgggcagaccaaggcgtcctgctgctc
aacaccgtcctgaccgtgcgcgcagggcaggcacattcgcacgcatcattgggatgggaa
cgctttaccgacgccgtcgtcaaccaaatcaaccaaaaccgcgaacacgccgtcttcctg
ctctggggcagccacgcccaaaaaaaaggcgcgtttaccgaccgcagccgccacctcgtt
ttaagcgcaccgcacccctcaccgctctccgcctaccgcggctttttcggctgcagacac
ttctcccaagccaacgcctacctgcaggcacacggcatgacgccgatagactggcaggtc
tga---------------------------------------------------------
------------------------------------------------------------
----------------------------atgaaaaaagccccgaaatcctttgaagaagc
cctttcccgcctcgaaaccctgacacaggcgatgcagagcagcgaaatgccgctggaaga
cgcattggcagcctatcaggaaggcaacgaattggcggcatactgccggaccaagctg--
-gcggaagtcgaacagaaactgcaagtcttggatgcgggcgaactga---aggagttgaa
ccttgaatccggcgaatga-----------------------------------------
-------------------------------------atgtttttcgtactgtcccccgc
caaaaatctcaatgaaaaagacccttcccccattgagaccttcacccagcccgaccttct
gacggaatccgaaatccttatgcgtcagctccgcgagcttgctccccagcaaattgcgga
actcatgcacgtttccgacaaaatcgccctgttgaacacagaacgcaatgctgaatggca
taccccgtttacgcccgaaaa---cgcaaaacaggcagttttcatgttcaacggcgacgt
ttacgaaggccttgctgccgatacgcttacatccgcccaaatcgactatctgcaacaaca
cgtccgcctgctctccggactctacggtattctgcgtccattagacctgatgcagcccta
ccgactcgaaatgggtaccgctttcgccaattcgcgcggcaaaaacctttatgaattttg
gggcgacatcatcaccaatctcctgaacgacacacttgcccaagcaggcagcaa---cgt
tctcgtcaaccttgcctcccaggaatatttcaaagccgtcaatacgaaaaaactcaaagc
acggttgattaccccgattttcaaagacgagaaa---aacggg---cagtacaaaatcat
cagcttctacgcaaaacgcgcgcgcggactgatggtgcgctatgcttccgaacacggcat
taccgaccccgaaatgctgaaaaacttcgacagcgaaggttacgcattcaatgctgccgc
ttcgaatgaatccgaatgggtgtttatgcgtcaagaacaaaacaaataa------atgtg
ccaattgctcggcatgaactgcaacacccccaccgacatcatgttttcgtttgaaggctt
ccgccggcgc---ggaggcattaccgaccaccatgccgacggcttcggcattggtttttt
cg------aaggaaggggcgtgcgtctgttccacgacgacaagcccagtgccaactcgcc
cgttgccgacttggttcgtgcctaccaaatcaaatccgaaaatgttatcgcccacatccg
taaagcctcgcaggggcagacctcgctggcgaacacccatccgtttatgcgcgagatgtg
gggcgaatactggctgttcgcgcacaacgggcatcttat---cgatttccatcccgaaca
gggt---gagtattaccatgctgtcggtacgaccgattcggaacgcgcgttttgttatct
tctgaaccgtctgcgcagccgctttcccgtcaagccagatgccgatacgctgtttaatgc
cattgctgcgctgacacacgaaatccgccgtttcggactgttcaattttgtcatgtccga
cggcgagagcctgtttgcacatgccagcacgcttctgcattacattgtccgcaaagcccc
gttcggcaaggcgcggcttttggatgatgatgtgatggtcgatttttccgaagtaaccac
gccgaacgacaaagtcgctgtcattgccacgctgccgctgacccgtgacgaaacctggtc
gcaattggcggtcgatgaattggttatgtttcgacaaggcgacatcgtccgcagcgaccg
tcctgaaaatccggtttatatgagcgcggaagagggcttggaaattgcccgcgccgtcg-
--gcgtgtcggtttag--------------------------------------------
-------------------------------------------atgaat-----------
----------------------------c------aagctgtggctcaattcgctccctt
agtgctgattatggtggtgttctacttcctgattatgcgtccccaacagaaaaaattcaa
agcacatcaagccatgcttgctgccctgaaagtcggcgacaaagtggtgttggctgcggg
cttcaaaggccgcgtaaccaaagtcggcgagcagtttttcacggttgacatcgg--tcag
ggtggaaaaatcgaagtggaagtagagcgcaacgctatcgctgccaaagtcgaa------
---------------------------------------------------taa------
------------------------------------------------------------
------------------------------------------------------------
-----atgttcggaaaagccggattgggcgg--cctgatgaaacaggcgcagcaaatgca
ggaaaacatgaaaaaagcacaggcaaaacttgccgaaaccgaagtcgaaggcgaagccgg
caacggactggttaaagtcgtcatgacctgttcccacgtcgtacgcaaactcgaaatcag
ccccgacctgattcaggaagccgccgacgacaaagaaatgctcgaagacctcgttctcgc
cgccttcaacgccgcctccgaaaa--agccgaagaaaccaccaacaaaaccatgggcgca
ttcacccaagg------cctgcccgcaggcatgggcgacttcttccgctga---------
------------------------------------------------------------
------------------------------------------------------------
----atgagcaagtccgattatccggtaacgcctgcggtccgttttctgcgggcgcacaa
aatcgatttcgagccgtttgtgtatgcttatgaagaacacggcgggacggcgcagtttgc
ggacttgttcggcgtggacgagcacgatgtcgtcaaaaccattgtgttgcagaacgaggc
gaaaaaagggctggtggtattgatgcacggcgacaagcagatttccacccgcaatctggc
gcgcgatttgggcatgaagcatatcgagcctgccgacccgaaacaggcgaataaatggac
gggttatctggtgggcggcacgacgcctttcggcatgaaaaccgcgctgccggtttatgt
cgagaaaagtatttggaatgcggaaaaaatctatatcaacggcggcaagcgcggctttat
cgtcgggattcgccccg---atgcgttgcagaccttgaatccgcaggatgtggaggttgc
cgtataa-----------------------------------------------------
---------gtgctacaattctgcatatctgcctacccgaccaaaagcattatggaagcc
actgtttatctcgaagacaacgaatacatcgcgctttgcgaccttttgaaactcgccgga
cttgccgagagcggcgggcaggcgaaagcctttatcgccgaagggctggtattgcgcaac
ggcgaagtcgaaacccgcaaaacggcaaaaatacgcggcggcgaagtcatcgaattcgac
ggcgcgcgtctggaaaccgccgatggatacgaccctgaa---gaataa------atgggc
aaaaagcagaccattgaaagctgcttactccgcttcattgtaccgtttccaaacaaaaga
catcaattatcatttggttcagactgcttcaccgctctcaccgcccatatttgcaaaccg
cctgttttgtcagtaccatacacggcacaaaccgactgccgcacagacggcattccgcat
tccccgtatcttgaaaaccgacgggcaagccgcccgtttcttcccactaccgaccgcaca
ccagtgaaacgcgcaaaaaaataccccttcctaaaattgcagcggcaacgcttttccctg
catttcgaaaacgcctccaccgcctcagacatcccatccgagcgcgacttctaccgatgg
gcatgggcggcattgaaagaaaaacaccgccgcgccgacatcagcctgattcttctcgat
gaagaagaagcccgcgcctacaaccgcgactatcggggcaaagactacgccaccaatgtt
ttgagttttgccctcaacgaaggcgaaatcctgcccg---------accaagtttcaga-
-----------cgagctttgcggcgatttgattatctgcccgcaggtcgtattgaaagaa
gcggctgaacaaggcaaaacacccggacagcacttcgcccatctcaccatacacggcacg
ctgcacctgatgggctacgaccacatcgaagaagacgaagcagaagaaatggaagccctc
gaaatccgcctgatgcaggcggcgggctaccccaacccttacaaagaggacgaata----
--ctga------------------------------------------------------
------------------atgtcagaccctaattt------gattgacccggaagcgttc
gccgccgaaaagcagacgctgcaaggcagattccgcttggatgaattggacgaacgcgtc
cgttcgcacgattatcctgc-cgacaaacagaccgaagtgtcgttcacgc-----tgcaa
ggcggacgcgac-cggctcggcaggctgtttctcgatttggacgtcaaagccgatatgcc
gctgatttgccaaaggtgtatccgccccat---gccgtttacgctcgacgaaagcagccg
catcgtcttattcgccgacgaagaggacttggacgaagccatgcttgccgacgaagagtt
ggaaggtatgccgcttgtgaaggaactcgacgttcggggattggtggaagaccaaattct
gatgtcgctccccttctccccgcgccacgacgactgcggcacggac---actccggaata
cgtcaatcag---gacaaacccaacccttttgctgttttggca--ggtttgaaaagcagt
taa----------------------------------atgcacttaatcgattcacactg
ccatctcaacttcgacggactgaaaaaccgtctgcccgaagtgcttgccgaaatggaggc
gcaaagcgttaaacaggcgctcgccatcagcgtcagccgagaaagttttgccgaagtcct
cgaaatcgccgaagcccatcaacaggtttactgcaccataggcgtccatcctgacagcga
aaccgccgccgaattcaccgttgccgaaatggtcgaagccgcca---aacaccccaaagt
cgccggcataggcgaaaccggtttggactattactggtgcaaaggcgacttggcatggca
gcaccgccgctttgccgaacacatccaagccgccaacgaaagcggactgcccgtcatcgt
ccacacacgcgatgccgccgaagacacattgcggatactgaaagaatgcaacacccattc
------cggcgtcatccactgtttctccgaagacacagccttcgccaaagccgcgctgga
cttgggactctacatttccttctccggcatcctgaccttcaaaaacgcaccgctgataca
ggaagccgccaaatacgtccccgccgaccgcatactggtcgaaaccgacgctcccttcct
agcgcccgtccccaaacgcggcaagcccaacg-aacccgcctacgtccgctataccgccg
agttcctcgccaaactgcgcggcgaagccctcgaagaagtcgccgcctataccagcgaca
atttttacagactgtttcaaaaagttcccgacatccgg-gtttga---------------
------------------------------------------------------------
------------------------------------------------------------
------------------------------------------------------------
------------------------------------------------------------
------------------------------------------------------------
------------------------------------------------------------
------------------------------------------------------------
------------------------------------------------------------
------------------------------------------------------------
------------------------------------------------------------
----------------------atggcacaattcttcgccatccatcccgacaacccgca
ggaacgcctcgtcaaacaagccgccgacatcgtccgcaacggcggcatcatcgtctatcc
caccgactcctgctacgcactgggctgcaaactcggcgacaaagccgcaatggaacgcat
cctcgccatccgcaaaatcgatttgaaacaccacctgaccctcatgtgcgccgacctgag
cgagctcggcacctacgccaaagtcgataacgcccaattccgccaactcaaagccgccac
gcccggcagctacaccttcatcctccaagcaaccaaagaagtccccaaccgcaccctgca
ccccaagcgcaaaaccatcggactgcgcgttcccgacaacaccatcgccctcgcacttct
gcaggaattgggcgaacccctgttaagctgcacactcatgctgcccgaagacgacgaacc
gctgaccgacccctacgaaatccgtgaccgcctcgaacacagcgtcgatttggtcataga
cggcggctggtgcggcaccgaaccgaccaccgtcatcgacatgaccgacggcaccgagct
tatccgccaaggcaaaggcgacacatcgctgttcggtttg---------tga------at
gcagaaaaccaaattatcctggttcctgaaactgatgctgtcgctctcactggcgtttct
gtatatcccgctggtcgtcttggtcatctattcgtttaacgaatccaaactcgttaccgt
atggggcggcttttcgaccaaatggtacggcgcgctgatggaaaacgacaccattttgga
agccgcatggctgtcgctgcggattgccgccgtatcctcgcttgccgccgtcgtattggg
tactttggcgggatacgccatggcgcgcatcaagcgtttcagaggcagcaccctgtttgc
cggcatgatttccgcccccatggtgatgcccgacgtgattaccggtctgtccatgctgct
tctgattattcaggtacagatgttcctgcaaggca---gcgaatggct---gcagcatct
ctatttcgacagggg-ctttttcaccattttcctcggacacaccaccctgtgcatggcgt
acattaccgtcgtcatccgctcacgccttatcgagcttgaccaatcgctcgaagaagccg
caatggatttgggtgcgcgt--cccctgaaaatcttcttcgtcatcaccctgcccctgat
tgcgcccgccattgcctccggcttcctgctcggcatcacgctttcgctggacgacttggt
cattacctcattcctgtccgg-acccggttcttccacattgccgcaagtgattttctcca
aaatcaaactcggcctcgacccgcagatgaacgtgttggcaaccatcctcatcggcatca
tcggcacattggttatcgtcatcaactactggatgatgcgccaggcaacccgacgcgacc
gcgaagcagccgaagcctaccgtcaggaaaaactcgccacagaaaaaacacatta-----
--------a---------------------------------------------------
------------------------------------------------------------
------------------------------------------------------------
------------------------------------------------------------
------------------------------------------------------------
------------------------------------------------------------
------------------------------------------------------------
------------------------------------------------------------
------------------------------------------------------------
--------atgtcagaagtg------------aagaaaaccaaagtccacctgatttccg
gctttttggggacaggcaaaaccaccgcgctcaaaagcctgatggcgcagaaagac----
-----------ccgaacgaaaaatgggtcatcatcgtcaacgaattcggcgaaatcggca
tcgacggcgcggtgttgagcgacaacggcattcccgttgccgaaatcgccggcggctgtc
tgtgctgca---ccgccggtccgcagatgggcgcgaccgtgcagaaaatgctgcgcgac-
--gcccaacccgaccgtctgatgatcgaagcgagcggactggcgcacgccgccagcgtca
tcgacgaattgaaagccaagccgctggacaaactgttggacatcggcgccgtgttcaccg
tcgtcgatccgcgccaattcatcaatcccgactacgcgcagcaggctttgtacaaagacc
aaatcggcgtatgcgacgtcctggtcgccagcaaaaccgacttatgcacgcccgaacagc
ttgccgaattccacgacaaagccgccaaactgttcccgcagaaagccaaagtggtcgaag
tcgaaaacgcgcagctcgacatccaatggctcgacatccccgtcgtcgaaaaatcccgct
accgcctcaaagcc------ctgccggataacaccatgggcttccagtcgcagggcttca
ccttccctgccggacgcgatttcgacggtgaaaagctgaccgatttcttcaacgacctgc
ccaagctgaccgaaggactcgtgcgcgccaaaggcgtgttccaagtcttggggacatggg
tctggctcaactgggtggacgg--acaatggggcgccaaccaagtctcatggcggcgcga
ttcgaggttcgagctgattgcca---aatcgtttgacgcggatttgattgagaagaaact
gaacgaggctttggaatag-----------------------------------------
------------------------------------------------------------
------------------------------------------------------------
------------------------------------------------------------
------------------------------------------------------------
---------atga---gccatcctcaaaccgcgattatccccgaccacgccctttcc--g
gcatttttatcgaggcagatattcaaaacaaccgttacgatgacatcaaaaccgcctgcc
gcgcctcgctcgaagccttgtccgtactcaaaacccgcttccccgacgatattttggggc
tgaccatcgccttcggcagcgaagcatggaaagccttcggacacgaaacagaaggcggcg
aactcaaacccttccccgtcatgggcaaagg------actcgccccctcgacccagcgcg
acatcttcatccacatccaatccctgcgccaagacgccgcctacgcattggcacaatccg
tcttgggtgcattcggcagcagcatccgcgtccttaccgaagaacacggtttgcgcctct
atcaggaacgtggcttggacggctttgtggacggcacggaaaacccgcacggcgacgaca
acgtccgcaacgttgccatcatccccgaaggcagacccgatgcg---ggcggcagctacg
tcctgctgcaaaaatacctgcacgatctgaaaaaatgggacgccgtacccgttccgcaac
aggaagccgatgtcg---gacgcagcaaagaagacaacgaagaattcagcaaagacgtgc
gcctgcccgattcccacctcgggcgcgtcaacctcaaagaaaacggcgtcgggctgaaaa
tcgtccgccgcagcctgcccttcggcaaaatccgcggcgaacacggactcatgtttacag
cctactgccacaccctgcacaacatcgaaacacagcttttaagcatgttcggcgac---a
ccgacggcaaaaccgacctgctgctcaaacacctgacaaccgccgtttccggtgcgtatt
atttcgccccctcggtcgagcgtttgcagaatctgtaa----------------------
------------------------------------------------------------
----------------------------atg------atcaaactatacggtattcccaa
ttgcgataccgtcaaaaaagcccgcagctggctggacggaaacaatatagcgttcgaatt
ttgcgacttcaaaaaaaac-gcaccgactcccgaagacatcaatctgtggctgacgca-g
attcccatggaaaccctgctcaacaaacgcggcacgacatggcgcaagctcgacgacgcg
caaaagcaggcggcagat---gccgaccgcgatatggcagtgcgcctgatggcggaaaac
ccgagcctgatcaaacgcccggttttagtcttggaaggcag---------cttttacgca
ggcttcacgcccgacagctaccaaaagatattttca------------------------
------------ggagaa------------------taa---------------------
---------------------------------------atgtcctccgcatacacgctc
taccacaacccccgttgcagcaaatcccgcgccgccctcgccctgctcgaagaacg----
--------cggcattgacgcacaaatcgtcaaatacctcgacaccccgcccgaccttgcc
gccctcaaaaccatcttcgccaaactcggtgccgaatccccccgcgccatgatgcgcgtc
aaagacgacctgtacaaagagctcggcttggacgaccccaagctcgaccacgacgccctg
ctccaagccgtcgccgaccatcccgccctgctcgaacgc--cccatcctgaccacgcccg
aacgcgccgctgtcggcagacccctagacaacatcgccgccctgctgga-----------
-------ctga-------------------------------------------------
-----------------------------------------------------atgaaa-
-----aaccactccgtactcttcgtctgtctcggcaacatctgccgctccccgatggcag
aatacgtcctgcgccaccgcgcaaaagaaacaggcgtatcccaccgcatcctgaccgcca
gtgcaggcacatccggctggcacgacggcgaaaacatgcaccaaggcacccgccaaaccc
tcgcccgacacggcatcaaccaccaaggctttaccagcagcaaagtccgtccggaagatt
tcgaccggtacgacctcatcatcgccatggacgacaacaacctcgccgaactggaaaaaa
ccttcg---gcaaacatcccgaaaaaatcttcaaactcaccgacctcatccccgaaagcg
gc---taccaccacgtccccgacccttggtacacc-ggcgatttcgacgaaaccttcgaa
ctcgttgacgcaggcagcaaagcgcttttggaaaaattaggcttgacttga---------
------------------------------------------atgtcggtattgcaacaa
aactatcg-ggaagtatgccgccggattggggaagctgccgaacattcgggcaggtcgcc
ggacagtgtgcggctggttgccgtcagcaaaacgttccctgcggacgacatccgcgcggt
gtatgccgcagg---gcagcgcgatttcggcgaaaactatattcaggaatggtatgaaaa
gacggatgcgcttgccgatttggacgatattgtatggcacgtcatcggcgatgtgcagtc
caacaaaaccaaattcgttgcggaacgcgcgcattgggtgcatacgataggtcgtctgaa
aaccgcccgccgcctgagcgggcagcgt--ccgccggaaatgccgcctttgcaggtgtgc
atcgaggtaaacattgcgctcgaggcggcgaaacacggcgttgcgcccgacgagg-----
-cggtcgcacttgccgttgaggtggcaaaactgccgaatctgacagtgcgcggattgatg
tgcgtcgccaaagcgggaagcagcgaagctcaattgcgcgtccagtttcaaaccatgcag
aagctgcttgccgatttgaatgccgcgggcgttggcgcggatgtgctgtctatggggatg
tccgacgatatgcccgttgcggtcgaatgcggcgcgacgcatgtacgtatcggcagcgcg
attttcggcaggcggcattatccgcaggcgtaa---------------------------
---------------------------------------------------------atg
accgacaacaaattaagcaccaaagaaattttagaactcaaagcccgcgcccaccacctt
catcccgtcgtgatggtcggtcagcagggattgaccgaatccgttatcaaagagaccgat
gcggcgctgacggcgcacgaattaatcaaagtccgcgtcttcggggacgaccgtgccgaa
cgcgtcgaaatatgcaatgccctgtgcgaggccgtcgatgcacagttggtgcaacacatc
ggcaaattattggtgttgtggcgtaagaatttggaagtgtga------------------
------------------------------------------------------------
------------------------------------------------------------
------------------------------------------------------------
------------------------------------------------------------
---------------atgtgctttgtcggcacaaccgaaaacggac-acagcgtcgtgat
ggaaggcgcggcagcagaaggcaaagccaagcgcggacccagcccgatggaaatgctgct
tttgggcgtagcgggctgctccagcatcgatgtggtcatgattgccgaaaaacagcgtca
gaaagtcatcgactgccaagcgacggtaacggcgaaacgtgccgacgaaaccccgcgcgt
cttcaccgaaatccacatccatttcaaagtcatcggacatgatttgaaagaatc--cgcc
atcgagcgcgcggtgcagatgtccgccgagaaatactgttccgcctcgattatgctgggc
aaagccgcgaagattacccacagcttcgaaatcgagcaggcggaataa------------
----------------------------------------------------atgaacac
cctgttgtccaaaatcctccttgcgctgatacgcttctaccaatacgcaatcagcccgct
gataccgccgcgctgccgctatacgccgacctgttcgcaatacgcggttgaggctgtcag
aaaatacggcgcattcaaaggcg-gc--tggcttgcgctcaaacgcatcgcccgctgcca
ccccttcggcggacatggacacgaccccgtgccttaa-----------------------
---------------------------------------------------atgagcatc
gaacaagtcagcctcgacatcatgaacgtcagcttcaccatcaacacccc--gagcgaag
aaaaagccaccctgctccaagccgttgacatgctgaacaaaaaaagcgccgccatcaaag
agagcggacgcatcgtcggcagcgacaaaatcgccatcatgaccgcgctcaacgtcgtcc
acgacctcctcaaagttac---------------------cctcaaag---acgatttgg
caatcggagaatttgagcgtaaaataaacggcatgaacgaagcctgccaaaaagcgctgg
cgcgtttg---------------------------------gaacaaaattga-------
------------------------------------------------------------
------------------------------------------------------------
--------------------atgaaacccacattcaaacagaaaatcctcgaacaggcgc
gccgggacggtgtgcaggtaacggctttgcgcgagcaggtgctggatattgtttt---gc
agcagcgcggcgtgatcaaagcctacaatgttttgtcgcagatgcagcagcagagcgaag
gcgcggttgccccgccgacggcataccgcgcccttgatttttgggcggagcagggcgttt
tgcacaaagtggcggcggtcaacggctatattttgtgcagccac---gcgcagcacgaat
gcgacgaccactgccacgaccacgaagaagccgaagcgcatcacagcgcgtttattttgg
tctgcaccgaatgcggcacggcggacgaacaaaccttgagccacgaatgggcggcactgc
gcgcgggcgttgccgaaagcggtttcgcgctgaaagaagaacacgtcgttttaacaggaa
tctgcaaaaaatgtcagaagtga------------------
>29537_AP862
------------------------------------------atgaaaccagtttttttg
gattttgaacaacccatcgcagaattgaccaacaaaatcgaagaattgcgctttgtgcag
ggcgagtctgccgtcgatatttccgacgaaatcgccagactgcaaaagaaaagcaatgag
ttgaccaagtcgattttcaacaagctgacgcccgcgcagatttcgcaggtttcacgccac
ccgcaacgcccttataccttagattacatccaagccatctttaccgattttgaagagctg
cacggcgaccgccattattcggacgaccatgccgttgtcggcggtttggcgcgtttcaac
gggcaaagcgtgatggttgtcggtcatcagaaaggccgcgataccaaagaaaaaatccgc
cgcaattttggtatgccgcgccccgaaggctaccgcaaagctctgcgcctgatgcagact
gccgaaaaattcaatatccccgtgatgacttttgtcgatacgccgggcgcgtatccgggc
atcggcgcggaagagcgcgggcagtccgaagccatcggacgcaatctgtacgaactgacc
cgcctgcgcgtgccggttttgtgcaccatcatcggcgagggcggttccggcggtgcgctg
gcgattgccgtgggcgattacgtcaatatgctccaatattcgacctattccgtcatttcc
cccgaaggctgcgcctcgattttgtggaaaactgccgaaaaagccgccgatgccgcgcaa
gccttgggcattaccgccaaacgcttgcaagagttggatttgatcgatacggtcatcagc
gagccgttgggcggtgcacaccgcgattttgaaacgaccatgaaaaacgtcaaagccgtt
ttggaaacgcagttgcacgaagcgcaaaatatgccgatggcggatttgctggcacgccgt
ttcgaccgcatcatggcttacggtaagtttacagacaag------taaatg---tcaaat
a---tcgaacaacaagttaagaaaattgttgctgaacaactgggcgtaaacgaagccgaa
gtgaaaaacgaatcttccttccaagacgacttgggcgcagactctctggacaccgtagaa
ctggttatggctctggaagaagccttcggttgcgaaatccccgatgaagaagccgaaaaa
atcactaccgtacaactggctatcgactacattaccgcccacaac---ggctaa------
------atgatttacggtataggcacagacatcgtttccctcaaacgcatcatccgcctg
aacaaaaaattcggac---aggcatttgccgaacgcatcctcagccccgaagagctgctc
gaatttccccag------------------gcaggcaaacccgtcaactacctcgccaaa
cgcttcgctgccaaagaagccttcgccaaagccgtcggcacaggcatacgcggcgcagtg
tccttccgcaacatcggcatcggac-acgacgcactgggcaaacccgaattcttctacgc
ccccgccctgtccgactggctcgaagaacaaggcatccgccacgtcagcctcagcatggc
agacgaagaagacaccgtcttggcatttgtcgtcgccgaaa---------aataa-----
---------------------------atgact------------tttt---------at
gcttct------------aagatgatgcgtgcggcggcagttgccgctgcggtcgcgctg
gctctgtcggcgtgcggcaaggacggcgatgcggcgaaaggtgcggaaggcgggaaggg-
--cggacagcagg------------------ctgccggacagcaggctcccgcgcctgtc
gtgggcgtcgtaaccgt---ccatccgcaaaccgtcgcgctgacgaccgagctgccgggc
cgcttggaatcgctgcgtactgctgatgtccgcgcccaagtcggcggtatcattcagaaa
cgcctgttccaagagggcagctatgtccgtgcggggcagccgctctaccaaatcgacagt
tccacttatgaagcaagtctggaaagtgcgcgcgccgatctggcaagtgctcaggcaacg
cttgccaaagccaatgccgacttggcacgctaccgcccgctggttgccgccgatgccatc
agcaaacaggactacgatgcggcggtaacgtcgaaacgttccgccgaagccggcgtgaaa
gcggcgcaggcggcaatcaaatcagccggcatcaatctgaaccgttcgcgcattaccgcg
ccgatttccggatttatcggtcagtccaaagtatcggaaggtacgctgttgagttcgggc
gatacgaccgtgttggcgaccatccaacagaccaatcccatgtatgtcaatgtaacgcag
tcggcgaccgatgtcatgaagctgcgccaacaggttgccgagggcaagctctcgggcgcg
aacggcgcgatttccgtcagcatcaagtttgacaacggcgaactgtatccgcacaaaggc
cgcctgctgttctccgacccgaccgtcaacgaatcgacaggtcagattactttgcgcgcc
tctatccccaacgaccaaaacatcctgatgccgggtctgtatgtgcgcgtgctgatggat
caggtggcggtcgataacgcattcgtcgtgccgcagcaggcggtaacgcgcggta---cg
aaagataccgtgatgattgtgaacgccaaaggcgaaatggaaccgcgcgaagtgaaggtg
gaaagccagcagggaaccgactggatcatcacttcgggcttgaacgacggcgacaaagtc
attgtggacggcaccagtattgct------------gccatgagcggcg-----------
-cgaaaaaggtaacgcctaaagagtggacgcctgccggaaa------tgccgcc------
-cctgccgaacaggccgc------------------------------------gccgaa
agccgcttccgaagcg------------aaaaaagacgttcagacgacctctgaa-----
-gccaa------------------------------------------------------
------------------------------accggcatctgc------ggctaaa-----
-------taa--------------------------------------------------
--------------------------------------------------------atga
aaactgccgaactgcgccaaaaattcctaaaattcttcgaatccaaaggccacaccatcg
tcccgtcttcctcgctcgt---gccgcacgacgacccgaccctgctgtttaccaacgcgg
gcatgaaccagtttaaagacgtattcctcggcttcgacaaacgcgcctactcccgcgcca
ccaccgcgcaaaaatgcgtgcgcgcaggcggcaaacacaacgacttggaaaacgtcggct
ataccgcccgccaccacaccttctttgaaatgatgggcaacttctccttcggcgactact
tcaaacgcgacgccatccatttcgcttgggagttcctcacttcccccgaatggctgaacc
tgcctaaagaaaaactcttggcgaccgtctatgccgaagacgatgaagcctacaacatct
ggctgaacgaaatcggtatgcctgccgagcgcatcgtccgcatcggcgacaacaagggcg
gcaggtacgcatccgacaacttctggcagatgggcgacaccggcccctgcggcccttgct
ccgaaattttctacgaccacggcgaagaaatctggggcggcattcccggcagccctgaag
aagacggcgaccgctggattgaaatctggaactgcgtattcatgcagttcaaccgcgacg
aacagggcaacatgaacccgctgcccaaaccctccgtcgataccggcatgggcttggagc
gcatggcggcagtcatgcagcacgtccacagcaactacgaaatcgacctgtttcaagacc
tgctcaaagcagtcgcccgtgaaaccggtgcgccgttcagcatggacgagccgagcctga
aagtgattgccgaccacatccgctcctgctccttcctgattgccgacggcgtgatgccgt
ccaacgaaggccgcggctatgtgttgcgccgcatcatccgccgcgccgtgcgccacggtt
acaaactcggtcagaaacaggcgtttttctacaaactcgtgcccgatttggtgaaagcca
tgggcgacgcgtatcccgagttgaaagaaaaacagacgcacatcatggaagccctgcgcg
gcgaagaaacccgcttcggcgaaacgctggaaaaaggcatggggctgttcaaccaagtat
ggcacggcatggca----------------------------------------------
---ttcctcaaactcgaaag--------------cctgctgcccgccgaaggcagcggca
aaccgctggtgttgaaaa---ccgccgacggc---atcgaatttgcagc-------cgct
gcccgtcagggagcagtccgcaaacaagtcgtgt--------------------------
-------------tatccacccaaaca----gaaggtcgtctgaatgaaaacatcgtcat
cgatttagacgacgtatggaacaacgccgac--------attcgcgacgaaaaagccccg
tttgcacaa-----------gca-ctagcaggc---------------------------
-------------------------tacctgaaagcaaacattg-------------cca
acagcaaactcatc----------------------------------------------
------------------------------------------------------------
------------------atgcccggcgaggccgtgttcaagctctacgacacctacggc
ttcccctatgacctgaccgcagacatggcgcgcgaactcggcatcgacttggatgaagaa
ggcttcgagcgcgaaatggaagcccaacgcgcccgcgcccgtgccgcgcaaaacttcaaa
gccaacgcgcaactggactacacaggcgcggacaccgagttcaccggctacgaacaccgc
agccaagacaccaaaatcatcgccctatacaaaggcagcgaagccgtggacgaacttaaa
gcaggcgaagcaggcgtagtcgttttggaacacaccccgttctacgccgaaagcggcggc
caagtcggcgacgtcggctacatct------tcgcaggcgaaaaccgc------ttccgc
gtcgaagacacacaaaaaatcaaagccgccgtacacggacaattcggcgcagtcgtatca
ggtcgtctgaaagtcggcgatgccgtatccgccgaaatcgacaacgacatccgcgagagc
atcatgcgcaaccacagcgtaacccacctgatgcacaaagccctgcgcgacgtactcggc
acacacgtcgaacaaaaaggcagcctgcaaaacgccgagctgacccgcttcgacatctcc
cacccgcaaggcatcagcgcggaagaaatcgccgaagtcgaacgccgcgtcaatgccgcg
attattgccaacgtgcccgtcaaagtggaaaccatgtccattgaagacgcgcaaaaatcc
ggtgccatgatgctcttcggcgaaaaatacggcgacttcgtccgcgtcatcaccatgggc
gactactccaccgaactgtgcggcggcacccacgtcgcccgtaccggcgacatcggcttc
ttcaaaatcatcagcgaaggcggcatcgccgcaggcatccgccgcgtagaagccatcacc
ggccttgccgcactcgcatgggcgcaaacccaggaaagcctggtgaaaaacatcatcttt
gagaccaaagcccaaaccgaaaaagacgtactcgccaaaatccaagccaacgccgccaac
gccaaagccttggaaaaagagttggcacgcgccaaagccgaactcgccgtccacgcaggc
gcaaaactcttggacaacgccaaagacctcggcgcagccaaactcgtcgccgcaca---a
atcgaagccgacgcagccgccctgcgcgaaatcgttaccgacctgaccggcaaatccgac
aacgccgtcatccttttggcggcagtaaacgacggcaaagtctccctctgcgccggcgta
tccaaaccgctgacaaacagagtgaaagccggcgatttggtcaaattcgcagccgaacaa
gtcggcggcaaaggcggcggacggccggatttggcacaggctgggggggcggatgcttcc
caagttggcgcgatgctggattcggcggaaggctgggttagagagaagttagcttaa---
---------------------------atgcaa---------------------------
---------------cgacaaaccgaattacacaactggctgcacaccctttaccccgaa
caaaacttcaaattggattttgcagccgccgatgccgacttccgacgctacttccgcgcc
actttcgccga---------------------tggcaagaccgtcatctgcatggatgca
ccacccgataaaatg------agtatcgccccttacctgaaagtgcaaaaacttttca--
-atatgctgaatgttccacaagtcttgcacgttgacgaaacacaaggctttatggtgctc
aacgacttgggcaataccaccttcctgaccgccat------gcagcaggaa---------
---acaggagaaaatgcacacaaagccctgctgctcgaagctatagacgaattggtcgag
ctgcaaaaagccagccgtacgggcgaattgcccgaatacgaccgcgacaccatgctgcgc
gaaatcaacctcttccccgaatggttcgtagccaaggaa---ttggggcgcgaa------
------------------------------------------------------------
------------ctgaacttcaaacaacgccaactgtggcagcagaccatagacacccta
ctgccgccgctgcttgcccagcctcaggtttacgtccaccgagacttcatcgtccgcaac
ctcatgctcacacccgaccgtcccggcatcctcgacttccaagacgcactctacggcccg
atttcctacgatttggcctccctcttgcgcgacgcctttatcgaatgggaagaagaattt
gtcttggatttggccatccgctactgggaaaaagcccgcgccgcaggactccccgtacct
gccgcatttgacgagttttaccgctggttcgaatggatgggggtgcaacgtcatctgaaa
gtggcaggcatctttgcacgcctctactatcgcgacggcaaagacaaataccgccccgaa
atcccacgcttcctgaactacctgcgccgcaccgcccgccgctatacagaactttccccg
ctctacgcgcttttaatcgaactggtcggcgacgacgaattggaaacaggatttacgttt
------------------------------------taaatggc----------------
--------------cacacacaatgctacgcatcagatgaaaaccttgtgttcttcctgt
tcgctgcgggagctttgcctgcccgtcggacttctgcccaacgagttttcccagctcgat
gcggtcatccgccagagccgccgcctgaaaaagggcgagtatctgttccgcaccggtgag
cctttcacgtctttgtttgccatccgcgccggctttttcaaaacgaccgtcgccagtcag
gacggacgcgatcaggttaccggttttttcatgtccggcgaactcatcggcatggacggc
atctgctcccatgtccacagttgcgacgcggtggctttggaagacagcgaagtgtgcgaa
ctgccgtttacccatatcgaagaattggggcagaacatccccagcctgcgtacccacttc
ttccgtctgatgagtcgcgaaatcgtgcgcgaccagggcgtgatgctgcttttgggcaat
atgcgcgccgaagaacggctggcggcattcctgctcaacctttcccaacgcctctactcg
cgcggctttgccgccaacgatttcatcctgcggatgtcgcgcgaggaaatcggcagctat
ttaggactgaaactcgaaaccgtcagccgcacgctgtccaagttccaccacgaaggcttg
attctggtcgaacacaaacacatcaaaatcctcgattcccaagccctcaaaaaaatggtt
tccggctgct---cgcacgccatctga---------------------------------
------------------------------------------------------------
------------------------------------------------------------
------------------------------------atg---------------------
---------------------------------------------aacatccccgccatc
gccgccgcgctcgacgcggtacacatccccgacacggaacgcacgctcggcagcgaaaaa
gccgtcaaactcttggaagaa---cgcgccgacggcctgcatatcgggctgcaattcggc
ttccccgccgcccac---atcgccgccgaaaccgccaaccgcgtgcaggaagccgtcatc
ggaatgaccggcgatacccacatccatttgagcatagacaccgaaatcgcaacgcacaaa
gtccagcccggcgtcgccaccatcaaaggcgtgaaaaacatcatcgccgtcgcatccgga
aaaggcggcgtcggcaaatccaccaccaccgccaacctcgccaccgccatggcgcgtatg
ggcgcgcgcgtcggcgtcctcgatgccgacctctacggccccagccaaccgaccatgctc
ggcgtacaagaccgcaaacccgatcagcagaacaaaaaactgattcccgtcgaaaccgca
agcggcatccaagtcatgtccatcggtttcctcgtcgataccgaccaagccgtcgtctgg
cgcggccccatggtcagccaggcattgcagcagttgatgttccaaagcgaatgggacagc
gtggactacctcttcatcgacctgcctcccggcacgggcgacatccaactgaccctctcg
caaagaatccccgtaaccggctccgtcgtcgttaccacgccgcaggacatcgccctgata
gacgcccgcaaagccgtggatatgttccacaaagtcaatatcccgattttcggcgttttg
gaaaatatgtccgtccacatctgctccaactgcggccatgccgaagccgtgttcggctcg
gaaggcggcaaagacctggcagcgcggctcaacgtcccgctgctcggacagctcccgctg
agcctgcccgtgcgcgaagccatggacggcggcgcggcggaacaactgttcgatgaaaac
cccgccatcgccaaaatctacaccgacgccgccttcaaaatcgccctgaccgtcgccgac
aagggcagggacttcagcggacgcttcccaaaaatcgtcgtggaataa------------
------------------------------------------------------------
---------------------------------atgttggttcatccggaggcgatgggt
gtcgccgctttggcggacaaaatccgcaaaatcgaaaattgg--cctcaaaaaggcattt
tgtttcatgatattacgcctgtgctgcaaagtgcggagtatttcaggctcttggtggatt
tgatggtttaccgctatatggggcagaaagtcgatgtcgtggc-aggcttggatgcgcgg
gggtttatcatcggcgcggcgttggcgtaccagttgaacgtcggtttcgtccctatccgc
aaaaagggcaagctgcctttcgatacggtttcgcaaagctacgcgctggaatacggcgag
gcaacggtggaaatccacaaagacgcggtcaaaccgggcgcacgcgtgctgctggtcgat
gatttggtggcaacgggcggaacgatgttggcgggtgtggagcttatccgcaaactcggc
ggggaagtggtcgaggcggcggcgattttggaatttaccgatttgagcggcggcggcaaa
atccgtgaaaacggtgtgcctttgtttacgctgctgcaaaacgaaggctgtatgtag---
------------------------------------------------------------
----------------------------------------------------------at
gacccg---------acaataccctaccgacgacatcaagattaaagaagtgaaagagct
gctgcctccgattgcccatttgtacgagctgccggtttcggatgcggcggcggggctggt
gcaccgtacccgtcaggaaattgcggatttggttcacggcagggacagccgactgctggt
aatcatcggcccgtgttccatccatgatcctaaagccgcgctggaatacgccgagcgtct
gctggtgttgcgcaagaagtatgaaaaagagcttctgattgtcatgcgcgtatattttga
aaaaccgcgtacgacggtgggctggaagggtttgatcaacgacccgcatttggacgggac
gttcgacatcaactacggtctgcgtcaggcgcgcagcctgctgctgacgctgaacaatat
gggaatgcccgcttcgacggagtttctcgacatgattacgccgcaatattatgcggattt
gatttcttggggcgcgattggtgcgcggacgaccgaaagccaagtgcaccgcgaactcgc
cagcggtctgtcctgccccgtcggctttaaaaacgggacggacggcaatctgaaaatcgc
gattgacgccatcggtgcggcaagccatccgcaccatttcctgtctgtaaccaaggcggg
acattccgccatcgtgcataccggcggcaatccggactgccatgtcatcctgcgt---gg
cgggaaaga---accgaattacagtgccgaacacgttaaggcggctgcggagcagttggt
caaggcgggtttgccgcccaagctgatggtcgattgcagccatgcgaacagccgcaagga
ttacagacggcagatggaagtcgcccaagatattgccgcgcaaatcgaaaacggtgaaaa
cgatattatgggcgtaatggtggaaagccatttggtcgaaggcaggcaggac---aagcc
cgagg------------tttacggacaaagtattaccgatgcctgtatcggctgggatac
gacggaagaaatgctcgcgcttttggctcaggcaaaccgcagacgggttgcacc------
---------ttaa---------atgagcatcatgcgagttgaagtggtaagtagcgagca
gaacatctattcgggcgaagccagttttgtagtggttccgactattcagggtgaactcgg
tatttatccgcgacacgagccgattatgagtttggtgcgtcctggggcattgcgtttgac
agttccgggagaggctgatgaag-tgctggttgctgtttccggcggtgtgttggaagtgc
agcctaatcagattaccgtattggcagatgttgcagtccgcagttccgaaatggatagag
cgcgtgcggaagaagctaaaaaagcggctgaaaccggtatttcccaagcaaaa-------
--gacgataaatcgctggctgaagcacataaagcattggc-agccgcgattgcccagctc
aaaaccttggattaccttcgttcgcagaaaaacaagtaa---------------------
------------------------------------------------------------
------------------------------------------------------------
------------------------------------------------------------
------------------------------------------------------------
------------------------------------------------------------
------------------------------------------------------------
------------------------------------------------------------
--------------------------------atggcggtcggaaaagagattctcacca
aaattcgcagtgttcaaaatacccaaaagatcacaaaagcgatgcagatggtgtcaactt
ccaaaatgcggaagactcaggagcggatgcgcttggcgcgtccgtatgccgaaaaagtgc
ggacagtcatgagtcatttggcacaaacca---atgaggatcatg---gtattaa---at
tacttgaaccacatcgcgaaatacgtcgtgcaggttttattttgattacctccgataaag
gtctttgcggtggcttgaatgcgaatgttttgaagaaattcttagcgcaggttcaagaat
accaagatcagggcattgaagttgaagtcgtctgtttaggcagtaaaggcttggctgcct
gtcaaaacattggtttgaacgttattgccagtgcaatcaatttgggtgataccccgaaaa
tggaattgctgcttggtccattgactgaaattttccaacgttatgagaagcatgagttgg
ataagattcacttggtgtattcgcgttttgtcaataccatgcgtcaagagcctcgattgg
aggttttactgcccatcggcgaaaatgtgatagaagacgag-------------------
-----gagagctattcttcattcagttgggaataccgctatgaaccc-agtcctgtcgca
gttttggaatatctggttcgccgctatttagagtctgtggtttaccaagcattaagtgac
aatatggcatcagagcaagctgctcgtatggtggcaatgaaagctgctactgataatgca
ggcaatgccattaaagagttgcgtttggtatataacaaatcgcgtcaag-cagcgattac
cacggaattgtcagaaattgtagcaggtgcagcggcagtttag-----------------
---------------------atgggt------------------------------ttg
attgctattgcatgtggtttgattgttgcattgggtgcattgggtgcctctatcggtatc
gcaatggtgggttccaaatatctggaatcttctgcgcgccaacctgaattgatcggtccg
ctgcaaaccaaattgttcctgattgccggtctgattgatgccgcattcttgattggtgtg
gctattgcactgctgttcgccttcgttaacccgtttgc------------aggtg-----
-ca---------------------------------taa---atgaaattgaaacagatt
gcttccgcgctgatggtattgggcatgtcgcctctggcacttgccgac------ttcacc
attcaggacatccgcgtcgaaggtttgcagcggaccgaaccgagcaccgtcttcaactac
ctgcccgtcaaagtcggcgataatttcagcgatgcgcgcggcgaagaaatcatcaaaagt
ctgtatgcgaccggtttttttgacgatgtccgcgtagaaaccatgggcaaccaggtcctg
ctgaccgttatcgaacgtccgaccatcagcacgctgaacatcaccggcgcgaagatgctg
caaaacgacgtcatcaagaaaaa-------------------------------------
------------------------------------------------------------
--------------------------------cctcgagtccttcggcttggcgcagtcg
caatatttcaaccccgcgacgctcagccaatccatcgccggcttgaaggaagaatataaa
agccgcggcaagcagtcggtcaaaatcaccccgaccgtaaccaaacttgcgcgcaaccgc
gtttccatcgacatcgccatcgacgagggcaaatccaccaagattgccgacatcgaattt
gaaggcaacaaagtctattccgaccgcaaactcctgaaacagatgtccctgagcgaaggc
gggatgtggacctggctgaccaagagcaaccagttcaacgagcagaaattctcgcaggac
atggagcgcgtcaacgagttctaccaaaacaacggctatttcaatttccgcattctggat
accgacatccagacc---------aacgaagacaaaaccaagcagaccatcaaaatcacg
gtggatgaaggcgagcgtttccgttggggcgacgtccgcatagaaggcgacacccgcgaa
gtgccgctcgaagagctgcaaaaactcctg---accatgaaaaagggcaaatggtacgaa
cgcgcccaaatggtcaaatcgctcgaagccatccaaaaccggctgggtacggcaggttac
gcgttcagtgaagtgaacgtccaacccgtcc---------------ccaatgccgagacc
cagaccgtcgatttcgtcctccacgtcgaacccggccgcaaagtctatgtgaacgaaatc
aacatcacgggcaacaacaaaacccgcgacgaagtcgtgcgccgcgaattgcgccaaatg
gaatccgcgccttacgacacgtccaagctgcaacgctccaaagagcgcgtcgagctgttg
ggctacttcgacaacgtacagtttgacgccgttcccgtcgccaacacgcccgaccaggtc
gatttgaacatgagcctgaccgaacgctccaccggctcgctggatttgagcgcgggctgg
gtacaggataccggcctcgttatgtccgcaggcgtatcgcaggacaacctcttcggtacg
ggcaagtccgtctccctgcgcgcctcccgaagcaaaaccacgctcaacggctcgctgtcg
tttaccgacccgtatttcacacccgacggcgtgagcctcggctacgacatttacggcaag
tcttacgacccgcgcaaagcctcgt---------ccagcgcga------aacagtataaa
acgaccaccgtcggcggtggcgtgcgcatgggcatcccgattaccgaatacgaccgcgtc
aacttcggtctggcggcggaacacctgaccgtcaacacctacgccg---gcgc-------
--acccaaacgctatgccgactttatccgcgatc--------------------------
-------acggcaacggcacgg---------------------------------acggc
gtgggcagcttcaaaggctggctctataaaggcacgataggctggggacgcaacaaaacc
gacaacgccctgtggccgacgcgcggctacatgacc--ggtgtgaacggcgaaatcgccc
tgcctggcagcaagctgcaatactataccgccacccacaaccaaacctggttcttccccc
tgagcaaaaacttcacgctgatgcttggcggcgaagtcggcta--cggcaacggctacgg
caaaaccaaagaaatgccgttctttgaaaacttctacggcggcggcttggg-ttccgtgc
gcggctttgaaagcggcacgctcgga-ccgaaagtgtatgac------------------
gaatacggcgagaa---------------------aatcagctac---ggcggcaacaaa
aaagccaatgtttccgccgagcttctgttccccatgcccggcatcaaagacgcgcgcacc
gtacgtttgagcgtgtttgccgacgcgggcagcgtgtgggacggcaaaacttataccgac
agcagcag------------------------------caacaactactacac-caacgg
cgc---------------ggcgcaaaacccctacggcgtaggcacgacccacaaatcgac
cttcaaggaagagctgcgctactccgcaggtgcgg--cagtaacctggctgtcgcctttg
g-gtccgatgaagttcagctacgcctacccgattaagaaaaaagagggcgacgaaatcca
acgcttccaattccaattgggtacgacgttctga--------------------------
------------------------------------------------------------
------------------------------------------------------------
------------------------------------------------------------
------------------------------------------------------------
------------------------------------------------------------
------------------------------------------------------------
------------------------------------------------------------
------------------------------------------------------------
------------------------------------------------------------
------------------------------------------------------------
atgacttatatcaaacctgtcgtcgcagccatcgccctcatcagcctgaccgcctgttcc
ggcagcaaaaaa------------------------gaccagcccaaactggactaccag
agccaaacccgcaaaatcgtcaaattggaagtaccgcccgatttgaacaaccccgaccaa
ggcaacctctaccaactgcccgcagg------------cggtgccgtccgcgccagcgac
ctgaa---ccgccgcaaccgcacgc---ccgccaaccagcacgcagccaacgccgaagtc
ctcaaatccgtcaaaggcgtccgcctcgaacgcgacggcaaccaacgctgggtagaagtc
gaaggcaaagc---ccccgccgaaatctggc-cgctcctgaaagccttctggcaggaaaa
cggcttcgacatcaaatctgaagaacccgccatcggacaaatggaaaccgagtgggcgga
aaaccgcgccaaaatcccgcaggacagcctgcgccgcctcctggacaaagtcggcttggg
cggcgtctattccaccagcgagcgcgacaaattcatcatccgcatcgaacagggcaaaaa
c---ggcacgaccgacgtcttcttcgcccacaaaggcatgaaagaagtctatgccgacaa
aaacaaagacacgaccatgtggcagcccgccgccaacgaccccaacctcgaagccgcatt
cctcgcccgcttcatgcaatacatgggcgtcgatgccaaacaggctgaaaacgcgctg--
----acccaaagcgttgccaaac---------------gcagcggcagcgaactggcaag
aatcgaaggcagctccctgctcgtctccggcgactac-ggccgcaactggcgccgcaccg
cactcgccctcgaccgcatcggcatgaacgtggtcggtcaaaacatcgaacgccgcgcct
tcctcgtccaacaggctcccaacgaaagcgaagccgtttc---------------cacga
aaaaaccgggc-ttcttcag--ccgcatgttcggtaaaggcaaaaaagccgccac-----
----------acctgtcgccgcgcccgaaatcatcgtgtacgtcgaacccgt---caacg
gcggctcgcgcatcagcctcctgaacaaagacggcagcgcatacaaaggcagcgacgcct
ccacaattatcagccgcctgcacacagagctgcgttag----------------------
------------------------------------------------------------
------------------------------------------------------------
------------------------------------------------------------
------------------------------------------------------------
------------------------------------------------------------
------------------------------------------------------------
------------------------------------------------------------
------------------------------------------------------------
------------------------------------------------------------
------------------------------------------------------------
------------------------------------------------------------
--------------------------------------------------------gtga
acaaaaccctctgtct---------tgccctcgcc---gccctactcggactggcagcgt
gcagcgccgaacgcgtttccctgttcccctcctacaagctcaaagtcatccaaggcaacg
aactcgacccccgcgccgtcgtctccctccaggca-ggcatgagccgcgaccaagtccaa
ctgctgctcggcacaccgcttctgcgcgacgccttccacgccgaccgctgggactacacc
ttcaacacc--agccgcaacggcatcatcaa------agaacgcagcaacctgaccgttt
actttga---aaacggcgcactcgtccgcgccgaaggcgacgccatccaaaaatccatcg
aaaccctccaagcacaacaacaggcagcacaagccgcgcagcag----------------
---------------------------------------------------caataa---
------------------------------------------------------------
---atgacgcaataccgattcaacctgccttcaagcagcggcagcgacttcgactccgc-
--cgaacacctgcccctgattgtctatttctaccccaaagacagcacgcccggctgcacc
accgaaggactggacttcaatgcacgcctggcgcaattcaagtcgctaggctacaccgtc
gtcggcatctcgcgcgacggcgtgaaatcccatcagaatttctgtgccaaacaaggcttc
aatttcgagcttttgagcgacaaagacgaaaccgtgtgcaaaatgttcgacgtcatcaaa
ctgaaaaaactctacggaaaagaatctttgggcatcgaacgcagtaccttcgtgctggac
aaaaacggcgaaatcatccgcgaatggcgcaaagtcaaagtcgcaggacacgcgcaggaa
gtgttggacagcctgtccgaa---------------------taa---------------
------------------------------------------------------------
------------------------------atgtttgtctgcatctgcaacgccattacc
gaccacgacatcaaagaaaccatcgccgctggtgcaagcaccatgaacgacttgcaggcg
caattgggcgtcgccacctgctgcggctgctgcggcgaactcgccgcctcgttcttaaat
gccaaca---------atgcccaaacg---acagttgccgcaggcatcaacgtccaatcc
tgaatgcaaggcaaccaagcagttctggattacatgaacgaattactctccggcgagctg
gccgcgcgcgaccaatactttatccattcccgcctgtactccgaatggggctacaccaaa
ctcttcgagcgtctgaaccatgaaatggaagaagaaaccacccacgccgaagacttcatc
cgccgcatcctgatgctgggcggtacgccgaagatggcacgcgccgagctgaatatcgga
gccgacgtcatttcctgcctgaaagccgacctgcaaaccgaatacgaagtccgcgacgcg
ctgaaaaaaggcatcaaattgtgcgaagaagtccaagactacgtttcccgcgatttgatg
attgcccagctgaaagacaccgaagaagaccacgcacactggctggaacagcagctgcgc
ctgatcgagctgatcggcgaaggcaactactaccaaagccaaatgtaa------------
---------------------atgaaaggcgatcgcttagttatacgcgaattgaacaaa
aacctgggtctgctgttgattaccatcaaccaatacttcctgcatgcccgcattttgaaa
aactggggttttgaggaattgggcgaacatttctacaaacagtccatccgcgaaatgaaa
tctgccgacgacctgatcgaacgcatcctgttcttggaaggtctgcccaacctgcaagaa
ttgggcaaactgcttatcggtgaatccacaggtgaaatccttgcctgcgatttgcaaaaa
gaacaggacaaacacgaagccctggttgccgccatcgcggttgcggaagggcagcaggac
tatgtcagccgtgatttgttggaaaaacagaaagacatcaacgaagaacacatc--gact
ggctcgaaacccagcaggaactcatcggtaaaatcggtttgccgaactacctgcaaacag
cggcgcaagaggactaa-------------------------------------------
------------------------------------------------------------
------------------------------------------------------------
-------------------------------------------atgaccgtatctcccgt
cgccttgcgccgtaagaccgagcgcaagccgcatccgaccgcgcgttattggaaaaaatg
cgatgtcgaagccctgttcggacttcccttcctcgacctcgtttaccaagccgccgaaat
ccaccgccgaaacttcaatccgcgcgaaatccaactttccaccctgctctccatcaaaac
cggcggctgtcccgaagactgcgcctactgcccgcaatcggcacaccacaacaccaatct
gggcaaagaacagatgatggatgtcgatgaaatcgtcgaaaaagccaaaatcgccaaatc
gcgcggcgcaagccgtttctgcatgggcgcggcatggcgcggccccaaaccgaaagatgt
ggagacggtttccgcaatcatcaaagccgtcaaaggattgggcatggaaacctgcggcac
gttcggtatgctcgaagacggcatggcagaagacttcaaaaaagcaggtttggactatta
caaccacaacctcgataccgaccccgaccgctacaacgacatcatccacacccgccaaca
cgaagaccgcatggacaccttgggcaaagtccgcaacgccggtttgaaagtctgctgcgg
cggcatcgtcggcatgaacgaaacccgcgccgaacgcgccggactgattgccagcctcgc
caacctcgacccgcagcccgaaagcgtgccgatcaaccagttggtcaaagtggaaggtac
gccgcttgaagacgcggcagatttggactggaccgagttcatccgcaccatcgccgtggc
gcggattaccatgcccgaaagctacgtccgcctgtcggcagggcgcagcaatatgcccga
agcgatgcaggcaatgtgtttcatggcgggcgcaaactcgattttctacggcgacaaact
cctcaccacaggcaaccccgacgaagacggcgaccgcctcttgatggaaaaactggattt
gtatccgctgcgtttcgaattgg--------------aagcagaacacgaagcagcgcag
cag----------aaacatgata---------cgccgaaaatcaa---------------
agtggattattaa-----------------------------------------------
------------------------------------------------------------
------------------------------------------------------------
------------------------------------------------------------
------------------------------------------------------------
------------------------------------------------------------
------------------------------------------------------------
--------------------------atgccgcactcc--------gccaaaaaagttta
tctgatacacggctgggcagcgaaccgccacgtcttcgacgacctgattccgcgcctgaa
cgccgattggc------acatccgcgccctagacctgcccggccacggcgacgcgccctt
tgccgaacccttcgacatcgccgcagccgcagacgccttcgccgcacaaatc---gacgc
gcccgcccacatcctcggctggtcgctcggcggactggtcgcgctccaccttgccgcacg
gcatcccgaaaaagtccgttcgctctgcctgaccgccagcttcgcccgcctgagtgccgc
cgaagactaccccgaagggcttgccgcgcccgccttgggcaaaatggtcggcgcgttccg
gcaggattatgccaaacatatcaaacagtttctacaattacagttgctgcatacaccgaa
tgccg---ccgaaatcatagccgacatcctgcccgacctcgcccgccacggcgcacccgt
cgccctgcaagccgcattggaagccgtcaaccaagccgacgcccgccccctgctttcccg
catacaagccccgtcgcttttggtgttcggacaaaaagacgccatcaccccgccgcgcat
gggcgaatacctcaaccgccacctgcccgacagcgagctggtgttgctggaaaaagccgc
ccacgccccgtttttgagccacgccgacgaatttgcccgactgtatcgcggatttgtgga
aaaggtcgtc--------------------------------------------------
------------------------------------------------------------
-------------tga--------------------------------------------
------------------------------------------------------------
------------------------------------------------------------
------------------------------------------------------------
------------------------------------------------------------
------------------------------------------------------------
------------------------------------------------------------
------------------------------------------------------------
------------------------------------------------------------
------------------------------------------------------------
------------------------------------------------------------
------------------------------------------------------------
------------------------------------------------------------
------------------------------------------------------------
------------------------------------------------------------
------------------------------------------------------------
------------------------------------------------------------
------------------------------------------------------------
------------------------------------------------------------
------------------------------------------------------------
------------------------------------------------------------
-----------------------------------atgga------------tatgcgtt
ctgccgtagaaggtcgtctgaaa---accctggatccgcagatattcgagtttcgggacg
acagccacctgcacaaaggacacgcaggcaac---accggtggcgggcattatgccgtaa
ccgtcgtcagcg-gaacttttgccggaatgaggcgtatcgaacgtcagcgcatggttcag
aacctgctgcacgacctgttttccggcgggcttatccacgcgctgagcatcaaggcggcg
acgcccgacgagtatttcca---------ttcacttgattga------------atgaaa
cgattgactttagcggccttg---------gttttgaccg------caggcgca---gca
gccg------cagc---accgaaagcggatcttgccaaaggcaaggaagtggcgacgacc
gtatgcgcggcgtgccacgcggcagacggcaacagcggcatcgccatgtatcccaagctt
gccgcgcagcataccgcctatatctaccgtcagactttggacatcaaagacggcaaacgc
acacacggcgcagctgctgcgatga------aacctatggtgatgaacctgtccgagcag
gatattttgaacgtttctgcgttctacaataaacaacagcccaaaccgggcgaagccaat
cccaaacaaaacgatcctgttttgggcggcaaaatctatcgtggcggtttggtcgataag
aagattcc--tgcctgtatgtcctgccacggtccgagcggcgcgggcattcccggcggcg
gtac---------ggaaatt---gtcgcatatccccgtctgggcggt--cagcatatgtc
gtatgtggtcgagcagatgaaagcctacaaatccggc---cagcgtaa------aaatgt
gattatggaagacatcgccaaacgccttaccgatgaagagttgaacgccgtatccaactt
tatccaaggtctgcactga------atgtccttcgattt---taacaattacctcgttcc
caccgtcatcgagcagagcggacgcggtgagcgcgcatttgatatttactcgcgcctttt
gaaagagcgcatcgtctttctgatcggaccggtaacggacgaatccgccaatctggtggt
tgcccaactgctgtttctggaaagcgaaaatccggacaaagatattttcttctatatcaa
ctcccccggcggctcggttacgg---caggcatgtcgatttacgacaccatgaatttcat
caaacccaatgtttccacattgtgtttggggcaggcggcgagtatgggcgcattcctgct
gtcggcgggtgaaaaaggcaaacgcttcgccctgcccaacagccgcatcatgattcacca
acccttaatcagcggcggtttgggcggtcaggcatccgacattgaaatccacgccaaaga
gcttttgaaaatcaaagaaaagctcaaccgtctgatggcaaagcattgcg-g--acgcga
tttggcggatttggaacgcgataccgaccgcgacaatttcatgtctgccgaagaagccaa
agaatacggcttgattgaccaagttttggaagaccgcgcttctttgc----aggcttaa-
------------------------------------------------------------
------------------------------------------------------------
------------------------------------------------------------
---------------------------------------------------atgaacacc
ccgaacacacaccgcgaatccgatac------gctttt------aaacgaccgtaaagcc
gccccgcccaaacgctacggcgtctttttgctgaacgacgattacaccaccatggaattc
gtcgtcgaaatcctgaccgaaatattcatgctcgggcaggagcaggcagtggcggtcatg
ctcttggttcatcacgaaggcaaaggcctgtgcggaacttacacgcgcgacatcgcccaa
accaagcagcagcaggtcatgcagcgggcaaaagccgaagggcatccgctgcaatgtatt
gtcgaggagatttga------atg---------------aacaccaaacaaaaagtcatt
gccatcgacg---ggccaggtgcgtcgggaaaaggtacggtcgcttcacgcgttgcccaa
gcgttgggtttcgattatctggattc---cggcgcgttgtaccgcctgactgcgctgtat
gcgaagaaacaaaatgtcgaatggacggacggggaggcggttgcggaactggcggcaaac
ctgcccgtacgttttgaagacgggcgggttttgttggacggagaagatgtttcggaagaa
atccgcagcgaagccatgggtatgggtgcgtctgcggtagcgcaattgccgaaagtgcgt
gccgcgcttttgcagcgtcagcgggattttctgacggaaaagggattggttgccgacggg
cgcgatatggggtcggttgtttttcctgatgcggaattgaagatttttctgactgcc--g
atgccaaaatccgtgccgaacgccgcgccaaacaaatcggcgtgccgtgcgaaggcttgg
aatttgaacggattttggcggatattgaagcgc-gggacgaagcggacagacgccgcagc
gttgcgccgctgaagcagcttcccgatgcgctcctgttggatacgggtggaatggggatt
gaggaaacggtaaaaaaagtgcttgattggtatcgtaaagtttga---------------
------------------------------------------------------------
------------------atgagcaaacatattctacttggcatcagcggcggtattgcc
gcctataaatcttgcgaactggtgcgtttattgaagaaacaggggcattcggtcagcgtg
gcgatgagcaaatcatcgaccgaatttatttccccccttacttttcaggcattgagcggc
aatcctgttttgtcggatacgcatgaaggcggg------cttggaaacggaatggcccat
atcaacctgacgcgcgaggcagatgttttcgtcatcgccccagcgaccgccaatacgatt
gccaaaatttcgcatggcattgcagacaacttattgacgaatttggcagcggcaagaaaa
tgtccgttggcactcgcccctgcgatgaatgcagagatgtggaacaatcctgccaacctt
cgcaatatcgagcaactgctttcagacgacgttaccgtattccaacccgcttatggcgaa
caggcttgcggggaaattggtgtcggacggatgcttgaagcaacggaactggcggatttg
attcctgatttatggacacccaaaatattgtcgggcaaacgcgttctgattacggcaggg
gcaacatttgaagccatcgaccccgtgcgcggcattaccaatatttccagcggtcagatg
ggagtggctttggcgcgagcctgccgcgccgcaggtgcggaggtaactttaatttacgga
caacttcaaacctccgtcccggtcggcttatcgcataccgaacaggctgtcagcgcagaa
gacatgttccgcgccgtgcataaccatattgccg---gtcaagacgtatttatttcggtt
gccgcagttgccgactataaagtgaaaaacagcagcagccaaaaactgaaaaaaaacgat
tccggcaaaccccctgttatcgaactgtctgaaaatccggatattttggcttctgtggca
gcactgccgaatcctcccttctgtgtcggttttgcggctgaaagcgaacacgttttggaa
tatgcccgtgccaaacggttacgcaaaaacattcctatgctggtcgccaaccaggtttcc
gtagcgatgggcaagccgacaaatcaaattaccattatcgacagcgaacatgagatttcg
tttcctgaaatggacaaacgccagacagctgaagcaattgtcgggcatcttgcttctcga
ctcctgacaatttc----------------------------------------------
------------------------------------------------------------
------------------------------------------------------------
-------------------ataa-------------------------------------
------------------------------------------------------------
------------------------------------atg------accttatggataggt
ttgacgggtggtatcggcagtggaaaatcccaagcagcaaaaattttttccgaattg---
ggtgttccgcatattgatgccgatgcagtgagtcgaaacttgacgg---cggataacggt
atggcattaccggctatccgccgtctttttggaaatgcggtatttcattctgaaaacagc
ctgaaccgtgccgctttgagggatattgttttcagacgacctcaagccaagaaagagctt
gaagatgtgttgctgcccttgattttaaaagaaatcaaatcagcaaaagaccgttat---
tcaagcgcgg--tgtacggcattatcgatgtgcctttgctgattgaaaaaccggaatttc
tggcagttgttgacagggtgttggtgattgatgtttccgaagaaacccaaattttccgag
ttcgtc--agagaagcggtttgagcgaggatgaaatcaaacgtattatggatacccaggc
aaaccgcagcacgcggttgctgtatgccgacgatgttttgagcaatgaaggtacgctgag
ggagttgaccgaaaaaatccaaaggctgcatagtttttatatgaaatataaaaaa-----
-------------------------taa--------------------------------
------------------------------------------------------------
------------------------------------------------------------
------------------------------------------------------------
------------------------------------------------------------
------------------------------------------------------------
---------------------------------atggacggc------------------
------------------------------------------------acacagtc---g
aaaccgac-------ctttttcgaacgattgatttcccgactcgccggcgaa--------
-cccgattccgccgaagacgtactcagcctgctgcggc------aggcgcacgaacagga
agtgtttgacgccgacacccttttacggctggaaaaagtcctcgacttctccgacctgga
agtgcgcgacgccatgattacccgcagccgcatgaacgttttgaaagaaaacgacagcat
cgagcgcatcaccgcctacatcatcgaaaccgcccattcccgcttccccgtcatcggcga
agacaaagacgaagtcctcggcatcctgcacgccaaagacctgctcaaattcatgttcac
ccccgagcagttcaacctcaaatccatcctccgccccgccgtcttcgtccccgaaggcaa
atcgctga---acgcactgctcaaagagttccgcgaacagcgcaaccacatggcaatcgt
catcgatgaatacggtggcacatccggg-ctggttacctttgaagacatcatcgaacaaa
tcgtcggcgacatcgaagacgaattcgacgaagacgaaagcgcggacaacatccacgccg
tttccgccgaacgctggcgcatccacgccgccaccgaaatcgaagacatcaacgcctttt
tcggcacggattacagcagcgaagaagccgacaccatcggcggactggtcattcaggagc
tggg--ac-acctgcccgtacgcggcgaaaaaaccgtcatcggcggaatacagttcaccg
tcgcccgcgccgacaaccgc-cgtctgcacacgctgatggcgaccagggtgaaacaga--
------------------------------------------------------------
-----------------------------------------------------------a
tccgacagat----------------------------------------------tga-
---------------------------atg------------------------------
------------------------------------------------aacaccaaactg
ccgatctgc------------atctccgccctcgctctgaccgcctgcaccgcc---gtc
tcctccccgtc------------------------ccgcgac------------------
------------------------------------------------------------
------------------------------------------------------------
------------------------------------------------------------
---ggcactttctccctgcccgacattcccga------------cagcccgcacaaggcg
t------ccatcccctaccccaaactggacgaacagacgcaaatcgaccatttgagcgta
caggtcgcacggctggagcgcgaaatggaaaccgtcaaccgacgcctgcaacaaatcgag
cggcaa---cacaaaacc------------------------------------ccgacc
aaaaaacccgtcgcacagcgtctggacgaccgcaaa-------ctcaaagaccactacct
tgcca---acggc---ggcacagcccccgctgaaacc---------gatgccgttacc--
---caaaacgaaatccgcctctacgagcgcgcgtccaaatactaccgcagcggcaactac
gccgccgctgccgccgtactgaaagaagccga---cggcggcaacggcagcgaaatcgcc
cgccgcaatatgtacctgctgctgcaaagccagcagcgcataggcaactgcgaatccgtc
atcgaaatcggcg---gccgctacgccaaccgcttccgcaacagcccccaagcccccgac
gccgtgttcagcatcggacaatgccaatacaagctgcaacagaaagacatcgcccgcaac
acatggcgcaagctgatacagagctaccccggcagcgaagccgccaaacgcgccgccgtc
agcatcaagcagcggtaa------------------------------------------
atgatatttgttttaggacacgccgtgttgggactagattattgccgcgagaaggcgcaa
gagagccgctccagctttttgtcgggcttccgtttcctgccgcaggaaaagcgggatgcg
gtaacggttttgtatgcgttctgccgcgagttggacgatgtggtcgatgactgttccgac
cccgatgtggcgcaggcgacgttgaactggtggcgcggcgatttggacagggtgttc---
gccggagtcatgccggagcatccggtgaatcag-gctttgcagcaggtcaaggatggttt
ttcgctgccgaaggatgagctggaggcattgattgacgggatgcagatggatttggttca
ggcgcgctacggcagttttgaggagctgaagctgtactgccgtcgtgtcgcgggcgtggt
cggctgcctgattgcgcgaattttggggttttcagacgaccttacgttggaatacgcgga
taaaatggggcttgcgctgcaactgacgaacattatccgcgatgtcggcgaagatgcccg
caacggtcggatttatctgcctgtggaggaaatgcagcggttcggcgtgccggcggacag
cgttttgcggtgcagcccg---acggacaattttgccgaactgatggcgttccaagtcaa
acgcgcccgcgaaacctaccgcgaagccgtatcgctgctgcctgccgccgataaaaaatc
ccaaaaagtcgggctggtcatggcggcggtttattatgcacttttaaacgaaatcgaccg
cgacggcgcgcaaaacgtcctgacttataaaatcgccatcccttcgccgcgcaaaaagcg
cattgccttgaaaacctggttattcggatttagaccatga--------------------
----------------------------------------------------------at
ggcaaccggtatcgtaaaatggtttaacgacgctaaaggttttggtttcatcactcccga
cgagggcggcgaagatttgttcgcacacttctcggcgatcaacatggaaggtttcaaaac
cctgaaagaagg--tcaacgcgtgtccttcgacgtaaccaccggccctaaaggcaaacaa
gctgccaacattcaggctgct---------------------------------------
------------------------------------------------------------
------------------------------------------------------------
------------------------------------------------------------
---------------taa------------------------------------------
------atgatgaccgagagcgagtttatccgcacgagcgaagaaatgttcgcgcacatc
gaagaccaaatcgacgaaaacggctgggatttcgactgccgatttgccggcaacgtcctg
accatagaagcggaagacggcacgcaaatcatcgtcaaccgccatacgcccaatcaggaa
ttgtggattgccgcaaaaagcggcggctaccatttcgccgagcaaaacggcaaatggctg
gcaacgcgcgacagccgagatttctacgatgtattgaacgaagccctgagcgcggcttcg
ggcgaagcggtaaagattgccggattgtaa------------------------------
------------------------------------------------------------
----------------------------atgaaattacagcaattgcggtatgcgctgga
agtgtaccgccacaatctgaatgtatccgaggctgctgaggctctgtttacttcgcagcc
gggcatttccaaacagatccggctgcttgaggaggagttgggggtgcagattttcatccg
cagcggcaagagggtggtatccgtatcccagccgggaaaggcggttctggagatttcgga
acggattttgcgggatgtgcagaatattaagaacataggcagcgaatttaccgatcacga
cagcggttcgctggttgtggcgacgacgcatacgcaggcacgttacgcgcttcctctgat
tgtggcggagtttgtcaaacgctacccgaaagtgtcgctgaccatcaagcagggcagtcc
tgcggcgattgcgcaaatggtcagcaacggcgaggcggatattgcgattgtaaccgagcg
tatcgacg------accac-cccgaactgggcaggctggcctgttacgaatggaaccatg
cggttatcgtgccgcacgaacatcctttgttggactgtaaaaatcctttaagtatcgaag
acttggcatctttccctttaattacttacgaatttgccttcaaccaggggggcagtattg
cgcgggcattcaacaaggcgagattggagcag--cctgatgtagtcttgtcggcggcgga
tacggatgttttgaaaacctatgtccgcttgggactcggtgtcgggctgatggcgaaaat
ggcctatgatgcggagaaaga---tgcagatttggaaccggtcgatgcggcgcatctgtt
tgaaccttcgccaacatggattgcagtcagaaaagatacttacctcaggggctatgctta
tgattttattgagttgtttgcaccaaaattaacccgagaggtggtggacaaaatgcttta
tgcgccggtggttgaggattttt---ccatctga--------------------------
-------------------------gtgttacaccgcctgcaaaaagtcgtccggcacat
cgcgcaaaccgaagtcatgccgcgtttcctgaataccccgtcgcaccgcaaggaagacgg
ttccatgctcagcgaagccgacctcgccgcccaaaccgcctttgccgccgccttgcccct
gctgatcgactgccccatgctcggcgaagaaatgggcgtgcaggaacagaccgcccttt-
--ggaatgca------cacacggacgggctgtggattgtcgatcccatcgacggaaccaa
caatttcgtcaacgggctgccccatttcgccatttccgtcgcctttgtccgacacgg--a
cgctcggaactcggcgtcatctacaaccccgtcagcggcgaatgtttttacgccgaacgc
ggcaaaggagcctacctcaacggcacgccgctgcccctgcgcgcggtcgataaaaagctc
agcgaagccatcgcgggcgtcgaaatcaaatacctgcgctccggcaaactctccagccgc
atgagtacgctcgctcccttcggaaccatccgcagcatgggcagcagcacgctggactgg
tgctacctcgccagcggccgctacgacgtttacgtccacggaggacaaaagctgtgggat
tacgccgcaggtgcgttgatttttgaggaagcgggcggcaacctgacgactttggaaggc
gacgacttctggagcggcgaacacgtcttcaaacgctccgtcgtcgccgccctgcaaccc
gccctgttcgagcgttgggaaaagtggatacgggaaaatcagtag---------------
------------------------------------------------------------
-----------------------------------------------------atgaaaa
aaa------cattatccgtacttgcc---gcatccctg---atgctttcc---gccgcac
acgccgcaccgcag----------------------------------------------
--------------------------------------caggcggacaaaacccctgcgc
ccgc------------------------agcagcttccgaacccgcgccc----------
--gcagccgcg---cagaccgaaaccctg---------------atgcccgg------ca
tcaaca---gccccgccgctccgccttccgtcgccgcagcagcctatatcgttaccgacc
tgtacagccatcaggtgctggcatccaacaatattgacacccccatcgagcctgcctcgc
tgaccaagatgatgaccgcgtatctcgcgttcaaagccttggacagcggcacgctgcgcg
ccgaccagatgctgaccgtatccgacgcggcttggagaatcgaaggctcgcggatgttcc
tcaaccccaaagtccccgtcagcgtcagcgacctgattaaaggcatggtcgtccaatccg
gcaacgacgccgccacgacgcttgcagaagcgatgggcggcggtt---------------
---------------------cgcaggaagtcttcgtcaaacagatgaacgacgaagcca
aacggctgggcatgaaacacaccgtcttcaaaaacccgaccgggctgactgccgaaggcc
atgtttccaccgtcggcgacctcgccatactttccgccgcgctgatacaggattacc---
cgaaatactatcccgtattctcgatgaagtccttcaaatacaacaatgtcgagcagccca
accgcaacctcctgctctaccgcgactccagcgtggacggattgaaaaccggccacaccg
aaagcgcaggctacaaccttgccgcctccagcaggcgc-aacggcagacgcatcgtctcc
atcgtcgtcggcacggaatccaccgaagcccgcgcttccgaaagcggcaaactgctcaac
tgggcattgca---ggcattcgatacgcccaaactctacaacggcggcgaagtcatctcg
aaagtcaaagtctataaaggcagcagcaaatccgtgaacgtcggcttcatcgacgacgtt
tacatcaccatcccgcacgatgccggacaaaacgt--caaaccgattctggaaactgtcc
aacccgtcatcgccccgatacgcaaagggcagacgttgggcaaactcaaagtcgtcaaag
---acggcaaaaccatcgccgtcaaaaacgtcgtcgccctcaacggcgtcgaagaaggaa
gctggttcag--acgggtttgggacgatattgtgttgtggttca--------------gg
gagttgttcggcagc---tcga--------------------------------------
------------------------------------------------------------
------------------------------------------------------------
------------------------------------------------------------
-------------------------------------------aataa------------
------------------------------------------------------------
------------------------------------------------------------
------------------------------------------------------------
------------------------------------------atgttacaaggcagtctg
gttgccctgattacccccatgaatcaagacggcagcattcattacgaacaactccgcaac
ttaatcgactggcacatcgacagcggcaccgacggcatcgtcgccgtcggcacgacaggc
gaatccgccaccctttccgtcgaagaacacctgagcgtcatcgaagaaacagtcagacac
gtcaacaaacgcgttcccgtcatcgccggca--ccggtgccaacaacacgctcgaagccg
tcgccctctcccgcgccgccgagcaggcaggcgcagactgcacactttccgtcgtcccct
attacaacaagccctcccaagaaggcatttaccgccatttcaaaaccatcgccgaatcca
ccgcgattccgatgattatctacaacgtccccggccgcaccgtcgtcggcatgtgcaacg
acaccatcctgcgcctcgccgaaatccccaacatcatcggcgtcaaagaagccagcggca
acatcggcagcaacatcgaactcatcaaccgcgcacccgaaggcttcaccgtcctctcgg
gcgacgaccccaccgccctgcccttcatgctctgcggcggacacggcgtcgttaccgttg
ccgccaacgtcgcccccaaactcttcgccgacatgtgccgcgccgcccttgcaggcgata
tagcggccgcccgtcaattgaatgaccgcctgattccgatttataacaccatgttctgcg
aacccagccccgccgcccccaaatggggcgtatccgcgctgggtagatgcgaaccccacg
tccgcctgccgctcgtccccctgaccgcagcaggacaggaaaaagtccgcgccgcactga
ttgcagccggagaacttaccgcataa---------------------------atgagc-
-----gcattgaaaatcgccatcgccggcgcaaacggccgcatggggcgcgtcctcgtcg
aagccgtcaacaaccaccccgacaccgtcctctccggcgcactcgaacactcgggttccg
aagccttggggcttgacgcaggctacgccgtcggactcaaaaccggcatcgccatttcag
acgacgttgacgccgtcctcgcacaaagcgacgtcctcatcgacttcacccgtcccgagc
cgaccctgaaacacctgcaaaaatgcgtcgaaaaaggcgtcaacatcatcatcggcacaa
caggcttcgacgacgcaggcaaagcagccatccaagccgccgcagaaaaaacaggcgtcg
tcttcgccgccaacttcagcgtcggcgtcaacctcagcttccacatcctcgacaccgtcg
cccgcgtcctcaacgaaggctacgacatcgaaatcatcgaaggccaccaccgccacaaag
tcgatgcccccagcggcacagccttacgcatgggcgaagtcatcgccgacgcactcg-g-
-acgcgacctcaaacaatgcgccgtttacg--gccgcgaaggcaacaccggcccgcgcga
cccctcgaccatcggctttgccaccgtccgcgcaggcgacatcgtcggcgaccacactgc
cctcttcgccaccgacggcgaacgcgtcgaaatcacccacaaagcctcaagccgcatgac
cttcgc--cgccggtgccgtccgcgccgcagtttgggcaaacg---gcaaaacaggt---
ctgtacgatatgcaggacgttttggggttgaaaaacggttga------------atgagc
atcaagtccgacaaatggatacgccgcatgagcgaa------gaattcggcatgatagat
cccttcgagccgaaccaaatcaaa---gaagccaacggacagcgcatcatctcctacggc
acgtccagctacggctacgacatccgctgcgccaacgaattcaaaatcttcaccaacatc
aacagcaccatcgtcgatcccaaaaacttcgaccccaaaaacttcgttaccgt---cgaa
gacgactgctgcatcatcccgcccaactccttcgcactggcgcgcaccgtcgaatacttc
cgcatcccgcgcaacgtcctcaccgtctgcctgggcaaatccacctacgcccgctgcggc
atcatcgtcaacgtaaccccgttcgagccagaatgggaaggctacgttaccctcgaattt
tccaacaccaccccgctgcccgccaaaatctacgcaggcgaaggcgtagcgcaagtcctc
ttcttcgagagcaacgaagtgtgcgaaacctcctacaaagaccgcaacggcaaatacatg
gggcaaaccggcgttaccctgccgaaaacctga---------------------------
------------------------------------------------------------
----------------atggctttactgaatattctgcaatatcccgacgagcgtctgca
cacggtggcgaagcctgtcgaacaggttgacgagcgcattcaaaagctggttgtcgatat
gtttgagaccatgtacgaagcgcgcggtatcgggcttgcggcgacgcaggtcgatgtgca
tgagcgcgtcgtcgtgatggatttgaccgaagaccgcagcgagccgcgcgtgttcatcaa
ccccgtcatcgttgaaaaagacggcgaaaccacttacgaagaaggctgcctgtccgtgcc
gggcatttacgacacggttacccgcgccgagcgcgtcaaggtcgaggccttgaacgaaaa
aggcgagaaattcacgctggaggcggacggtcttttggcaatctgcgtgcagcacgagtt
ggatcacctgatgggcatcgtttttgtcgaacgtctgtcgcagctcaagcaggggcgcat
caaaaccaaactgaaaaagcgtcagaaacacacgatttga--------------------
------------------------------------------------------------
------------------------------------------------------------
-------------------------------atggcaaagctgacagaacaagacatttt
gaattgggacggcccggaagatgactacatgaacagcgaccagctggcattcttccgcga
actgctggtaaaaatgcaagacgaactgattgaaaacgcatctgccacc-accggccacc
tgcaagagcacgaatcggcacctgatcccgccgaccgagcaacccaagaagaagaatatg
cgctcgaactgcgtacccgcgaccgcgagcgcaaacttctgggtaaagtacaggcaacca
tccgcagtattgatgaaggcgactacggcttttgtgccgacaccggcgagcccatcggtc
tcaaacgcctcctggcgcgtccgaccgccacactctccgtagaagcccaagaacgccgcg
agcgcatgaagaaacaatttgccgactaa-------------------------------
------------------------------------------------------------
------------------------------------------------------------
------------------------------------------------------------
------------------------------------------------------------
------------------------------------------------------------
------------------------------------------------------------
------------------------------------------------------------
------------------------------------------------------------
------------------------------------------------------------
------------------------------------------------------------
------------------------------------------------------------
------------------------------------------------------------
------------------------------------------------------------
------------------------------------------------------------
------------------------------------------------------------
------------------------------------------------------------
------------------------------------------------------------
------------------------------------------------------------
------------------------------------------------------------
------------------------------------------------------------
------------------------------------------------------------
------------------------------------------------------------
------------------------------------------------------------
------------------------------------------------------------
------------------------------------------------------------
------------------------------------------------------------
------------------------------------------------------------
------------------------------------------------------------
------------------------------------------------------------
------------------------------------------------------------
------------------------------------------------------------
------------------------------------------------------------
------------------------------------------------------------
------------------------------------------------------------
------------------------------------------------------------
------------------------------------------------------------
------------------------------------------------------------
------------------------------------------------------------
------------------------------------------------------------
------------------------------------------------------------
------------------------------------------------------------
------------------------------------------------------------
------------------------------------------------------------
------------------------------------------------------------
------------------------------------------------------------
------------------------------------------------------------
------------------------------------------------------------
------------------------------------------------------------
------------------------------------------------------------
------------------------------------------------------------
------------------------------------------------------------
------------------------------------------------------------
------------------------------------------------------------
------------------------------------------------------------
------------------------------------------------------------
------------------------------------------------------------
------------------------------------------------------------
------------------------------------------------------------
------------------------------------------------------------
------------------------------------------------------------
------------------------------------------------------------
------------------------------------------------------------
------------------------------------------------------------
------------------------------------------------------------
------------------------------------------------------------
------------------------------------------------------------
-------------------------------------at---gagacgccagattatcct
cgatacggaaaccaccggcctttacgccgaa---------ggcggcgaccggctggtcga
atttgc-cggactggaaatggtcaaccgccaaatgaccgaccgcttcctgcacctctatg
tccaccccgaacgcgatatgcccgaagaagccgcgcgcgtacacggtttgacgatagagg
ttttggaagaaaaaaacgcaccgccgtttgcccgggtcggcaaagaaatcagcgaattta
tccgaggggcggagctgattatccacaacgccaaattcgacgtcggcttcctgaatatgg
aattccgccgcatggggctgccctccatcgaagaact---cgactgcacggttacggaca
cattggcgattgcccgcgaaatgttccccgggcagaaagccagtttggatgccttgtgca
accgcttctccatcgataaaagcaagcgcgtgctgcacggcgcattgatcgactgcgaac
ttttgggcgaagtctatctcgccatgacacgccaacagttcgacctgatgggcggcg-ag
agcgaggaa---gagaaaaaaga---------agcgcaacccgtcgtcat------cgca
cagaccacgcgttcagc------ccgcctgaaagtcatcaaagccgacgcacaagagctt
gccgaacacgaacaatacctcgacgccctgggcgaagcc------------tgcatctgg
cgtcagccgc------ccgccgaa------------------------------------
---gccgcaggggaaaa---------------------------------cgcatga---
------------------------------------------------------------
------------------------------------------------------------
------------------------------------------------------------
------------------------------------------------------------
----atgaatt---tttttagaaaaactgtc---tttttcctgctggctttgtctgttgt
tgccgcctgcgggtcgtttgtttcgcagtatgtgttggggatga--atccctgcgtgttg
tgtatcgtgcagcgtttgtgcgtgttggcggtcggtttggcggctttgctgctgtcgttt
ttccgtcatgcttccaagtcggggcggacgtttgccgctttcttggtcagtgtgcc--tg
cggtgtatgggatatggacggcggcttatcagctttggctgcaaagtctgcctgcgggaa
gcgc--gccttcatgcggtgcgccttggacgttccgtctgaaggattggc--cgctgttc
gattggttcgagcctgtcgtgcgcgg---tttcggcaattgtgccgtgccggattatctg
tt-cggtattgcgctgccggtttggagtatcgcttatttctgtttcgtggttgccgttgt
atggtttgcttggtttaaaacgaaatag--------------------------------
---------------------------------------------------atgcgtatc
ggcggctacctcatcgacaatcccatcgcactcgcgccgatggcgggcattacggacaag
ccgttccgccgcctctgccgcgatttcggcgcaggttgggcagtgtgcgaaatgctcacc
agcgaccccacgctcaggaatactgccaaaaccctgcgccgcagcgatttttccgacgaa
ggcggcacggttgccgtccaaatcgc--cggcagcgacccgcagcagatggcggacgccg
cacgctacaacgtcggactcggcgcggaggtcatcgacatcaacatgggctgtcccgcca
aaaaagtctgcaacgtccaagc-aggcagcgcgctgatgcagaacgagccgctggttgcc
gccattctcgaagccgtcgtccgcgcggttgacgttcccgttaccctcaaaacccgtctg
ggctggcacgaagaccacaaaaacctgcccgccgttgcccgcatcgcccaagaatccggc
atcgccgcactcgccgtccacggacgcacgcgcacgcagatgtacaaaggcgaagccagt
tacggcctgattg-ccgaaaccaaaagccgcctggacatccccgtctgggtcaacggcga
catcacctcgccgcaaaaggccgccgccgtcctcaagcagaccgccgccgacggcatcat
gataggtcgcggcgcacaaggcagac-cgtggcttttccgcgatttgaaacattacgccg
aacacggcgtcctgccgcctgcgttgggtttggcggaat---gcagtgccacggttttga
accacatccgcgccatgtacgcgttttacggcgaaaccgca-ggcgtacgcatcgcccgc
aaacacataggctggtacatcgacgccatgcccgagggcgaacagacccgccgcgaaatc
aaccgcttggacagcgcggcggcgcaatacgacgcactcgccgcctatctcgacgcgctt
tca---gaaaaaaccgaccgttgggt---------------------gtgtgaatatcgg
gaagggtag---------------------------------------------------
------------------------------------------------------------
------------------------------------------------------------
-------------------------atgc-------------------------------
---agcttatccttgctcctatgcaggggcttgtggacgacgtgatgcgcgacctgctga
cccgtatcggcggctacgacgaatgcgtcagcgagttcgtccgcatcacgcacaccgtcc
actcccgttccacctggctcaaatacgtccccgaaatcgccaacggcaacaaaacccccg
caggcacgccctgtaccgtccagcttttgggcagcgatgccggcaatatggcggtcaacg
cattggaagccgtccgattcggcgcggacaaaatcgacctcaacttcggctgtcccgcgc
cgacggtcaacaaacataaaggcggtgccgtcctgctcaaagaacccgagctgatacacc
acatcgtccaaaccctgcgccaaagcctgcccgaacacatcccgctgacaggcaaaatgc
ggctcggatacgaagacaaaagcctcgccctcgaatgcgccgccgccatcgccgacggcg
gcgcgtgcgccctgaccgtacacgcccgcaccaaaaccgaaggctacgaaccgcccgcgc
attgggaatggatacgcaaaatccgc---gaacacgtcgccatccccgtaaccgccaacg
gcgacgtgttcagcctcaaagactacatcaatatcaaagacatgacgggctgcaacagcg
tcatgctcgggcgcggcgcagtcatccgtcccgatttggctcgtcaaatcaaacaatac-
--gaaaacggcgaaaccgtccgcgataccgatttt---gccgaagtttcgacgtggataa
accaatttttccacctctgcctc---gccaaagaagccaacaa---caaataccccgtcg
cccgcctgaagcaatggctgggcatgatgaagaaagagtttgcacaggcacaggatttgt
tcgaccgcatacgcgccgtcaaagacgcgggagaagtggagaagatattgtccg------
------cctttgaagaggaaatgcagggaatgca--------------------------
-------------atga-------------------------------------------
-----atgaacctctttcaaaacgccagattcttcacgacggtcaaccacctcaaagacc
tgcccgacacacccgccgaaatcgccttcgtcggccgcagcaacgcgggcaaatccagtg
ccatcaacaccctgaccaaccacgtccgcctcgcctacgcttccaaaacgcccggccgca
cccaacacatcaatttcttcgaatt------gagcaacggcggctttatggtcgatttgc
cgggctacggttacgcacaagtccccgaagccatccgcgcgcactgggtcaaacttttgg
gcgactacctccagcaacgccgccagcttatcggactggtgctgattatggacgcccgcc
atccgctcaaagagctggatttgcggatgctggactttttccatatcaccg-gccgtc--
--ccgtacatattctgttgtcgaaagccgacaaactgtcgaagaatgagcagattaaaac
cttggctgctgtcaaaaaagcactcaagccctatgccgaccgccaacgcatcagcgtgca
actgttttccagccttaaaaaacaaggtattgaggaggtcaatcaagtcgtaggcggatg
gtttgccgagcatagcgaagaa---acggcaaacctgaa------------taccggaga
ttccga---------------------------------------------------atc
attgtaa-----------------------------------------------------
------------------------------------------------------------
----------atgtc------------------agacgaaagtcctatcatttttacaga
cagctgctgcaccaaagtcgccgatctgattgccgaagagaacaatccagatttgaaact
gcgcgtctttgtcaacggcggcggctgttccggcttccagtacgggtttacttttgacga
aatcaaaaacgacgacgattttgaaattcagaaaaacgggctgaccttcctggtcgatcc
catgagctaccaatatctggtcggcgcggaaatcgattacaccgaaagcctgcaaggttc
gcagtttgtcatcc---gcaatccgaatgcggaaactacctgcggatgcggttcgtcctt
ctcggtttaaatg---gctttcggctcaatgaattccggcgat---gacgcgccgatgtc
cgacatcaacgtaacgcctctggtcgatgtgatgctggtgttgctgattgtctttatgat
aaccatgcccgtattgacccactcgattcctttggaactgccgaccgcttccgaaaaggc
ggcgaagca------gcaggaaa---agcagcctaaagacccgctgcgcctgacgataga
cgccaacggcaactattacgtcggcggcgattccgccaccaaagtcgatatcgatacggt
cgtttcccgcctgaa------------------aaccgagaaacaggaaaacgccgacac
catcgtcgcc-a--ttgctgcggacaaggcggtcgaatacgattacgtcaacaaagccct
cgag---gccgcgcgtgaagcag-gcatcagcaaaattggcttcgtaaccgaaaccaagc
cgcaa---------------taa------atgagtacacaagatttaagcggcaaaatcg
cattggtaacaggcgcatcgcgcggtatcggcgcggcgattgccgacacgctggcggc-g
gcaggtgcgaaagtcatcggtacagccaccggcgaaagcggtgcggcagccatcagcgag
cgtctggcgcaatggggcggcgaaggccgtgcattggattccgcccaacccgaaaccatc
gaaaacctgattgccaacatcgaaaaagagttcggcaaactggacattctggtcaacaac
gccggcatcacccgcgacaacctcctgatgcgcatgaaagaagaagagtgggacgacatc
atgcaggtcaacctcaaatccgtgttccgcgcctccaaagccgtcttgcgcggcatgatg
aaacaacgcgccggccgcatcatcaacatcacctccgtcgtcggcgtgatgggcaatgcg
ggacagaccaactacgccgccgccaaagcaggcttgatcggtttctccaaatccatggcg
cgcgaagtcggcagcagaggcattaccgtcaactgcgtcgcccccggcttcatcgacacc
gacatgacccgcgccctgcccgaagaaacccgcaaaacctttgaagcgcaaacttcactg
ggcaaattcggcgaagcgcaggacatcgccgatgcggtattgttcctcgcttccgaccag
gcgaaatacatcaccggccaaacgctgcacgtcaacggcggtatgttgatgccttga---
------------------------------------------------------------
------------------------------------------------------------
------------------------------------------------------------
------------------------------------------------------------
------------------------------------------------------------
------------------------------------------------------------
------------------------------------------------------------
------------------------------------------------------------
------------------------------------------------------------
------------------------------------------------------------
------------------------------------------------------------
------------------------------------------------------------
------------------------------------------------------------
---------atgggttttctgcaaggtaaaaaaatcctgattaccggcatgatttcggag
cgttccatcgcttacggaatcgccaaagcctgccgcgaacaaggcgcggagctggcgttc
acctacgtcgtggacaaactggaagagcgcgtccgcaaaatggcggcagaattgggctcg
gaactcgtgttccgctgcgatgtcgccagcgacgacgaaatcaaccaagtttttgccgat
ttgggcaaacattgggacggtctggacggtctggtacactccatcggcttcgcccccaaa
gaagccctgagcggcgacttcctcgacagcatcagccgcgaagccttcaacacggcgcat
gaaatttccgcatacagcctgcccgcgctggcgaaagccgcccgtccgatgatgcgcggc
agaaattccgccatcgtcgccttgagctacttgggtgcggtgcgcgcgattccgaactac
aacgtgatgggcatggcaaaagccagcctcgaagccggcatccgcttcaccgccgcctgc
ctgggcagagaaggcatccgctgcaacggcatttccgccggaccgattaaaacgctcgcc
gcctcgggcatcgccgatttcagcaaactcttgggacacgtcgcttcccacaacccgctc
-ggccgcaacgttaccatcgaagaagtcggcaacaccgccgccttcctgctctccgaact
cgcttcgggcattaccggcgaaatcacctacgttgacggcgggtacagcatcaacgccct
gaacgacgaagaggcatga-----------------------------------------
------------------------------------------------------------
------------------------------------------------------------
------------------------------------------------------------
------------------------------------------------------------
------------------------------------------------------------
------------------------------------------------------------
------------------------------------------------------------
------------------------------------------------------------
------------------------------------------------------------
------------------------------------------------------------
------------------------------------------------------------
------------------------------------------------------------
------------------------------------------------------------
------------------------------------------------------------
------------------------------------------------------------
---------------atgaacatccgcgtccgcaattaccacctcgacggctacgg--cc
atgtcaacaacgcgcgctatctcgagtttctcgaagaagcgcgctgggcgttttttgaag
aacacggcctgctctccgaaatcga-agggctgatgctggtcgtcgtccgtaccgacatc
cgttaccgccgcgccgccgtagaaggcgacattttgcgttttgaaggtcgtctgaaagaa
ttgacctcgcgccacatcatcctcacccaaaacatcgtcctgccc---ggcggcaaaaac
gccgtcgaagccgaaagcacgctgatggtcgtcagcgcagaaagcggccgcagcatcagc
attcccgaacccctctttacccttttgaaacaacacgcc---------------------
------------------gacgcatga---------------------------------
---------atgcccaaaatcaccgtactcccacacgccgtattatgtcccgaaggcgca
gtcatcgaagatgcccccgaaggcaaaaccgtcctcgacgtactgctcgaccacgacatc
gaagtcgatcacgcctgcgaaaaatcctgtgcctgcaccacctgccacgtcatcatccga
caaggcttcgacagcatggaagaaccgagcgagcttgaggaagacctgctcgaccaggca
tggggtttggaagccgactcgcgcctgagctgtcaggcagtggttgccgacgaagatttg
gttgtggaaatccccaaatacaccatcaaccacgcccgcgaagaccattgaatgtcgctc
tttattacggatgagtgcattaactgcgacgtctgcgagccggagtgccccaatgacgcc
atctcacaaggcgaggaaatctacgaaatcaaccccagcctgtgtacccaatgcgtgggc
cattacgacgagccgcaatgccagcaggtatgccctgttgactgtatcttgatagatgaa
gagcatcccgagagtcatgaagagctgatggcgaaatacgaaaaaatcattcagttcaag
taa---------atgaatcctgcgactgcggacatcgcgcaatgtatcgaacagaatttg
cgtcagtatttcaaggatttggacgggg--cggagccttgcggtgtgtacgatatggtgc
tgcaccaggtggaaaagcccatgctcgcctgcgtgatggagcaatgcggcggcaaccagt
ccaaggcggcggcgatgttggggctcaaccgtaacacgctgcgtaagaagctgttgcaac
acggtcttttggaggcttga----------------------------------------
--------atggacaaaatcttcttgcgcggcatgaaggcggacacattgataggcgtgt
acggctgggaacgcgaacacccccaaaccttgattctggacttggacatcggcattcc--
-cgaacaaagcggcaaaggcgacagcataggcaacactgtccattacggcgaagtctgcg
aagccgtccgcgccagccttgccgaacagagcttcctgctgctcgaagccttggcagaac
acatcgccaagctcatcctcgacgactttg---gtgcgttgaacgtccgcgtcagaatcg
tcaaacccggcatcctccccgatgtcaaagaagtcggtatcgaaatcgaacgcggcaaag
------------------------------tttaa-------------------------
------------------------------------------------------------
------------------------------------------------------------
------------------------------------------------------------
------------------------------------------------------------
------------------------------------------------------------
------------------------------------------------------------
------------------------------------------------------------
------------------------------------------------------------
------------------------------------------------------------
------------------------------------------------------------
------------------------------------------------------------
------------------------------------------------------------
------------------------------------------------------------
------------------------------------------------------------
------------------------------------------------------------
----------------------atgcagaatccccatttcgccgtaatcgccttgggcag
caatcttgccgaacccgcccgacaagtccgcgccgcactgtccgcgctggatgagcaccc
gcaaattcaaattgaaaaaacttcctcgctctacctgaccgtaccggtcggttatgacga
ccagcccgatttcgtcaatgccgtctgcgccgtccgcac------cggtttggacggcgt
ttccctgcttgccgtactgaaccgcatcgaagccgatttcggacgggaacgcaccttccg
caacgccccgcgcacattggatttggacatcatcgattttgacggcatctccagcagcga
tccgcacctgaccctgccgcacc--cgcgcgcgcacgaacgcagtttcgtcatgaagccg
ttggcagaaatcctgcccgattttgttttgggcggaca---cggaagggcggcggacttg
gcagccgcattgggcgaaggt------------ggaatcgaactgttgccag---aagat
tga---------------------------------------------------------
------------------------------------------------------------
------------------------atgcagcgttcggtcgaagtgctgaaagaaaacctt
gcaaaagtgcgtaccggccgcgcgcataccggcctgctcgaccaggtggaagtcgaatac
tggggcagcatggttcccgtcagccaggttgccaacgtaacgcttttggacgcgcgcacc
atcggcgtgaaaccttttgaaagcaatatgtctgc-caaagtcgagaaagccatccgcga
ttccaatttgggtctgaaccccgcatccgtcggcgacctgatcc-gcgtccccatgccca
tgctgaccgaagaacgccgcaaagatttgattaaagtcgtgcgcggcgaggcggaagaag
gccgcgtctccatccgcaacgtgcgccgcgatgccaacgaccacatcaaaaaactcctga
aagacaaagaaatttccgaagacgaagcgcgccgcgccgaagagtccgtccaaaaactga
ccgacaaatacatcgccgaagccgataaaacgctggctgccaaagaagaagatttgatgg
cggtttaa----------------------------------------------------
---atgatccgtttcgaacaagtttccaaaacctatcccggcggttttgaagccctgaaa
aacgtcagcttccaaatcaaaaaaggcgaaatgatatttatcgccggccactccggctcg
ggcaagtccaccatcctcaagctgatttccggcatcaccaagcccagcaagggcaaagtg
tggttcaacaaccaagacttgggcagcttgagcgacaaccagatcggcttcatgcgccag
cacatcggcatcgtgttccaagaccacaaaatcctctacgaccgcaacgtcctgcaaaac
gtcatcctgcccctgcggattatcggc---tacca---gccgcgcaaagccgaagaacgc
gcccgcatcgccatcgaaaaagtcggcttgaaaggccgcgaactcgacgaccccgtaacc
ctatccggcggcgaacagcaacgcctgtgcatcgcccgcgccgtcgtccaccagcccagc
cttctgattgccgacgaaccctccgccaacctcgaccgcgcctacgcgctcgacatcatg
gaactcttcaaaaccttccacgaagcaggcacgaccgtcatcgtcgccgcccatgacgaa
accctcatggcagactacggccaccgcatcctgcgcctctcgaaaggacgactcgcatga
---atgagcatgatccactacctctcgctgcacgtcgaatccgcgcgcaccgcgctcaaa
cagctcctgcgccagcccgtcggcacgctgctcaccctgctgatgctcgccgtcgccatg
accctgccgcttttcatgtatctgggcatacaaagcggacaaagcgtgttgggcaaactc
aacgagtccccgcaaatcaccctctacatggacaccgccgccaccaagacagacaacgac
accgtccgcaacctcctccaacgcgacacccgcctcgacaaaatccgcttcatcagcaag
caggacggcttggaagagctgcaatccaacct---cgaccaaaacctcgtctccatgctc
gacggcaaccccctgcccgacgtcttcatcgtaacccccgaccccgcaacctcccccgcc
caaatgcaggcgatttatcaggacatggtcaaactgcccatggtcgagtccgccaatatg
gacaccgaatgggtgcagaccctctaccaaatcaacgaatttatccgcaaaattttgtgg
tttctctccctgacattgggcatggcgttcgtcctcgtcgcacacaacaccatccgcctg
caaatcctcagccgcaaagaagaaatcgaaatcaccaaactcttgggcgcgcccgcatcc
ttcatccgccgcccctttctctaccaagccatgtggcagagcatcttctccgccgccgtc
agcctcgcactgtgcggctggctgctctccgccgtccgccccttggttgacgccatcttc
aaaccctacggactgaacatcggctggcgtttcttccatttcggcgaagttgcactggtg
ttcggcttcgtcatcgcactcggcgtcttcggcgcatggctcgccaccacgcagcacctg
ctcggcttcagagccaaaaaataa------------------------------------
------------------------------------------------------------
------------------------------------------------------------
------------------------------------------------------------
------------------------------------------------------------
------atggaaaaattcagcaatattgcgcaattgaaagacagcggtctgaaggttacc
ggtccgcgtttgaaaattttggatttgttcgaatcgcacgc------------cgaagag
catttgagtgcggaagatgtgtaccgcattttgctggaggagggtgtggaaatcggcgtg
gcgacgatttaccgcgtgctgacccagttcgagcaggcgggcattttgcaacgccaccat
tttgagacgggcaaggcggtttacgaattggacaaaggcgaccaccacgaccatatcgtc
tgcgtgaaatgcggcgaggtaaccgagttccacaatcctgaaatcgaagccctgcaagac
agaatcgcggaggaaaacggctaccgcatcgttgaccacgcgctgtatatgtacggcgtc
tgcggcaactgtcag-gcaaaaggcaaacgttga--------------------------
------------------------------------------------------------
------------------------------------------------------------
------------------------------------------------------------
------------------------------------------------------------
----------------------------------atggcactgaccttacacgatgtaga
aaaaatcgccaaactctcgcgcctctcgctgaccgaagaggaaaaaggcaaaaccctgtc
cgaattgaacgacattttcgccatggtcgaaaaaatgcagaacgtcgataccgacggtat
cgaaccgatggcgcatccgcacgaagccgccctgcgcctgcgcgaggacaaagttaccga
aaccgaccgcgccgccgaataccaagcctgcgcccccgaagtgcgcaaccgcctgtatat
cgttccccaagtgattgaagaataa-----------------------------------
----------------------------------------------------atgagcaa
caacatccccg--ccgaactcaaatacgtcgccagccacgaatggctgcgccttgaagaa
gacggcacgattaccgtcggcattacccaccacgcgcaagagctgttgggcgacatcgta
ttcgtcgagttgcccgaagtcggcgcgaacctcgccgctgaagaacaagccggtgtggtc
gagtctgtgaaagccgcgtccgacgtctatgccccga-ttgcgggcgaagtcgtcgccgt
caacgaagatttgccctccgcccccgaaaccgccaacagcgacccttacggcgcaggctg
gttcttcaaaattaaacccgccaatcctgccgattacgacggcctgctgaccgccgagca
atacgcgggcgaagtggattga--------------------------------------
------------------------------------------------------------
----------------------atg------------------ctcaataaagaccaatt
cgcggacaaccatttcatccgcaccatcatcgaagaagacctcaaaagcggcaaacacga
agccatccaaacccgtttcccgcccga-gcccaacggctatctgcatatcggacacgcca
aatccatctgcctgaatttcggtttggcatatgtttacgacggcttgtgcaacctgcgtt
tcgacgacaccaaccccgaaaaggaaaacgacgaatacgtcaacgccatcaaagaagatg
tcgagtggctgggtttccattgggcgggcgaaccgcgtttcgcatccaactatttcgacc
aactttacgactacgccgtcggtttgattaaagacggtaaagcgtatgttgatgatttga
cggcagaagaaatgcgcgaatatcgcggcacgctgaccgaagcgggcaaaaacagcccct
accgcgaccgcagcgtcgaagaaaacctcgacctgttcacgcgcatgaaaaacggcgagt
tccccgacggcagcaaaaccctgcgcctgaaaatcgatatggcttcgggcaacatcaata
tgcgcgatcccgtcatctaccgtatccgccgcgcccaccaccacaacaccggcgacaaat
ggtgcatctacccgatgtacgactacacgcactgcatttccgatgccatcgaaggcatca
cgcattctttgtgtacgctcgaatttgaagcccaccgtccgctttacgactgggttttgg
acaacatccccgcgccgcacgccacccgcccgcgccaatacgaattttcccgtttggagc
ttttgtattccatcacatccaaacgcaagctgaaccaactggttgcagaaggacacgttt
ccggctgggacgacccgcgtatgcccaccatttccggtatgcgccgacgcggctacacgc
ccgaaggcctgcgcctgtttgccaaacgcgccggcatttccaaatctgaaaacatcgtcg
atatgagcgttttagaaggcgcaatccgcgaagaactcgaaaactccgccccgcgcctga
tggcggttttgaacccgctcaaagttaccctgaccaactttgaagcaggcaaaacccaaa
gccgccgcgccgcgttccatccgaaccacgaagaaatgggcgaacgcgaaatccccgtgt
cccaaaccatctacatcgaagccgacgactttgccgaaaatccccccaaaggcttcaaac
gcctgacactcggcggcgaagtgcgcctgcgccacggctatgtcatcaagtgcgacgaag
ccgtcaaagacgcggcaggcaatgtcgtcgaactcaaatgcagcatcgaccacgatactt
tgggcaaaaaccccgaaggcagaaaagtcaaaggtgtcattcattgggtatccgccgaac
acgccgccgaaatcaaggtccgcctgtacgatcggctcttcaccgtcgagcgtcccgatg
ccgtgcgcggcgaagacggcaactacctgccgtttaccgatttcctcaaccccgagtccg
tcagagaaatcaccgcctacgccgagcctgc------cgcccaaaaccagcc--cgccga
aagccgctggcagttcgagcgcaccggctatttcgttaccgaccgcaaagaccacagcgc
ag---aacaccccgtattcaaccgcacggttacgctgaaagactcct-ggcagcccaaat
ag----------------------------------------------------------
-----------------------------------------------------------a
tgcgcctgctccacaccatgctgcgcgtcggcaacctcgaaaaatccctcgatttctacc
aaaacgtcttgggcatgacgctcttgcgccgccacgactatcccgaaggcaggttcacgc
tcgcctttgtcggctacggcagcgaagcggaaaccgccgttttggagctgacccacaact
gggacaccgaaagctacgacttgggcaacgcctacg---gacacatcgccgtcgaagtcg
atgacgcctacgccgcctgcgaacgcgtgaaagagaagggcggcaaagtcgtgcgcgagg
caggaccgatgatgcacggcacgaccgtcatcgccttcgtcgaagaccccgacggctaca
aaatcgagttcatccagaaaaacagcggcaacgattcggtgaaatactga----------
------------------------------------------------------------
--------------------------------------------------atgaatatcc
cccaactttccccgctgcaactgaaacaatggctggacga------gggccgcgcggttc
atcttttggacgtgcgtaccgatgaggaagccgtaatctgcgccctgcccgactccgtcc
atattccgatgaacctgattccgctgcgccaaaacgagctgcccgacgacggcttgccga
ttgtggtgtactgccaccacggtatccgcagcctgcatacggcgatgtatctggcg--ga
tgcgggttttgaaaacctgtacaaccttcagggcggaattgatgcctgggcgttgcaggt
tgacggctcggtggcgagatattag-----------------------------------
------------------------------------------------------------
----------------------atgctcactttccaacaaatcatcttcaaactgcaaac
cttctgggcagacaaaggctgcaccgtcatccaaccctttgacatggaagtcggtgccgg
cacatcccatcccgccacctgcctgcgcgcgctcggt-cccgagccttggtttgccgcct
acgtccaacccagccgccgccccaaagacg-g--ccgctacggcgacaaccccaaccgcc
tgcaacactattaccaattccaagtcgcgctcaaacccgcacccgccaatatccaagatt
tgtatctcgactctctgcgcgaattgggcatagaccccaaagtccacgacatccgcttcg
tcgaagacgactgggaaaaccccacgctcggcgcatggggcttgggctgggaagtctggc
tcaacggcatggaagttacccagtttacctatttccaacaagtcggcggcatagactgca
cacccgtactcggcgaaatcacctacggcatcgaacgcttggcgatgtacctgcaaggcg
tggaaaacgtctatgaccttgtttgggcaaaaacactggacggcaacaccgtaacctacg
gcgacgtgtaccaccaaaatgaagtcgagcaatccacctacaacttcgagtacagcgatg
ccgactggctcttgcgccagttcaacgactacgaagctcaagccaaacgcctgctcgccg
aagaaaacgccgacctcgccctgcctgcctacgagcttgtcctcaaagcagggcatacgt
tcaacctcttggacgcacgcggcgcaatttccgtaaccgaacgcgccacctacatcggac
gcatccgcgccctcagccgtaccgtagcgcagaaatatgtcgaaagccgcgagaaactcg
gtttccccttgattaaaaaataa---------------------atga---cgacattac
aagagcgcgttgccgcccatttcgccgaaagcatccgcgccaagcaggaagccgaaaaag
tgctggtcgagccgaccgcgcaggcggcagagctgatgctgcaatgcctgatgaacgacg
gcaagattttggc-ttgcggcaacggcggttcggctgccgacgcgcagcacttcgccgcc
gaaatgaccgg---ccgctttgaaaaagagcgcatggaacttgccgccgtcgccctgacc
acggacacttccgcactgaccgccatcggcaacgactacggcttcgaccacgtcttcagc
aaacaggtgcgcgcactcggacgcgc-cggcgacgtccttgtcggcatctccacttcagg
caactccgccaacgtcatcgaagccatcaaagccgcccacgaacgcgatatgcacatcat
cgccatgaccg--ga--cgcgacggcggcaaaatcgccgccatgctcaaagacaccgacg
tcctgctcaacgtcccctacccgcgcaccgcccgcattcaggaaaaccacatcctgctga
tacacgccatgtgcgactgcatcgacaccatgctgctcgaaggcatgtaa----------
--------------------------------------------atgaaaacccatcaaa
aaggcaatattttcatcatctccgccgcctccggcacaggcaaaaccacactcgtttccc
gtctc---ttgaaaaacaacggcgacttgcgcgtctcaatctcgcacaccacccgccaac
cccgcgaaggcgagcagcacggcgtacattaccatttcgttcccaaagaagaattcgaat
ccctaatcgaacaaaaagccttcctcgaacacgcaaacgttttcggcaactattacggaa
ccagcatcgccggcgtcaattccctcagcgaagaaggttacgacgtcattctggaaatcg
acgtccaaggcgcggcacaagtacgcaaatccctgcccgaagccagcagcatcttcatcc
tgccgccctccctcgaaatcctcgcccaacgcctcaacggacgcggcaccgacagcgaag
aagtcatccgaacccgcctgtccgaagcccggcacgaaatcgaacagtccgtcctgttcg
actacatcgtcgtcaacgacgaccttgaccgtgccgaagccgacctgatccacatcatca
aagcaggtcgtctgaaaaaatccgcccaacagggatttatctcaaacctgttg-------
-----gaaaattcctga------ttgccgccgctcggcgcgttcatgtctgcctcaaacg
gattgtctgcaaaattcggaaatattgttaacaatctccccaatcccaaacttttccccc
gcatccgaaccgagtgccgaatcgatgttaaaatacccgtcccatccactttccgacaaa
gccatcccatgaccgccaccatcgaacacgtccaagccgtcgcctttgacttggacggca
cactgtgcgactccgtacccgacctcgccgccgccgccgaagccatgcgcgaatatctcg
gcatgaagcccctgcccgccaaaatcgtcgaaagctacgtcggcgacggcataggcaaac
tcgtccaccgcgtcctcaccgacgaccgcgaagaggaagccgcgcccgaattgtgggaaa
aaggtttcgtgtttttcatgaaatactaccgcgaccatttgagcgactttacccgcccct
atcccgaaaccgaagccggactcgccctgctcaaatcattgggcatcccgcttgccgtca
ttaccaacaaaaacgaaatcctcgccgtcgaactcttgaaacaactcggactcgccgact
atttcagcctcgtcctcggcggcgacagcctgcccgaaaagaaacccagcccgctgccgc
tgcaacacgccgccgaagtgttgggcatcgatgttgccaacatgatgatggtcggcgact
cgcgcaacgacatcaccgcagccaaagccgcaggc--tgcctcagcgtcggcgtaaccta
cggctacggcgacatgaccctgctctcgcaggataaagccaccaagcccgactggattat
ccgcaccctgcccgaaatctacgaaaacctgcggccgcaaaaagaaaaggacgacgagta
a-----------------------------------------------------------
------------------------------------------------------------
---------------------------------------------------------atg
aaacagaaaatctggtacacctacgacgacatccaccgcgccatcaaagcgttggcggaa
aaaatccgaaactccggcgtcaaatacgatgccatgattgccatcggcggcggcggcttc
attcccgcgcgtatgctgcgctgctttctggaaatcccgatttatgcagttaccaccgcc
tattacgacagcgacaa---cgaaggacaggtaacggaagaagtcaaaaaagtccaatgg
ctcgatcccctgcccgaagcattggaaggcaaaaacgtactggtcgtcgatgaagtggac
gacagccgcgtaaccatggagttctgcctgaccgaat---tgcagaaag---aaaacttc
g--gcactatcggcgtcgccgtacttcatgaaaaaatcaaagccaaagccggaaaaatcc
ccgaaggcatcccctatttcagcggcattaccgtagaagactggtggatcaactacccct
gggacgcggacgacatcgacgaacacaaccgcctggccgcagacagcaaaaaataa----
------------------------------------------------------------
------------------------------------------------------------
------------------------------------------------------------
------------------------------------------------------------
------------------------------------------------------------
------------------------------------------------------------
------------------------------------------------------------
------------------------------------------------------------
------------------------------------------------------------
------------------------------------------------------------
------------------------------------------------------------
------------------------------------------------------------
------------------------------------------------------------
--------------------------atgcagaaaatcccgttgaccgcacgcggcgcag
aattgctcaaacaagaactgcaacgcctcaaaagcgtcgcccgtcccgaaatcatcgaag
ccatcgccgaagcccgctcgcacggcgacctgtccgaaaacgccgaatacgaagccgcca
aagaaaaacaaggcttcatcgaaggccgcatttccgagctggaacacaaactgtccatgg
cacacatcatcaatccgaccgaaatccacgccgaaggcaaaatcgtcttcggcacgacgg
ttacactggaagacttggaaaccgaagaacacgttacctatcaaatcgtaggcgaagacg
aagcagacatcaaagaaggcaaaatctacgtcggctcccccatcgcccgcgccctcatcg
gtaaagaagaaggcgatgtcgccgaagtacaggcacccggcggcgtacgcgaatacgaca
ttatctcggtccaatacatctga-------------------------------------
-----atgaccatccgtcctttacacgaccgcgtcgtcgtcaaacgcttggaagctgaag
agaaaaccgcatcgggcatcgtcctgccgggtgctgccgccgaaaaacccgacatgggcg
aagtcattgccgtgggcgcgggcaaaatcggcaaagacggcaaccgccgtccgctggatg
tcaaagtcggcgacaaaatcatcttcggcaaatacagcggtcaaaccgtaaaagccgacg
gcgaagagctgttggtcatgcgcgaagaagacatcttcggcatcgtggagtaa-------
------------------------------------------------------------
--atggttaattacaaaat---cacccccgccccg---ctttcccacgaatggcacatcg
tgctttctttcaaacaa---aaccatgattccgaaacggaaatcagcctgcccaactggg
ttccgggcagctacctcatccgcgacttttcccgccacatcgtcagcatccgcgccgttt
gcgacggcagtcccgccgagctgcgccaaaccgccaaaaaccgctggcagaccgaagc--
-actcgccggcgagtggcagatttactacaccgtttacgccttcgatttatccgtgcgcg
gttcgttcctgactgccgaacgcggctttttcgacggcgcgtgtctgtttttggaagttt
gcggacaagaaggacacacgcatcatatcgaattttc------------cgacctgcccg
cctcatggcaggttgcaaccgccct------gccccaaaccggcatc-------------
-----cgaacctttcagacgacctcatacgccgacctgatcgaccatcccttcgagctgg
gc---aacatcgaatttctcgattttgaagccggcggcattccgcaccgcatcgccctaa
gcggcatctaccccgatttcgaccgcgcccgcttagtgtccgacatccgcaaaatctgcc
aaaccgagctggcgatgttcc------cctcccctgccccgtttgcccattaccttttcc
tgctccacgtcggcgacaacctctacggcggactcgaacacatcagcagcaccgccctgc
tcgccgaccgccacagc--ctgccc------gcctacggcatgacc---gaac------c
cgac--gaagcctacacccaactgctcggactgttctcacacgaatacttccatgcatgg
aacgtcaaatccgtcaaacccgccgccttcgccccctacgacctcgaccgcgaaaactac
accgaacaactctgggcatttgaaggcatcacctcctactacgacgacctcttcctcgcc
cgaagccgcaccatcacacccgaagcctacctgcacctgctcgcccgaagcattacccgc
gtgcagcagaccaaagg--ccgtctgaaacaaagccttgccgaatccagcttcaccgcct
ggaacaaattctacaaacaagacgaaaacagccccaacgccatcgtcagctactaccaaa
aaggcgcactcgccgccctctgcctcgacctcaccatccgcagcaagagcaacggacggc
acaccctcgacaacgtcatgcagcaacactaccgcgactggctcgccacccgacaaggca
tacccgaaaaacaatggcaaacccgctgccaagcacttaccggtctggacctccaagact
tttttcagacgaccctctacaccaccgccgacctgccccttgccgaaaccctcgccacca
taggcatcggactgcaatggcagacacaaccccgcag---ccacggcggcgcatttatgc
ccgaaccgccaaccggcacacccgcccccgcacccgacttcggcgcaaggttcaaacaaa
acagcgaccatgccgtcctgacccacgtcttcaacggcggcagcgcagaaaacgccgccc
tctgcccacaggacaaaatcatcgccatcgacggctacgcctgcaccgaccttgccgcac
agtgggcaaaacaccccgtcggcaccaccgtccgcctccactacttccgcgcaggcatac
tgtacgccgccaacctcaccggccaagccgccgaagccgataccgccgtcctctacatca
ccgaccgcgggcggtttgcaaactggcta-------------------------tataat
gtttga------------------------------------------------------
------------------------------------------------------------
------------------------------------------------------------
---a---------tgaagacaca---cctccccctcccctcccctgccgcccaagcctcc
agctccaaactgtttgaaaccatcacaaaagaaataaaaacccaaaacggctggattccc
ttctcccgatttatggaactcgccctctacactcccgaatacggctactacac-cggcgg
cagccacaaaatcgggacagacg-gcgacttcatcaccgcccccgcactcaccccgcttt
tcggacaaaccctcgcccgccaacttgccgaactcctcccgcaaaccga---cggcaacc
tctacgaatttggtgcaggcacaggccatcttgccgccgacctgctgcaaaatct---tt
cagac---gacctcaaacattactatattatcgaactctctcccgaactcgccgaacgtc
aaaaacttttcattgccgaacacaccaccccgcagcaggcacaaaaagtcgtccatctca
cccgcctgcccgaacacttcgacggcatcatcatcggcaacgaagttttagacgccatgc
ctgtcgaaatcgtcagccgcacgc---aaaacaccttcc-aacacatcggcgtcgccatc
agtcccgacgg--atgtctcggatacagcccgcgcccgctggaacaacccgacctgctcc
gcgccgcagcctcctgtttccccgaaa---cagaatccc---------------cctaca
ccagcgaactgcaccccgcccagcacgccttcatcctgacacttgcccgcaagctcaaac
ggggcggcatgattttcatagactacggttttgacgccgcacagtattaccacccgcaac
gcaacgaaggcacactcatcggccactaccgccaccacaccgtccacgacccgtttttcc
atgtcggactgaccgacctgaccgcccacgtcaactttaccgacatcgcccaagcaggca
cggacggcggactcgacctcatcggctacctgccccaatcccatttcctgttcaacctcg
gcattaccgacctgctcg---aacgcagcggcagca---------taggcacggcaaact
accaccgcgccgctgccgccgtacagaaactgaccgacccgcacgaaatgggcgaactct
tcaaagtcatcgcctttgg--caaaaacatcggcatcgactgggcaggcttccgtttcgg
cgacatctgccacaagctctga--------------------------------------
-------atgactgccatattgattatcctcggcttgattgccgtctgcatcggactgct
cggcacgatttaccccgccatccccggactggggctgatgttcggcggcgcgtggctctt
ggcttatgcgggcgactatcagatttacggcacaaacacgctgatattcctcgccgtcgt
cgccgttatcggtacggcaatggactatgtcgcaggcgcactgggcgcgaaatacacggg
cgcgagcaaaacggcggtctggggcgcatttgtcggcggcatcgtcggcgcgtttttttc
catccccggactg------------ctgatcggc-ccgctcgccggcgcaggcataggcg
aatttatggcgcggcgcgatatgtggcaggcaggcaaagtcggcttgggaacgtttatcg
gcttcatcatcggcacagtcgccaaaatcggctgcgccctgaccatcgtactgactctgg
cggcaatgtgggcggtaagctggttctga-------------------------------
------------------------------------------------------------
------------------------------------------------------------
----------------------------------atgacggaaacaacggc------cga
aggtggcaaaatcgccaaggcattaaaaaaatatctgattacgggtatgctggtatggct
gccgatagccgttacggtttgggtagtcggctacatcatttctgccgccgacaagctggt
[truncated: 23,824,599 more chars]
