# Supplementary material for: Evolution of longitudinal division in multicellular bacteria of the Neisseriaceae family
Source: Nat Commun. 2022 Aug 22;13:4853. doi: 10.1038/s41467-022-32260-w (PMC9395523; doi:10.1038/s41467-022-32260-w)
Supplement: Supplementary file 17 — Supplementary Data 6 [file 41467_2022_32260_MOESM17_ESM.zip › Supplementary Data 6/AmiC1_75G.aln.iqtree]

IQ-TREE 2.0.3 built Dec 20 2020

Input file name: AmiC1_75G.aln
Type of analysis: ModelFinder + tree reconstruction + ultrafast bootstrap (1000 replicates)
Random seed number: 250298

REFERENCES
----------

To cite IQ-TREE please use:

Bui Quang Minh, Heiko A. Schmidt, Olga Chernomor, Dominik Schrempf,
Michael D. Woodhams, Arndt von Haeseler, and Robert Lanfear (2020)
IQ-TREE 2: New models and efficient methods for phylogenetic inference
in the genomic era. Mol. Biol. Evol., in press.
https://doi.org/10.1093/molbev/msaa015

To cite ModelFinder please use: 

Subha Kalyaanamoorthy, Bui Quang Minh, Thomas KF Wong, Arndt von Haeseler,
and Lars S Jermiin (2017) ModelFinder: Fast model selection for
accurate phylogenetic estimates. Nature Methods, 14:587–589.
https://doi.org/10.1038/nmeth.4285

Since you used ultrafast bootstrap (UFBoot) please also cite: 

Diep Thi Hoang, Olga Chernomor, Arndt von Haeseler, Bui Quang Minh,
and Le Sy Vinh (2018) UFBoot2: Improving the ultrafast bootstrap
approximation. Mol. Biol. Evol., 35:518–522.
https://doi.org/10.1093/molbev/msx281

SEQUENCE ALIGNMENT
------------------

Input data: 71 sequences with 565 amino-acid sites
Number of constant sites: 121 (= 21.4159% of all sites)
Number of invariant (constant or ambiguous constant) sites: 121 (= 21.4159% of all sites)
Number of parsimony informative sites: 380
Number of distinct site patterns: 530

ModelFinder
-----------

Best-fit model according to BIC: LG+F+I+G4

List of models sorted by BIC scores: 

Model                  LogL         AIC      w-AIC        AICc     w-AICc         BIC      w-BIC
LG+F+I+G4        -18921.673   38163.345 -  0.00121   38290.870 +   0.0556   38857.237 +    0.876
LG+F+R4          -18910.953   38149.906 +    0.999   38285.206 +    0.944   38861.145 +    0.124
LG+I+G4          -19055.453   38392.906 - 1.71e-53   38487.572 - 1.08e-44   39004.398 -  9.7e-33
LG+R4            -19044.191   38378.382 - 2.43e-50   38479.432 -  6.3e-43   39007.222 - 2.36e-33
LG+R5            -19042.529   38379.058 - 1.74e-50   38483.403 - 8.65e-44   39016.571 - 2.21e-35
LG+G4            -19066.531   38413.062 - 7.18e-58   38506.175 - 9.82e-49   39020.217 - 3.56e-36
rtREV+F+I+G4     -19016.301   38352.602 - 9.65e-45   38480.127 - 4.45e-43   39046.494 - 7.01e-42
rtREV+F+R4       -19005.056   38338.112 - 1.35e-41   38473.412 - 1.28e-41   39049.352 - 1.68e-42
LG+R3            -19085.009   38456.019 - 3.37e-67   38553.843 - 4.38e-59   39076.185 -  2.5e-48
WAG+F+R4         -19024.835   38377.669 - 3.48e-50   38512.969 - 3.29e-50   39088.908 - 4.32e-51
JTT+I+G4         -19099.605   38481.209 - 1.14e-72   38575.876 - 7.19e-64   39092.702 - 6.49e-52
WAG+F+I+G4       -19039.563   38399.126 - 7.62e-55   38526.651 - 3.52e-53   39093.018 - 5.54e-52
JTT+R4           -19087.258   38464.517 - 4.82e-69   38565.567 - 1.25e-61   39093.356 - 4.68e-52
JTTDCMut+I+G4    -19101.692   38485.383 - 1.42e-73   38580.050 - 8.92e-65   39096.876 - 8.05e-53
JTTDCMut+R4      -19089.226   38468.453 - 6.73e-70   38569.503 - 1.74e-62   39097.292 - 6.53e-53
JTT+F+R4         -19029.645   38387.289 - 2.83e-52   38522.589 - 2.68e-52   39098.528 - 3.52e-53
JTTDCMut+F+R4    -19030.273   38388.546 - 1.51e-52   38523.846 - 1.43e-52   39099.785 - 1.88e-53
JTT+F+I+G4       -19043.044   38406.089 - 2.34e-56   38533.614 - 1.08e-54   39099.981 -  1.7e-53
JTTDCMut+F+I+G4  -19043.653   38407.307 - 1.28e-56   38534.831 - 5.88e-55   39101.199 - 9.27e-54
WAG+R4           -19146.952   38583.904 - 5.73e-95   38684.954 - 1.48e-87   39212.744 - 5.56e-78
WAG+I+G4         -19161.858   38605.717 - 1.05e-99   38700.384 - 6.61e-91   39217.209 - 5.96e-79
Dayhoff+F+R4     -19109.221   38546.442 - 7.81e-87   38681.742 - 7.39e-87   39257.681 - 9.71e-88
DCMut+F+R4       -19110.960   38549.919 - 1.37e-87   38685.219 -  1.3e-87   39261.158 - 1.71e-88
cpREV+F+I+G4     -19127.516   38575.031 - 4.84e-93   38702.556 - 2.23e-91   39268.924 - 3.51e-90
VT+F+R4          -19116.349   38560.697 - 6.27e-90   38695.997 - 5.93e-90   39271.937 - 7.79e-91
Dayhoff+F+I+G4   -19129.074   38578.148 - 1.02e-93   38705.673 -  4.7e-92   39272.040 -  7.4e-91
cpREV+F+R4       -19116.580   38561.160 - 4.97e-90   38696.460 -  4.7e-90   39272.400 - 6.18e-91
VT+F+I+G4        -19130.207   38580.414 - 3.28e-94   38707.939 - 1.51e-92   39274.306 - 2.38e-91
DCMut+F+I+G4     -19130.873   38581.745 - 1.69e-94   38709.270 - 7.78e-93   39275.637 - 1.22e-91
mtInv+F+I+G4     -19137.439   38594.878 - 2.37e-97   38722.403 - 1.09e-95   39288.770 - 1.72e-94
mtInv+F+R4       -19126.359   38580.717 - 2.82e-94   38716.017 - 2.66e-94   39291.957 -  3.5e-95
LG+R2            -19201.564   38685.129 - 5.99e-117   38779.795 - 3.77e-108   39296.621 -  3.4e-96
VT+R4            -19210.423   38710.847 - 1.56e-122   38811.897 - 4.03e-115   39339.686 - 1.51e-105
VT+I+G4          -19224.323   38730.645 - 7.83e-127   38825.312 - 4.93e-118   39342.137 - 4.44e-106
rtREV+I+G4       -19226.856   38735.713 - 6.21e-128   38830.379 - 3.91e-119   39347.205 - 3.53e-107
rtREV+R4         -19215.298   38720.596 - 1.19e-124   38821.646 - 3.08e-117   39349.436 - 1.16e-107
Dayhoff+R4       -19218.906   38727.812 - 3.23e-126   38828.863 - 8.35e-119   39356.652 - 3.13e-109
DCMut+R4         -19220.911   38731.821 - 4.35e-127   38832.871 - 1.12e-119   39360.661 - 4.22e-110
Dayhoff+I+G4     -19235.793   38753.586 - 8.16e-132   38848.253 - 5.14e-123   39365.079 - 4.63e-111
DCMut+I+G4       -19237.918   38757.836 - 9.75e-133   38852.502 - 6.14e-124   39369.328 - 5.54e-112
cpREV+I+G4       -19246.883   38775.767 - 1.25e-136   38870.434 - 7.84e-128   39387.259 - 7.07e-116
cpREV+R4         -19239.067   38768.135 - 5.66e-135   38869.185 - 1.46e-127   39396.975 - 5.49e-118
mtZOA+F+I+G4     -19195.516   38711.032 - 1.42e-122   38838.557 - 6.55e-121   39404.924 - 1.03e-119
mtZOA+F+R4       -19182.905   38693.810 - 7.8e-119   38829.110 - 7.37e-119   39405.050 - 9.69e-120
FLU+F+I+G4       -19242.939   38805.879 - 3.6e-143   38933.403 - 1.66e-141   39499.771 - 2.62e-140
FLU+F+R4         -19236.802   38801.604 - 3.06e-142   38936.904 - 2.89e-142   39512.843 - 3.8e-143
mtMet+F+I+G4     -19278.130   38876.259 - 1.88e-158   39003.784 - 8.67e-157   39570.151 - 1.37e-155
mtMet+F+R4       -19266.172   38860.344 - 5.37e-155   38995.644 - 5.08e-155   39571.583 - 6.67e-156
Blosum62+F+R4    -19268.270   38864.540 - 6.58e-156   38999.840 - 6.23e-156   39575.780 - 8.18e-157
Blosum62+F+I+G4  -19281.426   38882.853 - 6.95e-160   39010.378 - 3.21e-158   39576.745 - 5.05e-157
FLU+I+G4         -19347.691   38977.383 - 2.07e-180   39072.050 - 1.3e-171   39588.875 - 1.17e-159
FLU+R4           -19344.168   38978.336 - 1.28e-180   39079.386 - 3.32e-173   39607.176 - 1.25e-163
PMB+F+R4         -19303.082   38934.164 - 5.01e-171   39069.464 - 4.74e-171   39645.403 - 6.23e-172
PMB+F+I+G4       -19316.805   38953.611 -   3e-175   39081.136 - 1.38e-173   39647.503 - 2.18e-172
mtREV+F+I+G4     -19338.406   38996.811 - 1.25e-184   39124.336 - 5.76e-183   39690.703 - 9.07e-182
mtREV+F+R4       -19326.215   38980.430 - 4.5e-181   39115.730 - 4.26e-181   39691.669 - 5.6e-182
Blosum62+I+G4    -19476.458   39234.916 - 2.47e-236   39329.582 - 1.55e-227   39846.408 - 1.4e-215
Blosum62+R4      -19464.508   39219.015 -   7e-233   39320.065 - 1.81e-225   39847.855 - 6.8e-216
PMB+R4           -19472.037   39234.075 - 3.76e-236   39335.125 - 9.73e-229   39862.915 - 3.65e-219
PMB+I+G4         -19485.146   39252.292 - 4.16e-240   39346.958 - 2.62e-231   39863.784 - 2.36e-219
HIVb+F+I+G4      -19426.151   39172.301 - 9.75e-223   39299.826 - 4.5e-221   39866.193 - 7.09e-220
HIVb+F+R4        -19418.747   39165.493 - 2.93e-221   39300.793 - 2.77e-221   39876.733 - 3.65e-222
HIVb+I+G4        -19533.435   39348.870 - 4.44e-261   39443.537 - 2.8e-252   39960.363 - 2.52e-240
HIVb+R4          -19527.649   39345.298 - 2.65e-260   39446.348 - 6.86e-253   39974.138 - 2.57e-243
mtART+F+R4       -19482.438   39292.875 - 6.41e-249   39428.175 - 6.06e-249   40004.115 - 7.97e-250
mtART+F+I+G4     -19496.386   39312.771 - 3.07e-253   39440.296 - 1.41e-251   40006.663 - 2.23e-250
mtVer+F+I+G4     -19503.600   39327.199 - 2.26e-256   39454.724 - 1.04e-254   40021.091 - 1.64e-253
mtVer+F+R4       -19495.982   39319.964 - 8.41e-255   39455.264 - 7.95e-255   40031.203 - 1.04e-255
mtMAM+F+I+G4     -19703.027   39726.053 -        0   39853.578 -        0   40419.946 -        0
LG+I             -19766.482   39812.963 -        0   39906.077 -        0   40420.119 -        0
mtMAM+F+R4       -19692.403   39712.807 -        0   39848.107 -        0   40424.046 -        0
mtZOA+I+G4       -19896.731   40075.463 -        0   40170.129 -        0   40686.955 -        0
mtZOA+R4         -19891.526   40073.053 -        0   40174.103 -        0   40701.892 -        0
HIVw+F+I+G4      -19915.709   40151.417 -        0   40278.942 -        0   40845.309 -        0
HIVw+F+R4        -19912.316   40152.631 -        0   40287.931 -        0   40863.871 -        0
LG               -20016.131   40310.263 -        0   40401.839 -        0   40913.081 -        0
HIVw+I+G4        -20152.732   40587.465 -        0   40682.132 -        0   41198.957 -        0
HIVw+R4          -20153.510   40597.020 -        0   40698.070 -        0   41225.860 -        0
mtMet+I+G4       -20173.044   40628.087 -        0   40722.754 -        0   41239.580 -        0
mtREV+I+G4       -20179.209   40640.419 -        0   40735.085 -        0   41251.911 -        0
mtMet+R4         -20169.018   40628.035 -        0   40729.085 -        0   41256.875 -        0
mtREV+R4         -20171.518   40633.037 -        0   40734.087 -        0   41261.876 -        0
mtVer+I+G4       -20253.028   40788.055 -        0   40882.722 -        0   41399.548 -        0
mtVer+R4         -20245.296   40780.593 -        0   40881.643 -        0   41409.433 -        0
mtInv+I+G4       -20322.243   40926.485 -        0   41021.152 -        0   41537.977 -        0
mtInv+R4         -20319.860   40929.719 -        0   41030.769 -        0   41558.559 -        0
mtART+I+G4       -20454.334   41190.668 -        0   41285.335 -        0   41802.160 -        0
mtART+R4         -20445.472   41180.944 -        0   41281.995 -        0   41809.784 -        0
mtMAM+I+G4       -20572.612   41427.224 -        0   41521.890 -        0   42038.716 -        0
mtMAM+R4         -20561.299   41412.597 -        0   41513.647 -        0   42041.437 -        0

AIC, w-AIC   : Akaike information criterion scores and weights.
AICc, w-AICc : Corrected AIC scores and weights.
BIC, w-BIC   : Bayesian information criterion scores and weights.

Plus signs denote the 95% confidence sets.
Minus signs denote significant exclusion.

SUBSTITUTION PROCESS
--------------------

Model of substitution: LG+F+I+G4

State frequencies: (empirical counts from alignment)

  pi(A) = 0.1119
  pi(R) = 0.0760
  pi(N) = 0.0512
  pi(D) = 0.0541
  pi(C) = 0.0016
  pi(Q) = 0.0451
  pi(E) = 0.0342
  pi(G) = 0.0680
  pi(H) = 0.0186
  pi(I) = 0.0539
  pi(L) = 0.0946
  pi(K) = 0.0516
  pi(M) = 0.0188
  pi(F) = 0.0310
  pi(P) = 0.0579
  pi(S) = 0.0648
  pi(T) = 0.0645
  pi(W) = 0.0029
  pi(Y) = 0.0196
  pi(V) = 0.0798

Model of rate heterogeneity: Invar+Gamma with 4 categories
Proportion of invariable sites: 0.0561
Gamma shape alpha: 1.0482

 Category  Relative_rate  Proportion
  0         0              0.0561
  1         0.1552         0.2360
  2         0.5199         0.2360
  3         1.0674         0.2360
  4         2.4952         0.2360
Relative rates are computed as MEAN of the portion of the Gamma distribution falling in the category.

MAXIMUM LIKELIHOOD TREE
-----------------------

Log-likelihood of the tree: -18916.8943 (s.e. 675.3055)
Unconstrained log-likelihood (without tree): -3525.8742
Number of free parameters (#branches + #model parameters): 160
Akaike information criterion (AIC) score: 38153.7886
Corrected Akaike information criterion (AICc) score: 38281.3134
Bayesian information criterion (BIC) score: 38847.6807

Total tree length (sum of branch lengths): 15.6493
Sum of internal branch lengths: 8.2694 (52.8423% of tree length)

WARNING: 1 near-zero internal branches (<0.0018) should be treated with caution
         Such branches are denoted by '**' in the figure below

NOTE: Tree is UNROOTED although outgroup taxon '29535_AP671_00092' is drawn at root
Numbers in parentheses are  ultrafast bootstrap support (%)

+--29535_AP671_00092
|
+--29537_AP862_02333
|
|           +--463_00386
|        +--| (48)
|        |  |     +--Neisseria_flavescens_00419
|        |  |  +--| (96)
|        |  |  |  +--Neisseria_subflava_00469
|        |  +--| (100)
|        |     +--Neisseria_subflava2_00449
|     +--| (51)
|     |  |                                +--------Alysiella_filiformis_01313
|     |  |                             +--| (91)
|     |  |                             |  |   +--assem_Acras_02388
|     |  |                             |  +---| (100)
|     |  |                             |      +--Smuelleri_ATCC29453_02056
|     |  |                     +-------| (100)
|     |  |                     |       |         +------assem_Ckhun_00668
|     |  |                     |       |  +------| (100)
|     |  |                     |       |  |      +----Conchiformibius_steedae_01611
|     |  |                     |       +--| (90)
|     |  |                     |          |                  +---------assem_Kking_00913
|     |  |                     |          |               +--| (99)
|     |  |                     |          |               |  +-------------Kingella_denitrificans_01021
|     |  |                     |          +---------------| (100)
|     |  |                     |                          |                +--Kingella_bonacorsii_00174
|     |  |                     |                          |     +----------| (100)
|     |  |                     |                          |     |          +--Kingella_oralis_00861
|     |  |                     |                          +-----| (99)
|     |  |                     |                                +----------Kingella_negevensis_00848
|     |  |                  +--| (96)
|     |  |                  |  |           +-----assem_Salvi_02248
|     |  |                  |  |        +--| (100)
|     |  |                  |  |        |  +-----Sacetivorans_DSM19021_01026
|     |  |                  |  |     +--| (81)
|     |  |                  |  |     |  |        +--Vitreoscilla_massiliensis_01409
|     |  |                  |  |     |  +--------| (100)
|     |  |                  |  |     |           +---Vstercoraria_DSM513_01837
|     |  |                  |  |  +--| (71)
|     |  |                  |  |  |  |               +--Crenobacter_cavernae_00498
|     |  |                  |  |  |  |            +--| (100)
|     |  |                  |  |  |  |            |  +--Crenobacter_luteus_01636
|     |  |                  |  |  |  +------------| (100)
|     |  |                  |  |  |               |     +--Crenobacter_intestini_01254
|     |  |                  |  |  |               +-----| (100)
|     |  |                  |  |  |                     +--Crenobacter_sedimenti_03046
|     |  |                  |  +--| (65)
|     |  |                  |     |            +**Eikenella_corrodens_01678
|     |  |                  |     |         +--| (100)
|     |  |                  |     |         |  +--Eikenella_exigua_01163
|     |  |                  |     |      +--| (100)
|     |  |                  |     |      |  +--Eikenella_halliae_00080
|     |  |                  |     |   +--| (100)
|     |  |                  |     |   |  +--Eikenella_longinqua_00462
|     |  |                  |     +---| (100)
|     |  |                  |         +--Neisseria_shayeganii_00137
|     |  |               +--| (92)
|     |  |               |  |            +--assem_Npotu_00891
|     |  |               |  |         +--| (100)
|     |  |               |  |         |  +--Neisseria_bacilliformis_01658
|     |  |               |  |      +--| (99)
|     |  |               |  |      |  +--Nsp_KEM232_02224
|     |  |               |  |  +---| (100)
|     |  |               |  |  |   +--Nelongata_ATCC29315_00585
|     |  |               |  +--| (99)
|     |  |               |     |       +--Neisseria_canis_01129
|     |  |               |     |    +--| (99)
|     |  |               |     |    |  +--Neisseria_wadsworthii_00151
|     |  |               |     +----| (100)
|     |  |               |          +--Nsp_83E034_01678
|     |  |           +---| (100)
|     |  |           |   |           +--Narctica_DSMZ103136_01003
|     |  |           |   |        +--| (77)
|     |  |           |   |        |  +--Utestudinis_DSMZ26510_02233
|     |  |           |   |     +--| (98)
|     |  |           |   |     |  +--Usuis_00864
|     |  |           |   |  +--| (67)
|     |  |           |   |  |  |        +--Ndumasiana_DSMZ104677_01414
|     |  |           |   |  |  |     +--| (100)
|     |  |           |   |  |  |     |  |  +--Neisseria_zoodegmatis_01076
|     |  |           |   |  |  |     |  +--| (100)
|     |  |           |   |  |  |     |     +--Nsp_DentCa1247_00924
|     |  |           |   |  |  |  +--| (99)
|     |  |           |   |  |  |  |  +--Neisseria_zalophi_01039
|     |  |           |   |  |  +--| (68)
|     |  |           |   |  |     |  +--Neisseria_animaloris_01983
|     |  |           |   |  |     +--| (73)
|     |  |           |   |  |        |  +--Neisseria_dentiae_00482
|     |  |           |   |  |        +--| (100)
|     |  |           |   |  |           +--Nmusiculi_00246
|     |  |           |   +--| (75)
|     |  |           |      +----Neisseria_weaveri_00626
|     |  |        +--| (98)
|     |  |        |  +--Nsp_oraltaxon014_01247
|     |  |     +--| (96)
|     |  |     |  |  +--Ndenitrificans_DSMZ17675_01348
|     |  |     |  +--| (100)
|     |  |     |     +--Neisseria_animalis_01769
|     |  |  +--| (79)
|     |  |  |  |           +--Ndenitrificans_CCUG17229_00445
|     |  |  |  |        +--| (100)
|     |  |  |  |        |  +--Neisseria_brasiliensis_01578
|     |  |  |  |     +--| (69)
|     |  |  |  |     |  +--Niguanae_02274
|     |  |  |  |  +--| (70)
|     |  |  |  |  |  +--Nsp_ZJ785_02115
|     |  |  |  +--| (100)
|     |  |  |     +--Nmucosa_heidelbergensis_01880
|     |  +--| (87)
|     |     +---Neisseria_chenwenguii_01673
|  +--| (99)
|  |  |          +--assem_Nblan_01707
|  |  |       +--| (83)
|  |  |       |  |  +--Neisseria_cinerea_01230
|  |  |       |  +--| (90)
|  |  |       |     +--Neisseria_polysacchareae_01391
|  |  |    +--| (82)
|  |  |    |  +--Nmeningitidis_8013_00466
|  |  +----| (100)
|  |       |        +--assem_Nmaig_01591
|  |       |     +**| (48)
|  |       |     |  |  +--assem_NviriM101_01506
|  |       |     |  +--| (69)
|  |       |     |     +**assem_NviriM226_01918
|  |       |  +--| (61)
|  |       |  |  +--gonorrhoeae_clean_01566
|  |       +--| (83)
|  |          |  +--Neisseria_lactamica_01124
|  |          +--| (99)
|  |             +--Nlactamica_NS19_00415
+--| (68)
   |           +--assem_Mcere_03507
   |        +--| (83)
   |        |  +--assem_Nsp16475_02146
   |     +--| (83)
   |     |  +--Neisseria_sicca_01976
   |  +--| (83)
   |  |  +**Neisseria_mucosa_02522
   +--| (100)
      +--Nmacacae_DSMZ19175_02555

Tree in newick format:

(29535_AP671_00092:0.0655921196,29537_AP862_02333:0.0572575129,((((463_00386:0.1866844385,((Neisseria_flavescens_00419:0.0086740200,Neisseria_subflava_00469:0.0213131530)96:0.0087598363,Neisseria_subflava2_00449:0.0032243080)100:0.1253751104)48:0.0204499700,(((((((((Alysiella_filiformis_01313:0.4748584029,(assem_Acras_02388:0.1449945734,Smuelleri_ATCC29453_02056:0.1202832023)100:0.2075369240)91:0.1025418011,((assem_Ckhun_00668:0.3802055175,Conchiformibius_steedae_01611:0.2785388216)100:0.3515921679,((assem_Kking_00913:0.5022732224,Kingella_denitrificans_01021:0.7038021897)99:0.1842448550,((Kingella_bonacorsii_00174:0.0032134360,Kingella_oralis_00861:0.0253445672)100:0.5854472689,Kingella_negevensis_00848:0.5572511066)99:0.3233966800)100:0.8341416473)90:0.1059178227)100:0.4042935832,((((assem_Salvi_02248:0.3241938092,Sacetivorans_DSM19021_01026:0.3086553185)100:0.1291227514,(Vitreoscilla_massiliensis_01409:0.1818487070,Vstercoraria_DSM513_01837:0.2174291048)100:0.4742072729)81:0.1050470211,((Crenobacter_cavernae_00498:0.0793380134,Crenobacter_luteus_01636:0.0888608717)100:0.1656794000,(Crenobacter_intestini_01254:0.0153853889,Crenobacter_sedimenti_03046:0.0056549206)100:0.2972423618)100:0.6649476755)71:0.0332289152,((((Eikenella_corrodens_01678:0.0000010014,Eikenella_exigua_01163:0.0089230117)100:0.0027180497,Eikenella_halliae_00080:0.0214657402)100:0.0192485772,Eikenella_longinqua_00462:0.0335015063)100:0.1952678364,Neisseria_shayeganii_00137:0.1762030277)100:0.2188756856)65:0.0622104284)96:0.1109448963,((((assem_Npotu_00891:0.1171762386,Neisseria_bacilliformis_01658:0.0595023878)100:0.0569532393,Nsp_KEM232_02224:0.0787948212)99:0.0387801568,Nelongata_ATCC29315_00585:0.0450792310)100:0.2087323330,((Neisseria_canis_01129:0.0029026687,Neisseria_wadsworthii_00151:0.0031598993)99:0.0172418624,Nsp_83E034_01678:0.0171495962)100:0.2520074544)99:0.0795537590)92:0.0626927942,((((Narctica_DSMZ103136_01003:0.1332824442,Utestudinis_DSMZ26510_02233:0.0928037847)77:0.0333974564,Usuis_00864:0.0445712308)98:0.0662904429,(((Ndumasiana_DSMZ104677_01414:0.0216230609,(Neisseria_zoodegmatis_01076:0.0027748148,Nsp_DentCa1247_00924:0.0117149331)100:0.0199484600)100:0.0491855557,Neisseria_zalophi_01039:0.1037878061)99:0.0265831379,(Neisseria_animaloris_01983:0.1062381387,(Neisseria_dentiae_00482:0.0099333510,Nmusiculi_00246:0.0617751679)100:0.0615753109)73:0.0203785205)68:0.0289606265)67:0.0378076756,Neisseria_weaveri_00626:0.2956632223)75:0.0481858310)100:0.2370963845,Nsp_oraltaxon014_01247:0.1872637792)98:0.0398839398,(Ndenitrificans_DSMZ17675_01348:0.1254140458,Neisseria_animalis_01769:0.1252619465)100:0.1720529803)96:0.0544004919,((((Ndenitrificans_CCUG17229_00445:0.0425692237,Neisseria_brasiliensis_01578:0.0143806572)100:0.0701900601,Niguanae_02274:0.1058401984)69:0.0209189886,Nsp_ZJ785_02115:0.0516758696)70:0.0273490889,Nmucosa_heidelbergensis_01880:0.1044957156)100:0.1422225508)79:0.0315749668,Neisseria_chenwenguii_01673:0.2099146758)87:0.0495313722)51:0.0354194382,(((assem_Nblan_01707:0.0178528431,(Neisseria_cinerea_01230:0.0211163323,Neisseria_polysacchareae_01391:0.0067909436)90:0.0122818236)83:0.0068787749,Nmeningitidis_8013_00466:0.0153367453)82:0.0095969767,(((assem_Nmaig_01591:0.0083648280,(assem_NviriM101_01506:0.0375237865,assem_NviriM226_01918:0.0000027346)69:0.0230540685)48:0.0004892162,gonorrhoeae_clean_01566:0.0201758272)61:0.0070562526,(Neisseria_lactamica_01124:0.0125971629,Nlactamica_NS19_00415:0.0187016806)99:0.0114578168)83:0.0072699780)100:0.2954413141)99:0.0481311894,((((assem_Mcere_03507:0.0196582117,assem_Nsp16475_02146:0.0168092744)83:0.0060151302,Neisseria_sicca_01976:0.0107441978)83:0.0103320296,Neisseria_mucosa_02522:0.0000010014)83:0.0076516585,Nmacacae_DSMZ19175_02555:0.0044308495)100:0.0814096187)68:0.0210057044);

CONSENSUS TREE
--------------

Consensus tree is constructed from 1000 bootstrap trees
Log-likelihood of consensus tree: -18916.890169
Robinson-Foulds distance between ML tree and consensus tree: 0

Branches with support >0.000000% are kept (extended consensus)
Branch lengths are optimized by maximum likelihood on original alignment
Numbers in parentheses are bootstrap supports (%)

+--29535_AP671_00092
|
+--29537_AP862_02333
|
|           +--463_00386
|        +--| (48)
|        |  |     +--Neisseria_flavescens_00419
|        |  |  +--| (96)
|        |  |  |  +--Neisseria_subflava_00469
|        |  +--| (100)
|        |     +--Neisseria_subflava2_00449
|     +--| (51)
|     |  |                                +--------Alysiella_filiformis_01313
|     |  |                             +--| (91)
|     |  |                             |  |   +--assem_Acras_02388
|     |  |                             |  +---| (100)
|     |  |                             |      +--Smuelleri_ATCC29453_02056
|     |  |                     +-------| (100)
|     |  |                     |       |         +------assem_Ckhun_00668
|     |  |                     |       |  +------| (100)
|     |  |                     |       |  |      +----Conchiformibius_steedae_01611
|     |  |                     |       +--| (90)
|     |  |                     |          |                  +---------assem_Kking_00913
|     |  |                     |          |               +--| (99)
|     |  |                     |          |               |  +-------------Kingella_denitrificans_01021
|     |  |                     |          +---------------| (100)
|     |  |                     |                          |                +--Kingella_bonacorsii_00174
|     |  |                     |                          |     +----------| (100)
|     |  |                     |                          |     |          +--Kingella_oralis_00861
|     |  |                     |                          +-----| (99)
|     |  |                     |                                +----------Kingella_negevensis_00848
|     |  |                  +--| (96)
|     |  |                  |  |           +-----assem_Salvi_02248
|     |  |                  |  |        +--| (100)
|     |  |                  |  |        |  +-----Sacetivorans_DSM19021_01026
|     |  |                  |  |     +--| (81)
|     |  |                  |  |     |  |        +--Vitreoscilla_massiliensis_01409
|     |  |                  |  |     |  +--------| (100)
|     |  |                  |  |     |           +---Vstercoraria_DSM513_01837
|     |  |                  |  |  +--| (71)
|     |  |                  |  |  |  |               +--Crenobacter_cavernae_00498
|     |  |                  |  |  |  |            +--| (100)
|     |  |                  |  |  |  |            |  +--Crenobacter_luteus_01636
|     |  |                  |  |  |  +------------| (100)
|     |  |                  |  |  |               |     +--Crenobacter_intestini_01254
|     |  |                  |  |  |               +-----| (100)
|     |  |                  |  |  |                     +--Crenobacter_sedimenti_03046
|     |  |                  |  +--| (65)
|     |  |                  |     |            +--Eikenella_corrodens_01678
|     |  |                  |     |         +--| (100)
|     |  |                  |     |         |  +--Eikenella_exigua_01163
|     |  |                  |     |      +--| (100)
|     |  |                  |     |      |  +--Eikenella_halliae_00080
|     |  |                  |     |   +--| (100)
|     |  |                  |     |   |  +--Eikenella_longinqua_00462
|     |  |                  |     +---| (100)
|     |  |                  |         +--Neisseria_shayeganii_00137
|     |  |               +--| (92)
|     |  |               |  |            +--assem_Npotu_00891
|     |  |               |  |         +--| (100)
|     |  |               |  |         |  +--Neisseria_bacilliformis_01658
|     |  |               |  |      +--| (99)
|     |  |               |  |      |  +--Nsp_KEM232_02224
|     |  |               |  |  +---| (100)
|     |  |               |  |  |   +--Nelongata_ATCC29315_00585
|     |  |               |  +--| (99)
|     |  |               |     |       +--Neisseria_canis_01129
|     |  |               |     |    +--| (99)
|     |  |               |     |    |  +--Neisseria_wadsworthii_00151
|     |  |               |     +----| (100)
|     |  |               |          +--Nsp_83E034_01678
|     |  |           +---| (100)
|     |  |           |   |           +--Narctica_DSMZ103136_01003
|     |  |           |   |        +--| (77)
|     |  |           |   |        |  +--Utestudinis_DSMZ26510_02233
|     |  |           |   |     +--| (98)
|     |  |           |   |     |  +--Usuis_00864
|     |  |           |   |  +--| (67)
|     |  |           |   |  |  |        +--Ndumasiana_DSMZ104677_01414
|     |  |           |   |  |  |     +--| (100)
|     |  |           |   |  |  |     |  |  +--Neisseria_zoodegmatis_01076
|     |  |           |   |  |  |     |  +--| (100)
|     |  |           |   |  |  |     |     +--Nsp_DentCa1247_00924
|     |  |           |   |  |  |  +--| (99)
|     |  |           |   |  |  |  |  +--Neisseria_zalophi_01039
|     |  |           |   |  |  +--| (68)
|     |  |           |   |  |     |  +--Neisseria_animaloris_01983
|     |  |           |   |  |     +--| (73)
|     |  |           |   |  |        |  +--Neisseria_dentiae_00482
|     |  |           |   |  |        +--| (100)
|     |  |           |   |  |           +--Nmusiculi_00246
|     |  |           |   +--| (75)
|     |  |           |      +----Neisseria_weaveri_00626
|     |  |        +--| (98)
|     |  |        |  +--Nsp_oraltaxon014_01247
|     |  |     +--| (96)
|     |  |     |  |  +--Ndenitrificans_DSMZ17675_01348
|     |  |     |  +--| (100)
|     |  |     |     +--Neisseria_animalis_01769
|     |  |  +--| (79)
|     |  |  |  |           +--Ndenitrificans_CCUG17229_00445
|     |  |  |  |        +--| (100)
|     |  |  |  |        |  +--Neisseria_brasiliensis_01578
|     |  |  |  |     +--| (69)
|     |  |  |  |     |  +--Niguanae_02274
|     |  |  |  |  +--| (70)
|     |  |  |  |  |  +--Nsp_ZJ785_02115
|     |  |  |  +--| (100)
|     |  |  |     +--Nmucosa_heidelbergensis_01880
|     |  +--| (87)
|     |     +---Neisseria_chenwenguii_01673
|  +--| (99)
|  |  |          +--assem_Nblan_01707
|  |  |       +--| (83)
|  |  |       |  |  +--Neisseria_cinerea_01230
|  |  |       |  +--| (90)
|  |  |       |     +--Neisseria_polysacchareae_01391
|  |  |    +--| (82)
|  |  |    |  +--Nmeningitidis_8013_00466
|  |  +----| (100)
|  |       |        +--assem_Nmaig_01591
|  |       |     +--| (48)
|  |       |     |  |  +--assem_NviriM101_01506
|  |       |     |  +--| (69)
|  |       |     |     +--assem_NviriM226_01918
|  |       |  +--| (61)
|  |       |  |  +--gonorrhoeae_clean_01566
|  |       +--| (83)
|  |          |  +--Neisseria_lactamica_01124
|  |          +--| (99)
|  |             +--Nlactamica_NS19_00415
+--| (68)
   |           +--assem_Mcere_03507
   |        +--| (83)
   |        |  +--assem_Nsp16475_02146
   |     +--| (83)
   |     |  +--Neisseria_sicca_01976
   |  +--| (83)
   |  |  +--Neisseria_mucosa_02522
   +--| (100)
      +--Nmacacae_DSMZ19175_02555


Consensus tree in newick format: 

(29535_AP671_00092:0.0655414461,29537_AP862_02333:0.0572073446,((((463_00386:0.1865152096,((Neisseria_flavescens_00419:0.0086664709,Neisseria_subflava_00469:0.0212940897)96:0.0087520484,Neisseria_subflava2_00449:0.0032217700)100:0.1252580209)48:0.0204489819,(((((((((Alysiella_filiformis_01313:0.4742783550,(assem_Acras_02388:0.1448315851,Smuelleri_ATCC29453_02056:0.1201344736)100:0.2072801609)91:0.1024610297,((assem_Ckhun_00668:0.3797813868,Conchiformibius_steedae_01611:0.2781423610)100:0.3512549149,((assem_Kking_00913:0.5017160260,Kingella_denitrificans_01021:0.7030469254)99:0.1841842255,((Kingella_bonacorsii_00174:0.0032193266,Kingella_oralis_00861:0.0253127449)100:0.5846638842,Kingella_negevensis_00848:0.5567678929)99:0.3230676794)100:0.8331070995)90:0.1058690091)100:0.4037645325,((((assem_Salvi_02248:0.3238154131,Sacetivorans_DSM19021_01026:0.3082321857)100:0.1289771238,(Vitreoscilla_massiliensis_01409:0.1815939080,Vstercoraria_DSM513_01837:0.2172201585)100:0.4735792849)81:0.1049323522,((Crenobacter_cavernae_00498:0.0792579336,Crenobacter_luteus_01636:0.0887382681)100:0.1654594682,(Crenobacter_intestini_01254:0.0153690170,Crenobacter_sedimenti_03046:0.0056456611)100:0.2969052477)100:0.6640644495)71:0.0332279173,((((Eikenella_corrodens_01678:0.0000027307,Eikenella_exigua_01163:0.0089103773)100:0.0027155545,Eikenella_halliae_00080:0.0214349176)100:0.0192405987,Eikenella_longinqua_00462:0.0334433243)100:0.1949899121,Neisseria_shayeganii_00137:0.1759884127)100:0.2185731969)65:0.0621403515)96:0.1108407349,((((assem_Npotu_00891:0.1170557000,Neisseria_bacilliformis_01658:0.0594363435)100:0.0568961274,Nsp_KEM232_02224:0.0787153701)99:0.0387441053,Nelongata_ATCC29315_00585:0.0450400643)100:0.2085060654,((Neisseria_canis_01129:0.0028995951,Neisseria_wadsworthii_00151:0.0031562973)99:0.0172248846,Nsp_83E034_01678:0.0171333984)100:0.2517521627)99:0.0794865346)92:0.0626297062,((((Narctica_DSMZ103136_01003:0.1331579489,Utestudinis_DSMZ26510_02233:0.0927015378)77:0.0333701227,Usuis_00864:0.0445331452)98:0.0662294360,(((Ndumasiana_DSMZ104677_01414:0.0216033158,(Neisseria_zoodegmatis_01076:0.0027717824,Nsp_DentCa1247_00924:0.0117036847)100:0.0199287498)100:0.0491413628,Neisseria_zalophi_01039:0.1036858007)99:0.0265579532,(Neisseria_animaloris_01983:0.1061351351,(Neisseria_dentiae_00482:0.0099288474,Nmusiculi_00246:0.0617135479)100:0.0615182360)73:0.0203619415)68:0.0289322257)67:0.0377745793,Neisseria_weaveri_00626:0.2953588803)75:0.0481411957)100:0.2368718876,Nsp_oraltaxon014_01247:0.1870869937)98:0.0398599311,(Ndenitrificans_DSMZ17675_01348:0.1253172216,Neisseria_animalis_01769:0.1251319900)100:0.1718853867)96:0.0543495604,((((Ndenitrificans_CCUG17229_00445:0.0425339912,Neisseria_brasiliensis_01578:0.0143671387)100:0.0701243170,Niguanae_02274:0.1057499307)69:0.0209044982,Nsp_ZJ785_02115:0.0516283461)70:0.0273322408,Nmucosa_heidelbergensis_01880:0.1044009622)100:0.1420774269)79:0.0315666809,Neisseria_chenwenguii_01673:0.2097215518)87:0.0494822270)51:0.0353955695,(((assem_Nblan_01707:0.0178373425,(Neisseria_cinerea_01230:0.0210986357,Neisseria_polysacchareae_01391:0.0067850114)90:0.0122710994)83:0.0068728889,Nmeningitidis_8013_00466:0.0153234428)82:0.0095896841,(((assem_Nmaig_01591:0.0082791828,(assem_NviriM101_01506:0.0374910009,assem_NviriM226_01918:0.0000027411)69:0.0137675328)48:0.0097955531,gonorrhoeae_clean_01566:0.0201562004)61:0.0070510761,(Neisseria_lactamica_01124:0.0125864638,Nlactamica_NS19_00415:0.0186853741)99:0.0114457670)83:0.0072664147)100:0.2951781911)99:0.0480869461,((((assem_Mcere_03507:0.0196426361,assem_Nsp16475_02146:0.0167951357)83:0.0060101276,Neisseria_sicca_01976:0.0107350430)83:0.0103241060,Neisseria_mucosa_02522:0.0000027307)83:0.0076449608,Nmacacae_DSMZ19175_02555:0.0044283462)100:0.0813395021)68:0.0209930518);

TIME STAMP
----------

Date and time: Sun Apr 10 12:01:35 2022
Total CPU time used: 666.297795 seconds (0h:11m:6s)
Total wall-clock time used: 57.70495815 seconds (0h:0m:57s)
