# Supplementary material for: Evolution of longitudinal division in multicellular bacteria of the Neisseriaceae family
Source: Nat Commun. 2022 Aug 22;13:4853. doi: 10.1038/s41467-022-32260-w (PMC9395523; doi:10.1038/s41467-022-32260-w)
Supplement: Supplementary file 17 — Supplementary Data 6 [file 41467_2022_32260_MOESM17_ESM.zip › Supplementary Data 6/FtsA_75G.aln.iqtree]

IQ-TREE 2.0.3 built Dec 20 2020

Input file name: FtsA_75G.aln
Type of analysis: ModelFinder + tree reconstruction + ultrafast bootstrap (1000 replicates)
Random seed number: 589603

REFERENCES
----------

To cite IQ-TREE please use:

Bui Quang Minh, Heiko A. Schmidt, Olga Chernomor, Dominik Schrempf,
Michael D. Woodhams, Arndt von Haeseler, and Robert Lanfear (2020)
IQ-TREE 2: New models and efficient methods for phylogenetic inference
in the genomic era. Mol. Biol. Evol., in press.
https://doi.org/10.1093/molbev/msaa015

To cite ModelFinder please use: 

Subha Kalyaanamoorthy, Bui Quang Minh, Thomas KF Wong, Arndt von Haeseler,
and Lars S Jermiin (2017) ModelFinder: Fast model selection for
accurate phylogenetic estimates. Nature Methods, 14:587–589.
https://doi.org/10.1038/nmeth.4285

Since you used ultrafast bootstrap (UFBoot) please also cite: 

Diep Thi Hoang, Olga Chernomor, Arndt von Haeseler, Bui Quang Minh,
and Le Sy Vinh (2018) UFBoot2: Improving the ultrafast bootstrap
approximation. Mol. Biol. Evol., 35:518–522.
https://doi.org/10.1093/molbev/msx281

SEQUENCE ALIGNMENT
------------------

Input data: 69 sequences with 539 amino-acid sites
Number of constant sites: 197 (= 36.5492% of all sites)
Number of invariant (constant or ambiguous constant) sites: 197 (= 36.5492% of all sites)
Number of parsimony informative sites: 284
Number of distinct site patterns: 414

ModelFinder
-----------

Best-fit model according to BIC: JTT+R4

List of models sorted by BIC scores: 

Model                  LogL         AIC      w-AIC        AICc     w-AICc         BIC      w-BIC
JTT+R4           -10394.473   21070.947 +    0.635   21171.813 +    0.707   21675.797 +    0.724
JTTDCMut+R4      -10395.446   21072.892 +     0.24   21173.759 +    0.267   21677.742 +    0.274
JTT+R5           -10394.447   21074.894 +   0.0882   21179.157 -    0.018   21688.323 -  0.00138
JTTDCMut+R5      -10395.314   21076.629 -   0.0371   21180.892 -  0.00755   21690.058 -  0.00058
LG+R4            -10406.440   21094.881 - 4.03e-06   21195.747 - 4.49e-06   21699.731 -  4.6e-06
LG+R5            -10404.827   21095.654 - 2.74e-06   21199.918 - 5.58e-07   21709.084 - 4.28e-08
LG+I+G4          -10435.370   21144.740 - 6.01e-17   21239.034 - 1.79e-15   21732.431 - 3.65e-13
LG+G4            -10443.155   21158.309 - 6.79e-20   21251.006 -  4.5e-18   21741.711 - 3.52e-15
LG+R3            -10450.628   21179.255 - 1.92e-24   21276.799 - 1.13e-23   21775.526 -  1.6e-22
WAG+R4           -10457.149   21196.298 - 3.83e-28   21297.165 - 4.26e-28   21801.148 - 4.37e-28
WAG+R5           -10457.074   21200.148 - 5.58e-29   21304.411 - 1.14e-29   21813.577 - 8.74e-31
LG+F+R4          -10417.058   21154.116 - 5.53e-19   21290.412 - 1.25e-26   21840.470 - 1.26e-36
LG+F+R5          -10416.703   21157.405 - 1.07e-19   21297.863 - 3.01e-28   21852.339 - 3.34e-39
VT+R4            -10484.891   21251.781 - 3.43e-40   21352.648 - 3.82e-40   21856.631 - 3.91e-40
rtREV+R4         -10486.144   21254.289 - 9.78e-41   21355.155 - 1.09e-40   21859.139 - 1.12e-40
JTTDCMut+F+R4    -10427.534   21175.069 - 1.56e-23   21311.365 - 3.52e-31   21861.423 - 3.56e-41
JTT+F+R4         -10427.901   21175.802 - 1.08e-23   21312.098 - 2.44e-31   21862.156 - 2.47e-41
VT+R5            -10484.964   21255.928 - 4.31e-41   21360.191 - 8.78e-42   21869.357 - 6.74e-43
rtREV+R5         -10486.073   21258.146 - 1.42e-41   21362.409 -  2.9e-42   21871.575 - 2.22e-43
JTTDCMut+F+R5    -10427.528   21179.056 - 2.12e-24   21319.513 - 5.98e-33   21873.990 - 6.65e-44
JTT+F+R5         -10427.795   21179.590 - 1.63e-24   21320.048 - 4.58e-33   21874.524 - 5.09e-44
cpREV+R4         -10498.814   21279.627 - 3.08e-46   21380.494 - 3.43e-46   21884.477 - 3.51e-46
cpREV+R5         -10498.836   21283.671 - 4.07e-47   21387.934 - 8.31e-48   21897.100 - 6.37e-49
rtREV+F+R4       -10452.539   21225.079 - 2.15e-34   21361.375 - 4.86e-42   21911.433 - 4.92e-52
WAG+F+R4         -10457.447   21234.894 - 1.59e-36   21371.191 - 3.59e-44   21921.249 - 3.64e-54
rtREV+F+R5       -10452.241   21228.482 - 3.93e-35   21368.939 - 1.11e-43   21923.416 - 1.23e-54
Dayhoff+R4       -10520.973   21323.945 - 7.32e-56   21424.812 - 8.16e-56   21928.795 - 8.35e-56
DCMut+R4         -10521.911   21325.821 - 2.87e-56   21426.688 - 3.19e-56   21930.671 - 3.27e-56
WAG+F+R5         -10457.316   21238.631 - 2.46e-37   21379.089 - 6.92e-46   21933.565 - 7.69e-57
Dayhoff+R5       -10520.740   21327.480 - 1.25e-56   21431.743 - 2.55e-57   21940.909 - 1.96e-58
DCMut+R5         -10521.700   21329.399 - 4.79e-57   21433.663 - 9.76e-58   21942.829 - 7.49e-59
cpREV+F+R4       -10484.793   21289.586 - 2.12e-48   21425.883 - 4.78e-56   21975.941 - 4.83e-66
FLU+R4           -10545.729   21373.458 -  1.3e-66   21474.324 - 1.45e-66   21978.308 - 1.48e-66
mtInv+F+R4       -10486.241   21292.483 - 4.97e-49   21428.779 - 1.12e-56   21978.837 - 1.14e-66
cpREV+F+R5       -10484.856   21293.712 - 2.69e-49   21434.170 - 7.58e-58   21988.646 - 8.42e-69
VT+F+R4          -10491.302   21302.604 - 3.15e-51   21438.900 - 7.12e-59   21988.958 - 7.21e-69
FLU+R5           -10545.087   21376.174 - 3.34e-67   21480.437 -  6.8e-68   21989.603 - 5.22e-69
mtInv+F+R5       -10486.033   21296.066 - 8.29e-50   21436.524 - 2.34e-58   21991.000 -  2.6e-69
VT+F+R5          -10491.092   21306.184 - 5.27e-52   21446.641 - 1.48e-60   22001.118 - 1.65e-71
LG+R2            -10586.925   21447.850 -  9.1e-83   21542.144 - 2.71e-81   22035.541 - 5.53e-79
Dayhoff+F+R4     -10521.311   21362.622 - 2.92e-64   21498.918 -  6.6e-72   22048.977 - 6.68e-82
DCMut+F+R4       -10521.816   21363.632 - 1.77e-64   21499.928 - 3.98e-72   22049.986 - 4.03e-82
Dayhoff+F+R5     -10521.315   21366.630 - 3.94e-65   21507.087 - 1.11e-73   22061.564 - 1.23e-84
DCMut+F+R5       -10521.836   21367.671 - 2.34e-65   21508.129 -  6.6e-74   22062.605 - 7.34e-85
HIVb+R4          -10588.820   21459.641 -  2.5e-85   21560.507 - 2.79e-85   22064.491 - 2.86e-85
HIVb+R5          -10588.316   21462.632 - 5.61e-86   21566.896 - 1.14e-86   22076.062 - 8.78e-88
mtMet+F+R4       -10545.977   21411.955 - 5.67e-75   21548.251 - 1.28e-82   22098.309 -  1.3e-92
mtZOA+F+R4       -10546.426   21412.851 - 3.62e-75   21549.148 - 8.17e-83   22099.206 - 8.27e-93
FLU+F+R4         -10547.652   21415.305 - 1.06e-75   21551.601 -  2.4e-83   22101.659 - 2.43e-93
mtZOA+F+R5       -10541.875   21407.750 - 4.64e-74   21548.207 - 1.31e-82   22102.684 - 1.45e-93
mtMet+F+R5       -10545.257   21414.514 - 1.58e-75   21554.972 - 4.44e-84   22109.448 - 4.94e-95
Blosum62+R4      -10612.141   21506.282 - 1.87e-95   21607.149 - 2.08e-95   22111.132 - 2.13e-95
FLU+F+R5         -10546.926   21417.852 - 2.97e-76   21558.309 - 8.37e-85   22112.786 - 9.31e-96
PMB+R4           -10615.955   21513.911 - 4.11e-97   21614.777 - 4.58e-97   22118.761 - 4.69e-97
Blosum62+R5      -10612.222   21510.443 - 2.33e-96   21614.706 - 4.75e-97   22123.873 - 3.64e-98
PMB+R5           -10615.966   21517.932 - 5.51e-98   21622.195 - 1.12e-98   22131.361 - 8.62e-100
mtREV+F+R4       -10566.960   21453.920 - 4.38e-84   21590.216 - 9.87e-92   22140.274 -   1e-101
mtREV+F+R5       -10566.822   21457.644 -  6.8e-85   21598.101 - 1.92e-93   22152.578 - 2.13e-104
HIVb+F+R4        -10599.039   21518.077 - 5.12e-98   21654.374 - 1.16e-105   22204.432 - 1.17e-115
Blosum62+F+R4    -10601.971   21523.942 - 2.73e-99   21660.238 - 6.16e-107   22210.296 - 6.23e-117
PMB+F+R4         -10604.184   21528.368 - 2.98e-100   21664.664 - 6.73e-108   22214.722 - 6.82e-118
HIVb+F+R5        -10598.354   21520.708 - 1.37e-98   21661.165 - 3.87e-107   22215.642 - 4.3e-118
Blosum62+F+R5    -10601.960   21527.919 - 3.74e-100   21668.376 - 1.05e-108   22222.853 - 1.17e-119
PMB+F+R5         -10604.017   21532.034 - 4.77e-101   21672.492 - 1.34e-109   22226.968 - 1.49e-120
mtVer+F+R4       -10662.534   21645.069 - 1.36e-125   21781.365 - 3.07e-133   22331.423 - 3.11e-143
mtART+F+R5       -10657.619   21639.238 - 2.51e-124   21779.695 - 7.07e-133   22334.172 - 7.86e-144
mtVer+F+R5       -10658.968   21641.936 - 6.52e-125   21782.393 - 1.84e-133   22336.869 - 2.04e-144
mtART+F+R4       -10672.200   21664.401 - 8.62e-130   21800.697 - 1.95e-137   22350.755 - 1.97e-147
mtZOA+R4         -10802.523   21887.047 - 3.88e-178   21987.913 - 4.32e-178   22491.897 - 4.43e-178
mtZOA+R5         -10801.852   21889.704 - 1.03e-178   21993.967 - 2.09e-179   22503.133 - 1.61e-180
mtMAM+F+R5       -10783.456   21890.912 - 5.62e-179   22031.369 - 1.58e-187   22585.846 - 1.76e-198
mtMAM+F+R4       -10800.245   21920.489 - 2.12e-185   22056.785 - 4.79e-193   22606.844 - 4.85e-203
HIVw+F+R4        -10885.660   22091.321 - 1.7e-222   22227.617 - 3.84e-230   22777.675 - 3.89e-240
HIVw+F+R5        -10885.059   22094.117 - 4.21e-223   22234.575 - 1.19e-231   22789.051 - 1.32e-242
mtMet+R4         -10951.177   22184.354 - 1.07e-242   22285.221 - 1.19e-242   22789.204 - 1.22e-242
mtMet+R5         -10949.437   22184.874 - 8.25e-243   22289.137 - 1.68e-243   22798.303 - 1.29e-244
HIVw+R4          -10967.148   22216.296 - 1.24e-249   22317.163 - 1.38e-249   22821.146 - 1.41e-249
mtREV+R4         -10967.579   22217.158 - 8.05e-250   22318.025 - 8.97e-250   22822.008 - 9.19e-250
HIVw+R5          -10966.550   22219.099 - 3.05e-250   22323.363 - 6.22e-251   22832.529 - 4.77e-252
mtREV+R5         -10966.655   22219.309 - 2.75e-250   22323.573 - 5.6e-251   22832.739 - 4.3e-252
mtVer+R5         -11003.783   22293.565 - 2.06e-266   22397.829 - 4.2e-267   22906.995 - 3.23e-268
LG+I             -11028.826   22329.652 - 3.01e-274   22422.349 - 1.99e-272   22913.054 - 1.56e-269
mtVer+R4         -11018.560   22319.120 - 5.82e-272   22419.986 - 6.49e-272   22923.970 - 6.65e-272
mtInv+R4         -11022.046   22326.092 - 1.78e-273   22426.959 - 1.99e-273   22930.942 - 2.03e-273
mtART+R5         -11018.642   22323.285 - 7.26e-273   22427.548 - 1.48e-273   22936.714 - 1.14e-274
mtInv+R5         -11020.734   22327.469 - 8.96e-274   22431.732 - 1.83e-274   22940.898 - 1.4e-275
mtART+R4         -11043.540   22369.079 - 8.25e-283   22469.946 - 9.2e-283   22973.929 - 9.42e-283
mtMAM+R4         -11186.996   22655.992 -        0   22756.859 -        0   23260.842 -        0
mtMAM+R5         -11183.228   22652.456 -        0   22756.719 -        0   23265.885 -        0
LG               -11389.697   23049.394 -        0   23140.511 -        0   23628.505 -        0

AIC, w-AIC   : Akaike information criterion scores and weights.
AICc, w-AICc : Corrected AIC scores and weights.
BIC, w-BIC   : Bayesian information criterion scores and weights.

Plus signs denote the 95% confidence sets.
Minus signs denote significant exclusion.

SUBSTITUTION PROCESS
--------------------

Model of substitution: JTT+R4

State frequencies: (model)

Model of rate heterogeneity: FreeRate with 4 categories
Site proportion and rates:  (0.4308,0.0638) (0.2987,0.4723) (0.1576,1.5712) (0.1129,5.1708)

 Category  Relative_rate  Proportion
  1         0.0638         0.4308
  2         0.4723         0.2987
  3         1.5712         0.1576
  4         5.1708         0.1129

MAXIMUM LIKELIHOOD TREE
-----------------------

Log-likelihood of the tree: -10384.6834 (s.e. 483.9929)
Unconstrained log-likelihood (without tree): -3107.3721
Number of free parameters (#branches + #model parameters): 141
Akaike information criterion (AIC) score: 21051.3669
Corrected Akaike information criterion (AICc) score: 21152.2334
Bayesian information criterion (BIC) score: 21656.2168

Total tree length (sum of branch lengths): 8.1118
Sum of internal branch lengths: 5.1568 (63.5714% of tree length)

WARNING: 6 near-zero internal branches (<0.0019) should be treated with caution
         Such branches are denoted by '**' in the figure below

NOTE: Tree is UNROOTED although outgroup taxon '29535_AP671_00891' is drawn at root
Numbers in parentheses are  ultrafast bootstrap support (%)

+--29535_AP671_00891
|
|     +**29537_AP862_01035
|  +--| (89)
|  |  |              +--assem_Mcere_02618
|  |  |           +**| (33)
|  |  |           |  +--assem_Nsp16475_01670
|  |  |        +**| (33)
|  |  |        |  +**Neisseria_mucosa_01963
|  |  |     +--| (32)
|  |  |     |  |     +**Neisseria_flavescens_01546
|  |  |     |  |  +--| (100)
|  |  |     |  |  |  +**Neisseria_subflava_00100
|  |  |     |  +--| (100)
|  |  |     |     +**Neisseria_subflava2_01433
|  |  |  +--| (53)
|  |  |  |  +**Nmacacae_DSMZ19175_00415
|  |  +--| (89)
|  |     +--Neisseria_sicca_02426
+--| (81)
|  |                                      +--Alysiella_filiformis_01437
|  |                                   +--| (80)
|  |                                   |  |  +--assem_Acras_02954
|  |                                   |  +--| (100)
|  |                                   |     +--Smuelleri_ATCC29453_00231
|  |                              +----| (100)
|  |                              |    |  +--assem_Ckhun_01104
|  |                              |    +--| (100)
|  |                              |       +**Conchiformibius_steedae_01863
|  |                          +---| (99)
|  |                          |   |           +--assem_Kking_00740
|  |                          |   |      +----| (100)
|  |                          |   |      |    +------Kingella_denitrificans_01501
|  |                          |   +------| (100)
|  |                          |          |     +--Kingella_bonacorsii_00451
|  |                          |          |  +--| (100)
|  |                          |          |  |  +**Kingella_oralis_01189
|  |                          |          +--| (86)
|  |                          |             +--Kingella_negevensis_01350
|  |                       +--| (57)
|  |                       |  |             +--Eikenella_corrodens_00468
|  |                       |  |          +--| (100)
|  |                       |  |          |  +--Eikenella_halliae_00115
|  |                       |  |       +--| (96)
|  |                       |  |       |  +--Eikenella_exigua_00305
|  |                       |  |    +--| (100)
|  |                       |  |    |  +--Eikenella_longinqua_00494
|  |                       |  +----| (100)
|  |                       |       +--Neisseria_shayeganii_02020
|  |                    +--| (94)
|  |                    |  |     +--assem_Salvi_01520
|  |                    |  |  +--| (97)
|  |                    |  |  |  +------------Sacetivorans_DSM19021_00529
|  |                    |  +--| (54)
|  |                    |     |                                              +--Crenobacter_cavernae_00882
|  |                    |     |                                           +--| (97)
|  |                    |     |                                           |  +--Crenobacter_luteus_00362
|  |                    |     |  +----------------------------------------| (100)
|  |                    |     |  |                                        |  +**Crenobacter_intestini_01410
|  |                    |     |  |                                        +--| (100)
|  |                    |     |  |                                           +**Crenobacter_sedimenti_00872
|  |                    |     +--| (70)
|  |                    |        |  +--Vitreoscilla_massiliensis_01968
|  |                    |        +--| (98)
|  |                    |           +--Vstercoraria_DSM513_00110
|  |                 +--| (65)
|  |                 |  |        +--Neisseria_canis_00395
|  |                 |  |     +**| (53)
|  |                 |  |     |  +--Nsp_83E034_01233
|  |                 |  +-----| (100)
|  |                 |        +**Neisseria_wadsworthii_01024
|  |              +--| (59)
|  |              |  |        +--Narctica_DSMZ103136_01950
|  |              |  |     +**| (20)
|  |              |  |     |  +--Utestudinis_DSMZ26510_00299
|  |              |  |  +--| (38)
|  |              |  |  |  +--Usuis_02324
|  |              |  +--| (38)
|  |              |     |        +**Ndumasiana_DSMZ104677_02287
|  |              |     |     +--| (98)
|  |              |     |     |  +**Neisseria_zoodegmatis_00381
|  |              |     |  +--| (92)
|  |              |     |  |  +--Nsp_DentCa1247_02551
|  |              |     +--| (60)
|  |              |        |     +--Neisseria_animaloris_01306
|  |              |        |  +--| (58)
|  |              |        |  |  +--Neisseria_zalophi_00119
|  |              |        +--| (25)
|  |              |           |  +**Neisseria_dentiae_02167
|  |              |           +--| (100)
|  |              |              +--Nmusiculi_02391
|  |           +--| (100)
|  |           |  |              +----------assem_Npotu_00355
|  |           |  |           +--| (100)
|  |           |  |           |  +**Neisseria_bacilliformis_00498
|  |           |  |        +--| (100)
|  |           |  |        |  +--Nsp_KEM232_01922
|  |           |  |  +-----| (100)
|  |           |  |  |     +--Nelongata_ATCC29315_00537
|  |           |  +--| (67)
|  |           |     +--Neisseria_weaveri_00952
|  |        +--| (95)
|  |        |  +--Nsp_oraltaxon014_01829
|  |     +**| (80)
|  |     |  +--Neisseria_chenwenguii_01472
|  |  +--| (88)
|  |  |  |  +--Ndenitrificans_DSMZ17675_01974
|  |  |  +--| (100)
|  |  |     +--Neisseria_animalis_00683
|  +--| (89)
|     |              +--Ndenitrificans_CCUG17229_01945
|     |           +--| (100)
|     |           |  +**Neisseria_brasiliensis_00727
|     |        +--| (99)
|     |        |  +**Nsp_ZJ785_00309
|     |     +--| (76)
|     |     |  +--Nmucosa_heidelbergensis_02069
|     |  +**| (73)
|     |  |  +--Nsp_10022_02734
|     +--| (99)
|        +--Niguanae_02456
|
|  +--463_00590
+--| (89)
   |                 +**assem_Nuirg_01787
   |            +----| (100)
   |            |    |     +--gonorrhoeae_clean_01598
   |            |    |  +--| (98)
   |            |    |  |  +--Neisseria_polysacchareae_00632
   |            |    +--| (98)
   |            |       +--Nmeningitidis_8013_00435
   |         +--| (100)
   |         |  |     +--Neisseria_lactamica_01143
   |         |  +-----| (100)
   |         |        +**Nlactamica_NS19_01728
   +---------| (100)
             +--Neisseria_cinerea_01248

Tree in newick format:

(29535_AP671_00891:0.0036566412,((29537_AP862_01035:0.0000026972,(((((assem_Mcere_02618:0.0108733426,assem_Nsp16475_01670:0.0103185743)33:0.0000026106,Neisseria_mucosa_01963:0.0000022370)33:0.0000021285,((Neisseria_flavescens_01546:0.0000010501,Neisseria_subflava_00100:0.0000010501)100:0.0935697528,Neisseria_subflava2_01433:0.0000028241)100:0.0757270456)32:0.0034170424,Nmacacae_DSMZ19175_00415:0.0000027944)53:0.0070637533,Neisseria_sicca_02426:0.0032574242)89:0.0143808775)89:0.0188312339,((((((((((((Alysiella_filiformis_01437:0.0394770171,(assem_Acras_02954:0.0324715821,Smuelleri_ATCC29453_00231:0.0549567982)100:0.0844556910)80:0.0282761822,(assem_Ckhun_01104:0.0615259272,Conchiformibius_steedae_01863:0.0000022162)100:0.0917276094)100:0.1821465287,((assem_Kking_00740:0.0506257686,Kingella_denitrificans_01501:0.2385197980)100:0.1571339897,((Kingella_bonacorsii_00451:0.0049047094,Kingella_oralis_01189:0.0000021490)100:0.0990403462,Kingella_negevensis_01350:0.0893749700)86:0.0345762336)100:0.2248554377)99:0.1391406591,((((Eikenella_corrodens_00468:0.0034772809,Eikenella_halliae_00115:0.0104884748)100:0.0041979779,Eikenella_exigua_00305:0.0131225400)96:0.0437263342,Eikenella_longinqua_00494:0.0196941743)100:0.1098559478,Neisseria_shayeganii_02020:0.0893217935)100:0.1524529787)57:0.0664438181,((assem_Salvi_01520:0.1084972583,Sacetivorans_DSM19021_00529:0.4261506229)97:0.0762310924,(((Crenobacter_cavernae_00882:0.0718464305,Crenobacter_luteus_00362:0.0293587148)97:0.0724521052,(Crenobacter_intestini_01410:0.0000010501,Crenobacter_sedimenti_00872:0.0000010501)100:0.0924464799)100:1.2654280770,(Vitreoscilla_massiliensis_01968:0.0351679344,Vstercoraria_DSM513_00110:0.0466232045)98:0.0923620536)70:0.1172465432)54:0.0234787968)94:0.0570285729,((Neisseria_canis_00395:0.0146370685,Nsp_83E034_01233:0.0035186084)53:0.0000029799,Neisseria_wadsworthii_01024:0.0000021122)100:0.2053773295)65:0.0363377460,(((Narctica_DSMZ103136_01950:0.0220620990,Utestudinis_DSMZ26510_00299:0.0175227858)20:0.0001206198,Usuis_02324:0.0153801986)38:0.0184429662,(((Ndumasiana_DSMZ104677_02287:0.0000010501,Neisseria_zoodegmatis_00381:0.0000010501)98:0.0076349619,Nsp_DentCa1247_02551:0.0108801898)92:0.0146406600,((Neisseria_animaloris_01306:0.0105432092,Neisseria_zalophi_00119:0.0114227252)58:0.0039595099,(Neisseria_dentiae_02167:0.0000023768,Nmusiculi_02391:0.0108483665)100:0.0539946722)25:0.0131254433)60:0.0135975736)38:0.0130109392)59:0.0218575616,((((assem_Npotu_00355:0.3654894851,Neisseria_bacilliformis_00498:0.0000021557)100:0.1082592550,Nsp_KEM232_01922:0.0738992496)100:0.0590105840,Nelongata_ATCC29315_00537:0.0939869019)100:0.1858019258,Neisseria_weaveri_00952:0.1000288842)67:0.0419892474)100:0.0938818858,Nsp_oraltaxon014_01829:0.0219011081)95:0.0172487870,Neisseria_chenwenguii_01472:0.0228616649)80:0.0003022083,(Ndenitrificans_DSMZ17675_01974:0.1094985652,Neisseria_animalis_00683:0.0919288374)100:0.0721425935)88:0.0120819830,(((((Ndenitrificans_CCUG17229_01945:0.0069756141,Neisseria_brasiliensis_00727:0.0000024603)100:0.0034782613,Nsp_ZJ785_00309:0.0000023611)99:0.0033168515,Nmucosa_heidelbergensis_02069:0.0432783956)76:0.0036801059,Nsp_10022_02734:0.0070510023)73:0.0006975197,Niguanae_02456:0.0211255541)99:0.0327404835)89:0.0294194543)81:0.0090892912,(463_00590:0.1045197044,(((assem_Nuirg_01787:0.0000029258,((gonorrhoeae_clean_01598:0.0070897778,Neisseria_polysacchareae_00632:0.0092565351)98:0.0056702826,Nmeningitidis_8013_00435:0.0148796284)98:0.0037265302)100:0.1593691207,(Neisseria_lactamica_01143:0.0108318620,Nlactamica_NS19_01728:0.0000024037)100:0.2089377891)100:0.1087876289,Neisseria_cinerea_01248:0.0861833953)100:0.3310328017)89:0.0299494170);

CONSENSUS TREE
--------------

Consensus tree is constructed from 1000 bootstrap trees
Log-likelihood of consensus tree: -10386.063690
Robinson-Foulds distance between ML tree and consensus tree: 6

Branches with support >0.000000% are kept (extended consensus)
Branch lengths are optimized by maximum likelihood on original alignment
Numbers in parentheses are bootstrap supports (%)

+--29535_AP671_00891
|
|     +--29537_AP862_01035
|  +--| (89)
|  |  |              +--assem_Mcere_02618
|  |  |           +--| (54)
|  |  |           |  +--Neisseria_mucosa_01963
|  |  |        +--| (33)
|  |  |        |  +--assem_Nsp16475_01670
|  |  |     +--| (32)
|  |  |     |  |     +--Neisseria_flavescens_01546
|  |  |     |  |  +--| (100)
|  |  |     |  |  |  +--Neisseria_subflava_00100
|  |  |     |  +--| (100)
|  |  |     |     +--Neisseria_subflava2_01433
|  |  |  +--| (53)
|  |  |  |  +--Nmacacae_DSMZ19175_00415
|  |  +--| (89)
|  |     +--Neisseria_sicca_02426
+--| (81)
|  |                                      +--Alysiella_filiformis_01437
|  |                                   +--| (80)
|  |                                   |  |  +--assem_Acras_02954
|  |                                   |  +--| (100)
|  |                                   |     +--Smuelleri_ATCC29453_00231
|  |                              +----| (100)
|  |                              |    |  +--assem_Ckhun_01104
|  |                              |    +--| (100)
|  |                              |       +--Conchiformibius_steedae_01863
|  |                          +---| (99)
|  |                          |   |           +--assem_Kking_00740
|  |                          |   |      +----| (100)
|  |                          |   |      |    +------Kingella_denitrificans_01501
|  |                          |   +------| (100)
|  |                          |          |     +--Kingella_bonacorsii_00451
|  |                          |          |  +--| (100)
|  |                          |          |  |  +--Kingella_oralis_01189
|  |                          |          +--| (86)
|  |                          |             +--Kingella_negevensis_01350
|  |                       +--| (57)
|  |                       |  |            +--Eikenella_corrodens_00468
|  |                       |  |         +--| (100)
|  |                       |  |         |  +--Eikenella_halliae_00115
|  |                       |  |      +--| (96)
|  |                       |  |      |  +--Eikenella_exigua_00305
|  |                       |  |   +--| (100)
|  |                       |  |   |  +--Eikenella_longinqua_00494
|  |                       |  +---| (100)
|  |                       |      +--Neisseria_shayeganii_02020
|  |                    +--| (94)
|  |                    |  |     +--assem_Salvi_01520
|  |                    |  |  +--| (97)
|  |                    |  |  |  +-------------Sacetivorans_DSM19021_00529
|  |                    |  +--| (54)
|  |                    |     |                                              +--Crenobacter_cavernae_00882
|  |                    |     |                                           +--| (97)
|  |                    |     |                                           |  +--Crenobacter_luteus_00362
|  |                    |     |  +----------------------------------------| (100)
|  |                    |     |  |                                        |  +--Crenobacter_intestini_01410
|  |                    |     |  |                                        +--| (100)
|  |                    |     |  |                                           +--Crenobacter_sedimenti_00872
|  |                    |     +--| (70)
|  |                    |        |  +--Vitreoscilla_massiliensis_01968
|  |                    |        +--| (98)
|  |                    |           +--Vstercoraria_DSM513_00110
|  |                 +--| (65)
|  |                 |  |        +--Neisseria_canis_00395
|  |                 |  |     +--| (53)
|  |                 |  |     |  +--Nsp_83E034_01233
|  |                 |  +-----| (100)
|  |                 |        +--Neisseria_wadsworthii_01024
|  |              +--| (59)
|  |              |  |        +--Narctica_DSMZ103136_01950
|  |              |  |     +--| (28)
|  |              |  |     |  +--Usuis_02324
|  |              |  |  +--| (38)
|  |              |  |  |  +--Utestudinis_DSMZ26510_00299
|  |              |  +--| (38)
|  |              |     |           +--Ndumasiana_DSMZ104677_02287
|  |              |     |        +--| (98)
|  |              |     |        |  +--Neisseria_zoodegmatis_00381
|  |              |     |     +--| (92)
|  |              |     |     |  +--Nsp_DentCa1247_02551
|  |              |     |  +--| (60)
|  |              |     |  |  |  +--Neisseria_animaloris_01306
|  |              |     |  |  +--| (58)
|  |              |     |  |     +--Neisseria_zalophi_00119
|  |              |     +--| (60)
|  |              |        |  +--Neisseria_dentiae_02167
|  |              |        +--| (100)
|  |              |           +--Nmusiculi_02391
|  |           +--| (100)
|  |           |  |              +-----------assem_Npotu_00355
|  |           |  |           +--| (100)
|  |           |  |           |  +--Neisseria_bacilliformis_00498
|  |           |  |        +--| (100)
|  |           |  |        |  +--Nsp_KEM232_01922
|  |           |  |  +-----| (100)
|  |           |  |  |     +--Nelongata_ATCC29315_00537
|  |           |  +--| (67)
|  |           |     +--Neisseria_weaveri_00952
|  |        +--| (95)
|  |        |  +--Nsp_oraltaxon014_01829
|  |     +--| (80)
|  |     |  +--Neisseria_chenwenguii_01472
|  |  +--| (88)
|  |  |  |  +--Ndenitrificans_DSMZ17675_01974
|  |  |  +--| (100)
|  |  |     +--Neisseria_animalis_00683
|  +--| (89)
|     |              +--Ndenitrificans_CCUG17229_01945
|     |           +--| (100)
|     |           |  +--Neisseria_brasiliensis_00727
|     |        +--| (99)
|     |        |  +--Nsp_ZJ785_00309
|     |     +--| (76)
|     |     |  +--Nmucosa_heidelbergensis_02069
|     |  +--| (73)
|     |  |  +--Nsp_10022_02734
|     +--| (99)
|        +--Niguanae_02456
|
|  +--463_00590
+--| (89)
   |                 +--assem_Nuirg_01787
   |            +----| (100)
   |            |    |     +--gonorrhoeae_clean_01598
   |            |    |  +--| (98)
   |            |    |  |  +--Neisseria_polysacchareae_00632
   |            |    +--| (98)
   |            |       +--Nmeningitidis_8013_00435
   |         +--| (100)
   |         |  |     +--Neisseria_lactamica_01143
   |         |  +-----| (100)
   |         |        +--Nlactamica_NS19_01728
   +---------| (100)
             +--Neisseria_cinerea_01248


Consensus tree in newick format: 

(29535_AP671_00891:0.0036578122,((29537_AP862_01035:0.0000028144,(((((assem_Mcere_02618:0.0108902322,Neisseria_mucosa_01963:0.0000028144)54:0.0000028185,assem_Nsp16475_01670:0.0103341025)33:0.0000020565,((Neisseria_flavescens_01546:0.0000028144,Neisseria_subflava_00100:0.0000028144)100:0.0937288769,Neisseria_subflava2_01433:0.0000028144)100:0.0758470258)32:0.0034222116,Nmacacae_DSMZ19175_00415:0.0000028185)53:0.0070744649,Neisseria_sicca_02426:0.0032621946)89:0.0144020713)89:0.0188732678,((((((((((((Alysiella_filiformis_01437:0.0397858594,(assem_Acras_02954:0.0325735276,Smuelleri_ATCC29453_00231:0.0549109458)100:0.0842583168)80:0.0282697198,(assem_Ckhun_01104:0.0615313098,Conchiformibius_steedae_01863:0.0000028407)100:0.0915166340)100:0.1816973188,((assem_Kking_00740:0.0506778215,Kingella_denitrificans_01501:0.2384068244)100:0.1570773982,((Kingella_bonacorsii_00451:0.0049081496,Kingella_oralis_01189:0.0000028144)100:0.0991382045,Kingella_negevensis_01350:0.0894424639)86:0.0345335612)100:0.2252651952)99:0.1401510121,((((Eikenella_corrodens_00468:0.0034794288,Eikenella_halliae_00115:0.0104945435)100:0.0042004975,Eikenella_exigua_00305:0.0131339615)96:0.0438273926,Eikenella_longinqua_00494:0.0196801712)100:0.1091602693,Neisseria_shayeganii_02020:0.0902594810)100:0.1506236724)57:0.0621285207,((assem_Salvi_01520:0.1071167359,Sacetivorans_DSM19021_00529:0.4297912638)97:0.0819037067,(((Crenobacter_cavernae_00882:0.0720628967,Crenobacter_luteus_00362:0.0293493715)97:0.0727701712,(Crenobacter_intestini_01410:0.0000028144,Crenobacter_sedimenti_00872:0.0000028144)100:0.0925629614)100:1.2616571281,(Vitreoscilla_massiliensis_01968:0.0297656698,Vstercoraria_DSM513_00110:0.0522192183)98:0.0915268026)70:0.1172222655)54:0.0253942016)94:0.0571555382,((Neisseria_canis_00395:0.0146560928,Nsp_83E034_01233:0.0035230533)53:0.0000028144,Neisseria_wadsworthii_01024:0.0000028144)100:0.2092952559)65:0.0369170809,(((Narctica_DSMZ103136_01950:0.0221595424,Usuis_02324:0.0154518206)28:0.0000028185,Utestudinis_DSMZ26510_00299:0.0176237277)38:0.0163374063,((((Ndumasiana_DSMZ104677_02287:0.0000028144,Neisseria_zoodegmatis_00381:0.0000028144)98:0.0095763469,Nsp_DentCa1247_02551:0.0089590162)92:0.0176765460,(Neisseria_animaloris_01306:0.0110108273,Neisseria_zalophi_00119:0.0110992597)58:0.0080313460)60:0.0131821520,(Neisseria_dentiae_02167:0.0000028144,Nmusiculi_02391:0.0108611979)100:0.0494789095)60:0.0136181507)38:0.0135658876)59:0.0197211307,((((assem_Npotu_00355:0.3654437106,Neisseria_bacilliformis_00498:0.0000026450)100:0.1096963505,Nsp_KEM232_01922:0.0725123357)100:0.0577904981,Nelongata_ATCC29315_00537:0.0968065760)100:0.1902809418,Neisseria_weaveri_00952:0.0929802813)67:0.0420992135)100:0.0952638652,Nsp_oraltaxon014_01829:0.0217675459)95:0.0174099243,Neisseria_chenwenguii_01472:0.0229457037)80:0.0001988925,(Ndenitrificans_DSMZ17675_01974:0.1096913281,Neisseria_animalis_00683:0.0920758765)100:0.0724043284)88:0.0121105944,(((((Ndenitrificans_CCUG17229_01945:0.0069858343,Neisseria_brasiliensis_00727:0.0000028144)100:0.0034833492,Nsp_ZJ785_00309:0.0000028144)99:0.0033203443,Nmucosa_heidelbergensis_02069:0.0433473047)76:0.0036859192,Nsp_10022_02734:0.0070612925)73:0.0006898398,Niguanae_02456:0.0211652038)99:0.0328948926)89:0.0294251293)81:0.0091047971,(463_00590:0.1046497875,(((assem_Nuirg_01787:0.0000028144,((gonorrhoeae_clean_01598:0.0071059001,Neisseria_polysacchareae_00632:0.0092767395)98:0.0056860917,Nmeningitidis_8013_00435:0.0149131268)98:0.0037348884)100:0.1597267990,(Neisseria_lactamica_01143:0.0108551712,Nlactamica_NS19_01728:0.0000021125)100:0.2094339724)100:0.1090650039,Neisseria_cinerea_01248:0.0863679467)100:0.3317940205)89:0.0300833200);

TIME STAMP
----------

Date and time: Sun Apr 10 12:09:30 2022
Total CPU time used: 1196.122865 seconds (0h:19m:56s)
Total wall-clock time used: 101.8329251 seconds (0h:1m:41s)
