# Supplementary material for: Evolution of longitudinal division in multicellular bacteria of the Neisseriaceae family
Source: Nat Commun. 2022 Aug 22;13:4853. doi: 10.1038/s41467-022-32260-w (PMC9395523; doi:10.1038/s41467-022-32260-w)
Supplement: Supplementary file 17 — Supplementary Data 6 [file 41467_2022_32260_MOESM17_ESM.zip › Supplementary Data 6/MreB_75G.aln.treefile]

(29535_AP671_01998:0.0100060633,((29537_AP862_01977:0.0147311625,((assem_Mcere_01201:0.0086092292,(Neisseria_sicca_00865:0.0028499492,Nmacacae_DSMZ19175_01447:0.0000010396)81:0.0000010396)99:0.0108532897,(assem_Nsp16475_00702:0.0000010396,Neisseria_mucosa_00790:0.0085898452)100:0.0183407747)100:0.0270588213)87:0.0025496719,(((((((((((((Alysiella_filiformis_01483:0.0787498720,((assem_Acras_01521:0.0346992381,Smuelleri_ATCC29453_01203:0.0360873245)95:0.0313859910,(assem_Ckhun_00029:0.2978166055,Conchiformibius_steedae_01650:0.0142107915)100:0.0978735280)93:0.0298337311)100:0.0646197855,((assem_Kking_01651:0.0617040175,Kingella_denitrificans_00907:0.0455414763)100:0.0238816349,((Kingella_bonacorsii_00024:0.0000010396,Kingella_oralis_00708:0.0000010396)100:0.0536519375,Kingella_negevensis_01220:0.0193749155)99:0.0190494388)100:0.0522965902)99:0.0393572948,(((Eikenella_corrodens_01577:0.0113911511,Eikenella_exigua_01354:0.0026580135)100:0.0045710645,(Eikenella_halliae_01047:0.0224609728,Eikenella_longinqua_00232:0.0229353712)99:0.0100151376)100:0.0392982176,Neisseria_shayeganii_01514:0.0283844109)100:0.0663517731)29:0.0138287106,((assem_Npotu_01202:0.0054356234,Neisseria_bacilliformis_01282:0.0028487542)100:0.0197529049,(Nelongata_ATCC29315_01164:0.0405655046,Nsp_KEM232_01577:0.0000010396)99:0.0069273058)100:0.0909323528)26:0.0117016132,(((Crenobacter_cavernae_00899:0.0118875719,Crenobacter_luteus_00345:0.0143910267)88:0.0131699653,(Crenobacter_intestini_01393:0.0000010396,Crenobacter_sedimenti_00855:0.0000010396)100:0.0200369198)100:0.1879234838,(Vitreoscilla_massiliensis_03272:0.0030576564,Vstercoraria_DSM513_01718:0.0082705605)100:0.1131927250)39:0.0207576754)71:0.0072673696,(((Narctica_DSMZ103136_01346:0.0110705182,Neisseria_weaveri_00060:0.0040546973)80:0.0070267708,(Usuis_01867:0.0198890466,Utestudinis_DSMZ26510_02128:0.0029691316)33:0.0032980666)70:0.0101802793,(((((Ndumasiana_DSMZ104677_01067:0.0000000000,Nsp_DentCa1247_01510:0.0000000000):0.0000010396,Neisseria_zoodegmatis_01586:0.0000010396)100:0.0027031158,Neisseria_zalophi_01635:0.0111168055)99:0.0056611406,(Neisseria_dentiae_01061:0.0000010396,Nmusiculi_01185:0.0027552566)99:0.0055713078)96:0.0134153162,Neisseria_animaloris_00413:0.0038257388)54:0.0060924347)94:0.0246262785)76:0.0152851096,assem_Salvi_02093:0.0653057071)84:0.0263432313,Sacetivorans_DSM19021_00830:0.1026462221)99:0.1197402708,(Neisseria_canis_01539:0.0118110510,(Neisseria_wadsworthii_02194:0.0087860141,Nsp_83E034_01895:0.0086944318)100:0.0121649145)100:0.5325853033)100:0.2813202274,Nsp_oraltaxon014_00353:0.1066674115)90:0.0593937521,(((((Ndenitrificans_CCUG17229_01315:0.0000010396,Neisseria_brasiliensis_02112:0.0000010396)100:0.0144198562,Nsp_10022_01090:0.0173326054)95:0.0044394731,Nsp_ZJ785_01409:0.0132683469)94:0.0137521756,Niguanae_02189:0.0264503988)88:0.0059206172,Nmucosa_heidelbergensis_01395:0.0451082138)99:0.0489659451)80:0.0212386759,(Neisseria_animalis_01473:0.1161931195,Neisseria_chenwenguii_02245:0.1345125839)72:0.0126122517)100:0.0805979289,((Neisseria_flavescens_01079:0.0069767242,Neisseria_subflava2_01106:0.0086098162)83:0.0019021112,Neisseria_subflava_01172:0.0027951796)100:0.0526114739)95:0.0091620249)99:0.0060788258,463_00247:0.0103460397);
