# Supplementary material for: Evolution of longitudinal division in multicellular bacteria of the Neisseriaceae family
Source: Nat Commun. 2022 Aug 22;13:4853. doi: 10.1038/s41467-022-32260-w (PMC9395523; doi:10.1038/s41467-022-32260-w)
Supplement: Supplementary file 17 — Supplementary Data 6 [file 41467_2022_32260_MOESM17_ESM.zip › Supplementary Data 6/AmiC2_alignment.faa.iqtree]

IQ-TREE 2.0.3 built Dec 20 2020

Input file name: AmiC2_alignment.faa
Type of analysis: ModelFinder + tree reconstruction + ultrafast bootstrap (1000 replicates)
Random seed number: 73478

REFERENCES
----------

To cite IQ-TREE please use:

Bui Quang Minh, Heiko A. Schmidt, Olga Chernomor, Dominik Schrempf,
Michael D. Woodhams, Arndt von Haeseler, and Robert Lanfear (2020)
IQ-TREE 2: New models and efficient methods for phylogenetic inference
in the genomic era. Mol. Biol. Evol., in press.
https://doi.org/10.1093/molbev/msaa015

To cite ModelFinder please use: 

Subha Kalyaanamoorthy, Bui Quang Minh, Thomas KF Wong, Arndt von Haeseler,
and Lars S Jermiin (2017) ModelFinder: Fast model selection for
accurate phylogenetic estimates. Nature Methods, 14:587–589.
https://doi.org/10.1038/nmeth.4285

Since you used ultrafast bootstrap (UFBoot) please also cite: 

Diep Thi Hoang, Olga Chernomor, Arndt von Haeseler, Bui Quang Minh,
and Le Sy Vinh (2018) UFBoot2: Improving the ultrafast bootstrap
approximation. Mol. Biol. Evol., 35:518–522.
https://doi.org/10.1093/molbev/msx281

SEQUENCE ALIGNMENT
------------------

Input data: 500 sequences with 4597 amino-acid sites
Number of constant sites: 1691 (= 36.7849% of all sites)
Number of invariant (constant or ambiguous constant) sites: 1691 (= 36.7849% of all sites)
Number of parsimony informative sites: 1775
Number of distinct site patterns: 3509

ModelFinder
-----------

Best-fit model according to BIC: LG+R10

List of models sorted by BIC scores: 

Model                  LogL         AIC      w-AIC        AICc     w-AICc         BIC      w-BIC
LG+R10          -322798.905  647627.811 +    0.999  648203.762 +    0.995  654157.467 +    0.527
LG+R9           -322807.448  647640.896 -  0.00144  648214.260 -  0.00522  654157.686 +    0.473
LG+R8           -322838.033  647698.065 - 5.54e-16  648268.850 - 7.31e-15  654201.989 - 1.13e-10
LG+R7           -322922.858  647863.717 - 5.93e-52  648431.930 - 2.83e-50  654354.774 - 7.54e-44
WAG+R10         -322941.985  647913.970 - 7.26e-63  648489.921 - 7.23e-63  654443.626 - 3.83e-63
WAG+R9          -322961.452  647948.904 - 1.88e-70  648522.268 - 6.84e-70  654465.694 - 6.19e-68
LG+R6           -323026.276  648066.552 - 5.34e-96  648632.201 - 9.19e-94  654544.744 - 4.23e-85
LG+R5           -323225.940  648461.880 - 7.65e-182  649024.971 - 4.72e-179  654927.205 - 3.76e-168
VT+R10          -323237.062  648504.125 - 5.13e-191  649080.076 - 5.11e-191  655033.782 - 2.71e-191
VT+R9           -323270.993  648567.987 - 6.96e-205  649141.351 - 2.53e-204  655084.777 - 2.29e-202
LG+R4           -323693.480  649392.959 -        0  649953.500 -        0  655845.418 -        0
WAG+F+R10       -323694.416  649456.833 -        0  650057.726 -        0  656108.720 -        0
WAG+F+R9        -323713.870  649491.741 -        0  650089.976 -        0  656130.761 -        0
LG+I+G4         -323887.580  649773.159 -        0  650328.622 -        0  656199.885 -        0
cpREV+R10       -324061.970  650153.939 -        0  650729.890 -        0  656683.596 -        0
cpREV+R9        -324074.044  650174.087 -        0  650747.451 -        0  656690.877 -        0
LG+F+R10        -324032.744  650133.489 -        0  650734.381 -        0  656785.375 -        0
LG+F+R9         -324049.448  650162.896 -        0  650761.132 -        0  656801.917 -        0
LG+G4           -324298.451  650592.902 -        0  651147.100 -        0  657013.195 -        0
LG+R3           -324596.198  651194.397 -        0  651752.395 -        0  657633.989 -        0
JTTDCMut+R10    -324543.578  651117.157 -        0  651693.107 -        0  657646.813 -        0
JTTDCMut+R9     -324557.264  651140.528 -        0  651713.892 -        0  657657.318 -        0
cpREV+F+R10     -324470.075  651008.149 -        0  651609.042 -        0  657660.036 -        0
cpREV+F+R9      -324489.187  651042.374 -        0  651640.610 -        0  657681.395 -        0
JTT+R10         -324568.904  651167.808 -        0  651743.759 -        0  657697.465 -        0
JTT+R9          -324582.885  651191.769 -        0  651765.134 -        0  657708.560 -        0
VT+F+R10        -324627.184  651322.368 -        0  651923.261 -        0  657974.254 -        0
VT+F+R9         -324640.485  651344.970 -        0  651943.206 -        0  657983.990 -        0
rtREV+R9        -325461.354  652948.707 -        0  653522.071 -        0  659465.497 -        0
rtREV+R10       -325453.850  652937.699 -        0  653513.650 -        0  659467.356 -        0
JTTDCMut+F+R10  -325374.039  652816.078 -        0  653416.970 -        0  659467.964 -        0
JTTDCMut+F+R9   -325388.236  652840.473 -        0  653438.708 -        0  659479.493 -        0
JTT+F+R10       -325439.043  652946.086 -        0  653546.979 -        0  659597.973 -        0
JTT+F+R9        -325447.864  652959.728 -        0  653557.963 -        0  659598.748 -        0
rtREV+F+R10     -325484.974  653037.948 -        0  653638.841 -        0  659689.835 -        0
rtREV+F+R9      -325498.376  653060.751 -        0  653658.987 -        0  659699.772 -        0
DCMut+F+R9      -325610.529  653285.058 -        0  653883.294 -        0  659924.078 -        0
Dayhoff+F+R9    -325611.548  653287.096 -        0  653885.331 -        0  659926.116 -        0
DCMut+F+R10     -325605.284  653278.567 -        0  653879.460 -        0  659930.454 -        0
Dayhoff+F+R10   -325606.204  653280.409 -        0  653881.302 -        0  659932.295 -        0
Blosum62+F+R10  -325675.347  653418.695 -        0  654019.588 -        0  660070.582 -        0
Blosum62+F+R9   -325700.535  653465.069 -        0  654063.305 -        0  660104.090 -        0
Blosum62+R10    -325935.890  653901.780 -        0  654477.731 -        0  660431.437 -        0
Blosum62+R9     -325970.706  653967.412 -        0  654540.776 -        0  660484.202 -        0
PMB+F+R10       -325906.936  653881.872 -        0  654482.765 -        0  660533.759 -        0
PMB+F+R9        -325926.628  653917.257 -        0  654515.492 -        0  660556.277 -        0
PMB+R10         -326066.345  654162.691 -        0  654738.642 -        0  660692.347 -        0
PMB+R9          -326100.592  654227.184 -        0  654800.549 -        0  660743.975 -        0
LG+R2           -326541.379  655080.758 -        0  655636.221 -        0  661507.484 -        0
Dayhoff+R10     -326550.531  655131.063 -        0  655707.013 -        0  661660.719 -        0
DCMut+R10       -326553.147  655136.294 -        0  655712.244 -        0  661665.950 -        0
Dayhoff+R9      -326565.558  655157.116 -        0  655730.480 -        0  661673.906 -        0
DCMut+R9        -326567.896  655161.791 -        0  655735.156 -        0  661678.582 -        0
FLU+R10         -327442.750  656915.500 -        0  657491.451 -        0  663445.156 -        0
FLU+R9          -327461.495  656948.990 -        0  657522.354 -        0  663465.780 -        0
FLU+F+R10       -327456.407  656980.814 -        0  657581.706 -        0  663632.700 -        0
FLU+F+R9        -327470.812  657005.623 -        0  657603.859 -        0  663644.643 -        0
mtInv+F+R10     -327596.574  657261.148 -        0  657862.041 -        0  663913.035 -        0
mtInv+F+R9      -327621.240  657306.479 -        0  657904.715 -        0  663945.499 -        0
mtZOA+F+R10     -329571.556  661211.113 -        0  661812.006 -        0  667862.999 -        0
mtZOA+F+R9      -329613.368  661290.736 -        0  661888.972 -        0  667929.756 -        0
mtMet+F+R9      -329725.224  661514.449 -        0  662112.684 -        0  668153.469 -        0
mtMet+F+R10     -329716.910  661501.819 -        0  662102.712 -        0  668153.706 -        0
mtREV+F+R10     -329887.101  661842.202 -        0  662443.095 -        0  668494.089 -        0
mtREV+F+R9      -329905.007  661874.015 -        0  662472.250 -        0  668513.035 -        0
HIVb+F+R9       -330795.323  663654.647 -        0  664252.883 -        0  670293.667 -        0
HIVb+F+R10      -330789.127  663646.253 -        0  664247.146 -        0  670298.140 -        0
HIVb+R10        -330999.441  664028.881 -        0  664604.832 -        0  670558.538 -        0
HIVb+R9         -331019.196  664064.391 -        0  664637.755 -        0  670581.181 -        0
LG+I            -332760.365  667516.729 -        0  668070.927 -        0  673937.022 -        0
mtVer+F+R9      -333000.137  668064.274 -        0  668662.510 -        0  674703.294 -        0
mtVer+F+R10     -332994.345  668056.690 -        0  668657.583 -        0  674708.577 -        0
mtART+F+R10     -333503.278  669074.556 -        0  669675.449 -        0  675726.443 -        0
mtART+F+R9      -333527.053  669118.105 -        0  669716.341 -        0  675757.126 -        0
LG              -334288.918  670571.835 -        0  671124.770 -        0  676985.695 -        0
mtMAM+F+R10     -336036.336  674140.672 -        0  674741.565 -        0  680792.559 -        0
mtMAM+F+R9      -336072.118  674208.235 -        0  674806.471 -        0  680847.256 -        0
HIVw+F+R10      -336835.792  675739.583 -        0  676340.476 -        0  682391.470 -        0
HIVw+F+R9       -336847.162  675758.324 -        0  676356.559 -        0  682397.344 -        0
mtZOA+R10       -338288.021  678606.043 -        0  679181.994 -        0  685135.699 -        0
mtZOA+R9        -338320.962  678667.924 -        0  679241.289 -        0  685184.715 -        0
HIVw+R10        -340303.820  682637.640 -        0  683213.591 -        0  689167.297 -        0
HIVw+R9         -340312.817  682651.633 -        0  683224.998 -        0  689168.424 -        0
mtMet+R10       -341205.629  684441.258 -        0  685017.209 -        0  690970.914 -        0
mtMet+R9        -341232.057  684490.114 -        0  685063.478 -        0  691006.904 -        0
mtREV+R10       -341408.433  684846.867 -        0  685422.817 -        0  691376.523 -        0
mtREV+R9        -341426.611  684879.221 -        0  685452.586 -        0  691396.012 -        0
mtInv+R10       -342854.471  687738.942 -        0  688314.893 -        0  694268.599 -        0
mtInv+R9        -342871.283  687768.566 -        0  688341.930 -        0  694285.356 -        0
mtVer+R10       -343023.127  688076.254 -        0  688652.205 -        0  694605.910 -        0
mtVer+R9        -343045.179  688116.358 -        0  688689.722 -        0  694633.148 -        0
mtART+R10       -345902.601  693835.203 -        0  694411.154 -        0  700364.860 -        0
mtART+R9        -345943.977  693913.955 -        0  694487.319 -        0  700430.745 -        0
mtMAM+R10       -348540.808  699111.616 -        0  699687.567 -        0  705641.273 -        0
mtMAM+R9        -348568.937  699163.874 -        0  699737.238 -        0  705680.664 -        0

AIC, w-AIC   : Akaike information criterion scores and weights.
AICc, w-AICc : Corrected AIC scores and weights.
BIC, w-BIC   : Bayesian information criterion scores and weights.

Plus signs denote the 95% confidence sets.
Minus signs denote significant exclusion.

SUBSTITUTION PROCESS
--------------------

Model of substitution: LG+R10

State frequencies: (model)

Model of rate heterogeneity: FreeRate with 10 categories
Site proportion and rates:  (0.0169,0.0170) (0.0152,0.1002) (0.0259,0.1931) (0.0376,0.2835) (0.0546,0.3966) (0.1195,0.5477) (0.1608,0.7048) (0.2316,0.9411) (0.1935,1.3511) (0.1443,2.0973)

 Category  Relative_rate  Proportion
  1         0.0170         0.0169
  2         0.1002         0.0152
  3         0.1931         0.0259
  4         0.2835         0.0376
  5         0.3966         0.0546
  6         0.5477         0.1195
  7         0.7048         0.1608
  8         0.9411         0.2316
  9         1.3511         0.1935
  10         2.0973         0.1443

MAXIMUM LIKELIHOOD TREE
-----------------------

Log-likelihood of the tree: -322235.9022 (s.e. 10023.6897)
Unconstrained log-likelihood (without tree): -36332.1030
Number of free parameters (#branches + #model parameters): 1015
Akaike information criterion (AIC) score: 646501.8044
Corrected Akaike information criterion (AICc) score: 647077.7552
Bayesian information criterion (BIC) score: 653031.4609

Total tree length (sum of branch lengths): 398.1487
Sum of internal branch lengths: 144.6740 (36.3367% of tree length)

WARNING: 1 near-zero internal branches (<0.0002) should be treated with caution
         Such branches are denoted by '**' in the figure below

NOTE: Tree is UNROOTED although outgroup taxon 'WP_012960556.1_SH3_domain-containing_protein__Bacillus_pseudofirmus_' is drawn at root
Numbers in parentheses are  ultrafast bootstrap support (%)

+--------WP_012960556.1_SH3_domain-containing_protein__Bacillus_pseudofirmus_
|
|                                                    +--WP_010230781.1_N-acetylmuramoyl-L-alanine_amidase__Chlamydia_muridarum_
|                                                 +--| (100)
|                                                 |  |  +--WP_009871615.1_N-acetylmuramoyl-L-alanine_amidase__Chlamydia_trachomatis_
|                                                 |  +--| (100)
|                                                 |     +--WP_080123657.1_N-acetylmuramoyl-L-alanine_amidase__Chlamydia_suis_
|                                      +----------| (100)
|                                      |          |               +--WP_041462205.1_N-acetylmuramoyl-L-alanine_amidase__Chlamydia_caviae_
|                                      |          |            +--| (91)
|                                      |          |            |  |  +**WP_006343050.1_N-acetylmuramoyl-L-alanine_amidase__Chlamydia_psittaci_
|                                      |          |            |  +--| (100)
|                                      |          |            |     |  +--WP_011097019.1_N-acetylmuramoyl-L-alanine_amidase__Chlamydia_abortus_
|                                      |          |            |     +--| (100)
|                                      |          |            |        +--WP_131744238.1_N-acetylmuramoyl-L-alanine_amidase__Chlamydia_buteonis_
|                                      |          |         +--| (97)
|                                      |          |         |  +--WP_011458182.1_N-acetylmuramoyl-L-alanine_amidase__Chlamydia_felis_
|                                      |          |      +--| (95)
|                                      |          |      |  +--WP_021828224.1_N-acetylmuramoyl-L-alanine_amidase__Chlamydia_gallinacea_
|                                      |          |   +--| (100)
|                                      |          |   |  +----WP_021756549.1_N-acetylmuramoyl-L-alanine_amidase__Chlamydia_pecorum_
|                                      |          +---| (100)
|                                      |              +--WP_020370288.1_N-acetylmuramoyl-L-alanine_amidase__Chlamydia_ibidis_
|                                +-----| (100)
|                                |     |      +--------WP_013181456.1_N-acetylmuramoyl-L-alanine_amidase__Waddlia_chondrophila_
|                                |     +------| (100)
|                                |            |  +-------WP_013925289.1_N-acetylmuramoyl-L-alanine_amidase__Parachlamydia_acanthamoebae_
|                                |            +--| (89)
|                                |               |  +------WP_041018222.1_N-acetylmuramoyl-L-alanine_amidase__Criblamydia_sequanensis_
|                                |               +--| (90)
|                                |                  +------WP_098038950.1_N-acetylmuramoyl-L-alanine_amidase__Estrella_lausannensis_
|                             +--| (68)
|                             |  |  +-----------------WP_007789216.1_N-acetylmuramoyl-L-alanine_amidase__Peptostreptococcus_stomatis_
|                             |  +--| (98)
|                             |     |             +--WP_011861075.1_N-acetylmuramoyl-L-alanine_amidase__Clostridioides_difficile_
|                             |     +-------------| (100)
|                             |                   |  +--WP_021371417.1_N-acetylmuramoyl-L-alanine_amidase__Clostridioides_difficile_
|                             |                   +--| (35)
|                             |                      +--WP_073126189.1_N-acetylmuramoyl-L-alanine_amidase__Asaccharospora_irregularis_
|                          +--| (67)
|                          |  |                                  +--WP_041758743.1_N-acetylmuramoyl-L-alanine_amidase__Psychroflexus_torquis_
|                          |  |                               +--| (100)
|                          |  |                               |  +--WP_003439111.1_N-acetylmuramoyl-L-alanine_amidase__Psychroflexus_gondwanensis_
|                          |  |                 +-------------| (100)
|                          |  |                 |             +---WP_093365114.1_N-acetylmuramoyl-L-alanine_amidase__Psychroflexus_sediminis_
|                          |  |              +--| (25)
|                          |  |              |  |     +----------WP_051224462.1_N-acetylmuramoyl-L-alanine_amidase__Flavobacterium_tegetincola_
|                          |  |              |  |  +--| (26)
|                          |  |              |  |  |  +------------WP_123912663.1_N-acetylmuramoyl-L-alanine_amidase__Hanstruepera_neustonica_
|                          |  |              |  +--| (88)
|                          |  |              |     |  +--------WP_133533422.1_N-acetylmuramoyl-L-alanine_amidase__Flavobacterium_dankookense_
|                          |  |              |     +--| (100)
|                          |  |              |        +--------WP_135525550.1_N-acetylmuramoyl-L-alanine_amidase__Flavobacterium_sp._DS2-A_
|                          |  |        +-----| (100)
|                          |  |        |     |     +------------WP_053327033.1_N-acetylmuramoyl-L-alanine_amidase__Chryseobacterium_gallinarum_
|                          |  |        |     |  +--| (50)
|                          |  |        |     |  |  +------------WP_163398607.1_N-acetylmuramoyl-L-alanine_amidase__Flavobacterium_fluviatile_
|                          |  |        |     +--| (22)
|                          |  |        |        +--------WP_107037197.1_N-acetylmuramoyl-L-alanine_amidase__Brumimicrobium_mesophilum_
|                          |  |     +--| (97)
|                          |  |     |  |                   +--WP_006987911.1_N-acetylmuramoyl-L-alanine_amidase__Gillisia_limnaea_
|                          |  |     |  |                +--| (81)
|                          |  |     |  |                |  +----------WP_025743367.1_MULTISPECIES__N-acetylmuramoyl-L-alanine_amidase__Flavobacteriaceae_
|                          |  |     |  |             +--| (80)
|                          |  |     |  |             |  |     +--WP_034261002.1_N-acetylmuramoyl-L-alanine_amidase__Altibacter_lentus_
|                          |  |     |  |             |  |  +--| (100)
|                          |  |     |  |             |  |  |  |  +--WP_099647828.1_N-acetylmuramoyl-L-alanine_amidase__Leeuwenhoekiella_nanhaiensis_
|                          |  |     |  |             |  |  |  +--| (100)
|                          |  |     |  |             |  |  |     +--WP_126160973.1_N-acetylmuramoyl-L-alanine_amidase__Arenibacter_sp._GUO666_
|                          |  |     |  |             |  +--| (100)
|                          |  |     |  |             |     +--WP_099647584.1_N-acetylmuramoyl-L-alanine_amidase__Leeuwenhoekiella_nanhaiensis_
|                          |  |     |  |          +--| (86)
|                          |  |     |  |          |  |     +--WP_054726485.1_N-acetylmuramoyl-L-alanine_amidase__Algibacter_alginicilyticus_
|                          |  |     |  |          |  |  +--| (100)
|                          |  |     |  |          |  |  |  +--WP_093980443.1_N-acetylmuramoyl-L-alanine_amidase__Arenibacter_algicola_
|                          |  |     |  |          |  +--| (99)
|                          |  |     |  |          |     +---WP_129018315.1_N-acetylmuramoyl-L-alanine_amidase__Gelidibacter_gilvus_
|                          |  |     |  +----------| (100)
|                          |  |     |             +-------WP_143382648.1_N-acetylmuramoyl-L-alanine_amidase__Formosa_sp._PS13_
|                          |  |  +--| (75)
|                          |  |  |  |            +--WP_027009548.1_N-acetylmuramoyl-L-alanine_amidase__Conchiformibius_kuhniae_
|                          |  |  |  |        +---| (100)
|                          |  |  |  |        |   +--WP_027022232.1_N-acetylmuramoyl-L-alanine_amidase__Conchiformibius_steedae_
|                          |  |  |  |     +--| (99)
|                          |  |  |  |     |  +---------WP_097115041.1_N-acetylmuramoyl-L-alanine_amidase__Alysiella_filiformis_
|                          |  |  |  +-----| (100)
|                          |  |  |        |   +----------------WP_002642953.1_N-acetylmuramoyl-L-alanine_amidase__Simonsiella_muelleri_
|                          |  |  |        +---| (100)
|                          |  |  |            +---------WP_034294680.1_N-acetylmuramoyl-L-alanine_amidase__Alysiella_crassa_
|                          |  +--| (76)
|                          |     |            +-----WP_005957635.1_N-acetylmuramoyl-L-alanine_amidase__Fusobacterium_necrophorum_
|                          |     |      +-----| (100)
|                          |     |      |     +--------WP_078694168.1_N-acetylmuramoyl-L-alanine_amidase__Cetobacterium_ceti_
|                          |     +------| (100)
|                          |            |         +--WP_052727690.1_N-acetylmuramoyl-L-alanine_amidase__Sneathia_amnii_
|                          |            +---------| (100)
|                          |                      +--WP_066729666.1_N-acetylmuramoyl-L-alanine_amidase__Sneathia_sanguinegens_
|                       +--| (37)
|                       |  |           +----WP_052947986.1_AMIN_domain-containing_protein__Aneurinibacillus_tyrosinisolvens_
|                       |  +-----------| (100)
|                       |              +----WP_091260913.1_AMIN_domain-containing_protein__Aneurinibacillus_thermoaerophilus_
|                    +--| (52)
|                    |  |                             +-----WP_003515629.1_N-acetylmuramoyl-L-alanine_amidase__Hungateiclostridium_thermocellum_
|                    |  |                          +--| (100)
|                    |  |                          |  +--------WP_014255669.1_N-acetylmuramoyl-L-alanine_amidase__Hungateiclostridium_clariflavum_
|                    |  |                   +------| (100)
|                    |  |                   |      +----------WP_114297790.1_N-acetylmuramoyl-L-alanine_amidase__Anaerobacterium_chartisolvens_
|                    |  |            +------| (45)
|                    |  |            |      |                +---WP_120431142.1_N-acetylmuramoyl-L-alanine_amidase__bacterium_1xD42-87_
|                    |  |            |      |    +-----------| (100)
|                    |  |            |      |    |           +-------WP_160563455.1_N-acetylmuramoyl-L-alanine_amidase__bacterium_1XD21-13_
|                    |  |            |      +----| (99)
|                    |  |            |           +------------------WP_143956281.1_hypothetical_protein__Robertkochia_sp._CL23_
|                    |  |        +---| (39)
|                    |  |        |   +--------------WP_068714334.1_N-acetylmuramoyl-L-alanine_amidase__Orenia_metallireducens_
|                    |  |     +--| (74)
|                    |  |     |  |          +-----WP_011876995.1_AMIN_domain-containing_protein__Desulfotomaculum_reducens_
|                    |  |     |  |       +--| (100)
|                    |  |     |  |       |  |  +--WP_013810432.1_AMIN_domain-containing_protein__Desulfotomaculum_nigrificans_
|                    |  |     |  |       |  +--| (100)
|                    |  |     |  |       |     |  +--WP_077715087.1_AMIN_domain-containing_protein__Desulfotomaculum_ferrireducens_
|                    |  |     |  |       |     +--| (100)
|                    |  |     |  |       |        +--WP_072913475.1_AMIN_domain-containing_protein__Desulfotomaculum_aeronauticum_
|                    |  |     |  |  +----| (100)
|                    |  |     |  |  |    |        +--WP_006521159.1_AMIN_domain-containing_protein__Desulfallas_gibsoniae_
|                    |  |     |  |  |    |     +--| (100)
|                    |  |     |  |  |    |     |  +--WP_161822855.1_AMIN_domain-containing_protein__Sporotomaculum_syntrophicum_
|                    |  |     |  |  |    +-----| (100)
|                    |  |     |  |  |          +---WP_131820817.1_AMIN_domain-containing_protein__Desulfallas_arcticus_
|                    |  |     |  +--| (30)
|                    |  |     |     |       +-----WP_003333545.1_AMIN_domain-containing_protein__Brevibacillus_laterosporus_
|                    |  |     |     |  +----| (100)
|                    |  |     |     |  |    |     +--WP_122960115.1_AMIN_domain-containing_protein__Brevibacillus_centrosporus_
|                    |  |     |     |  |    +-----| (100)
|                    |  |     |     |  |          +--WP_122925704.1_AMIN_domain-containing_protein__Brevibacillus_nitrificans_
|                    |  |     |     +--| (37)
|                    |  |     |        |     +-------WP_038286835.1_AMIN_domain-containing_protein__Hungateiclostridium_straminisolvens_
|                    |  |     |        |  +--| (43)
|                    |  |     |        |  |  |  +--------WP_149545472.1_AMIN_domain-containing_protein__Thermoanaerobacteraceae_bacterium_A05MB_
|                    |  |     |        |  |  +--| (99)
|                    |  |     |        |  |     +-------WP_159432374.1_AMIN_domain-containing_protein__Caldanaerobius_fijiensis_
|                    |  |     |        +--| (43)
|                    |  |     |           +-------WP_158080450.1_AMIN_domain-containing_protein___Clostridium__thermoalcaliphilum_
|                    |  |  +--| (74)
|                    |  |  |  |      +------------WP_013278758.1_AMIN_domain-containing_protein__Acetohalobium_arabaticum_
|                    |  |  |  |   +--| (54)
|                    |  |  |  |   |  +---------WP_071063888.1_AMIN_domain-containing_protein__Andreesenia_angusta_
|                    |  |  |  +---| (100)
|                    |  |  |      +-----------WP_027340130.1_AMIN_domain-containing_protein__Halonatronum_saccharophilum_
|                    |  +--| (73)
|                    |     |                       +--WP_041313916.1_AMIN_domain-containing_protein__Heliobacterium_modesticaldum_
|                    |     |           +-----------| (100)
|                    |     |           |           +--WP_161260855.1_AMIN_domain-containing_protein__Heliobacterium_gestii_
|                    |     |        +--| (91)
|                    |     |        |  +-----------WP_066667691.1_SH3_domain-containing_protein__Desulfotomaculum_copahuensis_
|                    |     |     +--| (86)
|                    |     |     |  |                 +----WP_014370065.1_AMIN_domain-containing_protein__Paenibacillus_mucilaginosus_
|                    |     |     |  |              +--| (100)
|                    |     |     |  |              |  |  +--WP_062408829.1_AMIN_domain-containing_protein__Paenibacillus_naphthalenovorans_
|                    |     |     |  |              |  +--| (100)
|                    |     |     |  |              |     +-----WP_089199046.1_AMIN_domain-containing_protein__Paenibacillus_xerothermodurans_
|                    |     |     |  |           +--| (100)
|                    |     |     |  |           |  +-----WP_019534014.1_AMIN_domain-containing_protein__Paenibacillus_ginsengihumi_
|                    |     |     |  |        +--| (41)
|                    |     |     |  |        |  |           +--WP_084159954.1_AMIN_domain-containing_protein__Paenibacillus_alginolyticus_
|                    |     |     |  |        |  |        +--| (100)
|                    |     |     |  |        |  |        |  +--WP_144028666.1_AMIN_domain-containing_protein__Paenibacillus_ferrarius_
|                    |     |     |  |        |  |     +--| (100)
|                    |     |     |  |        |  |     |  +--WP_127451506.1_AMIN_domain-containing_protein__Paenibacillus_chondroitinus_
|                    |     |     |  |        |  +-----| (100)
|                    |     |     |  |        |        |  +--WP_082927918.1_AMIN_domain-containing_protein__Paenibacillus_oryzisoli_
|                    |     |     |  |        |        +--| (100)
|                    |     |     |  |        |           +--WP_084224923.1_AMIN_domain-containing_protein__Paenibacillus_pectinilyticus_
|                    |     |     |  |     +--| (98)
|                    |     |     |  |     |  |    +---WP_110839835.1_AMIN_domain-containing_protein__Paenibacillus_flagellatus_
|                    |     |     |  |     |  +----| (100)
|                    |     |     |  |     |       +--WP_158606877.1_AMIN_domain-containing_protein__Paenibacillus_ginsengarvi_
|                    |     |     |  |  +--| (100)
|                    |     |     |  |  |  +--------WP_158560672.1_AMIN_domain-containing_protein__Paenibacillus_contaminans_
|                    |     |     |  +--| (97)
|                    |     |     |     |     +-------WP_005547060.1_AMIN_domain-containing_protein__Paenibacillus_alvei_
|                    |     |     |     |  +--| (96)
|                    |     |     |     |  |  |     +-------WP_020617060.1_AMIN_domain-containing_protein__Paenibacillus_daejeonensis_
|                    |     |     |     |  |  |  +--| (97)
|                    |     |     |     |  |  |  |  +------WP_068581691.1_AMIN_domain-containing_protein__Paenibacillus_macquariensis_
|                    |     |     |     |  |  +--| (93)
|                    |     |     |     |  |     |     +---------------WP_081750789.1_hypothetical_protein__Paenibacillus_sp._1-49_
|                    |     |     |     |  |     |  +--| (94)
|                    |     |     |     |  |     |  |  +----WP_054401751.1_AMIN_domain-containing_protein__Paenibacillus_solani_
|                    |     |     |     |  |     +--| (87)
|                    |     |     |     |  |        |   +--WP_109998437.1_MULTISPECIES__AMIN_domain-containing_protein__Paenibacillus_
|                    |     |     |     |  |        +---| (100)
|                    |     |     |     |  |            +--WP_124116253.1_AMIN_domain-containing_protein__Paenibacillus_xylanexedens_
|                    |     |     |     +--| (92)
|                    |     |     |        |           +---WP_045672541.1_hypothetical_protein__Paenibacillus_beijingensis_
|                    |     |     |        |        +--| (100)
|                    |     |     |        |        |  +---WP_089523648.1_AMIN_domain-containing_protein__Paenibacillus_herberti_
|                    |     |     |        |     +--| (100)
|                    |     |     |        |     |  +----WP_125654186.1_AMIN_domain-containing_protein__Paenibacillus_baekrokdamisoli_
|                    |     |     |        |  +--| (100)
|                    |     |     |        |  |  +-------WP_139999458.1_AMIN_domain-containing_protein__Paenibacillus_sp._py1325_
|                    |     |     |        +--| (94)
|                    |     |     |           |  +------WP_082882609.1_AMIN_domain-containing_protein__Paenibacillus_swuensis_
|                    |     |     |           +--| (99)
|                    |     |     |              +-------WP_123043171.1_AMIN_domain-containing_protein__Cohnella_candidum_
|                    |     |  +--| (82)
|                    |     |  |  +----------------WP_018922042.1_SH3_domain-containing_protein__Salsuginibacillus_kocurii_
|                    |     +--| (98)
|                    |        +------------WP_130850538.1_hypothetical_protein__Intestinimonas_timonensis_
|                 +--| (38)
|                 |  |                                              +----------WP_011125196.1_MULTISPECIES__N-acetylmuramoyl-L-alanine_amidase__Prochlorococcus_
|                 |  |                                           +--| (100)
|                 |  |                                           |  +---WP_147012608.1_AMIN_domain-containing_protein__cyanobiont_of_Ornithocercus_magnificus_
|                 |  |                                     +-----| (100)
|                 |  |                                     |     |     +--WP_015108062.1_N-acetylmuramoyl-L-alanine_amidase__Cyanobium_gracile_
|                 |  |                                     |     |  +--| (100)
|                 |  |                                     |     |  |  +--WP_106219879.1_N-acetylmuramoyl-L-alanine_amidase__Aphanothece_minutissima_
|                 |  |                                     |     +--| (100)
|                 |  |                                     |        |  +--WP_094590549.1_N-acetylmuramoyl-L-alanine_amidase__Vulcanococcus_limneticus_
|                 |  |                                     |        +--| (100)
|                 |  |                                     |           +--WP_106501887.1_N-acetylmuramoyl-L-alanine_amidase__Cyanobium_usitatum_
|                 |  |                                  +--| (74)
|                 |  |                                  |  +-----WP_011244268.1_MULTISPECIES__N-acetylmuramoyl-L-alanine_amidase__Synechococcus_
|                 |  |                               +--| (74)
|                 |  |                               |  +--WP_088890608.1_N-acetylmuramoyl-L-alanine_amidase__Leptolyngbya_ohadii_
|                 |  |                            +--| (72)
|                 |  |                            |  |  +----------WP_084415311.1_N-acetylmuramoyl-L-alanine_amidase__Phormidium_willei_
|                 |  |                            |  +--| (79)
|                 |  |                            |     +----WP_106172617.1_AMIN_domain-containing_protein__filamentous_cyanobacterium_CCP2_
|                 |  |                         +--| (12)
|                 |  |                         |  |      +--WP_039728165.1_MULTISPECIES__N-acetylmuramoyl-L-alanine_amidase__Cyanobacteria_
|                 |  |                         |  |  +---| (100)
|                 |  |                         |  |  |   |  +--WP_073607926.1_N-acetylmuramoyl-L-alanine_amidase__Phormidium_tenue_
|                 |  |                         |  |  |   +--| (100)
|                 |  |                         |  |  |      +--WP_035985525.1_AMIN_domain-containing_protein__Leptolyngbya_sp._KIOST-1_
|                 |  |                         |  +--| (97)
|                 |  |                         |     |     +----WP_044151481.1_MULTISPECIES__AMIN_domain-containing_protein__Cyanobacteria_
|                 |  |                         |     |  +--| (98)
|                 |  |                         |     |  |  +--WP_088430738.1_AMIN_domain-containing_protein__Halomicronema_hongdechloris_
|                 |  |                         |     +--| (98)
|                 |  |                         |        +----WP_163661529.1_N-acetylmuramoyl-L-alanine_amidase__Leptolyngbyaceae_cyanobacterium_CCMR0082_
|                 |  |                      +--| (15)
|                 |  |                      |  |           +------WP_011244053.1_N-acetylmuramoyl-L-alanine_amidase__Synechococcus_elongatus_
|                 |  |                      |  |        +--| (73)
|                 |  |                      |  |        |  |  +--WP_164920663.1_N-acetylmuramoyl-L-alanine_amidase__Thermosynechococcus_elongatus_
|                 |  |                      |  |        |  +--| (100)
|                 |  |                      |  |        |     +--WP_099798786.1_N-acetylmuramoyl-L-alanine_amidase__Synechococcus_lividus_
|                 |  |                      |  |     +--| (69)
|                 |  |                      |  |     |  +----WP_161826035.1_N-acetylmuramoyl-L-alanine_amidase__Synechococcales_cyanobacterium_C_
|                 |  |                      |  |  +--| (86)
|                 |  |                      |  |  |  +--------WP_161826166.1_AMIN_domain-containing_protein__Synechococcales_cyanobacterium_C_
|                 |  |                      |  +--| (9)
|                 |  |                      |     +---------WP_071455841.1_N-acetylmuramoyl-L-alanine_amidase__Gloeomargarita_lithophora_
|                 |  |                   +--| (81)
|                 |  |                   |  |  +-------WP_026099327.1_N-acetylmuramoyl-L-alanine_amidase__Prochlorothrix_hollandica_
|                 |  |                   |  +--| (43)
|                 |  |                   |     +-----WP_114579729.1_N-acetylmuramoyl-L-alanine_amidase__Oscillatoriales_cyanobacterium_MTP1_
|                 |  |                +--| (93)
|                 |  |                |  |                 +--WP_014277286.1_N-acetylmuramoyl-L-alanine_amidase__Arthrospira_platensis_
|                 |  |                |  |              +--| (100)
|                 |  |                |  |              |  +--WP_008051495.1_N-acetylmuramoyl-L-alanine_amidase__Limnospira_indica_
|                 |  |                |  |           +--| (100)
|                 |  |                |  |           |  |  +--WP_040484193.1_N-acetylmuramoyl-L-alanine_amidase__Lyngbya_aestuarii_
|                 |  |                |  |           |  +--| (100)
|                 |  |                |  |           |     +--WP_049559233.1_N-acetylmuramoyl-L-alanine_amidase__partial__Limnoraphis_robusta_
|                 |  |                |  |        +--| (100)
|                 |  |                |  |        |  |  +--WP_083624289.1_N-acetylmuramoyl-L-alanine_amidase__Planktothrix_paucivesiculata_
|                 |  |                |  |        |  +--| (100)
|                 |  |                |  |        |     +--WP_083623741.1_N-acetylmuramoyl-L-alanine_amidase__Planktothrix_serta_
|                 |  |                |  |     +--| (100)
|                 |  |                |  |     |  |  +---WP_044195918.1_N-acetylmuramoyl-L-alanine_amidase__Oscillatoria_acuminata_
|                 |  |                |  |     |  +--| (100)
|                 |  |                |  |     |     +--WP_044197851.1_N-acetylmuramoyl-L-alanine_amidase__Oscillatoria_acuminata_
|                 |  |                |  |  +--| (89)
|                 |  |                |  |  |  |            +--WP_006635265.1_N-acetylmuramoyl-L-alanine_amidase__Microcoleus_vaginatus_
|                 |  |                |  |  |  |         +--| (100)
|                 |  |                |  |  |  |         |  +--WP_015176149.1_N-acetylmuramoyl-L-alanine_amidase__Oscillatoria_nigro-viridis_
|                 |  |                |  |  |  |      +--| (100)
|                 |  |                |  |  |  |      |  |  +**WP_106149810.1_N-acetylmuramoyl-L-alanine_amidase__filamentous_cyanobacterium_Phorm_46_
|                 |  |                |  |  |  |      |  +--| (100)
|                 |  |                |  |  |  |      |     +--WP_106331953.1_N-acetylmuramoyl-L-alanine_amidase__filamentous_cyanobacterium_Phorm_6_
|                 |  |                |  |  |  |  +---| (100)
|                 |  |                |  |  |  |  |   +--WP_096829709.1_N-acetylmuramoyl-L-alanine_amidase__Tychonema_bourrellyi_
|                 |  |                |  |  |  +--| (98)
|                 |  |                |  |  |     +---WP_015150307.1_N-acetylmuramoyl-L-alanine_amidase__Oscillatoria_acuminata_
|                 |  |                |  +--| (67)
|                 |  |                |     |        +----WP_009557157.1_N-acetylmuramoyl-L-alanine_amidase__Oscillatoriales_cyanobacterium_JSC-12_
|                 |  |                |     |     +--| (100)
|                 |  |                |     |     |  |  +--WP_082906316.1_AMIN_domain-containing_protein__Phormidesmis_priestleyi_
|                 |  |                |     |     |  +--| (99)
|                 |  |                |     |     |     |     +----WP_017288248.1_N-acetylmuramoyl-L-alanine_amidase__Leptolyngbya_boryana_
|                 |  |                |     |     |     |  +--| (100)
|                 |  |                |     |     |     |  |  +--WP_162424400.1_N-acetylmuramoyl-L-alanine_amidase__Myxacorys_almedinensis_
|                 |  |                |     |     |     +--| (100)
|                 |  |                |     |     |        +----WP_162423692.1_AMIN_domain-containing_protein__Myxacorys_almedinensis_
|                 |  |                |     |  +--| (90)
|                 |  |                |     |  |  +-----WP_052128593.1_N-acetylmuramoyl-L-alanine_amidase__Neosynechococcus_sphagnicola_
|                 |  |                |     +--| (95)
|                 |  |                |        +-----WP_088894529.1_N-acetylmuramoyl-L-alanine_amidase__Leptolyngbya_ohadii_
|                 |  |             +--| (88)
|                 |  |             |  |                          +--WP_012267849.1_MULTISPECIES__N-acetylmuramoyl-L-alanine_amidase__Microcystis_
|                 |  |             |  |                       +--| (100)
|                 |  |             |  |                       |  +--WP_052275407.1_N-acetylmuramoyl-L-alanine_amidase__Microcystis_panniformis_
|                 |  |             |  |                    +--| (100)
|                 |  |             |  |                    |  +--WP_106454852.1_N-acetylmuramoyl-L-alanine_amidase__Aphanothece_hegewaldii_
|                 |  |             |  |                 +--| (100)
|                 |  |             |  |                 |  |  +--WP_012599173.1_N-acetylmuramoyl-L-alanine_amidase__Gloeothece_citriformis_
|                 |  |             |  |                 |  +--| (100)
|                 |  |             |  |                 |     |  +--WP_087593056.1_N-acetylmuramoyl-L-alanine_amidase__unicellular_cyanobacterium_SU3_
|                 |  |             |  |                 |     +--| (100)
|                 |  |             |  |                 |        +--WP_124978267.1_N-acetylmuramoyl-L-alanine_amidase__Aphanothece_sacrum_
|                 |  |             |  |              +--| (100)
|                 |  |             |  |              |  +----WP_073600579.1_N-acetylmuramoyl-L-alanine_amidase__Hydrococcus_rivularis_
|                 |  |             |  |           +--| (97)
|                 |  |             |  |           |  |     +--WP_015191902.1_N-acetylmuramoyl-L-alanine_amidase__Stanieria_cyanosphaera_
|                 |  |             |  |           |  |  +--| (100)
|                 |  |             |  |           |  |  |  +----WP_144865290.1_AMIN_domain-containing_protein__Hyella_patelloides_
|                 |  |             |  |           |  +--| (96)
|                 |  |             |  |           |     |      +--WP_041922710.1_N-acetylmuramoyl-L-alanine_amidase__Cyanobacterium_aponinum_
|                 |  |             |  |           |     |  +---| (100)
|                 |  |             |  |           |     |  |   +--WP_017296452.1_N-acetylmuramoyl-L-alanine_amidase__Geminocystis_herdmanii_
|                 |  |             |  |           |     +--| (86)
|                 |  |             |  |           |        +------WP_075891999.1_N-acetylmuramoyl-L-alanine_amidase__Limnothrix_rosea_
|                 |  |             |  |        +--| (99)
|                 |  |             |  |        |  |        +---WP_015229494.1_N-acetylmuramoyl-L-alanine_amidase__Dactylococcopsis_salina_
|                 |  |             |  |        |  |     +--| (100)
|                 |  |             |  |        |  |     |  +---WP_146296983.1_AMIN_domain-containing_protein__Euhalothece_natronophila_
|                 |  |             |  |        |  |  +--| (100)
|                 |  |             |  |        |  |  |  +----WP_051358216.1_N-acetylmuramoyl-L-alanine_amidase__Rubidibacter_lacunae_
|                 |  |             |  |        |  +--| (95)
|                 |  |             |  |        |     +-----WP_038330767.1_N-acetylmuramoyl-L-alanine_amidase__filamentous_cyanobacterium_ESFC-1_
|                 |  |             |  |     +--| (100)
|                 |  |             |  |     |  |        +----WP_017303301.1_N-acetylmuramoyl-L-alanine_amidase__Spirulina_subsalsa_
|                 |  |             |  |     |  |     +--| (100)
|                 |  |             |  |     |  |     |  +--WP_026221873.1_N-acetylmuramoyl-L-alanine_amidase__filamentous_cyanobacterium_ESFC-1_
|                 |  |             |  |     |  |  +--| (100)
|                 |  |             |  |     |  |  |  |  +---WP_026079532.1_N-acetylmuramoyl-L-alanine_amidase__Spirulina_subsalsa_
|                 |  |             |  |     |  |  |  +--| (96)
|                 |  |             |  |     |  |  |     |  +----WP_018400585.1_N-acetylmuramoyl-L-alanine_amidase__filamentous_cyanobacterium_ESFC-1_
|                 |  |             |  |     |  |  |     +--| (96)
|                 |  |             |  |     |  |  |        +-----WP_072621182.1_N-acetylmuramoyl-L-alanine_amidase__Spirulina_major_
|                 |  |             |  |     |  +--| (100)
|                 |  |             |  |     |     +-----WP_072622619.1_N-acetylmuramoyl-L-alanine_amidase__Spirulina_major_
|                 |  |             |  |  +--| (99)
|                 |  |             |  |  |  |                     +--WP_009543072.1_N-acetylmuramoyl-L-alanine_amidase__Crocosphaera_subtropica_
|                 |  |             |  |  |  |                  +--| (100)
|                 |  |             |  |  |  |                  |  |  +--WP_008278701.1_N-acetylmuramoyl-L-alanine_amidase__Crocosphaera_chwakensis_
|                 |  |             |  |  |  |                  |  +--| (100)
|                 |  |             |  |  |  |                  |     +--WP_087588907.1_N-acetylmuramoyl-L-alanine_amidase__unicellular_cyanobacterium_SU3_
|                 |  |             |  |  |  |               +--| (100)
|                 |  |             |  |  |  |               |  +--WP_007305288.1_N-acetylmuramoyl-L-alanine_amidase__Crocosphaera_watsonii_
|                 |  |             |  |  |  |            +--| (100)
|                 |  |             |  |  |  |            |  |     +--WP_012596897.1_N-acetylmuramoyl-L-alanine_amidase__Rippkaea_orientalis_
|                 |  |             |  |  |  |            |  |  +--| (100)
|                 |  |             |  |  |  |            |  |  |  +--WP_085434132.1_N-acetylmuramoyl-L-alanine_amidase__unicellular_cyanobacterium_SU2_
|                 |  |             |  |  |  |            |  +--| (100)
|                 |  |             |  |  |  |            |     +--WP_124975930.1_N-acetylmuramoyl-L-alanine_amidase__Aphanothece_sacrum_
|                 |  |             |  |  |  |     +------| (100)
|                 |  |             |  |  |  |     |      +---WP_015955122.1_N-acetylmuramoyl-L-alanine_amidase__Gloeothece_citriformis_
|                 |  |             |  |  |  |  +--| (99)
|                 |  |             |  |  |  |  |  +---WP_070393686.1_N-acetylmuramoyl-L-alanine_amidase__Moorea_producens_
|                 |  |             |  |  |  +--| (99)
|                 |  |             |  |  |     |  +---WP_006101160.1_N-acetylmuramoyl-L-alanine_amidase__Coleofasciculus_chthonoplastes_
|                 |  |             |  |  |     +--| (98)
|                 |  |             |  |  |        +--WP_044210067.1_N-acetylmuramoyl-L-alanine_amidase__Coleofasciculus_chthonoplastes_
|                 |  |             |  +--| (97)
|                 |  |             |     |                                            +--WP_041565293.1_N-acetylmuramoyl-L-alanine_amidase__Nostoc_punctiforme_
|                 |  |             |     |                                         +--| (100)
|                 |  |             |     |                                         |  +--WP_109012775.1_N-acetylmuramoyl-L-alanine_amidase__Nostoc_commune_
|                 |  |             |     |                                      +--| (100)
|                 |  |             |     |                                      |  |  +--WP_073639739.1_N-acetylmuramoyl-L-alanine_amidase__Nostoc_calcicola_
|                 |  |             |     |                                      |  +--| (100)
|                 |  |             |     |                                      |     +--WP_096539890.1_N-acetylmuramoyl-L-alanine_amidase__Nostoc_linckia_
|                 |  |             |     |                                   +--| (84)
|                 |  |             |     |                                   |  +--WP_006194854.1_N-acetylmuramoyl-L-alanine_amidase__Nodularia_spumigena_
|                 |  |             |     |                                +--| (86)
|                 |  |             |     |                                |  |     +--WP_062296685.1_N-acetylmuramoyl-L-alanine_amidase__Nostoc_piscinale_
|                 |  |             |     |                                |  |  +--| (100)
|                 |  |             |     |                                |  |  |  |  +--WP_096580115.1_N-acetylmuramoyl-L-alanine_amidase__Anabaenopsis_circularis_
|                 |  |             |     |                                |  |  |  +--| (100)
|                 |  |             |     |                                |  |  |     +--WP_103123765.1_N-acetylmuramoyl-L-alanine_amidase__Nostoc_cycadae_
|                 |  |             |     |                                |  +--| (84)
|                 |  |             |     |                                |     +--WP_011318288.1_MULTISPECIES__N-acetylmuramoyl-L-alanine_amidase__Nostocaceae_
|                 |  |             |     |                             +--| (89)
|                 |  |             |     |                             |  +--WP_017654977.1_N-acetylmuramoyl-L-alanine_amidase__Fortiea_contorta_
|                 |  |             |     |                          +--| (89)
|                 |  |             |     |                          |  |             +--WP_006278379.1_N-acetylmuramoyl-L-alanine_amidase__Cylindrospermopsis_raciborskii_
|                 |  |             |     |                          |  |        +----| (100)
|                 |  |             |     |                          |  |        |    |  +--WP_009341545.1_N-acetylmuramoyl-L-alanine_amidase__Raphidiopsis_brookii_
|                 |  |             |     |                          |  |        |    +--| (100)
|                 |  |             |     |                          |  |        |       +--WP_096544312.1_N-acetylmuramoyl-L-alanine_amidase__Raphidiopsis_curvata_
|                 |  |             |     |                          |  |     +--| (81)
|                 |  |             |     |                          |  |     |  |  +--WP_096565818.1_N-acetylmuramoyl-L-alanine_amidase__Sphaerospermopsis_kisseleviana_
|                 |  |             |     |                          |  |     |  +--| (100)
|                 |  |             |     |                          |  |     |     +--WP_137667179.1_N-acetylmuramoyl-L-alanine_amidase__Sphaerospermopsis_reniformis_
|                 |  |             |     |                          |  |  +--| (99)
|                 |  |             |     |                          |  |  |  |  +--WP_013190295.1_N-acetylmuramoyl-L-alanine_amidase__Trichormus_azollae_
|                 |  |             |     |                          |  |  |  +--| (99)
|                 |  |             |     |                          |  |  |     +--WP_015212817.1_N-acetylmuramoyl-L-alanine_amidase__Anabaena_cylindrica_
|                 |  |             |     |                          |  +--| (100)
|                 |  |             |     |                          |     |        +--WP_028083503.1_N-acetylmuramoyl-L-alanine_amidase__Dolichospermum_circinale_
|                 |  |             |     |                          |     |     +--| (100)
|                 |  |             |     |                          |     |     |  +--WP_137907987.1_N-acetylmuramoyl-L-alanine_amidase__Dolichospermum_planctonicum_
|                 |  |             |     |                          |     |  +--| (99)
|                 |  |             |     |                          |     |  |  |  +--WP_027402278.1_N-acetylmuramoyl-L-alanine_amidase__Aphanizomenon_flos-aquae_
|                 |  |             |     |                          |     |  |  +--| (100)
|                 |  |             |     |                          |     |  |     +--WP_096665854.1_N-acetylmuramoyl-L-alanine_amidase__Dolichospermum_compactum_
|                 |  |             |     |                          |     +--| (100)
|                 |  |             |     |                          |        +--WP_104386713.1_N-acetylmuramoyl-L-alanine_amidase__Cuspidothrix_issatschenkoi_
|                 |  |             |     |                       +--| (99)
|                 |  |             |     |                       |  |  +--WP_096645020.1_N-acetylmuramoyl-L-alanine_amidase__Calothrix_brevissima_
|                 |  |             |     |                       |  +--| (100)
|                 |  |             |     |                       |     |  +**WP_096731773.1_N-acetylmuramoyl-L-alanine_amidase__Nostoc_carneum_
|                 |  |             |     |                       |     +--| (100)
|                 |  |             |     |                       |        |  +--WP_045868877.1_MULTISPECIES__N-acetylmuramoyl-L-alanine_amidase__Nostocales_
|                 |  |             |     |                       |        +--| (100)
|                 |  |             |     |                       |           +--WP_096584219.1_MULTISPECIES__N-acetylmuramoyl-L-alanine_amidase__Nostocales_
|                 |  |             |     |                    +--| (91)
|                 |  |             |     |                    |  |  +--WP_029634167.1_N-acetylmuramoyl-L-alanine_amidase___Scytonema_hofmanni__UTEX_B_1581_
|                 |  |             |     |                    |  +--| (100)
|                 |  |             |     |                    |     +--WP_039748952.1_N-acetylmuramoyl-L-alanine_amidase__Hassallia_byssoidea_
|                 |  |             |     |                 +--| (52)
|                 |  |             |     |                 |  |                    +--WP_041565294.1_N-acetylmuramoyl-L-alanine_amidase__Nostoc_punctiforme_
|                 |  |             |     |                 |  |                 +--| (100)
|                 |  |             |     |                 |  |                 |  |  +--WP_073639740.1_N-acetylmuramoyl-L-alanine_amidase__Nostoc_calcicola_
|                 |  |             |     |                 |  |                 |  +--| (100)
|                 |  |             |     |                 |  |                 |     +--WP_096539892.1_N-acetylmuramoyl-L-alanine_amidase__Nostoc_linckia_
|                 |  |             |     |                 |  |              +--| (100)
|                 |  |             |     |                 |  |              |  |           +--WP_013190294.1_N-acetylmuramoyl-L-alanine_amidase__Trichormus_azollae_
|                 |  |             |     |                 |  |              |  |        +--| (100)
|                 |  |             |     |                 |  |              |  |        |  |  +--WP_096565820.1_N-acetylmuramoyl-L-alanine_amidase__Sphaerospermopsis_kisseleviana_
|                 |  |             |     |                 |  |              |  |        |  +--| (100)
|                 |  |             |     |                 |  |              |  |        |     +--WP_137667180.1_N-acetylmuramoyl-L-alanine_amidase__Sphaerospermopsis_reniformis_
|                 |  |             |     |                 |  |              |  |     +--| (100)
|                 |  |             |     |                 |  |              |  |     |  +--WP_015212816.1_N-acetylmuramoyl-L-alanine_amidase__Anabaena_cylindrica_
|                 |  |             |     |                 |  |              |  |  +--| (100)
|                 |  |             |     |                 |  |              |  |  |  |        +--WP_028083502.1_N-acetylmuramoyl-L-alanine_amidase__Dolichospermum_circinale_
|                 |  |             |     |                 |  |              |  |  |  |     +--| (100)
|                 |  |             |     |                 |  |              |  |  |  |     |  +--WP_137907988.1_N-acetylmuramoyl-L-alanine_amidase__Dolichospermum_planctonicum_
|                 |  |             |     |                 |  |              |  |  |  |  +--| (84)
|                 |  |             |     |                 |  |              |  |  |  |  |  |  +--WP_027402279.1_N-acetylmuramoyl-L-alanine_amidase__Aphanizomenon_flos-aquae_
|                 |  |             |     |                 |  |              |  |  |  |  |  +--| (100)
|                 |  |             |     |                 |  |              |  |  |  |  |     +--WP_096665857.1_N-acetylmuramoyl-L-alanine_amidase__Dolichospermum_compactum_
|                 |  |             |     |                 |  |              |  |  |  +--| (100)
|                 |  |             |     |                 |  |              |  |  |     +--WP_104386716.1_N-acetylmuramoyl-L-alanine_amidase__Cuspidothrix_issatschenkoi_
|                 |  |             |     |                 |  |              |  +--| (99)
|                 |  |             |     |                 |  |              |     |  +--WP_015210177.1_N-acetylmuramoyl-L-alanine_amidase__Cylindrospermum_stagnale_
|                 |  |             |     |                 |  |              |     +--| (98)
|                 |  |             |     |                 |  |              |        |  +--WP_062298581.1_N-acetylmuramoyl-L-alanine_amidase__Nostoc_piscinale_
|                 |  |             |     |                 |  |              |        +--| (100)
|                 |  |             |     |                 |  |              |           +--WP_011318289.1_MULTISPECIES__N-acetylmuramoyl-L-alanine_amidase__Nostocaceae_
|                 |  |             |     |                 |  |           +--| (96)
|                 |  |             |     |                 |  |           |  +--WP_029634165.1_N-acetylmuramoyl-L-alanine_amidase___Scytonema_hofmanni__UTEX_B_1581_
|                 |  |             |     |                 |  |        +--| (99)
|                 |  |             |     |                 |  |        |  |           +--WP_016865076.1_N-acetylmuramoyl-L-alanine_amidase__Fischerella_muscicola_
|                 |  |             |     |                 |  |        |  |        +--| (100)
|                 |  |             |     |                 |  |        |  |        |  +--WP_009458037.1_N-acetylmuramoyl-L-alanine_amidase__Fischerella_thermalis_
|                 |  |             |     |                 |  |        |  |     +--| (100)
|                 |  |             |     |                 |  |        |  |     |  |  +--WP_135106872.1_N-acetylmuramoyl-L-alanine_amidase__Mastigocladus_laminosus_
|                 |  |             |     |                 |  |        |  |     |  +--| (100)
|                 |  |             |     |                 |  |        |  |     |     +--WP_131115053.1_N-acetylmuramoyl-L-alanine_amidase__Westiellopsis_prolifica_
|                 |  |             |     |                 |  |        |  |  +--| (100)
|                 |  |             |     |                 |  |        |  |  |  +--WP_016879088.1_N-acetylmuramoyl-L-alanine_amidase__Chlorogloeopsis_fritschii_
|                 |  |             |     |                 |  |        |  +--| (84)
|                 |  |             |     |                 |  |        |     |  +--WP_015200301.1_N-acetylmuramoyl-L-alanine_amidase__Calothrix_parietina_
|                 |  |             |     |                 |  |        |     +--| (100)
|                 |  |             |     |                 |  |        |        +--WP_127085444.1_N-acetylmuramoyl-L-alanine_amidase__Calothrix_desertica_
|                 |  |             |     |                 |  |     +--| (95)
|                 |  |             |     |                 |  |     |  |           +--WP_017319259.1_N-acetylmuramoyl-L-alanine_amidase__Mastigocladopsis_repens_
|                 |  |             |     |                 |  |     |  |        +--| (95)
|                 |  |             |     |                 |  |     |  |        |  +--WP_041041031.1_N-acetylmuramoyl-L-alanine_amidase__Tolypothrix_campylonemoides_
|                 |  |             |     |                 |  |     |  |     +--| (94)
|                 |  |             |     |                 |  |     |  |     |  +--WP_087544681.1_N-acetylmuramoyl-L-alanine_amidase__Nostocales_cyanobacterium_HT-58-2_
|                 |  |             |     |                 |  |     |  |  +--| (100)
|                 |  |             |     |                 |  |     |  |  |  +--WP_048871034.1_N-acetylmuramoyl-L-alanine_amidase__Scytonema_tolypothrichoides_
|                 |  |             |     |                 |  |     |  +--| (100)
|                 |  |             |     |                 |  |     |     |  +--WP_017746682.1_N-acetylmuramoyl-L-alanine_amidase__Scytonema_hofmannii_
|                 |  |             |     |                 |  |     |     +--| (100)
|                 |  |             |     |                 |  |     |        +--WP_038109530.1_N-acetylmuramoyl-L-alanine_amidase__Tolypothrix_bouteillei_
|                 |  |             |     |                 |  |  +--| (88)
|                 |  |             |     |                 |  |  |  |     +--WP_017319258.1_N-acetylmuramoyl-L-alanine_amidase__Mastigocladopsis_repens_
|                 |  |             |     |                 |  |  |  |  +--| (100)
|                 |  |             |     |                 |  |  |  |  |  |  +--WP_041041027.1_N-acetylmuramoyl-L-alanine_amidase__Tolypothrix_campylonemoides_
|                 |  |             |     |                 |  |  |  |  |  +--| (100)
|                 |  |             |     |                 |  |  |  |  |     +--WP_087544685.1_N-acetylmuramoyl-L-alanine_amidase__Nostocales_cyanobacterium_HT-58-2_
|                 |  |             |     |                 |  |  |  +--| (100)
|                 |  |             |     |                 |  |  |     |  +--WP_026135022.1_N-acetylmuramoyl-L-alanine_amidase__Scytonema_hofmannii_
|                 |  |             |     |                 |  |  |     +--| (100)
|                 |  |             |     |                 |  |  |        +--WP_038109533.1_N-acetylmuramoyl-L-alanine_amidase__Tolypothrix_bouteillei_
|                 |  |             |     |                 |  +--| (43)
|                 |  |             |     |                 |     |        +--WP_016865077.1_N-acetylmuramoyl-L-alanine_amidase__Fischerella_muscicola_
|                 |  |             |     |                 |     |     +--| (100)
|                 |  |             |     |                 |     |     |  +--WP_009458035.1_N-acetylmuramoyl-L-alanine_amidase__Fischerella_thermalis_
|                 |  |             |     |                 |     |  +--| (100)
|                 |  |             |     |                 |     |  |  |  +--WP_017312457.1_MULTISPECIES__N-acetylmuramoyl-L-alanine_amidase__Hapalosiphonaceae_
|                 |  |             |     |                 |     |  |  +--| (100)
|                 |  |             |     |                 |     |  |     +--WP_131115055.1_N-acetylmuramoyl-L-alanine_amidase__Westiellopsis_prolifica_
|                 |  |             |     |                 |     +--| (100)
|                 |  |             |     |                 |        +--WP_016879087.1_N-acetylmuramoyl-L-alanine_amidase__Chlorogloeopsis_fritschii_
|                 |  |             |     |              +--| (93)
|                 |  |             |     |              |  |  +--WP_015200302.1_N-acetylmuramoyl-L-alanine_amidase__Calothrix_parietina_
|                 |  |             |     |              |  +--| (100)
|                 |  |             |     |              |     +--WP_127085442.1_N-acetylmuramoyl-L-alanine_amidase__Calothrix_desertica_
|                 |  |             |     |           +--| (85)
|                 |  |             |     |           |  |     +--WP_008235902.1_N-acetylmuramoyl-L-alanine_amidase__Richelia_intracellularis_
|                 |  |             |     |           |  |  +--| (100)
|                 |  |             |     |           |  |  |  +--WP_088240876.1_N-acetylmuramoyl-L-alanine_amidase__Calothrix_rhizosoleniae_
|                 |  |             |     |           |  +--| (75)
|                 |  |             |     |           |     |  +----WP_027841053.1_N-acetylmuramoyl-L-alanine_amidase__Mastigocoleus_testarum_
|                 |  |             |     |           |     +--| (100)
|                 |  |             |     |           |        +--WP_096657639.1_N-acetylmuramoyl-L-alanine_amidase__Calothrix_parasitica_
|                 |  |             |     |        +--| (100)
|                 |  |             |     |        |  +-----WP_088243215.1_N-acetylmuramoyl-L-alanine_amidase__Calothrix_rhizosoleniae_
|                 |  |             |     |     +--| (57)
|                 |  |             |     |     |  +-----WP_073595314.1_N-acetylmuramoyl-L-alanine_amidase__Phormidium_ambiguum_
|                 |  |             |     |  +--| (60)
|                 |  |             |     |  |  |           +--WP_015152747.1_AMIN_domain-containing_protein__Chroococcidiopsis_thermalis_
|                 |  |             |     |  |  |        +--| (43)
|                 |  |             |     |  |  |        |  +--WP_106167182.1_AMIN_domain-containing_protein__Chroococcidiopsis_cubana_
|                 |  |             |     |  |  |  +-----| (100)
|                 |  |             |     |  |  |  |     +--WP_039715514.1_AMIN_domain-containing_protein__Scytonema_millei_
|                 |  |             |     |  |  +--| (93)
|                 |  |             |     |  |     |  +--WP_045053502.1_N-acetylmuramoyl-L-alanine_amidase__Aliterella_atlantica_
|                 |  |             |     |  |     +--| (99)
|                 |  |             |     |  |        |  +--WP_073551105.1_AMIN_domain-containing_protein__Chroogloeocystis_siderophila_
|                 |  |             |     |  |        +--| (100)
|                 |  |             |     |  |           +--WP_099703998.1_N-acetylmuramoyl-L-alanine_amidase__Chroococcales_cyanobacterium_IPPAS_B-1203_
|                 |  |             |     +--| (100)
|                 |  |             |        |  +----WP_044210876.1_N-acetylmuramoyl-L-alanine_amidase__Coleofasciculus_chthonoplastes_
|                 |  |             |        +--| (63)
|                 |  |             |           |             +--WP_015161192.1_N-acetylmuramoyl-L-alanine_amidase__Chamaesiphon_minutus_
|                 |  |             |           |  +----------| (100)
|                 |  |             |           |  |          +--WP_106299414.1_N-acetylmuramoyl-L-alanine_amidase__Chamaesiphon_polymorphus_
|                 |  |             |           +--| (99)
|                 |  |             |              +--WP_015204256.1_N-acetylmuramoyl-L-alanine_amidase__Crinalium_epipsammum_
|                 |  |        +----| (100)
|                 |  |        |    |        +----WP_148288114.1_DUF3747_domain-containing_protein__Prochlorothrix_hollandica_
|                 |  |        |    +--------| (100)
|                 |  |        |             |  +---WP_088431471.1_DUF3747_domain-containing_protein__Halomicronema_hongdechloris_
|                 |  |        |             +--| (100)
|                 |  |        |                +--WP_146150796.1_N-acetylmuramoyl-L-alanine_amidase__partial__filamentous_cyanobacterium_CCP3_
|                 |  |     +--| (65)
|                 |  |     |  |                            +---WP_081721971.1_N-acetylmuramoyl-L-alanine_amidase__Geminisphaera_colitermitum_
|                 |  |     |  |                  +---------| (100)
|                 |  |     |  |                  |         +------WP_162525331.1_N-acetylmuramoyl-L-alanine_amidase__Rariglobus_hedericola_
|                 |  |     |  |             +----| (100)
|                 |  |     |  |             |    |    +------WP_052882801.1_N-acetylmuramoyl-L-alanine_amidase__Kiritimatiella_glycovorans_
|                 |  |     |  |             |    +----| (100)
|                 |  |     |  |             |         |     +--WP_136064523.1_N-acetylmuramoyl-L-alanine_amidase__Kiritimatiellales_bacterium_
|                 |  |     |  |             |         +-----| (100)
|                 |  |     |  |             |               +---------WP_155504178.1_hypothetical_protein__Kiritimatiellae_bacterium_
|                 |  |     |  |        +----| (100)
|                 |  |     |  |        |    |        +--------WP_006978713.1_N-acetylmuramoyl-L-alanine_amidase__Chthoniobacter_flavus_
|                 |  |     |  |        |    |     +--| (100)
|                 |  |     |  |        |    |     |  +-------WP_084400134.1_N-acetylmuramoyl-L-alanine_amidase__Terrimicrobium_sacchariphilum_
|                 |  |     |  |        |    |  +--| (82)
|                 |  |     |  |        |    |  |  +-----------WP_159434855.1_hypothetical_protein__Rubritalea_squalenifaciens_
|                 |  |     |  |        |    +--| (100)
|                 |  |     |  |        |       +----------WP_075079124.1_hypothetical_protein__Terrimicrobium_sacchariphilum_
|                 |  |     |  |     +--| (98)
|                 |  |     |  |     |  |                       +--WP_157210720.1_hypothetical_protein__Verrucomicrobium_spinosum_
|                 |  |     |  |     |  |                    +--| (100)
|                 |  |     |  |     |  |                    |  +---WP_113960960.1_hypothetical_protein__Roseimicrobium_gellanilyticum_
|                 |  |     |  |     |  |                 +--| (100)
|                 |  |     |  |     |  |                 |  +----WP_138087186.1_N-acetylmuramoyl-L-alanine_amidase__Verrucobacter_flavum_
|                 |  |     |  |     |  |     +-----------| (100)
|                 |  |     |  |     |  |     |           +------WP_078814771.1_N-acetylmuramoyl-L-alanine_amidase__Prosthecobacter_debontii_
|                 |  |     |  |     |  |  +--| (97)
|                 |  |     |  |     |  |  |  +---------------WP_007413631.1_N-acetylmuramoyl-L-alanine_amidase__Pedosphaera_parvula_
|                 |  |     |  |     |  +--| (99)
|                 |  |     |  |     |     +--------------WP_142660918.1_N-acetylmuramoyl-L-alanine_amidase__Methylacidimicrobium_tartarophylax_
|                 |  |     |  |  +--| (99)
|                 |  |     |  |  |  |             +---------WP_006980790.1_N-acetylmuramoyl-L-alanine_amidase__Chthoniobacter_flavus_
|                 |  |     |  |  |  |          +--| (94)
|                 |  |     |  |  |  |          |  +---------------WP_146850299.1_N-acetylmuramoyl-L-alanine_amidase__Brevifollis_gellanilyticus_
|                 |  |     |  |  |  |     +----| (98)
|                 |  |     |  |  |  |     |    +------------------WP_113956348.1_N-acetylmuramoyl-L-alanine_amidase__Roseimicrobium_gellanilyticum_
|                 |  |     |  |  |  |  +--| (93)
|                 |  |     |  |  |  |  |  |  +-----------WP_084400094.1_N-acetylmuramoyl-L-alanine_amidase__Terrimicrobium_sacchariphilum_
|                 |  |     |  |  |  |  |  +--| (99)
|                 |  |     |  |  |  |  |     +--------------WP_084400744.1_N-acetylmuramoyl-L-alanine_amidase__Terrimicrobium_sacchariphilum_
|                 |  |     |  |  |  +--| (80)
|                 |  |     |  |  |     |              +--WP_009059149.1_N-acetylmuramoyl-L-alanine_amidase__Methylacidiphilum_fumariolicum_
|                 |  |     |  |  |     +--------------| (100)
|                 |  |     |  |  |                    +--WP_039720768.1_N-acetylmuramoyl-L-alanine_amidase__Methylacidiphilum_kamchatkense_
|                 |  |     |  +--| (86)
|                 |  |     |     |  +----------------WP_023174024.1_N-acetylmuramoyl-L-alanine_amidase__Gloeobacter_kilaueensis_
|                 |  |     |     +--| (92)
|                 |  |     |        +-----------------WP_106380695.1_hypothetical_protein__Abditibacterium_utsteinense_
|                 |  |  +--| (44)
|                 |  |  |  |                                +--WP_010942466.1_N-acetylmuramoyl-L-alanine_amidase__Geobacter_sulfurreducens_
|                 |  |  |  |                             +--| (100)
|                 |  |  |  |                             |  |  +**WP_039644414.1_N-acetylmuramoyl-L-alanine_amidase__Geobacter_soli_
|                 |  |  |  |                             |  +--| (100)
|                 |  |  |  |                             |     +--WP_066357357.1_N-acetylmuramoyl-L-alanine_amidase__Geobacter_anodireducens_
|                 |  |  |  |                        +----| (99)
|                 |  |  |  |                        |    |  +--WP_004511643.1_AMIN_domain-containing_protein__Geobacter_metallireducens_
|                 |  |  |  |                        |    +--| (27)
|                 |  |  |  |                        |       |  +---WP_012647839.1_N-acetylmuramoyl-L-alanine_amidase__Geobacter_daltonii_
|                 |  |  |  |                        |       +--| (27)
|                 |  |  |  |                        |          +---WP_145019951.1_AMIN_domain-containing_protein__Geobacter_argillaceus_
|                 |  |  |  |               +--------| (100)
|                 |  |  |  |               |        +----------WP_156826964.1_AMIN_domain-containing_protein__Geopsychrobacter_electrodiphilus_
|                 |  |  |  |            +--| (90)
|                 |  |  |  |            |  |        +-------WP_013006775.1_AMIN_domain-containing_protein__Deferribacter_desulfuricans_
|                 |  |  |  |            |  |     +--| (92)
|                 |  |  |  |            |  |     |  +--------------WP_036790425.1_N-acetylmuramoyl-L-alanine_amidase__Porphyromonas_canoris_
|                 |  |  |  |            |  +-----| (99)
|                 |  |  |  |            |        +---------WP_011697600.1_N-acetylmuramoyl-L-alanine_amidase__Syntrophobacter_fumaroxidans_
|                 |  |  |  |        +---| (100)
|                 |  |  |  |        |   +-------------WP_095983252.1_N-acetylmuramoyl-L-alanine_amidase__Melittangium_boletus_
|                 |  |  |  |     +--| (84)
|                 |  |  |  |     |  |                +---WP_019533476.1_hypothetical_protein__Paenibacillus_ginsengihumi_
|                 |  |  |  |     |  |             +--| (100)
|                 |  |  |  |     |  |             |  |           +--WP_063761701.1_N-acetylmuramoyl-L-alanine_amidase__Paenibacillus_tyrfis_
|                 |  |  |  |     |  |             |  |        +--| (100)
|                 |  |  |  |     |  |             |  |        |  +--WP_127463176.1_N-acetylmuramoyl-L-alanine_amidase__partial__Paenibacillus_elgii_
|                 |  |  |  |     |  |             |  |     +--| (100)
|                 |  |  |  |     |  |             |  |     |  +--WP_090669367.1_N-acetylmuramoyl-L-alanine_amidase__Paenibacillus_tianmuensis_
|                 |  |  |  |     |  |             |  |  +--| (100)
|                 |  |  |  |     |  |             |  |  |  +--WP_062410989.1_N-acetylmuramoyl-L-alanine_amidase__Paenibacillus_naphthalenovorans_
|                 |  |  |  |     |  |             |  +--| (100)
|                 |  |  |  |     |  |             |     +--WP_127607801.1_N-acetylmuramoyl-L-alanine_amidase__Paenibacillus_validus_
|                 |  |  |  |     |  |          +--| (100)
|                 |  |  |  |     |  |          |  |     +--WP_068665459.1_N-acetylmuramoyl-L-alanine_amidase__Paenibacillus_oryzisoli_
|                 |  |  |  |     |  |          |  |  +--| (100)
|                 |  |  |  |     |  |          |  |  |  +--WP_065851765.1_N-acetylmuramoyl-L-alanine_amidase__Paenibacillus_pectinilyticus_
|                 |  |  |  |     |  |          |  +--| (100)
|                 |  |  |  |     |  |          |     +--WP_126142913.1_N-acetylmuramoyl-L-alanine_amidase__Paenibacillus_whitsoniae_
|                 |  |  |  |     |  |       +--| (100)
|                 |  |  |  |     |  |       |  +------WP_155700411.1_N-acetylmuramoyl-L-alanine_amidase__Paenibacillus_sp._ML311-T8_
|                 |  |  |  |     |  +-------| (100)
|                 |  |  |  |     |          +----WP_052304504.1_hypothetical_protein__Paenibacillus_larvae_
|                 |  |  |  |  +--| (63)
|                 |  |  |  |  |  +----------------WP_068135631.1_AMIN_domain-containing_protein__Limnochorda_pilosa_
|                 |  |  |  +--| (34)
|                 |  |  |     |                       +--WP_015945258.1_N-acetylmuramoyl-L-alanine_amidase__Desulfitobacterium_hafniense_
|                 |  |  |     |                    +--| (100)
|                 |  |  |     |                    |  +--WP_072773552.1_N-acetylmuramoyl-L-alanine_amidase__Desulfitobacterium_chlororespirans_
|                 |  |  |     |      +-------------| (100)
|                 |  |  |     |      |             |  +--WP_083879880.1_N-acetylmuramoyl-L-alanine_amidase__Desulfitobacterium_dichloroeliminans_
|                 |  |  |     |      |             +--| (63)
|                 |  |  |     |      |                +--WP_014795591.1_N-acetylmuramoyl-L-alanine_amidase__Desulfitobacterium_dehalogenans_
|                 |  |  |     |   +--| (99)
|                 |  |  |     |   |  |          +-----WP_080063362.1_N-acetylmuramoyl-L-alanine_amidase__Ruminiclostridium_hungatei_
|                 |  |  |     |   |  +----------| (100)
|                 |  |  |     |   |             +----WP_110461593.1_N-acetylmuramoyl-L-alanine_amidase__Ruminiclostridium_sufflavum_
|                 |  |  |     +---| (99)
|                 |  |  |         |     +---------------WP_007424579.1_MULTISPECIES__N-acetylmuramoyl-L-alanine_amidase__Acidiphilium_
|                 |  |  |         |  +--| (99)
|                 |  |  |         |  |  +-----------WP_038317314.1_N-acetylmuramoyl-L-alanine_amidase__Kingella_kingae_
|                 |  |  |         +--| (98)
|                 |  |  |            |      +-------WP_156803503.1_LysM_peptidoglycan-binding_domain-containing_protein__Frateuria_aurantia_
|                 |  |  |            +------| (100)
|                 |  |  |                   |         +--WP_090210911.1_N-acetylmuramoyl-L-alanine_amidase__Pseudomonas_asplenii_
|                 |  |  |                   +---------| (100)
|                 |  |  |                             +**WP_026007671.1_N-acetylmuramoyl-L-alanine_amidase__Pseudomonas_fuscovaginae_
|                 |  +--| (47)
|                 |     |     +--------------WP_075858676.1_N-acetylmuramoyl-L-alanine_amidase__Carboxydothermus_pertinax_
|                 |     +-----| (54)
|                 |           +-------------------WP_073146715.1_stage_II_sporulation_protein_D__Paramaledivibacter_caminithermalis_
|              +--| (73)
|              |  |                        +-------WP_003867780.1_MULTISPECIES__N-acetylmuramoyl-L-alanine_amidase__Thermoanaerobacter_
|              |  |                    +---| (100)
|              |  |                    |   |   +--WP_013296877.1_N-acetylmuramoyl-L-alanine_amidase__Thermoanaerobacterium_thermosaccharolyticum_
|              |  |                    |   +---| (100)
|              |  |                    |       |  +--WP_013787053.1_N-acetylmuramoyl-L-alanine_amidase__Thermoanaerobacterium_xylanolyticum_
|              |  |                    |       +--| (100)
|              |  |                    |          |  +**WP_045408843.1_N-acetylmuramoyl-L-alanine_amidase__Thermoanaerobacterium_saccharolyticum_
|              |  |                    |          +--| (100)
|              |  |                    |             +--WP_014757827.1_N-acetylmuramoyl-L-alanine_amidase__Thermoanaerobacterium_aotearoense_
|              |  |                 +--| (94)
|              |  |                 |  +--------WP_054875862.1_N-acetylmuramoyl-L-alanine_amidase__Oxobacter_pfennigii_
|              |  |              +--| (98)
|              |  |              |  |               +--WP_017744218.1_N-acetylmuramoyl-L-alanine_amidase__Scytonema_hofmannii_
|              |  |              |  |    +----------| (100)
|              |  |              |  |    |          +---WP_107805784.1_N-acetylmuramoyl-L-alanine_amidase__Nodularia_spumigena_
|              |  |              |  +----| (99)
|              |  |              |       +----------WP_094548296.1_hypothetical_protein__Petroclostridium_xylanilyticum_
|              |  |           +--| (97)
|              |  |           |  |     +-----------WP_103896709.1_SH3_domain-containing_protein__Caloramator_fervidus_
|              |  |           |  +-----| (100)
|              |  |           |        +-------WP_051350734.1_SH3_domain-containing_protein__Caloramator_proteoclasticus_
|              |  |        +--| (79)
|              |  |        |  |            +-----------------------------WP_006000017.1_N-acetylmuramoyl-L-alanine_amidase__Desulfuromonas_acetoxidans_
|              |  |        |  |        +---| (93)
|              |  |        |  |        |   |  +---------WP_156807523.1_N-acetylmuramoyl-L-alanine_amidase__Effusibacillus_pohliae_
|              |  |        |  |        |   +--| (100)
|              |  |        |  |        |      +-----------WP_120188960.1_hypothetical_protein__Ammoniphilus_oxalaticus_
|              |  |        |  |     +--| (95)
|              |  |        |  |     |  |     +-----------WP_007505771.1_cell_wall_hydrolase/autolysin__Caldalkalibacillus_thermarum_
|              |  |        |  |     |  |  +--| (89)
|              |  |        |  |     |  |  |  +------------WP_143018961.1_SH3_domain-containing_protein__partial__Natribacillus_halophilus_
|              |  |        |  |     |  +--| (97)
|              |  |        |  |     |     |                     +--WP_027356122.1_N-acetylmuramoyl-L-alanine_amidase__Desulfofundulus_thermocisternus_
|              |  |        |  |     |     |          +----------| (100)
|              |  |        |  |     |     |          |          +--WP_073167647.1_N-acetylmuramoyl-L-alanine_amidase__Desulfofundulus_australicus_
|              |  |        |  |     |     |       +--| (100)
|              |  |        |  |     |     |       |  +--------WP_052218237.1_N-acetylmuramoyl-L-alanine_amidase__Thermincola_ferriacetica_
|              |  |        |  |     |     |    +--| (100)
|              |  |        |  |     |     |    |  |          +---WP_052154184.1_N-acetylmuramoyl-L-alanine_amidase__Thermoactinomyces_daqus_
|              |  |        |  |     |     |    |  +----------| (100)
|              |  |        |  |     |     |    |             +--WP_132223686.1_N-acetylmuramoyl-L-alanine_amidase__partial__Laceyella_sacchari_
|              |  |        |  |     |     +----| (98)
|              |  |        |  |     |          |             +--WP_066351564.1_hypothetical_protein__Fervidicola_ferrireducens_
|              |  |        |  |     |          +-------------| (100)
|              |  |        |  |     |                        +---WP_066354215.1_hypothetical_protein__Fervidicola_ferrireducens_
|              |  |        |  |  +--| (71)
|              |  |        |  |  |  |           +--WP_014966723.1_N-acetylmuramoyl-L-alanine_amidase__Gottschalkia_acidurici_
|              |  |        |  |  |  |        +--| (100)
|              |  |        |  |  |  |        |  +--WP_072977043.1_N-acetylmuramoyl-L-alanine_amidase__Tissierella_praeacuta_
|              |  |        |  |  |  |     +--| (97)
|              |  |        |  |  |  |     |  |  +-------WP_075727329.1_N-acetylmuramoyl-L-alanine_amidase__Tissierella_creatinophila_
|              |  |        |  |  |  |     |  +--| (94)
|              |  |        |  |  |  |     |     |     +--WP_084725372.1_hypothetical_protein__Tissierella_praeacuta_
|              |  |        |  |  |  |     |     +-----| (100)
|              |  |        |  |  |  |     |           +--WP_115322161.1_N-acetylmuramoyl-L-alanine_amidase__Tissierella_praeacuta_
|              |  |        |  |  |  |  +--| (100)
|              |  |        |  |  |  |  |  |           +--WP_071062743.1_N-acetylmuramoyl-L-alanine_amidase__Andreesenia_angusta_
|              |  |        |  |  |  |  |  +-----------| (100)
|              |  |        |  |  |  |  |              +--WP_084655688.1_N-acetylmuramoyl-L-alanine_amidase__Andreesenia_angusta_
|              |  |        |  |  |  +--| (67)
|              |  |        |  |  |     |               +--WP_052139344.1_N-acetylmuramoyl-L-alanine_amidase__Clostridium_baratii_
|              |  |        |  |  |     +---------------| (100)
|              |  |        |  |  |                     +--WP_143324064.1_SH3_domain-containing_protein__Clostridium_thermobutyricum_
|              |  |        |  +--| (79)
|              |  |        |     |      +----WP_013782427.1_N-acetylmuramoyl-L-alanine_amidase__Mahella_australiensis_
|              |  |        |     |   +--| (100)
|              |  |        |     |   |  +-----WP_066669157.1_N-acetylmuramoyl-L-alanine_amidase__Desulfotomaculum_copahuensis_
|              |  |        |     +---| (100)
|              |  |        |         +-----------WP_114298691.1_hypothetical_protein__Anaerobacterium_chartisolvens_
|              |  |     +**| (7)
|              |  |     |  |        +----------------WP_029194636.1_N-acetylmuramoyl-L-alanine_amidase__Paenibacillus_alginolyticus_
|              |  |     |  |     +--| (95)
|              |  |     |  |     |  +------------WP_050069858.1_N-acetylmuramoyl-L-alanine_amidase__Anaerosalibacter_massiliensis_
|              |  |     |  |  +--| (94)
|              |  |     |  |  |  +------------WP_089862671.1_N-acetylmuramoyl-L-alanine_amidase__Halanaerobium_salsuginis_
|              |  |     |  +--| (83)
|              |  |     |     +---------------WP_077177376.1_SH3_domain-containing_protein__Carboxydothermus_islandicus_
|              |  |  +--| (49)
|              |  |  |  |  +----------------WP_084765066.1_N-acetylmuramoyl-L-alanine_amidase__Clostridium_intestinale_
|              |  |  |  +--| (95)
|              |  |  |     |          +------WP_052447241.1_hypothetical_protein__Clostridium_polynesiense_
|              |  |  |     |     +----| (100)
|              |  |  |     |     |    +------WP_073005500.1_hypothetical_protein__Clostridium_amylolyticum_
|              |  |  |     |  +--| (96)
|              |  |  |     |  |  +----------------WP_094754395.1_hypothetical_protein__Criibacterium_bergeronii_
|              |  |  |     +--| (95)
|              |  |  |        +-----------------WP_080913542.1_hypothetical_protein__Varibaculum_timonense_
|              |  +--| (27)
|              |     |                     +--WP_012864460.1_N-acetylmuramoyl-L-alanine_amidase__Veillonella_parvula_
|              |     |                  +--| (98)
|              |     |                  |  |  +--WP_105093862.1_N-acetylmuramoyl-L-alanine_amidase__Veillonella_infantium_
|              |     |                  |  +--| (98)
|              |     |                  |     +--WP_039969139.1_N-acetylmuramoyl-L-alanine_amidase__Veillonella_dispar_
|              |     |      +-----------| (100)
|              |     |      |           |  +--WP_059362874.1_N-acetylmuramoyl-L-alanine_amidase__Veillonella_tobetsuensis_
|              |     |      |           +--| (100)
|              |     |      |              +--WP_156931323.1_N-acetylmuramoyl-L-alanine_amidase__Veillonella_atypica_
|              |     |  +---| (98)
|              |     |  |   |  +-------------WP_007069721.1_N-acetylmuramoyl-L-alanine_amidase__Dialister_invisus_
|              |     |  |   +--| (99)
|              |     |  |      |        +----WP_011392786.1_N-acetylmuramoyl-L-alanine_amidase__Moorella_thermoacetica_
|              |     |  |      +--------| (100)
|              |     |  |               +------WP_084665510.1_hypothetical_protein__Thermanaeromonas_toyohensis_
|              |     +--| (69)
|              |        |                               +----WP_010648518.1_SH3_domain-containing_protein__Oceanobacillus_massiliensis_
|              |        |                            +--| (100)
|              |        |                            |  +--WP_067727991.1_SH3_domain-containing_protein__Oceanobacillus_damuensis_
|              |        |                         +--| (100)
|              |        |                         |  +-------WP_017798578.1_SH3_domain-containing_protein__Oceanobacillus_kimchii_
|              |        |                    +----| (100)
|              |        |                    |    +---------------WP_080146396.1_SH3_domain-containing_protein__Marinilactibacillus_piezotolerans_
|              |        |                 +--| (68)
|              |        |                 |  |  +----------WP_083443676.1_N-acetylmuramoyl-L-alanine_amidase__Ornithinibacillus_contaminans_
|              |        |                 |  +--| (99)
|              |        |                 |     +---------WP_109985215.1_SH3_domain-containing_protein__Gracilibacillus_dipsosauri_
|              |        |              +--| (98)
|              |        |              |  |    +------WP_051359459.1_N-acetylmuramoyl-L-alanine_amidase__Paucisalibacillus_globulus_
|              |        |              |  +----| (100)
|              |        |              |       +-------WP_072889455.1_N-acetylmuramoyl-L-alanine_amidase__Ornithinibacillus_halophilus_
|              |        |           +--| (20)
|              |        |           |  +-----------WP_079530376.1_SH3_domain-containing_protein__Halobacillus_hunanensis_
|              |        |        +--| (71)
|              |        |        |  |                      +----------WP_027107052.1_N-acetylmuramoyl-L-alanine_amidase__Lactobacillus_ceti_
|              |        |        |  |                   +--| (96)
|              |        |        |  |                   |  |             +**WP_002295084.1_MULTISPECIES__N-acetylmuramoyl-L-alanine_amidase__Enterococcus_
|              |        |        |  |                   |  +-------------| (100)
|              |        |        |  |                   |                +--WP_070704517.1_MULTISPECIES__N-acetylmuramoyl-L-alanine_amidase__Enterococcus_
|              |        |        |  |        +----------| (100)
|              |        |        |  |        |          +-------WP_084030232.1_SH3_domain-containing_protein__Atopobacter_phocae_
|              |        |        |  |     +--| (70)
|              |        |        |  |     |  +--------WP_053401018.1_SH3_domain-containing_protein__Bacillus_koreensis_
|              |        |        |  |  +--| (33)
|              |        |        |  |  |  |            +---WP_038243457.1_SH3_domain-containing_protein__Virgibacillus_massiliensis_
|              |        |        |  |  |  |         +--| (100)
|              |        |        |  |  |  |         |  +-----WP_077706882.1_SH3_domain-containing_protein__Virgibacillus_dokdonensis_
|              |        |        |  |  |  +---------| (100)
|              |        |        |  |  |            |  +-----WP_084157521.1_SH3_domain-containing_protein__Oceanobacillus_manasiensis_
|              |        |        |  |  |            +--| (93)
|              |        |        |  |  |               |        +--WP_089062353.1_SH3_domain-containing_protein__Virgibacillus_phasianinus_
|              |        |        |  |  |               |     +--| (100)
|              |        |        |  |  |               |     |  +--WP_089531981.1_SH3_domain-containing_protein__Virgibacillus_necropolis_
|              |        |        |  |  |               |  +--| (62)
|              |        |        |  |  |               |  |  +-------WP_072887793.1_SH3_domain-containing_protein__Ornithinibacillus_halophilus_
|              |        |        |  |  |               +--| (79)
|              |        |        |  |  |                  +-----WP_115748250.1_SH3_domain-containing_protein__Oceanobacillus_chungangensis_
|              |        |        |  +--| (20)
|              |        |        |     |      +------WP_078410901.1_SH3_domain-containing_protein__Bacillus_abyssalis_
|              |        |        |     +------| (100)
|              |        |        |            +--------WP_150273368.1_SH3_domain-containing_protein__Paenibacillus_sp._SYSU_G01001_
|              |        |     +--| (99)
|              |        |     |  +----------------WP_037574195.1_SH3_domain-containing_protein__Staphylococcus_chromogenes_
|              |        |  +--| (95)
|              |        |  |  |                   +--WP_077540425.1_N-acetylmuramoyl-L-alanine_amidase__Sedimentisphaera_cyanobacteriorum_
|              |        |  |  +-------------------| (100)
|              |        |  |                      +--WP_085755696.1_N-acetylmuramoyl-L-alanine_amidase__Sedimentisphaera_salicampi_
|              |        +--| (95)
|              |           |     +-----------WP_083906130.1_SH3_domain-containing_protein__Desulfurispora_thermophila_
|              |           |  +--| (99)
|              |           |  |  |           +--WP_027364137.1_SH3_domain-containing_protein__Desulfallas_alcoholivorax_
|              |           |  |  |        +--| (100)
|              |           |  |  |        |  +--WP_165613319.1_SH3_domain-containing_protein__Desulfallas_arcticus_
|              |           |  |  +--------| (100)
|              |           |  |           +--WP_092485757.1_SH3_domain-containing_protein__Desulfallas_geothermicus_
|              |           +--| (98)
|              |              +---------------WP_089611985.1_AMIN_domain-containing_protein__Dehalobacterium_formicoaceticum_
|           +--| (87)
|           |  |  +--------------WP_029691739.1_YSIRK-type_signal_peptide-containing_protein__partial__Streptococcus_hyovaginalis_
|           |  +--| (76)
|           |     |     +-----------------WP_084372393.1_hypothetical_protein__Bacillus_krulwichiae_
|           |     |  +--| (87)
|           |     |  |  +----------------WP_066144224.1_hypothetical_protein__Bacillus_lentus_
|           |     +--| (97)
|           |        +--------------WP_093192953.1_N-acetylmuramoyl-L-alanine_amidase__Salimicrobium_halophilum_
|        +--| (90)
|        |  |      +------WP_008516100.1_N-acetylmuramoyl-L-alanine_amidase__Dethiobacter_alkaliphilus_
|        |  +------| (100)
|        |         +-----------WP_138810511.1_SH3_domain-containing_protein__Bacillus_natronophilus_
|     +--| (90)
|     |  |      +---------WP_083446670.1_SH3_domain-containing_protein__Bacillus_koreensis_
|     |  |  +---| (100)
|     |  |  |   +--------WP_156483513.1_SH3_domain-containing_protein__Bacillus_fastidiosus_
|     |  +--| (100)
|     |     |          +--WP_071310394.1_N-acetylmuramoyl-L-alanine_amidase__Anaerobacillus_alkalilacustris_
|     |     |  +-------| (100)
|     |     |  |       +--WP_071388347.1_N-acetylmuramoyl-L-alanine_amidase__Anaerobacillus_alkalidiazotrophicus_
|     |     +--| (61)
|     |        |             +--WP_078431826.1_N-acetylmuramoyl-L-alanine_amidase__Bacillus_halosaccharovorans_
|     |        +-------------| (100)
|     |                      +--WP_121663683.1_N-acetylmuramoyl-L-alanine_amidase__Bacillus_litoralis_
|  +--| (98)
|  |  |                +--WP_011248134.1_N-acetylmuramoyl-L-alanine_amidase__Bacillus_clausii_
|  |  |        +-------| (100)
|  |  |        |       +--WP_073305264.1_N-acetylmuramoyl-L-alanine_amidase__Bacillus_rhizosphaerae_
|  |  |     +--| (100)
|  |  |     |  |              +--WP_051748270.1_N-acetylmuramoyl-L-alanine_amidase__Terribacillus_goriensis_
|  |  |     |  |           +--| (97)
|  |  |     |  |           |  +**WP_093880741.1_N-acetylmuramoyl-L-alanine_amidase__Terribacillus_saccharophilus_
|  |  |     |  |  +--------| (100)
|  |  |     |  |  |        |  +--WP_093725963.1_N-acetylmuramoyl-L-alanine_amidase__Terribacillus_halophilus_
|  |  |     |  |  |        +--| (100)
|  |  |     |  |  |           +--WP_097038713.1_N-acetylmuramoyl-L-alanine_amidase__Terribacillus_aidingensis_
|  |  |     |  +--| (99)
|  |  |     |     |  +---WP_082676700.1_N-acetylmuramoyl-L-alanine_amidase__Bacillus_shacheensis_
|  |  |     |     +--| (100)
|  |  |     |        +------WP_079528939.1_N-acetylmuramoyl-L-alanine_amidase__Halobacillus_hunanensis_
|  |  |  +--| (99)
|  |  |  |  +----------------WP_088910383.1_N-acetylmuramoyl-L-alanine_amidase__Brevibacillus_formosus_
|  |  +--| (89)
|  |     |            +--WP_038558494.1_MULTISPECIES__SH3_domain-containing_protein__Terribacillus_
|  |     |         +--| (100)
|  |     |         |  +--WP_093727313.1_SH3_domain-containing_protein__Terribacillus_halophilus_
|  |     +---------| (100)
|  |               +--WP_097042995.1_SH3_domain-containing_protein__Terribacillus_aidingensis_
+--| (91)
|  |                    +------WP_157998034.1_SH3_domain-containing_protein__Ornithinibacillus_scapharcae_
|  |                 +--| (99)
|  |                 |  +----WP_139254063.1_SH3_domain-containing_protein__Halobacillus_karajensis_
|  |              +--| (100)
|  |              |  +----WP_049683278.1_SH3_domain-containing_protein__Bacillus_loiseleuriae_
|  |           +--| (91)
|  |           |  |          +--WP_115823892.1_SH3_domain-containing_protein__Halobacillus_trueperi_
|  |           |  |  +-------| (100)
|  |           |  |  |       +--WP_089651955.1_SH3_domain-containing_protein__Halobacillus_aidingensis_
|  |           |  +--| (84)
|  |           |     +-----WP_089740649.1_SH3_domain-containing_protein__Gracilibacillus_ureilyticus_
|  |        +--| (86)
|  |        |  |  +-----------WP_066269133.1_SH3_domain-containing_protein__Bacillus_acidicola_
|  |        |  +--| (85)
|  |        |     +----WP_151534707.1_SH3_domain-containing_protein__Bacillus_depressus_
|  |     +--| (100)
|  |     |  +------WP_118874979.1_SH3_domain-containing_protein__Lysinibacillus_yapensis_
|  |  +--| (100)
|  |  |  |         +---WP_028393475.1_SH3_domain-containing_protein__Bacillus_cihuensis_
|  |  |  |      +--| (100)
|  |  |  |      |  +--WP_137743489.1_SH3_domain-containing_protein__Bacillus_siralis_
|  |  |  |   +--| (81)
|  |  |  |   |  |     +--WP_052698394.1_SH3_domain-containing_protein__Domibacillus_enclensis_
|  |  |  |   |  |  +--| (100)
|  |  |  |   |  |  |  +--WP_076763662.1_SH3_domain-containing_protein__Domibacillus_epiphyticus_
|  |  |  |   |  +--| (100)
|  |  |  |   |     |  +--WP_050180205.1_cell_wall_hydrolase__Domibacillus_robiginosus_
|  |  |  |   |     +--| (100)
|  |  |  |   |        +--WP_050183339.1_SH3_domain-containing_protein__Domibacillus_robiginosus_
|  |  |  +---| (100)
|  |  |      +-------WP_142305181.1_cell_wall_hydrolase__Bacillus_oleivorans_
|  +--| (95)
|     |               +--WP_051302392.1_SH3_domain-containing_protein__Bacillus_aidingensis_
|     |            +--| (100)
|     |            |  +--WP_093337383.1_SH3_domain-containing_protein__Salibacterium_halotolerans_
|     |         +--| (100)
|     |         |  |     +--WP_125554447.1_SH3_domain-containing_protein__Bacillus_salarius_
|     |         |  |  +--| (100)
|     |         |  |  |  +--WP_125556112.1_SH3_domain-containing_protein__Bacillus_salarius_
|     |         |  +--| (100)
|     |         |     |  +---WP_091274325.1_SH3_domain-containing_protein__Alteribacillus_persepolensis_
|     |         |     +--| (100)
|     |         |        +--WP_091584440.1_MULTISPECIES__SH3_domain-containing_protein__Bacillaceae_
|     |  +------| (100)
|     |  |      +---WP_090926386.1_SH3_domain-containing_protein__Salibacterium_qingdaonense_
|     +--| (99)
|        |               +---WP_052123949.1_SH3_domain-containing_protein__Lysinibacillus_manganicus_
|        |            +--| (100)
|        |            |  |  +--WP_096550400.1_SH3_domain-containing_protein__Ureibacillus_thermosphaericus_
|        |            |  +--| (100)
|        |            |     +--WP_141601757.1_SH3_domain-containing_protein__Ureibacillus_terrenus_
|        |         +--| (100)
|        |         |  |  +----WP_057984463.1_SH3_domain-containing_protein__Bacillus_cecembensis_
|        |         |  +--| (100)
|        |         |     +--WP_097071804.1_SH3_domain-containing_protein__Lysinibacillus_xyleni_
|        |      +--| (100)
|        |      |  |    +--WP_067212187.1_SH3_domain-containing_protein__Sporosarcina_psychrophila_
|        |      |  +----| (100)
|        |      |       +--WP_147055638.1_SH3_domain-containing_protein__Sporosarcina_luteola_
|        |   +--| (100)
|        |   |  |     +-----WP_041123273.1_SH3_domain-containing_protein__Jeotgalibacillus_alimentarius_
|        |   |  |  +--| (84)
|        |   |  |  |  +-----WP_077214832.1_SH3_domain-containing_protein__Bacillus_dakarensis_
|        |   |  +--| (83)
|        |   |     |     +--WP_042384701.1_SH3_domain-containing_protein__Parageobacillus_thermoglucosidasius_
|        |   |     |  +--| (100)
|        |   |     |  |  +--WP_089098355.1_SH3_domain-containing_protein__Geobacillus_galactosidasius_
|        |   |     +--| (100)
|        |   |        +--WP_111645037.1_SH3_domain-containing_protein__Anoxybacillus_vitaminiphilus_
|        +---| (100)
|            |     +--WP_078414351.1_SH3_domain-containing_protein__Bacillus_abyssalis_
|            |  +--| (100)
|            |  |  +----WP_061804750.1_SH3_domain-containing_protein__Bacillus_endophyticus_
|            +--| (100)
|               +------WP_077214894.1_SH3_domain-containing_protein__Bacillus_dakarensis_
|
|                            +--WP_003183353.1_MULTISPECIES__N-acetylmuramoyl-L-alanine_amidase__Bacillus_
|                         +--| (100)
|                         |  |  +--WP_076793460.1_N-acetylmuramoyl-L-alanine_amidase__Bacillus_haynesii_
|                         |  +--| (100)
|                         |     +--WP_020452123.1_MULTISPECIES__N-acetylmuramoyl-L-alanine_amidase__Bacillus_
|                      +--| (100)
|                      |  |  +--WP_006637483.1_MULTISPECIES__N-acetylmuramoyl-L-alanine_amidase__Bacillus_subtilis_group_
|                      |  +--| (100)
|                      |     +--WP_148957367.1_N-acetylmuramoyl-L-alanine_amidase__Bacillus_swezeyi_
|                 +----| (100)
|                 |    |  +--WP_079996401.1_MULTISPECIES__N-acetylmuramoyl-L-alanine_amidase__Bacillus_
|                 |    +--| (100)
|                 |       +--WP_010789171.1_N-acetylmuramoyl-L-alanine_amidase__Bacillus_atrophaeus_
|              +--| (100)
|              |  |                 +--WP_034318555.1_MULTISPECIES__N-acetylmuramoyl-L-alanine_amidase__Bacillus_
|              |  |              +--| (100)
|              |  |              |  +--WP_039169820.1_N-acetylmuramoyl-L-alanine_amidase__Bacillus_altitudinis_
|              |  |           +--| (98)
|              |  |           |  |  +--WP_060698473.1_N-acetylmuramoyl-L-alanine_amidase__Bacillus_australimaris_
|              |  |           |  +--| (98)
|              |  |           |     |  +--WP_058013545.1_N-acetylmuramoyl-L-alanine_amidase__Bacillus_pumilus_
|              |  |           |     +--| (98)
|              |  |           |        +**WP_024423639.1_MULTISPECIES__N-acetylmuramoyl-L-alanine_amidase__Bacillus_
|              |  |        +--| (100)
|              |  |        |  +--WP_008357523.1_MULTISPECIES__N-acetylmuramoyl-L-alanine_amidase__Bacillus_
|              |  |     +--| (100)
|              |  |     |  |  +--WP_024423638.1_N-acetylmuramoyl-L-alanine_amidase__Bacillus_safensis_
|              |  |     |  +--| (100)
|              |  |     |     +--WP_138279066.1_N-acetylmuramoyl-L-alanine_amidase__Bacillus_altitudinis_
|              |  |  +--| (99)
|              |  |  |  +--WP_060964133.1_MULTISPECIES__N-acetylmuramoyl-L-alanine_amidase__Bacillus_
|              |  +--| (100)
|              |     |  +--WP_061527952.1_N-acetylmuramoyl-L-alanine_amidase__Bacillus_nakamurai_
|              |     +--| (100)
|              |        +--WP_148956778.1_N-acetylmuramoyl-L-alanine_amidase__Bacillus_swezeyi_
|           +--| (100)
|           |  +-----WP_064328239.1_N-acetylmuramoyl-L-alanine_amidase__Bacillus_oceanisediminis_
|     +-----| (100)
|     |     |    +---WP_052144749.1_SH3_domain-containing_protein__Bacillus_okhensis_
|     |     +----| (100)
|     |          +--------WP_079476680.1_N-acetylmuramoyl-L-alanine_amidase__Marinococcus_halophilus_
|  +--| (99)
|  |  +----------WP_158639961.1_SH3_domain-containing_protein__Bacillus_nanhaiisediminis_
+--| (92)
   |     +------WP_107586289.1_SH3_domain-containing_protein__Alkalicoccus_saliphilus_
   +-----| (100)
         +--WP_147802777.1_SH3_domain-containing_protein__Alkalicoccus_halolimnae_

Tree in newick format:

(WP_012960556.1_SH3_domain-containing_protein__Bacillus_pseudofirmus_:1.0077482480,((((((((((((((WP_010230781.1_N-acetylmuramoyl-L-alanine_amidase__Chlamydia_muridarum_:0.0896366982,(WP_009871615.1_N-acetylmuramoyl-L-alanine_amidase__Chlamydia_trachomatis_:0.1540736704,WP_080123657.1_N-acetylmuramoyl-L-alanine_amidase__Chlamydia_suis_:0.0600624254)100:0.0504462071)100:0.3198354637,(((((WP_041462205.1_N-acetylmuramoyl-L-alanine_amidase__Chlamydia_caviae_:0.0562273801,(WP_006343050.1_N-acetylmuramoyl-L-alanine_amidase__Chlamydia_psittaci_:0.0000021661,(WP_011097019.1_N-acetylmuramoyl-L-alanine_amidase__Chlamydia_abortus_:0.0212670856,WP_131744238.1_N-acetylmuramoyl-L-alanine_amidase__Chlamydia_buteonis_:0.0140049630)100:0.0069317107)100:0.0601302431)91:0.0136563696,WP_011458182.1_N-acetylmuramoyl-L-alanine_amidase__Chlamydia_felis_:0.0884376811)97:0.1124172053,WP_021828224.1_N-acetylmuramoyl-L-alanine_amidase__Chlamydia_gallinacea_:0.3541053934)95:0.0908585312,WP_021756549.1_N-acetylmuramoyl-L-alanine_amidase__Chlamydia_pecorum_:0.5469156368)100:0.1060577758,WP_020370288.1_N-acetylmuramoyl-L-alanine_amidase__Chlamydia_ibidis_:0.2208556313)100:0.4154267337)100:1.2109596240,(WP_013181456.1_N-acetylmuramoyl-L-alanine_amidase__Waddlia_chondrophila_:0.9217520997,(WP_013925289.1_N-acetylmuramoyl-L-alanine_amidase__Parachlamydia_acanthamoebae_:0.8633293460,(WP_041018222.1_N-acetylmuramoyl-L-alanine_amidase__Criblamydia_sequanensis_:0.7867490943,WP_098038950.1_N-acetylmuramoyl-L-alanine_amidase__Estrella_lausannensis_:0.7660074337)90:0.2875401146)89:0.2026495545)100:0.7465126754)100:0.6998518335,(WP_007789216.1_N-acetylmuramoyl-L-alanine_amidase__Peptostreptococcus_stomatis_:1.8591500746,(WP_011861075.1_N-acetylmuramoyl-L-alanine_amidase__Clostridioides_difficile_:0.2428132149,(WP_021371417.1_N-acetylmuramoyl-L-alanine_amidase__Clostridioides_difficile_:0.2674057895,WP_073126189.1_N-acetylmuramoyl-L-alanine_amidase__Asaccharospora_irregularis_:0.3824348463)35:0.0598736119)100:1.4831869710)98:0.3753010379)68:0.2276367746,(((((((WP_041758743.1_N-acetylmuramoyl-L-alanine_amidase__Psychroflexus_torquis_:0.0566964573,WP_003439111.1_N-acetylmuramoyl-L-alanine_amidase__Psychroflexus_gondwanensis_:0.0410383118)100:0.1423359143,WP_093365114.1_N-acetylmuramoyl-L-alanine_amidase__Psychroflexus_sediminis_:0.4158546921)100:1.5004723060,((WP_051224462.1_N-acetylmuramoyl-L-alanine_amidase__Flavobacterium_tegetincola_:1.1432448945,WP_123912663.1_N-acetylmuramoyl-L-alanine_amidase__Hanstruepera_neustonica_:1.3637769828)26:0.0863176661,(WP_133533422.1_N-acetylmuramoyl-L-alanine_amidase__Flavobacterium_dankookense_:0.9902807993,WP_135525550.1_N-acetylmuramoyl-L-alanine_amidase__Flavobacterium_sp._DS2-A_:0.9968866331)100:0.3989463844)88:0.3585642279)25:0.1430291593,((WP_053327033.1_N-acetylmuramoyl-L-alanine_amidase__Chryseobacterium_gallinarum_:1.3946005709,WP_163398607.1_N-acetylmuramoyl-L-alanine_amidase__Flavobacterium_fluviatile_:1.3282209764)50:0.2084053746,WP_107037197.1_N-acetylmuramoyl-L-alanine_amidase__Brumimicrobium_mesophilum_:0.9744765839)22:0.0359030652)100:0.6485905788,((((WP_006987911.1_N-acetylmuramoyl-L-alanine_amidase__Gillisia_limnaea_:0.2525886078,WP_025743367.1_MULTISPECIES__N-acetylmuramoyl-L-alanine_amidase__Flavobacteriaceae_:1.2146606677)81:0.1558391050,((WP_034261002.1_N-acetylmuramoyl-L-alanine_amidase__Altibacter_lentus_:0.3700807423,(WP_099647828.1_N-acetylmuramoyl-L-alanine_amidase__Leeuwenhoekiella_nanhaiensis_:0.1439187304,WP_126160973.1_N-acetylmuramoyl-L-alanine_amidase__Arenibacter_sp._GUO666_:0.1820385472)100:0.1531696876)100:0.0940090815,WP_099647584.1_N-acetylmuramoyl-L-alanine_amidase__Leeuwenhoekiella_nanhaiensis_:0.3662787928)100:0.1220939309)80:0.0520684159,((WP_054726485.1_N-acetylmuramoyl-L-alanine_amidase__Algibacter_alginicilyticus_:0.2337478289,WP_093980443.1_N-acetylmuramoyl-L-alanine_amidase__Arenibacter_algicola_:0.3314900650)100:0.1235232320,WP_129018315.1_N-acetylmuramoyl-L-alanine_amidase__Gelidibacter_gilvus_:0.4852491378)99:0.0749457563)86:0.1551637532,WP_143382648.1_N-acetylmuramoyl-L-alanine_amidase__Formosa_sp._PS13_:0.8334710135)100:1.1506078350)97:0.3592457915,(((WP_027009548.1_N-acetylmuramoyl-L-alanine_amidase__Conchiformibius_kuhniae_:0.3032716817,WP_027022232.1_N-acetylmuramoyl-L-alanine_amidase__Conchiformibius_steedae_:0.3824130626)100:0.5089098784,WP_097115041.1_N-acetylmuramoyl-L-alanine_amidase__Alysiella_filiformis_:1.0439903718)99:0.3677179127,(WP_002642953.1_N-acetylmuramoyl-L-alanine_amidase__Simonsiella_muelleri_:1.7516126399,WP_034294680.1_N-acetylmuramoyl-L-alanine_amidase__Alysiella_crassa_:1.1015074020)100:0.4415813057)100:0.6710533649)75:0.0754259401,((WP_005957635.1_N-acetylmuramoyl-L-alanine_amidase__Fusobacterium_necrophorum_:0.6259911349,WP_078694168.1_N-acetylmuramoyl-L-alanine_amidase__Cetobacterium_ceti_:0.9900494165)100:0.6658686295,(WP_052727690.1_N-acetylmuramoyl-L-alanine_amidase__Sneathia_amnii_:0.3260345661,WP_066729666.1_N-acetylmuramoyl-L-alanine_amidase__Sneathia_sanguinegens_:0.3485212520)100:1.0191322640)100:0.7551346393)76:0.2202280598)67:0.1365496768,(WP_052947986.1_AMIN_domain-containing_protein__Aneurinibacillus_tyrosinisolvens_:0.5609070239,WP_091260913.1_AMIN_domain-containing_protein__Aneurinibacillus_thermoaerophilus_:0.5819303370)100:1.2838728110)37:0.1812684061,(((((((WP_003515629.1_N-acetylmuramoyl-L-alanine_amidase__Hungateiclostridium_thermocellum_:0.6290235468,WP_014255669.1_N-acetylmuramoyl-L-alanine_amidase__Hungateiclostridium_clariflavum_:0.9660092116)100:0.3682837628,WP_114297790.1_N-acetylmuramoyl-L-alanine_amidase__Anaerobacterium_chartisolvens_:1.2176214284)100:0.7839776026,((WP_120431142.1_N-acetylmuramoyl-L-alanine_amidase__bacterium_1xD42-87_:0.4510325135,WP_160563455.1_N-acetylmuramoyl-L-alanine_amidase__bacterium_1XD21-13_:0.8209267421)100:1.2972661920,WP_143956281.1_hypothetical_protein__Robertkochia_sp._CL23_:2.0244203284)99:0.5800606410)45:0.7398074750,WP_068714334.1_N-acetylmuramoyl-L-alanine_amidase__Orenia_metallireducens_:1.5860866932)39:0.4227643241,(((WP_011876995.1_AMIN_domain-containing_protein__Desulfotomaculum_reducens_:0.6690304181,(WP_013810432.1_AMIN_domain-containing_protein__Desulfotomaculum_nigrificans_:0.3402022587,(WP_077715087.1_AMIN_domain-containing_protein__Desulfotomaculum_ferrireducens_:0.1892620751,WP_072913475.1_AMIN_domain-containing_protein__Desulfotomaculum_aeronauticum_:0.2114433522)100:0.3364605463)100:0.2382552559)100:0.3001522440,((WP_006521159.1_AMIN_domain-containing_protein__Desulfallas_gibsoniae_:0.2108059060,WP_161822855.1_AMIN_domain-containing_protein__Sporotomaculum_syntrophicum_:0.3580479998)100:0.2319344316,WP_131820817.1_AMIN_domain-containing_protein__Desulfallas_arcticus_:0.4081327705)100:0.6343837429)100:0.5736898838,((WP_003333545.1_AMIN_domain-containing_protein__Brevibacillus_laterosporus_:0.7023001133,(WP_122960115.1_AMIN_domain-containing_protein__Brevibacillus_centrosporus_:0.0088676860,WP_122925704.1_AMIN_domain-containing_protein__Brevibacillus_nitrificans_:0.0176899474)100:0.6124274009)100:0.5582985596,((WP_038286835.1_AMIN_domain-containing_protein__Hungateiclostridium_straminisolvens_:0.8549240993,(WP_149545472.1_AMIN_domain-containing_protein__Thermoanaerobacteraceae_bacterium_A05MB_:0.9393400683,WP_159432374.1_AMIN_domain-containing_protein__Caldanaerobius_fijiensis_:0.8941201840)99:0.3084636954)43:0.1529496827,WP_158080450.1_AMIN_domain-containing_protein___Clostridium__thermoalcaliphilum_:0.8222490575)43:0.2572919970)37:0.0998450176)30:0.0552864482)74:0.3169138378,((WP_013278758.1_AMIN_domain-containing_protein__Acetohalobium_arabaticum_:1.3895959178,WP_071063888.1_AMIN_domain-containing_protein__Andreesenia_angusta_:1.0308440742)54:0.1740512135,WP_027340130.1_AMIN_domain-containing_protein__Halonatronum_saccharophilum_:1.2495989980)100:0.4949426117)74:0.1284244471,(((((WP_041313916.1_AMIN_domain-containing_protein__Heliobacterium_modesticaldum_:0.2293027648,WP_161260855.1_AMIN_domain-containing_protein__Heliobacterium_gestii_:0.2949510458)100:1.3186884990,WP_066667691.1_SH3_domain-containing_protein__Desulfotomaculum_copahuensis_:1.3065653782)91:0.2447546119,((((((WP_014370065.1_AMIN_domain-containing_protein__Paenibacillus_mucilaginosus_:0.5247679974,(WP_062408829.1_AMIN_domain-containing_protein__Paenibacillus_naphthalenovorans_:0.3630351193,WP_089199046.1_AMIN_domain-containing_protein__Paenibacillus_xerothermodurans_:0.6918312736)100:0.1377159669)100:0.1371853216,WP_019534014.1_AMIN_domain-containing_protein__Paenibacillus_ginsengihumi_:0.6588458091)100:0.2829058424,(((WP_084159954.1_AMIN_domain-containing_protein__Paenibacillus_alginolyticus_:0.1362751692,WP_144028666.1_AMIN_domain-containing_protein__Paenibacillus_ferrarius_:0.2003853726)100:0.0870542888,WP_127451506.1_AMIN_domain-containing_protein__Paenibacillus_chondroitinus_:0.1673657316)100:0.0864912807,(WP_082927918.1_AMIN_domain-containing_protein__Paenibacillus_oryzisoli_:0.1522780378,WP_084224923.1_AMIN_domain-containing_protein__Paenibacillus_pectinilyticus_:0.1014985160)100:0.0963760172)100:0.7013815853)41:0.1426224582,(WP_110839835.1_AMIN_domain-containing_protein__Paenibacillus_flagellatus_:0.4092297412,WP_158606877.1_AMIN_domain-containing_protein__Paenibacillus_ginsengarvi_:0.3988090454)100:0.5182343586)98:0.0947039912,WP_158560672.1_AMIN_domain-containing_protein__Paenibacillus_contaminans_:0.9370068264)100:0.2227816884,((WP_005547060.1_AMIN_domain-containing_protein__Paenibacillus_alvei_:0.8675157351,((WP_020617060.1_AMIN_domain-containing_protein__Paenibacillus_daejeonensis_:0.8220692922,WP_068581691.1_AMIN_domain-containing_protein__Paenibacillus_macquariensis_:0.7504267601)97:0.1321492217,((WP_081750789.1_hypothetical_protein__Paenibacillus_sp._1-49_:1.7065797125,WP_054401751.1_AMIN_domain-containing_protein__Paenibacillus_solani_:0.5772028053)94:0.1280453449,(WP_109998437.1_MULTISPECIES__AMIN_domain-containing_protein__Paenibacillus_:0.0475779168,WP_124116253.1_AMIN_domain-containing_protein__Paenibacillus_xylanexedens_:0.0640996964)100:0.4328237402)87:0.0943091197)93:0.1135380469)96:0.2297253815,((((WP_045672541.1_hypothetical_protein__Paenibacillus_beijingensis_:0.4538210882,WP_089523648.1_AMIN_domain-containing_protein__Paenibacillus_herberti_:0.4937593714)100:0.2340893279,WP_125654186.1_AMIN_domain-containing_protein__Paenibacillus_baekrokdamisoli_:0.5867162795)100:0.1346046513,WP_139999458.1_AMIN_domain-containing_protein__Paenibacillus_sp._py1325_:0.8600373392)100:0.2452703347,(WP_082882609.1_AMIN_domain-containing_protein__Paenibacillus_swuensis_:0.7603571863,WP_123043171.1_AMIN_domain-containing_protein__Cohnella_candidum_:0.8628328194)99:0.3167038065)94:0.1028283962)92:0.0808041895)97:0.2664026730)86:0.1107637525,WP_018922042.1_SH3_domain-containing_protein__Salsuginibacillus_kocurii_:1.7356954000)82:0.1788609644,WP_130850538.1_hypothetical_protein__Intestinimonas_timonensis_:1.4188007120)98:0.2434014886)73:0.3335159625)52:0.2130959300,((((((((((((((WP_011125196.1_MULTISPECIES__N-acetylmuramoyl-L-alanine_amidase__Prochlorococcus_:1.2058096587,WP_147012608.1_AMIN_domain-containing_protein__cyanobiont_of_Ornithocercus_magnificus_:0.4220915520)100:0.3895568459,((WP_015108062.1_N-acetylmuramoyl-L-alanine_amidase__Cyanobium_gracile_:0.0214650340,WP_106219879.1_N-acetylmuramoyl-L-alanine_amidase__Aphanothece_minutissima_:0.0058948897)100:0.2384949507,(WP_094590549.1_N-acetylmuramoyl-L-alanine_amidase__Vulcanococcus_limneticus_:0.3000235806,WP_106501887.1_N-acetylmuramoyl-L-alanine_amidase__Cyanobium_usitatum_:0.4015577828)100:0.1374091134)100:0.2425659400)100:0.6291834195,WP_011244268.1_MULTISPECIES__N-acetylmuramoyl-L-alanine_amidase__Synechococcus_:0.7031210905)74:0.3028628097,WP_088890608.1_N-acetylmuramoyl-L-alanine_amidase__Leptolyngbya_ohadii_:0.4032099908)74:0.2766248098,(WP_084415311.1_N-acetylmuramoyl-L-alanine_amidase__Phormidium_willei_:1.1613086603,WP_106172617.1_AMIN_domain-containing_protein__filamentous_cyanobacterium_CCP2_:0.5532030613)79:0.0947912861)72:0.1183905833,((WP_039728165.1_MULTISPECIES__N-acetylmuramoyl-L-alanine_amidase__Cyanobacteria_:0.2430501035,(WP_073607926.1_N-acetylmuramoyl-L-alanine_amidase__Phormidium_tenue_:0.0762903278,WP_035985525.1_AMIN_domain-containing_protein__Leptolyngbya_sp._KIOST-1_:0.0713654461)100:0.2024255514)100:0.4768951372,((WP_044151481.1_MULTISPECIES__AMIN_domain-containing_protein__Cyanobacteria_:0.5399437735,WP_088430738.1_AMIN_domain-containing_protein__Halomicronema_hongdechloris_:0.3697791554)98:0.1840364061,WP_163661529.1_N-acetylmuramoyl-L-alanine_amidase__Leptolyngbyaceae_cyanobacterium_CCMR0082_:0.5588116003)98:0.1347100623)97:0.1342542909)12:0.0401362168,((((WP_011244053.1_N-acetylmuramoyl-L-alanine_amidase__Synechococcus_elongatus_:0.8126552484,(WP_164920663.1_N-acetylmuramoyl-L-alanine_amidase__Thermosynechococcus_elongatus_:0.2882449780,WP_099798786.1_N-acetylmuramoyl-L-alanine_amidase__Synechococcus_lividus_:0.1340186573)100:0.3799826832)73:0.1476598309,WP_161826035.1_N-acetylmuramoyl-L-alanine_amidase__Synechococcales_cyanobacterium_C_:0.5463668799)69:0.0783602293,WP_161826166.1_AMIN_domain-containing_protein__Synechococcales_cyanobacterium_C_:0.9283055351)86:0.1751249778,WP_071455841.1_N-acetylmuramoyl-L-alanine_amidase__Gloeomargarita_lithophora_:1.1185942391)9:0.1464885458)15:0.0398073152,(WP_026099327.1_N-acetylmuramoyl-L-alanine_amidase__Prochlorothrix_hollandica_:0.8486522633,WP_114579729.1_N-acetylmuramoyl-L-alanine_amidase__Oscillatoriales_cyanobacterium_MTP1_:0.6740009057)43:0.1208795387)81:0.0950021700,((((((WP_014277286.1_N-acetylmuramoyl-L-alanine_amidase__Arthrospira_platensis_:0.0113042820,WP_008051495.1_N-acetylmuramoyl-L-alanine_amidase__Limnospira_indica_:0.0246578676)100:0.3342814098,(WP_040484193.1_N-acetylmuramoyl-L-alanine_amidase__Lyngbya_aestuarii_:0.0749321749,WP_049559233.1_N-acetylmuramoyl-L-alanine_amidase__partial__Limnoraphis_robusta_:0.0938061197)100:0.1748729318)100:0.1105919159,(WP_083624289.1_N-acetylmuramoyl-L-alanine_amidase__Planktothrix_paucivesiculata_:0.1159948521,WP_083623741.1_N-acetylmuramoyl-L-alanine_amidase__Planktothrix_serta_:0.0825967831)100:0.2222398334)100:0.3614810814,(WP_044195918.1_N-acetylmuramoyl-L-alanine_amidase__Oscillatoria_acuminata_:0.4521714318,WP_044197851.1_N-acetylmuramoyl-L-alanine_amidase__Oscillatoria_acuminata_:0.4051809171)100:0.2206497342)100:0.2050507855,((((WP_006635265.1_N-acetylmuramoyl-L-alanine_amidase__Microcoleus_vaginatus_:0.0223883095,WP_015176149.1_N-acetylmuramoyl-L-alanine_amidase__Oscillatoria_nigro-viridis_:0.0373413272)100:0.0215570576,(WP_106149810.1_N-acetylmuramoyl-L-alanine_amidase__filamentous_cyanobacterium_Phorm_46_:0.0000028384,WP_106331953.1_N-acetylmuramoyl-L-alanine_amidase__filamentous_cyanobacterium_Phorm_6_:0.0109145261)100:0.1298477919)100:0.1407414425,WP_096829709.1_N-acetylmuramoyl-L-alanine_amidase__Tychonema_bourrellyi_:0.1304929466)100:0.4824481384,WP_015150307.1_N-acetylmuramoyl-L-alanine_amidase__Oscillatoria_acuminata_:0.4709842196)98:0.0957098261)89:0.0808831690,(((WP_009557157.1_N-acetylmuramoyl-L-alanine_amidase__Oscillatoriales_cyanobacterium_JSC-12_:0.5106800841,(WP_082906316.1_AMIN_domain-containing_protein__Phormidesmis_priestleyi_:0.3190081383,((WP_017288248.1_N-acetylmuramoyl-L-alanine_amidase__Leptolyngbya_boryana_:0.5514361002,WP_162424400.1_N-acetylmuramoyl-L-alanine_amidase__Myxacorys_almedinensis_:0.2814094035)100:0.0756592446,WP_162423692.1_AMIN_domain-containing_protein__Myxacorys_almedinensis_:0.5549950788)100:0.0770404538)99:0.0820656404)100:0.0903759391,WP_052128593.1_N-acetylmuramoyl-L-alanine_amidase__Neosynechococcus_sphagnicola_:0.6647234741)90:0.0645610599,WP_088894529.1_N-acetylmuramoyl-L-alanine_amidase__Leptolyngbya_ohadii_:0.6987999599)95:0.0944881088)67:0.0312522806)93:0.0226998680,(((((((((WP_012267849.1_MULTISPECIES__N-acetylmuramoyl-L-alanine_amidase__Microcystis_:0.0121834541,WP_052275407.1_N-acetylmuramoyl-L-alanine_amidase__Microcystis_panniformis_:0.0096635178)100:0.3483417564,WP_106454852.1_N-acetylmuramoyl-L-alanine_amidase__Aphanothece_hegewaldii_:0.3123307065)100:0.1423230633,(WP_012599173.1_N-acetylmuramoyl-L-alanine_amidase__Gloeothece_citriformis_:0.3398219132,(WP_087593056.1_N-acetylmuramoyl-L-alanine_amidase__unicellular_cyanobacterium_SU3_:0.2729722638,WP_124978267.1_N-acetylmuramoyl-L-alanine_amidase__Aphanothece_sacrum_:0.2299360182)100:0.1904590726)100:0.0837764450)100:0.0808803973,WP_073600579.1_N-acetylmuramoyl-L-alanine_amidase__Hydrococcus_rivularis_:0.5418029344)100:0.1467885114,((WP_015191902.1_N-acetylmuramoyl-L-alanine_amidase__Stanieria_cyanosphaera_:0.2917916241,WP_144865290.1_AMIN_domain-containing_protein__Hyella_patelloides_:0.5490548655)100:0.4040270836,((WP_041922710.1_N-acetylmuramoyl-L-alanine_amidase__Cyanobacterium_aponinum_:0.2218226901,WP_017296452.1_N-acetylmuramoyl-L-alanine_amidase__Geminocystis_herdmanii_:0.2630547876)100:0.4249232186,WP_075891999.1_N-acetylmuramoyl-L-alanine_amidase__Limnothrix_rosea_:0.8004322460)86:0.0687618593)96:0.0941205627)97:0.0881381545,(((WP_015229494.1_N-acetylmuramoyl-L-alanine_amidase__Dactylococcopsis_salina_:0.4076857024,WP_146296983.1_AMIN_domain-containing_protein__Euhalothece_natronophila_:0.4784194469)100:0.2260713381,WP_051358216.1_N-acetylmuramoyl-L-alanine_amidase__Rubidibacter_lacunae_:0.5680785428)100:0.2939060634,WP_038330767.1_N-acetylmuramoyl-L-alanine_amidase__filamentous_cyanobacterium_ESFC-1_:0.6358824238)95:0.0482867179)99:0.0603793902,(((WP_017303301.1_N-acetylmuramoyl-L-alanine_amidase__Spirulina_subsalsa_:0.5250821781,WP_026221873.1_N-acetylmuramoyl-L-alanine_amidase__filamentous_cyanobacterium_ESFC-1_:0.3971215341)100:0.3476247210,(WP_026079532.1_N-acetylmuramoyl-L-alanine_amidase__Spirulina_subsalsa_:0.4398078461,(WP_018400585.1_N-acetylmuramoyl-L-alanine_amidase__filamentous_cyanobacterium_ESFC-1_:0.5443476882,WP_072621182.1_N-acetylmuramoyl-L-alanine_amidase__Spirulina_major_:0.6159086025)96:0.1463836384)96:0.0637820546)100:0.0415262686,WP_072622619.1_N-acetylmuramoyl-L-alanine_amidase__Spirulina_major_:0.6377719173)100:0.1301430208)100:0.0759377077,((((((WP_009543072.1_N-acetylmuramoyl-L-alanine_amidase__Crocosphaera_subtropica_:0.0430239449,(WP_008278701.1_N-acetylmuramoyl-L-alanine_amidase__Crocosphaera_chwakensis_:0.0160398082,WP_087588907.1_N-acetylmuramoyl-L-alanine_amidase__unicellular_cyanobacterium_SU3_:0.0325933084)100:0.0400649609)100:0.0722918339,WP_007305288.1_N-acetylmuramoyl-L-alanine_amidase__Crocosphaera_watsonii_:0.0988890192)100:0.1983652577,((WP_012596897.1_N-acetylmuramoyl-L-alanine_amidase__Rippkaea_orientalis_:0.1635758079,WP_085434132.1_N-acetylmuramoyl-L-alanine_amidase__unicellular_cyanobacterium_SU2_:0.1412746019)100:0.0892135301,WP_124975930.1_N-acetylmuramoyl-L-alanine_amidase__Aphanothece_sacrum_:0.3531201593)100:0.0784211038)100:0.2301439891,WP_015955122.1_N-acetylmuramoyl-L-alanine_amidase__Gloeothece_citriformis_:0.4147680259)100:0.7454922085,WP_070393686.1_N-acetylmuramoyl-L-alanine_amidase__Moorea_producens_:0.4811467254)99:0.1257117524,(WP_006101160.1_N-acetylmuramoyl-L-alanine_amidase__Coleofasciculus_chthonoplastes_:0.4726856405,WP_044210067.1_N-acetylmuramoyl-L-alanine_amidase__Coleofasciculus_chthonoplastes_:0.3242690121)98:0.1067150731)99:0.0596120666)99:0.0989367282,(((((((((((((((WP_041565293.1_N-acetylmuramoyl-L-alanine_amidase__Nostoc_punctiforme_:0.0616254490,WP_109012775.1_N-acetylmuramoyl-L-alanine_amidase__Nostoc_commune_:0.0647858743)100:0.0678935289,(WP_073639739.1_N-acetylmuramoyl-L-alanine_amidase__Nostoc_calcicola_:0.0611306368,WP_096539890.1_N-acetylmuramoyl-L-alanine_amidase__Nostoc_linckia_:0.1175727843)100:0.0459586273)100:0.1626664735,WP_006194854.1_N-acetylmuramoyl-L-alanine_amidase__Nodularia_spumigena_:0.3098329420)84:0.0468115488,((WP_062296685.1_N-acetylmuramoyl-L-alanine_amidase__Nostoc_piscinale_:0.0674619858,(WP_096580115.1_N-acetylmuramoyl-L-alanine_amidase__Anabaenopsis_circularis_:0.0113658980,WP_103123765.1_N-acetylmuramoyl-L-alanine_amidase__Nostoc_cycadae_:0.0062880282)100:0.0512912035)100:0.2003973521,WP_011318288.1_MULTISPECIES__N-acetylmuramoyl-L-alanine_amidase__Nostocaceae_:0.2261212748)84:0.0303080307)86:0.0400605644,WP_017654977.1_N-acetylmuramoyl-L-alanine_amidase__Fortiea_contorta_:0.2763114906)89:0.0327104220,((((WP_006278379.1_N-acetylmuramoyl-L-alanine_amidase__Cylindrospermopsis_raciborskii_:0.0174067884,(WP_009341545.1_N-acetylmuramoyl-L-alanine_amidase__Raphidiopsis_brookii_:0.0390216632,WP_096544312.1_N-acetylmuramoyl-L-alanine_amidase__Raphidiopsis_curvata_:0.0523029400)100:0.0123432517)100:0.5194739436,(WP_096565818.1_N-acetylmuramoyl-L-alanine_amidase__Sphaerospermopsis_kisseleviana_:0.0018246155,WP_137667179.1_N-acetylmuramoyl-L-alanine_amidase__Sphaerospermopsis_reniformis_:0.0021214381)100:0.1255013274)81:0.0305530022,(WP_013190295.1_N-acetylmuramoyl-L-alanine_amidase__Trichormus_azollae_:0.1801742312,WP_015212817.1_N-acetylmuramoyl-L-alanine_amidase__Anabaena_cylindrica_:0.1284942719)99:0.0451840139)99:0.0635472792,(((WP_028083503.1_N-acetylmuramoyl-L-alanine_amidase__Dolichospermum_circinale_:0.0647726984,WP_137907987.1_N-acetylmuramoyl-L-alanine_amidase__Dolichospermum_planctonicum_:0.0166197199)100:0.1772331996,(WP_027402278.1_N-acetylmuramoyl-L-alanine_amidase__Aphanizomenon_flos-aquae_:0.0493634622,WP_096665854.1_N-acetylmuramoyl-L-alanine_amidase__Dolichospermum_compactum_:0.0453220804)100:0.1277634115)99:0.0520240351,WP_104386713.1_N-acetylmuramoyl-L-alanine_amidase__Cuspidothrix_issatschenkoi_:0.2652927607)100:0.1969722342)100:0.0958539411)89:0.0383092731,(WP_096645020.1_N-acetylmuramoyl-L-alanine_amidase__Calothrix_brevissima_:0.1735941901,(WP_096731773.1_N-acetylmuramoyl-L-alanine_amidase__Nostoc_carneum_:0.0000022220,(WP_045868877.1_MULTISPECIES__N-acetylmuramoyl-L-alanine_amidase__Nostocales_:0.0348461299,WP_096584219.1_MULTISPECIES__N-acetylmuramoyl-L-alanine_amidase__Nostocales_:0.0180364468)100:0.0183944025)100:0.2536026688)100:0.1523321247)99:0.0636974465,(WP_029634167.1_N-acetylmuramoyl-L-alanine_amidase___Scytonema_hofmanni__UTEX_B_1581_:0.0885354655,WP_039748952.1_N-acetylmuramoyl-L-alanine_amidase__Hassallia_byssoidea_:0.0548990250)100:0.3548597839)91:0.0592386581,(((((((WP_041565294.1_N-acetylmuramoyl-L-alanine_amidase__Nostoc_punctiforme_:0.1483047371,(WP_073639740.1_N-acetylmuramoyl-L-alanine_amidase__Nostoc_calcicola_:0.0485540073,WP_096539892.1_N-acetylmuramoyl-L-alanine_amidase__Nostoc_linckia_:0.1025571574)100:0.0374577798)100:0.0886429326,((((WP_013190294.1_N-acetylmuramoyl-L-alanine_amidase__Trichormus_azollae_:0.1666148861,(WP_096565820.1_N-acetylmuramoyl-L-alanine_amidase__Sphaerospermopsis_kisseleviana_:0.0066583641,WP_137667180.1_N-acetylmuramoyl-L-alanine_amidase__Sphaerospermopsis_reniformis_:0.0067336400)100:0.1874599788)100:0.0338136553,WP_015212816.1_N-acetylmuramoyl-L-alanine_amidase__Anabaena_cylindrica_:0.1489042696)100:0.0859960525,(((WP_028083502.1_N-acetylmuramoyl-L-alanine_amidase__Dolichospermum_circinale_:0.0837007464,WP_137907988.1_N-acetylmuramoyl-L-alanine_amidase__Dolichospermum_planctonicum_:0.0355149185)100:0.1304464477,(WP_027402279.1_N-acetylmuramoyl-L-alanine_amidase__Aphanizomenon_flos-aquae_:0.0392055661,WP_096665857.1_N-acetylmuramoyl-L-alanine_amidase__Dolichospermum_compactum_:0.0332233621)100:0.1410398463)84:0.0385098841,WP_104386716.1_N-acetylmuramoyl-L-alanine_amidase__Cuspidothrix_issatschenkoi_:0.2813922081)100:0.2181541488)100:0.0871346509,(WP_015210177.1_N-acetylmuramoyl-L-alanine_amidase__Cylindrospermum_stagnale_:0.1490711944,(WP_062298581.1_N-acetylmuramoyl-L-alanine_amidase__Nostoc_piscinale_:0.2837860774,WP_011318289.1_MULTISPECIES__N-acetylmuramoyl-L-alanine_amidase__Nostocaceae_:0.2291875479)100:0.0655249719)98:0.0329024203)99:0.0330610305)100:0.0842339784,WP_029634165.1_N-acetylmuramoyl-L-alanine_amidase___Scytonema_hofmanni__UTEX_B_1581_:0.2496782085)96:0.0855581298,((((WP_016865076.1_N-acetylmuramoyl-L-alanine_amidase__Fischerella_muscicola_:0.0402552050,WP_009458037.1_N-acetylmuramoyl-L-alanine_amidase__Fischerella_thermalis_:0.0279486944)100:0.0706965387,(WP_135106872.1_N-acetylmuramoyl-L-alanine_amidase__Mastigocladus_laminosus_:0.0201174725,WP_131115053.1_N-acetylmuramoyl-L-alanine_amidase__Westiellopsis_prolifica_:0.0118914275)100:0.1337432430)100:0.0867704485,WP_016879088.1_N-acetylmuramoyl-L-alanine_amidase__Chlorogloeopsis_fritschii_:0.2020338389)100:0.1558274260,(WP_015200301.1_N-acetylmuramoyl-L-alanine_amidase__Calothrix_parietina_:0.3466408522,WP_127085444.1_N-acetylmuramoyl-L-alanine_amidase__Calothrix_desertica_:0.3128598676)100:0.1383667308)84:0.0438706682)99:0.0685109742,((((WP_017319259.1_N-acetylmuramoyl-L-alanine_amidase__Mastigocladopsis_repens_:0.0791323228,WP_041041031.1_N-acetylmuramoyl-L-alanine_amidase__Tolypothrix_campylonemoides_:0.1371897647)95:0.0291627972,WP_087544681.1_N-acetylmuramoyl-L-alanine_amidase__Nostocales_cyanobacterium_HT-58-2_:0.1116686947)94:0.0368697258,WP_048871034.1_N-acetylmuramoyl-L-alanine_amidase__Scytonema_tolypothrichoides_:0.1568602386)100:0.1115603528,(WP_017746682.1_N-acetylmuramoyl-L-alanine_amidase__Scytonema_hofmannii_:0.0504536215,WP_038109530.1_N-acetylmuramoyl-L-alanine_amidase__Tolypothrix_bouteillei_:0.0680094010)100:0.3794744457)100:0.1786066037)95:0.0909634187,((WP_017319258.1_N-acetylmuramoyl-L-alanine_amidase__Mastigocladopsis_repens_:0.0647606398,(WP_041041027.1_N-acetylmuramoyl-L-alanine_amidase__Tolypothrix_campylonemoides_:0.1124310014,WP_087544685.1_N-acetylmuramoyl-L-alanine_amidase__Nostocales_cyanobacterium_HT-58-2_:0.0715746531)100:0.0202624727)100:0.1287289753,(WP_026135022.1_N-acetylmuramoyl-L-alanine_amidase__Scytonema_hofmannii_:0.0448764665,WP_038109533.1_N-acetylmuramoyl-L-alanine_amidase__Tolypothrix_bouteillei_:0.0919443847)100:0.1950051791)100:0.1541511013)88:0.0425328128,(((WP_016865077.1_N-acetylmuramoyl-L-alanine_amidase__Fischerella_muscicola_:0.0163621837,WP_009458035.1_N-acetylmuramoyl-L-alanine_amidase__Fischerella_thermalis_:0.0171800531)100:0.0836867868,(WP_017312457.1_MULTISPECIES__N-acetylmuramoyl-L-alanine_amidase__Hapalosiphonaceae_:0.0036383487,WP_131115055.1_N-acetylmuramoyl-L-alanine_amidase__Westiellopsis_prolifica_:0.0091362781)100:0.0817047608)100:0.1375263049,WP_016879087.1_N-acetylmuramoyl-L-alanine_amidase__Chlorogloeopsis_fritschii_:0.2397935888)100:0.2430644208)43:0.0346633132)52:0.0507101418,(WP_015200302.1_N-acetylmuramoyl-L-alanine_amidase__Calothrix_parietina_:0.3247606805,WP_127085442.1_N-acetylmuramoyl-L-alanine_amidase__Calothrix_desertica_:0.3354141830)100:0.2336012636)93:0.0565346136,((WP_008235902.1_N-acetylmuramoyl-L-alanine_amidase__Richelia_intracellularis_:0.3815800314,WP_088240876.1_N-acetylmuramoyl-L-alanine_amidase__Calothrix_rhizosoleniae_:0.2092401908)100:0.2585654195,(WP_027841053.1_N-acetylmuramoyl-L-alanine_amidase__Mastigocoleus_testarum_:0.5236471384,WP_096657639.1_N-acetylmuramoyl-L-alanine_amidase__Calothrix_parasitica_:0.3427022196)100:0.1176377116)75:0.0392585732)85:0.0712204146,WP_088243215.1_N-acetylmuramoyl-L-alanine_amidase__Calothrix_rhizosoleniae_:0.6843573527)100:0.1576998311,WP_073595314.1_N-acetylmuramoyl-L-alanine_amidase__Phormidium_ambiguum_:0.6169853617)57:0.0572760831,(((WP_015152747.1_AMIN_domain-containing_protein__Chroococcidiopsis_thermalis_:0.0269339066,WP_106167182.1_AMIN_domain-containing_protein__Chroococcidiopsis_cubana_:0.0077955405)43:0.0151687271,WP_039715514.1_AMIN_domain-containing_protein__Scytonema_millei_:0.0340689319)100:0.6272175338,(WP_045053502.1_N-acetylmuramoyl-L-alanine_amidase__Aliterella_atlantica_:0.3876054012,(WP_073551105.1_AMIN_domain-containing_protein__Chroogloeocystis_siderophila_:0.0749356263,WP_099703998.1_N-acetylmuramoyl-L-alanine_amidase__Chroococcales_cyanobacterium_IPPAS_B-1203_:0.0568269569)100:0.2936520467)99:0.0963629733)93:0.1084310083)60:0.0327638916,(WP_044210876.1_N-acetylmuramoyl-L-alanine_amidase__Coleofasciculus_chthonoplastes_:0.5891539310,((WP_015161192.1_N-acetylmuramoyl-L-alanine_amidase__Chamaesiphon_minutus_:0.0385665983,WP_106299414.1_N-acetylmuramoyl-L-alanine_amidase__Chamaesiphon_polymorphus_:0.0830604202)100:1.1246226100,WP_015204256.1_N-acetylmuramoyl-L-alanine_amidase__Crinalium_epipsammum_:0.3970678013)99:0.1779100789)63:0.0837770191)100:0.0774247141)97:0.0528010766)88:0.1179677374,(WP_148288114.1_DUF3747_domain-containing_protein__Prochlorothrix_hollandica_:0.6043374633,(WP_088431471.1_DUF3747_domain-containing_protein__Halomicronema_hongdechloris_:0.5069000657,WP_146150796.1_N-acetylmuramoyl-L-alanine_amidase__partial__filamentous_cyanobacterium_CCP3_:0.3523077376)100:0.1847512674)100:0.9694887207)100:0.5121204138,((((((WP_081721971.1_N-acetylmuramoyl-L-alanine_amidase__Geminisphaera_colitermitum_:0.4545518702,WP_162525331.1_N-acetylmuramoyl-L-alanine_amidase__Rariglobus_hedericola_:0.7196370042)100:1.0332374710,(WP_052882801.1_N-acetylmuramoyl-L-alanine_amidase__Kiritimatiella_glycovorans_:0.7578851445,(WP_136064523.1_N-acetylmuramoyl-L-alanine_amidase__Kiritimatiellales_bacterium_:0.3964686834,WP_155504178.1_hypothetical_protein__Kiritimatiellae_bacterium_:1.0245843457)100:0.6887076582)100:0.5516129932)100:0.5825727158,(((WP_006978713.1_N-acetylmuramoyl-L-alanine_amidase__Chthoniobacter_flavus_:0.9425439888,WP_084400134.1_N-acetylmuramoyl-L-alanine_amidase__Terrimicrobium_sacchariphilum_:0.8322659462)100:0.3465094690,WP_159434855.1_hypothetical_protein__Rubritalea_squalenifaciens_:1.2696340116)82:0.1587383281,WP_075079124.1_hypothetical_protein__Terrimicrobium_sacchariphilum_:1.1367995742)100:0.3794590050)100:0.5990527311,(((((WP_157210720.1_hypothetical_protein__Verrucomicrobium_spinosum_:0.3282322228,WP_113960960.1_hypothetical_protein__Roseimicrobium_gellanilyticum_:0.4343700573)100:0.1163031611,WP_138087186.1_N-acetylmuramoyl-L-alanine_amidase__Verrucobacter_flavum_:0.6107605125)100:0.1689799394,WP_078814771.1_N-acetylmuramoyl-L-alanine_amidase__Prosthecobacter_debontii_:0.7183132873)100:1.2280935720,WP_007413631.1_N-acetylmuramoyl-L-alanine_amidase__Pedosphaera_parvula_:1.6619538690)97:0.1915707941,WP_142660918.1_N-acetylmuramoyl-L-alanine_amidase__Methylacidimicrobium_tartarophylax_:1.5633056295)99:0.0841464695)98:0.2228313125,((((WP_006980790.1_N-acetylmuramoyl-L-alanine_amidase__Chthoniobacter_flavus_:1.0740532684,WP_146850299.1_N-acetylmuramoyl-L-alanine_amidase__Brevifollis_gellanilyticus_:1.6950264028)94:0.3422000782,WP_113956348.1_N-acetylmuramoyl-L-alanine_amidase__Roseimicrobium_gellanilyticum_:1.9866607527)98:0.5467347272,(WP_084400094.1_N-acetylmuramoyl-L-alanine_amidase__Terrimicrobium_sacchariphilum_:1.2279301518,WP_084400744.1_N-acetylmuramoyl-L-alanine_amidase__Terrimicrobium_sacchariphilum_:1.5338989220)99:0.3694992511)93:0.2099015146,(WP_009059149.1_N-acetylmuramoyl-L-alanine_amidase__Methylacidiphilum_fumariolicum_:0.0640793003,WP_039720768.1_N-acetylmuramoyl-L-alanine_amidase__Methylacidiphilum_kamchatkense_:0.0273034807)100:1.5651310370)80:0.0517611899)99:0.3000591390,(WP_023174024.1_N-acetylmuramoyl-L-alanine_amidase__Gloeobacter_kilaueensis_:1.7425758200,WP_106380695.1_hypothetical_protein__Abditibacterium_utsteinense_:1.8653281148)92:0.1680739625)86:0.1169917076)65:0.0870163866,((((((((WP_010942466.1_N-acetylmuramoyl-L-alanine_amidase__Geobacter_sulfurreducens_:0.0463631869,(WP_039644414.1_N-acetylmuramoyl-L-alanine_amidase__Geobacter_soli_:0.0000026508,WP_066357357.1_N-acetylmuramoyl-L-alanine_amidase__Geobacter_anodireducens_:0.0031200101)100:0.0983163330)100:0.1852867757,(WP_004511643.1_AMIN_domain-containing_protein__Geobacter_metallireducens_:0.3266188524,(WP_012647839.1_N-acetylmuramoyl-L-alanine_amidase__Geobacter_daltonii_:0.4910107699,WP_145019951.1_AMIN_domain-containing_protein__Geobacter_argillaceus_:0.4269149534)27:0.0791943610)27:0.0436594359)99:0.5174158408,WP_156826964.1_AMIN_domain-containing_protein__Geopsychrobacter_electrodiphilus_:1.2193201371)100:0.9724830205,((WP_013006775.1_AMIN_domain-containing_protein__Deferribacter_desulfuricans_:0.8520322594,WP_036790425.1_N-acetylmuramoyl-L-alanine_amidase__Porphyromonas_canoris_:1.5518784850)92:0.1556596504,WP_011697600.1_N-acetylmuramoyl-L-alanine_amidase__Syntrophobacter_fumaroxidans_:1.0568057951)99:0.6456679239)90:0.2367163803,WP_095983252.1_N-acetylmuramoyl-L-alanine_amidase__Melittangium_boletus_:1.4407834597)100:0.4946185276,((((WP_019533476.1_hypothetical_protein__Paenibacillus_ginsengihumi_:0.5018292245,((((WP_063761701.1_N-acetylmuramoyl-L-alanine_amidase__Paenibacillus_tyrfis_:0.0295864816,WP_127463176.1_N-acetylmuramoyl-L-alanine_amidase__partial__Paenibacillus_elgii_:0.0275885395)100:0.0576812642,WP_090669367.1_N-acetylmuramoyl-L-alanine_amidase__Paenibacillus_tianmuensis_:0.0409736183)100:0.2259471324,WP_062410989.1_N-acetylmuramoyl-L-alanine_amidase__Paenibacillus_naphthalenovorans_:0.2028220226)100:0.1123431432,WP_127607801.1_N-acetylmuramoyl-L-alanine_amidase__Paenibacillus_validus_:0.2924502505)100:0.1180668541)100:0.3772207128,((WP_068665459.1_N-acetylmuramoyl-L-alanine_amidase__Paenibacillus_oryzisoli_:0.1583099741,WP_065851765.1_N-acetylmuramoyl-L-alanine_amidase__Paenibacillus_pectinilyticus_:0.1355877630)100:0.2455802114,WP_126142913.1_N-acetylmuramoyl-L-alanine_amidase__Paenibacillus_whitsoniae_:0.2332354897)100:0.3734887800)100:0.1116834794,WP_155700411.1_N-acetylmuramoyl-L-alanine_amidase__Paenibacillus_sp._ML311-T8_:0.8027759924)100:0.1859791091,WP_052304504.1_hypothetical_protein__Paenibacillus_larvae_:0.6091834519)100:0.8356816759)84:0.1128724814,WP_068135631.1_AMIN_domain-containing_protein__Limnochorda_pilosa_:1.7691039584)63:0.0966590138,((((WP_015945258.1_N-acetylmuramoyl-L-alanine_amidase__Desulfitobacterium_hafniense_:0.0240266267,WP_072773552.1_N-acetylmuramoyl-L-alanine_amidase__Desulfitobacterium_chlororespirans_:0.0166252349)100:0.0479843983,(WP_083879880.1_N-acetylmuramoyl-L-alanine_amidase__Desulfitobacterium_dichloroeliminans_:0.3254140756,WP_014795591.1_N-acetylmuramoyl-L-alanine_amidase__Desulfitobacterium_dehalogenans_:0.0694942848)63:0.0243972853)100:1.4406014400,(WP_080063362.1_N-acetylmuramoyl-L-alanine_amidase__Ruminiclostridium_hungatei_:0.6168119384,WP_110461593.1_N-acetylmuramoyl-L-alanine_amidase__Ruminiclostridium_sufflavum_:0.5532581424)100:1.1514454890)99:0.3641922200,((WP_007424579.1_MULTISPECIES__N-acetylmuramoyl-L-alanine_amidase__Acidiphilium_:1.7068569052,WP_038317314.1_N-acetylmuramoyl-L-alanine_amidase__Kingella_kingae_:1.2335162531)99:0.1783985162,(WP_156803503.1_LysM_peptidoglycan-binding_domain-containing_protein__Frateuria_aurantia_:0.9088694586,(WP_090210911.1_N-acetylmuramoyl-L-alanine_amidase__Pseudomonas_asplenii_:0.0036199428,WP_026007671.1_N-acetylmuramoyl-L-alanine_amidase__Pseudomonas_fuscovaginae_:0.0000021558)100:1.0640790240)100:0.8015628505)98:0.2775911947)99:0.4794969982)34:0.1115178893)44:0.0866666278,(WP_075858676.1_N-acetylmuramoyl-L-alanine_amidase__Carboxydothermus_pertinax_:1.5818961308,WP_073146715.1_stage_II_sporulation_protein_D__Paramaledivibacter_caminithermalis_:2.0536737868)54:0.6494133265)47:0.1182321770)38:0.1425145732,((((((((WP_003867780.1_MULTISPECIES__N-acetylmuramoyl-L-alanine_amidase__Thermoanaerobacter_:0.8719461394,(WP_013296877.1_N-acetylmuramoyl-L-alanine_amidase__Thermoanaerobacterium_thermosaccharolyticum_:0.1920546092,(WP_013787053.1_N-acetylmuramoyl-L-alanine_amidase__Thermoanaerobacterium_xylanolyticum_:0.0487733088,(WP_045408843.1_N-acetylmuramoyl-L-alanine_amidase__Thermoanaerobacterium_saccharolyticum_:0.0000028297,WP_014757827.1_N-acetylmuramoyl-L-alanine_amidase__Thermoanaerobacterium_aotearoense_:0.1074577224)100:0.0215700701)100:0.0953125485)100:0.5080611635)100:0.5081665970,WP_054875862.1_N-acetylmuramoyl-L-alanine_amidase__Oxobacter_pfennigii_:0.9393869766)94:0.0882494696,((WP_017744218.1_N-acetylmuramoyl-L-alanine_amidase__Scytonema_hofmannii_:0.2664113369,WP_107805784.1_N-acetylmuramoyl-L-alanine_amidase__Nodularia_spumigena_:0.4123541341)100:1.1579750630,WP_094548296.1_hypothetical_protein__Petroclostridium_xylanilyticum_:1.1437456579)99:0.5303691633)98:0.3128436273,(WP_103896709.1_SH3_domain-containing_protein__Caloramator_fervidus_:1.3188494505,WP_051350734.1_SH3_domain-containing_protein__Caloramator_proteoclasticus_:0.8303361845)100:0.6928276396)97:0.2310195642,((((WP_006000017.1_N-acetylmuramoyl-L-alanine_amidase__Desulfuromonas_acetoxidans_:3.1379316952,(WP_156807523.1_N-acetylmuramoyl-L-alanine_amidase__Effusibacillus_pohliae_:1.0307188678,WP_120188960.1_hypothetical_protein__Ammoniphilus_oxalaticus_:1.2892015508)100:0.3895292208)93:0.4654141815,((WP_007505771.1_cell_wall_hydrolase/autolysin__Caldalkalibacillus_thermarum_:1.2703167133,WP_143018961.1_SH3_domain-containing_protein__partial__Natribacillus_halophilus_:1.3316585301)89:0.1695464039,((((WP_027356122.1_N-acetylmuramoyl-L-alanine_amidase__Desulfofundulus_thermocisternus_:0.0257412369,WP_073167647.1_N-acetylmuramoyl-L-alanine_amidase__Desulfofundulus_australicus_:0.0070464231)100:1.1243186040,WP_052218237.1_N-acetylmuramoyl-L-alanine_amidase__Thermincola_ferriacetica_:0.9598246971)100:0.3901698563,(WP_052154184.1_N-acetylmuramoyl-L-alanine_amidase__Thermoactinomyces_daqus_:0.4826097038,WP_132223686.1_N-acetylmuramoyl-L-alanine_amidase__partial__Laceyella_sacchari_:0.2468249089)100:1.1669748030)100:0.3250900774,(WP_066351564.1_hypothetical_protein__Fervidicola_ferrireducens_:0.2105251188,WP_066354215.1_hypothetical_protein__Fervidicola_ferrireducens_:0.4732729010)100:1.4516358030)98:0.5411860648)97:0.1463888055)95:0.3102845165,((((WP_014966723.1_N-acetylmuramoyl-L-alanine_amidase__Gottschalkia_acidurici_:0.1786508156,WP_072977043.1_N-acetylmuramoyl-L-alanine_amidase__Tissierella_praeacuta_:0.2661187779)100:0.3742800379,(WP_075727329.1_N-acetylmuramoyl-L-alanine_amidase__Tissierella_creatinophila_:0.8856607865,(WP_084725372.1_hypothetical_protein__Tissierella_praeacuta_:0.1990388693,WP_115322161.1_N-acetylmuramoyl-L-alanine_amidase__Tissierella_praeacuta_:0.1671766529)100:0.6306108018)94:0.1668119114)97:0.2785455718,(WP_071062743.1_N-acetylmuramoyl-L-alanine_amidase__Andreesenia_angusta_:0.2214190974,WP_084655688.1_N-acetylmuramoyl-L-alanine_amidase__Andreesenia_angusta_:0.3420163366)100:1.3015452900)100:0.3446721027,(WP_052139344.1_N-acetylmuramoyl-L-alanine_amidase__Clostridium_baratii_:0.3449967347,WP_143324064.1_SH3_domain-containing_protein__Clostridium_thermobutyricum_:0.3915584580)100:1.6883113400)67:0.0901743381)71:0.1145795025,((WP_013782427.1_N-acetylmuramoyl-L-alanine_amidase__Mahella_australiensis_:0.5831163999,WP_066669157.1_N-acetylmuramoyl-L-alanine_amidase__Desulfotomaculum_copahuensis_:0.6643271663)100:0.3069588227,WP_114298691.1_hypothetical_protein__Anaerobacterium_chartisolvens_:1.2367504675)100:0.4408652789)79:0.1339220667)79:0.2801226996,(((WP_029194636.1_N-acetylmuramoyl-L-alanine_amidase__Paenibacillus_alginolyticus_:1.8291858262,WP_050069858.1_N-acetylmuramoyl-L-alanine_amidase__Anaerosalibacter_massiliensis_:1.3962429761)95:0.2991932531,WP_089862671.1_N-acetylmuramoyl-L-alanine_amidase__Halanaerobium_salsuginis_:1.4131110085)94:0.3471085728,WP_077177376.1_SH3_domain-containing_protein__Carboxydothermus_islandicus_:1.7311123944)83:0.3632442400)7:0.0000020334,(WP_084765066.1_N-acetylmuramoyl-L-alanine_amidase__Clostridium_intestinale_:1.7889682192,(((WP_052447241.1_hypothetical_protein__Clostridium_polynesiense_:0.7943312485,WP_073005500.1_hypothetical_protein__Clostridium_amylolyticum_:0.7642796310)100:0.5095491132,WP_094754395.1_hypothetical_protein__Criibacterium_bergeronii_:1.7889573493)96:0.3142464312,WP_080913542.1_hypothetical_protein__Varibaculum_timonense_:1.8532647229)95:0.3382582578)95:0.1854145884)49:0.1680872115,((((WP_012864460.1_N-acetylmuramoyl-L-alanine_amidase__Veillonella_parvula_:0.0455726056,(WP_105093862.1_N-acetylmuramoyl-L-alanine_amidase__Veillonella_infantium_:0.0247524130,WP_039969139.1_N-acetylmuramoyl-L-alanine_amidase__Veillonella_dispar_:0.0100885299)98:0.0526494881)98:0.0771034127,(WP_059362874.1_N-acetylmuramoyl-L-alanine_amidase__Veillonella_tobetsuensis_:0.0640416001,WP_156931323.1_N-acetylmuramoyl-L-alanine_amidase__Veillonella_atypica_:0.0714936788)100:0.1255320254)100:1.3127266600,(WP_007069721.1_N-acetylmuramoyl-L-alanine_amidase__Dialister_invisus_:1.4469872719,(WP_011392786.1_N-acetylmuramoyl-L-alanine_amidase__Moorella_thermoacetica_:0.5711712903,WP_084665510.1_hypothetical_protein__Thermanaeromonas_toyohensis_:0.7178539177)100:0.9529874925)99:0.1325969456)98:0.4100361405,((((((((((WP_010648518.1_SH3_domain-containing_protein__Oceanobacillus_massiliensis_:0.5244490888,WP_067727991.1_SH3_domain-containing_protein__Oceanobacillus_damuensis_:0.3648750589)100:0.2156724566,WP_017798578.1_SH3_domain-containing_protein__Oceanobacillus_kimchii_:0.8751071389)100:0.1629857083,WP_080146396.1_SH3_domain-containing_protein__Marinilactibacillus_piezotolerans_:1.7180475004)100:0.5287052931,(WP_083443676.1_N-acetylmuramoyl-L-alanine_amidase__Ornithinibacillus_contaminans_:1.1318045881,WP_109985215.1_SH3_domain-containing_protein__Gracilibacillus_dipsosauri_:1.0362129081)99:0.1219956372)68:0.1512058534,(WP_051359459.1_N-acetylmuramoyl-L-alanine_amidase__Paucisalibacillus_globulus_:0.7321956341,WP_072889455.1_N-acetylmuramoyl-L-alanine_amidase__Ornithinibacillus_halophilus_:0.8558417817)100:0.5901762143)98:0.1732653205,WP_079530376.1_SH3_domain-containing_protein__Halobacillus_hunanensis_:1.2743798612)20:0.1340649926,(((((WP_027107052.1_N-acetylmuramoyl-L-alanine_amidase__Lactobacillus_ceti_:1.1232064236,(WP_002295084.1_MULTISPECIES__N-acetylmuramoyl-L-alanine_amidase__Enterococcus_:0.0000028760,WP_070704517.1_MULTISPECIES__N-acetylmuramoyl-L-alanine_amidase__Enterococcus_:0.0152381875)100:1.4365636280)96:0.1140037039,WP_084030232.1_SH3_domain-containing_protein__Atopobacter_phocae_:0.8721704588)100:1.1391149810,WP_053401018.1_SH3_domain-containing_protein__Bacillus_koreensis_:1.0160717473)70:0.3954998707,((WP_038243457.1_SH3_domain-containing_protein__Virgibacillus_massiliensis_:0.4271633005,WP_077706882.1_SH3_domain-containing_protein__Virgibacillus_dokdonensis_:0.6810980678)100:0.2700964959,(WP_084157521.1_SH3_domain-containing_protein__Oceanobacillus_manasiensis_:0.6883231597,(((WP_089062353.1_SH3_domain-containing_protein__Virgibacillus_phasianinus_:0.1499298514,WP_089531981.1_SH3_domain-containing_protein__Virgibacillus_necropolis_:0.3441771436)100:0.3886944725,WP_072887793.1_SH3_domain-containing_protein__Ornithinibacillus_halophilus_:0.8217068029)62:0.1053737011,WP_115748250.1_SH3_domain-containing_protein__Oceanobacillus_chungangensis_:0.6844385843)79:0.1195887778)93:0.1521216486)100:1.1073347610)33:0.1563828899,(WP_078410901.1_SH3_domain-containing_protein__Bacillus_abyssalis_:0.7843657275,WP_150273368.1_SH3_domain-containing_protein__Paenibacillus_sp._SYSU_G01001_:1.0054196741)100:0.7638598317)20:0.0862216828)71:0.1371841511,WP_037574195.1_SH3_domain-containing_protein__Staphylococcus_chromogenes_:1.7429686184)99:0.1350027798,(WP_077540425.1_N-acetylmuramoyl-L-alanine_amidase__Sedimentisphaera_cyanobacteriorum_:0.1051027647,WP_085755696.1_N-acetylmuramoyl-L-alanine_amidase__Sedimentisphaera_salicampi_:0.0903642497)100:2.0387083980)95:0.0542424826,((WP_083906130.1_SH3_domain-containing_protein__Desulfurispora_thermophila_:1.2591137038,((WP_027364137.1_SH3_domain-containing_protein__Desulfallas_alcoholivorax_:0.1392094844,WP_165613319.1_SH3_domain-containing_protein__Desulfallas_arcticus_:0.1018471902)100:0.2284891693,WP_092485757.1_SH3_domain-containing_protein__Desulfallas_geothermicus_:0.3362925793)100:0.9242079139)99:0.1733716427,WP_089611985.1_AMIN_domain-containing_protein__Dehalobacterium_formicoaceticum_:1.6834538940)98:0.1556880322)95:0.0870874067)69:0.0536622871)27:0.0752491118)73:0.2070301048,(WP_029691739.1_YSIRK-type_signal_peptide-containing_protein__partial__Streptococcus_hyovaginalis_:1.6230744833,((WP_084372393.1_hypothetical_protein__Bacillus_krulwichiae_:1.8622564658,WP_066144224.1_hypothetical_protein__Bacillus_lentus_:1.7429144806)87:0.2575208592,WP_093192953.1_N-acetylmuramoyl-L-alanine_amidase__Salimicrobium_halophilum_:1.5822525196)97:0.1729269015)76:0.1354398780)87:0.1496537824,(WP_008516100.1_N-acetylmuramoyl-L-alanine_amidase__Dethiobacter_alkaliphilus_:0.7548344441,WP_138810511.1_SH3_domain-containing_protein__Bacillus_natronophilus_:1.2370707035)100:0.7895380611)90:0.2149261860,((WP_083446670.1_SH3_domain-containing_protein__Bacillus_koreensis_:1.0674731034,WP_156483513.1_SH3_domain-containing_protein__Bacillus_fastidiosus_:0.9877973000)100:0.4790062467,((WP_071310394.1_N-acetylmuramoyl-L-alanine_amidase__Anaerobacillus_alkalilacustris_:0.0506347054,WP_071388347.1_N-acetylmuramoyl-L-alanine_amidase__Anaerobacillus_alkalidiazotrophicus_:0.0471490712)100:0.9143324314,(WP_078431826.1_N-acetylmuramoyl-L-alanine_amidase__Bacillus_halosaccharovorans_:0.2400989873,WP_121663683.1_N-acetylmuramoyl-L-alanine_amidase__Bacillus_litoralis_:0.3174596735)100:1.4374887660)61:0.1818854830)100:0.3745199220)90:0.2477267319,((((WP_011248134.1_N-acetylmuramoyl-L-alanine_amidase__Bacillus_clausii_:0.0085252957,WP_073305264.1_N-acetylmuramoyl-L-alanine_amidase__Bacillus_rhizosphaerae_:0.0083708831)100:0.8280623149,(((WP_051748270.1_N-acetylmuramoyl-L-alanine_amidase__Terribacillus_goriensis_:0.0056656152,WP_093880741.1_N-acetylmuramoyl-L-alanine_amidase__Terribacillus_saccharophilus_:0.0000023701)97:0.0299813888,(WP_093725963.1_N-acetylmuramoyl-L-alanine_amidase__Terribacillus_halophilus_:0.1805231886,WP_097038713.1_N-acetylmuramoyl-L-alanine_amidase__Terribacillus_aidingensis_:0.3013518742)100:0.1039557677)100:0.9370537117,(WP_082676700.1_N-acetylmuramoyl-L-alanine_amidase__Bacillus_shacheensis_:0.4995811210,WP_079528939.1_N-acetylmuramoyl-L-alanine_amidase__Halobacillus_hunanensis_:0.7154545105)100:0.2852608560)99:0.1998956471)100:0.3577312699,WP_088910383.1_N-acetylmuramoyl-L-alanine_amidase__Brevibacillus_formosus_:1.7603587548)99:0.2345436808,((WP_038558494.1_MULTISPECIES__SH3_domain-containing_protein__Terribacillus_:0.0728504818,WP_093727313.1_SH3_domain-containing_protein__Terribacillus_halophilus_:0.1201417880)100:0.0426116192,WP_097042995.1_SH3_domain-containing_protein__Terribacillus_aidingensis_:0.1467584973)100:1.0899019310)89:0.2339646655)98:0.1903129052,(((((((WP_157998034.1_SH3_domain-containing_protein__Ornithinibacillus_scapharcae_:0.7195702329,WP_139254063.1_SH3_domain-containing_protein__Halobacillus_karajensis_:0.5603633314)99:0.1207044688,WP_049683278.1_SH3_domain-containing_protein__Bacillus_loiseleuriae_:0.5310768862)100:0.0994112415,((WP_115823892.1_SH3_domain-containing_protein__Halobacillus_trueperi_:0.0072843971,WP_089651955.1_SH3_domain-containing_protein__Halobacillus_aidingensis_:0.0045843397)100:0.8295381300,WP_089740649.1_SH3_domain-containing_protein__Gracilibacillus_ureilyticus_:0.6796676818)84:0.1095857374)91:0.0714996284,(WP_066269133.1_SH3_domain-containing_protein__Bacillus_acidicola_:1.2746744940,WP_151534707.1_SH3_domain-containing_protein__Bacillus_depressus_:0.5604658671)85:0.1606786541)86:0.0831231990,WP_118874979.1_SH3_domain-containing_protein__Lysinibacillus_yapensis_:0.7157254279)100:0.1861432773,(((WP_028393475.1_SH3_domain-containing_protein__Bacillus_cihuensis_:0.4192645685,WP_137743489.1_SH3_domain-containing_protein__Bacillus_siralis_:0.3957441619)100:0.1548850409,((WP_052698394.1_SH3_domain-containing_protein__Domibacillus_enclensis_:0.3436125061,WP_076763662.1_SH3_domain-containing_protein__Domibacillus_epiphyticus_:0.1966670183)100:0.2236442074,(WP_050180205.1_cell_wall_hydrolase__Domibacillus_robiginosus_:0.3536019061,WP_050183339.1_SH3_domain-containing_protein__Domibacillus_robiginosus_:0.2129608293)100:0.1845781917)100:0.2872154182)81:0.1289753601,WP_142305181.1_cell_wall_hydrolase__Bacillus_oleivorans_:0.8576722175)100:0.4994846722)100:0.2246896070,((((WP_051302392.1_SH3_domain-containing_protein__Bacillus_aidingensis_:0.1835347089,WP_093337383.1_SH3_domain-containing_protein__Salibacterium_halotolerans_:0.3238575338)100:0.1632472764,((WP_125554447.1_SH3_domain-containing_protein__Bacillus_salarius_:0.1628465907,WP_125556112.1_SH3_domain-containing_protein__Bacillus_salarius_:0.2055577665)100:0.1803686264,(WP_091274325.1_SH3_domain-containing_protein__Alteribacillus_persepolensis_:0.5084750644,WP_091584440.1_MULTISPECIES__SH3_domain-containing_protein__Bacillaceae_:0.1804746462)100:0.1939111689)100:0.2162570191)100:0.2385175288,WP_090926386.1_SH3_domain-containing_protein__Salibacterium_qingdaonense_:0.4600730035)100:0.7452832724,(((((WP_052123949.1_SH3_domain-containing_protein__Lysinibacillus_manganicus_:0.4779052666,(WP_096550400.1_SH3_domain-containing_protein__Ureibacillus_thermosphaericus_:0.2025683155,WP_141601757.1_SH3_domain-containing_protein__Ureibacillus_terrenus_:0.2297544926)100:0.2575050698)100:0.1400322222,(WP_057984463.1_SH3_domain-containing_protein__Bacillus_cecembensis_:0.5120741056,WP_097071804.1_SH3_domain-containing_protein__Lysinibacillus_xyleni_:0.3934335210)100:0.1619236700)100:0.2946110831,(WP_067212187.1_SH3_domain-containing_protein__Sporosarcina_psychrophila_:0.2668578656,WP_147055638.1_SH3_domain-containing_protein__Sporosarcina_luteola_:0.2851804748)100:0.6107883148)100:0.2489732992,((WP_041123273.1_SH3_domain-containing_protein__Jeotgalibacillus_alimentarius_:0.6717461089,WP_077214832.1_SH3_domain-containing_protein__Bacillus_dakarensis_:0.6200118951)84:0.1300035631,((WP_042384701.1_SH3_domain-containing_protein__Parageobacillus_thermoglucosidasius_:0.0969077981,WP_089098355.1_SH3_domain-containing_protein__Geobacillus_galactosidasius_:0.1144365801)100:0.2762680716,WP_111645037.1_SH3_domain-containing_protein__Anoxybacillus_vitaminiphilus_:0.3823792922)100:0.2968701319)83:0.0771951372)100:0.1576239420,((WP_078414351.1_SH3_domain-containing_protein__Bacillus_abyssalis_:0.3976104446,WP_061804750.1_SH3_domain-containing_protein__Bacillus_endophyticus_:0.5257994890)100:0.1253149236,WP_077214894.1_SH3_domain-containing_protein__Bacillus_dakarensis_:0.7651693966)100:0.1842398918)100:0.4145244607)99:0.1935670006)95:0.0536742899)91:0.1055374876,((((((((WP_003183353.1_MULTISPECIES__N-acetylmuramoyl-L-alanine_amidase__Bacillus_:0.0333332113,(WP_076793460.1_N-acetylmuramoyl-L-alanine_amidase__Bacillus_haynesii_:0.0193144414,WP_020452123.1_MULTISPECIES__N-acetylmuramoyl-L-alanine_amidase__Bacillus_:0.0782860633)100:0.0339500378)100:0.1868961038,(WP_006637483.1_MULTISPECIES__N-acetylmuramoyl-L-alanine_amidase__Bacillus_subtilis_group_:0.2004153251,WP_148957367.1_N-acetylmuramoyl-L-alanine_amidase__Bacillus_swezeyi_:0.2258999557)100:0.1094198691)100:0.2428744340,(WP_079996401.1_MULTISPECIES__N-acetylmuramoyl-L-alanine_amidase__Bacillus_:0.3450084897,WP_010789171.1_N-acetylmuramoyl-L-alanine_amidase__Bacillus_atrophaeus_:0.2753101583)100:0.4006701409)100:0.6045737179,((((((WP_034318555.1_MULTISPECIES__N-acetylmuramoyl-L-alanine_amidase__Bacillus_:0.0190875205,WP_039169820.1_N-acetylmuramoyl-L-alanine_amidase__Bacillus_altitudinis_:0.0100831108)100:0.0053256675,(WP_060698473.1_N-acetylmuramoyl-L-alanine_amidase__Bacillus_australimaris_:0.0097853270,(WP_058013545.1_N-acetylmuramoyl-L-alanine_amidase__Bacillus_pumilus_:0.0052765476,WP_024423639.1_MULTISPECIES__N-acetylmuramoyl-L-alanine_amidase__Bacillus_:0.0000011247)98:0.0061701136)98:0.0110130201)98:0.0119490314,WP_008357523.1_MULTISPECIES__N-acetylmuramoyl-L-alanine_amidase__Bacillus_:0.0196191736)100:0.3587005460,(WP_024423638.1_N-acetylmuramoyl-L-alanine_amidase__Bacillus_safensis_:0.1449448111,WP_138279066.1_N-acetylmuramoyl-L-alanine_amidase__Bacillus_altitudinis_:0.1133676031)100:0.3241363890)100:0.2227840701,WP_060964133.1_MULTISPECIES__N-acetylmuramoyl-L-alanine_amidase__Bacillus_:0.3676906863)99:0.0987477307,(WP_061527952.1_N-acetylmuramoyl-L-alanine_amidase__Bacillus_nakamurai_:0.2972609825,WP_148956778.1_N-acetylmuramoyl-L-alanine_amidase__Bacillus_swezeyi_:0.2264165653)100:0.0934059139)100:0.2703762109)100:0.2467412394,WP_064328239.1_N-acetylmuramoyl-L-alanine_amidase__Bacillus_oceanisediminis_:0.6559960288)100:0.3616200454,(WP_052144749.1_SH3_domain-containing_protein__Bacillus_okhensis_:0.4755643560,WP_079476680.1_N-acetylmuramoyl-L-alanine_amidase__Marinococcus_halophilus_:0.9962216949)100:0.5221161053)100:0.6482235207,WP_158639961.1_SH3_domain-containing_protein__Bacillus_nanhaiisediminis_:1.1809467910)99:0.1923407940,(WP_107586289.1_SH3_domain-containing_protein__Alkalicoccus_saliphilus_:0.8060245126,WP_147802777.1_SH3_domain-containing_protein__Alkalicoccus_halolimnae_:0.2720629229)100:0.6411565528)92:0.1624621280);

CONSENSUS TREE
--------------

Consensus tree is constructed from 1000 bootstrap trees
Log-likelihood of consensus tree: -322241.593731
Robinson-Foulds distance between ML tree and consensus tree: 44

Branches with support >0.000000% are kept (extended consensus)
Branch lengths are optimized by maximum likelihood on original alignment
Numbers in parentheses are bootstrap supports (%)

+--------WP_012960556.1_SH3_domain-containing_protein__Bacillus_pseudofirmus_
|
|                                                    +--WP_010230781.1_N-acetylmuramoyl-L-alanine_amidase__Chlamydia_muridarum_
|                                                 +--| (100)
|                                                 |  |  +--WP_009871615.1_N-acetylmuramoyl-L-alanine_amidase__Chlamydia_trachomatis_
|                                                 |  +--| (100)
|                                                 |     +--WP_080123657.1_N-acetylmuramoyl-L-alanine_amidase__Chlamydia_suis_
|                                      +----------| (100)
|                                      |          |              +--WP_041462205.1_N-acetylmuramoyl-L-alanine_amidase__Chlamydia_caviae_
|                                      |          |           +--| (91)
|                                      |          |           |  |  +--WP_006343050.1_N-acetylmuramoyl-L-alanine_amidase__Chlamydia_psittaci_
|                                      |          |           |  +--| (100)
|                                      |          |           |     |  +--WP_011097019.1_N-acetylmuramoyl-L-alanine_amidase__Chlamydia_abortus_
|                                      |          |           |     +--| (100)
|                                      |          |           |        +--WP_131744238.1_N-acetylmuramoyl-L-alanine_amidase__Chlamydia_buteonis_
|                                      |          |        +--| (97)
|                                      |          |        |  +--WP_011458182.1_N-acetylmuramoyl-L-alanine_amidase__Chlamydia_felis_
|                                      |          |     +--| (95)
|                                      |          |     |  +--WP_021828224.1_N-acetylmuramoyl-L-alanine_amidase__Chlamydia_gallinacea_
|                                      |          |  +--| (100)
|                                      |          |  |  +----WP_021756549.1_N-acetylmuramoyl-L-alanine_amidase__Chlamydia_pecorum_
|                                      |          +--| (100)
|                                      |             +--WP_020370288.1_N-acetylmuramoyl-L-alanine_amidase__Chlamydia_ibidis_
|                                +-----| (100)
|                                |     |     +-------WP_013181456.1_N-acetylmuramoyl-L-alanine_amidase__Waddlia_chondrophila_
|                                |     +-----| (100)
|                                |           |  +-------WP_013925289.1_N-acetylmuramoyl-L-alanine_amidase__Parachlamydia_acanthamoebae_
|                                |           +--| (89)
|                                |              |  +------WP_041018222.1_N-acetylmuramoyl-L-alanine_amidase__Criblamydia_sequanensis_
|                                |              +--| (90)
|                                |                 +------WP_098038950.1_N-acetylmuramoyl-L-alanine_amidase__Estrella_lausannensis_
|                             +--| (68)
|                             |  |  +----------------WP_007789216.1_N-acetylmuramoyl-L-alanine_amidase__Peptostreptococcus_stomatis_
|                             |  +--| (98)
|                             |     |               +--WP_011861075.1_N-acetylmuramoyl-L-alanine_amidase__Clostridioides_difficile_
|                             |     |            +--| (64)
|                             |     |            |  +--WP_021371417.1_N-acetylmuramoyl-L-alanine_amidase__Clostridioides_difficile_
|                             |     +------------| (100)
|                             |                  +--WP_073126189.1_N-acetylmuramoyl-L-alanine_amidase__Asaccharospora_irregularis_
|                          +--| (67)
|                          |  |                                    +--WP_041758743.1_N-acetylmuramoyl-L-alanine_amidase__Psychroflexus_torquis_
|                          |  |                                 +--| (100)
|                          |  |                                 |  +--WP_003439111.1_N-acetylmuramoyl-L-alanine_amidase__Psychroflexus_gondwanensis_
|                          |  |                    +------------| (100)
|                          |  |                    |            +---WP_093365114.1_N-acetylmuramoyl-L-alanine_amidase__Psychroflexus_sediminis_
|                          |  |                 +--| (25)
|                          |  |                 |  +------WP_107037197.1_N-acetylmuramoyl-L-alanine_amidase__Brumimicrobium_mesophilum_
|                          |  |              +--| (30)
|                          |  |              |  |  +------------WP_053327033.1_N-acetylmuramoyl-L-alanine_amidase__Chryseobacterium_gallinarum_
|                          |  |              |  +--| (50)
|                          |  |              |     +-----------WP_163398607.1_N-acetylmuramoyl-L-alanine_amidase__Flavobacterium_fluviatile_
|                          |  |        +-----| (100)
|                          |  |        |     |     +---------WP_051224462.1_N-acetylmuramoyl-L-alanine_amidase__Flavobacterium_tegetincola_
|                          |  |        |     |  +--| (67)
|                          |  |        |     |  |  |  +--------WP_133533422.1_N-acetylmuramoyl-L-alanine_amidase__Flavobacterium_dankookense_
|                          |  |        |     |  |  +--| (100)
|                          |  |        |     |  |     +--------WP_135525550.1_N-acetylmuramoyl-L-alanine_amidase__Flavobacterium_sp._DS2-A_
|                          |  |        |     +--| (88)
|                          |  |        |        +-----------WP_123912663.1_N-acetylmuramoyl-L-alanine_amidase__Hanstruepera_neustonica_
|                          |  |     +--| (97)
|                          |  |     |  |                   +--WP_006987911.1_N-acetylmuramoyl-L-alanine_amidase__Gillisia_limnaea_
|                          |  |     |  |                +--| (81)
|                          |  |     |  |                |  +----------WP_025743367.1_MULTISPECIES__N-acetylmuramoyl-L-alanine_amidase__Flavobacteriaceae_
|                          |  |     |  |             +--| (80)
|                          |  |     |  |             |  |     +--WP_034261002.1_N-acetylmuramoyl-L-alanine_amidase__Altibacter_lentus_
|                          |  |     |  |             |  |  +--| (100)
|                          |  |     |  |             |  |  |  |  +--WP_099647828.1_N-acetylmuramoyl-L-alanine_amidase__Leeuwenhoekiella_nanhaiensis_
|                          |  |     |  |             |  |  |  +--| (100)
|                          |  |     |  |             |  |  |     +--WP_126160973.1_N-acetylmuramoyl-L-alanine_amidase__Arenibacter_sp._GUO666_
|                          |  |     |  |             |  +--| (100)
|                          |  |     |  |             |     +--WP_099647584.1_N-acetylmuramoyl-L-alanine_amidase__Leeuwenhoekiella_nanhaiensis_
|                          |  |     |  |          +--| (86)
|                          |  |     |  |          |  |     +--WP_054726485.1_N-acetylmuramoyl-L-alanine_amidase__Algibacter_alginicilyticus_
|                          |  |     |  |          |  |  +--| (100)
|                          |  |     |  |          |  |  |  +--WP_093980443.1_N-acetylmuramoyl-L-alanine_amidase__Arenibacter_algicola_
|                          |  |     |  |          |  +--| (99)
|                          |  |     |  |          |     +---WP_129018315.1_N-acetylmuramoyl-L-alanine_amidase__Gelidibacter_gilvus_
|                          |  |     |  +----------| (100)
|                          |  |     |             +------WP_143382648.1_N-acetylmuramoyl-L-alanine_amidase__Formosa_sp._PS13_
|                          |  |  +--| (75)
|                          |  |  |  |            +--WP_027009548.1_N-acetylmuramoyl-L-alanine_amidase__Conchiformibius_kuhniae_
|                          |  |  |  |        +---| (100)
|                          |  |  |  |        |   +--WP_027022232.1_N-acetylmuramoyl-L-alanine_amidase__Conchiformibius_steedae_
|                          |  |  |  |     +--| (99)
|                          |  |  |  |     |  +--------WP_097115041.1_N-acetylmuramoyl-L-alanine_amidase__Alysiella_filiformis_
|                          |  |  |  +-----| (100)
|                          |  |  |        |   +---------------WP_002642953.1_N-acetylmuramoyl-L-alanine_amidase__Simonsiella_muelleri_
|                          |  |  |        +---| (100)
|                          |  |  |            +---------WP_034294680.1_N-acetylmuramoyl-L-alanine_amidase__Alysiella_crassa_
|                          |  +--| (76)
|                          |     |            +----WP_005957635.1_N-acetylmuramoyl-L-alanine_amidase__Fusobacterium_necrophorum_
|                          |     |      +-----| (100)
|                          |     |      |     +--------WP_078694168.1_N-acetylmuramoyl-L-alanine_amidase__Cetobacterium_ceti_
|                          |     +------| (100)
|                          |            |        +--WP_052727690.1_N-acetylmuramoyl-L-alanine_amidase__Sneathia_amnii_
|                          |            +--------| (100)
|                          |                     +--WP_066729666.1_N-acetylmuramoyl-L-alanine_amidase__Sneathia_sanguinegens_
|                       +--| (37)
|                       |  |           +----WP_052947986.1_AMIN_domain-containing_protein__Aneurinibacillus_tyrosinisolvens_
|                       |  +-----------| (100)
|                       |              +----WP_091260913.1_AMIN_domain-containing_protein__Aneurinibacillus_thermoaerophilus_
|                    +--| (52)
|                    |  |                                     +----WP_003515629.1_N-acetylmuramoyl-L-alanine_amidase__Hungateiclostridium_thermocellum_
|                    |  |                                  +--| (100)
|                    |  |                                  |  +--------WP_014255669.1_N-acetylmuramoyl-L-alanine_amidase__Hungateiclostridium_clariflavum_
|                    |  |                    +-------------| (100)
|                    |  |                    |             +-----------WP_114297790.1_N-acetylmuramoyl-L-alanine_amidase__Anaerobacterium_chartisolvens_
|                    |  |                 +--| (54)
|                    |  |                 |  +----WP_038286835.1_AMIN_domain-containing_protein__Hungateiclostridium_straminisolvens_
|                    |  |              +--| (55)
|                    |  |              |  |  +-------WP_149545472.1_AMIN_domain-containing_protein__Thermoanaerobacteraceae_bacterium_A05MB_
|                    |  |              |  +--| (99)
|                    |  |              |     +-------WP_159432374.1_AMIN_domain-containing_protein__Caldanaerobius_fijiensis_
|                    |  |           +--| (55)
|                    |  |           |  +------WP_158080450.1_AMIN_domain-containing_protein___Clostridium__thermoalcaliphilum_
|                    |  |        +--| (41)
|                    |  |        |  |    +-----WP_003333545.1_AMIN_domain-containing_protein__Brevibacillus_laterosporus_
|                    |  |        |  +----| (100)
|                    |  |        |       |    +--WP_122960115.1_AMIN_domain-containing_protein__Brevibacillus_centrosporus_
|                    |  |        |       +----| (100)
|                    |  |        |            +--WP_122925704.1_AMIN_domain-containing_protein__Brevibacillus_nitrificans_
|                    |  |     +--| (74)
|                    |  |     |  |         +-----WP_011876995.1_AMIN_domain-containing_protein__Desulfotomaculum_reducens_
|                    |  |     |  |      +--| (100)
|                    |  |     |  |      |  |  +--WP_013810432.1_AMIN_domain-containing_protein__Desulfotomaculum_nigrificans_
|                    |  |     |  |      |  +--| (100)
|                    |  |     |  |      |     |  +--WP_077715087.1_AMIN_domain-containing_protein__Desulfotomaculum_ferrireducens_
|                    |  |     |  |      |     +--| (100)
|                    |  |     |  |      |        +--WP_072913475.1_AMIN_domain-containing_protein__Desulfotomaculum_aeronauticum_
|                    |  |     |  |  +---| (100)
|                    |  |     |  |  |   |       +--WP_006521159.1_AMIN_domain-containing_protein__Desulfallas_gibsoniae_
|                    |  |     |  |  |   |    +--| (100)
|                    |  |     |  |  |   |    |  +--WP_161822855.1_AMIN_domain-containing_protein__Sporotomaculum_syntrophicum_
|                    |  |     |  |  |   +----| (100)
|                    |  |     |  |  |        +--WP_131820817.1_AMIN_domain-containing_protein__Desulfallas_arcticus_
|                    |  |     |  +--| (28)
|                    |  |     |     |   +-------------WP_068714334.1_N-acetylmuramoyl-L-alanine_amidase__Orenia_metallireducens_
|                    |  |     |     +---| (31)
|                    |  |     |         |                       +--WP_120431142.1_N-acetylmuramoyl-L-alanine_amidase__bacterium_1xD42-87_
|                    |  |     |         |          +------------| (100)
|                    |  |     |         |          |            +-------WP_160563455.1_N-acetylmuramoyl-L-alanine_amidase__bacterium_1XD21-13_
|                    |  |     |         +----------| (99)
|                    |  |     |                    +----------------WP_143956281.1_hypothetical_protein__Robertkochia_sp._CL23_
|                    |  |  +--| (74)
|                    |  |  |  |      +------------WP_013278758.1_AMIN_domain-containing_protein__Acetohalobium_arabaticum_
|                    |  |  |  |   +--| (54)
|                    |  |  |  |   |  +--------WP_071063888.1_AMIN_domain-containing_protein__Andreesenia_angusta_
|                    |  |  |  +---| (100)
|                    |  |  |      +----------WP_027340130.1_AMIN_domain-containing_protein__Halonatronum_saccharophilum_
|                    |  +--| (73)
|                    |     |                       +--WP_041313916.1_AMIN_domain-containing_protein__Heliobacterium_modesticaldum_
|                    |     |           +-----------| (100)
|                    |     |           |           +--WP_161260855.1_AMIN_domain-containing_protein__Heliobacterium_gestii_
|                    |     |        +--| (91)
|                    |     |        |  +-----------WP_066667691.1_SH3_domain-containing_protein__Desulfotomaculum_copahuensis_
|                    |     |     +--| (86)
|                    |     |     |  |              +---WP_014370065.1_AMIN_domain-containing_protein__Paenibacillus_mucilaginosus_
|                    |     |     |  |           +--| (100)
|                    |     |     |  |           |  |  +--WP_062408829.1_AMIN_domain-containing_protein__Paenibacillus_naphthalenovorans_
|                    |     |     |  |           |  +--| (100)
|                    |     |     |  |           |     +-----WP_089199046.1_AMIN_domain-containing_protein__Paenibacillus_xerothermodurans_
|                    |     |     |  |        +--| (100)
|                    |     |     |  |        |  +-----WP_019534014.1_AMIN_domain-containing_protein__Paenibacillus_ginsengihumi_
|                    |     |     |  |     +--| (98)
|                    |     |     |  |     |  |              +--WP_084159954.1_AMIN_domain-containing_protein__Paenibacillus_alginolyticus_
|                    |     |     |  |     |  |           +--| (100)
|                    |     |     |  |     |  |           |  +--WP_144028666.1_AMIN_domain-containing_protein__Paenibacillus_ferrarius_
|                    |     |     |  |     |  |        +--| (100)
|                    |     |     |  |     |  |        |  +--WP_127451506.1_AMIN_domain-containing_protein__Paenibacillus_chondroitinus_
|                    |     |     |  |     |  |  +-----| (100)
|                    |     |     |  |     |  |  |     |  +--WP_082927918.1_AMIN_domain-containing_protein__Paenibacillus_oryzisoli_
|                    |     |     |  |     |  |  |     +--| (100)
|                    |     |     |  |     |  |  |        +--WP_084224923.1_AMIN_domain-containing_protein__Paenibacillus_pectinilyticus_
|                    |     |     |  |     |  +--| (59)
|                    |     |     |  |     |     |   +--WP_110839835.1_AMIN_domain-containing_protein__Paenibacillus_flagellatus_
|                    |     |     |  |     |     +---| (100)
|                    |     |     |  |     |         +--WP_158606877.1_AMIN_domain-containing_protein__Paenibacillus_ginsengarvi_
|                    |     |     |  |  +--| (100)
|                    |     |     |  |  |  +-------WP_158560672.1_AMIN_domain-containing_protein__Paenibacillus_contaminans_
|                    |     |     |  +--| (97)
|                    |     |     |     |     +-------WP_005547060.1_AMIN_domain-containing_protein__Paenibacillus_alvei_
|                    |     |     |     |  +--| (96)
|                    |     |     |     |  |  |     +------WP_020617060.1_AMIN_domain-containing_protein__Paenibacillus_daejeonensis_
|                    |     |     |     |  |  |  +--| (97)
|                    |     |     |     |  |  |  |  +------WP_068581691.1_AMIN_domain-containing_protein__Paenibacillus_macquariensis_
|                    |     |     |     |  |  +--| (93)
|                    |     |     |     |  |     |     +---------------WP_081750789.1_hypothetical_protein__Paenibacillus_sp._1-49_
|                    |     |     |     |  |     |  +--| (94)
|                    |     |     |     |  |     |  |  +----WP_054401751.1_AMIN_domain-containing_protein__Paenibacillus_solani_
|                    |     |     |     |  |     +--| (87)
|                    |     |     |     |  |        |   +--WP_109998437.1_MULTISPECIES__AMIN_domain-containing_protein__Paenibacillus_
|                    |     |     |     |  |        +---| (100)
|                    |     |     |     |  |            +--WP_124116253.1_AMIN_domain-containing_protein__Paenibacillus_xylanexedens_
|                    |     |     |     +--| (92)
|                    |     |     |        |           +---WP_045672541.1_hypothetical_protein__Paenibacillus_beijingensis_
|                    |     |     |        |        +--| (100)
|                    |     |     |        |        |  +---WP_089523648.1_AMIN_domain-containing_protein__Paenibacillus_herberti_
|                    |     |     |        |     +--| (100)
|                    |     |     |        |     |  +----WP_125654186.1_AMIN_domain-containing_protein__Paenibacillus_baekrokdamisoli_
|                    |     |     |        |  +--| (100)
|                    |     |     |        |  |  +-------WP_139999458.1_AMIN_domain-containing_protein__Paenibacillus_sp._py1325_
|                    |     |     |        +--| (94)
|                    |     |     |           |  +------WP_082882609.1_AMIN_domain-containing_protein__Paenibacillus_swuensis_
|                    |     |     |           +--| (99)
|                    |     |     |              +-------WP_123043171.1_AMIN_domain-containing_protein__Cohnella_candidum_
|                    |     |  +--| (82)
|                    |     |  |  +---------------WP_018922042.1_SH3_domain-containing_protein__Salsuginibacillus_kocurii_
|                    |     +--| (98)
|                    |        +------------WP_130850538.1_hypothetical_protein__Intestinimonas_timonensis_
|                 +--| (38)
|                 |  |                                          +----------WP_011125196.1_MULTISPECIES__N-acetylmuramoyl-L-alanine_amidase__Prochlorococcus_
|                 |  |                                       +--| (100)
|                 |  |                                       |  +--WP_147012608.1_AMIN_domain-containing_protein__cyanobiont_of_Ornithocercus_magnificus_
|                 |  |                                 +-----| (100)
|                 |  |                                 |     |     +--WP_015108062.1_N-acetylmuramoyl-L-alanine_amidase__Cyanobium_gracile_
|                 |  |                                 |     |  +--| (100)
|                 |  |                                 |     |  |  +--WP_106219879.1_N-acetylmuramoyl-L-alanine_amidase__Aphanothece_minutissima_
|                 |  |                                 |     +--| (100)
|                 |  |                                 |        |  +--WP_094590549.1_N-acetylmuramoyl-L-alanine_amidase__Vulcanococcus_limneticus_
|                 |  |                                 |        +--| (100)
|                 |  |                                 |           +--WP_106501887.1_N-acetylmuramoyl-L-alanine_amidase__Cyanobium_usitatum_
|                 |  |                              +--| (74)
|                 |  |                              |  +-----WP_011244268.1_MULTISPECIES__N-acetylmuramoyl-L-alanine_amidase__Synechococcus_
|                 |  |                           +--| (74)
|                 |  |                           |  +--WP_088890608.1_N-acetylmuramoyl-L-alanine_amidase__Leptolyngbya_ohadii_
|                 |  |                        +--| (72)
|                 |  |                        |  |  +---------WP_084415311.1_N-acetylmuramoyl-L-alanine_amidase__Phormidium_willei_
|                 |  |                        |  +--| (79)
|                 |  |                        |     +----WP_106172617.1_AMIN_domain-containing_protein__filamentous_cyanobacterium_CCP2_
|                 |  |                     +--| (62)
|                 |  |                     |  |           +------WP_011244053.1_N-acetylmuramoyl-L-alanine_amidase__Synechococcus_elongatus_
|                 |  |                     |  |        +--| (73)
|                 |  |                     |  |        |  |  +--WP_164920663.1_N-acetylmuramoyl-L-alanine_amidase__Thermosynechococcus_elongatus_
|                 |  |                     |  |        |  +--| (100)
|                 |  |                     |  |        |     +--WP_099798786.1_N-acetylmuramoyl-L-alanine_amidase__Synechococcus_lividus_
|                 |  |                     |  |     +--| (69)
|                 |  |                     |  |     |  +----WP_161826035.1_N-acetylmuramoyl-L-alanine_amidase__Synechococcales_cyanobacterium_C_
|                 |  |                     |  |  +--| (86)
|                 |  |                     |  |  |  +-------WP_161826166.1_AMIN_domain-containing_protein__Synechococcales_cyanobacterium_C_
|                 |  |                     |  +--| (57)
|                 |  |                     |     |      +--WP_039728165.1_MULTISPECIES__N-acetylmuramoyl-L-alanine_amidase__Cyanobacteria_
|                 |  |                     |     |  +---| (100)
|                 |  |                     |     |  |   |  +--WP_073607926.1_N-acetylmuramoyl-L-alanine_amidase__Phormidium_tenue_
|                 |  |                     |     |  |   +--| (100)
|                 |  |                     |     |  |      +--WP_035985525.1_AMIN_domain-containing_protein__Leptolyngbya_sp._KIOST-1_
|                 |  |                     |     +--| (97)
|                 |  |                     |        |     +----WP_044151481.1_MULTISPECIES__AMIN_domain-containing_protein__Cyanobacteria_
|                 |  |                     |        |  +--| (98)
|                 |  |                     |        |  |  +--WP_088430738.1_AMIN_domain-containing_protein__Halomicronema_hongdechloris_
|                 |  |                     |        +--| (98)
|                 |  |                     |           +----WP_163661529.1_N-acetylmuramoyl-L-alanine_amidase__Leptolyngbyaceae_cyanobacterium_CCMR0082_
|                 |  |                  +--| (81)
|                 |  |                  |  |     +------WP_026099327.1_N-acetylmuramoyl-L-alanine_amidase__Prochlorothrix_hollandica_
|                 |  |                  |  |  +--| (55)
|                 |  |                  |  |  |  +---------WP_071455841.1_N-acetylmuramoyl-L-alanine_amidase__Gloeomargarita_lithophora_
|                 |  |                  |  +--| (55)
|                 |  |                  |     +-----WP_114579729.1_N-acetylmuramoyl-L-alanine_amidase__Oscillatoriales_cyanobacterium_MTP1_
|                 |  |               +--| (93)
|                 |  |               |  |                 +--WP_014277286.1_N-acetylmuramoyl-L-alanine_amidase__Arthrospira_platensis_
|                 |  |               |  |              +--| (100)
|                 |  |               |  |              |  +--WP_008051495.1_N-acetylmuramoyl-L-alanine_amidase__Limnospira_indica_
|                 |  |               |  |           +--| (100)
|                 |  |               |  |           |  |  +--WP_040484193.1_N-acetylmuramoyl-L-alanine_amidase__Lyngbya_aestuarii_
|                 |  |               |  |           |  +--| (100)
|                 |  |               |  |           |     +--WP_049559233.1_N-acetylmuramoyl-L-alanine_amidase__partial__Limnoraphis_robusta_
|                 |  |               |  |        +--| (100)
|                 |  |               |  |        |  |  +--WP_083624289.1_N-acetylmuramoyl-L-alanine_amidase__Planktothrix_paucivesiculata_
|                 |  |               |  |        |  +--| (100)
|                 |  |               |  |        |     +--WP_083623741.1_N-acetylmuramoyl-L-alanine_amidase__Planktothrix_serta_
|                 |  |               |  |     +--| (100)
|                 |  |               |  |     |  |  +---WP_044195918.1_N-acetylmuramoyl-L-alanine_amidase__Oscillatoria_acuminata_
|                 |  |               |  |     |  +--| (100)
|                 |  |               |  |     |     +--WP_044197851.1_N-acetylmuramoyl-L-alanine_amidase__Oscillatoria_acuminata_
|                 |  |               |  |  +--| (89)
|                 |  |               |  |  |  |            +--WP_006635265.1_N-acetylmuramoyl-L-alanine_amidase__Microcoleus_vaginatus_
|                 |  |               |  |  |  |         +--| (100)
|                 |  |               |  |  |  |         |  +--WP_015176149.1_N-acetylmuramoyl-L-alanine_amidase__Oscillatoria_nigro-viridis_
|                 |  |               |  |  |  |      +--| (100)
|                 |  |               |  |  |  |      |  |  +--WP_106149810.1_N-acetylmuramoyl-L-alanine_amidase__filamentous_cyanobacterium_Phorm_46_
|                 |  |               |  |  |  |      |  +--| (100)
|                 |  |               |  |  |  |      |     +--WP_106331953.1_N-acetylmuramoyl-L-alanine_amidase__filamentous_cyanobacterium_Phorm_6_
|                 |  |               |  |  |  |  +---| (100)
|                 |  |               |  |  |  |  |   +--WP_096829709.1_N-acetylmuramoyl-L-alanine_amidase__Tychonema_bourrellyi_
|                 |  |               |  |  |  +--| (98)
|                 |  |               |  |  |     +---WP_015150307.1_N-acetylmuramoyl-L-alanine_amidase__Oscillatoria_acuminata_
|                 |  |               |  +--| (67)
|                 |  |               |     |        +---WP_009557157.1_N-acetylmuramoyl-L-alanine_amidase__Oscillatoriales_cyanobacterium_JSC-12_
|                 |  |               |     |     +--| (100)
|                 |  |               |     |     |  |  +--WP_082906316.1_AMIN_domain-containing_protein__Phormidesmis_priestleyi_
|                 |  |               |     |     |  +--| (99)
|                 |  |               |     |     |     |     +----WP_017288248.1_N-acetylmuramoyl-L-alanine_amidase__Leptolyngbya_boryana_
|                 |  |               |     |     |     |  +--| (100)
|                 |  |               |     |     |     |  |  +--WP_162424400.1_N-acetylmuramoyl-L-alanine_amidase__Myxacorys_almedinensis_
|                 |  |               |     |     |     +--| (100)
|                 |  |               |     |     |        +----WP_162423692.1_AMIN_domain-containing_protein__Myxacorys_almedinensis_
|                 |  |               |     |  +--| (90)
|                 |  |               |     |  |  +-----WP_052128593.1_N-acetylmuramoyl-L-alanine_amidase__Neosynechococcus_sphagnicola_
|                 |  |               |     +--| (95)
|                 |  |               |        +-----WP_088894529.1_N-acetylmuramoyl-L-alanine_amidase__Leptolyngbya_ohadii_
|                 |  |            +--| (88)
|                 |  |            |  |                          +--WP_012267849.1_MULTISPECIES__N-acetylmuramoyl-L-alanine_amidase__Microcystis_
|                 |  |            |  |                       +--| (100)
|                 |  |            |  |                       |  +--WP_052275407.1_N-acetylmuramoyl-L-alanine_amidase__Microcystis_panniformis_
|                 |  |            |  |                    +--| (100)
|                 |  |            |  |                    |  +--WP_106454852.1_N-acetylmuramoyl-L-alanine_amidase__Aphanothece_hegewaldii_
|                 |  |            |  |                 +--| (100)
|                 |  |            |  |                 |  |  +--WP_012599173.1_N-acetylmuramoyl-L-alanine_amidase__Gloeothece_citriformis_
|                 |  |            |  |                 |  +--| (100)
|                 |  |            |  |                 |     |  +--WP_087593056.1_N-acetylmuramoyl-L-alanine_amidase__unicellular_cyanobacterium_SU3_
|                 |  |            |  |                 |     +--| (100)
|                 |  |            |  |                 |        +--WP_124978267.1_N-acetylmuramoyl-L-alanine_amidase__Aphanothece_sacrum_
|                 |  |            |  |              +--| (100)
|                 |  |            |  |              |  +----WP_073600579.1_N-acetylmuramoyl-L-alanine_amidase__Hydrococcus_rivularis_
|                 |  |            |  |           +--| (97)
|                 |  |            |  |           |  |     +--WP_015191902.1_N-acetylmuramoyl-L-alanine_amidase__Stanieria_cyanosphaera_
|                 |  |            |  |           |  |  +--| (100)
|                 |  |            |  |           |  |  |  +----WP_144865290.1_AMIN_domain-containing_protein__Hyella_patelloides_
|                 |  |            |  |           |  +--| (96)
|                 |  |            |  |           |     |     +--WP_041922710.1_N-acetylmuramoyl-L-alanine_amidase__Cyanobacterium_aponinum_
|                 |  |            |  |           |     |  +--| (100)
|                 |  |            |  |           |     |  |  +--WP_017296452.1_N-acetylmuramoyl-L-alanine_amidase__Geminocystis_herdmanii_
|                 |  |            |  |           |     +--| (86)
|                 |  |            |  |           |        +------WP_075891999.1_N-acetylmuramoyl-L-alanine_amidase__Limnothrix_rosea_
|                 |  |            |  |        +--| (99)
|                 |  |            |  |        |  |        +--WP_015229494.1_N-acetylmuramoyl-L-alanine_amidase__Dactylococcopsis_salina_
|                 |  |            |  |        |  |     +--| (100)
|                 |  |            |  |        |  |     |  +---WP_146296983.1_AMIN_domain-containing_protein__Euhalothece_natronophila_
|                 |  |            |  |        |  |  +--| (100)
|                 |  |            |  |        |  |  |  +----WP_051358216.1_N-acetylmuramoyl-L-alanine_amidase__Rubidibacter_lacunae_
|                 |  |            |  |        |  +--| (95)
|                 |  |            |  |        |     +----WP_038330767.1_N-acetylmuramoyl-L-alanine_amidase__filamentous_cyanobacterium_ESFC-1_
|                 |  |            |  |     +--| (100)
|                 |  |            |  |     |  |        +---WP_017303301.1_N-acetylmuramoyl-L-alanine_amidase__Spirulina_subsalsa_
|                 |  |            |  |     |  |     +--| (100)
|                 |  |            |  |     |  |     |  +--WP_026221873.1_N-acetylmuramoyl-L-alanine_amidase__filamentous_cyanobacterium_ESFC-1_
|                 |  |            |  |     |  |  +--| (100)
|                 |  |            |  |     |  |  |  |  +---WP_026079532.1_N-acetylmuramoyl-L-alanine_amidase__Spirulina_subsalsa_
|                 |  |            |  |     |  |  |  +--| (96)
|                 |  |            |  |     |  |  |     |  +----WP_018400585.1_N-acetylmuramoyl-L-alanine_amidase__filamentous_cyanobacterium_ESFC-1_
|                 |  |            |  |     |  |  |     +--| (96)
|                 |  |            |  |     |  |  |        +----WP_072621182.1_N-acetylmuramoyl-L-alanine_amidase__Spirulina_major_
|                 |  |            |  |     |  +--| (100)
|                 |  |            |  |     |     +----WP_072622619.1_N-acetylmuramoyl-L-alanine_amidase__Spirulina_major_
|                 |  |            |  |  +--| (99)
|                 |  |            |  |  |  |                     +--WP_009543072.1_N-acetylmuramoyl-L-alanine_amidase__Crocosphaera_subtropica_
|                 |  |            |  |  |  |                  +--| (100)
|                 |  |            |  |  |  |                  |  |  +--WP_008278701.1_N-acetylmuramoyl-L-alanine_amidase__Crocosphaera_chwakensis_
|                 |  |            |  |  |  |                  |  +--| (100)
|                 |  |            |  |  |  |                  |     +--WP_087588907.1_N-acetylmuramoyl-L-alanine_amidase__unicellular_cyanobacterium_SU3_
|                 |  |            |  |  |  |               +--| (100)
|                 |  |            |  |  |  |               |  +--WP_007305288.1_N-acetylmuramoyl-L-alanine_amidase__Crocosphaera_watsonii_
|                 |  |            |  |  |  |            +--| (100)
|                 |  |            |  |  |  |            |  |     +--WP_012596897.1_N-acetylmuramoyl-L-alanine_amidase__Rippkaea_orientalis_
|                 |  |            |  |  |  |            |  |  +--| (100)
|                 |  |            |  |  |  |            |  |  |  +--WP_085434132.1_N-acetylmuramoyl-L-alanine_amidase__unicellular_cyanobacterium_SU2_
|                 |  |            |  |  |  |            |  +--| (100)
|                 |  |            |  |  |  |            |     +--WP_124975930.1_N-acetylmuramoyl-L-alanine_amidase__Aphanothece_sacrum_
|                 |  |            |  |  |  |     +------| (100)
|                 |  |            |  |  |  |     |      +--WP_015955122.1_N-acetylmuramoyl-L-alanine_amidase__Gloeothece_citriformis_
|                 |  |            |  |  |  |  +--| (99)
|                 |  |            |  |  |  |  |  +---WP_070393686.1_N-acetylmuramoyl-L-alanine_amidase__Moorea_producens_
|                 |  |            |  |  |  +--| (99)
|                 |  |            |  |  |     |  +---WP_006101160.1_N-acetylmuramoyl-L-alanine_amidase__Coleofasciculus_chthonoplastes_
|                 |  |            |  |  |     +--| (98)
|                 |  |            |  |  |        +--WP_044210067.1_N-acetylmuramoyl-L-alanine_amidase__Coleofasciculus_chthonoplastes_
|                 |  |            |  +--| (97)
|                 |  |            |     |                                            +--WP_041565293.1_N-acetylmuramoyl-L-alanine_amidase__Nostoc_punctiforme_
|                 |  |            |     |                                         +--| (100)
|                 |  |            |     |                                         |  +--WP_109012775.1_N-acetylmuramoyl-L-alanine_amidase__Nostoc_commune_
|                 |  |            |     |                                      +--| (100)
|                 |  |            |     |                                      |  |  +--WP_073639739.1_N-acetylmuramoyl-L-alanine_amidase__Nostoc_calcicola_
|                 |  |            |     |                                      |  +--| (100)
|                 |  |            |     |                                      |     +--WP_096539890.1_N-acetylmuramoyl-L-alanine_amidase__Nostoc_linckia_
|                 |  |            |     |                                   +--| (84)
|                 |  |            |     |                                   |  +--WP_006194854.1_N-acetylmuramoyl-L-alanine_amidase__Nodularia_spumigena_
|                 |  |            |     |                                +--| (86)
|                 |  |            |     |                                |  |     +--WP_062296685.1_N-acetylmuramoyl-L-alanine_amidase__Nostoc_piscinale_
|                 |  |            |     |                                |  |  +--| (100)
|                 |  |            |     |                                |  |  |  |  +--WP_096580115.1_N-acetylmuramoyl-L-alanine_amidase__Anabaenopsis_circularis_
|                 |  |            |     |                                |  |  |  +--| (100)
|                 |  |            |     |                                |  |  |     +--WP_103123765.1_N-acetylmuramoyl-L-alanine_amidase__Nostoc_cycadae_
|                 |  |            |     |                                |  +--| (84)
|                 |  |            |     |                                |     +--WP_011318288.1_MULTISPECIES__N-acetylmuramoyl-L-alanine_amidase__Nostocaceae_
|                 |  |            |     |                             +--| (89)
|                 |  |            |     |                             |  +--WP_017654977.1_N-acetylmuramoyl-L-alanine_amidase__Fortiea_contorta_
|                 |  |            |     |                          +--| (89)
|                 |  |            |     |                          |  |            +--WP_006278379.1_N-acetylmuramoyl-L-alanine_amidase__Cylindrospermopsis_raciborskii_
|                 |  |            |     |                          |  |        +---| (100)
|                 |  |            |     |                          |  |        |   |  +--WP_009341545.1_N-acetylmuramoyl-L-alanine_amidase__Raphidiopsis_brookii_
|                 |  |            |     |                          |  |        |   +--| (100)
|                 |  |            |     |                          |  |        |      +--WP_096544312.1_N-acetylmuramoyl-L-alanine_amidase__Raphidiopsis_curvata_
|                 |  |            |     |                          |  |     +--| (81)
|                 |  |            |     |                          |  |     |  |  +--WP_096565818.1_N-acetylmuramoyl-L-alanine_amidase__Sphaerospermopsis_kisseleviana_
|                 |  |            |     |                          |  |     |  +--| (100)
|                 |  |            |     |                          |  |     |     +--WP_137667179.1_N-acetylmuramoyl-L-alanine_amidase__Sphaerospermopsis_reniformis_
|                 |  |            |     |                          |  |  +--| (99)
|                 |  |            |     |                          |  |  |  |  +--WP_013190295.1_N-acetylmuramoyl-L-alanine_amidase__Trichormus_azollae_
|                 |  |            |     |                          |  |  |  +--| (99)
|                 |  |            |     |                          |  |  |     +--WP_015212817.1_N-acetylmuramoyl-L-alanine_amidase__Anabaena_cylindrica_
|                 |  |            |     |                          |  +--| (100)
|                 |  |            |     |                          |     |        +--WP_028083503.1_N-acetylmuramoyl-L-alanine_amidase__Dolichospermum_circinale_
|                 |  |            |     |                          |     |     +--| (100)
|                 |  |            |     |                          |     |     |  +--WP_137907987.1_N-acetylmuramoyl-L-alanine_amidase__Dolichospermum_planctonicum_
|                 |  |            |     |                          |     |  +--| (99)
|                 |  |            |     |                          |     |  |  |  +--WP_027402278.1_N-acetylmuramoyl-L-alanine_amidase__Aphanizomenon_flos-aquae_
|                 |  |            |     |                          |     |  |  +--| (100)
|                 |  |            |     |                          |     |  |     +--WP_096665854.1_N-acetylmuramoyl-L-alanine_amidase__Dolichospermum_compactum_
|                 |  |            |     |                          |     +--| (100)
|                 |  |            |     |                          |        +--WP_104386713.1_N-acetylmuramoyl-L-alanine_amidase__Cuspidothrix_issatschenkoi_
|                 |  |            |     |                       +--| (99)
|                 |  |            |     |                       |  |  +--WP_096645020.1_N-acetylmuramoyl-L-alanine_amidase__Calothrix_brevissima_
|                 |  |            |     |                       |  +--| (100)
|                 |  |            |     |                       |     |  +--WP_096731773.1_N-acetylmuramoyl-L-alanine_amidase__Nostoc_carneum_
|                 |  |            |     |                       |     +--| (100)
|                 |  |            |     |                       |        |  +--WP_045868877.1_MULTISPECIES__N-acetylmuramoyl-L-alanine_amidase__Nostocales_
|                 |  |            |     |                       |        +--| (100)
|                 |  |            |     |                       |           +--WP_096584219.1_MULTISPECIES__N-acetylmuramoyl-L-alanine_amidase__Nostocales_
|                 |  |            |     |                    +--| (91)
|                 |  |            |     |                    |  |  +--WP_029634167.1_N-acetylmuramoyl-L-alanine_amidase___Scytonema_hofmanni__UTEX_B_1581_
|                 |  |            |     |                    |  +--| (100)
|                 |  |            |     |                    |     +--WP_039748952.1_N-acetylmuramoyl-L-alanine_amidase__Hassallia_byssoidea_
|                 |  |            |     |                 +--| (52)
|                 |  |            |     |                 |  |                    +--WP_041565294.1_N-acetylmuramoyl-L-alanine_amidase__Nostoc_punctiforme_
|                 |  |            |     |                 |  |                 +--| (100)
|                 |  |            |     |                 |  |                 |  |  +--WP_073639740.1_N-acetylmuramoyl-L-alanine_amidase__Nostoc_calcicola_
|                 |  |            |     |                 |  |                 |  +--| (100)
|                 |  |            |     |                 |  |                 |     +--WP_096539892.1_N-acetylmuramoyl-L-alanine_amidase__Nostoc_linckia_
|                 |  |            |     |                 |  |              +--| (100)
|                 |  |            |     |                 |  |              |  |           +--WP_013190294.1_N-acetylmuramoyl-L-alanine_amidase__Trichormus_azollae_
|                 |  |            |     |                 |  |              |  |        +--| (100)
|                 |  |            |     |                 |  |              |  |        |  |  +--WP_096565820.1_N-acetylmuramoyl-L-alanine_amidase__Sphaerospermopsis_kisseleviana_
|                 |  |            |     |                 |  |              |  |        |  +--| (100)
|                 |  |            |     |                 |  |              |  |        |     +--WP_137667180.1_N-acetylmuramoyl-L-alanine_amidase__Sphaerospermopsis_reniformis_
|                 |  |            |     |                 |  |              |  |     +--| (100)
|                 |  |            |     |                 |  |              |  |     |  +--WP_015212816.1_N-acetylmuramoyl-L-alanine_amidase__Anabaena_cylindrica_
|                 |  |            |     |                 |  |              |  |  +--| (100)
|                 |  |            |     |                 |  |              |  |  |  |        +--WP_028083502.1_N-acetylmuramoyl-L-alanine_amidase__Dolichospermum_circinale_
|                 |  |            |     |                 |  |              |  |  |  |     +--| (100)
|                 |  |            |     |                 |  |              |  |  |  |     |  +--WP_137907988.1_N-acetylmuramoyl-L-alanine_amidase__Dolichospermum_planctonicum_
|                 |  |            |     |                 |  |              |  |  |  |  +--| (84)
|                 |  |            |     |                 |  |              |  |  |  |  |  |  +--WP_027402279.1_N-acetylmuramoyl-L-alanine_amidase__Aphanizomenon_flos-aquae_
|                 |  |            |     |                 |  |              |  |  |  |  |  +--| (100)
|                 |  |            |     |                 |  |              |  |  |  |  |     +--WP_096665857.1_N-acetylmuramoyl-L-alanine_amidase__Dolichospermum_compactum_
|                 |  |            |     |                 |  |              |  |  |  +--| (100)
|                 |  |            |     |                 |  |              |  |  |     +--WP_104386716.1_N-acetylmuramoyl-L-alanine_amidase__Cuspidothrix_issatschenkoi_
|                 |  |            |     |                 |  |              |  +--| (99)
|                 |  |            |     |                 |  |              |     |  +--WP_015210177.1_N-acetylmuramoyl-L-alanine_amidase__Cylindrospermum_stagnale_
|                 |  |            |     |                 |  |              |     +--| (98)
|                 |  |            |     |                 |  |              |        |  +--WP_062298581.1_N-acetylmuramoyl-L-alanine_amidase__Nostoc_piscinale_
|                 |  |            |     |                 |  |              |        +--| (100)
|                 |  |            |     |                 |  |              |           +--WP_011318289.1_MULTISPECIES__N-acetylmuramoyl-L-alanine_amidase__Nostocaceae_
|                 |  |            |     |                 |  |           +--| (96)
|                 |  |            |     |                 |  |           |  +--WP_029634165.1_N-acetylmuramoyl-L-alanine_amidase___Scytonema_hofmanni__UTEX_B_1581_
|                 |  |            |     |                 |  |        +--| (99)
|                 |  |            |     |                 |  |        |  |           +--WP_016865076.1_N-acetylmuramoyl-L-alanine_amidase__Fischerella_muscicola_
|                 |  |            |     |                 |  |        |  |        +--| (100)
|                 |  |            |     |                 |  |        |  |        |  +--WP_009458037.1_N-acetylmuramoyl-L-alanine_amidase__Fischerella_thermalis_
|                 |  |            |     |                 |  |        |  |     +--| (100)
|                 |  |            |     |                 |  |        |  |     |  |  +--WP_135106872.1_N-acetylmuramoyl-L-alanine_amidase__Mastigocladus_laminosus_
|                 |  |            |     |                 |  |        |  |     |  +--| (100)
|                 |  |            |     |                 |  |        |  |     |     +--WP_131115053.1_N-acetylmuramoyl-L-alanine_amidase__Westiellopsis_prolifica_
|                 |  |            |     |                 |  |        |  |  +--| (100)
|                 |  |            |     |                 |  |        |  |  |  +--WP_016879088.1_N-acetylmuramoyl-L-alanine_amidase__Chlorogloeopsis_fritschii_
|                 |  |            |     |                 |  |        |  +--| (84)
|                 |  |            |     |                 |  |        |     |  +--WP_015200301.1_N-acetylmuramoyl-L-alanine_amidase__Calothrix_parietina_
|                 |  |            |     |                 |  |        |     +--| (100)
|                 |  |            |     |                 |  |        |        +--WP_127085444.1_N-acetylmuramoyl-L-alanine_amidase__Calothrix_desertica_
|                 |  |            |     |                 |  |     +--| (95)
|                 |  |            |     |                 |  |     |  |           +--WP_017319259.1_N-acetylmuramoyl-L-alanine_amidase__Mastigocladopsis_repens_
|                 |  |            |     |                 |  |     |  |        +--| (95)
|                 |  |            |     |                 |  |     |  |        |  +--WP_041041031.1_N-acetylmuramoyl-L-alanine_amidase__Tolypothrix_campylonemoides_
|                 |  |            |     |                 |  |     |  |     +--| (94)
|                 |  |            |     |                 |  |     |  |     |  +--WP_087544681.1_N-acetylmuramoyl-L-alanine_amidase__Nostocales_cyanobacterium_HT-58-2_
|                 |  |            |     |                 |  |     |  |  +--| (100)
|                 |  |            |     |                 |  |     |  |  |  +--WP_048871034.1_N-acetylmuramoyl-L-alanine_amidase__Scytonema_tolypothrichoides_
|                 |  |            |     |                 |  |     |  +--| (100)
|                 |  |            |     |                 |  |     |     |  +--WP_017746682.1_N-acetylmuramoyl-L-alanine_amidase__Scytonema_hofmannii_
|                 |  |            |     |                 |  |     |     +--| (100)
|                 |  |            |     |                 |  |     |        +--WP_038109530.1_N-acetylmuramoyl-L-alanine_amidase__Tolypothrix_bouteillei_
|                 |  |            |     |                 |  |  +--| (88)
|                 |  |            |     |                 |  |  |  |     +--WP_017319258.1_N-acetylmuramoyl-L-alanine_amidase__Mastigocladopsis_repens_
|                 |  |            |     |                 |  |  |  |  +--| (100)
|                 |  |            |     |                 |  |  |  |  |  |  +--WP_041041027.1_N-acetylmuramoyl-L-alanine_amidase__Tolypothrix_campylonemoides_
|                 |  |            |     |                 |  |  |  |  |  +--| (100)
|                 |  |            |     |                 |  |  |  |  |     +--WP_087544685.1_N-acetylmuramoyl-L-alanine_amidase__Nostocales_cyanobacterium_HT-58-2_
|                 |  |            |     |                 |  |  |  +--| (100)
|                 |  |            |     |                 |  |  |     |  +--WP_026135022.1_N-acetylmuramoyl-L-alanine_amidase__Scytonema_hofmannii_
|                 |  |            |     |                 |  |  |     +--| (100)
|                 |  |            |     |                 |  |  |        +--WP_038109533.1_N-acetylmuramoyl-L-alanine_amidase__Tolypothrix_bouteillei_
|                 |  |            |     |                 |  +--| (43)
|                 |  |            |     |                 |     |        +--WP_016865077.1_N-acetylmuramoyl-L-alanine_amidase__Fischerella_muscicola_
|                 |  |            |     |                 |     |     +--| (100)
|                 |  |            |     |                 |     |     |  +--WP_009458035.1_N-acetylmuramoyl-L-alanine_amidase__Fischerella_thermalis_
|                 |  |            |     |                 |     |  +--| (100)
|                 |  |            |     |                 |     |  |  |  +--WP_017312457.1_MULTISPECIES__N-acetylmuramoyl-L-alanine_amidase__Hapalosiphonaceae_
|                 |  |            |     |                 |     |  |  +--| (100)
|                 |  |            |     |                 |     |  |     +--WP_131115055.1_N-acetylmuramoyl-L-alanine_amidase__Westiellopsis_prolifica_
|                 |  |            |     |                 |     +--| (100)
|                 |  |            |     |                 |        +--WP_016879087.1_N-acetylmuramoyl-L-alanine_amidase__Chlorogloeopsis_fritschii_
|                 |  |            |     |              +--| (93)
|                 |  |            |     |              |  |  +--WP_015200302.1_N-acetylmuramoyl-L-alanine_amidase__Calothrix_parietina_
|                 |  |            |     |              |  +--| (100)
|                 |  |            |     |              |     +--WP_127085442.1_N-acetylmuramoyl-L-alanine_amidase__Calothrix_desertica_
|                 |  |            |     |           +--| (85)
|                 |  |            |     |           |  |     +--WP_008235902.1_N-acetylmuramoyl-L-alanine_amidase__Richelia_intracellularis_
|                 |  |            |     |           |  |  +--| (100)
|                 |  |            |     |           |  |  |  +--WP_088240876.1_N-acetylmuramoyl-L-alanine_amidase__Calothrix_rhizosoleniae_
|                 |  |            |     |           |  +--| (75)
|                 |  |            |     |           |     |  +---WP_027841053.1_N-acetylmuramoyl-L-alanine_amidase__Mastigocoleus_testarum_
|                 |  |            |     |           |     +--| (100)
|                 |  |            |     |           |        +--WP_096657639.1_N-acetylmuramoyl-L-alanine_amidase__Calothrix_parasitica_
|                 |  |            |     |        +--| (100)
|                 |  |            |     |        |  +-----WP_088243215.1_N-acetylmuramoyl-L-alanine_amidase__Calothrix_rhizosoleniae_
|                 |  |            |     |     +--| (57)
|                 |  |            |     |     |  +----WP_073595314.1_N-acetylmuramoyl-L-alanine_amidase__Phormidium_ambiguum_
|                 |  |            |     |  +--| (60)
|                 |  |            |     |  |  |       +--WP_015152747.1_AMIN_domain-containing_protein__Chroococcidiopsis_thermalis_
|                 |  |            |     |  |  |  +----| (100)
|                 |  |            |     |  |  |  |    |  +--WP_039715514.1_AMIN_domain-containing_protein__Scytonema_millei_
|                 |  |            |     |  |  |  |    +--| (57)
|                 |  |            |     |  |  |  |       +--WP_106167182.1_AMIN_domain-containing_protein__Chroococcidiopsis_cubana_
|                 |  |            |     |  |  +--| (93)
|                 |  |            |     |  |     |  +--WP_045053502.1_N-acetylmuramoyl-L-alanine_amidase__Aliterella_atlantica_
|                 |  |            |     |  |     +--| (99)
|                 |  |            |     |  |        |  +--WP_073551105.1_AMIN_domain-containing_protein__Chroogloeocystis_siderophila_
|                 |  |            |     |  |        +--| (100)
|                 |  |            |     |  |           +--WP_099703998.1_N-acetylmuramoyl-L-alanine_amidase__Chroococcales_cyanobacterium_IPPAS_B-1203_
|                 |  |            |     +--| (100)
|                 |  |            |        |  +----WP_044210876.1_N-acetylmuramoyl-L-alanine_amidase__Coleofasciculus_chthonoplastes_
|                 |  |            |        +--| (63)
|                 |  |            |           |            +--WP_015161192.1_N-acetylmuramoyl-L-alanine_amidase__Chamaesiphon_minutus_
|                 |  |            |           |  +---------| (100)
|                 |  |            |           |  |         +--WP_106299414.1_N-acetylmuramoyl-L-alanine_amidase__Chamaesiphon_polymorphus_
|                 |  |            |           +--| (99)
|                 |  |            |              +--WP_015204256.1_N-acetylmuramoyl-L-alanine_amidase__Crinalium_epipsammum_
|                 |  |        +---| (100)
|                 |  |        |   |        +----WP_148288114.1_DUF3747_domain-containing_protein__Prochlorothrix_hollandica_
|                 |  |        |   +--------| (100)
|                 |  |        |            |  +---WP_088431471.1_DUF3747_domain-containing_protein__Halomicronema_hongdechloris_
|                 |  |        |            +--| (100)
|                 |  |        |               +--WP_146150796.1_N-acetylmuramoyl-L-alanine_amidase__partial__filamentous_cyanobacterium_CCP3_
|                 |  |     +--| (65)
|                 |  |     |  |                           +---WP_081721971.1_N-acetylmuramoyl-L-alanine_amidase__Geminisphaera_colitermitum_
|                 |  |     |  |                  +--------| (100)
|                 |  |     |  |                  |        +-----WP_162525331.1_N-acetylmuramoyl-L-alanine_amidase__Rariglobus_hedericola_
|                 |  |     |  |             +----| (100)
|                 |  |     |  |             |    |    +------WP_052882801.1_N-acetylmuramoyl-L-alanine_amidase__Kiritimatiella_glycovorans_
|                 |  |     |  |             |    +----| (100)
|                 |  |     |  |             |         |     +--WP_136064523.1_N-acetylmuramoyl-L-alanine_amidase__Kiritimatiellales_bacterium_
|                 |  |     |  |             |         +-----| (100)
|                 |  |     |  |             |               +--------WP_155504178.1_hypothetical_protein__Kiritimatiellae_bacterium_
|                 |  |     |  |        +----| (100)
|                 |  |     |  |        |    |        +-------WP_006978713.1_N-acetylmuramoyl-L-alanine_amidase__Chthoniobacter_flavus_
|                 |  |     |  |        |    |     +--| (100)
|                 |  |     |  |        |    |     |  +------WP_084400134.1_N-acetylmuramoyl-L-alanine_amidase__Terrimicrobium_sacchariphilum_
|                 |  |     |  |        |    |  +--| (82)
|                 |  |     |  |        |    |  |  +----------WP_159434855.1_hypothetical_protein__Rubritalea_squalenifaciens_
|                 |  |     |  |        |    +--| (100)
|                 |  |     |  |        |       +---------WP_075079124.1_hypothetical_protein__Terrimicrobium_sacchariphilum_
|                 |  |     |  |     +--| (98)
|                 |  |     |  |     |  |                      +--WP_157210720.1_hypothetical_protein__Verrucomicrobium_spinosum_
|                 |  |     |  |     |  |                   +--| (100)
|                 |  |     |  |     |  |                   |  +---WP_113960960.1_hypothetical_protein__Roseimicrobium_gellanilyticum_
|                 |  |     |  |     |  |                +--| (100)
|                 |  |     |  |     |  |                |  +----WP_138087186.1_N-acetylmuramoyl-L-alanine_amidase__Verrucobacter_flavum_
|                 |  |     |  |     |  |     +----------| (100)
|                 |  |     |  |     |  |     |          +-----WP_078814771.1_N-acetylmuramoyl-L-alanine_amidase__Prosthecobacter_debontii_
|                 |  |     |  |     |  |  +--| (97)
|                 |  |     |  |     |  |  |  +--------------WP_007413631.1_N-acetylmuramoyl-L-alanine_amidase__Pedosphaera_parvula_
|                 |  |     |  |     |  +--| (99)
|                 |  |     |  |     |     +-------------WP_142660918.1_N-acetylmuramoyl-L-alanine_amidase__Methylacidimicrobium_tartarophylax_
|                 |  |     |  |  +--| (99)
|                 |  |     |  |  |  |             +---------WP_006980790.1_N-acetylmuramoyl-L-alanine_amidase__Chthoniobacter_flavus_
|                 |  |     |  |  |  |          +--| (94)
|                 |  |     |  |  |  |          |  +--------------WP_146850299.1_N-acetylmuramoyl-L-alanine_amidase__Brevifollis_gellanilyticus_
|                 |  |     |  |  |  |     +----| (98)
|                 |  |     |  |  |  |     |    +-----------------WP_113956348.1_N-acetylmuramoyl-L-alanine_amidase__Roseimicrobium_gellanilyticum_
|                 |  |     |  |  |  |  +--| (93)
|                 |  |     |  |  |  |  |  |  +----------WP_084400094.1_N-acetylmuramoyl-L-alanine_amidase__Terrimicrobium_sacchariphilum_
|                 |  |     |  |  |  |  |  +--| (99)
|                 |  |     |  |  |  |  |     +-------------WP_084400744.1_N-acetylmuramoyl-L-alanine_amidase__Terrimicrobium_sacchariphilum_
|                 |  |     |  |  |  +--| (80)
|                 |  |     |  |  |     |             +--WP_009059149.1_N-acetylmuramoyl-L-alanine_amidase__Methylacidiphilum_fumariolicum_
|                 |  |     |  |  |     +-------------| (100)
|                 |  |     |  |  |                   +--WP_039720768.1_N-acetylmuramoyl-L-alanine_amidase__Methylacidiphilum_kamchatkense_
|                 |  |     |  +--| (86)
|                 |  |     |     |  +---------------WP_023174024.1_N-acetylmuramoyl-L-alanine_amidase__Gloeobacter_kilaueensis_
|                 |  |     |     +--| (92)
|                 |  |     |        +----------------WP_106380695.1_hypothetical_protein__Abditibacterium_utsteinense_
|                 |  |  +--| (44)
|                 |  |  |  |                                  +--WP_010942466.1_N-acetylmuramoyl-L-alanine_amidase__Geobacter_sulfurreducens_
|                 |  |  |  |                               +--| (100)
|                 |  |  |  |                               |  |  +--WP_039644414.1_N-acetylmuramoyl-L-alanine_amidase__Geobacter_soli_
|                 |  |  |  |                               |  +--| (100)
|                 |  |  |  |                               |     +--WP_066357357.1_N-acetylmuramoyl-L-alanine_amidase__Geobacter_anodireducens_
|                 |  |  |  |                            +--| (73)
|                 |  |  |  |                            |  |  +--WP_004511643.1_AMIN_domain-containing_protein__Geobacter_metallireducens_
|                 |  |  |  |                            |  +--| (73)
|                 |  |  |  |                            |     +---WP_145019951.1_AMIN_domain-containing_protein__Geobacter_argillaceus_
|                 |  |  |  |                        +---| (99)
|                 |  |  |  |                        |   +--WP_012647839.1_N-acetylmuramoyl-L-alanine_amidase__Geobacter_daltonii_
|                 |  |  |  |               +--------| (100)
|                 |  |  |  |               |        +----------WP_156826964.1_AMIN_domain-containing_protein__Geopsychrobacter_electrodiphilus_
|                 |  |  |  |            +--| (90)
|                 |  |  |  |            |  |        +------WP_013006775.1_AMIN_domain-containing_protein__Deferribacter_desulfuricans_
|                 |  |  |  |            |  |     +--| (92)
|                 |  |  |  |            |  |     |  +-------------WP_036790425.1_N-acetylmuramoyl-L-alanine_amidase__Porphyromonas_canoris_
|                 |  |  |  |            |  +-----| (99)
|                 |  |  |  |            |        +--------WP_011697600.1_N-acetylmuramoyl-L-alanine_amidase__Syntrophobacter_fumaroxidans_
|                 |  |  |  |        +---| (100)
|                 |  |  |  |        |   +------------WP_095983252.1_N-acetylmuramoyl-L-alanine_amidase__Melittangium_boletus_
|                 |  |  |  |     +--| (84)
|                 |  |  |  |     |  |               +---WP_019533476.1_hypothetical_protein__Paenibacillus_ginsengihumi_
|                 |  |  |  |     |  |            +--| (100)
|                 |  |  |  |     |  |            |  |           +--WP_063761701.1_N-acetylmuramoyl-L-alanine_amidase__Paenibacillus_tyrfis_
|                 |  |  |  |     |  |            |  |        +--| (100)
|                 |  |  |  |     |  |            |  |        |  +--WP_127463176.1_N-acetylmuramoyl-L-alanine_amidase__partial__Paenibacillus_elgii_
|                 |  |  |  |     |  |            |  |     +--| (100)
|                 |  |  |  |     |  |            |  |     |  +--WP_090669367.1_N-acetylmuramoyl-L-alanine_amidase__Paenibacillus_tianmuensis_
|                 |  |  |  |     |  |            |  |  +--| (100)
|                 |  |  |  |     |  |            |  |  |  +--WP_062410989.1_N-acetylmuramoyl-L-alanine_amidase__Paenibacillus_naphthalenovorans_
|                 |  |  |  |     |  |            |  +--| (100)
|                 |  |  |  |     |  |            |     +--WP_127607801.1_N-acetylmuramoyl-L-alanine_amidase__Paenibacillus_validus_
|                 |  |  |  |     |  |         +--| (100)
|                 |  |  |  |     |  |         |  |     +--WP_068665459.1_N-acetylmuramoyl-L-alanine_amidase__Paenibacillus_oryzisoli_
|                 |  |  |  |     |  |         |  |  +--| (100)
|                 |  |  |  |     |  |         |  |  |  +--WP_065851765.1_N-acetylmuramoyl-L-alanine_amidase__Paenibacillus_pectinilyticus_
|                 |  |  |  |     |  |         |  +--| (100)
|                 |  |  |  |     |  |         |     +--WP_126142913.1_N-acetylmuramoyl-L-alanine_amidase__Paenibacillus_whitsoniae_
|                 |  |  |  |     |  |      +--| (100)
|                 |  |  |  |     |  |      |  +------WP_155700411.1_N-acetylmuramoyl-L-alanine_amidase__Paenibacillus_sp._ML311-T8_
|                 |  |  |  |     |  +------| (100)
|                 |  |  |  |     |         +----WP_052304504.1_hypothetical_protein__Paenibacillus_larvae_
|                 |  |  |  |  +--| (63)
|                 |  |  |  |  |  +---------------WP_068135631.1_AMIN_domain-containing_protein__Limnochorda_pilosa_
|                 |  |  |  +--| (34)
|                 |  |  |     |                      +--WP_015945258.1_N-acetylmuramoyl-L-alanine_amidase__Desulfitobacterium_hafniense_
|                 |  |  |     |                   +--| (100)
|                 |  |  |     |                   |  +--WP_072773552.1_N-acetylmuramoyl-L-alanine_amidase__Desulfitobacterium_chlororespirans_
|                 |  |  |     |      +------------| (100)
|                 |  |  |     |      |            |  +--WP_083879880.1_N-acetylmuramoyl-L-alanine_amidase__Desulfitobacterium_dichloroeliminans_
|                 |  |  |     |      |            +--| (63)
|                 |  |  |     |      |               +--WP_014795591.1_N-acetylmuramoyl-L-alanine_amidase__Desulfitobacterium_dehalogenans_
|                 |  |  |     |   +--| (99)
|                 |  |  |     |   |  |         +----WP_080063362.1_N-acetylmuramoyl-L-alanine_amidase__Ruminiclostridium_hungatei_
|                 |  |  |     |   |  +---------| (100)
|                 |  |  |     |   |            +----WP_110461593.1_N-acetylmuramoyl-L-alanine_amidase__Ruminiclostridium_sufflavum_
|                 |  |  |     +---| (99)
|                 |  |  |         |     +---------------WP_007424579.1_MULTISPECIES__N-acetylmuramoyl-L-alanine_amidase__Acidiphilium_
|                 |  |  |         |  +--| (99)
|                 |  |  |         |  |  +----------WP_038317314.1_N-acetylmuramoyl-L-alanine_amidase__Kingella_kingae_
|                 |  |  |         +--| (98)
|                 |  |  |            |      +-------WP_156803503.1_LysM_peptidoglycan-binding_domain-containing_protein__Frateuria_aurantia_
|                 |  |  |            +------| (100)
|                 |  |  |                   |         +--WP_090210911.1_N-acetylmuramoyl-L-alanine_amidase__Pseudomonas_asplenii_
|                 |  |  |                   +---------| (100)
|                 |  |  |                             +--WP_026007671.1_N-acetylmuramoyl-L-alanine_amidase__Pseudomonas_fuscovaginae_
|                 |  +--| (47)
|                 |     |     +-------------WP_075858676.1_N-acetylmuramoyl-L-alanine_amidase__Carboxydothermus_pertinax_
|                 |     +-----| (54)
|                 |           +------------------WP_073146715.1_stage_II_sporulation_protein_D__Paramaledivibacter_caminithermalis_
|              +--| (73)
|              |  |                        +-------WP_003867780.1_MULTISPECIES__N-acetylmuramoyl-L-alanine_amidase__Thermoanaerobacter_
|              |  |                    +---| (100)
|              |  |                    |   |   +--WP_013296877.1_N-acetylmuramoyl-L-alanine_amidase__Thermoanaerobacterium_thermosaccharolyticum_
|              |  |                    |   +---| (100)
|              |  |                    |       |  +--WP_013787053.1_N-acetylmuramoyl-L-alanine_amidase__Thermoanaerobacterium_xylanolyticum_
|              |  |                    |       +--| (100)
|              |  |                    |          |  +--WP_045408843.1_N-acetylmuramoyl-L-alanine_amidase__Thermoanaerobacterium_saccharolyticum_
|              |  |                    |          +--| (100)
|              |  |                    |             +--WP_014757827.1_N-acetylmuramoyl-L-alanine_amidase__Thermoanaerobacterium_aotearoense_
|              |  |                 +--| (94)
|              |  |                 |  +-------WP_054875862.1_N-acetylmuramoyl-L-alanine_amidase__Oxobacter_pfennigii_
|              |  |              +--| (98)
|              |  |              |  |              +--WP_017744218.1_N-acetylmuramoyl-L-alanine_amidase__Scytonema_hofmannii_
|              |  |              |  |    +---------| (100)
|              |  |              |  |    |         +--WP_107805784.1_N-acetylmuramoyl-L-alanine_amidase__Nodularia_spumigena_
|              |  |              |  +----| (99)
|              |  |              |       +---------WP_094548296.1_hypothetical_protein__Petroclostridium_xylanilyticum_
|              |  |           +--| (97)
|              |  |           |  |     +-----------WP_103896709.1_SH3_domain-containing_protein__Caloramator_fervidus_
|              |  |           |  +-----| (100)
|              |  |           |        +------WP_051350734.1_SH3_domain-containing_protein__Caloramator_proteoclasticus_
|              |  |        +--| (79)
|              |  |        |  |            +----------------------------WP_006000017.1_N-acetylmuramoyl-L-alanine_amidase__Desulfuromonas_acetoxidans_
|              |  |        |  |        +---| (93)
|              |  |        |  |        |   |  +--------WP_156807523.1_N-acetylmuramoyl-L-alanine_amidase__Effusibacillus_pohliae_
|              |  |        |  |        |   +--| (100)
|              |  |        |  |        |      +-----------WP_120188960.1_hypothetical_protein__Ammoniphilus_oxalaticus_
|              |  |        |  |     +--| (95)
|              |  |        |  |     |  |     +-----------WP_007505771.1_cell_wall_hydrolase/autolysin__Caldalkalibacillus_thermarum_
|              |  |        |  |     |  |  +--| (89)
|              |  |        |  |     |  |  |  +-----------WP_143018961.1_SH3_domain-containing_protein__partial__Natribacillus_halophilus_
|              |  |        |  |     |  +--| (97)
|              |  |        |  |     |     |                    +--WP_027356122.1_N-acetylmuramoyl-L-alanine_amidase__Desulfofundulus_thermocisternus_
|              |  |        |  |     |     |          +---------| (100)
|              |  |        |  |     |     |          |         +--WP_073167647.1_N-acetylmuramoyl-L-alanine_amidase__Desulfofundulus_australicus_
|              |  |        |  |     |     |       +--| (100)
|              |  |        |  |     |     |       |  +--------WP_052218237.1_N-acetylmuramoyl-L-alanine_amidase__Thermincola_ferriacetica_
|              |  |        |  |     |     |    +--| (100)
|              |  |        |  |     |     |    |  |         +---WP_052154184.1_N-acetylmuramoyl-L-alanine_amidase__Thermoactinomyces_daqus_
|              |  |        |  |     |     |    |  +---------| (100)
|              |  |        |  |     |     |    |            +--WP_132223686.1_N-acetylmuramoyl-L-alanine_amidase__partial__Laceyella_sacchari_
|              |  |        |  |     |     +----| (98)
|              |  |        |  |     |          |            +--WP_066351564.1_hypothetical_protein__Fervidicola_ferrireducens_
|              |  |        |  |     |          +------------| (100)
|              |  |        |  |     |                       +---WP_066354215.1_hypothetical_protein__Fervidicola_ferrireducens_
|              |  |        |  |  +--| (71)
|              |  |        |  |  |  |           +--WP_014966723.1_N-acetylmuramoyl-L-alanine_amidase__Gottschalkia_acidurici_
|              |  |        |  |  |  |        +--| (100)
|              |  |        |  |  |  |        |  +--WP_072977043.1_N-acetylmuramoyl-L-alanine_amidase__Tissierella_praeacuta_
|              |  |        |  |  |  |     +--| (97)
|              |  |        |  |  |  |     |  |  +-------WP_075727329.1_N-acetylmuramoyl-L-alanine_amidase__Tissierella_creatinophila_
|              |  |        |  |  |  |     |  +--| (94)
|              |  |        |  |  |  |     |     |    +--WP_084725372.1_hypothetical_protein__Tissierella_praeacuta_
|              |  |        |  |  |  |     |     +----| (100)
|              |  |        |  |  |  |     |          +--WP_115322161.1_N-acetylmuramoyl-L-alanine_amidase__Tissierella_praeacuta_
|              |  |        |  |  |  |  +--| (100)
|              |  |        |  |  |  |  |  |           +--WP_071062743.1_N-acetylmuramoyl-L-alanine_amidase__Andreesenia_angusta_
|              |  |        |  |  |  |  |  +-----------| (100)
|              |  |        |  |  |  |  |              +--WP_084655688.1_N-acetylmuramoyl-L-alanine_amidase__Andreesenia_angusta_
|              |  |        |  |  |  +--| (67)
|              |  |        |  |  |     |              +--WP_052139344.1_N-acetylmuramoyl-L-alanine_amidase__Clostridium_baratii_
|              |  |        |  |  |     +--------------| (100)
|              |  |        |  |  |                    +--WP_143324064.1_SH3_domain-containing_protein__Clostridium_thermobutyricum_
|              |  |        |  +--| (79)
|              |  |        |     |      +----WP_013782427.1_N-acetylmuramoyl-L-alanine_amidase__Mahella_australiensis_
|              |  |        |     |   +--| (100)
|              |  |        |     |   |  +-----WP_066669157.1_N-acetylmuramoyl-L-alanine_amidase__Desulfotomaculum_copahuensis_
|              |  |        |     +---| (100)
|              |  |        |         +----------WP_114298691.1_hypothetical_protein__Anaerobacterium_chartisolvens_
|              |  |     +--| (65)
|              |  |     |  |  +----------------WP_084765066.1_N-acetylmuramoyl-L-alanine_amidase__Clostridium_intestinale_
|              |  |     |  +--| (95)
|              |  |     |     |         +------WP_052447241.1_hypothetical_protein__Clostridium_polynesiense_
|              |  |     |     |     +---| (100)
|              |  |     |     |     |   +------WP_073005500.1_hypothetical_protein__Clostridium_amylolyticum_
|              |  |     |     |  +--| (96)
|              |  |     |     |  |  +---------------WP_094754395.1_hypothetical_protein__Criibacterium_bergeronii_
|              |  |     |     +--| (95)
|              |  |     |        +----------------WP_080913542.1_hypothetical_protein__Varibaculum_timonense_
|              |  |  +--| (49)
|              |  |  |  |        +----------------WP_029194636.1_N-acetylmuramoyl-L-alanine_amidase__Paenibacillus_alginolyticus_
|              |  |  |  |     +--| (95)
|              |  |  |  |     |  +------------WP_050069858.1_N-acetylmuramoyl-L-alanine_amidase__Anaerosalibacter_massiliensis_
|              |  |  |  |  +--| (94)
|              |  |  |  |  |  +------------WP_089862671.1_N-acetylmuramoyl-L-alanine_amidase__Halanaerobium_salsuginis_
|              |  |  |  +--| (83)
|              |  |  |     +---------------WP_077177376.1_SH3_domain-containing_protein__Carboxydothermus_islandicus_
|              |  +--| (27)
|              |     |                    +--WP_012864460.1_N-acetylmuramoyl-L-alanine_amidase__Veillonella_parvula_
|              |     |                 +--| (98)
|              |     |                 |  |  +--WP_105093862.1_N-acetylmuramoyl-L-alanine_amidase__Veillonella_infantium_
|              |     |                 |  +--| (98)
|              |     |                 |     +--WP_039969139.1_N-acetylmuramoyl-L-alanine_amidase__Veillonella_dispar_
|              |     |     +-----------| (100)
|              |     |     |           |  +--WP_059362874.1_N-acetylmuramoyl-L-alanine_amidase__Veillonella_tobetsuensis_
|              |     |     |           +--| (100)
|              |     |     |              +--WP_156931323.1_N-acetylmuramoyl-L-alanine_amidase__Veillonella_atypica_
|              |     |  +--| (98)
|              |     |  |  |  +------------WP_007069721.1_N-acetylmuramoyl-L-alanine_amidase__Dialister_invisus_
|              |     |  |  +--| (99)
|              |     |  |     |       +----WP_011392786.1_N-acetylmuramoyl-L-alanine_amidase__Moorella_thermoacetica_
|              |     |  |     +-------| (100)
|              |     |  |             +-----WP_084665510.1_hypothetical_protein__Thermanaeromonas_toyohensis_
|              |     +--| (69)
|              |        |                              +---WP_010648518.1_SH3_domain-containing_protein__Oceanobacillus_massiliensis_
|              |        |                           +--| (100)
|              |        |                           |  +--WP_067727991.1_SH3_domain-containing_protein__Oceanobacillus_damuensis_
|              |        |                        +--| (100)
|              |        |                        |  +-------WP_017798578.1_SH3_domain-containing_protein__Oceanobacillus_kimchii_
|              |        |                    +---| (100)
|              |        |                    |   +---------------WP_080146396.1_SH3_domain-containing_protein__Marinilactibacillus_piezotolerans_
|              |        |                 +--| (68)
|              |        |                 |  |  +---------WP_083443676.1_N-acetylmuramoyl-L-alanine_amidase__Ornithinibacillus_contaminans_
|              |        |                 |  +--| (99)
|              |        |                 |     +--------WP_109985215.1_SH3_domain-containing_protein__Gracilibacillus_dipsosauri_
|              |        |              +--| (98)
|              |        |              |  |    +-----WP_051359459.1_N-acetylmuramoyl-L-alanine_amidase__Paucisalibacillus_globulus_
|              |        |              |  +----| (100)
|              |        |              |       +-------WP_072889455.1_N-acetylmuramoyl-L-alanine_amidase__Ornithinibacillus_halophilus_
|              |        |           +--| (37)
|              |        |           |  |               +--WP_038243457.1_SH3_domain-containing_protein__Virgibacillus_massiliensis_
|              |        |           |  |            +--| (100)
|              |        |           |  |            |  +-----WP_077706882.1_SH3_domain-containing_protein__Virgibacillus_dokdonensis_
|              |        |           |  |  +---------| (100)
|              |        |           |  |  |         |  +-----WP_084157521.1_SH3_domain-containing_protein__Oceanobacillus_manasiensis_
|              |        |           |  |  |         +--| (93)
|              |        |           |  |  |            |        +--WP_089062353.1_SH3_domain-containing_protein__Virgibacillus_phasianinus_
|              |        |           |  |  |            |     +--| (100)
|              |        |           |  |  |            |     |  +--WP_089531981.1_SH3_domain-containing_protein__Virgibacillus_necropolis_
|              |        |           |  |  |            |  +--| (62)
|              |        |           |  |  |            |  |  +------WP_072887793.1_SH3_domain-containing_protein__Ornithinibacillus_halophilus_
|              |        |           |  |  |            +--| (79)
|              |        |           |  |  |               +-----WP_115748250.1_SH3_domain-containing_protein__Oceanobacillus_chungangensis_
|              |        |           |  +--| (66)
|              |        |           |     +---------WP_079530376.1_SH3_domain-containing_protein__Halobacillus_hunanensis_
|              |        |        +--| (71)
|              |        |        |  |                  +---------WP_027107052.1_N-acetylmuramoyl-L-alanine_amidase__Lactobacillus_ceti_
|              |        |        |  |               +--| (96)
|              |        |        |  |               |  |            +--WP_002295084.1_MULTISPECIES__N-acetylmuramoyl-L-alanine_amidase__Enterococcus_
|              |        |        |  |               |  +------------| (100)
|              |        |        |  |               |               +--WP_070704517.1_MULTISPECIES__N-acetylmuramoyl-L-alanine_amidase__Enterococcus_
|              |        |        |  |     +---------| (100)
|              |        |        |  |     |         +-------WP_084030232.1_SH3_domain-containing_protein__Atopobacter_phocae_
|              |        |        |  |  +--| (70)
|              |        |        |  |  |  +--------WP_053401018.1_SH3_domain-containing_protein__Bacillus_koreensis_
|              |        |        |  +--| (38)
|              |        |        |     |    +------WP_078410901.1_SH3_domain-containing_protein__Bacillus_abyssalis_
|              |        |        |     +----| (100)
|              |        |        |          +--------WP_150273368.1_SH3_domain-containing_protein__Paenibacillus_sp._SYSU_G01001_
|              |        |     +--| (99)
|              |        |     |  +---------------WP_037574195.1_SH3_domain-containing_protein__Staphylococcus_chromogenes_
|              |        |  +--| (95)
|              |        |  |  |                  +--WP_077540425.1_N-acetylmuramoyl-L-alanine_amidase__Sedimentisphaera_cyanobacteriorum_
|              |        |  |  +------------------| (100)
|              |        |  |                     +--WP_085755696.1_N-acetylmuramoyl-L-alanine_amidase__Sedimentisphaera_salicampi_
|              |        +--| (95)
|              |           |     +----------WP_083906130.1_SH3_domain-containing_protein__Desulfurispora_thermophila_
|              |           |  +--| (99)
|              |           |  |  |          +--WP_027364137.1_SH3_domain-containing_protein__Desulfallas_alcoholivorax_
|              |           |  |  |       +--| (100)
|              |           |  |  |       |  +--WP_165613319.1_SH3_domain-containing_protein__Desulfallas_arcticus_
|              |           |  |  +-------| (100)
|              |           |  |          +--WP_092485757.1_SH3_domain-containing_protein__Desulfallas_geothermicus_
|              |           +--| (98)
|              |              +--------------WP_089611985.1_AMIN_domain-containing_protein__Dehalobacterium_formicoaceticum_
|           +--| (87)
|           |  |  +--------------WP_029691739.1_YSIRK-type_signal_peptide-containing_protein__partial__Streptococcus_hyovaginalis_
|           |  +--| (76)
|           |     |     +----------------WP_084372393.1_hypothetical_protein__Bacillus_krulwichiae_
|           |     |  +--| (87)
|           |     |  |  +---------------WP_066144224.1_hypothetical_protein__Bacillus_lentus_
|           |     +--| (97)
|           |        +-------------WP_093192953.1_N-acetylmuramoyl-L-alanine_amidase__Salimicrobium_halophilum_
|        +--| (90)
|        |  |      +------WP_008516100.1_N-acetylmuramoyl-L-alanine_amidase__Dethiobacter_alkaliphilus_
|        |  +------| (100)
|        |         +----------WP_138810511.1_SH3_domain-containing_protein__Bacillus_natronophilus_
|     +--| (90)
|     |  |      +---------WP_083446670.1_SH3_domain-containing_protein__Bacillus_koreensis_
|     |  |  +---| (100)
|     |  |  |   +--------WP_156483513.1_SH3_domain-containing_protein__Bacillus_fastidiosus_
|     |  +--| (100)
|     |     |          +--WP_071310394.1_N-acetylmuramoyl-L-alanine_amidase__Anaerobacillus_alkalilacustris_
|     |     |  +-------| (100)
|     |     |  |       +--WP_071388347.1_N-acetylmuramoyl-L-alanine_amidase__Anaerobacillus_alkalidiazotrophicus_
|     |     +--| (61)
|     |        |            +--WP_078431826.1_N-acetylmuramoyl-L-alanine_amidase__Bacillus_halosaccharovorans_
|     |        +------------| (100)
|     |                     +--WP_121663683.1_N-acetylmuramoyl-L-alanine_amidase__Bacillus_litoralis_
|  +--| (98)
|  |  |               +--WP_011248134.1_N-acetylmuramoyl-L-alanine_amidase__Bacillus_clausii_
|  |  |        +------| (100)
|  |  |        |      +--WP_073305264.1_N-acetylmuramoyl-L-alanine_amidase__Bacillus_rhizosphaerae_
|  |  |     +--| (100)
|  |  |     |  |             +--WP_051748270.1_N-acetylmuramoyl-L-alanine_amidase__Terribacillus_goriensis_
|  |  |     |  |          +--| (97)
|  |  |     |  |          |  +--WP_093880741.1_N-acetylmuramoyl-L-alanine_amidase__Terribacillus_saccharophilus_
|  |  |     |  |  +-------| (100)
|  |  |     |  |  |       |  +--WP_093725963.1_N-acetylmuramoyl-L-alanine_amidase__Terribacillus_halophilus_
|  |  |     |  |  |       +--| (100)
|  |  |     |  |  |          +--WP_097038713.1_N-acetylmuramoyl-L-alanine_amidase__Terribacillus_aidingensis_
|  |  |     |  +--| (99)
|  |  |     |     |  +---WP_082676700.1_N-acetylmuramoyl-L-alanine_amidase__Bacillus_shacheensis_
|  |  |     |     +--| (100)
|  |  |     |        +-----WP_079528939.1_N-acetylmuramoyl-L-alanine_amidase__Halobacillus_hunanensis_
|  |  |  +--| (99)
|  |  |  |  +---------------WP_088910383.1_N-acetylmuramoyl-L-alanine_amidase__Brevibacillus_formosus_
|  |  +--| (89)
|  |     |            +--WP_038558494.1_MULTISPECIES__SH3_domain-containing_protein__Terribacillus_
|  |     |         +--| (100)
|  |     |         |  +--WP_093727313.1_SH3_domain-containing_protein__Terribacillus_halophilus_
|  |     +---------| (100)
|  |               +--WP_097042995.1_SH3_domain-containing_protein__Terribacillus_aidingensis_
+--| (91)
|  |                    +-----WP_157998034.1_SH3_domain-containing_protein__Ornithinibacillus_scapharcae_
|  |                 +--| (99)
|  |                 |  +----WP_139254063.1_SH3_domain-containing_protein__Halobacillus_karajensis_
|  |              +--| (100)
|  |              |  +---WP_049683278.1_SH3_domain-containing_protein__Bacillus_loiseleuriae_
|  |           +--| (91)
|  |           |  |         +--WP_115823892.1_SH3_domain-containing_protein__Halobacillus_trueperi_
|  |           |  |  +------| (100)
|  |           |  |  |      +--WP_089651955.1_SH3_domain-containing_protein__Halobacillus_aidingensis_
|  |           |  +--| (84)
|  |           |     +-----WP_089740649.1_SH3_domain-containing_protein__Gracilibacillus_ureilyticus_
|  |        +--| (86)
|  |        |  |  +----------WP_066269133.1_SH3_domain-containing_protein__Bacillus_acidicola_
|  |        |  +--| (85)
|  |        |     +----WP_151534707.1_SH3_domain-containing_protein__Bacillus_depressus_
|  |     +--| (100)
|  |     |  +-----WP_118874979.1_SH3_domain-containing_protein__Lysinibacillus_yapensis_
|  |  +--| (100)
|  |  |  |         +--WP_028393475.1_SH3_domain-containing_protein__Bacillus_cihuensis_
|  |  |  |      +--| (100)
|  |  |  |      |  +--WP_137743489.1_SH3_domain-containing_protein__Bacillus_siralis_
|  |  |  |   +--| (81)
|  |  |  |   |  |     +--WP_052698394.1_SH3_domain-containing_protein__Domibacillus_enclensis_
|  |  |  |   |  |  +--| (100)
|  |  |  |   |  |  |  +--WP_076763662.1_SH3_domain-containing_protein__Domibacillus_epiphyticus_
|  |  |  |   |  +--| (100)
|  |  |  |   |     |  +--WP_050180205.1_cell_wall_hydrolase__Domibacillus_robiginosus_
|  |  |  |   |     +--| (100)
|  |  |  |   |        +--WP_050183339.1_SH3_domain-containing_protein__Domibacillus_robiginosus_
|  |  |  +---| (100)
|  |  |      +-------WP_142305181.1_cell_wall_hydrolase__Bacillus_oleivorans_
|  +--| (95)
|     |               +--WP_051302392.1_SH3_domain-containing_protein__Bacillus_aidingensis_
|     |            +--| (100)
|     |            |  +--WP_093337383.1_SH3_domain-containing_protein__Salibacterium_halotolerans_
|     |         +--| (100)
|     |         |  |     +--WP_125554447.1_SH3_domain-containing_protein__Bacillus_salarius_
|     |         |  |  +--| (100)
|     |         |  |  |  +--WP_125556112.1_SH3_domain-containing_protein__Bacillus_salarius_
|     |         |  +--| (100)
|     |         |     |  +---WP_091274325.1_SH3_domain-containing_protein__Alteribacillus_persepolensis_
|     |         |     +--| (100)
|     |         |        +--WP_091584440.1_MULTISPECIES__SH3_domain-containing_protein__Bacillaceae_
|     |  +------| (100)
|     |  |      +---WP_090926386.1_SH3_domain-containing_protein__Salibacterium_qingdaonense_
|     +--| (99)
|        |              +---WP_052123949.1_SH3_domain-containing_protein__Lysinibacillus_manganicus_
|        |           +--| (100)
|        |           |  |  +--WP_096550400.1_SH3_domain-containing_protein__Ureibacillus_thermosphaericus_
|        |           |  +--| (100)
|        |           |     +--WP_141601757.1_SH3_domain-containing_protein__Ureibacillus_terrenus_
|        |        +--| (100)
|        |        |  |  +---WP_057984463.1_SH3_domain-containing_protein__Bacillus_cecembensis_
|        |        |  +--| (100)
|        |        |     +--WP_097071804.1_SH3_domain-containing_protein__Lysinibacillus_xyleni_
|        |     +--| (100)
|        |     |  |    +--WP_067212187.1_SH3_domain-containing_protein__Sporosarcina_psychrophila_
|        |     |  +----| (100)
|        |     |       +--WP_147055638.1_SH3_domain-containing_protein__Sporosarcina_luteola_
|        |  +--| (100)
|        |  |  |     +-----WP_041123273.1_SH3_domain-containing_protein__Jeotgalibacillus_alimentarius_
|        |  |  |  +--| (84)
|        |  |  |  |  +----WP_077214832.1_SH3_domain-containing_protein__Bacillus_dakarensis_
|        |  |  +--| (83)
|        |  |     |     +--WP_042384701.1_SH3_domain-containing_protein__Parageobacillus_thermoglucosidasius_
|        |  |     |  +--| (100)
|        |  |     |  |  +--WP_089098355.1_SH3_domain-containing_protein__Geobacillus_galactosidasius_
|        |  |     +--| (100)
|        |  |        +--WP_111645037.1_SH3_domain-containing_protein__Anoxybacillus_vitaminiphilus_
|        +--| (100)
|           |     +--WP_078414351.1_SH3_domain-containing_protein__Bacillus_abyssalis_
|           |  +--| (100)
|           |  |  +---WP_061804750.1_SH3_domain-containing_protein__Bacillus_endophyticus_
|           +--| (100)
|              +------WP_077214894.1_SH3_domain-containing_protein__Bacillus_dakarensis_
|
|                            +--WP_003183353.1_MULTISPECIES__N-acetylmuramoyl-L-alanine_amidase__Bacillus_
|                         +--| (100)
|                         |  |  +--WP_076793460.1_N-acetylmuramoyl-L-alanine_amidase__Bacillus_haynesii_
|                         |  +--| (100)
|                         |     +--WP_020452123.1_MULTISPECIES__N-acetylmuramoyl-L-alanine_amidase__Bacillus_
|                      +--| (100)
|                      |  |  +--WP_006637483.1_MULTISPECIES__N-acetylmuramoyl-L-alanine_amidase__Bacillus_subtilis_group_
|                      |  +--| (100)
|                      |     +--WP_148957367.1_N-acetylmuramoyl-L-alanine_amidase__Bacillus_swezeyi_
|                 +----| (100)
|                 |    |  +--WP_079996401.1_MULTISPECIES__N-acetylmuramoyl-L-alanine_amidase__Bacillus_
|                 |    +--| (100)
|                 |       +--WP_010789171.1_N-acetylmuramoyl-L-alanine_amidase__Bacillus_atrophaeus_
|              +--| (100)
|              |  |                 +--WP_034318555.1_MULTISPECIES__N-acetylmuramoyl-L-alanine_amidase__Bacillus_
|              |  |              +--| (100)
|              |  |              |  +--WP_039169820.1_N-acetylmuramoyl-L-alanine_amidase__Bacillus_altitudinis_
|              |  |           +--| (98)
|              |  |           |  |  +--WP_060698473.1_N-acetylmuramoyl-L-alanine_amidase__Bacillus_australimaris_
|              |  |           |  +--| (98)
|              |  |           |     |  +--WP_058013545.1_N-acetylmuramoyl-L-alanine_amidase__Bacillus_pumilus_
|              |  |           |     +--| (98)
|              |  |           |        +--WP_024423639.1_MULTISPECIES__N-acetylmuramoyl-L-alanine_amidase__Bacillus_
|              |  |        +--| (100)
|              |  |        |  +--WP_008357523.1_MULTISPECIES__N-acetylmuramoyl-L-alanine_amidase__Bacillus_
|              |  |     +--| (100)
|              |  |     |  |  +--WP_024423638.1_N-acetylmuramoyl-L-alanine_amidase__Bacillus_safensis_
|              |  |     |  +--| (100)
|              |  |     |     +--WP_138279066.1_N-acetylmuramoyl-L-alanine_amidase__Bacillus_altitudinis_
|              |  |  +--| (99)
|              |  |  |  +--WP_060964133.1_MULTISPECIES__N-acetylmuramoyl-L-alanine_amidase__Bacillus_
|              |  +--| (100)
|              |     |  +--WP_061527952.1_N-acetylmuramoyl-L-alanine_amidase__Bacillus_nakamurai_
|              |     +--| (100)
|              |        +--WP_148956778.1_N-acetylmuramoyl-L-alanine_amidase__Bacillus_swezeyi_
|           +--| (100)
|           |  +-----WP_064328239.1_N-acetylmuramoyl-L-alanine_amidase__Bacillus_oceanisediminis_
|     +-----| (100)
|     |     |   +---WP_052144749.1_SH3_domain-containing_protein__Bacillus_okhensis_
|     |     +---| (100)
|     |         +--------WP_079476680.1_N-acetylmuramoyl-L-alanine_amidase__Marinococcus_halophilus_
|  +--| (99)
|  |  +----------WP_158639961.1_SH3_domain-containing_protein__Bacillus_nanhaiisediminis_
+--| (92)
   |     +------WP_107586289.1_SH3_domain-containing_protein__Alkalicoccus_saliphilus_
   +-----| (100)
         +--WP_147802777.1_SH3_domain-containing_protein__Alkalicoccus_halolimnae_


Consensus tree in newick format: 

(WP_012960556.1_SH3_domain-containing_protein__Bacillus_pseudofirmus_:1.0062302578,((((((((((((((WP_010230781.1_N-acetylmuramoyl-L-alanine_amidase__Chlamydia_muridarum_:0.0898822140,(WP_009871615.1_N-acetylmuramoyl-L-alanine_amidase__Chlamydia_trachomatis_:0.1540368546,WP_080123657.1_N-acetylmuramoyl-L-alanine_amidase__Chlamydia_suis_:0.0600868265)100:0.0502185928)100:0.3194146876,(((((WP_041462205.1_N-acetylmuramoyl-L-alanine_amidase__Chlamydia_caviae_:0.0562773442,(WP_006343050.1_N-acetylmuramoyl-L-alanine_amidase__Chlamydia_psittaci_:0.0000026921,(WP_011097019.1_N-acetylmuramoyl-L-alanine_amidase__Chlamydia_abortus_:0.0212824904,WP_131744238.1_N-acetylmuramoyl-L-alanine_amidase__Chlamydia_buteonis_:0.0140149442)100:0.0069358701)100:0.0601768190)91:0.0135681391,WP_011458182.1_N-acetylmuramoyl-L-alanine_amidase__Chlamydia_felis_:0.0886036786)97:0.1127339214,WP_021828224.1_N-acetylmuramoyl-L-alanine_amidase__Chlamydia_gallinacea_:0.3539102942)95:0.0904703366,WP_021756549.1_N-acetylmuramoyl-L-alanine_amidase__Chlamydia_pecorum_:0.5470976660)100:0.1063909031,WP_020370288.1_N-acetylmuramoyl-L-alanine_amidase__Chlamydia_ibidis_:0.2210199176)100:0.4156354282)100:1.2194255530,(WP_013181456.1_N-acetylmuramoyl-L-alanine_amidase__Waddlia_chondrophila_:0.9208142857,(WP_013925289.1_N-acetylmuramoyl-L-alanine_amidase__Parachlamydia_acanthamoebae_:0.8614709386,(WP_041018222.1_N-acetylmuramoyl-L-alanine_amidase__Criblamydia_sequanensis_:0.7882206711,WP_098038950.1_N-acetylmuramoyl-L-alanine_amidase__Estrella_lausannensis_:0.7653313387)90:0.2878430596)89:0.2035563368)100:0.7420406201)100:0.7079393788,(WP_007789216.1_N-acetylmuramoyl-L-alanine_amidase__Peptostreptococcus_stomatis_:1.8667427654,((WP_011861075.1_N-acetylmuramoyl-L-alanine_amidase__Clostridioides_difficile_:0.2970263740,WP_021371417.1_N-acetylmuramoyl-L-alanine_amidase__Clostridioides_difficile_:0.2689346433)64:0.0640237959,WP_073126189.1_N-acetylmuramoyl-L-alanine_amidase__Asaccharospora_irregularis_:0.3218843131)100:1.4730529164)98:0.3831672005)68:0.2159430058,((((((((WP_041758743.1_N-acetylmuramoyl-L-alanine_amidase__Psychroflexus_torquis_:0.0541594131,WP_003439111.1_N-acetylmuramoyl-L-alanine_amidase__Psychroflexus_gondwanensis_:0.0436521875)100:0.0954902433,WP_093365114.1_N-acetylmuramoyl-L-alanine_amidase__Psychroflexus_sediminis_:0.4613190120)100:1.4435406733,WP_107037197.1_N-acetylmuramoyl-L-alanine_amidase__Brumimicrobium_mesophilum_:0.7800129345)25:0.2330771459,(WP_053327033.1_N-acetylmuramoyl-L-alanine_amidase__Chryseobacterium_gallinarum_:1.3814412978,WP_163398607.1_N-acetylmuramoyl-L-alanine_amidase__Flavobacterium_fluviatile_:1.3273134007)50:0.2085239916)30:0.0340969949,((WP_051224462.1_N-acetylmuramoyl-L-alanine_amidase__Flavobacterium_tegetincola_:1.0923323121,(WP_133533422.1_N-acetylmuramoyl-L-alanine_amidase__Flavobacterium_dankookense_:1.0113976558,WP_135525550.1_N-acetylmuramoyl-L-alanine_amidase__Flavobacterium_sp._DS2-A_:0.9611714035)100:0.3874258965)67:0.1791108957,WP_123912663.1_N-acetylmuramoyl-L-alanine_amidase__Hanstruepera_neustonica_:1.3385136831)88:0.4063691932)100:0.6760238042,((((WP_006987911.1_N-acetylmuramoyl-L-alanine_amidase__Gillisia_limnaea_:0.2523647402,WP_025743367.1_MULTISPECIES__N-acetylmuramoyl-L-alanine_amidase__Flavobacteriaceae_:1.2151558961)81:0.1559320669,((WP_034261002.1_N-acetylmuramoyl-L-alanine_amidase__Altibacter_lentus_:0.3701610327,(WP_099647828.1_N-acetylmuramoyl-L-alanine_amidase__Leeuwenhoekiella_nanhaiensis_:0.1440349258,WP_126160973.1_N-acetylmuramoyl-L-alanine_amidase__Arenibacter_sp._GUO666_:0.1819253544)100:0.1529868003)100:0.0936010318,WP_099647584.1_N-acetylmuramoyl-L-alanine_amidase__Leeuwenhoekiella_nanhaiensis_:0.3662995125)100:0.1220123878)80:0.0520159556,((WP_054726485.1_N-acetylmuramoyl-L-alanine_amidase__Algibacter_alginicilyticus_:0.2339127925,WP_093980443.1_N-acetylmuramoyl-L-alanine_amidase__Arenibacter_algicola_:0.3311081460)100:0.1234466811,WP_129018315.1_N-acetylmuramoyl-L-alanine_amidase__Gelidibacter_gilvus_:0.4845285041)99:0.0755901090)86:0.1404611897,WP_143382648.1_N-acetylmuramoyl-L-alanine_amidase__Formosa_sp._PS13_:0.8477657896)100:1.1694152061)97:0.3532321755,(((WP_027009548.1_N-acetylmuramoyl-L-alanine_amidase__Conchiformibius_kuhniae_:0.3042490656,WP_027022232.1_N-acetylmuramoyl-L-alanine_amidase__Conchiformibius_steedae_:0.3823039318)100:0.5157661320,WP_097115041.1_N-acetylmuramoyl-L-alanine_amidase__Alysiella_filiformis_:1.0385118759)99:0.3698886582,(WP_002642953.1_N-acetylmuramoyl-L-alanine_amidase__Simonsiella_muelleri_:1.7562554509,WP_034294680.1_N-acetylmuramoyl-L-alanine_amidase__Alysiella_crassa_:1.1001432285)100:0.4409840566)100:0.6827453779)75:0.0667474632,((WP_005957635.1_N-acetylmuramoyl-L-alanine_amidase__Fusobacterium_necrophorum_:0.6254713134,WP_078694168.1_N-acetylmuramoyl-L-alanine_amidase__Cetobacterium_ceti_:0.9898007421)100:0.6665240025,(WP_052727690.1_N-acetylmuramoyl-L-alanine_amidase__Sneathia_amnii_:0.3257857037,WP_066729666.1_N-acetylmuramoyl-L-alanine_amidase__Sneathia_sanguinegens_:0.3482168647)100:1.0182014001)100:0.7561017840)76:0.2238656708)67:0.1314289152,(WP_052947986.1_AMIN_domain-containing_protein__Aneurinibacillus_tyrosinisolvens_:0.5612737764,WP_091260913.1_AMIN_domain-containing_protein__Aneurinibacillus_thermoaerophilus_:0.5807309833)100:1.2910293999)37:0.1730639715,(((((((((WP_003515629.1_N-acetylmuramoyl-L-alanine_amidase__Hungateiclostridium_thermocellum_:0.6195971127,WP_014255669.1_N-acetylmuramoyl-L-alanine_amidase__Hungateiclostridium_clariflavum_:0.9786470458)100:0.2612934727,WP_114297790.1_N-acetylmuramoyl-L-alanine_amidase__Anaerobacterium_chartisolvens_:1.3603041928)100:1.4986339237,WP_038286835.1_AMIN_domain-containing_protein__Hungateiclostridium_straminisolvens_:0.6218326611)54:0.2579129564,(WP_149545472.1_AMIN_domain-containing_protein__Thermoanaerobacteraceae_bacterium_A05MB_:0.9438828437,WP_159432374.1_AMIN_domain-containing_protein__Caldanaerobius_fijiensis_:0.8875690068)99:0.3228493809)55:0.1391983908,WP_158080450.1_AMIN_domain-containing_protein___Clostridium__thermoalcaliphilum_:0.8466194378)55:0.2417137871,(WP_003333545.1_AMIN_domain-containing_protein__Brevibacillus_laterosporus_:0.7113711150,(WP_122960115.1_AMIN_domain-containing_protein__Brevibacillus_centrosporus_:0.0089572833,WP_122925704.1_AMIN_domain-containing_protein__Brevibacillus_nitrificans_:0.0175701726)100:0.6019191816)100:0.5533125048)41:0.1013617468,(((WP_011876995.1_AMIN_domain-containing_protein__Desulfotomaculum_reducens_:0.6628994714,(WP_013810432.1_AMIN_domain-containing_protein__Desulfotomaculum_nigrificans_:0.3435427726,(WP_077715087.1_AMIN_domain-containing_protein__Desulfotomaculum_ferrireducens_:0.1889997062,WP_072913475.1_AMIN_domain-containing_protein__Desulfotomaculum_aeronauticum_:0.2111602200)100:0.3321140262)100:0.2436424054)100:0.3117296009,((WP_006521159.1_AMIN_domain-containing_protein__Desulfallas_gibsoniae_:0.2104829747,WP_161822855.1_AMIN_domain-containing_protein__Sporotomaculum_syntrophicum_:0.3573099032)100:0.2373917316,WP_131820817.1_AMIN_domain-containing_protein__Desulfallas_arcticus_:0.4019845724)100:0.6181073967)100:0.5200675318,(WP_068714334.1_N-acetylmuramoyl-L-alanine_amidase__Orenia_metallireducens_:1.4896418895,((WP_120431142.1_N-acetylmuramoyl-L-alanine_amidase__bacterium_1xD42-87_:0.4141798984,WP_160563455.1_N-acetylmuramoyl-L-alanine_amidase__bacterium_1XD21-13_:0.8638069005)100:1.4496697516,WP_143956281.1_hypothetical_protein__Robertkochia_sp._CL23_:1.8591431031)99:1.2599577455)31:0.4345701076)28:0.0563610527)74:0.3566176122,((WP_013278758.1_AMIN_domain-containing_protein__Acetohalobium_arabaticum_:1.3885482188,WP_071063888.1_AMIN_domain-containing_protein__Andreesenia_angusta_:1.0346561599)54:0.1853439737,WP_027340130.1_AMIN_domain-containing_protein__Halonatronum_saccharophilum_:1.2354626464)100:0.4799721517)74:0.1401035744,(((((WP_041313916.1_AMIN_domain-containing_protein__Heliobacterium_modesticaldum_:0.2290822570,WP_161260855.1_AMIN_domain-containing_protein__Heliobacterium_gestii_:0.2948292782)100:1.3164649021,WP_066667691.1_SH3_domain-containing_protein__Desulfotomaculum_copahuensis_:1.3045336484)91:0.2474907633,(((((WP_014370065.1_AMIN_domain-containing_protein__Paenibacillus_mucilaginosus_:0.5295900473,(WP_062408829.1_AMIN_domain-containing_protein__Paenibacillus_naphthalenovorans_:0.3588492067,WP_089199046.1_AMIN_domain-containing_protein__Paenibacillus_xerothermodurans_:0.6949541149)100:0.1352507729)100:0.1437930255,WP_019534014.1_AMIN_domain-containing_protein__Paenibacillus_ginsengihumi_:0.6488483162)100:0.3230904837,((((WP_084159954.1_AMIN_domain-containing_protein__Paenibacillus_alginolyticus_:0.1359847273,WP_144028666.1_AMIN_domain-containing_protein__Paenibacillus_ferrarius_:0.1999626153)100:0.0894511339,WP_127451506.1_AMIN_domain-containing_protein__Paenibacillus_chondroitinus_:0.1647487827)100:0.0882190994,(WP_082927918.1_AMIN_domain-containing_protein__Paenibacillus_oryzisoli_:0.1546717054,WP_084224923.1_AMIN_domain-containing_protein__Paenibacillus_pectinilyticus_:0.0988371468)100:0.0960250687)100:0.6626190308,(WP_110839835.1_AMIN_domain-containing_protein__Paenibacillus_flagellatus_:0.4178751831,WP_158606877.1_AMIN_domain-containing_protein__Paenibacillus_ginsengarvi_:0.3865971348)100:0.4779788815)59:0.1340907303)98:0.1339408280,WP_158560672.1_AMIN_domain-containing_protein__Paenibacillus_contaminans_:0.9424843956)100:0.2138782655,((WP_005547060.1_AMIN_domain-containing_protein__Paenibacillus_alvei_:0.8636507020,((WP_020617060.1_AMIN_domain-containing_protein__Paenibacillus_daejeonensis_:0.8207530545,WP_068581691.1_AMIN_domain-containing_protein__Paenibacillus_macquariensis_:0.7485208077)97:0.1319938881,((WP_081750789.1_hypothetical_protein__Paenibacillus_sp._1-49_:1.7053788912,WP_054401751.1_AMIN_domain-containing_protein__Paenibacillus_solani_:0.5756476854)94:0.1287271423,(WP_109998437.1_MULTISPECIES__AMIN_domain-containing_protein__Paenibacillus_:0.0474554371,WP_124116253.1_AMIN_domain-containing_protein__Paenibacillus_xylanexedens_:0.0640904757)100:0.4337691168)87:0.0936721303)93:0.1178913708)96:0.2293838971,((((WP_045672541.1_hypothetical_protein__Paenibacillus_beijingensis_:0.4526131016,WP_089523648.1_AMIN_domain-containing_protein__Paenibacillus_herberti_:0.4941720951)100:0.2335872753,WP_125654186.1_AMIN_domain-containing_protein__Paenibacillus_baekrokdamisoli_:0.5870360991)100:0.1308501867,WP_139999458.1_AMIN_domain-containing_protein__Paenibacillus_sp._py1325_:0.8640268897)100:0.2482931112,(WP_082882609.1_AMIN_domain-containing_protein__Paenibacillus_swuensis_:0.7604340714,WP_123043171.1_AMIN_domain-containing_protein__Cohnella_candidum_:0.8616427999)99:0.3195160100)94:0.0996491621)92:0.0801899295)97:0.2660783227)86:0.1130908249,WP_018922042.1_SH3_domain-containing_protein__Salsuginibacillus_kocurii_:1.7328956869)82:0.1666516870,WP_130850538.1_hypothetical_protein__Intestinimonas_timonensis_:1.4276259130)98:0.2469257382)73:0.3346360393)52:0.2181633688,(((((((((((((WP_011125196.1_MULTISPECIES__N-acetylmuramoyl-L-alanine_amidase__Prochlorococcus_:1.2052632555,WP_147012608.1_AMIN_domain-containing_protein__cyanobiont_of_Ornithocercus_magnificus_:0.4222089386)100:0.3884320490,((WP_015108062.1_N-acetylmuramoyl-L-alanine_amidase__Cyanobium_gracile_:0.0214789291,WP_106219879.1_N-acetylmuramoyl-L-alanine_amidase__Aphanothece_minutissima_:0.0058748998)100:0.2385752966,(WP_094590549.1_N-acetylmuramoyl-L-alanine_amidase__Vulcanococcus_limneticus_:0.3000025656,WP_106501887.1_N-acetylmuramoyl-L-alanine_amidase__Cyanobium_usitatum_:0.4013777081)100:0.1372875775)100:0.2427254038)100:0.6379883805,WP_011244268.1_MULTISPECIES__N-acetylmuramoyl-L-alanine_amidase__Synechococcus_:0.6969408259)74:0.3021283454,WP_088890608.1_N-acetylmuramoyl-L-alanine_amidase__Leptolyngbya_ohadii_:0.3993535278)74:0.2748514389,(WP_084415311.1_N-acetylmuramoyl-L-alanine_amidase__Phormidium_willei_:1.1608067216,WP_106172617.1_AMIN_domain-containing_protein__filamentous_cyanobacterium_CCP2_:0.5465546809)79:0.1032946023)72:0.1305986182,((((WP_011244053.1_N-acetylmuramoyl-L-alanine_amidase__Synechococcus_elongatus_:0.8033233314,(WP_164920663.1_N-acetylmuramoyl-L-alanine_amidase__Thermosynechococcus_elongatus_:0.2882539705,WP_099798786.1_N-acetylmuramoyl-L-alanine_amidase__Synechococcus_lividus_:0.1341635956)100:0.3830055648)73:0.1429712862,WP_161826035.1_N-acetylmuramoyl-L-alanine_amidase__Synechococcales_cyanobacterium_C_:0.5437691629)69:0.1004234054,WP_161826166.1_AMIN_domain-containing_protein__Synechococcales_cyanobacterium_C_:0.9205442108)86:0.2648170291,((WP_039728165.1_MULTISPECIES__N-acetylmuramoyl-L-alanine_amidase__Cyanobacteria_:0.2428001196,(WP_073607926.1_N-acetylmuramoyl-L-alanine_amidase__Phormidium_tenue_:0.0758927093,WP_035985525.1_AMIN_domain-containing_protein__Leptolyngbya_sp._KIOST-1_:0.0717122251)100:0.2027579359)100:0.4763380239,((WP_044151481.1_MULTISPECIES__AMIN_domain-containing_protein__Cyanobacteria_:0.5373106038,WP_088430738.1_AMIN_domain-containing_protein__Halomicronema_hongdechloris_:0.3715040720)98:0.1887803729,WP_163661529.1_N-acetylmuramoyl-L-alanine_amidase__Leptolyngbyaceae_cyanobacterium_CCMR0082_:0.5526663641)98:0.1376818960)97:0.1322845735)57:0.0250768705)62:0.0563489782,((WP_026099327.1_N-acetylmuramoyl-L-alanine_amidase__Prochlorothrix_hollandica_:0.7709006431,WP_071455841.1_N-acetylmuramoyl-L-alanine_amidase__Gloeomargarita_lithophora_:1.0857408253)55:0.1209256866,WP_114579729.1_N-acetylmuramoyl-L-alanine_amidase__Oscillatoriales_cyanobacterium_MTP1_:0.7067350556)55:0.0912600816)81:0.0921128670,((((((WP_014277286.1_N-acetylmuramoyl-L-alanine_amidase__Arthrospira_platensis_:0.0113962907,WP_008051495.1_N-acetylmuramoyl-L-alanine_amidase__Limnospira_indica_:0.0245353424)100:0.3339060422,(WP_040484193.1_N-acetylmuramoyl-L-alanine_amidase__Lyngbya_aestuarii_:0.0748987256,WP_049559233.1_N-acetylmuramoyl-L-alanine_amidase__partial__Limnoraphis_robusta_:0.0937047292)100:0.1748853900)100:0.1103585237,(WP_083624289.1_N-acetylmuramoyl-L-alanine_amidase__Planktothrix_paucivesiculata_:0.1162742818,WP_083623741.1_N-acetylmuramoyl-L-alanine_amidase__Planktothrix_serta_:0.0822513632)100:0.2221308294)100:0.3613360243,(WP_044195918.1_N-acetylmuramoyl-L-alanine_amidase__Oscillatoria_acuminata_:0.4517109913,WP_044197851.1_N-acetylmuramoyl-L-alanine_amidase__Oscillatoria_acuminata_:0.4049278693)100:0.2211160216)100:0.2058894250,((((WP_006635265.1_N-acetylmuramoyl-L-alanine_amidase__Microcoleus_vaginatus_:0.0223820662,WP_015176149.1_N-acetylmuramoyl-L-alanine_amidase__Oscillatoria_nigro-viridis_:0.0373273803)100:0.0215465042,(WP_106149810.1_N-acetylmuramoyl-L-alanine_amidase__filamentous_cyanobacterium_Phorm_46_:0.0000022735,WP_106331953.1_N-acetylmuramoyl-L-alanine_amidase__filamentous_cyanobacterium_Phorm_6_:0.0109110160)100:0.1298213989)100:0.1413704023,WP_096829709.1_N-acetylmuramoyl-L-alanine_amidase__Tychonema_bourrellyi_:0.1299142291)100:0.4813354601,WP_015150307.1_N-acetylmuramoyl-L-alanine_amidase__Oscillatoria_acuminata_:0.4707819655)98:0.0949327538)89:0.0807913730,(((WP_009557157.1_N-acetylmuramoyl-L-alanine_amidase__Oscillatoriales_cyanobacterium_JSC-12_:0.5102267334,(WP_082906316.1_AMIN_domain-containing_protein__Phormidesmis_priestleyi_:0.3190836091,((WP_017288248.1_N-acetylmuramoyl-L-alanine_amidase__Leptolyngbya_boryana_:0.5515235107,WP_162424400.1_N-acetylmuramoyl-L-alanine_amidase__Myxacorys_almedinensis_:0.2810752604)100:0.0756918005,WP_162423692.1_AMIN_domain-containing_protein__Myxacorys_almedinensis_:0.5546702030)100:0.0770225312)99:0.0821074953)100:0.0908172521,WP_052128593.1_N-acetylmuramoyl-L-alanine_amidase__Neosynechococcus_sphagnicola_:0.6630286963)90:0.0637988131,WP_088894529.1_N-acetylmuramoyl-L-alanine_amidase__Leptolyngbya_ohadii_:0.6984944452)95:0.0947109131)67:0.0327429467)93:0.0229925395,(((((((((WP_012267849.1_MULTISPECIES__N-acetylmuramoyl-L-alanine_amidase__Microcystis_:0.0121898943,WP_052275407.1_N-acetylmuramoyl-L-alanine_amidase__Microcystis_panniformis_:0.0096387708)100:0.3479517898,WP_106454852.1_N-acetylmuramoyl-L-alanine_amidase__Aphanothece_hegewaldii_:0.3120974627)100:0.1427461055,(WP_012599173.1_N-acetylmuramoyl-L-alanine_amidase__Gloeothece_citriformis_:0.3394637308,(WP_087593056.1_N-acetylmuramoyl-L-alanine_amidase__unicellular_cyanobacterium_SU3_:0.2726793273,WP_124978267.1_N-acetylmuramoyl-L-alanine_amidase__Aphanothece_sacrum_:0.2298359528)100:0.1903498321)100:0.0832868467)100:0.0810227575,WP_073600579.1_N-acetylmuramoyl-L-alanine_amidase__Hydrococcus_rivularis_:0.5412762195)100:0.1470546563,((WP_015191902.1_N-acetylmuramoyl-L-alanine_amidase__Stanieria_cyanosphaera_:0.2917486587,WP_144865290.1_AMIN_domain-containing_protein__Hyella_patelloides_:0.5484162009)100:0.4034449941,((WP_041922710.1_N-acetylmuramoyl-L-alanine_amidase__Cyanobacterium_aponinum_:0.2216098596,WP_017296452.1_N-acetylmuramoyl-L-alanine_amidase__Geminocystis_herdmanii_:0.2628096881)100:0.4241128547,WP_075891999.1_N-acetylmuramoyl-L-alanine_amidase__Limnothrix_rosea_:0.7999030587)86:0.0690486368)96:0.0939731429)97:0.0882253768,(((WP_015229494.1_N-acetylmuramoyl-L-alanine_amidase__Dactylococcopsis_salina_:0.4069326426,WP_146296983.1_AMIN_domain-containing_protein__Euhalothece_natronophila_:0.4777965957)100:0.2258791795,WP_051358216.1_N-acetylmuramoyl-L-alanine_amidase__Rubidibacter_lacunae_:0.5682183985)100:0.2926748264,WP_038330767.1_N-acetylmuramoyl-L-alanine_amidase__filamentous_cyanobacterium_ESFC-1_:0.6347961916)95:0.0485406924)99:0.0601706929,(((WP_017303301.1_N-acetylmuramoyl-L-alanine_amidase__Spirulina_subsalsa_:0.5248442978,WP_026221873.1_N-acetylmuramoyl-L-alanine_amidase__filamentous_cyanobacterium_ESFC-1_:0.3970089366)100:0.3469464333,(WP_026079532.1_N-acetylmuramoyl-L-alanine_amidase__Spirulina_subsalsa_:0.4399177013,(WP_018400585.1_N-acetylmuramoyl-L-alanine_amidase__filamentous_cyanobacterium_ESFC-1_:0.5439311916,WP_072621182.1_N-acetylmuramoyl-L-alanine_amidase__Spirulina_major_:0.6159203186)96:0.1461867363)96:0.0638755283)100:0.0412622878,WP_072622619.1_N-acetylmuramoyl-L-alanine_amidase__Spirulina_major_:0.6368822961)100:0.1298299438)100:0.0758773861,((((((WP_009543072.1_N-acetylmuramoyl-L-alanine_amidase__Crocosphaera_subtropica_:0.0430144223,(WP_008278701.1_N-acetylmuramoyl-L-alanine_amidase__Crocosphaera_chwakensis_:0.0160430469,WP_087588907.1_N-acetylmuramoyl-L-alanine_amidase__unicellular_cyanobacterium_SU3_:0.0325954460)100:0.0400836272)100:0.0722767396,WP_007305288.1_N-acetylmuramoyl-L-alanine_amidase__Crocosphaera_watsonii_:0.0989279456)100:0.1983041218,((WP_012596897.1_N-acetylmuramoyl-L-alanine_amidase__Rippkaea_orientalis_:0.1636050057,WP_085434132.1_N-acetylmuramoyl-L-alanine_amidase__unicellular_cyanobacterium_SU2_:0.1412985579)100:0.0891948492,WP_124975930.1_N-acetylmuramoyl-L-alanine_amidase__Aphanothece_sacrum_:0.3531301032)100:0.0785547721)100:0.2294475836,WP_015955122.1_N-acetylmuramoyl-L-alanine_amidase__Gloeothece_citriformis_:0.4154625982)100:0.7459960971,WP_070393686.1_N-acetylmuramoyl-L-alanine_amidase__Moorea_producens_:0.4801826622)99:0.1264514261,(WP_006101160.1_N-acetylmuramoyl-L-alanine_amidase__Coleofasciculus_chthonoplastes_:0.4723543315,WP_044210067.1_N-acetylmuramoyl-L-alanine_amidase__Coleofasciculus_chthonoplastes_:0.3235182539)98:0.1067620235)99:0.0597679467)99:0.1002657245,(((((((((((((((WP_041565293.1_N-acetylmuramoyl-L-alanine_amidase__Nostoc_punctiforme_:0.0615504482,WP_109012775.1_N-acetylmuramoyl-L-alanine_amidase__Nostoc_commune_:0.0647297683)100:0.0678334424,(WP_073639739.1_N-acetylmuramoyl-L-alanine_amidase__Nostoc_calcicola_:0.0610492265,WP_096539890.1_N-acetylmuramoyl-L-alanine_amidase__Nostoc_linckia_:0.1174384989)100:0.0458900037)100:0.1624695330,WP_006194854.1_N-acetylmuramoyl-L-alanine_amidase__Nodularia_spumigena_:0.3095665808)84:0.0467383028,((WP_062296685.1_N-acetylmuramoyl-L-alanine_amidase__Nostoc_piscinale_:0.0673525699,(WP_096580115.1_N-acetylmuramoyl-L-alanine_amidase__Anabaenopsis_circularis_:0.0113540573,WP_103123765.1_N-acetylmuramoyl-L-alanine_amidase__Nostoc_cycadae_:0.0062812082)100:0.0512755113)100:0.2001368412,WP_011318288.1_MULTISPECIES__N-acetylmuramoyl-L-alanine_amidase__Nostocaceae_:0.2257788949)84:0.0303364379)86:0.0399838647,WP_017654977.1_N-acetylmuramoyl-L-alanine_amidase__Fortiea_contorta_:0.2760218539)89:0.0326627995,((((WP_006278379.1_N-acetylmuramoyl-L-alanine_amidase__Cylindrospermopsis_raciborskii_:0.0173897389,(WP_009341545.1_N-acetylmuramoyl-L-alanine_amidase__Raphidiopsis_brookii_:0.0389804968,WP_096544312.1_N-acetylmuramoyl-L-alanine_amidase__Raphidiopsis_curvata_:0.0522571759)100:0.0123345909)100:0.5189674177,(WP_096565818.1_N-acetylmuramoyl-L-alanine_amidase__Sphaerospermopsis_kisseleviana_:0.0018214921,WP_137667179.1_N-acetylmuramoyl-L-alanine_amidase__Sphaerospermopsis_reniformis_:0.0021192446)100:0.1253255381)81:0.0305445774,(WP_013190295.1_N-acetylmuramoyl-L-alanine_amidase__Trichormus_azollae_:0.1798897139,WP_015212817.1_N-acetylmuramoyl-L-alanine_amidase__Anabaena_cylindrica_:0.1285008723)99:0.0451343060)99:0.0634461812,(((WP_028083503.1_N-acetylmuramoyl-L-alanine_amidase__Dolichospermum_circinale_:0.0646803727,WP_137907987.1_N-acetylmuramoyl-L-alanine_amidase__Dolichospermum_planctonicum_:0.0166171095)100:0.1770728254,(WP_027402278.1_N-acetylmuramoyl-L-alanine_amidase__Aphanizomenon_flos-aquae_:0.0493225047,WP_096665854.1_N-acetylmuramoyl-L-alanine_amidase__Dolichospermum_compactum_:0.0452601581)100:0.1275491002)99:0.0519502880,WP_104386713.1_N-acetylmuramoyl-L-alanine_amidase__Cuspidothrix_issatschenkoi_:0.2650192813)100:0.1968270483)100:0.0959103352)89:0.0382938654,(WP_096645020.1_N-acetylmuramoyl-L-alanine_amidase__Calothrix_brevissima_:0.1733653246,(WP_096731773.1_N-acetylmuramoyl-L-alanine_amidase__Nostoc_carneum_:0.0000022521,(WP_045868877.1_MULTISPECIES__N-acetylmuramoyl-L-alanine_amidase__Nostocales_:0.0348136978,WP_096584219.1_MULTISPECIES__N-acetylmuramoyl-L-alanine_amidase__Nostocales_:0.0180189839)100:0.0183771909)100:0.2534100843)100:0.1520883987)99:0.0637042694,(WP_029634167.1_N-acetylmuramoyl-L-alanine_amidase___Scytonema_hofmanni__UTEX_B_1581_:0.0884545760,WP_039748952.1_N-acetylmuramoyl-L-alanine_amidase__Hassallia_byssoidea_:0.0547712342)100:0.3544167161)91:0.0590945451,(((((((WP_041565294.1_N-acetylmuramoyl-L-alanine_amidase__Nostoc_punctiforme_:0.1481105282,(WP_073639740.1_N-acetylmuramoyl-L-alanine_amidase__Nostoc_calcicola_:0.0484945893,WP_096539892.1_N-acetylmuramoyl-L-alanine_amidase__Nostoc_linckia_:0.1024321788)100:0.0374153387)100:0.0885891357,((((WP_013190294.1_N-acetylmuramoyl-L-alanine_amidase__Trichormus_azollae_:0.1664015636,(WP_096565820.1_N-acetylmuramoyl-L-alanine_amidase__Sphaerospermopsis_kisseleviana_:0.0066527140,WP_137667180.1_N-acetylmuramoyl-L-alanine_amidase__Sphaerospermopsis_reniformis_:0.0067217330)100:0.1872363761)100:0.0338003428,WP_015212816.1_N-acetylmuramoyl-L-alanine_amidase__Anabaena_cylindrica_:0.1486885328)100:0.0859086989,(((WP_028083502.1_N-acetylmuramoyl-L-alanine_amidase__Dolichospermum_circinale_:0.0835986802,WP_137907988.1_N-acetylmuramoyl-L-alanine_amidase__Dolichospermum_planctonicum_:0.0354599713)100:0.1303309079,(WP_027402279.1_N-acetylmuramoyl-L-alanine_amidase__Aphanizomenon_flos-aquae_:0.0391341377,WP_096665857.1_N-acetylmuramoyl-L-alanine_amidase__Dolichospermum_compactum_:0.0332000115)100:0.1408520629)84:0.0384245162,WP_104386716.1_N-acetylmuramoyl-L-alanine_amidase__Cuspidothrix_issatschenkoi_:0.2809982940)100:0.2179419320)100:0.0870576894,(WP_015210177.1_N-acetylmuramoyl-L-alanine_amidase__Cylindrospermum_stagnale_:0.1489098260,(WP_062298581.1_N-acetylmuramoyl-L-alanine_amidase__Nostoc_piscinale_:0.2834598249,WP_011318289.1_MULTISPECIES__N-acetylmuramoyl-L-alanine_amidase__Nostocaceae_:0.2289366876)100:0.0654786232)98:0.0328796078)99:0.0330107183)100:0.0841493789,WP_029634165.1_N-acetylmuramoyl-L-alanine_amidase___Scytonema_hofmanni__UTEX_B_1581_:0.2493694298)96:0.0855059282,((((WP_016865076.1_N-acetylmuramoyl-L-alanine_amidase__Fischerella_muscicola_:0.0402099571,WP_009458037.1_N-acetylmuramoyl-L-alanine_amidase__Fischerella_thermalis_:0.0279071206)100:0.0706203439,(WP_135106872.1_N-acetylmuramoyl-L-alanine_amidase__Mastigocladus_laminosus_:0.0200895353,WP_131115053.1_N-acetylmuramoyl-L-alanine_amidase__Westiellopsis_prolifica_:0.0118738234)100:0.1335032368)100:0.0866476570,WP_016879088.1_N-acetylmuramoyl-L-alanine_amidase__Chlorogloeopsis_fritschii_:0.2018172875)100:0.1556172161,(WP_015200301.1_N-acetylmuramoyl-L-alanine_amidase__Calothrix_parietina_:0.3461805887,WP_127085444.1_N-acetylmuramoyl-L-alanine_amidase__Calothrix_desertica_:0.3125932636)100:0.1382873395)84:0.0438269787)99:0.0683653369,((((WP_017319259.1_N-acetylmuramoyl-L-alanine_amidase__Mastigocladopsis_repens_:0.0790270091,WP_041041031.1_N-acetylmuramoyl-L-alanine_amidase__Tolypothrix_campylonemoides_:0.1370122355)95:0.0291190575,WP_087544681.1_N-acetylmuramoyl-L-alanine_amidase__Nostocales_cyanobacterium_HT-58-2_:0.1115271380)94:0.0368129265,WP_048871034.1_N-acetylmuramoyl-L-alanine_amidase__Scytonema_tolypothrichoides_:0.1566831001)100:0.1115365852,(WP_017746682.1_N-acetylmuramoyl-L-alanine_amidase__Scytonema_hofmannii_:0.0503464673,WP_038109530.1_N-acetylmuramoyl-L-alanine_amidase__Tolypothrix_bouteillei_:0.0679672702)100:0.3787628300)100:0.1784344192)95:0.0908538927,((WP_017319258.1_N-acetylmuramoyl-L-alanine_amidase__Mastigocladopsis_repens_:0.0646942851,(WP_041041027.1_N-acetylmuramoyl-L-alanine_amidase__Tolypothrix_campylonemoides_:0.1123104623,WP_087544685.1_N-acetylmuramoyl-L-alanine_amidase__Nostocales_cyanobacterium_HT-58-2_:0.0714930008)100:0.0202327258)100:0.1284512450,(WP_026135022.1_N-acetylmuramoyl-L-alanine_amidase__Scytonema_hofmannii_:0.0448365292,WP_038109533.1_N-acetylmuramoyl-L-alanine_amidase__Tolypothrix_bouteillei_:0.0918298160)100:0.1948092722)100:0.1541207370)88:0.0424336983,(((WP_016865077.1_N-acetylmuramoyl-L-alanine_amidase__Fischerella_muscicola_:0.0163418996,WP_009458035.1_N-acetylmuramoyl-L-alanine_amidase__Fischerella_thermalis_:0.0171606147)100:0.0835806714,(WP_017312457.1_MULTISPECIES__N-acetylmuramoyl-L-alanine_amidase__Hapalosiphonaceae_:0.0036346590,WP_131115055.1_N-acetylmuramoyl-L-alanine_amidase__Westiellopsis_prolifica_:0.0091235952)100:0.0816016826)100:0.1373219884,WP_016879087.1_N-acetylmuramoyl-L-alanine_amidase__Chlorogloeopsis_fritschii_:0.2395176287)100:0.2425242738)43:0.0346722235)52:0.0507791260,(WP_015200302.1_N-acetylmuramoyl-L-alanine_amidase__Calothrix_parietina_:0.3241144048,WP_127085442.1_N-acetylmuramoyl-L-alanine_amidase__Calothrix_desertica_:0.3351997984)100:0.2333548854)93:0.0562283898,((WP_008235902.1_N-acetylmuramoyl-L-alanine_amidase__Richelia_intracellularis_:0.3813741431,WP_088240876.1_N-acetylmuramoyl-L-alanine_amidase__Calothrix_rhizosoleniae_:0.2089352388)100:0.2580584214,(WP_027841053.1_N-acetylmuramoyl-L-alanine_amidase__Mastigocoleus_testarum_:0.5231495103,WP_096657639.1_N-acetylmuramoyl-L-alanine_amidase__Calothrix_parasitica_:0.3420581296)100:0.1176126642)75:0.0393309103)85:0.0709210850,WP_088243215.1_N-acetylmuramoyl-L-alanine_amidase__Calothrix_rhizosoleniae_:0.6842892118)100:0.1579682312,WP_073595314.1_N-acetylmuramoyl-L-alanine_amidase__Phormidium_ambiguum_:0.6166268478)57:0.0573155538,((WP_015152747.1_AMIN_domain-containing_protein__Chroococcidiopsis_thermalis_:0.0115604998,(WP_039715514.1_AMIN_domain-containing_protein__Scytonema_millei_:0.0488074204,WP_106167182.1_AMIN_domain-containing_protein__Chroococcidiopsis_cubana_:0.0081046297)57:0.0157118572)100:0.6275470944,(WP_045053502.1_N-acetylmuramoyl-L-alanine_amidase__Aliterella_atlantica_:0.3855589260,(WP_073551105.1_AMIN_domain-containing_protein__Chroogloeocystis_siderophila_:0.0751305390,WP_099703998.1_N-acetylmuramoyl-L-alanine_amidase__Chroococcales_cyanobacterium_IPPAS_B-1203_:0.0565038701)100:0.2954380681)99:0.0964672582)93:0.1094514055)60:0.0319591054,(WP_044210876.1_N-acetylmuramoyl-L-alanine_amidase__Coleofasciculus_chthonoplastes_:0.5888115440,((WP_015161192.1_N-acetylmuramoyl-L-alanine_amidase__Chamaesiphon_minutus_:0.0387325359,WP_106299414.1_N-acetylmuramoyl-L-alanine_amidase__Chamaesiphon_polymorphus_:0.0828788774)100:1.1232830564,WP_015204256.1_N-acetylmuramoyl-L-alanine_amidase__Crinalium_epipsammum_:0.3959647504)99:0.1776486320)63:0.0831443220)100:0.0774114456)97:0.0505538329)88:0.1167114278,(WP_148288114.1_DUF3747_domain-containing_protein__Prochlorothrix_hollandica_:0.6031356747,(WP_088431471.1_DUF3747_domain-containing_protein__Halomicronema_hongdechloris_:0.5059095496,WP_146150796.1_N-acetylmuramoyl-L-alanine_amidase__partial__filamentous_cyanobacterium_CCP3_:0.3528165779)100:0.1855761993)100:0.9694225175)100:0.5142707403,((((((WP_081721971.1_N-acetylmuramoyl-L-alanine_amidase__Geminisphaera_colitermitum_:0.4562743412,WP_162525331.1_N-acetylmuramoyl-L-alanine_amidase__Rariglobus_hedericola_:0.7173830058)100:1.0326436615,(WP_052882801.1_N-acetylmuramoyl-L-alanine_amidase__Kiritimatiella_glycovorans_:0.7576966660,(WP_136064523.1_N-acetylmuramoyl-L-alanine_amidase__Kiritimatiellales_bacterium_:0.3964257422,WP_155504178.1_hypothetical_protein__Kiritimatiellae_bacterium_:1.0243759624)100:0.6885376843)100:0.5510753730)100:0.5840246869,(((WP_006978713.1_N-acetylmuramoyl-L-alanine_amidase__Chthoniobacter_flavus_:0.9431732814,WP_084400134.1_N-acetylmuramoyl-L-alanine_amidase__Terrimicrobium_sacchariphilum_:0.8308535969)100:0.3471526851,WP_159434855.1_hypothetical_protein__Rubritalea_squalenifaciens_:1.2682865049)82:0.1579453300,WP_075079124.1_hypothetical_protein__Terrimicrobium_sacchariphilum_:1.1365826565)100:0.3762838894)100:0.5955764884,(((((WP_157210720.1_hypothetical_protein__Verrucomicrobium_spinosum_:0.3283806141,WP_113960960.1_hypothetical_protein__Roseimicrobium_gellanilyticum_:0.4343777362)100:0.1162808503,WP_138087186.1_N-acetylmuramoyl-L-alanine_amidase__Verrucobacter_flavum_:0.6106239136)100:0.1693793017,WP_078814771.1_N-acetylmuramoyl-L-alanine_amidase__Prosthecobacter_debontii_:0.7179261895)100:1.2298459340,WP_007413631.1_N-acetylmuramoyl-L-alanine_amidase__Pedosphaera_parvula_:1.6619409501)97:0.1909170500,WP_142660918.1_N-acetylmuramoyl-L-alanine_amidase__Methylacidimicrobium_tartarophylax_:1.5623927721)99:0.0852065932)98:0.2232624749,((((WP_006980790.1_N-acetylmuramoyl-L-alanine_amidase__Chthoniobacter_flavus_:1.0723538056,WP_146850299.1_N-acetylmuramoyl-L-alanine_amidase__Brevifollis_gellanilyticus_:1.6951404217)94:0.3410986440,WP_113956348.1_N-acetylmuramoyl-L-alanine_amidase__Roseimicrobium_gellanilyticum_:1.9846471325)98:0.5503908364,(WP_084400094.1_N-acetylmuramoyl-L-alanine_amidase__Terrimicrobium_sacchariphilum_:1.2218092658,WP_084400744.1_N-acetylmuramoyl-L-alanine_amidase__Terrimicrobium_sacchariphilum_:1.5337726524)99:0.3658525813)93:0.2097879736,(WP_009059149.1_N-acetylmuramoyl-L-alanine_amidase__Methylacidiphilum_fumariolicum_:0.0627076133,WP_039720768.1_N-acetylmuramoyl-L-alanine_amidase__Methylacidiphilum_kamchatkense_:0.0286158079)100:1.5635795316)80:0.0516944936)99:0.2999928837,(WP_023174024.1_N-acetylmuramoyl-L-alanine_amidase__Gloeobacter_kilaueensis_:1.7385880851,WP_106380695.1_hypothetical_protein__Abditibacterium_utsteinense_:1.8574082617)92:0.1723755395)86:0.1187939626)65:0.0851831711,(((((((((WP_010942466.1_N-acetylmuramoyl-L-alanine_amidase__Geobacter_sulfurreducens_:0.0495941248,(WP_039644414.1_N-acetylmuramoyl-L-alanine_amidase__Geobacter_soli_:0.0000026921,WP_066357357.1_N-acetylmuramoyl-L-alanine_amidase__Geobacter_anodireducens_:0.0031183720)100:0.0953509966)100:0.2127287240,(WP_004511643.1_AMIN_domain-containing_protein__Geobacter_metallireducens_:0.3066580885,WP_145019951.1_AMIN_domain-containing_protein__Geobacter_argillaceus_:0.4508540274)73:0.0583463333)73:0.1308685263,WP_012647839.1_N-acetylmuramoyl-L-alanine_amidase__Geobacter_daltonii_:0.4116690422)99:0.4549501173,WP_156826964.1_AMIN_domain-containing_protein__Geopsychrobacter_electrodiphilus_:1.1985673590)100:0.9799744616,((WP_013006775.1_AMIN_domain-containing_protein__Deferribacter_desulfuricans_:0.8476227799,WP_036790425.1_N-acetylmuramoyl-L-alanine_amidase__Porphyromonas_canoris_:1.5554210463)92:0.1573933289,WP_011697600.1_N-acetylmuramoyl-L-alanine_amidase__Syntrophobacter_fumaroxidans_:1.0567905774)99:0.6455353350)90:0.2324212627,WP_095983252.1_N-acetylmuramoyl-L-alanine_amidase__Melittangium_boletus_:1.4303715819)100:0.5024355196,((((WP_019533476.1_hypothetical_protein__Paenibacillus_ginsengihumi_:0.5012822835,((((WP_063761701.1_N-acetylmuramoyl-L-alanine_amidase__Paenibacillus_tyrfis_:0.0295751028,WP_127463176.1_N-acetylmuramoyl-L-alanine_amidase__partial__Paenibacillus_elgii_:0.0275774662)100:0.0576630540,WP_090669367.1_N-acetylmuramoyl-L-alanine_amidase__Paenibacillus_tianmuensis_:0.0409621509)100:0.2258772972,WP_062410989.1_N-acetylmuramoyl-L-alanine_amidase__Paenibacillus_naphthalenovorans_:0.2027606933)100:0.1121606092,WP_127607801.1_N-acetylmuramoyl-L-alanine_amidase__Paenibacillus_validus_:0.2924514890)100:0.1186095507)100:0.3768890190,((WP_068665459.1_N-acetylmuramoyl-L-alanine_amidase__Paenibacillus_oryzisoli_:0.1582705481,WP_065851765.1_N-acetylmuramoyl-L-alanine_amidase__Paenibacillus_pectinilyticus_:0.1354957334)100:0.2457483821,WP_126142913.1_N-acetylmuramoyl-L-alanine_amidase__Paenibacillus_whitsoniae_:0.2329164187)100:0.3731379579)100:0.1113417681,WP_155700411.1_N-acetylmuramoyl-L-alanine_amidase__Paenibacillus_sp._ML311-T8_:0.8027727619)100:0.1864818913,WP_052304504.1_hypothetical_protein__Paenibacillus_larvae_:0.6079729502)100:0.8213958588)84:0.1200392871,WP_068135631.1_AMIN_domain-containing_protein__Limnochorda_pilosa_:1.7606042185)63:0.1027173479,((((WP_015945258.1_N-acetylmuramoyl-L-alanine_amidase__Desulfitobacterium_hafniense_:0.0240543109,WP_072773552.1_N-acetylmuramoyl-L-alanine_amidase__Desulfitobacterium_chlororespirans_:0.0165995692)100:0.0480032491,(WP_083879880.1_N-acetylmuramoyl-L-alanine_amidase__Desulfitobacterium_dichloroeliminans_:0.3253628279,WP_014795591.1_N-acetylmuramoyl-L-alanine_amidase__Desulfitobacterium_dehalogenans_:0.0695333255)63:0.0243587371)100:1.4341911151,(WP_080063362.1_N-acetylmuramoyl-L-alanine_amidase__Ruminiclostridium_hungatei_:0.6163957574,WP_110461593.1_N-acetylmuramoyl-L-alanine_amidase__Ruminiclostridium_sufflavum_:0.5537406765)100:1.1605616504)99:0.3674226516,((WP_007424579.1_MULTISPECIES__N-acetylmuramoyl-L-alanine_amidase__Acidiphilium_:1.7012221035,WP_038317314.1_N-acetylmuramoyl-L-alanine_amidase__Kingella_kingae_:1.2312734507)99:0.1744378361,(WP_156803503.1_LysM_peptidoglycan-binding_domain-containing_protein__Frateuria_aurantia_:0.9087797176,(WP_090210911.1_N-acetylmuramoyl-L-alanine_amidase__Pseudomonas_asplenii_:0.0036189255,WP_026007671.1_N-acetylmuramoyl-L-alanine_amidase__Pseudomonas_fuscovaginae_:0.0000026921)100:1.0634912322)100:0.8058254852)98:0.2776297554)99:0.4799242891)34:0.1144454554)44:0.0827875109,(WP_075858676.1_N-acetylmuramoyl-L-alanine_amidase__Carboxydothermus_pertinax_:1.5705369883,WP_073146715.1_stage_II_sporulation_protein_D__Paramaledivibacter_caminithermalis_:2.0583969726)54:0.6514785753)47:0.1177902544)38:0.1441362652,((((((((WP_003867780.1_MULTISPECIES__N-acetylmuramoyl-L-alanine_amidase__Thermoanaerobacter_:0.8735820376,(WP_013296877.1_N-acetylmuramoyl-L-alanine_amidase__Thermoanaerobacterium_thermosaccharolyticum_:0.1921358764,(WP_013787053.1_N-acetylmuramoyl-L-alanine_amidase__Thermoanaerobacterium_xylanolyticum_:0.0487791472,(WP_045408843.1_N-acetylmuramoyl-L-alanine_amidase__Thermoanaerobacterium_saccharolyticum_:0.0000020899,WP_014757827.1_N-acetylmuramoyl-L-alanine_amidase__Thermoanaerobacterium_aotearoense_:0.1074592716)100:0.0215670954)100:0.0952975339)100:0.5068103317)100:0.5087815816,WP_054875862.1_N-acetylmuramoyl-L-alanine_amidase__Oxobacter_pfennigii_:0.9364168962)94:0.0866967682,((WP_017744218.1_N-acetylmuramoyl-L-alanine_amidase__Scytonema_hofmannii_:0.2660221628,WP_107805784.1_N-acetylmuramoyl-L-alanine_amidase__Nodularia_spumigena_:0.4122896333)100:1.1586338010,WP_094548296.1_hypothetical_protein__Petroclostridium_xylanilyticum_:1.1421832590)99:0.5311102109)98:0.3166309754,(WP_103896709.1_SH3_domain-containing_protein__Caloramator_fervidus_:1.3172495697,WP_051350734.1_SH3_domain-containing_protein__Caloramator_proteoclasticus_:0.8323995537)100:0.6904752720)97:0.2338929944,((((WP_006000017.1_N-acetylmuramoyl-L-alanine_amidase__Desulfuromonas_acetoxidans_:3.1380896235,(WP_156807523.1_N-acetylmuramoyl-L-alanine_amidase__Effusibacillus_pohliae_:1.0313865022,WP_120188960.1_hypothetical_protein__Ammoniphilus_oxalaticus_:1.2889916161)100:0.3906142913)93:0.4633653301,((WP_007505771.1_cell_wall_hydrolase/autolysin__Caldalkalibacillus_thermarum_:1.2753598355,WP_143018961.1_SH3_domain-containing_protein__partial__Natribacillus_halophilus_:1.3262019396)89:0.1714388767,((((WP_027356122.1_N-acetylmuramoyl-L-alanine_amidase__Desulfofundulus_thermocisternus_:0.0257600726,WP_073167647.1_N-acetylmuramoyl-L-alanine_amidase__Desulfofundulus_australicus_:0.0070405600)100:1.1248676393,WP_052218237.1_N-acetylmuramoyl-L-alanine_amidase__Thermincola_ferriacetica_:0.9596720347)100:0.3906660122,(WP_052154184.1_N-acetylmuramoyl-L-alanine_amidase__Thermoactinomyces_daqus_:0.4825577829,WP_132223686.1_N-acetylmuramoyl-L-alanine_amidase__partial__Laceyella_sacchari_:0.2473256722)100:1.1652072260)100:0.3257603437,(WP_066351564.1_hypothetical_protein__Fervidicola_ferrireducens_:0.2108422789,WP_066354215.1_hypothetical_protein__Fervidicola_ferrireducens_:0.4732188323)100:1.4535871395)98:0.5385119640)97:0.1477066616)95:0.3096472814,((((WP_014966723.1_N-acetylmuramoyl-L-alanine_amidase__Gottschalkia_acidurici_:0.1786544055,WP_072977043.1_N-acetylmuramoyl-L-alanine_amidase__Tissierella_praeacuta_:0.2661608670)100:0.3745185576,(WP_075727329.1_N-acetylmuramoyl-L-alanine_amidase__Tissierella_creatinophila_:0.8853052296,(WP_084725372.1_hypothetical_protein__Tissierella_praeacuta_:0.1991171809,WP_115322161.1_N-acetylmuramoyl-L-alanine_amidase__Tissierella_praeacuta_:0.1671699468)100:0.6310952545)94:0.1668221455)97:0.2815000782,(WP_071062743.1_N-acetylmuramoyl-L-alanine_amidase__Andreesenia_angusta_:0.2212335528,WP_084655688.1_N-acetylmuramoyl-L-alanine_amidase__Andreesenia_angusta_:0.3422749984)100:1.3019555736)100:0.3410928927,(WP_052139344.1_N-acetylmuramoyl-L-alanine_amidase__Clostridium_baratii_:0.3447852678,WP_143324064.1_SH3_domain-containing_protein__Clostridium_thermobutyricum_:0.3917011768)100:1.6886707994)67:0.0915191788)71:0.1131323503,((WP_013782427.1_N-acetylmuramoyl-L-alanine_amidase__Mahella_australiensis_:0.5831319657,WP_066669157.1_N-acetylmuramoyl-L-alanine_amidase__Desulfotomaculum_copahuensis_:0.6643281687)100:0.3064389370,WP_114298691.1_hypothetical_protein__Anaerobacterium_chartisolvens_:1.2380382718)100:0.4440578542)79:0.1315426509)79:0.2484542525,(WP_084765066.1_N-acetylmuramoyl-L-alanine_amidase__Clostridium_intestinale_:1.8075152299,(((WP_052447241.1_hypothetical_protein__Clostridium_polynesiense_:0.8007542582,WP_073005500.1_hypothetical_protein__Clostridium_amylolyticum_:0.7614065855)100:0.4970503409,WP_094754395.1_hypothetical_protein__Criibacterium_bergeronii_:1.7783546533)96:0.3170725362,WP_080913542.1_hypothetical_protein__Varibaculum_timonense_:1.8420989435)95:0.3334217402)95:0.1838362381)65:0.0893341272,(((WP_029194636.1_N-acetylmuramoyl-L-alanine_amidase__Paenibacillus_alginolyticus_:1.8125908596,WP_050069858.1_N-acetylmuramoyl-L-alanine_amidase__Anaerosalibacter_massiliensis_:1.3892808180)95:0.3242642317,WP_089862671.1_N-acetylmuramoyl-L-alanine_amidase__Halanaerobium_salsuginis_:1.3969102625)94:0.3653277944,WP_077177376.1_SH3_domain-containing_protein__Carboxydothermus_islandicus_:1.7341876492)83:0.3617630694)49:0.1069128936,((((WP_012864460.1_N-acetylmuramoyl-L-alanine_amidase__Veillonella_parvula_:0.0456071280,(WP_105093862.1_N-acetylmuramoyl-L-alanine_amidase__Veillonella_infantium_:0.0247439226,WP_039969139.1_N-acetylmuramoyl-L-alanine_amidase__Veillonella_dispar_:0.0100901079)98:0.0525999041)98:0.0788431507,(WP_059362874.1_N-acetylmuramoyl-L-alanine_amidase__Veillonella_tobetsuensis_:0.0640927714,WP_156931323.1_N-acetylmuramoyl-L-alanine_amidase__Veillonella_atypica_:0.0713999891)100:0.1237273981)100:1.3187342352,(WP_007069721.1_N-acetylmuramoyl-L-alanine_amidase__Dialister_invisus_:1.4463765652,(WP_011392786.1_N-acetylmuramoyl-L-alanine_amidase__Moorella_thermoacetica_:0.5699001956,WP_084665510.1_hypothetical_protein__Thermanaeromonas_toyohensis_:0.7185126573)100:0.9530825111)99:0.1302849735)98:0.4079409205,((((((((((WP_010648518.1_SH3_domain-containing_protein__Oceanobacillus_massiliensis_:0.5255856119,WP_067727991.1_SH3_domain-containing_protein__Oceanobacillus_damuensis_:0.3636528166)100:0.2162818976,WP_017798578.1_SH3_domain-containing_protein__Oceanobacillus_kimchii_:0.8748658647)100:0.1705621968,WP_080146396.1_SH3_domain-containing_protein__Marinilactibacillus_piezotolerans_:1.7033146679)100:0.5275661011,(WP_083443676.1_N-acetylmuramoyl-L-alanine_amidase__Ornithinibacillus_contaminans_:1.1180251027,WP_109985215.1_SH3_domain-containing_protein__Gracilibacillus_dipsosauri_:1.0431381006)99:0.1356910926)68:0.1445204119,(WP_051359459.1_N-acetylmuramoyl-L-alanine_amidase__Paucisalibacillus_globulus_:0.7287628423,WP_072889455.1_N-acetylmuramoyl-L-alanine_amidase__Ornithinibacillus_halophilus_:0.8584771258)100:0.6036053683)98:0.1967307363,(((WP_038243457.1_SH3_domain-containing_protein__Virgibacillus_massiliensis_:0.4247956217,WP_077706882.1_SH3_domain-containing_protein__Virgibacillus_dokdonensis_:0.6819343250)100:0.2884167258,(WP_084157521.1_SH3_domain-containing_protein__Oceanobacillus_manasiensis_:0.6733453767,(((WP_089062353.1_SH3_domain-containing_protein__Virgibacillus_phasianinus_:0.1462843900,WP_089531981.1_SH3_domain-containing_protein__Virgibacillus_necropolis_:0.3480936354)100:0.3877131602,WP_072887793.1_SH3_domain-containing_protein__Ornithinibacillus_halophilus_:0.8211670899)62:0.1134829032,WP_115748250.1_SH3_domain-containing_protein__Oceanobacillus_chungangensis_:0.6823643992)79:0.1205167599)93:0.1439949876)100:1.0990580476,WP_079530376.1_SH3_domain-containing_protein__Halobacillus_hunanensis_:1.1316028946)66:0.1762674065)37:0.1002821401,((((WP_027107052.1_N-acetylmuramoyl-L-alanine_amidase__Lactobacillus_ceti_:1.1334365214,(WP_002295084.1_MULTISPECIES__N-acetylmuramoyl-L-alanine_amidase__Enterococcus_:0.0000028510,WP_070704517.1_MULTISPECIES__N-acetylmuramoyl-L-alanine_amidase__Enterococcus_:0.0152471873)100:1.4208251845)96:0.1248069286,WP_084030232.1_SH3_domain-containing_protein__Atopobacter_phocae_:0.8634712371)100:1.1272182559,WP_053401018.1_SH3_domain-containing_protein__Bacillus_koreensis_:1.0029456440)70:0.4242902345,(WP_078410901.1_SH3_domain-containing_protein__Bacillus_abyssalis_:0.7825750078,WP_150273368.1_SH3_domain-containing_protein__Paenibacillus_sp._SYSU_G01001_:1.0073894040)100:0.6266506783)38:0.2255326279)71:0.1304107036,WP_037574195.1_SH3_domain-containing_protein__Staphylococcus_chromogenes_:1.7461956169)99:0.1338544277,(WP_077540425.1_N-acetylmuramoyl-L-alanine_amidase__Sedimentisphaera_cyanobacteriorum_:0.1051979106,WP_085755696.1_N-acetylmuramoyl-L-alanine_amidase__Sedimentisphaera_salicampi_:0.0905224895)100:2.0406768016)95:0.0516373544,((WP_083906130.1_SH3_domain-containing_protein__Desulfurispora_thermophila_:1.2578322798,((WP_027364137.1_SH3_domain-containing_protein__Desulfallas_alcoholivorax_:0.1393159520,WP_165613319.1_SH3_domain-containing_protein__Desulfallas_arcticus_:0.1017991049)100:0.2295935037,WP_092485757.1_SH3_domain-containing_protein__Desulfallas_geothermicus_:0.3352775150)100:0.9261523224)99:0.1732672328,WP_089611985.1_AMIN_domain-containing_protein__Dehalobacterium_formicoaceticum_:1.6845059625)98:0.1550379559)95:0.0901479206)69:0.0509702610)27:0.0762749475)73:0.2080046080,(WP_029691739.1_YSIRK-type_signal_peptide-containing_protein__partial__Streptococcus_hyovaginalis_:1.6243500744,((WP_084372393.1_hypothetical_protein__Bacillus_krulwichiae_:1.8591343764,WP_066144224.1_hypothetical_protein__Bacillus_lentus_:1.7448381978)87:0.2595480416,WP_093192953.1_N-acetylmuramoyl-L-alanine_amidase__Salimicrobium_halophilum_:1.5775387166)97:0.1718650275)76:0.1356108452)87:0.1488110622,(WP_008516100.1_N-acetylmuramoyl-L-alanine_amidase__Dethiobacter_alkaliphilus_:0.7546509229,WP_138810511.1_SH3_domain-containing_protein__Bacillus_natronophilus_:1.2349335817)100:0.7878304420)90:0.2185892890,((WP_083446670.1_SH3_domain-containing_protein__Bacillus_koreensis_:1.0678365754,WP_156483513.1_SH3_domain-containing_protein__Bacillus_fastidiosus_:0.9873446955)100:0.4767038803,((WP_071310394.1_N-acetylmuramoyl-L-alanine_amidase__Anaerobacillus_alkalilacustris_:0.0506455327,WP_071388347.1_N-acetylmuramoyl-L-alanine_amidase__Anaerobacillus_alkalidiazotrophicus_:0.0470798229)100:0.9145603203,(WP_078431826.1_N-acetylmuramoyl-L-alanine_amidase__Bacillus_halosaccharovorans_:0.2407306574,WP_121663683.1_N-acetylmuramoyl-L-alanine_amidase__Bacillus_litoralis_:0.3168858548)100:1.4394348218)61:0.1831016243)100:0.3751346338)90:0.2473446791,((((WP_011248134.1_N-acetylmuramoyl-L-alanine_amidase__Bacillus_clausii_:0.0085712839,WP_073305264.1_N-acetylmuramoyl-L-alanine_amidase__Bacillus_rhizosphaerae_:0.0083345702)100:0.8279493083,(((WP_051748270.1_N-acetylmuramoyl-L-alanine_amidase__Terribacillus_goriensis_:0.0056633891,WP_093880741.1_N-acetylmuramoyl-L-alanine_amidase__Terribacillus_saccharophilus_:0.0000026921)97:0.0299775640,(WP_093725963.1_N-acetylmuramoyl-L-alanine_amidase__Terribacillus_halophilus_:0.1805176557,WP_097038713.1_N-acetylmuramoyl-L-alanine_amidase__Terribacillus_aidingensis_:0.3012418913)100:0.1039549471)100:0.9362282210,(WP_082676700.1_N-acetylmuramoyl-L-alanine_amidase__Bacillus_shacheensis_:0.4997912289,WP_079528939.1_N-acetylmuramoyl-L-alanine_amidase__Halobacillus_hunanensis_:0.7153366406)100:0.2855757376)99:0.1994598582)100:0.3561640399,WP_088910383.1_N-acetylmuramoyl-L-alanine_amidase__Brevibacillus_formosus_:1.7633235491)99:0.2341534645,((WP_038558494.1_MULTISPECIES__SH3_domain-containing_protein__Terribacillus_:0.0727501020,WP_093727313.1_SH3_domain-containing_protein__Terribacillus_halophilus_:0.1201004690)100:0.0424671682,WP_097042995.1_SH3_domain-containing_protein__Terribacillus_aidingensis_:0.1468159897)100:1.0863484328)89:0.2361214708)98:0.1886209844,(((((((WP_157998034.1_SH3_domain-containing_protein__Ornithinibacillus_scapharcae_:0.7191447042,WP_139254063.1_SH3_domain-containing_protein__Halobacillus_karajensis_:0.5600171122)99:0.1205883439,WP_049683278.1_SH3_domain-containing_protein__Bacillus_loiseleuriae_:0.5309911919)100:0.0995310111,((WP_115823892.1_SH3_domain-containing_protein__Halobacillus_trueperi_:0.0072860817,WP_089651955.1_SH3_domain-containing_protein__Halobacillus_aidingensis_:0.0045815779)100:0.8293735832,WP_089740649.1_SH3_domain-containing_protein__Gracilibacillus_ureilyticus_:0.6789374313)84:0.1094375884)91:0.0715398673,(WP_066269133.1_SH3_domain-containing_protein__Bacillus_acidicola_:1.2737510658,WP_151534707.1_SH3_domain-containing_protein__Bacillus_depressus_:0.5595503118)85:0.1610252226)86:0.0829365752,WP_118874979.1_SH3_domain-containing_protein__Lysinibacillus_yapensis_:0.7156194468)100:0.1861445395,(((WP_028393475.1_SH3_domain-containing_protein__Bacillus_cihuensis_:0.4190924322,WP_137743489.1_SH3_domain-containing_protein__Bacillus_siralis_:0.3955268177)100:0.1549119581,((WP_052698394.1_SH3_domain-containing_protein__Domibacillus_enclensis_:0.3434215932,WP_076763662.1_SH3_domain-containing_protein__Domibacillus_epiphyticus_:0.1966954749)100:0.2236307090,(WP_050180205.1_cell_wall_hydrolase__Domibacillus_robiginosus_:0.3534787510,WP_050183339.1_SH3_domain-containing_protein__Domibacillus_robiginosus_:0.2129777951)100:0.1844492384)100:0.2869901269)81:0.1284477257,WP_142305181.1_cell_wall_hydrolase__Bacillus_oleivorans_:0.8575690191)100:0.4996902023)100:0.2249119347,((((WP_051302392.1_SH3_domain-containing_protein__Bacillus_aidingensis_:0.1836145496,WP_093337383.1_SH3_domain-containing_protein__Salibacterium_halotolerans_:0.3235473957)100:0.1632420430,((WP_125554447.1_SH3_domain-containing_protein__Bacillus_salarius_:0.1627509925,WP_125556112.1_SH3_domain-containing_protein__Bacillus_salarius_:0.2054536855)100:0.1802413062,(WP_091274325.1_SH3_domain-containing_protein__Alteribacillus_persepolensis_:0.5082650981,WP_091584440.1_MULTISPECIES__SH3_domain-containing_protein__Bacillaceae_:0.1803135841)100:0.1938990560)100:0.2160220809)100:0.2386178828,WP_090926386.1_SH3_domain-containing_protein__Salibacterium_qingdaonense_:0.4595922040)100:0.7438976886,(((((WP_052123949.1_SH3_domain-containing_protein__Lysinibacillus_manganicus_:0.4779286157,(WP_096550400.1_SH3_domain-containing_protein__Ureibacillus_thermosphaericus_:0.2025959357,WP_141601757.1_SH3_domain-containing_protein__Ureibacillus_terrenus_:0.2296676033)100:0.2573296717)100:0.1397491165,(WP_057984463.1_SH3_domain-containing_protein__Bacillus_cecembensis_:0.5118206663,WP_097071804.1_SH3_domain-containing_protein__Lysinibacillus_xyleni_:0.3931781563)100:0.1621222526)100:0.2946964512,(WP_067212187.1_SH3_domain-containing_protein__Sporosarcina_psychrophila_:0.2667252999,WP_147055638.1_SH3_domain-containing_protein__Sporosarcina_luteola_:0.2851902740)100:0.6107290683)100:0.2489720901,((WP_041123273.1_SH3_domain-containing_protein__Jeotgalibacillus_alimentarius_:0.6716125836,WP_077214832.1_SH3_domain-containing_protein__Bacillus_dakarensis_:0.6195094412)84:0.1301787043,((WP_042384701.1_SH3_domain-containing_protein__Parageobacillus_thermoglucosidasius_:0.0969148976,WP_089098355.1_SH3_domain-containing_protein__Geobacillus_galactosidasius_:0.1143377066)100:0.2759284455,WP_111645037.1_SH3_domain-containing_protein__Anoxybacillus_vitaminiphilus_:0.3824348396)100:0.2968477673)83:0.0772269482)100:0.1579851628,((WP_078414351.1_SH3_domain-containing_protein__Bacillus_abyssalis_:0.3974136505,WP_061804750.1_SH3_domain-containing_protein__Bacillus_endophyticus_:0.5253195642)100:0.1255912722,WP_077214894.1_SH3_domain-containing_protein__Bacillus_dakarensis_:0.7648059240)100:0.1836795167)100:0.4143116402)99:0.1932033566)95:0.0538643869)91:0.1037725775,((((((((WP_003183353.1_MULTISPECIES__N-acetylmuramoyl-L-alanine_amidase__Bacillus_:0.0333647051,(WP_076793460.1_N-acetylmuramoyl-L-alanine_amidase__Bacillus_haynesii_:0.0193250180,WP_020452123.1_MULTISPECIES__N-acetylmuramoyl-L-alanine_amidase__Bacillus_:0.0783271524)100:0.0339594662)100:0.1870649445,(WP_006637483.1_MULTISPECIES__N-acetylmuramoyl-L-alanine_amidase__Bacillus_subtilis_group_:0.2005271661,WP_148957367.1_N-acetylmuramoyl-L-alanine_amidase__Bacillus_swezeyi_:0.2261554297)100:0.1095429065)100:0.2431973204,(WP_079996401.1_MULTISPECIES__N-acetylmuramoyl-L-alanine_amidase__Bacillus_:0.3451181306,WP_010789171.1_N-acetylmuramoyl-L-alanine_amidase__Bacillus_atrophaeus_:0.2757559304)100:0.4008059648)100:0.6051549928,((((((WP_034318555.1_MULTISPECIES__N-acetylmuramoyl-L-alanine_amidase__Bacillus_:0.0190754107,WP_039169820.1_N-acetylmuramoyl-L-alanine_amidase__Bacillus_altitudinis_:0.0100789495)100:0.0053229486,(WP_060698473.1_N-acetylmuramoyl-L-alanine_amidase__Bacillus_australimaris_:0.0097792344,(WP_058013545.1_N-acetylmuramoyl-L-alanine_amidase__Bacillus_pumilus_:0.0052736059,WP_024423639.1_MULTISPECIES__N-acetylmuramoyl-L-alanine_amidase__Bacillus_:0.0000026921)98:0.0061662150)98:0.0110053545)98:0.0119411650,WP_008357523.1_MULTISPECIES__N-acetylmuramoyl-L-alanine_amidase__Bacillus_:0.0196142976)100:0.3584869317,(WP_024423638.1_N-acetylmuramoyl-L-alanine_amidase__Bacillus_safensis_:0.1449005003,WP_138279066.1_N-acetylmuramoyl-L-alanine_amidase__Bacillus_altitudinis_:0.1132654069)100:0.3239190803)100:0.2226665312,WP_060964133.1_MULTISPECIES__N-acetylmuramoyl-L-alanine_amidase__Bacillus_:0.3675325212)99:0.0986137385,(WP_061527952.1_N-acetylmuramoyl-L-alanine_amidase__Bacillus_nakamurai_:0.2970473622,WP_148956778.1_N-acetylmuramoyl-L-alanine_amidase__Bacillus_swezeyi_:0.2263115446)100:0.0936144435)100:0.2701133407)100:0.2464345372,WP_064328239.1_N-acetylmuramoyl-L-alanine_amidase__Bacillus_oceanisediminis_:0.6556775515)100:0.3619814121,(WP_052144749.1_SH3_domain-containing_protein__Bacillus_okhensis_:0.4751698997,WP_079476680.1_N-acetylmuramoyl-L-alanine_amidase__Marinococcus_halophilus_:0.9967679939)100:0.5218965921)100:0.6478789770,WP_158639961.1_SH3_domain-containing_protein__Bacillus_nanhaiisediminis_:1.1805921819)99:0.1924737266,(WP_107586289.1_SH3_domain-containing_protein__Alkalicoccus_saliphilus_:0.8057415069,WP_147802777.1_SH3_domain-containing_protein__Alkalicoccus_halolimnae_:0.2719769781)100:0.6406707493)92:0.1635869978);

TIME STAMP
----------

Date and time: Thu Apr  7 04:47:58 2022
Total CPU time used: 1021959.899 seconds (283h:52m:39s)
Total wall-clock time used: 66952.37166 seconds (18h:35m:52s)
