# Supplementary material for: Evolution of longitudinal division in multicellular bacteria of the Neisseriaceae family
Source: Nat Commun. 2022 Aug 22;13:4853. doi: 10.1038/s41467-022-32260-w (PMC9395523; doi:10.1038/s41467-022-32260-w)
Supplement: Supplementary file 17 — Supplementary Data 6 [file 41467_2022_32260_MOESM17_ESM.zip › Supplementary Data 6/MraZ_75G.aln.splits.nex]

#nexus

BEGIN Taxa;
DIMENSIONS ntax=67;
TAXLABELS
[1] '29535_AP671_00691'
[2] '29537_AP862_00203'
[3] '463_00614'
[4] 'assem_Kking_01573'
[5] 'assem_Mcere_03314'
[6] 'assem_Nbene_00037'
[7] 'assem_Nblan_02803'
[8] 'assem_Npoly_00917'
[9] 'assem_Npotu_00327'
[10] 'assem_Nsp16475_02040'
[11] 'assem_Nuirg_01805'
[12] 'assem_NviriM101_02827'
[13] 'assem_NviriM226_00602'
[14] 'assem_Salvi_01507'
[15] 'Crenobacter_cavernae_00895'
[16] 'Crenobacter_intestini_01397'
[17] 'Crenobacter_luteus_00349'
[18] 'Crenobacter_sedimenti_00859'
[19] 'Eikenella_corrodens_00488'
[20] 'Eikenella_exigua_00287'
[21] 'Eikenella_halliae_00096'
[22] 'Eikenella_longinqua_00477'
[23] 'gonorrhoeae_clean_01614'
[24] 'Kingella_bonacorsii_01853'
[25] 'Kingella_denitrificans_00928'
[26] 'Kingella_negevensis_00737'
[27] 'Kingella_oralis_00476'
[28] 'Narctica_DSMZ103136_01965'
[29] 'Ndenitrificans_CCUG17229_01961'
[30] 'Ndenitrificans_DSMZ17675_02014'
[31] 'Ndumasiana_DSMZ104677_02309'
[32] 'Neisseria_animalis_00723'
[33] 'Neisseria_animaloris_01327'
[34] 'Neisseria_bacilliformis_00477'
[35] 'Neisseria_brasiliensis_00743'
[36] 'Neisseria_canis_00553'
[37] 'Neisseria_chenwenguii_01452'
[38] 'Neisseria_cinerea_01263'
[39] 'Neisseria_dentiae_02186'
[40] 'Neisseria_flavescens_01562'
[41] 'Neisseria_lactamica_01159'
[42] 'Neisseria_mucosa_02384'
[43] 'Neisseria_polysacchareae_00648'
[44] 'Neisseria_shayeganii_00273'
[45] 'Neisseria_sicca_01727'
[46] 'Neisseria_subflava2_01455'
[47] 'Neisseria_subflava_00077'
[48] 'Neisseria_wadsworthii_00717'
[49] 'Neisseria_weaveri_00970'
[50] 'Neisseria_zalophi_00137'
[51] 'Neisseria_zoodegmatis_00360'
[52] 'Nelongata_ATCC29315_00520'
[53] 'Niguanae_02472'
[54] 'Nlactamica_NS19_01712'
[55] 'Nmeningitidis_8013_00419'
[56] 'Nmucosa_heidelbergensis_02085'
[57] 'Nmusiculi_02408'
[58] 'Nsp_10022_02756'
[59] 'Nsp_DentCa1247_02575'
[60] 'Nsp_KEM232_01939'
[61] 'Nsp_oraltaxon014_01813'
[62] 'Nsp_ZJ785_00295'
[63] 'Sacetivorans_DSM19021_00389'
[64] 'Usuis_02338'
[65] 'Utestudinis_DSMZ26510_00283'
[66] 'Vitreoscilla_massiliensis_01981'
[67] 'Vstercoraria_DSM513_00097'
;
END; [Taxa]

BEGIN Splits;
DIMENSIONS ntax=67 nsplits=594;
FORMAT labels=no weights=yes confidences=no intervals=no;
MATRIX
	100	 2,
	100	 5,
	100	 42,
	100	 45,
	60	 42 45,
	97	 5 42 45,
	100	 10,
	98	 5 10 42 45,
	99	 2 5 10 42 45,
	100	 3,
	100	 6,
	100	 38,
	74	 6 38,
	100	 41,
	100	 54,
	100	 41 54,
	81	 6 38 41 54,
	100	 13,
	28	 6 13 38 41 54,
	100	 12,
	3	 6 12 13 38 41 54,
	100	 7,
	100	 55,
	66	 7 55,
	100	 23,
	3	 7 23 55,
	100	 11,
	100	 43,
	62	 11 43,
	4	 7 11 23 43 55,
	80	 6 7 11 12 13 23 38 41 43 54 55,
	100	 8,
	98	 6 7 8 11 12 13 23 38 41 43 54 55,
	99	 3 6 7 8 11 12 13 23 38 41 43 54 55,
	100	 4,
	100	 25,
	93	 4 25,
	100	 26,
	1	 4 25 26,
	100	 24,
	100	 27,
	100	 24 27,
	100	 4 24 25 26 27,
	100	 14,
	100	 63,
	100	 14 63,
	100	 15,
	100	 17,
	100	 15 17,
	100	 16,
	100	 18,
	99	 16 18,
	100	 15 16 17 18,
	100	 66,
	100	 67,
	100	 66 67,
	99	 15 16 17 18 66 67,
	99	 14 15 16 17 18 63 66 67,
	86	 4 14 15 16 17 18 24 25 26 27 63 66 67,
	100	 9,
	100	 34,
	100	 9 34,
	100	 52,
	2	 9 34 52,
	100	 60,
	100	 9 34 52 60,
	100	 19,
	100	 20,
	100	 21,
	32	 20 21,
	85	 19 20 21,
	100	 22,
	100	 19 20 21 22,
	100	 44,
	96	 19 20 21 22 44,
	90	 9 19 20 21 22 34 44 52 60,
	92	 4 9 14 15 16 17 18 19 20 21 22 24 25 26 27 34 44 52 60 63 66 67,
	100	 28,
	100	 36,
	100	 48,
	100	 36 48,
	76	 28 36 48,
	100	 39,
	100	 57,
	99	 39 57,
	36	 28 36 39 48 57,
	100	 64,
	100	 65,
	99	 64 65,
	83	 28 36 39 48 57 64 65,
	100	 31,
	100	 51,
	31	 31 51,
	100	 33,
	94	 31 33 51,
	100	 50,
	18	 31 33 50 51,
	100	 59,
	89	 31 33 50 51 59,
	82	 28 31 33 36 39 48 50 51 57 59 64 65,
	100	 49,
	10	 28 31 33 36 39 48 49 50 51 57 59 64 65,
	87	 1 2 3 5 6 7 8 10 11 12 13 23 29 30 32 35 37 38 40 41 42 43 45 46 47 53 54 55 56 58 61 62,
	100	 61,
	23	 1 2 3 5 6 7 8 10 11 12 13 23 29 30 32 35 37 38 40 41 42 43 45 46 47 53 54 55 56 58 62,
	100	 29,
	100	 62,
	79	 29 62,
	100	 56,
	100	 58,
	21	 56 58,
	6	 29 56 58 62,
	100	 35,
	79	 29 35 56 58 62,
	100	 53,
	100	 29 35 53 56 58 62,
	100	 40,
	100	 46,
	100	 47,
	62	 46 47,
	100	 40 46 47,
	17	 29 35 40 46 47 53 56 58 62,
	64	 1 2 3 5 6 7 8 10 11 12 13 23 30 32 37 38 41 42 43 45 54 55,
	16	 1 2 5 10 30 32 37 42 45,
	100	 30,
	100	 32,
	99	 30 32,
	100	 37,
	80	 30 32 37,
	95	 1 2 5 10 42 45,
	100	 1,
	4	 6 38 41 43 54,
	5	 6 23 38 41 43 54,
	23	 6 11 23 38 41 43 54,
	3	 6 8 11 23 38 41 43 54,
	4	 12 13,
	3	 6 8 11 12 13 23 38 41 43 54,
	7	 6 7 8 11 12 13 23 38 41 43 54,
	23	 40 46,
	10	 40 46 47 61,
	5	 3 6 7 8 11 12 13 23 38 40 41 43 46 47 54 55 61,
	99	 24 26 27,
	96	 9 34 60,
	5	 19 22,
	11	 19 21 22,
	17	 28 64 65,
	9	 28 39 57 64 65,
	55	 31 33,
	82	 31 33 51 59,
	8	 28 31 33 39 50 51 57 59 64 65,
	2	 4 9 14 15 16 17 18 19 20 21 22 24 25 26 27 28 31 33 34 39 44 50 51 52 57 59 60 63 64 65 66 67,
	49	 1 2 3 5 6 7 8 10 11 12 13 23 29 30 32 35 37 38 40 41 42 43 45 46 47 49 53 54 55 56 58 61 62,
	13	 29 35 62,
	7	 29 35 56 62,
	10	 1 2 3 5 6 7 8 10 11 12 13 23 30 32 37 38 40 41 42 43 45 46 47 54 55 61,
	12	 6 12 38 41 54,
	20	 11 23 43,
	7	 6 11 12 23 38 41 43 54,
	46	 7 13 55,
	41	 39 57 64 65,
	36	 35 58,
	4	 35 58 62,
	31	 29 35 58 62,
	12	 29 35 53 58 62,
	5	 29 35 37 53 56 58 62,
	11	 29 30 32 35 37 53 56 58 62,
	6	 1 2 3 5 6 7 8 10 11 12 13 23 38 40 41 42 43 45 46 47 54 55 61,
	17	 1 2 3 5 6 7 8 10 11 12 13 23 38 40 41 42 43 45 46 47 54 55,
	76	 1 2 3 5 6 7 8 10 11 12 13 23 38 41 42 43 45 54 55,
	25	 5 42,
	54	 19 21,
	2	 13 38,
	7	 6 13 38,
	0	 6 12 13 23 38 41 54,
	0	 7 11 43,
	3	 6 7 11 12 13 23 38 41 43 54,
	4	 29 56 62,
	52	 29 35 53 56 58 61 62,
	42	 29 35 40 46 47 53 56 58 61 62,
	0	 6 7 8 11 12 13 23 29 35 38 40 41 43 46 47 53 54 55 56 58 61 62,
	1	 1 2 3 5 10 30 32 37 42 45,
	1	 1 2 3 5 10 42 45,
	8	 7 11 13 23 43 55,
	49	 6 7 11 13 23 38 41 43 54 55,
	3	 8 12,
	30	 35 56 58,
	15	 40 47,
	7	 3 6 7 8 11 12 13 23 29 35 38 40 41 43 46 47 53 54 55 56 58 61 62,
	32	 4 9 14 15 16 17 18 19 20 21 22 24 25 26 27 34 44 49 52 60 63 66 67,
	8	 4 9 14 15 16 17 18 19 20 21 22 24 25 26 27 28 34 36 39 44 48 49 52 57 60 63 64 65 66 67,
	2	 1 2 3 5 6 7 8 10 11 12 13 23 29 35 38 40 41 42 43 45 46 47 53 54 55 56 58 61 62,
	14	 6 23 38 41 54,
	5	 6 11 23 38 41 54,
	11	 13 55,
	9	 19 20,
	4	 9 19 20 21 22 34 52 60,
	12	 9 14 15 16 17 18 19 20 21 22 34 44 52 60 63 66 67,
	11	 29 58 62,
	3	 1 3 6 7 8 11 12 13 23 38 41 43 54 55,
	10	 6 7 13 38 41 54 55,
	9	 6 7 11 13 38 41 43 54 55,
	1	 52 60,
	3	 4 24 25 26 27 49,
	0	 9 14 15 16 17 18 19 20 21 22 28 34 36 39 44 48 52 57 60 63 64 65 66 67,
	2	 1 2 3 5 6 7 8 10 11 12 13 23 29 30 32 35 37 38 41 42 43 45 53 54 55 56 58 61 62,
	8	 35 56,
	2	 35 56 62,
	3	 35 56 58 62,
	8	 7 13,
	5	 6 7 13 23 38 41 54 55,
	8	 7 13 23 55,
	4	 6 7 11 13 23 38 41 54 55,
	2	 3 6 7 8 11 12 13 23 29 35 38 40 41 43 46 47 53 54 55 56 58 62,
	4	 28 31 33 36 39 48 51 57 59 64 65,
	6	 6 7 11 12 13 38 41 43 54 55,
	1	 21 22,
	1	 20 21 22,
	0	 36 48 57,
	14	 36 39 48 57,
	14	 5 45,
	4	 6 12 23 38 41 54,
	5	 6 7 11 12 23 38 41 43 54 55,
	3	 4 9 14 15 16 17 18 24 25 26 27 34 52 60 63 66 67,
	13	 6 41 54,
	2	 29 35 37 53 56 58 61 62,
	11	 29 30 32 35 37 53 56 58 61 62,
	1	 3 41 54,
	1	 3 6 41 54,
	1	 3 6 38 41 54,
	1	 3 6 12 38 41 54,
	4	 7 11 13 55,
	4	 7 11 13 43 55,
	1	 3 6 7 11 12 13 38 41 43 54 55,
	1	 3 6 7 11 12 13 23 38 41 43 54 55,
	13	 33 51,
	0	 9 14 15 16 17 18 34 52 60 63 66 67,
	3	 28 36 48 64 65,
	2	 51 59,
	3	 3 6 7 8 11 12 13 23 38 40 41 43 46 47 54 55,
	11	 29 35 49 53 56 58 62,
	4	 29 35 40 46 47 49 53 56 58 61 62,
	0	 28 29 31 33 35 36 39 40 46 47 48 49 50 51 53 56 57 58 59 61 62 64 65,
	5	 4 9 14 15 16 17 18 19 20 21 22 24 25 26 27 28 34 36 39 44 48 52 57 60 63 64 65 66 67,
	13	 6 11 13 23 38 41 43 54,
	1	 33 59,
	3	 53 56,
	9	 35 53 56 58,
	4	 35 53 56 58 62,
	3	 6 11 38 41 43 54,
	6	 14 15 16 17 18 19 20 21 22 44 63 66 67,
	1	 4 14 15 16 17 18 19 20 21 22 24 25 26 27 44 63 66 67,
	6	 31 33 39 50 51 57 59 64 65,
	1	 4 14 15 16 17 18 19 20 21 22 24 25 26 27 31 33 39 44 50 51 57 59 63 64 65 66 67,
	1	 4 14 15 16 17 18 19 20 21 22 24 25 26 27 28 31 33 36 39 44 48 50 51 57 59 63 64 65 66 67,
	3	 35 53 56,
	10	 1 2 3 5 6 7 8 10 11 12 13 23 37 38 41 42 43 45 54 55,
	5	 7 12 13 55,
	4	 6 7 12 13 38 41 54 55,
	2	 29 30 32 35 40 46 47 53 56 58 61 62,
	3	 29 30 32 35 37 40 46 47 53 56 58 61 62,
	7	 6 13 23 38 41 54,
	4	 1 2 3 5 6 7 8 10 11 12 13 23 29 30 32 35 37 38 40 41 42 43 45 46 47 49 53 54 55 56 58 62,
	5	 29 35 40 46 47 49 53 56 58 62,
	6	 6 13,
	5	 6 7 8 11 13 23 38 41 43 54 55,
	8	 6 7 11 23 38 41 43 54 55,
	1	 4 9 14 15 16 17 18 24 25 26 27 28 31 33 34 36 39 48 50 51 52 57 59 60 63 64 65 66 67,
	1	 19 20 21 22 44 49,
	1	 53 56 58,
	4	 29 35 53 56 58,
	5	 38 41 54,
	3	 6 7 11 13 38 41 54 55,
	3	 58 62,
	1	 3 6 7 8 11 12 13 23 29 30 32 35 38 40 41 43 46 47 53 54 55 56 58 61 62,
	1	 3 6 7 8 11 12 13 23 29 30 32 35 37 38 40 41 43 46 47 53 54 55 56 58 61 62,
	6	 7 12,
	1	 7 11 12 23 43,
	1	 36 39 48 57 64 65,
	1	 31 33 36 39 48 50 51 57 59 64 65,
	4	 29 58,
	4	 23 43,
	0	 7 13 23 43 55,
	1	 6 7 13 23 38 41 43 54 55,
	1	 14 63 66 67,
	2	 4 14 15 16 17 18 24 25 26 27 28 31 33 36 39 48 50 51 57 59 63 64 65 66 67,
	1	 7 11 13 23 55,
	7	 4 24 26 27,
	0	 9 19 20 21 22 28 31 33 34 36 39 44 48 50 51 52 57 59 60 64 65,
	1	 1 2 3 6 7 8 11 12 13 23 38 41 43 54 55,
	0	 1 2 3 5 6 7 8 10 11 12 13 23 30 37 38 41 42 43 45 54 55,
	0	 1 2 3 6 7 8 10 11 12 13 23 38 41 42 43 45 54 55,
	0	 1 2 3 6 7 8 10 11 12 13 23 38 41 43 45 54 55,
	0	 1 2 3 6 7 8 10 11 12 13 23 38 41 43 54 55,
	9	 7 12 55,
	5	 7 11 12 43 55,
	3	 7 11 12 23 43 55,
	2	 6 11 13 23 38 41 54,
	6	 53 58,
	4	 35 53 58,
	0	 4 9 14 15 16 17 18 19 20 21 22 24 25 26 27 29 34 35 44 52 53 56 58 60 62 63 66 67,
	1	 12 38,
	2	 6 12 38,
	1	 29 35 58,
	0	 30 32 37 61,
	0	 28 36 39 48 57 65,
	1	 15 16 17,
	2	 13 41 54 55,
	2	 6 13 38 41 54 55,
	2	 6 13 23 38 41 54 55,
	2	 6 11 13 23 38 41 43 54 55,
	2	 6 11 12 13 23 38 41 43 54,
	2	 29 35 56 58,
	0	 13 41 54,
	0	 6 13 41 54,
	1	 8 11 43,
	1	 8 11 23 43,
	1	 6 8 11 13 23 38 41 43 54,
	1	 6 7 8 11 13 23 38 41 43 54,
	2	 20 22,
	2	 4 9 14 15 16 17 18 19 20 21 22 24 25 26 27 29 34 35 44 49 52 53 56 58 60 62 63 66 67,
	4	 1 2 3 5 6 7 8 10 11 12 13 23 30 32 37 38 40 41 42 43 45 46 47 54 55,
	1	 4 24 25 26 27 28 31 33 36 39 48 49 50 51 57 59 64 65,
	0	 9 15 16 17 18 19 20 21 22 34 44 52 60 66 67,
	1	 6 12 13 38,
	1	 7 11 55,
	3	 7 8 11 55,
	2	 7 8 11 43 55,
	3	 7 8 11 23 43 55,
	4	 6 7 8 11 12 13 23 38 43 55,
	0	 29 53 58,
	2	 29 53 58 62,
	1	 5 10,
	1	 6 7 55,
	1	 6 7 13 55,
	2	 6 7 12 13 55,
	1	 23 38 41 54,
	2	 11 23 38 41 43 54,
	2	 4 9 14 15 16 17 18 19 20 21 22 24 25 26 27 28 31 33 34 39 44 49 50 51 52 57 59 60 63 64 65 66 67,
	1	 1 2 3 5 6 7 8 10 11 12 13 23 29 30 32 35 37 38 41 42 43 45 53 54 55 56 58 62,
	9	 11 23,
	1	 12 23,
	1	 6 12 23 38,
	1	 6 11 12 23 38,
	2	 6 11 12 23 38 43,
	2	 6 7 11 12 13 23 38 43 55,
	1	 1 2 3 5 6 7 8 10 11 12 13 23 29 35 38 40 41 42 43 45 46 47 53 54 55 56 58 62,
	0	 28 65,
	2	 7 8 55,
	2	 7 8 11 12 23 43 55,
	2	 29 53 62,
	0	 6 7 13 38 55,
	0	 6 7 11 13 38 43 55,
	1	 6 7 11 13 23 38 43 55,
	1	 4 14 15 16 17 18 24 25 26 27 49 63 66 67,
	1	 6 13 23 38 41 43 54,
	1	 6 7 13 23 38 41 43 54,
	3	 6 7 11 13 23 38 41 43 54,
	1	 31 33 59,
	0	 1 2 3 5 6 7 8 10 11 12 13 23 30 31 32 33 37 38 41 42 43 45 50 51 54 55 59,
	1	 4 9 14 15 16 17 18 19 20 21 22 24 25 26 27 29 34 35 40 44 46 47 49 52 53 56 58 60 61 62 63 66 67,
	1	 1 2 5 10 37 42 45,
	2	 7 11 43 55,
	1	 31 59,
	0	 28 36 39 48 57 59 64 65,
	1	 2 5 42 45,
	0	 8 11,
	1	 7 8 11 23 55,
	0	 7 8 11 12 23 38 43 55,
	1	 1 2 3 5 6 7 8 10 11 12 13 23 37 38 40 41 42 43 45 46 47 54 55 61,
	1	 3 6 7 8 11 12 13 23 30 32 37 38 41 43 54 55,
	2	 28 36 39 48 50 57 64 65,
	1	 5 10 42,
	1	 6 11 13 38 41 54,
	0	 6 11 13 38 41 43 54,
	0	 6 11 12 13 38 41 43 54,
	2	 56 62,
	0	 9 19 20 21 22 28 31 33 34 36 39 44 48 49 50 51 52 57 59 60 64 65,
	0	 6 11 38 41 54,
	1	 4 9 14 15 16 17 18 19 20 21 22 24 25 26 27 31 33 34 44 50 51 52 59 60 63 66 67,
	0	 15 16 17 18 66,
	1	 4 9 24 25 26 27 34 52 60,
	0	 4 9 19 20 21 22 24 25 26 27 34 44 52 60,
	0	 6 8 12 23 38 41 43 54,
	0	 6 8 11 12 23 38 41 43 54,
	0	 6 13 38 41 43 54,
	1	 1 2 3 5 6 7 8 10 11 12 13 23 29 35 37 38 40 41 42 43 45 46 47 53 54 55 56 58 61 62,
	0	 4 9 14 15 16 17 18 19 20 21 22 24 25 26 27 34 44 52 60 63 64 65 66 67,
	1	 6 12 13,
	1	 31 33 50 51 59 64 65,
	0	 1 3 6 7 8 11 12 13 23 38 40 41 43 46 47 54 55 61,
	1	 31 33 36 39 48 51 57 59,
	2	 29 35,
	0	 28 39 57,
	0	 7 11 23 55,
	0	 8 12 13,
	0	 7 8 11 12 13 23 43 55,
	0	 6 7 8 11 12 13 23 43 55,
	1	 7 12 23 55,
	0	 28 31 33 36 48 50 51 59,
	0	 6 8 23 38 41 43 54,
	0	 7 12 13,
	1	 29 30 32 35 53 56 58 61 62,
	2	 4 9 14 15 16 17 18 19 20 21 22 24 25 26 27 28 34 36 39 44 48 49 50 52 57 60 63 64 65 66 67,
	0	 4 14 15 16 17 18 19 20 21 22 24 25 26 27 44 49 63 66 67,
	1	 6 7 13 38 41 54,
	1	 11 12,
	1	 12 55,
	0	 4 15 16 17 18 24 25 26 27,
	1	 1 5 10 42 45,
	0	 57 64 65,
	0	 6 7 8 11 23 38 41 43 54,
	0	 6 7 8 11 12 23 38 41 43 54,
	1	 6 7 8 11 12 23 38 41 43 54 55,
	0	 7 11 23 43,
	0	 4 9 14 15 16 17 18 19 20 21 22 24 25 26 27 28 31 33 34 36 39 44 48 50 51 52 57 60 63 64 65 66 67,
	0	 30 37,
	0	 30 32 37 40 46 47 61,
	1	 6 12,
	0	 6 7 12 13,
	0	 11 38 41 43 54,
	0	 35 53 58 62,
	0	 7 13 38 55,
	0	 7 11 13 38 43 55,
	0	 7 11 13 23 38 43 55,
	0	 2 5 10 30 32 37 42 45,
	2	 2 3 5 6 7 8 10 11 12 13 23 38 41 42 43 45 54 55,
	0	 1 2 5 6 7 8 10 11 12 13 23 38 41 42 43 45 54 55,
	0	 4 24 25 26 27 28 31 33 36 39 48 50 51 57 59 64 65,
	1	 6 7 12 13 38 41 43 54 55,
	2	 29 56 58,
	1	 6 7 8 11 23 38 41 43 54 55,
	0	 15 16 17 18 19 20 21 22 44 66 67,
	0	 14 15 16 17 18 36 48 63 66 67,
	0	 4 14 15 16 17 18 24 25 26 27 36 48 63 66 67,
	1	 29 35 49 53 56 58 61 62,
	1	 2 10,
	0	 4 9 14 15 16 17 18 19 20 21 22 24 25 26 27 28 34 36 44 48 49 52 60 63 66 67,
	1	 4 24 25 27,
	1	 28 31 33 36 39 48 50 51 57 64 65,
	0	 6 7 38 41 54,
	0	 6 7 11 38 41 43 54,
	1	 6 7 11 23 38 41 43 54,
	1	 6 7 13 38 41 43 54 55,
	1	 28 31 33 36 39 48 51 57 59,
	0	 23 41 54,
	1	 29 35 53 62,
	0	 6 7 23 38 41 43 54 55,
	0	 6 7 38 41 54 55,
	0	 6 7 12 13 23 38 41 43 54 55,
	1	 29 56,
	1	 35 62,
	0	 6 38 41,
	0	 4 14 15 16 17 18 24 25 26 27 28 36 39 48 57 63 64 65 66 67,
	0	 9 19 20 21 22 31 33 34 44 51 52 59 60,
	1	 4 9 14 15 16 17 18 19 20 21 22 24 25 26 27 28 31 33 34 36 39 44 48 51 52 57 59 60 63 64 65 66 67,
	0	 14 15 16 17 18 63,
	1	 33 51 59,
	0	 4 9 14 15 16 17 18 19 20 21 22 24 25 26 27 31 33 34 39 44 49 50 51 52 57 59 60 63 64 65 66 67,
	0	 4 9 14 15 16 17 18 19 20 21 22 24 25 26 27 29 34 35 40 44 46 47 52 53 56 58 60 61 62 63 66 67,
	1	 10 45,
	1	 6 7 11 12 23 38 43 55,
	0	 3 6 7 8 11 12 13 23 38 43 55,
	1	 7 11 12 13 23 43 55,
	0	 39 57 64,
	0	 4 9 14 15 16 17 18 19 20 21 22 24 25 26 27 28 34 36 39 44 48 50 52 57 60 63 64 65 66 67,
	0	 32 37,
	0	 3 6 12 38 41 43 54,
	0	 1 2,
	0	 6 8 38 41 54,
	0	 6 8 11 38 41 43 54,
	0	 6 11 12 38 41 43 54,
	0	 4 14 15 16 17 18 24 25 26 27 31 33 39 50 51 57 59 63 64 65 66 67,
	0	 12 38 41 54,
	0	 31 50 51,
	0	 6 7 38 41 43 54 55,
	0	 6 7 11 38 41 43 54 55,
	1	 7 11 12 55,
	0	 7 11 12 13 43 55,
	0	 28 39 64 65,
	1	 49 59,
	1	 10 42 45,
	1	 9 14 15 16 17 18 19 20 21 22 28 31 33 34 36 39 44 48 50 51 52 57 59 60 63 64 65 66 67,
	0	 31 33 50,
	0	 50 51,
	0	 6 38 43,
	0	 6 11 38 43,
	0	 6 11 23 38 43,
	0	 1 2 3 5 6 7 8 10 11 12 13 23 30 32 38 41 42 43 45 54 55,
	0	 13 23,
	0	 11 13 23 43,
	0	 31 33 49 50 51 59,
	0	 28 31 33 36 39 48 50 51 57 59,
	0	 33 50,
	0	 33 50 51,
	1	 31 51 59,
	0	 6 11 12 23 38 41 54,
	0	 28 36 39 48 49 57 64 65,
	0	 13 38 41 54,
	0	 4 14 24 25 26 27 63,
	0	 56 58 62,
	0	 29 35 49 53 58 62,
	0	 4 9 14 15 16 17 18 19 20 21 22 24 25 26 27 34 36 44 48 52 60 63 66 67,
	0	 9 14 19 20 21 22 34 44 52 60 63,
	0	 7 8 11 13 23 43 55,
	0	 29 35 56,
	0	 11 12 23,
	0	 28 31 33 50 51 59 64 65,
	0	 11 12 13 23 43,
	0	 19 20 22,
	0	 36 48 61,
	0	 7 12 13 43 55,
	0	 1 2 5 10 30 32 42 45,
	0	 9 19 20 21 22 28 29 31 33 34 35 36 39 40 44 46 47 48 49 50 51 52 53 56 57 58 59 60 61 62 64 65,
	0	 36 39 48,
	0	 6 7 11 23 38 43 55,
	0	 4 14 15 16 17 18 24 25 26 27 28 31 33 36 39 48 49 50 51 57 59 63 64 65 66 67,
	0	 8 43,
	0	 6 7 11 13 38 41 43 54,
	0	 4 9 14 15 16 17 18 19 20 21 22 24 25 26 27 31 33 34 39 44 50 51 52 57 59 60 63 64 65 66 67,
	0	 1 2 3 6 7 8 10 11 12 13 23 38 41 42 43 54 55,
	0	 1 3 6 7 8 10 11 12 13 23 38 41 43 54 55,
	0	 34 60,
	0	 40 46 47 49,
	0	 1 2 5 10 40 42 45 46 47,
	0	 7 11 13 23 43,
	0	 28 64,
	0	 6 11 12 13 38 41 54,
	0	 6 7 11 12 13 38 41 54 55,
	0	 28 36 48 57,
	0	 29 35 53 56 62,
	0	 50 59,
	0	 3 7 55,
	0	 3 7 13 55,
	0	 3 7 11 13 55,
	0	 3 6 7 11 13 23 38 41 43 54 55,
	0	 4 9 14 15 16 17 18 19 20 21 22 24 25 26 27 28 34 36 44 48 52 60 63 66 67,
	0	 8 11 23 38 41 43 54,
	0	 2 3 5 6 7 8 10 11 12 13 23 38 40 41 42 43 45 46 47 54 55 61,
	0	 6 7 8 11 13 23 38 43 55,
	0	 11 12 13,
	0	 4 15 16 17 18 24 25 26 27 66 67,
	0	 1 2 3 5 6 7 8 10 11 12 13 23 30 32 38 40 41 42 43 45 46 47 54 55,
	0	 1 2 3 5 6 7 8 10 11 12 13 23 29 30 32 35 36 37 38 40 41 42 43 45 46 47 48 53 54 55 56 58 62,
	0	 1 2 5 10 29 35 40 42 45 46 47 53 56 58 61 62,
	0	 50 64 65,
	0	 3 55,
	0	 3 7 12 55,
	0	 3 6 7 11 12 23 38 41 43 54 55,
	0	 31 33 39 50 51 57 59,
	0	 4 9 14 15 16 17 18 19 20 21 22 24 25 26 27 34 44 52 60 61 63 66 67,
	0	 29 35 49 56 58 62,
	0	 3 6 7 12 13 38 41 54 55,
	0	 3 6 7 11 12 13 38 41 54 55,
	0	 6 11 13 23 38 43,
	0	 24 25 26 27,
	0	 1 2 3 5 6 7 8 10 11 12 13 23 38 41 43 45 54 55,
	0	 4 14 15 16 17 18 24 25 26 27 28 31 33 39 50 51 57 59 63 64 65 66 67,
	0	 7 23 43 55,
	0	 29 53,
	0	 5 10 45,
	0	 2 3 5 6 7 8 10 11 12 13 23 29 35 38 40 41 42 43 45 46 47 53 54 55 56 58 61 62,
	0	 9 34 44 52 60,
	0	 9 19 34 52 60,
	0	 9 19 21 34 52 60,
	0	 9 19 20 21 34 52 60,
	0	 8 23,
	0	 8 11 23,
	0	 6 8 11 23 38 41 54,
	0	 12 13 55,
	0	 11 12 43,
	0	 7 11 23 41 43 54 55,
	0	 11 12 23 38,
	0	 6 7 8 11 12 13 23 38 40 41 43 46 47 54 55,
	0	 9 19 20 21 22 34 44 49 52 60,
	0	 28 39 50 57 64 65,
	0	 7 13 43 55,
	0	 6 12 13 23 38 41 43 54,
	0	 7 23,
	0	 29 40 46 47,
	0	 3 6 7 8 11 13 23 38 41 43 54 55,
	0	 28 29 31 33 35 36 39 40 46 47 48 50 51 53 56 57 58 59 61 62 64 65,
	0	 4 24 25 26 27 31 33 49 50 51 59,
	0	 7 12 43 55,
	0	 4 9 14 15 16 17 18 24 25 26 27 28 34 36 39 48 52 57 60 63 64 65 66 67,
	0	 10 42,
	0	 2 3 6 7 8 11 12 13 23 38 41 43 54 55,
	0	 28 36 39 48,
	0	 6 7 8 12 13 23 38 41 43 54,
	0	 4 9 14 15 16 17 18 19 20 21 22 24 25 26 27 29 34 35 44 52 53 56 58 60 61 62 63 66 67,
	0	 25 26,
	0	 7 12 13 23 55,
	0	 6 7 11 12 23 38 41 43 54,
	0	 6 7 12 55,
	0	 35 53,
;
END; [Splits]
