# Supplementary material for: Evolution of longitudinal division in multicellular bacteria of the Neisseriaceae family
Source: Nat Commun. 2022 Aug 22;13:4853. doi: 10.1038/s41467-022-32260-w (PMC9395523; doi:10.1038/s41467-022-32260-w)
Supplement: Supplementary file 17 — Supplementary Data 6 [file 41467_2022_32260_MOESM17_ESM.zip › Supplementary Data 6/RapZ_75G.aln.log]

IQ-TREE multicore version 2.0.3 for Linux 64-bit built Dec 20 2020
Developed by Bui Quang Minh, Nguyen Lam Tung, Olga Chernomor,
Heiko Schmidt, Dominik Schrempf, Michael Woodhams.

Host:    pc-56282-Ubuntu (AVX512, FMA3, 78 GB RAM)
Command: iqtree -s RapZ_75G.aln -B 1000 -T 12
Seed:    655924 (Using SPRNG - Scalable Parallel Random Number Generator)
Time:    Sun Apr 10 12:14:23 2022
Kernel:  AVX+FMA - 12 threads (16 CPU cores detected)

Reading alignment file RapZ_75G.aln ... Fasta format detected
Alignment most likely contains protein sequences
Alignment has 65 sequences with 306 columns, 274 distinct patterns
225 parsimony-informative, 20 singleton sites, 61 constant sites
                                 Gap/Ambiguity  Composition  p-value
   1  29535_AP671_00559                  7.19%    passed     99.80%
   2  29537_AP862_01184                  7.19%    passed     99.79%
   3  463_01522                          7.19%    passed     99.80%
   4  assem_Kking_01755                  4.90%    passed     45.00%
   5  assem_Mcere_01729                  7.19%    passed    100.00%
   6  assem_Npotu_00819                  8.17%    passed     90.07%
   7  assem_Nsp16475_01039               7.19%    passed    100.00%
   8  assem_Nuirg_00602                  7.19%    passed     98.66%
   9  assem_NviriM226_00152              3.92%    passed     97.73%
  10  assem_Salvi_02026                  6.54%    passed     60.23%
  11  Crenobacter_cavernae_00322         8.50%    passed     25.43%
  12  Crenobacter_intestini_02254        7.52%    failed      0.94%
  13  Crenobacter_luteus_00102           8.50%    failed      3.33%
  14  Crenobacter_sedimenti_01792        7.52%    failed      3.36%
  15  Eikenella_corrodens_01949          6.86%    passed     12.84%
  16  Eikenella_exigua_00891             6.86%    passed     36.14%
  17  Eikenella_halliae_02383            6.86%    passed     23.21%
  18  Eikenella_longinqua_01600          7.19%    passed     25.61%
  19  gonorrhoeae_clean_00312            7.19%    passed     99.58%
  20  Kingella_bonacorsii_00382          8.50%    failed      0.80%
  21  Kingella_denitrificans_00489       8.17%    passed     87.90%
  22  Kingella_negevensis_00527          8.17%    passed     98.79%
  23  Kingella_oralis_01066              8.17%    failed      2.31%
  24  Narctica_DSMZ103136_00542          7.19%    passed     99.14%
  25  Ndenitrificans_CCUG17229_00875     7.19%    passed     99.96%
  26  Ndenitrificans_DSMZ17675_00690     7.19%    passed     99.41%
  27  Ndumasiana_DSMZ104677_00450        7.19%    passed     95.97%
  28  Neisseria_animalis_01580           7.19%    passed     98.84%
  29  Neisseria_animaloris_00871         7.19%    passed     99.90%
  30  Neisseria_bacilliformis_01691      6.54%    passed     48.80%
  31  Neisseria_brasiliensis_00006       7.19%    passed     99.80%
  32  Neisseria_canis_01356              5.88%    passed     96.53%
  33  Neisseria_chenwenguii_02159        7.19%    passed     99.99%
  34  Neisseria_cinerea_00366            7.19%    passed     99.83%
  35  Neisseria_dentiae_01539            7.19%    passed     99.97%
  36  Neisseria_flavescens_01133         7.19%    passed     99.97%
  37  Neisseria_lactamica_00159          7.19%    passed     99.43%
  38  Neisseria_mucosa_01376             7.19%    passed    100.00%
  39  Neisseria_polysacchareae_01643     7.19%    passed     99.82%
  40  Neisseria_shayeganii_00624         7.84%    passed     60.50%
  41  Neisseria_sicca_01417              7.19%    passed    100.00%
  42  Neisseria_subflava2_01154          7.19%    passed     99.94%
  43  Neisseria_subflava_01221           7.19%    passed    100.00%
  44  Neisseria_wadsworthii_01588        5.88%    passed     93.81%
  45  Neisseria_weaveri_01582            7.19%    passed     99.72%
  46  Neisseria_zalophi_01182            8.17%    passed     88.23%
  47  Neisseria_zoodegmatis_02077        7.19%    passed     98.58%
  48  Nelongata_ATCC29315_01362          7.84%    passed     93.96%
  49  Niguanae_01934                     7.19%    passed     96.59%
  50  Nlactamica_NS19_00785              7.19%    passed     99.98%
  51  Nmacacae_DSMZ19175_01973           7.19%    passed    100.00%
  52  Nmeningitidis_8013_01526           7.19%    passed     99.90%
  53  Nmucosa_heidelbergensis_01375      7.19%    passed     99.99%
  54  Nmusiculi_00983                    7.19%    passed     99.86%
  55  Nsp_10022_01803                    7.19%    passed     99.89%
  56  Nsp_83E034_02299                   5.88%    passed     93.99%
  57  Nsp_DentCa1247_00663               7.19%    passed     99.66%
  58  Nsp_KEM232_01523                   8.17%    passed     91.36%
  59  Nsp_oraltaxon014_00100             7.19%    passed     95.54%
  60  Nsp_ZJ785_00750                    7.19%    passed     99.82%
  61  Sacetivorans_DSM19021_01685        7.84%    passed     88.98%
  62  Usuis_00813                        7.19%    passed     99.48%
  63  Utestudinis_DSMZ26510_02060        7.19%    passed     99.99%
  64  Vitreoscilla_massiliensis_02520    9.48%    passed     78.02%
  65  Vstercoraria_DSM513_00865          8.50%    passed     48.54%
****  TOTAL                              7.25%  5 sequences failed composition chi2 test (p-value<5%; df=19)
NOTE: Neisseria_sicca_01417 is identical to assem_Mcere_01729 but kept for subsequent analysis
NOTE: 1 identical sequences (see below) will be ignored for subsequent analysis
NOTE: Nmacacae_DSMZ19175_01973 (identical to assem_Mcere_01729) is ignored but added at the end
Alignment was printed to RapZ_75G.aln.uniqueseq.phy

For your convenience alignment with unique sequences printed to RapZ_75G.aln.uniqueseq.phy


Create initial parsimony tree by phylogenetic likelihood library (PLL)... 0.011 seconds
Perform fast likelihood tree search using LG+I+G model...
Estimate model parameters (epsilon = 5.000)
Perform nearest neighbor interchange...
Estimate model parameters (epsilon = 1.000)
1. Initial log-likelihood: -11026.415
Optimal log-likelihood: -11026.305
Proportion of invariable sites: 0.100
Gamma shape alpha: 0.827
Parameters optimization took 1 rounds (0.034 sec)
Time for fast ML tree search: 0.356 seconds

NOTE: ModelFinder requires 30 MB RAM!
ModelFinder will test up to 546 protein models (sample size: 306) ...
 No. Model         -LnL         df  AIC          AICc         BIC
  1  LG            11819.468    125 23888.937    24063.937    24354.385
  2  LG+I          11555.354    126 23362.707    23541.500    23831.879
  3  LG+G4         11034.209    126 22320.418    22499.211    22789.590
  4  LG+I+G4       11026.272    127 22306.544    22489.196    22779.440
  5  LG+R2         11132.815    127 22519.631    22702.282    22992.526
  6  LG+R3         11058.000    129 22374.000    22564.568    22854.343
  7  LG+R4         11014.777    131 22291.555    22490.314    22779.345
  8  LG+R5         11014.693    133 22295.387    22502.619    22790.624
 17  LG+F+I+G4     11014.433    146 22320.865    22590.828    22864.509
 20  LG+F+R4       11003.489    150 22306.979    22599.237    22865.517
 30  WAG+I+G4      11061.751    127 22377.502    22560.154    22850.398
 33  WAG+R4        11053.114    131 22368.228    22566.987    22856.018
 43  WAG+F+I+G4    11059.764    146 22411.528    22681.491    22955.172
 46  WAG+F+R4      11048.879    150 22397.758    22690.017    22956.296
 56  JTT+I+G4      11034.454    127 22322.907    22505.559    22795.802
 59  JTT+R4        11028.003    131 22318.006    22516.764    22805.795
 69  JTT+F+I+G4    11029.219    146 22350.437    22620.399    22894.080
 72  JTT+F+R4      11021.294    150 22342.588    22634.846    22901.125
 82  JTTDCMut+I+G4 11033.960    127 22321.920    22504.572    22794.815
 85  JTTDCMut+R4   11027.602    131 22317.204    22515.962    22804.993
 95  JTTDCMut+F+I+G4 11028.154    146 22348.308    22618.271    22891.952
 98  JTTDCMut+F+R4 11020.201    150 22340.402    22632.660    22898.940
108  DCMut+I+G4    11170.922    127 22595.843    22778.495    23068.739
111  DCMut+R4      11169.118    131 22600.235    22798.994    23088.025
121  DCMut+F+I+G4  11136.905    146 22565.809    22835.771    23109.452
124  DCMut+F+R4    11132.908    150 22565.816    22858.074    23124.354
134  VT+I+G4       11108.182    127 22470.363    22653.015    22943.258
137  VT+R4         11100.107    131 22462.213    22660.972    22950.003
147  VT+F+I+G4     11105.824    146 22503.649    22773.611    23047.292
150  VT+F+R4       11096.491    150 22492.983    22785.241    23051.520
160  PMB+I+G4      11241.720    127 22737.440    22920.092    23210.336
163  PMB+R4        11232.482    131 22726.964    22925.722    23214.754
173  PMB+F+I+G4    11252.319    146 22796.638    23066.601    23340.282
176  PMB+F+R4      11242.457    150 22784.913    23077.171    23343.451
186  Blosum62+I+G4 11233.009    127 22720.019    22902.670    23192.914
189  Blosum62+R4   11225.078    131 22712.156    22910.915    23199.946
199  Blosum62+F+I+G4 11234.617    146 22761.234    23031.197    23304.878
202  Blosum62+F+R4 11226.685    150 22753.371    23045.629    23311.908
212  Dayhoff+I+G4  11169.916    127 22593.833    22776.484    23066.728
215  Dayhoff+R4    11168.103    131 22598.207    22796.965    23085.996
225  Dayhoff+F+I+G4 11136.125    146 22564.250    22834.212    23107.893
228  Dayhoff+F+R4  11132.105    150 22564.210    22856.468    23122.748
238  mtREV+I+G4    11546.732    127 23347.463    23530.115    23820.359
241  mtREV+R4      11538.895    131 23339.790    23538.549    23827.580
251  mtREV+F+I+G4  11142.559    146 22577.118    22847.080    23120.762
254  mtREV+F+R4    11136.032    150 22572.064    22864.322    23130.602
264  mtART+I+G4    11837.934    127 23929.868    24112.519    24402.763
267  mtART+R4      11833.647    131 23929.294    24128.053    24417.084
277  mtART+F+I+G4  11391.202    146 23074.403    23344.365    23618.047
280  mtART+F+R4    11388.981    150 23077.963    23370.221    23636.501
290  mtZOA+I+G4    11475.305    127 23204.610    23387.262    23677.506
293  mtZOA+R4      11465.839    131 23193.678    23392.436    23681.468
303  mtZOA+F+I+G4  11187.517    146 22667.035    22936.997    23210.678
306  mtZOA+F+R4    11183.882    150 22667.765    22960.023    23226.302
316  mtMet+I+G4    11630.266    127 23514.531    23697.183    23987.426
319  mtMet+R4      11617.928    131 23497.856    23696.615    23985.646
329  mtMet+F+I+G4  11151.189    146 22594.378    22864.340    23138.021
332  mtMet+F+R4    11145.187    150 22590.373    22882.632    23148.911
342  mtVer+I+G4    11549.326    127 23352.651    23535.303    23825.547
345  mtVer+R4      11538.993    131 23339.986    23538.745    23827.776
355  mtVer+F+I+G4  11216.049    146 22724.098    22994.060    23267.741
358  mtVer+F+R4    11209.443    150 22718.885    23011.144    23277.423
368  mtInv+I+G4    11786.991    127 23827.982    24010.634    24300.878
371  mtInv+R4      11778.318    131 23818.635    24017.394    24306.425
381  mtInv+F+I+G4  11147.861    146 22587.722    22857.685    23131.366
384  mtInv+F+R4    11143.632    150 22587.264    22879.522    23145.802
394  mtMAM+I+G4    11677.659    127 23609.318    23791.970    24082.213
397  mtMAM+R4      11669.675    131 23601.350    23800.109    24089.140
407  mtMAM+F+I+G4  11320.223    146 22932.445    23202.408    23476.089
410  mtMAM+F+R4    11313.233    150 22926.466    23218.724    23485.004
420  HIVb+I+G4     11238.164    127 22730.328    22912.980    23203.224
423  HIVb+R4       11232.484    131 22726.967    22925.726    23214.757
433  HIVb+F+I+G4   11192.605    146 22677.210    22947.173    23220.854
436  HIVb+F+R4     11186.976    150 22673.951    22966.209    23232.489
446  HIVw+I+G4     11676.854    127 23607.709    23790.360    24080.604
449  HIVw+R4       11670.471    131 23602.942    23801.701    24090.732
459  HIVw+F+I+G4   11433.716    146 23159.432    23429.394    23703.075
462  HIVw+F+R4     11426.062    150 23152.123    23444.382    23710.661
472  FLU+I+G4      11250.808    127 22755.615    22938.267    23228.510
475  FLU+R4        11242.993    131 22747.986    22946.744    23235.775
485  FLU+F+I+G4    11132.402    146 22556.803    22826.766    23100.447
488  FLU+F+R4      11124.690    150 22549.380    22841.638    23107.918
498  rtREV+I+G4    11199.631    127 22653.263    22835.915    23126.158
501  rtREV+R4      11190.194    131 22642.387    22841.146    23130.177
511  rtREV+F+I+G4  11134.793    146 22561.586    22831.549    23105.230
514  rtREV+F+R4    11125.985    150 22551.970    22844.228    23110.508
524  cpREV+I+G4    11122.829    127 22499.658    22682.310    22972.554
527  cpREV+R4      11119.488    131 22500.977    22699.735    22988.766
537  cpREV+F+I+G4  11111.961    146 22515.922    22785.885    23059.566
540  cpREV+F+R4    11109.207    150 22518.413    22810.672    23076.951
Akaike Information Criterion:           LG+R4
Corrected Akaike Information Criterion: LG+I+G4
Bayesian Information Criterion:         LG+R4
Best-fit model: LG+R4 chosen according to BIC

All model information printed to RapZ_75G.aln.model.gz
CPU time for ModelFinder: 442.423 seconds (0h:7m:22s)
Wall-clock time for ModelFinder: 36.952 seconds (0h:0m:36s)
Generating 1000 samples for ultrafast bootstrap (seed: 655924)...

NOTE: 12 MB RAM (0 GB) is required!
Estimate model parameters (epsilon = 0.100)
1. Initial log-likelihood: -11014.777
Optimal log-likelihood: -11014.660
Site proportion and rates:  (0.301,0.086) (0.353,0.477) (0.248,1.663) (0.099,3.987)
Parameters optimization took 1 rounds (0.093 sec)
Computing ML distances based on estimated model parameters... 0.652 sec
Computing BIONJ tree...
0.002 seconds
Log-likelihood of BIONJ tree: -11023.428
--------------------------------------------------------------------
|             INITIALIZING CANDIDATE TREE SET                      |
--------------------------------------------------------------------
Generating 98 parsimony trees... 0.834 second
Computing log-likelihood of 98 initial trees ... 1.211 seconds
Current best score: -11014.660

Do NNI search on 20 best initial trees
Estimate model parameters (epsilon = 0.100)
BETTER TREE FOUND at iteration 1: -11013.278
Iteration 10 / LogL: -11014.179 / Time: 0h:0m:3s
Iteration 20 / LogL: -11029.045 / Time: 0h:0m:5s
Finish initializing candidate tree set (7)
Current best tree score: -11013.278 / CPU time: 5.354
Number of iterations: 20
--------------------------------------------------------------------
|               OPTIMIZING CANDIDATE TREE SET                      |
--------------------------------------------------------------------
UPDATE BEST LOG-LIKELIHOOD: -11013.272
Iteration 30 / LogL: -11013.704 / Time: 0h:0m:8s (0h:0m:19s left)
Iteration 40 / LogL: -11013.355 / Time: 0h:0m:10s (0h:0m:17s left)
Iteration 50 / LogL: -11015.177 / Time: 0h:0m:13s (0h:0m:14s left)
Log-likelihood cutoff on original alignment: -11069.673
Iteration 60 / LogL: -11023.583 / Time: 0h:0m:16s (0h:0m:11s left)
Iteration 70 / LogL: -11014.292 / Time: 0h:0m:18s (0h:0m:8s left)
Iteration 80 / LogL: -11013.965 / Time: 0h:0m:21s (0h:0m:5s left)
UPDATE BEST LOG-LIKELIHOOD: -11013.269
Iteration 90 / LogL: -11013.298 / Time: 0h:0m:24s (0h:0m:3s left)
Iteration 100 / LogL: -11013.527 / Time: 0h:0m:27s (0h:0m:0s left)
Log-likelihood cutoff on original alignment: -11069.673
NOTE: Bootstrap correlation coefficient of split occurrence frequencies: 0.999
TREE SEARCH COMPLETED AFTER 102 ITERATIONS / Time: 0h:0m:27s

--------------------------------------------------------------------
|                    FINALIZING TREE SEARCH                        |
--------------------------------------------------------------------
Performs final model parameters optimization
Estimate model parameters (epsilon = 0.010)
1. Initial log-likelihood: -11013.269
2. Current log-likelihood: -11013.199
3. Current log-likelihood: -11013.109
4. Current log-likelihood: -11013.023
5. Current log-likelihood: -11012.943
6. Current log-likelihood: -11012.869
7. Current log-likelihood: -11012.800
8. Current log-likelihood: -11012.734
9. Current log-likelihood: -11012.674
10. Current log-likelihood: -11012.618
11. Current log-likelihood: -11012.565
12. Current log-likelihood: -11012.516
13. Current log-likelihood: -11012.470
14. Current log-likelihood: -11012.426
15. Current log-likelihood: -11012.385
16. Current log-likelihood: -11012.346
17. Current log-likelihood: -11012.309
18. Current log-likelihood: -11012.274
19. Current log-likelihood: -11012.242
20. Current log-likelihood: -11012.212
21. Current log-likelihood: -11012.184
22. Current log-likelihood: -11012.157
23. Current log-likelihood: -11012.132
24. Current log-likelihood: -11012.116
25. Current log-likelihood: -11012.091
26. Current log-likelihood: -11012.077
27. Current log-likelihood: -11012.061
28. Current log-likelihood: -11012.046
29. Current log-likelihood: -11012.032
30. Current log-likelihood: -11012.018
31. Current log-likelihood: -11012.005
32. Current log-likelihood: -11011.993
33. Current log-likelihood: -11011.980
34. Current log-likelihood: -11011.969
35. Current log-likelihood: -11011.958
36. Current log-likelihood: -11011.947
37. Current log-likelihood: -11011.936
38. Current log-likelihood: -11011.926
Optimal log-likelihood: -11011.910
Site proportion and rates:  (0.273,0.066) (0.379,0.455) (0.252,1.674) (0.096,4.044)
Parameters optimization took 38 rounds (3.365 sec)
BEST SCORE FOUND : -11011.910
Creating bootstrap support values...
Split supports printed to NEXUS file RapZ_75G.aln.splits.nex
Total tree length: 11.815

Total number of iterations: 102
CPU time used for tree search: 319.841 sec (0h:5m:19s)
Wall-clock time used for tree search: 27.710 sec (0h:0m:27s)
Total CPU time used: 363.237 sec (0h:6m:3s)
Total wall-clock time used: 31.418 sec (0h:0m:31s)

Computing bootstrap consensus tree...
Reading input file RapZ_75G.aln.splits.nex...
64 taxa and 267 splits.
Consensus tree written to RapZ_75G.aln.contree
Reading input trees file RapZ_75G.aln.contree
Log-likelihood of consensus tree: -11012.924

Analysis results written to: 
  IQ-TREE report:                RapZ_75G.aln.iqtree
  Maximum-likelihood tree:       RapZ_75G.aln.treefile
  Likelihood distances:          RapZ_75G.aln.mldist

Ultrafast bootstrap approximation results written to:
  Split support values:          RapZ_75G.aln.splits.nex
  Consensus tree:                RapZ_75G.aln.contree
  Screen log file:               RapZ_75G.aln.log

Date and Time: Sun Apr 10 12:15:32 2022
