# Supplementary material for: Evolution of longitudinal division in multicellular bacteria of the Neisseriaceae family
Source: Nat Commun. 2022 Aug 22;13:4853. doi: 10.1038/s41467-022-32260-w (PMC9395523; doi:10.1038/s41467-022-32260-w)
Supplement: Supplementary file 17 — Supplementary Data 6 [file 41467_2022_32260_MOESM17_ESM.zip › Supplementary Data 6/FtsA_75G.aln.treefile]

(29535_AP671_00891:0.0036566412,((29537_AP862_01035:0.0000026972,(((((assem_Mcere_02618:0.0108733426,assem_Nsp16475_01670:0.0103185743)33:0.0000026106,Neisseria_mucosa_01963:0.0000022370)33:0.0000021285,((Neisseria_flavescens_01546:0.0000010501,Neisseria_subflava_00100:0.0000010501)100:0.0935697528,Neisseria_subflava2_01433:0.0000028241)100:0.0757270456)32:0.0034170424,Nmacacae_DSMZ19175_00415:0.0000027944)53:0.0070637533,Neisseria_sicca_02426:0.0032574242)89:0.0143808775)89:0.0188312339,((((((((((((Alysiella_filiformis_01437:0.0394770171,(assem_Acras_02954:0.0324715821,Smuelleri_ATCC29453_00231:0.0549567982)100:0.0844556910)80:0.0282761822,(assem_Ckhun_01104:0.0615259272,Conchiformibius_steedae_01863:0.0000022162)100:0.0917276094)100:0.1821465287,((assem_Kking_00740:0.0506257686,Kingella_denitrificans_01501:0.2385197980)100:0.1571339897,((Kingella_bonacorsii_00451:0.0049047094,Kingella_oralis_01189:0.0000021490)100:0.0990403462,Kingella_negevensis_01350:0.0893749700)86:0.0345762336)100:0.2248554377)99:0.1391406591,((((Eikenella_corrodens_00468:0.0034772809,Eikenella_halliae_00115:0.0104884748)100:0.0041979779,Eikenella_exigua_00305:0.0131225400)96:0.0437263342,Eikenella_longinqua_00494:0.0196941743)100:0.1098559478,Neisseria_shayeganii_02020:0.0893217935)100:0.1524529787)57:0.0664438181,((assem_Salvi_01520:0.1084972583,Sacetivorans_DSM19021_00529:0.4261506229)97:0.0762310924,(((Crenobacter_cavernae_00882:0.0718464305,Crenobacter_luteus_00362:0.0293587148)97:0.0724521052,(Crenobacter_intestini_01410:0.0000010501,Crenobacter_sedimenti_00872:0.0000010501)100:0.0924464799)100:1.2654280770,(Vitreoscilla_massiliensis_01968:0.0351679344,Vstercoraria_DSM513_00110:0.0466232045)98:0.0923620536)70:0.1172465432)54:0.0234787968)94:0.0570285729,((Neisseria_canis_00395:0.0146370685,Nsp_83E034_01233:0.0035186084)53:0.0000029799,Neisseria_wadsworthii_01024:0.0000021122)100:0.2053773295)65:0.0363377460,(((Narctica_DSMZ103136_01950:0.0220620990,Utestudinis_DSMZ26510_00299:0.0175227858)20:0.0001206198,Usuis_02324:0.0153801986)38:0.0184429662,(((Ndumasiana_DSMZ104677_02287:0.0000010501,Neisseria_zoodegmatis_00381:0.0000010501)98:0.0076349619,Nsp_DentCa1247_02551:0.0108801898)92:0.0146406600,((Neisseria_animaloris_01306:0.0105432092,Neisseria_zalophi_00119:0.0114227252)58:0.0039595099,(Neisseria_dentiae_02167:0.0000023768,Nmusiculi_02391:0.0108483665)100:0.0539946722)25:0.0131254433)60:0.0135975736)38:0.0130109392)59:0.0218575616,((((assem_Npotu_00355:0.3654894851,Neisseria_bacilliformis_00498:0.0000021557)100:0.1082592550,Nsp_KEM232_01922:0.0738992496)100:0.0590105840,Nelongata_ATCC29315_00537:0.0939869019)100:0.1858019258,Neisseria_weaveri_00952:0.1000288842)67:0.0419892474)100:0.0938818858,Nsp_oraltaxon014_01829:0.0219011081)95:0.0172487870,Neisseria_chenwenguii_01472:0.0228616649)80:0.0003022083,(Ndenitrificans_DSMZ17675_01974:0.1094985652,Neisseria_animalis_00683:0.0919288374)100:0.0721425935)88:0.0120819830,(((((Ndenitrificans_CCUG17229_01945:0.0069756141,Neisseria_brasiliensis_00727:0.0000024603)100:0.0034782613,Nsp_ZJ785_00309:0.0000023611)99:0.0033168515,Nmucosa_heidelbergensis_02069:0.0432783956)76:0.0036801059,Nsp_10022_02734:0.0070510023)73:0.0006975197,Niguanae_02456:0.0211255541)99:0.0327404835)89:0.0294194543)81:0.0090892912,(463_00590:0.1045197044,(((assem_Nuirg_01787:0.0000029258,((gonorrhoeae_clean_01598:0.0070897778,Neisseria_polysacchareae_00632:0.0092565351)98:0.0056702826,Nmeningitidis_8013_00435:0.0148796284)98:0.0037265302)100:0.1593691207,(Neisseria_lactamica_01143:0.0108318620,Nlactamica_NS19_01728:0.0000024037)100:0.2089377891)100:0.1087876289,Neisseria_cinerea_01248:0.0861833953)100:0.3310328017)89:0.0299494170);
