# Supplementary material for: Evolution of longitudinal division in multicellular bacteria of the Neisseriaceae family
Source: Nat Commun. 2022 Aug 22;13:4853. doi: 10.1038/s41467-022-32260-w (PMC9395523; doi:10.1038/s41467-022-32260-w)
Supplement: Supplementary file 17 — Supplementary Data 6 [file 41467_2022_32260_MOESM17_ESM.zip › Supplementary Data 6/AmiC2_alignment.faa]

>WP_012960556.1_SH3_domain-containing_protein_[Bacillus_pseudofirmus]
--------------------------------------------------------MRKL
TL-----------------------------MLL--------------------------
----------------------------IFSM-----------IASSF------------
-------------------VLDTR-V-AEA------------------------------
------------------------------------------------------------
------------------------------------------------------------
------------------------------------------------------------
--------------S-APFSDMPNTG-----------------HATIE------------
RLVKDG-I------L------------------------------VGNPDG---------
TL-RPH--------------QEVTRAE---------------------------------
------------------AV-------TMIGRALKLNG---------------------T
QRA-T---------------------------------------------------KFSD
V------------------------------------------PANHYA-SGYIA-----
------------------TG-----------TERELISGTS-ATT---------------
------------------------------FSP---------------------------
---------------------------SNT---------VT----------------RAQ
MAV---------------------------------------------------------
------------------------------------------------------------
------------------------------------------------------------
------------------------------------------------------------
-----------------------------------------------FLQRA--------
-----F----NLS-------------------------------ETRT-------DVIY-
-----------RD--------------------------------------VNQSTFG--
--------ASSIN------------------------------AITTAR-----------
------ISAGY------------------------------------PDGSFKP------
NSGTTRLEY---------------IL----------------------FLGR--------
--------------AL----------------YDDMKLAEYKP-----------------
-----------------------------------NS-----------------DVLDQF
ATKAVVY----------------------N------------------------------
------------------------------------------------------------
------------------------------------------------------------
------------------------------------------------------------
---------------------------------------------AP-SG---LNVRSGP
G---------------------------T-------------------------------
-------------------------EHPSIGRIAN----------G--------------
------------------------TEVNYY------------------------------
------------------------------------------------------------
NVIG-NW-----------------------------------------------------
------------------------------------------------------------
---------------------------------AAF-T-YNGD-IA-YVS----------
------------------------------------------------------------
----L-SY----------------------------------------------------
---------------------------------------------------LRT------
-----P------------------------------------------------------
--------------------------------------ST--------------------
------------------------------------------------------------
------------------------------------------------------------
------------------------------------------------------------
---------------------------------------------------------GGS
G-SL--------------------------------------------------------
-----------------------AGKT---------------------------------
-----------------------------------------------------------I
V---------------------------------------VDAGHGG------HDPGAVA
S----SN-G------L---REKDFNLAVA---LKLQRRLEA-A--GA-RVIMTR-T-TD-
V------FL-----------------TLTE---RANIANRNSA-DAFISIHANA------
--G---PS-S-A-NGSETFW-------------------N-RN-----------------
---------------HASAD-----------------------------------SKR--
------------------------LA---------------ENIQSEM---------IAK
-LN-----T-----R---N-------------------------R-G-VKE-G-------
---N-FTVIQTS--R--MA---SVLVEVGFLSNAE-EA-RKLASNSF-------------
------------------------------------------------------------
------------------------------------------------------------
------------------------------------------------------------
-------------QEDA----------------AEAI---FQGTV---------------
---------K-----------------------------YFR------------------
------------------------------------------------------------
------------------------------------------------------------
------------------------------------------------------------
------------------------------------------------------------
------------------------------------------------------------
------------------------------------------------------------
------------------------------------------------------------
------------------------------------------------------------
------------------------------------------------------------
------------------------------------------------------------
------------------------------------------------------------
-------------------------------------
>WP_010230781.1_N-acetylmuramoyl-L-alanine_amidase_[Chlamydia_muridarum]
------MRYIRS---------------------------------------SNIRRLSLM
IERLCV------------------------------------------------------
---------KLWP-----------RFINSKFL-----------FLLLA------------
--L-------------GVGPDKCF-SDAVN------------------------------
------------------------------------------------------------
------------------------------------------------------------
------------------------------------------------------------
------------------------------------------------------------
------------------------------------------------------------
------------------------------------------------------------
------------------------------------------------------------
------------------------------------------------------------
------------------------------------------------------------
------------------------------------------------------------
------------------------------------------------------------
------------------------------------------------------------
------------------------------------------------------------
------------------------------------------------------------
------------------------------------------------------------
------------------------------------------------------------
------------------------------------------------------------
------------------------------------------------------------
------------------------------------------------------------
------------------------------------------------------------
------------------------------------------------------------
------------------------------------------------------------
------------------------------------------------------------
------------------------------------------------------------
------------------------------------------------------------
------------------------------------------------------------
------------------------------------------------------------
------------------------------------------------------------
------------------------------------------------------------
------------------------------------------------------------
------------------------------------------------------------
------------------------------------------------------------
------------------------------------------------------------
------------------------------------------------------------
------------------------------------------------------------
---------------------------------TPV------------------------
------------------------------------------------------------
----V-------------------------------------------------------
------------------------------------------------------------
------------------------------------------------------------
------------------------------------------------------------
------------------------------------------------------------
------------------------------------------------------------
------------------------------------------------------------
------------------------------------------------------------
--P--------------------KVSR---------------------------------
------------------------------------------------------------
--------------------------------------------------------NELI
V---------------------------------------IDPGHGG------KDEGTAD
K-----E------LRY---KEKSLALSIA---LSVQGYLRR-M--GY-KTIMTR-S-TD-
V------YV-----------------DLNK---RAAIANQNKA-DVFVSIHCNY------
----SSNT-S-A-LGTEVYF-------------------Y-NDKN---------------
----VL----------RTKK-----------------------------------SEN--
------------------------LG---------------KSILAFM---------QKN
-GA-----L-----R---E-------------------------R-K-VKE-G-------
---N-FAVIRET--S--MP---AVLVETGFLSNPK-ER-AALLDSRY-------------
------------------------------------------------------------
------------------------------------------------------------
------------------------------------------------------------
-------------RSHL----------------AKGI---SEGIH---------------
---------A-----------------------------FILN-----------------
------------------------------------------------------------
------------------------------------------------------------
-------RQIKKT----T------------------------------------------
------------------------------------------------------------
------------------------------------------------------------
-----------------------------------------------------AGNSGVK
KVYK--------------------------------------------------------
------------------------------------------------------------
------------------------------------------------------------
------------------------------------------------------------
------------------------------------------------------------
-------------------------------------
>WP_041462205.1_N-acetylmuramoyl-L-alanine_amidase_[Chlamydia_caviae]
------------------------------------------------------------
------------------------------------------------------------
-------------------------MSNRYIL-----------LTLCI------------
--F--------------GMALGGV-AAE--------------------------------
------------------------------------------------------------
------------------------------------------------------------
------------------------------------------------------------
------------------------------------------------------------
------------------------------------------------------------
------------------------------------------------------------
------------------------------------------------------------
------------------------------------------------------------
------------------------------------------------------------
------------------------------------------------------------
------------------------------------------------------------
------------------------------------------------------------
------------------------------------------------------------
------------------------------------------------------------
------------------------------------------------------------
------------------------------------------------------------
------------------------------------------------------------
------------------------------------------------------------
------------------------------------------------------------
------------------------------------------------------------
------------------------------------------------------------
------------------------------------------------------------
------------------------------------------------------------
------------------------------------------------------------
------------------------------------------------------------
------------------------------------------------------------
------------------------------------------------------------
------------------------------------------------------------
------------------------------------------------------------
------------------------------------------------------------
------------------------------------------------------------
------------------------------------------------------------
------------------------------------------------------------
------------------------------------------------------------
------------------------------------------------------------
----------------------------------SA------------------------
------------------------------------------------------------
----P-------------------------------------------------------
------------------------------------------------------------
------------------------------------------------------------
------------------------------------------------------------
------------------------------------------------------------
------------------------------------------------------------
------------------------------------------------------------
------------------------------------------------------------
--P-------------------QRVRR---------------------------------
------------------------------------------------------------
--------------------------------------------------------NEVI
F---------------------------------------IDPGHGG------KDQGTAS
K-----E------FHY---EEKSLTLSLA---FSVQSYLKR-M--GY-KPVLTR-T-SD-
V------YV-----------------DLGK---RAALANQNKA-DIFVSIHCNY------
----SSNA-S-A-FGTEVYF-------------------Y-NGKNN--------------
---VAS----------RSRA-----------------------------------SEA--
------------------------LA---------------KEVLNTM---------QKN
-GA-----L-----K---N-------------------------R-G-VKN-G-------
---N-FAVIRET--T--MP---AILIETGFLSNPR-ER-AALLDARY-------------
------------------------------------------------------------
------------------------------------------------------------
------------------------------------------------------------
-------------RMHI----------------AKGI---AEGIH---------------
---------T-----------------------------FLTG-----------------
------------------------------------------------------------
------------------------------------------------------------
-------PNFQKT----N------------------------------------------
------------------------------------------------------------
------------------------------------------------------------
-----------------------------------------------------LVNVKAR
KLSAKAS-----------------------------------------------------
------------------------------------------------------------
------------------------------------------------------------
------------------------------------------------------------
------------------------------------------------------------
-------------------------------------
>WP_011125196.1_MULTISPECIES:_N-acetylmuramoyl-L-alanine_amidase_[Prochlorococcus]
--------------------------------------------------------MEL-
---------------------------KKARSLI--------------------------
----------------------------GLLV-LSSF-------ISLF------------
------------------NVFPSN-AASVLAA----------------------------
------------------------------------------------------------
------------------------------------------------------------
--------------------------WLI------T------------------------
------------------------------------------SDGVLK------------
LRTASK-A------KL-----------------------------EAYF----------Q
RGQGNTG----------------DRIW--------------------------IDFP---
------------------GE-------LI------K--------PR-------------K
LKG------------NG---------------------------------------PIDE
IR------------------------------------------------LGKPF-----
------------------KG-----------NTRLVIEF-N-KSVS--------------
------------------------------LNPYKL------------------------
-----------------------KLVGTSE----------NLW-----------------
------------------------------------------------------------
------------------------------------------------------------
------------------------------------------------------------
------------------------------------------------------------
------------------------------------------------------------
-------------------------------------------------------KL---
------------------------------------------------------------
------------------------------------------------------------
----------------------------------------------D-FVGLN-------
KVGIKSIGE--------------GSLSR--------------------------------
----------SSKNS---------------------------------------------
------------------------------------------------------------
------------------------------------------------------------
------------------------------------------------------------
------------------------------------------------------------
------------------------------------------------------------
------------------------------------------------------------
------------------------------------------------------------
------------------------------------------------------------
------------------------YISNVRSKT---------------------------
--L-SNK-----------------------------------------------------
------------------------------------------------------------
------------------------------------------------------------
------------------------------------------------------------
------------------------------------------------------------
------------------------------------------------------------
---------------------------------------------------LN-------
------------------------------------------------------------
--------------------------------------SENLPN----------------
-----------------------------------------------------IPN----
------------------------------------------------------------
------------------------------------------------------------
------------------------------------------------------------
------------------------------------------------------------
------------------------GKY-K-------------------------------
-----------------------------------------------------------I
I---------------------------------------VDPGHGG------PDPGAKG
L-----N-G------L---IETDIVLEIS---RQVSRLLRE-K--GI-NVKLTR-Y-RD-
I------DV-----------------DLQQ---RVSIANRSNA-DAFISIHANA------
--S-RGNRRD-I-SGIETFF-------------------Y-RG-----------------
------------------YK-----------------------------------GRT--
------------------------LA---------------SNIQKQL---------LMI
-SE----GS-----P---N-------------------------R-G-VRQ-S-------
---N-FFVIRHT--N--MP---AALVEVGFITGRL-DA-RLLSQTSY-------------
------------------------------------------------------------
------------------------------------------------------------
------------------------------------------------------------
-------------RKKI----------------AFAI---SKGII---------------
---------N-----------------------------YLRQ-----------------
------------------------------------------------------------
------------------------------------------------------------
--------VY--------------------------------------------------
------------------------------------------------------------
------------------------------------------------------------
------------------------------------------------------------
------------------------------------------------------------
------------------------------------------------------------
------------------------------------------------------------
------------------------------------------------------------
------------------------------------------------------------
-------------------------------------
>WP_010942466.1_N-acetylmuramoyl-L-alanine_amidase_[Geobacter_sulfurreducens]
--------------------------------------------------------MMRS
TL----------------------------AYGF--------------------------
----------------------------FLVL-M--------SLSLLF------------
------------------------------------------------------------
------------------------------------------------------------
------------------------------------------------------------
------------------------------------------------------------
-------------AAEI--HAKEEKTS---------------KKGTVT------------
------------------------------------------------------------
--------------------KEAARK----------------------------------
----------------KTST-------TKAAETKKA------------------------
------------------------------------------------------------
---------------------------------------------GADSRT------A--
-----------------GTT-----------TAAE-SAGAT-TGE---------------
-------------------ARAQVTEIRYWSNPD--------------------------
---------------------------------------------------------YTR
VAI---------------------------------------------------------
------------------------------------------------------------
------------------------------------------------------------
------------------------------------------------------------
-----------------------------------------------TLDRE--------
-----V------------------------------------------------------
------------------------------------------------------------
-------------------------------------------RFESNQ-----------
------IKQHV------------------------------------------S------
DANPSRIYI---------------DL----------------------NASRLGP-----
--------------GV-----------------KDLSIGD--------------------
------------------------------------------------------------
------------------------------------------------------------
------------------------------------------------------------
---------------------------------------------------------GLL
K-----------------------------------------------------------
------------------------------------------------------TARVGQ
Y---R-----------------------A------------------------------D
-------------------------VVRVVLDVEN----------V--------------
------------------------KDYKVF------------------------------
------------------------------------------------------------
PLSD-PF-----------------------------------------------------
------------------------------------------------------------
---------------------------------RIIID-VKGV-----------------
------------------------------------------------------------
------------------------------------------------------------
-------RP-------------------------------------LEISRLTE------
-----QI-----------------------------------------------------
--------------------------------------QP-APA----------------
------------------------------------------------------------
------------------------------------------------------------
------------------------------------------------------------
-----------------------------------------------VAAEPKKIEPRDE
K---------------------PRVGA---------------------------------
--------------------RFKPGK----------------------------------
--------------------------------------------------------IRRI
V---------------------------------------VDPGHGG------HDPGAVG
A-----H-G------T---QEKNVVLAIG---LKLAEKLRD-E-LGI-DVVMTR-S-TD-
V------FI-----------------PLEE---RTAIANKVNA-DLFVSIHANA------
--S--LNR-G-A-SGIETYY-------------------LNLAKT---------------
---------------EKAAQLAARENGTSLEK-VSLLQAILFDLMANYKLND---SAH--
------------------------LA---------------EEVQKAL---------YRK
-LHGQYPST-----R---N-------------------------L-G-VKQ-G-------
---P-FYVLVGA--T--MP---SILVETAFISNEA-EE-ERLKDSSY-------------
------------------------------------------------------------
------------------------------------------------------------
------------------------------------------------------------
-------------QEQA----------------AEGI---LEGVK---------------
---------G-----------------------------YISS-----------------
------------------------------------------------------------
------------------------------------------------------------
--------LK--------------------------------------------------
------------------------------------------------------------
------------------------------------------------------------
------------------------------------------------------------
------------------------------------------------------------
------------------------------------------------------------
------------------------------------------------------------
------------------------------------------------------------
------------------------------------------------------------
-------------------------------------
>WP_011248134.1_N-acetylmuramoyl-L-alanine_amidase_[Bacillus_clausii]
--------------------------------------------------------MKCN
QMT---------------------------------------------------------
----------------------------LCLF-----------FFIVF------------
------------------------------------------------------------
------------------------------------------------------------
------------------------------------------------------------
------------------------------------------------------------
------------------------------------------------------------
------------------------------------------------------------
------------------------------------------------------------
------------------------------------------------------------
--------------------------------------------------------ALSS
V-----------------------------------------------------------
------------------------------------------------------------
------------------------------------------------------------
------------------------------------------------------------
------------------------------------------------------------
------------------------------------------------------------
------------------------------------------------------------
------------------------------------------------------------
-----------------------------------------------VISED--------
-----V------------------------------------------------------
------------------------------------------------------------
------------------------------------------------------------
------------------------------------------------------------
------------------------HA----------------------IAAK--------
------------------------------------------------------------
------------------------------------------------------------
------------------------------------------------------------
------------------------------------------------------------
------------------------------------------------------------
------------------------------------------------------------
----------------T-----------GE-------------VDTQ-TS---LNVRSGP
S---------------------------T-------------------------------
-------------------------SHEVVGSLTP----------G--------------
------------------------EQVAYT------------------------------
------------------------------------------------------------
DNGD-GW-----------------------------------------------------
------------------------------------------------------------
---------------------------------GEL-V---DG-SG-YIS----------
------------------------------------------------------------
----L-HY----------------------------------------------------
---------------------------------------------------IT-------
------------------------------------------------------------
------------------------------------------------------------
------------------------------------------------------------
------------------------------------------------------------
------------------------------------------------------------
----------------------------------------------------NHDGEPVD
R-SS------------------AKHDS---------------------------------
---------------------VPLNN----------------------------------
---------------------------------------------------------ERI
V---------------------------------------LDPGHGG------KDSGAVA
------N-G------L---MEKEIVLDIG---KRTRDILEN-A--GF-AVLMTR-D-ED-
V------FV-----------------SLEE---RTAMANAWGA-DQFISIHANG------
--F--SNP-A-A-NGVETYY-------------------F--------------------
---------------PGSAA-----------------------------------GKH--
------------------------MA---------------ANVQNQL---------VEH
-TD-----R-----T---D-------------------------R-G-IFE-E-------
---S-FYVISHT--T--MP---AILVETGFVSNAD-DA-SQLADANY-------------
------------------------------------------------------------
------------------------------------------------------------
------------------------------------------------------------
-------------RQTV----------------AEAI---ANSVI---------------
---------D-----------------------------D--------------------
------------------------------------------------------------
------------------------------------------------------------
------------------------------------------------------------
------------------------------------------------------------
------------------------------------------------------------
------------------------------------------------------------
------------------------------------------------------------
------------------------------------------------------------
------------------------------------------------------------
------------------------------------------------------------
------------------------------------------------------------
-------------------------------------
>WP_011458182.1_N-acetylmuramoyl-L-alanine_amidase_[Chlamydia_felis]
------------------------------------------------------------
------------------------------------------------------------
-------------------------MSSLYTL-----------LTLCV------------
--F--------------GTVIGGI-AAE--------------------------------
------------------------------------------------------------
------------------------------------------------------------
------------------------------------------------------------
------------------------------------------------------------
------------------------------------------------------------
------------------------------------------------------------
------------------------------------------------------------
------------------------------------------------------------
------------------------------------------------------------
------------------------------------------------------------
------------------------------------------------------------
------------------------------------------------------------
------------------------------------------------------------
------------------------------------------------------------
------------------------------------------------------------
------------------------------------------------------------
------------------------------------------------------------
------------------------------------------------------------
------------------------------------------------------------
------------------------------------------------------------
------------------------------------------------------------
------------------------------------------------------------
------------------------------------------------------------
------------------------------------------------------------
------------------------------------------------------------
------------------------------------------------------------
------------------------------------------------------------
------------------------------------------------------------
------------------------------------------------------------
------------------------------------------------------------
------------------------------------------------------------
------------------------------------------------------------
------------------------------------------------------------
------------------------------------------------------------
------------------------------------------------------------
----------------------------------SA------------------------
------------------------------------------------------------
----P-------------------------------------------------------
------------------------------------------------------------
------------------------------------------------------------
------------------------------------------------------------
------------------------------------------------------------
------------------------------------------------------------
------------------------------------------------------------
------------------------------------------------------------
--P-------------------QRVRR---------------------------------
------------------------------------------------------------
--------------------------------------------------------SEVI
F---------------------------------------IDPGHGG------KDQGTAS
K-----E------FHY---EEKSLTLSLA---FSVQSYLKR-M--GY-KPVLTR-T-SD-
V------FV-----------------DLGK---RAALANQNKA-DIFVSIHCNY------
----SSNS-S-A-FGTEVYF-------------------Y-NGKNN--------------
---VVS----------RSQA-----------------------------------SEA--
------------------------LA---------------KDILNAM---------QKN
-GA-----L-----K---N-------------------------R-G-VKN-G-------
---N-FAVIRET--T--MP---AVLIETGFLSNPR-ER-AALLDARY-------------
------------------------------------------------------------
------------------------------------------------------------
------------------------------------------------------------
-------------RMHT----------------AKGI---AEGIH---------------
---------T-----------------------------FLTG-----------------
------------------------------------------------------------
------------------------------------------------------------
-------PNFQKT----S------------------------------------------
------------------------------------------------------------
------------------------------------------------------------
-----------------------------------------------------LANIKAK
KLSAKAS-----------------------------------------------------
------------------------------------------------------------
------------------------------------------------------------
------------------------------------------------------------
------------------------------------------------------------
-------------------------------------
>WP_011244053.1_N-acetylmuramoyl-L-alanine_amidase_[Synechococcus_elongatus]
--------------------------------------------------------MRS-
---------------------RTWAI----------------------------------
------------------------------GL-GS-L---LL--TTVL------------
------------------A-LPAR-A-NQLLF----------------------------
------------------------------------------------------------
------------------------------------------------------------
--------------------------WRL-----DA------------------------
------------------------------------------SQNRLE------------
FKTQGA-I------AP-----------------------------QA------------Q
LIFNPQ------------------RIV--------------------------IDLP---
------------------GA-------TL---------------PA-----------N-R
SPI-QG---------GA---------------------------------------GIRE
IR------------------------------------------------VGQPE-----
------------------AG-----------ITRLVIEI-A-PGYT--------------
------------------------------VDPSQL------------------------
-----------------------RVEGPDA----------TTW--------------QIR
L-----------------------------------------------------------
-----------------------------------------------QPALR--------
------------------------------------------------------------
------------------------------------------------------------
----------------------------------------------FAG-----------
------------------------------------------------------------
------------------------------------------------------------
------------------------------------------------------------
------------------------------------------------------------
------------------------------------------------------------
------------------------------------------------------------
------------------------------------------------------------
------------------------------------------------------------
------------------------------------------------------------
------------------------------------------------------------
------------------------------------------------------------
----------------------------------------------G-------------
------------------------------------------------------------
------------------------------------------------------------
------------------------------------------------------------
------G-----------------------------------------------------
-IVPPR--------------SPV-------------------------------------
-----------------------------------------T------------------
------------------------------------------------------------
------------------------------------------------------------
------------------------------------------------------------
------------------------------------------------------------
------------------------------------------------------------
------------------------------------------P-----------------
------------------------------------------------------P-----
------------------------------------------------------------
------------------------------------------------------------
---------------------------------------------------------PSR
Q-PQ-LP-----------------P-----------------------------PRSPQV
------------------------GRQ-I-------------------------------
-----------------------------------------------------------V
V---------------------------------------IDPGHGG------PDPGAIG
I-----N-G------L---QEAELVLDIS---QQVAAILRN-S--GL-DVRMTR-T-AD-
I------DL-----------------DLEP---RVQIAEQARA-DIFVSIHANA------
--L-SLDRPE-V-NGLETYYYA-----------------S-Q------------------
-------------------A-----------------------------------GER--
------------------------LA---------------RTIHQSI---------LSS
-V-----SI-----R---D-------------------------R-G-VRQ-A-------
---R-FYVIRRT--T--MP---AVLVETGFVTGSE-DS-RNLANPNH-------------
------------------------------------------------------------
------------------------------------------------------------
------------------------------------------------------------
-------------RRKM----------------AEAI---ARGIL---------------
---------Q-----------------------------YVRQ-----------------
------------------------------------------------------------
------------------------------------------------------------
--------N---------------------------------------------------
------------------------------------------------------------
------------------------------------------------------------
------------------------------------------------------------
------------------------------------------------------------
------------------------------------------------------------
------------------------------------------------------------
------------------------------------------------------------
------------------------------------------------------------
-------------------------------------
>WP_011244268.1_MULTISPECIES:_N-acetylmuramoyl-L-alanine_amidase_[Synechococcus]
------------------------------------------------------------
------------------------------------------------------------
------------------------------------------------------------
------------------------------------------------------------
------------------------------------------------------------
------------------------------------------------------------
------------------------------------------------------------
------------------------------------------------------------
------------------------------------------------------------
------------------------------------------------------------
------------------------------------------------------------
------------------------------------------------------------
------------------------------------------------------------
------------------------------------------------------------
------------------------------------------------------------
------------------------------------------------------------
------------------------------------------------------------
------------------------------------------------------------
------------------------------------------------------------
------------------------------------------------------------
------------------------------------------------------------
--------------------------------------------------------MS--
--------------------------------------------------KRW-------
------------------------------------------------------------
------LARS--------------------------------------------------
-------------------------A-A----------------------VAIACL----
---------------------------------------P--------------------
-----------------------------------------------------------A
LISLEA------------------------------------------------------
----------------------------------IS------------------------
------------------------------------------------------------
-------------------------------------------------------TQPAI
AQAAVN------NLRSI-----------D--------------ADAE-GQ---LIFRTDA
P---------------------------P-------------------------------
-------------------------RFEWTPDL---------------------------
--GGN-------------------YQLTLFDTQ---------------------------
--L-PLNF---------------------------------------------------R
TLPPPL---------------SL-------------------------------------
-----------------------------------------AR----------------F
EI-NRQ---------GNN---------IVI--RLRT-RP------G-SRL----------
------------------------------------------------------------
----E----P--------------------------------------------------
------PVM-------------------------------------TAAG-LLG------
-----LM-------------------------------------LP--------------
--------------------KASLPA-LTTAP------PRLTPL----------------
-----------------------------------------------------VPN----
------------------------------------------------------------
------------------------------------------------------------
------------------------------------------------------------
----------------------LNP-------------------------------IPQP
SVVG---------------LPPLTRPA-V-------------------------------
-----------------------------------------------------------I
V---------------------------------------IDPGHGG------RDPGAIG
I-----G-G------I---RETDIVLDIS---TQVTRLLQA-Q--GA-QVVMTR-Q-DD-
R------EV-----------------DLAP---RVAIAQRARA-TVFVSIHANA------
--L-SMSRPD-V-NGIETYF-------------------F-S------------------
------------------AA-----------------------------------SRP--
------------------------LA---------------QAIQDRM---------MQF
-FP----DM-----R---N-------------------------R-G-VKQ-A-------
---R-FYVIRQT--T--MP---SSLVEVGFVTGAE-DA-PRLADPTF-------------
------------------------------------------------------------
------------------------------------------------------------
------------------------------------------------------------
-------------RAQM----------------SQAI---AAGIL---------------
---------D-----------------------------FLNR-----------------
------------------------------------------------------------
------------------------------------------------------------
------------------------------------------------------------
------------------------------------------------------------
------------------------------------------------------------
------------------------------------------------------------
------------------------------------------------------------
------------------------------------------------------------
------------------------------------------------------------
------------------------------------------------------------
------------------------------------------------------------
-------------------------------------
>WP_012267849.1_MULTISPECIES:_N-acetylmuramoyl-L-alanine_amidase_[Microcystis]
--------------------------------------------------------MRF-
------------------------------------------------------------
----------HW------------------LF-LSAL------TWLLV------------
------------------A-APAW-A-GKLVF----------------------------
------------------------------------------------------------
------------------------------------------------------------
--------------------------WRF-----DT------------------------
------------------------------------------NENRLV------------
FTTDNR-V------QP-----------------------------RA------------Q
MITNPT------------------RIV--------------------------IDLP---
------------------GI-------KL-GQ------------P--------------N
INR-PI---------GN---------------------------------------IVRS
VR------------------------------------------------IGQFD-----
------------------AE-----------TTRLVIEL-A-PGYT--------------
------------------------------FDPQQV------------------------
-----------------------KIRGISP----------TQW--------------TVE
LP--------------EPQ---------PI------------------------------
-------------RE--ETQ------------------PPVT----PDPTPPPD------
----------RGSTRPTPPPP---------------------------------------
--V------------------------------------------SQTDNNDD-------
---------------------------------------------FQVTRNG--------
-----LF--VRLEQN---------------------------GDER---------SI---
------------RS------------------------------------QRSRDGKK--
---------IE-------------------------------FELPGAT-----------
------LPSSLTG---------------------------------Q-TIPVN-------
RYGVGDIQF--------------SQT-----------------ANQR---AKISLSV---
-----------NKDS------------------PDWQALY------SR------------
---------------------------FG----------------------------GLV
LLP-RG------------------------------------------------------
-----------------------------------GLGSVDNI-----------------
SSPPPTS-----------------------------------------------------
-------------ATNPNPRPNNPPPK-------------------------TANNPPSS
NRLAT--------ISSI-----------DL-------------AGNN-DR---LLIRADL
P-----------------------------------------------------------
-----------------------------LKA-NG----------I------------VN
-RDGV-------------------YELRIENAK---------------------------
--L-AES-----------------------------------------------------
-FRGPRF----------GRYSPI-------------------------------------
-----------------------------------------YQ----------------L
RV-RQE---------SAN---------KVL---ILV-QTAVGFQLG-QLT----------
------------------------------------------------------------
----Q---SD--------------------------------------------------
------SQT-------------------------------------LALE-L--------
-----LS----------------SRNSSPLSQ----------VPDS----------TTIP
---------------------VPLPP-NTG------------QF----------------
-----------------------------------------------------NPP----
------------------------------------------------------------
------------------------------------------------------------
-----------------------------------------------------------P
R-PS-------------------NP----------------------------TPNPPQQ
R----------------------NSRF-L-------------------------------
-----------------------------------------------------------V
V---------------------------------------IDPGHGG------KDPGAIG
I-----G-G------L---QEKNVILPIS---LEVTRILQQ-Q--GI-DVRLTR-D-SD-
F------FV-----------------TLQG---RTDLANRIDA-DLFVSIHANS------
--M-GKARPD-V-NGLEVYYF---------------------------------------
-------------------G-----------------------------------DRR--
------------------------LS---------------DTIHRNI---------VRS
-V-----DM-----R---D-------------------------R-G-VRR-A-------
---R-FYVLRTS--R--MP---STLVEVGFVTGAE-DA-AKLANVNF-------------
------------------------------------------------------------
------------------------------------------------------------
------------------------------------------------------------
-------------QRQM----------------AAAI---AGGII---------------
---------E-----------------------------YIQR-----------------
------------------------------------------------------------
------------------------------------------------------------
--------NLR-------------------------------------------------
------------------------------------------------------------
------------------------------------------------------------
------------------------------------------------------------
------------------------------------------------------------
------------------------------------------------------------
------------------------------------------------------------
------------------------------------------------------------
------------------------------------------------------------
-------------------------------------
>WP_013006775.1_AMIN_domain-containing_protein_[Deferribacter_desulfuricans]
--------------------------------------------------------MQK-
FNRL--------------------------------------------------------
----------------------------IIIL-----------LVIFF------------
VPLV----------------------YASITS----------------------------
------------------------------------------------------------
-------------------------E----------------------------------
--------------------------YNS--AKRD-------------------------
----------------------------------------------LK-------Y----
-------VE------------------------------------KS-------------
------------------------KKVSRQ---------------------SYILIAE-K
FY-------------------------KIYSR---------------------------Y
PKS-SLA--------DDALY----------------L------------CAKTYLKSYYR
FK---------------------------N--------------------RNDLD-----
----------------YALK-----------YFR-LLAANY-------------------
------------------------------------------------------------
---------------------------------------KSRW----------AADAYYQ
AAY---------------------------------------------------------
------------------------------------------------------------
------------------------------I-----------------------------
------------------------------------------------------------
------------------------------------------------------------
-----YY--VKKDYI----------------------------------------SAKY-
---------MIKKLK---------------------------------------------
------------------------------------------AKYPKSSKV---------
-----KEANRLLAKI---------------------------------------------
EKATNKKKV---------------------------------AKK-G-SYKK--------
----------DNHKSKV-------------------------------------------
------------------------------------------------------------
------------------------------------------------------------
------------------------------------------------------------
------------------------------------------------------------
------------------------------------------------------------
-------------------------------------------ANNT-NK---VLVRGIR
Y-------------------------WSN-------------------------------
-----------------------KDYTRIVIDLNKK---------AKFE-------KHWL
KEN---------------------KKLNLP----------PR------------------
--L-------------------------------------------------------FV
DIYNSDV----------SKNIPD-------------------------------------
----------------------------TIN----------VKD------------GLIS
RI--------RWGKFKDDVTRVVLDTISVE--DFTVFQLVNPARIVIDVSG---------
------------------------------------------------------------
----KGDIKSYV------------------------------------------------
---------------------------------------------------VKNN-----
-----KN-----------------------------------------------------
------------------------------------------------------------
-----------------------------------------------------EKYN---
------------------------------------------------------------
------------------------------------------------------------
------------------------------------------------------------
--NTLASV----------------------------------------------------
--------------------FGLKVKT---------------------------------
-----------------------------------------------------------I
V---------------------------------------IDPGHGG------KDPGCN-
YY------G------L---KEKDIVLDIG---LYLRELLRK-K-THL-KVLMTR-D-RD-
I------FI-----------------PLEE---RTAFANKHKA-DIFVSIHVNA------
----SRNRRA---KGVETYVLNVTKDKSA-----LEVAAFENQATEKS-------LSDLQ
G---------ILKDIILNSKLEE--------------------------------SLI--
------------------------LA---------------KNVQDNL---------VSQ
-IK----SV---------N-------------------------L-G-VKQ-AP------
-----FYVLVGA--K--MP---SILVETGFLSNKS-EA-RKFATKRY-------------
------------------------------------------------------------
------------------------------------------------------------
------------------------------------------------------------
-------------REQI----------------AEGI---FDGLM---------------
---------S-----------------------------YIK------------------
------------------------------------------------------------
------------------------------------------------------------
--------KYNGK-----------------------------------------------
------------------------------------------------------------
------------------------------------------------------------
------------------------------------------------------------
------------------------------------------------------------
------------------------------------------------------------
------------------------------------------------------------
------------------------------------------------------------
------------------------------------------------------------
-------------------------------------
>WP_164920663.1_N-acetylmuramoyl-L-alanine_amidase_[Thermosynechococcus_elongatus]
--------------------------------------------------------MEQL
--------------------WHSWQFRA--------------------------------
------VVSCLWAPT-----------A-----------------AWVI------------
------------------A-QPAT-A-RDLQL----------------------------
------------------------------------------------------------
------------------------------------------------------------
--------------------------WRL-----NP------------------------
------------------------------------------ATNQLE------------
IRTERP-V------QP-----------------------------RA------------E
LVYNPT------------------RLV--------------------------IDLP---
------------------GV-------VL-GS------------P--------------Q
MSQ-NY---------SG---------------------------------------AIRQ
VR------------------------------------------------VAQFD-----
------------------PQ-----------TTRIVVEY-A-AGFT--------------
------------------------------IDPQQV------------------------
-----------------------RFRGVTA----------NNW--------------LVQ
LP--------------PPQ---------QQTVSLPT----------------------LA
P-------------------------------------ASSS----STPAITPT------
--------------------------------------------EPL-------------
--Q------------------------------------------IRSWRADG-------
--------------------------------------------------TG--------
-----FL--VFAD-------------------------RPLSEESY---------TI---
------------RR------------------------------------PR-RDR----
---------IE-------------------------------ILLSNSE-----------
------LIRNFSP---------------------------------R-RLELR-------
RFGRDPIRA--------------EIR-A--------------QSNRQ---VQITLDI---
-----------DAQD------------------ADWQVIP------RN------------
---------------------------DG----------------------------FVI
VPS-TTGM--------------------TPPPPPRP------------------------
--------------------------------------SVIPA-----------------
ARAQ--------------------------------------------------------
------------------------------------------------------------
TPITT--------IQRV-----------DL-------------G--G-RE---LLIQGDR
T-----------------------------------------------------------
-----------------------------VFY-SV----------G------------WE
GN--R-------------------YRIRLRQAQ---------------------------
--L-DSN-----------------------------------------------------
-LRKPRV----------VTGSPL-------------------------------------
-----------------------------------------SN----------------I
EF-RQE---------DHQ---------TVS---ILL-TPAPNFRIL-GPR----------
------------------------------------------------------------
----P---LS--------------------------------------------------
------GES-------------------------------------FVVQ-IQ-------
-----GV-NDS----------------------------------P----------PSVP
-----------------------TP--------------IDIP-----------------
------------------------------------------------------PT----
------------------------------------------------------------
------------------------------------------------------------
---------------------------------------------------------ATT
Q-P---P-----------------P-----------------------------QAVPR-
------------------------GRF-V-------------------------------
-----------------------------------------------------------V
V---------------------------------------VDPGHGA------SDPGAIG
I-----G-G------I---REKDIVLDIS---LQVSQFLQQ-Q--GV-QVIMTR-T-TD-
I------DL-----------------DLAP---RVAIAERARA-NAFVSIHANA------
--I-SLARPD-V-NGLETYFAP----------------GR-S------------------
-------------------S-------------------------------------R--
------------------------LA---------------TAIHKSI---------LSS
-L-----NI-----R---D-------------------------R-G-VRS-A-------
---R-FYVIRNT--S--MD---SALVETGFVTGAE-DA-ANFQNPAW-------------
------------------------------------------------------------
------------------------------------------------------------
------------------------------------------------------------
-------------RTQM----------------ARAI---AQGIL---------------
---------N-----------------------------FLNG-----------------
------------------------------------------------------------
------------------------------------------------------------
--------K---------------------------------------------------
------------------------------------------------------------
------------------------------------------------------------
------------------------------------------------------------
------------------------------------------------------------
------------------------------------------------------------
------------------------------------------------------------
------------------------------------------------------------
------------------------------------------------------------
-------------------------------------
>WP_003183353.1_MULTISPECIES:_N-acetylmuramoyl-L-alanine_amidase_[Bacillus]
--------------------------------------------------------MKLL
IK-----------------------------SFV--------------------------
----------------------------LLLF-----------SFMAA------------
--------------------FPAA-F-A--------------------------------
------------------------------------------------------------
------------------------------------------------------------
------------------------------------------------------------
------------------------------------------------------------
------------------------------------------------------------
------------------------------------------------------------
------------------------------------------------------------
------------------------------------------------------------
------------------------------------------------------------
------------------------------------------------------------
------------------------------------------------------------
------------------------------------------------------------
------------------------------------------------------------
------------------------------------------------------------
------------------------------------------------------------
------------------------------------------------------------
------------------------------------------------------------
------------------------------------------------------------
------------------------------------------------------------
------------------------------------------------------------
------------------------------------------------------------
------------------------------------------------------------
------------------------------------------------------------
------------------------------------------------------------
------------------------------------------------------------
------------------------------------------------------------
------------------------------------------------------------
------------------------------------------------------------
------------------------------------------------------------
------------------------------------------------------------
------------------------------------------------------------
------------------------------------------------------------
------------------------------------------------------------
------------------------------------------------------------
------------------------------------------------------------
------------------------------------------------------------
------------------------------------------------------------
------------------------------------------------------------
----------------------------------------------------AE------
------------------------------------------------------------
------------------------------------------------------------
------------------------------------------------------------
------------------------------------------------------------
------------------------------------------------------------
------------------------------------------------------------
--PL--------------------------------------------------------
-----------------------SGKT---------------------------------
-----------------------------------------------------------V
Y---------------------------------------VDAGHGG------EDSGAVG
------N-G------L---LEKDVNLEVA---MLIDEKLKE-E--GA-DTVASR-T-DD-
T------FL-----------------TLED---RVAKASKNAS-DLFISIHANS------
--A---VP-E-A-SGTETYF-------------------D-ST-----------------
---------------YQAAD-----------------------------------SER--
------------------------LA---------------SDIQERL---------PDA
-LG-----T-----R---D-------------------------R-G-VKE-S-------
---G-FYVIKNS--Q--MP---SVLVELGFITNKT-DA-DKLESPEY-------------
------------------------------------------------------------
------------------------------------------------------------
------------------------------------------------------------
-------------QEKA----------------ADAI---ADAVV---------------
---------S-----------------------------YYE------------------
------------------------------------------------------------
------------------------------------------------------------
------------------------------------------------------------
------------------------------------------------------------
------------------------------------------------------------
------------------------------------------------------------
------------------------------------------------------------
------------------------------------------------------------
------------------------------------------------------------
------------------------------------------------------------
------------------------------------------------------------
-------------------------------------
>WP_009871615.1_N-acetylmuramoyl-L-alanine_amidase_[Chlamydia_trachomatis]
------MRGIRS---------------------------------------SNIRRLSLM
IERLCV------------------------------------------------------
---------KPWQ-----------PFVNLTLL-----------LLLLT------------
--L--------------SSPVSCF-ADA--------------------------------
------------------------------------------------------------
------------------------------------------------------------
------------------------------------------------------------
------------------------------------------------------------
------------------------------------------------------------
------------------------------------------------------------
------------------------------------------------------------
------------------------------------------------------------
------------------------------------------------------------
------------------------------------------------------------
------------------------------------------------------------
------------------------------------------------------------
------------------------------------------------------------
------------------------------------------------------------
------------------------------------------------------------
------------------------------------------------------------
------------------------------------------------------------
------------------------------------------------------------
------------------------------------------------------------
------------------------------------------------------------
------------------------------------------------------------
------------------------------------------------------------
------------------------------------------------------------
------------------------------------------------------------
------------------------------------------------------------
------------------------------------------------------------
------------------------------------------------------------
------------------------------------------------------------
------------------------------------------------------------
------------------------------------------------------------
------------------------------------------------------------
------------------------------------------------------------
------------------------------------------------------------
------------------------------------------------------------
------------------------------------------------------------
----------------------------------AG------------------------
------------------------------------------------------------
----I-------------------------------------------------------
------------------------------------------------------------
------------------------------------------------------------
------------------------------------------------------------
------------------------------------------------------------
------------------------------------------------------------
------------------------------------------------------------
------------------------------------------------------------
--P--------------------KVSR---------------------------------
------------------------------------------------------------
--------------------------------------------------------NELI
V---------------------------------------IDPGHGG------KDEGTAD
K-----E------LRY---KEKTLALSIA---LSVQGCLRR-M--GY-KTIMTR-A-TD-
V------YV-----------------DLSK---RAAIANQNKA-DVFVSIHCNH------
----SSNT-S-A-LGTEIYF-------------------Y-NDKN---------------
----IL----------RTRK-----------------------------------SES--
------------------------LG---------------KSILAFM---------QKN
-GA-----L-----R---E-------------------------R-K-VKE-G-------
---N-FAVIRET--T--MP---AVLVETGFLSNSK-ER-AALLDARY-------------
------------------------------------------------------------
------------------------------------------------------------
------------------------------------------------------------
-------------RSHL----------------AKGI---AEGIH---------------
---------A-----------------------------FILN-----------------
------------------------------------------------------------
------------------------------------------------------------
-------RQVDKT----V------------------------------------------
------------------------------------------------------------
------------------------------------------------------------
-----------------------------------------------------SVSSGAK
KVHK--------------------------------------------------------
------------------------------------------------------------
------------------------------------------------------------
------------------------------------------------------------
------------------------------------------------------------
-------------------------------------
>WP_004511643.1_AMIN_domain-containing_protein_[Geobacter_metallireducens]
------------------------------------------------------MRIQRW
LR----------------------------IVPL--------------------------
----------------------------LFAL-A--------GVLFLF------------
------------------------------------------------------------
------------------------------------------------------------
------------------------------------------------------------
------------------------------------------------------------
-------------SS------------------------------AEA------------
------------------------------------------------------------
--------------------KEVRRV----------------------------------
----------------KGSS-------VKAT-----------------------------
------------------------------------------------------------
------------------------------------------------------------
------------------------------------------------------------
---------------------AVVKEMRHWSNPD--------------------------
---------------------------------------------------------YTR
IAI---------------------------------------------------------
------------------------------------------------------------
------------------------------------------------------------
------------------------------------------------------------
-----------------------------------------------TVDRE--------
-----A------------------------------------------------------
------------------------------------------------------------
-------------------------------------------HFETHQ-----------
------IKQHP------------------------------------------G------
DALPSRIYL---------------DI----------------------TGARVGP-----
--------------GV-----------------HDLQIAD--------------------
------------------------------------------------------------
------------------------------------------------------------
------------------------------------------------------------
---------------------------------------------------------QQL
K-----------------------------------------------------------
------------------------------------------------------SARVGQ
Y---K-----------------------P------------------------------D
-------------------------VVRVVLDVDR----------I--------------
------------------------KEFKVF------------------------------
------------------------------------------------------------
SLSD-PF-----------------------------------------------------
------------------------------------------------------------
---------------------------------RIIVD-VKGE-----------------
------------------------------------------------------------
------------------------------------------------------------
-------RP-------------------------------------LEFAKLTE------
-----QV-----------------------------------------------------
--------------------------------------QP-APA----------------
------------------------------------------------------PT----
------------------------------------------------------------
------------------------------------------------------------
-----------------------------------------------SAAETKAADTSDE
K-PS------------------PKPVA---------------------------------
--------------------KFKPGK----------------------------------
--------------------------------------------------------IRRI
V---------------------------------------VDPGHGG------HDPGAIG
A-----G-G------T---QEKDVVLALG---LQLAAKIRE-E-LGI-DVVMTR-S-TD-
V------FI-----------------PLEE---RTAIANKVNA-DLFVSVHANA------
--S--LNR-G-T-SGIETYY-------------------LNLAKT---------------
---------------EKAAQLAARENGTSLDK-VSLLQAILFDLMANYKLND---SAH--
------------------------LA---------------DEVQKAL---------YKK
-INGHYPGT-----R---N-------------------------L-G-VKQ-G-------
---P-FYVLVGA--T--MP---SILVETAFISNET-EE-ARLRDKAF-------------
------------------------------------------------------------
------------------------------------------------------------
------------------------------------------------------------
-------------LDRA----------------ADGI---VDGIK---------------
---------G-----------------------------YIRT-----------------
------------------------------------------------------------
------------------------------------------------------------
--------IGT-------------------------------------------------
---------GR-------------------------------------------------
------------------------------------------------------------
------------------------------------------------------------
------------------------------------------------------------
------------------------------------------------------------
------------------------------------------------------------
------------------------------------------------------------
------------------------------------------------------------
-------------------------------------
>WP_011697600.1_N-acetylmuramoyl-L-alanine_amidase_[Syntrophobacter_fumaroxidans]
--------------------------------------------------------MRRP
VNRN--------------------------------------------------------
----------------------------LLLF-----------LAVLL------------
LFAVRS-------GGAYAAADPVERQYQEVLK----------------------------
------------------------------------------------------------
-------------------------R----------------------------------
--------------------------YRA--ALSDPE-----------------------
------------------------------------------TTHRLR-------E----
-------LD------------------------------------QCIA-----------
---------G-------------LREVMRQ---------------------D--------
------------------------------------------------------------
TRE-KLG--------DRSHY----------------L------------LGQCYHARYDA
TR---------------------------D--------------------RDDFR-----
----------------SAQE-----------NYRSVVQKHH-------------------
------------------------------------------------------------
---------------------------------------DSPL----------ADDAQYL
IG----------------------------------------------------------
------------------------------------------------------------
------------------------------V-----------------------------
------------------------------------------------------------
------------------------------------------------------------
-----MT--LNEDPA----------------------------------------QAYI-
---------EFAKVG---------------------------------------------
------------------------------------------IFFPGGDMH---------
-----RKSSEMTTKL---------------------------------------------
QKSLQEERR---------------------------------AKKPE-AVGR--------
----------DSRKTPA-------------------------------------------
------------------------------------------------------------
------------------------------------------------------------
------------------------------------------------------------
------------------------------------------------------------
------------------------------------------------------------
-------------------------------------------AQSG----------GAR
S-------------------------AGD-------------------------------
-----------------------AATAKSI-----R---------GK-------------
------------------------------------------------------------
------------------------------------------------------------
---GTPG----------SKGKPA-------------------------------------
----------------------------SAS----------PRA------------GVAG
R-----------------------------------------------------------
------------------------------------------------------------
------------------------------------------------------------
------------------------------------------------------------
-----KA-----------------------------------------------------
------------------------------------------------------------
-----------------------------------------------------GPSM---
------------------------------------------------------------
------------------------------------------------------------
------------------------------------------------------------
--PSLACQ----------------------------------------------------
--------------------FGLEVRR---------------------------------
-----------------------------------------------------------I
V---------------------------------------IDPGHGG------KDKGASG
PN------G------M---HEKDLTLAIA---RELKKAIGR-K-TGC-EVILTR-T-DD-
R------FM-----------------SLED---RTAFANKHKA-DLFISIHANA------
----HEDKTR---RGTETYFLNLAKDKES-----ARVAALENAASQKK-------MSDLE
G---------ILRELMRNTKISE--------------------------------SSR--
------------------------LA---------------RDVQANI---------VHK
-VR----PQYRE-LR---D-------------------------L-G-TKQ-AP------
-----FFVLVGA--E--MP---SILVETAFITNDA-EE-RLLKDKSF-------------
------------------------------------------------------------
------------------------------------------------------------
------------------------------------------------------------
-------------QRSV----------------AAGI---SGGIE---------------
---------S-----------------------------YIR------------------
------------------------------------------------------------
------------------------------------------------------------
--------KMHGYAR---------------------------------------------
------------------------------------------------------------
------------------------------------------------------------
------------------------------------------------------------
------------------------------------------------------------
------------------------------------------------------------
--------------------------------------------------------IGDR
S-----------------------------------------------------------
------------------------------------------------------------
-------------------------------------
>WP_003515629.1_N-acetylmuramoyl-L-alanine_amidase_[Hungateiclostridium_thermocellum]
--------------------------------------MN------------KKSVVKK-
------------------------------------------------------------
------------------------------------------------------------
------------------------------------------------------------
------------------------------------------------------------
------------------------------------------------------------
------------------------------------------------------------
------------------------------------------------------------
------------------------------------------------------------
--------------------------MQK------------------------------R
Y-----------------LH----------------------------------------
------------------------------------------------------------
IPPAKR--------------------------------------------I---------
---------------------------------ILLVMG---------------------
-------------ILI--------------LTVVGI------------------------
-----------------------------------------------------------G
IGS-------------------------KIVS----------------------------
------------------------------------------------------------
------------------------------------------------------------
------------------------------------------------------------
------------------------------------------KGSGRGN-----------
------------------------------------------------------------
------------------------------------------------------------
------------------------------------------------------------
------------------------------------------------------------
------------------------------------------------------------
-------------DYL------------------------------T-------------
------------------------------------------------------------
------------------------------------------------------------
------------------------------------------------------------
------------------------------------------------------------
---------------------------------------------------------DNS
NE------------VV--------------------------------------------
------------------------------------------------------------
------------------------------------------------------------
------------------------------------------------------------
------------------------------------------------------------
-NAGDT------------DGTSH-------------------------------------
-----------------------------------------AG---------------EI
KP-KEV------------------------------------------------------
------------------------------------------------------------
------------------------------------------------------------
------------------------------------------------------------
------------------------------------------------------------
------------------------------------------------------------
------------------------------------------------------------
------------------------------------------------------------
------------------------------------------------------------
------------------------------------------------------------
------------------------------------------------------------
----------------------------I-------------------------------
-----------------------------------------------------------V
V---------------------------------------IDPGHGG------EDWGAYS
G-----T--------L---YEKDINLDIS---LKLGKLLED-L--GV-KVVYTR-E-TD-
V------FV-----------------DLDP---RVELANRLDA-TLFISVHSNS------
--L--PDNSE-Y-KGTETLY-------------------C--------------------
---------------P-SSNPRYSKMD----------------------------GKK--
------------------------LA---------------TIVQKEL---------INA
-LG----------TV---D-------------------------N-G-IIERP-------
---N-LVVLRKT--V--MP---AVIAEIAYISNPS-DR-AKLADDAF-------------
------------------------------------------------------------
------------------------------------------------------------
------------------------------------------------------------
-------------RQKA----------------AQAL---ANAVM---------------
---------K-----------------------------ALDE-----------------
------------------------------------------------------------
------------------------------------------------------------
-------MGMVKDENGN-------------------------------------------
------------------------------------------------------------
------------------------------------------------------------
--------------------------YMIIPN----------------------------
------------------------------------------------------------
------------------------------------------------------------
------------------------------------------------------------
------------------------------------------------------------
------------------------------------------------------------
-------------------------------------
>WP_011876995.1_AMIN_domain-containing_protein_[Desulfotomaculum_reducens]
--------------------------------------------------------MKK-
------------------------------------------------------------
------------------------------LI-STIIT-----ICFLL------------
--T---------------V-TPAL-A----------------------------------
------------------------------------------------------------
------------------------------------------------------------
------------------------------------------------------------
------------------------------------------KTPELIINN---------
QPVKSD-V------SPQI---------------------------------------IDG
RVLVPL------------------RVISE------------------------------S
L-----------------GA-------LV---------------------------DWEK
DSQ-TV---------------KIQDQH-----------------------------KTLR
LQLQNK--------------------------------------------ITYVNDQPLE
L------------------D-----------VPPLMLD----------------------
-------------NRT--------------MVPLRF------------------------
---------------------------------------ISE-----------------Q
LGA-------------------------RVSW----------------------------
------------------------------------------------------------
------------------------------------------------------------
------------------------------------------------------------
----------------------------------------------IGTEKK--------
-----VI--IE-------------------------------------------------
--------------------------------------------------RSENN-SVKD
G-----PTSV--------------------------------------------------
-------PA---------------------------------------------------
------------------------------------------------------------
-------D-----RKL------------------------------T-------------
------------------------------------------------------------
------------------------------------------------------------
--------------------------------------NVSYE-----------------
------------------------------------------------------------
---------------------------------------------------------ETE
EK------------SVI-----------EIEV-----------KEGT-NK---VF-----
------------------------------------------------------------
-------------------------------ELKN-------------------------
-----------------------PDRIVFDLMD---------------------------
----TAN---------------------------------------------------EV
SADPE-------------VNSQF-------------------------------------
-----------------------------------------ID---------------AI
KL-GVH---------PGN---------VTR---VVI-QLKDRKTTAYEAK----------
------------------------------------------------------------
----Q-------------------------------------------------------
----MADK--------------------------------------LVVT-LT-------
------------------------------------------------------------
--------------------------------------RREAPPP---------------
------------------------------------------------------------
------------------------------------------------------------
------------------------------------------------------------
------------------------------------------------------------
-------------------------EE-GY-----------------------THKVVN-
-----------------------GQSN-V-------------------------------
-----------------------------------------------------------I
V---------------------------------------IDPGHGG------KDVGTVG
A-----S-G------R---WEKMVNLAIA---DKLKGILQN-E--GF-TVVMTR-E-DDA
S------FL-----------------SLDE---RAQLANKSDP-LCFISIHANA------
--A---ENKA-V-SGLETYS-------------------F--------------------
---------------Y-GSDK------------------------------------T--
------------------------LA---------------NLIHNAV---------LAR
-TN----------QV---N-------------------------R-K-VKEA--------
---G-FYVIKHT--K--MP---SVLIETGFVSNSE-EE-NFLFNENN-------------
------------------------------------------------------------
------------------------------------------------------------
------------------------------------------------------------
-------------QMAI----------------AEGI---AEAVK---------------
---------Q-----------------------------FKSL-----------------
------------------------------------------------------------
------------------------------------------------------------
-------YK---------------------------------------------------
------------------------------------------------------------
------------------------------------------------------------
------------------------------------------------------------
------------------------------------------------------------
------------------------------------------------------------
------------------------------------------------------------
------------------------------------------------------------
------------------------------------------------------------
-------------------------------------
>WP_009543072.1_N-acetylmuramoyl-L-alanine_amidase_[Crocosphaera_subtropica]
--------------------------------------------------------MKLL
------------------------------KSL---------------------------
----------LGGL----------------LV-SQAVG----------------------
--------------------LAVD-A-NDLEY----------------------------
------------------------------------------------------------
------------------------------------------------------------
--------------------------WDF-----DV------------------------
------------------------------------------RQNRVE------------
IVTEEG-V------RP-----------------------------KA------------S
MIANPT------------------RLI--------------------------IDLP---
------------------GV-------NL-GK------------P--------------S
ISQDKI---------SG---------------------------------------YVKE
VR------------------------------------------------IGQFN-----
------------------PY-----------TTRIVVEL-G-QQYS--------------
------------------------------MRPWEV------------------------
-----------------------KVRSLSP----------NRW--------------YVQ
LS--------------DFQ-----------------------------------------
------------------------------------------------------------
------------------------------------------------------------
------------------------------------------------------------
------------------------------------------------------------
---------------------------------------------P--------------
------------------------------------------------------------
------------------------------------------------------------
----------------------------------------------H-------------
------------------------------------------------------------
------------------------------------------------------------
---------------------------------------------------------SVY
SLP---------------------------------------------------------
------------------------------------------------------------
------------------------------------------------------------
------------------------------------------------------------
------------------------------------------------------------
------------------------------------------------------------
------------------------------------------------------------
------------------------------------------------------------
------------------------------------------------------------
------------------------------------------------------------
------------------------------------------------------------
---PEE------------------------------------------------------
------------------------------------------------------------
------------------------------------------------------------
------------------------------------------------------------
--------------------------------------------EP----------VAII
-----------------------VPL----------------------------------
------------------------------------------------------PN----
------------------------------------------------------------
------------------------------------------------------------
------------------------------------------------------------
------------------------P----------------------------TSPVYR-
----------------------GGGRY-T-------------------------------
-----------------------------------------------------------V
V---------------------------------------IDPGHGG------RDPGAIG
L-----G-G------L---QEKRVVLSIS---AEVARILRQ-R--GF-NVVMTR-S-ND-
S------FV-----------------SLRG---RVQRAENSDA-NVFVSIHANA------
--V-GGNQSQ-V-NGMETYY-------------------F-S------------------
-------------------S-----------------------------------GYR--
------------------------LA---------------LTIHRNI---------IRG
-V-----NV----AR---N-------------------------R-G-LKK-A-------
---R-FYVLRKT--S--MP---AALVEVGFVTGRT-DN-RNLNSASY-------------
------------------------------------------------------------
------------------------------------------------------------
------------------------------------------------------------
-------------RKKM----------------AEAI---ANGIT---------------
---------E-----------------------------YLR------------------
------------------------------------------------------------
------------------------------------------------------------
------------------------------------------------------------
------------------------------------------------------------
------------------------------------------------------------
------------------------------------------------------------
------------------------------------------------------------
------------------------------------------------------------
------------------------------------------------------------
------------------------------------------------------------
------------------------------------------------------------
-------------------------------------
>WP_003867780.1_MULTISPECIES:_N-acetylmuramoyl-L-alanine_amidase_[Thermoanaerobacter]
------------------------------------------------------------
------------------------------------------------------------
-----------------------------MIM-IEEFT----------------------
--------------------KFIL------------------------------------
------------------------------------------------------------
------------------------------------------------------------
------------------------------------------------------------
------------------------------------------------------------
------------------------------------------------------------
-------------------------------------------------------MV---
------------------------------------------------------------
------------------------------------------------------------
------------------------------------------------------------
------------------------------------------------------------
------------------------------------------------------------
------------------------------------------------------------
------------------------------------------------------------
------------------------------------------------------------
------------------------------------------------------------
------------------------------------------------------------
------------------------------------------------------------
------------------------------------------------------------
------------------------------------------------------------
------------------------------------------------------------
------------------------------------------------------------
------------------------------------------------------------
------------------------------------------------------------
------------------------------------------------------------
------------------------------------------------------------
------------------------------------------------------------
------------------------------------------------------------
------------------------------------------------------------
------------------------------------------------------------
------------------------------------------------------------
------------------------------------------------------------
------------------------------------------------------------
------------------------------------------------------------
------------------------------------------------------------
------------------------------------------------------------
------------------------------------------------------------
------------------------------------------------------------
------------------------------------------------------------
------------------------------------------------------------
------------------------------------------------------------
------------------------------------------------------------
------------------------------------------------------------
------------------------------------------------------------
------------------------------------------------------------
------------------------------------------------------------
---V--------------------------------------------------------
------------------------SEV-L-------------------------------
-----------------------------------------------------------I
A---------------------------------------IDPGHGG------KDPGAVV
------E-N------Y---KEKDLNLDIA---LKLREILLD-K--NI-SVIMTR-D-KD-
E------TV-----------------DLQQ---RCDIANKNKV-DYFISIHCNS------
--F---KDPT-A-NGTETYA-------------------Y-PG-----------------
-----------------SIV-----------------------------------GQN--
------------------------LA---------------QYVQNEI---------VEM
-LK----TA---------N-------------------------R-G-VKY-A-------
---T-FYVLKHT--V--MP---AILVETAFMSNPQ-NL-DLLLHR---------------
------------------------------------------------------------
------------------------------------------------------------
------------------------------------------------------------
-------------PDIF----------------AQAI---SNGII---------------
---------K-----------------------------FLES-----------------
------------------------------------------------------------
------------------------------------------------------------
--------INY--QQTD-------------------------------------------
-DI---------------------------------------------------------
------------------------------------------------------------
--------------------------KKLR--------------RK-----------GII
N-----EHYDPKSF----------------------------------------------
------------------------------------------------------VTW---
---------------------------------GEFASVIIK-I------------LGGT
K-----------------------------------------------------------
------------------------------------------------------------
-------------------------------------
>WP_041313916.1_AMIN_domain-containing_protein_[Heliobacterium_modesticaldum]
------MFFTSRQ-----------------WPFLFA--------------------CPSL
AAVSLLG-----------------------------------------------------
----------------------------GWLT-----------ALFFL------------
--G-----------------QPLP-AHAAS------------------------------
------------------------------------------------------------
------------------------------------------------------------
----------------------------------PSL-----------------------
-----------------------------------ERVNLVINGKSV------------I
SDPP-----------PLIVK---------------------------------------D
RVLVPL------------------RVVSE------------------------------Q
M-----------------GL-------KV------------AWNS--------------Q
KYEATLV--------GEG--------------------------------------LTIL
LRPGQR--------------------------------------------EANVN-----
-----------------GKA-VSLD------APAQLR-----KDRL--------------
------------------------------FVPFRF------------------------
-----------VG----ASMG-----------------GKIDWDSA---------SRTAY
VTT-------------ASKT----------------------------------------
----------------------------------------------SSP-----------
------------------------------------------------------------
-----------------------------------------------SSPADPV------
---------------------------------------------------G--------
-------------------------------------------QAP--------------
------------------------------------------------------------
-------------------------------------------GMPATP-----------
-------DPSNLL------------------------------------TPPSPLGTTT-
PSGA---------------------------------------AKPSETV----------
-----------GSSGTV-------------------------------------------
------------------------------------------------------------
--PS--------------------------------------------------------
------------------------------------------------------------
------------------------------------------------------------
------------------------------------------------------------
-LSGQ--------LTDI-----------DW-------------QIENNRD---VIILAKT
---------------------------DR-------------------------------
-------------------------TQFQLSVLGE-----------------------PD
-------------------------RLVVDLPGAK-------------------------
--L-AEGL----------------------------------------------------
-PKNRVI--------NLG------------------------------------------
------------------------P----------------VK---------------QV
RL-G---------QFRED---------TAR---VVI-----------DLNG---------
------------------------------------------------------------
----PAKPQ---------------------------------------------------
----IQSEP-----------------------------------GGLRIR-IPG------
-----TT-----------------------------------------------------
------------------------------------------------------------
----------------------------------------------------VLRR----
------------------------------------------------------------
------------------------------------------------------------
-----------------------------------------------------------T
GIPL--------------------------------------------------------
------------------------------------------------------------
-----------------------------------------------------------I
L---------------------------------------LDPGHGG------SDPGALG
P-----T-G---------KQEKDFTLPMA---LKVRDLLVK-E--GV-DVLLTR-S-VD-
M------DV-----------------SLAD---RGTINNRIRP-DLFFSIHANA------
--A---ARSE-A-GGTETWI-------------------C-A------------------
------------------EN-----------------------------------GRS--
------------------------LA---------------EAIQRKV---------QPA
-TG----------RE---D-------------------------R-G-VKQ-A-------
---N-FYVLRTS--E--VP---AALLETAFISNAE-EE-KLLFSADF-------------
------------------------------------------------------------
------------------------------------------------------------
------------------------------------------------------------
-------------QDRV----------------ARAV---VAALM---------------
---------E-----------------------------YLKKP----------------
------------------------------------------------------------
------------------------------------------------------------
------------------------------------------------------------
------------------------------------------------------------
------------------------------------------------------------
--------------------------MRS-------------------------------
------------------------------------------------------------
------------------------------------------------------------
------------------------------------------------------------
------------------------------------------------------------
------------------------------------------------------------
-------------------------------------
>WP_041565293.1_N-acetylmuramoyl-L-alanine_amidase_[Nostoc_punctiforme]
--------------------------------------------------------MKL-
------------------------------------------------------------
----------HW------------------LL-PSTI---GT--IFML------------
------------------S-SPAM-A-ARLES----------------------------
------------------------------------------------------------
------------------------------------------------------------
--------------------------WRF-----DA------------------------
------------------------------------------NQNRLE------------
INTVGA-V------QP-----------------------------QA------------Q
LIFNPT------------------RLV--------------------------IDLP---
------------------GT-------TF-GR------------P--------------Q
LTQ-QV---------GG---------------------------------------GIRS
IR------------------------------------------------VGQFD-----
------------------TE-----------TTRIVVEL-T-PGYT--------------
------------------------------LDPKRV------------------------
-----------------------QFVGTSG----------DRW--------------TVQ
LP--------------RP----------EVDRVASFS-----------------------
---------------ASPPR--------------SAY-TVVT----PDSE----------
-------------RQPGIS-----------------RV------ATT-------------
--T------------------------------------------RGATQIES-------
---------------------------------------------LTVTGDG--------
-----LF--LRTS-----------------------------GGNP---------GI---
------------KI------------------------------------IRSRDRAS--
---------IF-------------------------------IDVSDAS-----------
------LSPRLAQ---------------------------------QNNQPVN-------
KHGISRVEF--------------TQL-Q--------------NQAPI---VRLTLRV---
-----------DKNS------------------PDWQATN------SN------------
---------------------------SG----------------------------GLV
VLP--S------------------------------------------------------
-----------------------------------RVVRLPGS-----------------
S-----------------------------------------------------------
---------------NSDNQSQPP-SF-PSRLSA------------------------AN
NSPAT--------IESV-----------QL-------------ADNG-RQ---LLIRADQ
T-----------------------------------------------------------
-----------------------------LSA-AG----------T------------WD
RSSGV-------------------FRVTINNAK---------------------------
--L-APR-----------------------------------------------------
-VTGPTF----------APNSPI-------------------------------------
-----------------------------------------LR----------------V
RL-QPQ---------AAN---------TVV---VLV-QPAPGVQLD-QPQ----------
------------------------------------------------------------
----Q---IG--------------------------------------------------
------DQL-------------------------------------LAIP-IQ-------
-----GS-RRIVS-----------LPGRPSFA------------LP-------------G
-----------------------LPP-PN---------RGPFPD----------------
------------------------------------------------------PN----
------------------------------------------------------------
------------------------------------------------------------
----------------------------------------------------------NP
N-PQ-PQF---------------QP--------QRR--------------------VTN-
------------------------GRV-V-------------------------------
-----------------------------------------------------------V
I---------------------------------------IDPGHGG------KDSGALG
I-----G-G------A---REKDVILPIG---KRLAQILQQ-N--GV-QVVMTR-D-SD-
Y------FV-----------------TLPG---RVQLAERANA-DVFVSIHANS------
--A-GASRPD-V-NGLEVYY-------------------Y-D------------------
-------------------S-----------------------------------GLD--
------------------------LA---------------RVVRSSI---------LQS
-IG----TL-----K---D-------------------------R-G-VRR-A-------
---R-FYVLRKS--S--MP---SILVETGYMTGRE-DM-ARLRTSAY-------------
------------------------------------------------------------
------------------------------------------------------------
------------------------------------------------------------
-------------QNQM----------------AEAI---ARGVL---------------
---------Q-----------------------------YLKR-----------------
------------------------------------------------------------
------------------------------------------------------------
--------R---------------------------------------------------
------------------------------------------------------------
------------------------------------------------------------
------------------------------------------------------------
------------------------------------------------------------
------------------------------------------------------------
------------------------------------------------------------
------------------------------------------------------------
------------------------------------------------------------
-------------------------------------
>WP_041565294.1_N-acetylmuramoyl-L-alanine_amidase_[Nostoc_punctiforme]
--------------------------------------------------------MKL-
------------------------------------------------------------
----------RW------------------LL-SSTI---GT--IFML------------
------------------S-SPAM-A-AKLEY----------------------------
------------------------------------------------------------
------------------------------------------------------------
--------------------------WRF-----DV------------------------
------------------------------------------NQNKLE------------
INTLGN-V------QP-----------------------------QA------------Q
LIFNPT------------------RLV--------------------------IDLP---
------------------GT-------TF-GR------------P--------------Q
LTQ-QV---------GG---------------------------------------AIRA
IR------------------------------------------------VGQFD-----
------------------EQ-----------TTRIVVEL-T-PGYT--------------
------------------------------LDPKGV------------------------
-----------------------QFVGRTG----------DRW--------------TVQ
LP--------------TP----------VAEN-VPSINTGGQ--------QQAIAT--QP
SL-RT-------SPSVFSPR--------------DIY-NVVR----TSPINP--------
------------------PKN---------------GM-----LA---------------
---------------------------------------------ARVTQIEN-------
---------------------------------------------LQVTGDG--------
-----FF--IRTN-----------------------------GGNP---------QI---
------------QV------------------------------------NRSNDQRE--
---------IN-------------------------------IDIASAT-----------
------LSPSLEQ---------------------------------R-DLSIN-------
RYGVSRIQF--------------SQL-Q--------------TSPSV---VRMTLQV---
-----------DENS------------------QNWRATN------SN------------
---------------------------SS----------------------------GFV
LLP-SR------------------------------------------------------
-----------------------------------GIAQFPG------------------
------------------------------------------------------------
--------------GNNNPRPIP----------------------------------SST
GT-AT--------IESV-----------QL-------------ANNG-TQ---LLIRADQ
A-----------------------------------------------------------
-----------------------------LSA-TG----------G------------WD
RTSGL-------------------YRITINNAR---------------------------
--L-APK-----------------------------------------------------
-VTGPTF----------NSNSPI-------------------------------------
-----------------------------------------LR----------------V
RL-QPQ---------ESN---------TVT---VLV-QPAAGVQIG-ELN----------
------------------------------------------------------------
----Q---VG--------------------------------------------------
------DQL-------------------------------------LALE-LQ-------
-----RS-GSVT---------------QQPID------------LP-------------P
-----------------------L-S-PN---------QGQFPN----------------
------------------------------------------------------S-----
------------------------------------------------------------
------------------------------------------------------------
----------------------------------------------------------ID
N-PP-PIS---------------RP---------QP-----------------RPSVPR-
------------------------GKL-L-------------------------------
-----------------------------------------------------------V
V---------------------------------------IDPGHGG------KDSGAPG
L-----G-G------L---LEKDVILPIG---KRVAAILEQ-H--GV-QAVLTR-D-AD-
F------FV-----------------ELQG---RVEIAERVNA-TAFVSIHANS------
--V--DNRPD-V-NGLEVYY-------------------Y-D------------------
-------------------S-----------------------------------GYA--
------------------------LA---------------EVVRNTI---------LQN
-ID----TI-----K---N-------------------------R-G-TRK-A-------
---R-FYVLRKS--S--MP---SILVETGYMTGRE-DN-PRLASREY-------------
------------------------------------------------------------
------------------------------------------------------------
------------------------------------------------------------
-------------QNQM----------------AEAI---ARGIL---------------
---------K-----------------------------YL-Q-----------------
------------------------------------------------------------
------------------------------------------------------------
--------R---------------------------------------------------
------------------------------------------------------------
------------------------------------------------------------
------------------------------------------------------------
------------------------------------------------------------
------------------------------------------------------------
------------------------------------------------------------
------------------------------------------------------------
------------------------------------------------------------
-------------------------------------
>WP_012596897.1_N-acetylmuramoyl-L-alanine_amidase_[Rippkaea_orientalis]
--------------------------------------------------------MKPI
------------------------------QGI---------------------------
----------VWGI----------------VT-SQTIC----------------------
--------------------LSVA-A-NTLQY----------------------------
------------------------------------------------------------
------------------------------------------------------------
--------------------------WDF-----DV------------------------
------------------------------------------RQNRVE------------
IVTDSD-V------RP-----------------------------KA------------Q
MIANPT------------------RLI--------------------------IDLP---
------------------GV-------KL-SQ------------P--------------S
VRQGNI---------TS---------------------------------------YVRQ
VR------------------------------------------------VGQFS-----
------------------PY-----------TTRIVVEL-G-SAYS--------------
------------------------------MRPWEV------------------------
-----------------------KVRSLAP----------NRW--------------FVQ
LS--------------EFQ-----------------------------------------
------------------------------------------------------------
------------------------------------------------------------
------------------------------------------------------------
------------------------------------------------------------
---------------------------------------------P--------------
------------------------------------------------------------
------------------------------------------------------------
----------------------------------------------H-------------
------------------------------------------------------------
------------------------------------------------------------
---------------------------------------------------------SVY
SLP---------------------------------------------------------
------------------------------------------------------------
------------------------------------------------------------
------------------------------------------------------------
------------------------------------------------------------
------------------------------------------------------------
------------------------------------------------------------
------------------------------------------------------------
------------------------------------------------------------
------------------------------------------------------------
------------------------------------------------------------
---PEA------------------------------------------------------
------------------------------------------------------------
------------------------------------------------------------
------------------------------------------------------------
--------------------------------------------EP----------VAIA
-----------------------VPT----------------------------------
------------------------------------------------------PK----
------------------------------------------------------------
------------------------------------------------------------
------------------------------------------------------------
------------------------P----------------------------YPST-P-
----------------------SGSGY-T-------------------------------
-----------------------------------------------------------V
V---------------------------------------IDPGHGG------KDPGAIG
L-----G-G------L---QEKDVVLSIS---LQLAEILKK-R--GV-RVIMTR-S-ND-
A------SV-----------------SLKG---RVEQAETANA-NVFVSIHANA------
--V-GGNNSQ-V-NGLETYY-------------------Y-S------------------
-------------------S-----------------------------------GYR--
------------------------LA---------------LTIHNNL---------LRK
-V-----NV----VD---N-------------------------R-G-VKQ-A-------
---R-FYVLRKS--S--MP---AALVEVGFVTGSI-DN-RNLSNPSY-------------
------------------------------------------------------------
------------------------------------------------------------
------------------------------------------------------------
-------------RQQL----------------AEAI---ANGIL---------------
---------D-----------------------------YLR------------------
------------------------------------------------------------
------------------------------------------------------------
------------------------------------------------------------
------------------------------------------------------------
------------------------------------------------------------
------------------------------------------------------------
------------------------------------------------------------
------------------------------------------------------------
------------------------------------------------------------
------------------------------------------------------------
------------------------------------------------------------
-------------------------------------
>WP_012599173.1_N-acetylmuramoyl-L-alanine_amidase_[Gloeothece_citriformis]
--------------------------------------------------------MRL-
------------------------------------------------------------
----------RL------------------LL-LSFL------SVLLF------------
------------------A-LPAQ-A-GRLLF----------------------------
------------------------------------------------------------
------------------------------------------------------------
--------------------------WRF-----ES------------------------
------------------------------------------GQNRLI------------
FTTDDR-V------QP-----------------------------RA------------Q
LIPNPT------------------RIV--------------------------IDLP---
------------------GI-------AL-GQ------------P--------------S
VNQ-SI---------GS---------------------------------------TIRE
IR------------------------------------------------VGQFN-----
------------------AQ-----------TARLVIEL-A-PGYT--------------
------------------------------LDPTQV------------------------
-----------------------KIRGLSP----------TQW--------------TVD
IP--------------TPQ---------RIVQNTTPPP----------------------
------------TTPSTPSR------------------PPSL----PEPPRSPN------
----------PPLSSP-SPEP---------------------------------------
--T------------------------------------------PTSSGSLD-------
---------------------------------------------FQVTRNG--------
-----LV--VRLDRN---------------------------GEGR---------KI---
------------KV------------------------------------KRSRDRKT--
---------ID-------------------------------IDLPGAK-----------
------LTSSLSG---------------------------------Q-TLPVN-------
EYGIGDIKF--------------EQK-----------------SNND---ARITLNV---
-----------SRES------------------PDWQAIY------SQ------------
----------------------------G----------------------------AVV
LIP-RG------------------------------------------------------
-----------------------------------GFNNLSRV-----------------
SSPPPS------------------------------------------------------
--------------------ASNPP-------------------------------PPPV
AQKST--------IKSV-----------QL-------------INDN--Q---LIIQSDD
T-----------------------------------------------------------
-----------------------------IRG-SG----------N------------WN
NRTGE-------------------YEIRIEGAQ---------------------------
--L-SSQ-----------------------------------------------------
-LQGPQL----------SRNSPI-------------------------------------
-----------------------------------------YQ----------------L
RI-RQE---------TAD---------TAV---VIV-KPALGVQLG-TLR----------
------------------------------------------------------------
----Q---LD--------------------------------------------------
------NQQ-------------------------------------LSLD-IT-------
---PQRL----------------AQTTTP-S-----------ISTP----------QTIP
-----------------------VPP-PAN------------PS----------------
-----------------------------------------------------PPS----
------------------------------------------------------------
------------------------------------------------------------
---------------------------------------------------------NIP
---S-------------------ST----------------------------PSNIPQ-
------------------------GRI-L-------------------------------
-----------------------------------------------------------V
V---------------------------------------IDPGHGG------KDPGAIG
L-----G-G------L---QEKDVILPIS---QEVSSILQQ-Q--GV-QVMLTR-N-SD-
Y------FV-----------------TLQG---RTAMANRAGA-DLFVSIHANA------
--V-GGGRTE-V-NGLEVYYF---------------------------------------
-------------------N-----------------------------------SRA--
------------------------LA---------------ETIHRNI---------MRS
-I-----NM-----R---D-------------------------R-G-VRQ-A-------
---R-FYVLRTS--R--MP---SSLVEVGFVTGSI-DN-ANLRDPAF-------------
------------------------------------------------------------
------------------------------------------------------------
------------------------------------------------------------
-------------RSQM----------------AQAI---ARGIL---------------
---------E-----------------------------YIQR-----------------
------------------------------------------------------------
------------------------------------------------------------
--------YKP-------------------------------------------------
------------------------------------------------------------
------------------------------------------------------------
------------------------------------------------------------
------------------------------------------------------------
------------------------------------------------------------
------------------------------------------------------------
------------------------------------------------------------
------------------------------------------------------------
-------------------------------------
>WP_015955122.1_N-acetylmuramoyl-L-alanine_amidase_[Gloeothece_citriformis]
--------------------------------------------------------MK-L
------------------------------QSI---------------------------
----------IMTA----------------LM-FQGLC----------------------
--------------------ASTL-A-GSLEY----------------------------
------------------------------------------------------------
------------------------------------------------------------
--------------------------WKF-----DL------------------------
------------------------------------------QQNRLE------------
IITDDD-V------RP-----------------------------QA------------K
MLDNPT------------------RLV--------------------------IDLP---
------------------GT-------TL-GG------------A--------------T
ERQ-EV---------SD---------------------------------------YVKE
VR------------------------------------------------VGQLN-----
------------------AK-----------TTRIVVEL-A-SDYS--------------
------------------------------MRPWEV------------------------
-----------------------KVRSLAP----------NRW--------------YIQ
LP--------------KFQ-----------------------------------------
------------------------------------------------------------
------------------------------------------------------------
------------------------------------------------------------
------------------------------------------------------------
---------------------------------------------P--------------
------------------------------------------------------------
------------------------------------------------------------
----------------------------------------------P-------------
------------------------------------------------------------
------------------------------------------------------------
---------------------------------------------------------DVY
SLP---------------------------------------------------------
------------------------------------------------------------
------------------------------------------------------------
------------------------------------------------------------
------------------------------------------------------------
------------------------------------------------------------
------------------------------------------------------------
------------------------------------------------------------
------------------------------------------------------------
------------------------------------------------------------
------------------------------------------------------------
---PQE------------------------------------------------------
------------------------------------------------------------
------------------------------------------------------------
------------------------------------------------------------
--------------------------------------------VP----------VAII
-----------------------VPA----------------------------------
------------------------------------------------------PK----
------------------------------------------------------------
------------------------------------------------------------
------------------------------------------------------------
------------------------P----------------------------SYST---
------------------------SDV-V-------------------------------
-----------------------------------------------------------I
V---------------------------------------IDPGHGG------QDPGAIG
I-----G-G------L---QEKGVVLSIS---QEVAKILSQ-R--GV-RVIMTR-T-SD-
R------YI-----------------SLKA---RVDLAQRTGA-NGFISIHANA------
--I-GGNQSQ-V-NGVETYY-------------------Y-S------------------
-------------------T-----------------------------------GYN--
------------------------LA---------------RAIHRNI---------LRR
-L-----NV-----R---D-------------------------R-G-VKQ-A-------
---R-FYVLRKT--S--MP---AVLVETGFVTGTI-DN-RNLSDSTY-------------
------------------------------------------------------------
------------------------------------------------------------
------------------------------------------------------------
-------------RRRM----------------AEAI---AEGII---------------
---------E-----------------------------NFR------------------
------------------------------------------------------------
------------------------------------------------------------
------------------------------------------------------------
------------------------------------------------------------
------------------------------------------------------------
------------------------------------------------------------
------------------------------------------------------------
------------------------------------------------------------
------------------------------------------------------------
------------------------------------------------------------
------------------------------------------------------------
-------------------------------------
>WP_015945258.1_N-acetylmuramoyl-L-alanine_amidase_[Desulfitobacterium_hafniense]
------------------------------------------------------------
---M--------------------------------------------------------
-----WPRRNKW----------------SLVL-GAVF------SFWLM------------
-------------GQASVNAAP---LTAEVTRIY--------------------------
------------------------------------------------------------
------------------------------------------------------------
------------------------------------------------------------
------------------------------------------GETRI-------------
-ETAIR-I------AQ-----------------------------EGWSEAN--TVILAR
YDDFPD------------------SLVS-------------------------VPLSK-R
YD----------------AP-------IL-----------------------------LT
ASK-GL------------------------------------------------------
------------------------------------------------------D-----
------------------EG-----------VLAEIKRLGA-RHVI--------------
--LLGG------TGVMG-------NPITKALEKEEL----------------------TW
----------------------ERIGGADRYE--TAALVAERLGG----------NGQVI
LTS----------GENFPDAL---------------------------------------
---------------------------------------------AIGPY----------
------------------------------------------------------------
------------------------------------------------------------
---------------------------------------------AGITETP--------
-----LL--LTKA-----------------------------KELP---------EVTR-
-----------QKLVEL------------------------------GAYQLNQESEA--
---------VT------------------------------KTTVVGGE-----------
----KAISPEAVAGL-------------------------------TGMTRIAGDN----
RYETAAKAF------------WFTQE-EFG------------SD--FASETQRTFLV---
-----------TGENF--------------------------------------------
------------------------------------------------------------
--P---------------------------------------------------------
------------------------------------------------------------
----------------------D-------------------------------------
------------------------------------------------------------
-------------------------------------------ALVT-GA---LAVKQNA
Y------------------------LFMA-------------------------------
-------------------------YQEDLPAVTY-------SALG-------------N
AATAQ-----------------AQLLVTIIGGE---------------------------
------------------------------------------------------------
------------------------------------------------------------
------------------------------------------------------------
---------------------------------TVLSERVKGIVEG--------------
------------------------------------------------------------
--SIQ-------------------------------------------------------
------------------------------------------------------------
------------------------------------------------------------
------------------------------------------------------------
------------------------------------------------------P-----
------------------------------------------------------------
------------------------------------------------------------
------------------------------------------------------------
------------------------PYL---------------------------------
-----------------------LAGL-T-------------------------------
-----------------------------------------------------------V
V---------------------------------------VDPGHGG------KDPGASG
-----PG-G------S---HEKNSTLSVG---LYLADLLRQ-A--GA-KVVMTR-T-GD-
TSPAGGSYT-----------------ELKDLQARVTIANQIPA-DLYVSIHNDA------
----FSN-PE-A-GGVTTYV---------------------SAEN---------------
---------------PKAEE-----------------------------------GRK--
------------------------LA---------------SAVQQEL---------IKQ
-VG----------LQ---D-------------------------R-K-V-KTA-------
---N-FYVIKNT--T--MP---AILVELGFISNPV-EE-KLINDPEF-------------
------------------------------------------------------------
------------------------------------------------------------
------------------------------------------------------------
-------------QRKS----------------ALGI---YRGIL---------------
----------------------------IHRG-------Y--------------------
------------------------------------------------------------
------------------------------------------------------------
------------------------------------------------------------
------------------------------------------------------------
------------------------------------------------------------
------------------------------------------------------------
------------------------------------------------------------
------------------------------------------------------------
------------------------------------------------------------
------------------------------------------------------------
------------------------------------------------------------
-------------------------------------
>WP_012647839.1_N-acetylmuramoyl-L-alanine_amidase_[Geobacter_daltonii]
---------------------------------------------------------MRR
IL----------------------------IFSW--------------------------
----------------------------ITIV-----------AVFFF------------
------------------------------------------------------------
------------------------------------------------------------
------------------------------------------------------------
------------------------------------------------------------
-------------ST-IPSRAEEGTTA---------------KTAKHA------------
------------------------------------------------------------
--------------------KKASKK----------------------------------
----------------VNAK-------LKEKQKEKKKS----------------------
------------------------------------------------------------
----------------------------------------GKKDSGKKKGSGKKKTKQ--
-----------------ETA-----------AHKPVVTKAE-EPE---------------
-------------------PAAVVTEIRHWSNPD--------------------------
---------------------------------------------------------YTR
IAV---------------------------------------------------------
------------------------------------------------------------
------------------------------------------------------------
------------------------------------------------------------
-----------------------------------------------TLDRE--------
-----A------------------------------------------------------
------------------------------------------------------------
-------------------------------------------RFEYHK-----------
------IPA-T------------------------------------------G------
DAGAPRVYI---------------DI----------------------TDARLDP-----
--------------GV-----------------KDHPIGD--------------------
------------------------------------------------------------
------------------------------------------------------------
------------------------------------------------------------
---------------------------------------------------------GLL
K-----------------------------------------------------------
------------------------------------------------------TARVAQ
Y---K-----------------------A------------------------------D
-------------------------VVRVVLDLDS----------I--------------
------------------------KDYKIF------------------------------
------------------------------------------------------------
TFSN-PF-----------------------------------------------------
------------------------------------------------------------
---------------------------------RIIID-VKGD-----------------
------------------------------------------------------------
------------------------------------------------------------
-------RK-------------------------------------PEISAIKE------
-----TI-----------------------------------------------------
--------------------------------------QE-APP----------------
------------------------------------------------------------
------------------------------------------------------------
------------------------------------------------------------
------------------------------------------------MAEAAKVSAVEE
K---------------------NLPAK---------------------------------
--------------------KGKPGK----------------------------------
--------------------------------------------------------IRRI
V---------------------------------------VDPGHGG------HDPGAVG
A-----G-G------T---REKDVVLQIG---LKLAQKLKE-E-LGL-DVVMTR-S-TD-
V------FI-----------------ELQE---RTAIANKVGA-DLFVSVHANA------
--S--LNR-N-A-SGMETYY-------------------LNLAKT---------------
---------------EKAAQLAAKENGTSLEK-VSLLQAVLFDLMANYKLND---SAH--
------------------------LA---------------DEVQKAA---------YGK
-ANGLFP-M-----K---N-------------------------L-G-VKQ-G-------
---P-FYVLVGA--T--MP---SILVEAAFLSNER-EE-ERLKDARY-------------
------------------------------------------------------------
------------------------------------------------------------
------------------------------------------------------------
-------------QETV----------------AEGI---MAGIK---------------
---------G-----------------------------YISS-----------------
------------------------------------------------------------
------------------------------------------------------------
--------LK--------------------------------------------------
------------------------------------------------------------
------------------------------------------------------------
------------------------------------------------------------
------------------------------------------------------------
------------------------------------------------------------
------------------------------------------------------------
------------------------------------------------------------
------------------------------------------------------------
-------------------------------------
>WP_012864460.1_N-acetylmuramoyl-L-alanine_amidase_[Veillonella_parvula]
--------------------------------------------------------MR--
------------------------------------------------------------
----------KLF---------------LMCL-----------AVLMA------------
--I-------------PLLLTQAK-A-AN-------------------------------
------------------------------------------------------------
------------------------------------------------------------
------------------------------------------------------------
------------------------------------------------------------
------------------------------------------------------------
------------------------------------------------------------
------------------------------------------------------------
------------------------------------------------------------
------------------------------------------------------------
------------------------------------------------------------
------------------------------------------------------------
------------------------------------------------------------
LED---------------------------------------------------------
------------------------------------------------------------
------------------------------------------------------------
-AR---------------------------------------------------------
------------------------------------------------------------
-----WV--TRTD-----------------------------------------------
-----------APV----------------------------------------------
-------PYVR-------------------------------------------------
------IVMDL-------------------------------------------------
----------------------SAPIKA--------------SASIS-------------
----------KDGKTT--------------------------------------------
------------------------------------------------------------
------------------------------------------------------------
------------------------------------------------------------
------------------------------------------------------------
------------------------------------------------------------
-------------------------------------------TVTL-KN---TKLKTAK
E---------------------------N----------------------IS-------
-------------------------MDSAIASSAKLSQD------G--------------
----------------------RDVKVTIKTPS---------------------------
------------------------------------------------------------
SIDTSDV-----------------------------------------------------
---------------------------------------------------------KVF
SL-KKDTV-------NKKPY-------------RIV---VDVQKKG-AVA----------
------------------------------------------------------------
----K---------------------------------P---------------------
---------------------------------------------------AYY------
------------------------------------------GKKP--------------
-----------------------SQS----------------------------------
----------------------------------------------------AHPA----
------------------------------------------------------------
------------------------------------------------------------
---------------------------------------------------KNVPTESG-
KYST--------------------------------------------------------
-----------------------SGGL-S-------------------------------
--------------------------------------------------------GKTI
T---------------------------------------IDPGHGG------SDSGAIG
P-----H-G------V---QEKNITLPIS---MYLKKSLEN-R--GA-KVFMTR-T-TD-
V------DV--------YGPNASGVDELGA---RVNVANRSNS-DALVSVHINA------
--F---NNPS-V-GGIATYY-------------------Y--------------------
---------------SKTGN-----------------------------------DAR--
------------------------LA---------------QKVQSQI---------ANT
-PG----------FN--GD-------------------------R-G-IQE-G-------
---N-LYVLRHS--N--MP---AILVELGFISNPN-EE-RVLQSPQT-------------
------------------------------------------------------------
------------------------------------------------------------
------------------------------------------------------------
-------------QEDF----------------ANRI---ANGIA---------------
---------N-----------------------------YFGG-----------------
------------------------------------------------------------
------------------------------------------------------------
------------------------------------------------------------
------------------------------------------------------------
------------------------------------------------------------
------------------------------------------------------------
------------------------------------------------------------
------------------------------------------------------------
------------------------------------------------------------
------------------------------------------------------------
------------------------------------------------------------
-------------------------------------
>WP_013181456.1_N-acetylmuramoyl-L-alanine_amidase_[Waddlia_chondrophila]
-----------------------------------------------------------M
IKRW--------------------------------------------------------
----------------------------IKNV-----------WVGLI------------
--A--------------VVFAGCA-SKSPEWE----------------------------
------------------------------------------------------------
-------------------------R----------------------------------
------------------------------------------------------------
------------------------------------------SDHE--------------
------------------------------------------------------------
------------------------------------------------------------
------------------------------------------------------------
------------------------------------------------------------
------------------------------------------------------------
------------------------------------------------------------
------------------------------------------------------------
------------------------------------------------------------
------------------------------------------------------------
------------------------------------------------------------
------------------------------------------------------------
------------------------------------------------------------
------------------------------------------------------------
------------------------------------------------------------
------------------------------------------------------------
------------------------------------------------------------
------------------------------------------------------------
------------------------------------------------------------
------------------------------------------------------------
------------------------------------------------------------
------------------------------------------------------------
------------------------------------------------------------
------------------------------------------------------------
------------------------------------------------------------
------------------------------------------------------------
------------------------------------------------------------
------------------------------------------------------------
------------------------------------------------------------
------------------------------------------------------------
------------------------------------------------------------
------------------------------------------------------------
---------------------------------VAA------------------------
------------------------------------------------------------
----V-------------------------------------------------------
------------------------------------------------------------
------------------------------------------------------------
------------------------------------------------------------
------------------------------------------------------------
------------------------------------------------------------
------------------------------------------------------------
------------------------------------------------------------
--RV------------------RREAV---------------------------------
------------------------------------------------------------
--------------------------------------------------------RPVI
V---------------------------------------IDAGHGG------KDLGAKC
P-----D------PQT---EEKALNLQTA---LLLNQFLQQ-K--GY-QTILTR-G-ED-
F------FV-----------------PLKM---RADFANSNRA-TLFVSVHYNS------
----APNK-A-A-EGVEVYY-------------------Y-DNQDD--------------
----LV----------RTSR-----------------------------------SKI--
------------------------LA---------------QKVLDRV---------IAS
-TK-----M-----K---S-------------------------R-G-IKN-G-------
---N-FAVIRET--R--MP---AILIEGGFMTNEK-EL-ARLRDPAH-------------
------------------------------------------------------------
------------------------------------------------------------
------------------------------------------------------------
-------------IQRI----------------AESI---ANGVQ---------------
---------D-----------------------------YLRS-----------------
------------------------------------------------------------
------------------------------------------------------------
------------------------------------------------------------
------------------------------------------------------------
------------------------------------------------------------
------------------------------------------------------------
------------------------------------------------------------
------------------------------------------------------------
------------------------------------------------------------
------------------------------------------------------------
------------------------------------------------------------
-------------------------------------
>WP_013278758.1_AMIN_domain-containing_protein_[Acetohalobium_arabaticum]
------------------------------------------------------MLIHKR
II----------------------------------------------------------
----------------------------MLVI-----------LLTLV------------
--C---------------YISPVL-ASSTVSK----------------------------
------------------------------------------------------------
------------------------------------------------------------
--------------------------VFI-----NDRL----------------------
------------------------------------------VRSDLKV-----------
-----KQM--------------------------------------------------GD
TLLIPV------------------EILTE------------------------------G
F-----------------NL-------EV------------DWKN--------------L
IKTVNIK--------YDD--------------------------------------KVIK
LRAGES--------------------------------------------KVQVGDRIKE
L----------------SSD-----------IR--LEKD-R-----------------V-
------------------------------LIPVDF------------------------
-----------IS----KILG-----------------YKVDWTDN---------TLQFS
KPS------------------------GTV------------------------------
------------------------------------------------------------
------------------------------------------------------------
---------------------------------------------------KDI------
--------------------------------------------TYENQKFGEA------
-----IK--IEITE-----------------------------------------QLDY-
---------EIKQLTA--------------------------------------------
------PDRLL-------------------------------IDIYDSK-----------
------LAEDI-------------------D-----------------DIAVNNGS----
IFQIRSGQF---------------------------------N--PG--VTRVVLDLYQP
LDY---RTEVINKNGDCQ--------LI---LKMNSKITGFK--YDNN------------
---------------------------KGLFSISATDELNNYKTE-----FDKDNKKMIV
KFP------------NMI----------------------LDVVKDK-------------
------FVI------------------DNELVKNVNLTQLEKE-----------------
------------------------------------------------------------
------------------------------------------------------------
---------GIPVIKVIFKMKKWFE--LDI-------------EQDS-ENNNLLLLRPER
RVELIDVNY-DSQAG--------EVRIKT-------------------------------
--------EY--------------PVTPQVVPLEK----------GDRLVADFPNAVFRD
LSQNITIEDEFIEEIRIAQFNKELVRTVIDLEKLVDYELESRVDKETDDYVTVVK-----
--LDSPKNLKSQAEKDIA--------------------------------------EQET
EEKSKQLRAVDI--TQQNQKTSM----------------QVKLNTDSNY-----------
---------------------------------E-------IRKFNYPDRLVIDIPGAAA
AL-KPT------EITEAKGVIKD----------VRVSQFSRNPMIA-RVVF---------
------------------------------------------------------------
----ELSHAVDYQ------------------------------VV---------------
----SEEET-----------------------------------NEINLQ-IQA------
------------------------------------------------------------
------------------------------------------------------------
------------------------------------------------------------
------------------------------------------------------------
------------------------------------------------------------
---------------------------------------------------------TNS
N-----------------------------------------------------------
-------------------NLNLVGKT---------------------------------
-----------------------------------------------------------I
V---------------------------------------IDAGHGG------ADPGAIG
A-----G-GT-----M----EKDVNLDVA---KKLASLLKE-A--GA-KIRMTR-K-ED-
K------YV-----------------TLWD---RANEANELNC-DIFVSIHANA------
-----HQKKK-A-SGSETYV-------------------Y--------------------
------------------PG-----------------------------------SYG--
--------------------DNLVLA---------------KKVQGSL---------HEK
-LG----------TP---D-------------------------R-G-VRF-D-------
---K-FYVLENT--T--MP---SILVEIGFLTNSH-EE-RLLASSSF-------------
------------------------------------------------------------
------------------------------------------------------------
------------------------------------------------------------
-------------KQKA----------------AEGM---YKGIV---------------
---------D-----------------------------FFSRTG---------------
------------------------------------------------------------
------------------------------------------------------------
--------KEEGN-----------------------------------------------
------------------------------------------------------------
------------------------------------------------------------
------------------------------------------------------------
------------------------------------------------------------
------------------------------------------------------------
------------------------------------------------------------
------------------------------------------------------------
------------------------------------------------------------
-------------------------------------
>WP_013296877.1_N-acetylmuramoyl-L-alanine_amidase_[Thermoanaerobacterium_thermosaccharolyticum]
------------------------------------------------------------
------------------------------------------------------------
------------------------------------------------------------
------------------------------------------------------------
------------------------------------------------------------
------------------------------------------------------------
------------------------------------------------------------
------------------------------------------------------------
------------------------------------------------------------
------------------------------------------------------------
------------------------------------------------------------
------------------------------------------------------------
------------------------------------------------------------
------------------------------------------------------------
------------------------------------------------------------
------------------------------------------------------------
------------------------------------------------------------
------------------------------------------------------------
------------------------------------------------------------
------------------------------------------------------------
------------------------------------------------------------
------------------------------------------------------------
------------------------------------------------------------
------------------------------------------------------------
------------------------------------------------------------
------------------------------------------------------------
------------------------------------------------------------
------------------------------------------------------------
------------------------------------------------------------
------------------------------------------------------------
------------------------------------------------------------
------------------------------------------------------------
------------------------------------------------------------
------------------------------------------------------------
------------------------------------------------------------
------------------------------------------------------------
------------------------------------------------------------
------------------------------------------------------------
------------------------------------------------------------
------------------------------------------------------------
------------------------------------------------------------
------------------------------------------------------------
------------------------------------------------------------
------------------------------------------------------------
------------------------------------------------------------
------------------------------------------------------------
------------------------------------------------------------
------------------------------------------------------------
------------------------------------------------------------
------------------------------------------------------------
--------------------------M-L-------------------------------
-----------------------------------------------------------I
V---------------------------------------VDPGHGG------LDSGAVG
------N-G------F---FEKDINLSVS---LKLRDILEA-N--NV-DIILTR-D-KD-
I------TL-----------------GLSE---RCDIANKNKA-DYFISIHCNS------
--F---KDST-A-KGTETYS-------------------Y-PG-----------------
-----------------SIS-----------------------------------GGK--
------------------------LA---------------KSIQQAI---------VTN
-LN----TV---------D-------------------------R-G-VKT-A-------
---N-FYVLHHT--N--MT---AVLVELGFITNKE-DL-DLILNK---------------
------------------------------------------------------------
------------------------------------------------------------
------------------------------------------------------------
-------------RNLF----------------AISI---SNGIL---------------
---------N-----------------------------NIGL-----------------
------------------------------------------------------------
------------------------------------------------------------
--------KQI--SKSD-------------------------------------------
-SI---------------------------------------------------------
------------------------------------------------------------
--------------------------EKLH--------------QM-----------GFI
S-----DYYDPESY----------------------------------------------
------------------------------------------------------VKW---
---------------------------------KDIADALLK-I------------IGG-
------------------------------------------------------------
------------------------------------------------------------
-------------------------------------
>WP_007789216.1_N-acetylmuramoyl-L-alanine_amidase_[Peptostreptococcus_stomatis]
----------------------------------------------------MKVFLKR-
------------------------------------------------------------
------------------------------IM-AMTL------AVTIL------------
-----------AALTPYSLANEVN-ASDT-------------------------------
------------------------------------------------------------
------------------------------------------------------------
------------------------------------------------------------
-------------------------------------------GSKIE------------
-ASSSN-N------GSEDQSGVMKIKLGVAKLDQDGNVSEYLDAEEGDLSY------EEK
LDSNYA--------------KSNANVSY---LYGS----------------DRYETSI--
------------------QV-------SKASYPNGADTVV-------------------L
VNSSNAI--------YG---------------------------LIAT--------PFAS
LNKA-------------------------------PIL------------LTSA------
------------------KA-----------IKPSVLDE---------------------
---IKR------------------------LKPKRV------------------------
-----------------------YMIGDTSH--------ISKGISNVIKA-----NTGAE
MARIFGK---------NPS-----------------------------------------
--------------------------------------DLSA------------------
------------------------------------------------------------
---------------------------------------------AVAEKISS-------
---------------------------------------------SRKVNTA--------
-----YL--VSTEY-----------------------------------------GV---
-----------ADA----------------------------------------------
------------------------------------------LSISSRA-----------
---GSTMAPVLVAS----------------------------------KNYVNSGVYNYL
KNSADNVYYIGGQD----------SISNSLINK---------------ISS--VVRN---
----------GGQANRIYG-------------NDRYQTN---------------------
------------------------------------------------------------
------------------------------------------------------------
------------------------------------------------------------
------------------------------------------------------------
------------------------------------------------------------
-------------IKVI-----------NKF----------YRNSDI-TS---LIVTKAE
NNG---------------------------------------------------------
-------------------------LIDTVSA-------------G------------PF
ATLKS------------------CPILITHRNK---------------------------
--L-AVAS--------------------------------------------------QN
FLNKVQGNAIYQI--GGGISASV-------------------------------------
-----------------------------------------TN---------------LI
KSGFQSAP------TGSG---------TIE------------------------------
------------------------------------------------------------
------------------------------------------------------------
------------------------------------------------------------
------T-------------------------------------NP--------------
-----------------------KPE----------DKSKEKPNK---------------
-----------------------------------------------------KP-----
------------------------------------------------------------
------------------------------------------------------------
------------------------------------------------------------
-------------GNNGG----------DN------------------------NVTPSK
GI---------------------KGK----T-----------------------------
-----------------------------------------------------------I
V---------------------------------------IDPGHGG------KDSGAVG
L-----N-G------Y---KEKDWTLKTA---LACADYL-T-K-AGA-DVVMTR-K-ND-
T------YP-----------------TLQD---RADISNNSKA-VLFCSIHYNKGGDVIN
PDT---GEQS-G-NGVEVYT-------------------G--------------------
---------------EGS------------------------------------------
------------------------FA---------------QNTAKKV---------LNS
-ILSKF-NM-----K---N-------------------------R-G-VKDGT-------
---H-LYVISNT--L--AP---AILVEGGFMSNSH-DV-NQLKSDEA-------------
------------------------------------------------------------
------------------------------------------------------------
------------------------------------------------------------
-------------LRTM----------------GIQI---AKGII---------------
---------A--------------------------------A-----------------
------------------------------------------------------------
------------------------------------------------------------
-------FN---------------------------------------------------
------------------------------------------------------------
------------------------------------------------------------
------------------------------------------------------------
------------------------------------------------------------
------------------------------------------------------------
------------------------------------------------------------
------------------------------------------------------------
------------------------------------------------------------
-------------------------------------
>WP_041758743.1_N-acetylmuramoyl-L-alanine_amidase_[Psychroflexus_torquis]
------------------------------------------------------------
MK----------------------------------------------------------
------------------------------LI-CVLMC-----LCFSF------------
------------------SYAIAD-PT---------------------------------
------------------------------------------------------------
------------------------------------------------------------
------------------------------------------------------------
------------------------------------------------------------
------------------------------------------------------------
------------------------------------------------------------
------------------------------------------------------------
------------------------------------------------------------
------------------------------------------------------------
------------------------------------------------------------
------------------------------------------------------------
------------------------------------------------------------
----------------NP------------------------------------------
------------------------------------------------------------
------------------------------------------------------------
------------------------------------------------------------
------------------------------------------------------------
------------------------------------------------------------
------------------------------------------------------------
------------------------------------------------------------
------------------------------------------------------------
------------------------------------------------------------
------------------------------------------------------------
------------------------------------------------------------
------------------------------------------------------------
------------------------------------------------------------
------------------------------------------------------------
------------------------------------------------------------
------------------------------------------------------------
------------------------------------------------------------
---------------------------------KK-------------------------
------------------------------------------------------------
------------------------------------------------------------
------------------------------------------------------------
------------------------------------------------------------
------------------------------------------------------------
------------------------------------------------------------
------------------------------------------------------------
------------------------------------------------------------
------------------------------------------------------------
------------------------------------------------------------
------------------------------------------------------------
------------------------------------------------------------
------------------------------------------------------------
------------------------------------------------------------
------------------------------------------------------------
----------------------------I----K--------------------------
-----------------------------------------------------------V
V---------------------------------------IDAGHGG------KDGGAQL
N-----S--------I---LEKQIVADVS---LQLKALCSD-K--NI-EIILLR-T-ED-
E------FI-----------------SLQD---RVSRIKTLSP-DLVISLHANY------
----SQDRDR---NGVEVFV-------------------ADNNFTV--------------
-------------------R-----------------------------------SSY--
------------------------FG---------------TKILESF---------KQK
-------DF-----Q---T-------------------------A-T-LQS-A-------
---N-FYLLKNV--D--CP---AVTIELGFLSNAE-DM-KYLNSEFG-------------
------------------------------------------------------------
------------------------------------------------------------
------------------------------------------------------------
-------------QKFL----------------AKQI---VSSLN---------------
------------------------------------------------------------
------------------------------------------------------------
------------------------------------------------------------
------------------------------------------------------------
------------------------------------------------------------
------------------------------------------------------------
------------------------------------------------------------
------------------------------------------------------------
------------------------------------------------------------
------------------------------------------------------------
------------------------------------------------------------
------------------------------------------------------------
-------------------------------------
>WP_006101160.1_N-acetylmuramoyl-L-alanine_amidase_[Coleofasciculus_chthonoplastes]
--------------------------------------------------------MRKI
------------------------------------------------------------
----------QW----------------LLLL-IS-F---WS--TFLV------------
------------------S-LPAE-A-ARLLL----------------------------
------------------------------------------------------------
------------------------------------------------------------
--------------------------WRF-----DA------------------------
------------------------------------------SQNQLE------------
FTTDGS-V------QP-----------------------------TA------------Q
LIPNPL------------------RLV--------------------------IDLP---
------------------GT-------TL-GR------------P--------------S
VSQ-SV---------GG---------------------------------------GIRE
IR------------------------------------------------VGQFD-----
------------------RQ-----------TTRIVVEI-A-PGYT--------------
------------------------------IDPQQI------------------------
-----------------------QFRGASP----------RQW--------------FVQ
IP--------------TPQ---------RTTTS--A----------------------PR
PLPP------------ITPP------------------PQTP----PRPTPPEP------
-------------------------------------------SPDR-------------
--T------------------------------------------ESTVQVDP-------
---------------------------------------------IQVTRDG--------
-----FF--IRTNE----------------------------GEAK---------EI---
------------QV------------------------------------ERSRDRET--
---------IE-------------------------------FEVEGIT-----------
------LPPDLLN---------------------------------Q-TVSVN-------
RYGVSQIQL--------------SQS-S--------------GSSP----TRITLNV---
-----------NRES------------------PDWQMNY------SS------------
---------------------------VG----------------------------GLV
LLP-RGIS----------------------------------------------------
----------------------------------ASQLQDLSP-----------------
RRSDRE------------------------------------------------------
--------------------PT------------------------------------AT
TSLAT--------IESV-----------EI-------------AQNG-TQ---LLIRADR
R-----------------------------------------------------------
-----------------------------IRA-RG----------N------------WN
ANANQ-------------------FQITIPDAQ---------------------------
--L-ADQ-----------------------------------------------------
-IQGPQL----------GVNSPL-------------------------------------
-----------------------------------------SQ----------------V
RL-RQP---------DSR---------TVV---IVV-QPDRNTQIG-ELN----------
------------------------------------------------------------
----Q---PS--------------------------------------------------
------EQL-------------------------------------LALS-LR-------
-----QR-RVSLP--------------------------------PT---------GSLP
-----------------------VPP-PERL-----------P-----------------
------------------------------------------------------PE----
------------------------------------------------------------
------------------------------------------------------------
---------------------------------------------------------ISP
P-PT------------------VFP------------------------------GVRN-
------------------------SRV-V-------------------------------
-----------------------------------------------------------V
M---------------------------------------LDPGHGG------KDPGAVG
I-----G-G------L---QEKNVILPIS---LQVAALLEQ-Q--GV-QTILTR-S-DD-
R------FI-----------------SLRG---RVQLAEQTNV-DLFVSIHANA------
--I-SLSRPD-V-NGVETYY-------------------Y-A------------------
-------------------N-----------------------------------GRG--
------------------------LA---------------EAIQNSL---------LQS
-T-----GM-----R---N-------------------------R-G-VKQ-G-------
---R-FFVIRRT--S--MP---SALVEVGFVTGAE-DA-PRLATPEF-------------
------------------------------------------------------------
------------------------------------------------------------
------------------------------------------------------------
-------------RSQI----------------AQAI---AQGIL---------------
---------L-----------------------------YIQQ-----------------
------------------------------------------------------------
------------------------------------------------------------
--------TR--------------------------------------------------
------------------------------------------------------------
------------------------------------------------------------
------------------------------------------------------------
------------------------------------------------------------
------------------------------------------------------------
------------------------------------------------------------
------------------------------------------------------------
------------------------------------------------------------
-------------------------------------
>WP_044210067.1_N-acetylmuramoyl-L-alanine_amidase_[Coleofasciculus_chthonoplastes]
--------------------------------------------------------MRF-
------------------------------------------------------------
----------RW----------------LLLL-SS-F---LS--VFLY------------
------------------T-SAAE-A-RQLLF----------------------------
------------------------------------------------------------
------------------------------------------------------------
--------------------------WRF-----DR------------------------
------------------------------------------AQNQLV------------
FTTDEG-V------QP-----------------------------RA------------Q
LIANPT------------------RLV--------------------------IDLP---
------------------GT-------RL-GR------------P--------------T
VNQ-QV---------GG---------------------------------------AIQE
IR------------------------------------------------VGQFE-----
------------------NQ-----------TTRIVVEL-A-PGYT--------------
------------------------------LDPQQV------------------------
-----------------------QFRGLSP----------TQW--------------TVN
IP--------------NPQ---------RIS-SLPS----------------------PP
PPVR---TV--NPSTSLRVN------------------DRQS----PQPSSPPT------
--------------------------------------------VTV-------------
--E------------------------------------------TSATQVDS-------
---------------------------------------------FQVTRNG--------
-----FF--IRTDG----------------------------GKPD---------QI---
------------KV------------------------------------KRSRDRRQ--
---------IE-------------------------------IEVEGLN-----------
------LSRRLVE---------------------------------Q-TLNVN-------
RYGVSQIQF--------------QRL-K--------------DSPPL---TRITLNV---
-----------DRDS------------------PDWQALY------SD------------
---------------------------VG----------------------------GLV
IIP-RGTS--------------------ASSLESRSN-----------------------
---------------------------------ASGNVLVSYP-----------------
SRSQT-------------------------------------------------------
----------------SNRRVS-------------------------------------I
NQQAT--------IQSV-----------EL-------------GNNQ-TQ---LLIEADR
P-----------------------------------------------------------
-----------------------------VQA-TS----------R------------WD
ANERA-------------------YQITIPNAQ---------------------------
--L-ADQ-----------------------------------------------------
-VKGPQL----------TANSPL-------------------------------------
-----------------------------------------SR----------------V
LL-RQQ---------DSR---------TVV---ILV-QPSPGTQIG-SLN----------
------------------------------------------------------------
----Q---IS--------------------------------------------------
------DRL-------------------------------------LALP-IQ-------
-----KK-QATLP-------------------------------PR----------ESIP
-----------------------VP-----------------P-----------------
------------------------------------------------------PS----
------------------------------------------------------------
------------------------------------------------------------
---------------------------------------------------------PSP
A-PP-TS-----------------F-----------------------------PTVPN-
------------------------SRI-V-------------------------------
-----------------------------------------------------------V
M---------------------------------------VDPGHGG------KDPGAVG
I-----G-G------L---REKDVILPIA---QEVAALLEK-Q--GV-QAVLTR-N-SD-
Y------FV-----------------DLAP---RVTMAERVNA-NLFVSIHANA------
--I-SLSRPD-V-NGLETYY-------------------F-A------------------
-------------------S-----------------------------------GQR--
------------------------LA---------------QTIHNNI---------LQT
-V-----PV-----Q---N-------------------------R-G-VRR-A-------
---R-FYVLRKT--S--MP---AVLVEVGFVTGRD-DS-AKLNNPTH-------------
------------------------------------------------------------
------------------------------------------------------------
------------------------------------------------------------
-------------RSQM----------------AQAI---ARGIL---------------
---------Q-----------------------------YIQQ-----------------
------------------------------------------------------------
------------------------------------------------------------
--------NF--------------------------------------------------
------------------------------------------------------------
------------------------------------------------------------
------------------------------------------------------------
------------------------------------------------------------
------------------------------------------------------------
------------------------------------------------------------
------------------------------------------------------------
------------------------------------------------------------
-------------------------------------
>WP_044210876.1_N-acetylmuramoyl-L-alanine_amidase_[Coleofasciculus_chthonoplastes]
--------------------------------------------------------MKL-
------------------------------------------------------------
----------HW------------------LL-PS-F---LG--FFLL------------
------------------S-FPAQ-A-ARLLS----------------------------
------------------------------------------------------------
------------------------------------------------------------
--------------------------WRF-----DV------------------------
------------------------------------------NQNQLV------------
FTTDEG-V------QP-----------------------------TG------------Q
FLANPN------------------RLV--------------------------IDLP---
------------------GI-------PL-EN------------A--------------K
LEQ-LV---------GG---------------------------------------AVRV
VR------------------------------------------------VSQLN-----
------------------PQ-----------TTRLVIEF-N-PGYT--------------
------------------------------INPQQV------------------------
-----------------------LLKGFSP----------RMW--------------TVQ
LP--------------PPQ---------QVV-----------------------------
------------------------------------------------------------
------------------------------------------------------------
------------------------------------------------------------
------------------------------------------------------------
------------------------------------------------------------
------------------------------------------------------------
------------------------------------------------------------
------------------------------------------------------------
------------------------------------------------------------
------------------------------------------------------------
------------------------------------------------------------
------------------------------------------------------------
------------------------------------------------------------
------------------------------------------------------------
------------------------------------------------------------
------------------------------------------------------------
------------------------------------------------------------
------------------------------------------------------------
------------------------------------------------------------
------------------------------------------------------------
-----QL----------TTPTPL-------------------------------------
------------------------------------------------------------
------------------------------------------------------------
------------------------------------------------------------
------------------------------------------------------------
------------------------------------------------------------
---------------------------------------------P----------SQNS
-----------------------VI-----------------P-----------------
------------------------------------------------------PT----
------------------------------------------------------------
------------------------------------------------------------
---------------------------------------------------------TSN
P-PF-NL-----------------------------------------------SQVPN-
------------------------RRI-V-------------------------------
-----------------------------------------------------------V
M---------------------------------------VDPGHGG------KDPGAVG
L-----N-G------L---REKDVILPIS---QQVAAILQQ-Q--GI-QVILTR-T-SD-
Y------FV-----------------DLAP---RVEMAKQAQA-DLFVSIHANA------
--V-G-RRPD-V-NGLETYY-------------------Y-S------------------
-------------------N-----------------------------------GQG--
------------------------LA---------------QTIHNSI---------LQA
-I-----PI-----R---D-------------------------R-G-VKQ-A-------
---R-FYVLRNN--P--MP---AVLVEVGFVTGRE-DN-PRLGTPEY-------------
------------------------------------------------------------
------------------------------------------------------------
------------------------------------------------------------
-------------QSQM----------------AGAI---AQGIL---------------
---------Q-----------------------------YIRQ-----------------
------------------------------------------------------------
------------------------------------------------------------
--------NP--------------------------------------------------
------------------------------------------------------------
------------------------------------------------------------
------------------------------------------------------------
------------------------------------------------------------
------------------------------------------------------------
------------------------------------------------------------
------------------------------------------------------------
------------------------------------------------------------
-------------------------------------
>WP_007069721.1_N-acetylmuramoyl-L-alanine_amidase_[Dialister_invisus]
--------------------------------------------------------MKRI
FSILIF------------------------------------------------------
------------------------------FV-----------SLFLL------------
------------------AVHPAS-A-APASITN--------------------------
------------------------------------------------------------
------------------------FR----------------------------------
--------------------------W---------------------------------
------------------------------------------------------------
---------------------------------------------TARNDG---------
---DPPFV----------------RIA--------------------------MDLSH--
-----------------------------------------------------------A
VKA---------------------------------------------------------
--------------------------------------------------EAAID-----
----------------EEGK-----------NFQLILRDTA-KGSA--------------
------------------------------------------------------------
---------------------------------------LHQY-----------------
------------------------------------------------------------
------------------------------------------------------------
------------------------------------------------------------
------------------------------------------------------------
------------------------------------------------------------
-------------------------------------------------------EM---
----------DERA----------------------------------------------
------------------------------------------IDFATVS-----------
------------------------E-----------------------------------
KNGDTYLDV---------------------------------------------------
------------------------------------------------------------
----------------------------------------------------------LM
TKP---------------------------------------------------------
------------------------------------------------------------
------------------------------------------------------------
------------------------------------------------------------
-----------QKMENI-----------RV-----------------------FALRPDA
K---------------------------A-------------------------------
---------------------------------------------G--------------
----------------------KPHRLVVD------------------------------
------------------------------------------------------------
------------------------------------------------------------
------------------------------------------------------------
---------------------------------IPI--------IGAKKS----------
------------------------------------------------------------
------YYKSV-------------------------------------------------
------DKA--------------------EKRNAA----------KAAKEEITS------
-------------------------------------------STPA-------------
-----------------------APA----------------------------------
-----------------------------------------------------PPIKDV-
------------------------------------------------------------
------------------------------------------------------------
------------------------------------------------------------
--PV--------------------------------------------------------
---------------------SAEARQ-A-------------------------------
------------------------------------------------------LKGKII
C---------------------------------------LDPGHGG------TDVGAIG
HL------NNKE---I---YEKDITLPIA---LNLRDLLTS-A--GA-KVVMTR-T-TD-
R------DV--------YGPYASDTAELQA---RCDIANEAHA-HVFVSIHIDS------
--I---SNPQ-I-DGVTAYY-------------------Y--------------------
---------------VGSDK-----------------------------------SLL--
------------------------LA---------------HMLHQAT---------LNS
-LS----------IP---D-------------------------R-G-VRA-N-------
---N-FYVTAHT--T--MP---SVLMEMGYISNEH-RL-KMLTSKWA-------------
------------------------------------------------------------
------------------------------------------------------------
------------------------------------------------------------
-------------PKSI----------------AKSL---FNGLV---------------
---------D-----------------------------YFAQ-----------------
------------------------------------------------------------
------------------------------------------------------------
------------------------------------------------------------
------------------------------------------------------------
------------------------------------------------------------
-----------------TD-----------------------------------------
------------------------------------------------------------
------------------------------------------------------------
------------------------------------------------------------
------------------------------------------------------------
------------------------------------------------------------
-------------------------------------
>WP_007305288.1_N-acetylmuramoyl-L-alanine_amidase_[Crocosphaera_watsonii]
--------------------------------------------------------MKLL
------------------------------KSF---------------------------
----------LWGL----------------LV-SQTVG----------------------
--------------------VAVD-A-NDLEY----------------------------
------------------------------------------------------------
------------------------------------------------------------
--------------------------WDF-----DV------------------------
------------------------------------------RQNRVE------------
IVTEEG-V------RP-----------------------------KA------------S
MIANPT------------------RLI--------------------------IDLP---
------------------GV-------NL-GK------------P--------------S
ISQDKI---------SG---------------------------------------YVKE
VR------------------------------------------------VGQFD-----
------------------PY-----------TTRIVVEL-G-EEYS--------------
------------------------------MRPWEV------------------------
-----------------------KVRSLAN----------NRW--------------YVQ
LS--------------DFQ-----------------------------------------
------------------------------------------------------------
------------------------------------------------------------
------------------------------------------------------------
------------------------------------------------------------
---------------------------------------------P--------------
------------------------------------------------------------
------------------------------------------------------------
----------------------------------------------H-------------
------------------------------------------------------------
------------------------------------------------------------
---------------------------------------------------------SVY
SLP---------------------------------------------------------
------------------------------------------------------------
------------------------------------------------------------
------------------------------------------------------------
------------------------------------------------------------
------------------------------------------------------------
------------------------------------------------------------
------------------------------------------------------------
------------------------------------------------------------
------------------------------------------------------------
------------------------------------------------------------
---AEE------------------------------------------------------
------------------------------------------------------------
------------------------------------------------------------
------------------------------------------------------------
--------------------------------------------AP----------VAII
-----------------------VPL----------------------------------
------------------------------------------------------PK----
------------------------------------------------------------
------------------------------------------------------------
------------------------------------------------------------
------------------------P----------------------------GGPSYG-
----------------------SRGRY-T-------------------------------
-----------------------------------------------------------V
V---------------------------------------IDPGHGG------RDPGAIG
L-----G-G------L---QEKRVVLSIS---AEVAKILRQ-R--GF-NVVMTR-S-GD-
S------FV-----------------SLSG---RVQKAENSNA-NVFVSIHANA------
--V-GGNKTQ-V-NGMETFY-------------------F-S------------------
-------------------S-----------------------------------GYR--
------------------------LA---------------LSIHRNI---------VRG
-V-----TI----AR---N-------------------------R-G-VKQ-A-------
---R-FYVLRKT--S--MP---AALVEVGFVTGSV-DN-RNLNSASY-------------
------------------------------------------------------------
------------------------------------------------------------
------------------------------------------------------------
-------------RQKM----------------AEAI---ADGIT---------------
---------E-----------------------------YLR------------------
------------------------------------------------------------
------------------------------------------------------------
------------------------------------------------------------
------------------------------------------------------------
------------------------------------------------------------
------------------------------------------------------------
------------------------------------------------------------
------------------------------------------------------------
------------------------------------------------------------
------------------------------------------------------------
------------------------------------------------------------
-------------------------------------
>WP_006000017.1_N-acetylmuramoyl-L-alanine_amidase_[Desulfuromonas_acetoxidans]
------------------------------------------------------------
------------------------------------------------------------
------------------------------------------------------------
------------------------------------------------------------
------------------------------------------------------------
------------------------------------------------------------
------------------------------------------------------------
------------------------------------------------------------
------------------------------------------------------------
------------------------------------------------------------
------------------------------------------------------------
------------------------------------------------------------
------------------------------------------------------------
------------------------------------------------------------
------------------------------------------------------------
------------------------------------------------------------
------------------------------------------------------------
------------------------------------------------------------
------------------------------------------------------------
------------------------------------------------------------
------------------------------------------------------------
------------------------------------------------------------
------------------------------------------------------------
------------------------------------------------------------
------------------------------------------------------------
------------------------------------------------------------
------------------------------------------------------------
------------------------------------------------------------
------------------------------------------------------------
------------------------------------------------------------
------------------------------------------------------------
------------------------------------------------------------
------------------------------------------------------------
------------------------------------------------------------
------------------------------------------------------------
------------------------------------------------------------
------------------------------------------------------------
------------------------------------------------------------
------------------------------------------------------------
------------------------------------------------------------
------------------------------------------------------------
------------------------------------------------------------
---------------------------------------------------MN-------
------------------------------------------------------------
------------------------------------------------------------
------------------------------------------------------------
------------------------------------------------------------
------------------------------------------------------------
------------------------------------------------------------
-----------------------KP-----------------------------------
----------------------------L-------------------------------
-----------------------------------------------------------I
L---------------------------------------IDPGHGG------SDPGALA
ILQESTS-V------Y---READINLKIA---QVVGEALLL-H--GF-DVAYTR-C-ND-
L------QL-----------------TLSQ---RAELSKVYRP-ALFLSFHCNA------
--A---SSPR-A-TGMEVFTSP----------------GR-T------------------
-------------------E-----------------------------------SDTVA
E------------------LLIAELE---------------KTTVGKV---------MRT
-DP----SD-GD--R---D-------------------------K-E-EK----------
-----FVVLTQT--A--CP---ACLLEFGFMTNPA-DL-RWL------------------
------------------------------------------------------------
------------------------------------------------------------
------------------------------------------------------------
----------------L----------------SETA---WQQIA---------------
---------E-----------------------------AM-------------------
------------------------------------------------------------
------------------------------------------------------------
------------------------------------------------------------
------------------------------------------------------------
------------------------------------------------------------
------------------------------------------------------------
----------INA-----------------------------------------------
------------------------------------------------------------
------------------------------------LTTWRDDV----------------
------------------------------------------------------------
------------------------------------------------------------
-------------------------------------
>WP_008278701.1_N-acetylmuramoyl-L-alanine_amidase_[Crocosphaera_chwakensis]
--------------------------------------------------------MKRL
------------------------------KSL---------------------------
----------LAGL----------------LV-SQAVG----------------------
--------------------LAVD-A-NDLEY----------------------------
------------------------------------------------------------
------------------------------------------------------------
--------------------------WDF-----DV------------------------
------------------------------------------RQNRVE------------
IVTEEG-V------RP-----------------------------KA------------S
MIANPT------------------RLI--------------------------IDLP---
------------------GV-------NL-GK------------P--------------S
TSQDKI---------SS---------------------------------------YVRE
VR------------------------------------------------VGQFN-----
------------------PY-----------TTRIVVEL-G-QQYS--------------
------------------------------MRPWEV------------------------
-----------------------KVRSLGP----------NRW--------------YVQ
LS--------------DFQ-----------------------------------------
------------------------------------------------------------
------------------------------------------------------------
------------------------------------------------------------
------------------------------------------------------------
---------------------------------------------P--------------
------------------------------------------------------------
------------------------------------------------------------
----------------------------------------------H-------------
------------------------------------------------------------
------------------------------------------------------------
---------------------------------------------------------SVY
SLP---------------------------------------------------------
------------------------------------------------------------
------------------------------------------------------------
------------------------------------------------------------
------------------------------------------------------------
------------------------------------------------------------
------------------------------------------------------------
------------------------------------------------------------
------------------------------------------------------------
------------------------------------------------------------
------------------------------------------------------------
---PEE------------------------------------------------------
------------------------------------------------------------
------------------------------------------------------------
------------------------------------------------------------
--------------------------------------------EP----------VAII
-----------------------VPL----------------------------------
------------------------------------------------------PN----
------------------------------------------------------------
------------------------------------------------------------
------------------------------------------------------------
------------------------P----------------------------SSPVYR-
----------------------GGGRY-T-------------------------------
-----------------------------------------------------------V
V---------------------------------------IDPGHGG------RDPGAIG
L-----G-G------L---QEKRVVLSIS---AEVARILKQ-R--GF-NVVMTR-S-SD-
A------SV-----------------SLRG---RVQRAENSDA-NVFVSIHANA------
--V-GGNQSQ-V-NGMETYY-------------------F-S------------------
-------------------S-----------------------------------GYR--
------------------------LA---------------LSIHRNI---------LRG
-V-----SV----SR---N-------------------------R-G-VKK-A-------
---R-FYVLRKT--S--MP---AALVEVGFVTGSV-DN-RNLNSASY-------------
------------------------------------------------------------
------------------------------------------------------------
------------------------------------------------------------
-------------RKKM----------------AEAI---ANGIT---------------
---------E-----------------------------YLR------------------
------------------------------------------------------------
------------------------------------------------------------
------------------------------------------------------------
------------------------------------------------------------
------------------------------------------------------------
------------------------------------------------------------
------------------------------------------------------------
------------------------------------------------------------
------------------------------------------------------------
------------------------------------------------------------
------------------------------------------------------------
-------------------------------------
>WP_081721971.1_N-acetylmuramoyl-L-alanine_amidase_[Geminisphaera_colitermitum]
------------------------------------------------------------
------------------------------------------------------------
----------------------------------------------MA------------
--Q--------------PTRPGGR-LPARNPT----------------------------
------------------------------------------------------------
-------------------------T----------------------------------
------------------------------------------------------------
------------------------------------------SAPATL------------
------------------------------------------------------------
------------------------------------------------------------
------------------------------------------------------------
----KL---------NGV--------------------------------------AYID
---------------------------------------------------AKVF-----
------------------------------------------------------------
------------------------------------------------------------
---------------------------------------------------------FAR
YGL-------------KPE-----------------------------------------
------------------------------------------------------------
------------------------------------------------------------
------------------------------------------------------------
------------------------------------------------------------
------------------------------------------WLAPNT-------RLAF-
------------------------------------------------------------
------------------------------------------------------------
------------------------------------------------------------
------------------------------------------------------------
------------------------------------------------------------
------------------------------------------------------------
------------------------------------------------------------
------------------------------------------------------------
------------------------------------------------------------
------------------------------------------------------------
-------------------------------------------ANRW-TR---IEIEYDK
REA-----------------------LLN-------------------------------
---------------------------------------------G--------------
------------------------LRVYLGDPVT--------------------------
------------------------------------------------------------
ARPGTLY-----------------------------------------------------
----------------------------------------------------------LA
QI-------------DAE---------------GLF------------------------
------------------------------------------------------------
----A-------------------------------------------------------
------------------------------------------------------------
------------------------------------------------------------
------------------------------------------------------------
------------------------------------------------------------
------------------------------------------------------------
------------------------------------------------------------
------------------------------------------------------------
--PI------------------LRPNA---------------------------------
--------------------LKITRP----------------------------------
--------------------------------------------------------LRTI
V---------------------------------------IDAGHGG------KDTGTQN
K-----Q------FKY---DEKNFALAVA---NQLQKQLSG-S--GW-RVLMTR-S-DD-
R------FI-----------------DLGA---RSEMAAKAGA-DLFLSIHFNA------
----AGAA-T-V-NGTETYI-------------------L-TPRYQRSTSSERLGSTDAI
AQPGND----------HDAW-----------------------------------NTV--
------------------------LG---------------YHIHRQL---------LSR
-LG-----S-----A---D-------------------------R-G-LKR-A-------
---R-FAVLRQA--P--CP---AVLIEAGYLSNAI-EA-RKIATTAY-------------
------------------------------------------------------------
------------------------------------------------------------
------------------------------------------------------------
-------------RQSI----------------AEAV---AAGVR---------------
---------Y-----------------------------YAAA-----------------
------------------------------------------------------------
------------------------------------------------------------
-------LDTAAKKQ---------------------------------------------
------------------------------------------------------------
------------------------------------------------------------
------------------------------------------------------------
------------------------------------------------------------
------------------------------------------------------------
------------------------------------------------------------
------------------------------------------------------------
------------------------------------------------------------
-------------------------------------
>WP_157210720.1_hypothetical_protein_[Verrucomicrobium_spinosum]
--------------------------------------------------------MKAT
STFVTRPLG---------------------------------------------------
------------------------KALSVGLA--------CA-LAGWL------------
G--------------------SAQGAVKKSTE----------------------------
------------------------------------------------------------
------------------------------------------------------------
----------------------------------D-------------------------
------------------------------------------EKEKSK-----------T
ESKQTEKI----------------------------------------------------
--SVPV-------------------------------------K-----------PP---
------------------AK-----------------------AP---------------
AKTTAP------------------------------------------------------
------------------------------------------------------------
----------------------------------------A-KKTT--------------
------------------------------PAPA--------------------------
-------------------------------------------------------KKTTP
APA-------------KPK-----------------------------------------
------------------------------------------------------------
------------------------------------------------------------
--------------------------------------------------AEE-------
---------------------------------------------KPVEKSGE-------
----------KPAEG-------------------GKPPTADMGGSA--------------
----------------------------------------------------STDT---K
DAAP--------------------------------------KDVTSSS-----------
-----KASSDGHNDS-------------------------------EMHGP-DP------
----------------------EEEAAEKA-----------ASAAR----AKAATST---
----------TTSRDM-----------------AGWELIRY-----QERDY---------
------------------------------------------------------------
------------------------------------------------------------
------------------------------------------------------------
------------------------------------------------------------
------------------------------------------------------------
-------------VSAA-----------SIHRFYRF------------NE---LKENGNS
V-------------------------WFT-------------------------------
-------------------------SPVLIMKGTK----------G--------------
-----------------------SHELLINNIKFV-------------------------
--M---------------------------------------------------------
-------------------SYPM-------------------------------------
-----------------------------------------VEL----------------
---------------NGKSCI------------SRL-----------DLC----------
------------------------------------------------------------
----K-------------------------------------------------------
---------------------------------------------------LID------
------------------------------------------------------------
------------------------------------------------------------
------------------------------------------------------------
------------------------------------------------------------
------------------------------------------------------------
------------------------------------------------------------
--PV------------------LRPSY---------------------------------
---------------------IGKGST---------------------------------
--------------------------------------------------------FDTV
I---------------------------------------IDPGHGG------HDSGAKG
IY------G----------YEKDYALKLA---YTLKGILEK-Q--GL-RVMLTR-T-ND-
T------FI-----------------SLGG---RVAYANKVPN-SIYVSLHFNS------
----GGSS-A---TGIETFALSPQGSA----------SVYGSNSSDGYA-----------
---------------FRGNQ---------------------RD------------SEN--
----------------------IALA---------------TAIHASV---------VSH
-------------FKL-VD-------------------------R-G-VKR-A-------
---R-WHVLRGL--E--RP---GVLFEGGFVTNAT-DA-RLIAADNF-------------
------------------------------------------------------------
------------------------------------------------------------
------------------------------------------------------------
-------------RSEL----------------ATTI---AQAVM---------------
---------N-----------------------------YRRA-----------------
------------------------------------------------------------
-------------------------------------------LQP--------------
------GKRP-GSR----------------------------------------------
------------------------------------------------------------
------------------------------------------------------------
------------------------------------------------------------
------------------------------------------------------------
------------------------------------------------------------
------------------------------------------------------------
------------------------------------------------------------
------------------------------------------------------------
-------------------------------------
>WP_007413631.1_N-acetylmuramoyl-L-alanine_amidase_[Pedosphaera_parvula]
--------------------------------------------------------MSK-
----------------C-------------------------------------------
---------GKF----------------GTFL-----------LVVLA------------
----------------GCSTVPPQQPPTEVTV----------------------------
------------------------VP----------------------------------
------------------------------------------------------------
------------------------------------------------------------
------------------------------------------EQTAIVTASA-------N
FAPASPIVT-----VP-----------------------------------------TPA
PVAVPA------P-----------RII----------------P---------APAPV--
----------------TPAA------------------------P---------------
------------------------------------------------------------
--------------------------------------------------TNQIT-----
------------------------------------------DAWI--------------
------------------------------------------------------------
--------------------------------------ALDRW---------------VQ
LNG---------------------------------------------------------
------------------------------------------------------------
------------------------------------------------------------
------------------------------------------------------------
------------------------------------------------------------
-----FG-----------------------------------------------------
------------------------------------------------------------
------------------------------------------------------------
------------------------------------------------------------
------------------------------------------------TLRRLTADA---
--------------------------------NPTYSFAT--------------------
------------------------------------------------------------
--P---------------------------------------------------------
------------------------------------------------------------
------------------------------------------------------------
------------------------------------------------------------
------------------------------------------------NGT--MSVKVGS
QLA-----------------------YWN-------------------------------
---------------------------------------------G--------------
----------------------LEYRL------------------------------G--
--F-APQ-----------------------------------------------------
------------------------------------------------------------
-----------------------------------------LS-----------------
---------------NGRP----------------------------YLHA---------
------------------------------------------------------------
------------------------------------------------------------
---------------------------------------------------LDAN-----
-----KN-----------------------------------------------------
------------------------------------------------------------
------------------FE----------------------------------------
------------------------------------------------------------
------------------------------------------------------------
------------------------------------------------------------
--PL----------------LNNKPSF---------------------------------
--------------------QWSTNRV---------------------------------
-----------------------------------------------------------V
V---------------------------------------IDPGHGG------TDNGTKS
VF----N-G---------HFEKEFTLDWA---YRLQAILAA-K--GF-TALMTR-A-SD-
A------NL-----------------ALSN---RVAFAEKHKA-DLFLSLHFNS------
------SLPDHTQTGLETYCLTPKGLPSN-----L-TRGYSDNANLSFPNN---------
---------------YYDRD-----------------------------------NLQ--
------------------------YA---------------VRLHRSL---------LKV
-NG----QI---------D-------------------------R-G-VRR-A-------
---RFLGVLQNQ--S--RP---AVLIEGGYLSNPQ-EA-RRIADPAY-------------
------------------------------------------------------------
------------------------------------------------------------
------------------------------------------------------------
-------------RQKL----------------AEAV---AEALL---------------
---------E-----------------------SMDSNVHLASQSPA-------------
------------------------------------------------------------
--------------------------------P-------PGGTQP--------------
------AEKTN-------------------------------------------------
------------------------------------------------------------
------------------------------------------------------------
------------------------------------------------------------
------------------------------------------------------------
------------------------------------------------------------
------------------------------------------------------------
------------------------------------------------------------
------------------------------------------------------------
-------------------------------------
>WP_006978713.1_N-acetylmuramoyl-L-alanine_amidase_[Chthoniobacter_flavus]
------------------------------------------------------------
------------------------------------------------------------
---------------------------MPRAL-----------LLGIA------------
--L--------------LLCI-----AAS--S----------------------------
------------------------------------------------------------
-------------------------H----------------------------------
------------------------------------------------------------
------------------------------------------AQWTLY------------
------------------------------------------------------------
------------------------------------------------------------
------------------------------------------------------------
----KI---------SGR--------------------------------------DYVP
LE---------------------------N--------------------VANFY-----
------------------------------------------------------------
------------------------------------------------------------
---------------------------------------------------------GLG
-HV-------------Q-------------------------------------------
------------------------------------------------------------
------------------------------------------------------------
------------------------------------------------------------
------------------------------------------------------------
--------------------------------------------HVGN-------ATVM-
------------------------------------------------------------
------------------------------------------------------------
------------------------------------------------------------
------------------------------------------------------------
------------------------------------------------------------
------------------------------------------------------------
------------------------------------------------------------
------------------------------------------------------------
------------------------------------------------------------
------------------------------------------------------------
-------------------------------------------ELGG-RS---LKGSVGS
VEF-----------------------FIN-------------------------------
---------------------------------------------R--------------
------------------------LKFNLSYPIT--------------------------
------------------------------------------------------------
EYGGVPV-----------------------------------------------------
----------------------------------------------------------IS
RM-------------DLT---------------KVI------------------------
------------------------------------------------------------
----E-------------------------------------------------------
------------------------------------------------------------
------------------------------------------------------------
------------------------------------------------------------
------------------------------------------------------------
------------------------------------------------------------
------------------------------------------------------------
------------------------------------------------------------
--PV------------------LRPQK---------------------------------
----------------------IKNA----------------------------------
------------------------------------------------------ELVDTI
V---------------------------------------LDAGHGG------HDNGATS
L-------------YG---NEKSFTLDVV---NRARMLLMQ-A--GY-RVVLTR-S-ND-
T------FI-----------------PLED---RCRIANQYAN-ALFISVHFNS------
----G---GA-G-TGLETYT-------------------L-APRGVPSMMADGPRISDFE
PCAGNI----------NDSE-----------------------------------NIA--
------------------------LA---------------TATHASL---------VVR
-SR-----M-----Y---D-------------------------R-G-IKR-A-------
---R-FVVIRDI--T--IP---GVLIEGGFLSNDY-DA-RLIATPAY-------------
------------------------------------------------------------
------------------------------------------------------------
------------------------------------------------------------
-------------RQQM----------------AMSI---LQAVQ---------------
---------N-----------------------------YRRA-----------------
------------------------------------------------------------
------------------------------------------------------------
-------RGPADA-----------------------------------------------
------------------------------------------------------------
------------------------------------------------------------
------------------------------------------------------ERDGGA
QLRARVAPGGNEYA----------------------------------------------
DAARRQPD-------GQRGAADGDH------ERGGGELRRALRGGS--------------
------------------------------------------------------------
------------------------------------------------------------
------------------------------------------------------------
-------------------------------------
>WP_006980790.1_N-acetylmuramoyl-L-alanine_amidase_[Chthoniobacter_flavus]
------------------------------------------------------------
------------------------------------------------------------
------------------------------------------------------------
------------------------------------------------------------
------------------------------------------------------------
------------------------------------------------------------
------------------------------------------------------------
------------------------------------------------------------
------------------------------------------------------------
------------------------------------------------------------
------------------------------------------------------------
------------------------------------------------------------
------------------------------------------------------------
------------------------------------------------------------
------------------------------------------------------------
------------------------------------------------------------
------------------------------------------------------------
------------------------------------------------------------
------------------------------------------------------------
------------------------------------------------------------
------------------------------------------------------------
--------------------------------------------------------MKN-
------------------------------------------------------------
------------------------------------------------------------
------------------------------------------------------------
------------------------------------------------------------
------------------------------------------------------------
------------------------------------------------------------
------------------------------------------------------------
------------------------------------------------------------
------------------------------------------------------------
------------------------------------------------------------
-------------------------------------------AMPC-VG---LVVLAG-
------------------------------------------------------------
------------------------------------------------------------
---------------------------CLTFIVA--------------------------
------------------------------------------------------------
PDEGPST-----------------------------------------------------
----------------------------------------------------------EA
KI-------------ESA---------------LNS------------------------
------------------------------------------------------------
----F-------------------------------------------------------
------------------------------------------------------------
------------------------------------------------------------
------------------------------------------------------------
------------------------------------------------------------
------------------------------------------------------------
------------------------------------------------------------
------------------------------------------------------------
--P---------------------------------------------------------
------------------------------------------------------------
----------------------------------------------------------TV
V---------------------------------------IDPGHGG------KDEGASG
N-------------GL---VEKTLSLDVA---LRVEKILKP-F--NF-PVVLTR-R-DD-
T------FI-----------------PLEE---RAAIANRLDN-AVFVSIHFN-------
----HAKDRV-S-TGVETFY-------------------A-PAKVPPDGSWTWVGFFNKP
DAPPLD-------------N-----------------------------------GET--
------------------------LA---------------GFIQAAL---------VLR
-TD-----A-----V---N-------------------------R-G-IKS-R-------
---E-LYVVRHT--R--CP---AVLVEGGFINNPL-EA-ALISNGEY-------------
------------------------------------------------------------
------------------------------------------------------------
------------------------------------------------------------
-------------RQRL----------------ASAI---AEGIM---------------
---------S-----------------------------Y-QK-----------------
------------------------------------------------------------
------------------------------------------------------------
-------TRPQP------------------------------------------------
------------------------------------------------------------
------------------------------------------------------------
-----------------------------------------------------------I
QTPSKLARAGL-------------------------------------------------
------------------------------------------------------------
------------------------------------------------------------
------------------------------------------------------------
------------------------------------------------------------
-------------------------------------
>WP_008516100.1_N-acetylmuramoyl-L-alanine_amidase_[Dethiobacter_alkaliphilus]
--------------------------------------------------------MKKQ
RLF---------------------------------------------------------
---------RPI------------------LF-V--I------IALFL------------
G-----------------TSLAFG-IAANG------------------------------
------------------------------------------------------------
------------------------------------------------------------
------------------------------------------------------------
------------------------------------------TNDEINNDLSDV--AT--
YSAE---E------APAVLQ-----------------------EENSREDT---DSKGDD
LEEEET--------------E------SQ----------------------ESVDEAE--
-----ETSEEEEQEKQKAEK-------TVEAK-----------EAE-------------K
AKE---------------------------------------------------------
-------------------------------------------------TIA--------
------------------------------------------------------------
--------------------------------PAP-------------------------
------------------------------------------------------------
----------------EPASQEVP------------------------------------
------------------------------------------------------------
------------------------------------------------------------
---------------------------------------------------ESE------
------------------------------------------------------------
------------------------------------------------------------
------------------------------------------------------------
------------------------------------------------------------
------------------------------------------------------------
------------------------------------------------------------
------------------------------------------------------------
------------------------------------------------------------
------------------------------------------------------------
------------------------------------------------------------
------------------------------------------------------------
------------------------------------------------------------
----------------------------------------QMARVTA-SG---LNVRPDP
S---------------------------T-------------------------------
-------------------------DNERIDVLAQ----------G--------------
------------------------QTVEVLAK----------------------------
---------------------------------------------------------QN-
-----DW-----------------------------------------------------
------------------------------------------------------------
---------------------------------LQV-SLPDGR-AG-WIA----------
------------------------------------------------------------
----A-AYVT------------------------------------------T-------
---------------------------------------------------FSR------
-----NA-----------------------------------------------------
------------------------------------------------------------
------------------------------------------------------------
------------------------------------------------------------
------------------------------------------------------------
---------------------------------------------------------ANG
NGSL--------------------------------------------------------
-----------------------AGRI---------------------------------
-----------------------------------------------------------I
A---------------------------------------IDPGHGG------TDPGAVG
V-----S-G------L---PEKDVVLDVS---LRVADKLRA-E--GA-QVIMTR-D-TD-
V------FI-----------------PLSQ---RVNIAQNAGA-EVFVSVHANA------
----HPNPAT---GGTETYY-------------------FRNK-----------------
---------------ASASA-----------------------------------SFN--
------------------------LA---------------SYLQNEL---------VRG
-LG----------LR---D-------------------------I-G-VKH-G-------
---N-FLVIRQT--S--MP---SALVELGFLSNSH-EE-SLMRTSEF-------------
------------------------------------------------------------
------------------------------------------------------------
------------------------------------------------------------
-------------RQNS----------------ADAI---VRGLK---------------
---------N-----------------------------YFN------------------
------------------------------------------------------------
------------------------------------------------------------
------------------------------------------------------------
------------------------------------------------------------
------------------------------------------------------------
------------------------------------------------------------
------------------------------------------------------------
------------------------------------------------------------
------------------------------------------------------------
------------------------------------------------------------
------------------------------------------------------------
-------------------------------------
>WP_006278379.1_N-acetylmuramoyl-L-alanine_amidase_[Cylindrospermopsis_raciborskii]
--------------------------------------------------------MRL-
------------------------------------------------------------
----------HY------------------LL-TGTI---GT--VLLL------------
------------------S-SPSL-A-AQFDS----------------------------
------------------------------------------------------------
------------------------------------------------------------
--------------------------WRF-----DA------------------------
------------------------------------------NENKLE------------
IRTTGP-V------QP-----------------------------QA------------Q
LVFNPT------------------RLV--------------------------IDLP---
------------------NT-------KF-GQ------------P--------------Q
VAR-PI---------GG---------------------------------------GVRV
VR------------------------------------------------IGQFD-----
------------------PQ-----------TTRVVVEF-N-PGYT--------------
------------------------------VDPQAI------------------------
-----------------------KFTPVSG----------SRW--------------IVQ
LP--------------KL------------ERVSSN------------------------
------------TPQDNNNRDDN-----------SNY-NLAT----IDST----------
------------QSPPEFS-----------------------------------------
--S------------------------------------------AGKTQVEK-------
---------------------------------------------LQTTGDG--------
-----FF--IRTS-----------------------------GISP---------QA---
------------RI------------------------------------NRSVDRTT--
---------IF-------------------------------MNIVGAS-----------
------LSPQLTA---------------------------------R-SILVN-------
RHGVTRVQL--------------IQL-R--------------TTPST---VQVSFKV---
-----------DAKS------------------PDWEVST------VG------------
---------------------------D-----------------------------GLV
ILPVKGFV--------------------N----SREG-----------------------
--------------------------------GETLTPNFPDV-----------------
N-----------------------------------------------------------
------------DVENNNETGTDT------------------------------------
-------------IESV-----------QL-------------SDNG-TE---LLIKGGQ
K-----------------------------------------------------------
-----------------------------SSV-TT----------G------------WD
RGSAM-------------------FRISINNAK---------------------------
--L-VPQ-----------------------------------------------------
-ASRVNL----------PPNSPV-------------------------------------
-----------------------------------------LG----------------V
RV-QSG---------TLN---------NVI---ILV-QPASGVRIG-QIG----------
------------------------------------------------------------
----Q---TS--------------------------------------------------
------NGM-------------------------------------LSLP-IQ-------
-----RT-SQV----------------RSPIG------------LP-------------P
-----------------------LDQ-GG---------SNHLPD----------------
------------------------------------------------------PN----
------------------------------------------------------------
------------------------------------------------------------
-------------------------------------------------------AKPET
N-P--------------------QP---------RP-----------------RRTTPK-
------------------------GKL-L-------------------------------
-----------------------------------------------------------V
M---------------------------------------IDPGHGG------KDPGAIG
I-----A-G------V---QEKDIILPIS---LRIAKILQE-N--GV-ETVLTR-D-AD-
Y------FV-----------------TLPG---RVEMAQRTGA-DIFVSIHANS------
--A-GLNRPE-V-SGLETYY-------------------Y-D------------------
-------------------S-----------------------------------GLD--
------------------------LA---------------RTVHNKI---------LQN
-V-----NV-----R---D-------------------------R-R-VRK-A-------
---R-FYVLRKN--S--IP---SILVELGYLTGEE-DV-ANLQRSTY-------------
------------------------------------------------------------
------------------------------------------------------------
------------------------------------------------------------
-------------QNQM----------------AQAI---AQGIL---------------
---------Q-----------------------------YLKQ-----------------
------------------------------------------------------------
------------------------------------------------------------
--------R---------------------------------------------------
------------------------------------------------------------
------------------------------------------------------------
------------------------------------------------------------
------------------------------------------------------------
------------------------------------------------------------
------------------------------------------------------------
------------------------------------------------------------
------------------------------------------------------------
-------------------------------------
>WP_009341545.1_N-acetylmuramoyl-L-alanine_amidase_[Raphidiopsis_brookii]
--------------------------------------------------------MRL-
------------------------------------------------------------
----------HY------------------LL-TGTI---GT--VLLL------------
------------------S-SPSL-A-AQFDS----------------------------
------------------------------------------------------------
------------------------------------------------------------
--------------------------WRF-----DA------------------------
------------------------------------------KENKLE------------
FRTTGT-V------QP-----------------------------QA------------Q
LVFNPT------------------RLV--------------------------IDLP---
------------------NT-------KF-GQ------------P--------------Q
VAR-PI---------GG---------------------------------------GIRV
VR------------------------------------------------IGQFD-----
------------------PQ-----------TTRVVVEL-N-PGYT--------------
------------------------------VDPQAI------------------------
-----------------------KFTPVTG----------SRW--------------IVQ
LP--------------KL------------ERVFSN------------------------
------------TPQDNNNKDDN-----------SNY-NLAT----IDSS----------
------------QSPPEFS-----------------------------------------
--S------------------------------------------AGKTQVEK-------
---------------------------------------------LQTTGDG--------
-----FF--IRTS-----------------------------GISP---------QA---
------------RI------------------------------------NRSVDRTT--
---------IF-------------------------------MNIAGAS-----------
------LSPQLTA---------------------------------R-SILVN-------
RHGVTRVQL--------------IQL-R--------------TTPST---VQVSLKV---
-----------DPKS------------------PDWEVST------VG------------
---------------------------D-----------------------------GLV
ISPVKGFV--------------------N----SREG-----------------------
--------------------------------GQTLTPNFPDI-----------------
N-----------------------------------------------------------
------------DVENNNETGTDI------------------------------------
-------------IESV-----------QL-------------SDNG-TE---LLIKGGH
K-----------------------------------------------------------
-----------------------------SSV-TT----------G------------WD
RGSAM-------------------FRISINNAK---------------------------
--L-APQ-----------------------------------------------------
-ASRVNL----------PPNSPV-------------------------------------
-----------------------------------------LG----------------L
RV-QSG---------TLN---------NVI---ILV-QPASGVRIG-QPN----------
------------------------------------------------------------
----R---TN--------------------------------------------------
------NGM-------------------------------------LSLP-IE-------
-----R----V----------------RSPIG------------LP-------------P
-----------------------LGP-DG---------SNHLPD----------------
------------------------------------------------------PN----
------------------------------------------------------------
------------------------------------------------------------
-------------------------------------------------------AKPEN
N-----------------------P---------LP-----------------RRTTPN-
------------------------GKL-L-------------------------------
-----------------------------------------------------------V
M---------------------------------------IDPGHGG------KDAGAIG
I-----A-G------V---QEKDIILPVS---LRIAKILQE-N--GV-ETVLTR-D-AD-
Y------FV-----------------TLPG---RVEMAQRTGA-DIFVSIHANS------
--A-GLNRPE-V-SGLETYY-------------------Y-D------------------
-------------------S-----------------------------------GLE--
------------------------LA---------------RTVHNKI---------LQN
-V-----NV-----K---D-------------------------R-R-VRK-A-------
---R-FYVLRKN--S--IP---SILVELGYLTGEE-DV-ANLQRSTY-------------
------------------------------------------------------------
------------------------------------------------------------
------------------------------------------------------------
-------------QNQM----------------AQAI---AQGIL---------------
---------Q-----------------------------YLKQ-----------------
------------------------------------------------------------
------------------------------------------------------------
--------R---------------------------------------------------
------------------------------------------------------------
------------------------------------------------------------
------------------------------------------------------------
------------------------------------------------------------
------------------------------------------------------------
------------------------------------------------------------
------------------------------------------------------------
------------------------------------------------------------
-------------------------------------
>WP_013787053.1_N-acetylmuramoyl-L-alanine_amidase_[Thermoanaerobacterium_xylanolyticum]
------------------------------------------------------------
------------------------------------------------------------
------------------------------------------------------------
------------------------------------------------------------
------------------------------------------------------------
------------------------------------------------------------
------------------------------------------------------------
------------------------------------------------------------
------------------------------------------------------------
------------------------------------------------------------
------------------------------------------------------------
------------------------------------------------------------
------------------------------------------------------------
------------------------------------------------------------
------------------------------------------------------------
------------------------------------------------------------
------------------------------------------------------------
------------------------------------------------------------
------------------------------------------------------------
------------------------------------------------------------
------------------------------------------------------------
------------------------------------------------------------
------------------------------------------------------------
------------------------------------------------------------
------------------------------------------------------------
------------------------------------------------------------
------------------------------------------------------------
------------------------------------------------------------
------------------------------------------------------------
------------------------------------------------------------
------------------------------------------------------------
------------------------------------------------------------
------------------------------------------------------------
------------------------------------------------------------
------------------------------------------------------------
------------------------------------------------------------
------------------------------------------------------------
------------------------------------------------------------
------------------------------------------------------------
------------------------------------------------------------
------------------------------------------------------------
------------------------------------------------------------
------------------------------------------------------------
------------------------------------------------------------
------------------------------------------------------------
------------------------------------------------------------
------------------------------------------------------------
------------------------------------------------------------
------------------------------------------------------------
------------------------------------------------------------
--------------------------M-L-------------------------------
-----------------------------------------------------------I
V---------------------------------------VDPGHGG------SDSGAIG
------Y-G------Y---FEKDINLSVS---LKLRNVLEA-N--NV-DVILTR-D-KD-
V------TL-----------------GLSE---RCDIANKNNA-DYFVSIHCNS------
--F---KDSS-A-KGTETYS-------------------Y-PG-----------------
-----------------STS-----------------------------------GAK--
------------------------LA---------------KSVQQAI---------VTN
-LK----TA---------D-------------------------R-G-VKT-A-------
---N-FYVLHYT--N--MP---SILVELGFITNKD-DL-ELLLNK---------------
------------------------------------------------------------
------------------------------------------------------------
------------------------------------------------------------
-------------QNLY----------------AASI---SNGIL---------------
---------N-----------------------------TIGL-----------------
------------------------------------------------------------
------------------------------------------------------------
--------KQT--NDSN-------------------------------------------
-DI---------------------------------------------------------
------------------------------------------------------------
--------------------------EKLH--------------QM-----------GII
S-----DYYDPESY----------------------------------------------
------------------------------------------------------VKW---
---------------------------------KDIAGALLK-I------------IGG-
------------------------------------------------------------
------------------------------------------------------------
-------------------------------------
>WP_157998034.1_SH3_domain-containing_protein_[Ornithinibacillus_scapharcae]
--------------------------------------------------------MKKL
VL-----------------------------NVV--------------------------
----------------------------LIFF-----------IVQLF------------
--------------------AVQA-S----------------------------------
------------------------------------------------------------
------------------------------------------------------------
------------------------------------------------------------
--------------A-EALSDIPDKY-----------------SGEVN------------
YLLEKG-I------L------------------------------TGYPDG---------
EF-KPN--------------KQVTREE---------------------------------
------------------AA-------TMIGRALNLD------G---------------T
VRK-S---------------------------------------------------VFYD
V------------------------------------------RETSYA-SGYIQ-----
------------------SA-----------YEKDIIDGYG-NGT---------------
------------------------------YGP---------------------------
---------------------------LKE---------MT----------------RLE
MAY---------------------------------------------------------
------------------------------------------------------------
------------------------------------------------------------
------------------------------------------------------------
-----------------------------------------------LISKA--------
-----F----QLN--------------------------------ETS-------SITY-
-----------KDS------------------------------------PSNANHQR--
--------VID--------------------------------LVSTAG-----------
------ISTGY------------------------------------PGNVFKP------
NNSITRVEF---------------SI----------------------MLAR--------
--------------AL----------------NPEFKPE---------------------
---------------------------IPEP---------------------------PT
DEPV--------------------------------------------------------
----------------------------------------DP------------------
------------------------------------------------------------
------------------------------------------------------------
---------------TT-----------MY-------------V-TA-DV---LNVRKGP
G---------------------------T-------------------------------
-------------------------NYDRVGQVVK----------N--------------
------------------------DAVTVL------------------------------
------------------------------------------------------------
AING-SW-----------------------------------------------------
------------------------------------------------------------
---------------------------------AKI-S-TSKINEG-YVH----------
------------------------------------------------------------
----T-DY----------------------------------------------------
---------------------------------------------------L--------
------------------------------------------------------------
------------------------------------------------------------
------------------------------------------------------------
------------------------------------------------------------
------------------------------------------------------------
------------------------------------------------------------
--TD--------------------------------------------------------
-----------------------KKKV-F-------------------------------
----------------------------------------------------------TI
M---------------------------------------IDAGHGG------KDPGASG
------N-G------V---VEKEVNLDVS---LKLRDYLKK-A--GY-NVLMIR-T-ND-
T------FV-----------------ELDD---RVFETVKSNA-DLFISIHSNS------
--H--DNP-S-A-NGTETYY-------------------S-ATG----------------
---------------TQYVN-----------------------------------SLN--
------------------------LA---------------KQVQSEL---------VKA
-LA-----T-----T---N-------------------------R-G-VKN-T-------
---P-FRVIKDS--K--IP---AILVELGFVTNSH-DA-NKLASQTY-------------
------------------------------------------------------------
------------------------------------------------------------
------------------------------------------------------------
-------------RDKA----------------AKAI---SQGVE---------------
---------N-----------------------------YLK------------------
------------------------------------------------------------
------------------------------------------------------------
------------------------------------------------------------
------------------------------------------------------------
------------------------------------------------------------
------------------------------------------------------------
------------------------------------------------------------
------------------------------------------------------------
------------------------------------------------------------
------------------------------------------------------------
------------------------------------------------------------
-------------------------------------
>WP_013190294.1_N-acetylmuramoyl-L-alanine_amidase_[Trichormus_azollae]
--------------------------------------------------------MKL-
------------------------------------------------------------
----------HW------------------LI-PSSV---GT--IFML------------
------------------S-SPAM-A-ARLES----------------------------
------------------------------------------------------------
------------------------------------------------------------
--------------------------WRF-----DT------------------------
------------------------------------------NKNRLE------------
INTSSP-V------QP-----------------------------QA------------Q
LIFNPT------------------RLV--------------------------IDLP---
------------------GT-------TF-GR------------P--------------Q
LTQ-QV---------GG---------------------------------------AIRA
LR------------------------------------------------IGQFD-----
------------------EQ-----------TTRLVVEL-V-PRYT--------------
------------------------------LDPNLV------------------------
-----------------------KFTANTG----------SRW--------------LVE
LP--------------QI----------IAQALRSSGNVGEQ--------ATETPA--FI
PPQSP-------FTPAATTS--------------NTY-NMVT----TSPVTL--------
------------------PNQ---------------EV-----AISP-------------
--T------------------------------------------GRVTQIEN-------
---------------------------------------------LQVTGDG--------
-----FF--IRIS-----------------------------GGKP---------QI---
------------QV------------------------------------NRSPDNRT--
---------IN-------------------------------LEITGAA-----------
------LSSNLRQ---------------------------------R-DLLIN-------
RYGVRRIQF--------------TQV-S--------------SRTPT---VRITLQV---
-----------DSNS------------------ADWRAIS------SG------------
---------------------------ND----------------------------GFV
VLP-NR------------------------------------------------------
------------------------------------FTRLP-------------------
------------------------------------------------------------
----------------DSQPSTQ----------------------------------ILS
NSPAT--------IQAV-----------EL-------------AANG-TQ---LLIKANQ
S-----------------------------------------------------------
-----------------------------VSA-TG----------G------------WD
RSSGL-------------------FRIIIPNAK---------------------------
--L-ASR-----------------------------------------------------
-VQGPAF----------DANSPV-------------------------------------
-----------------------------------------LR----------------V
RF-QPQ---------VPN---------NVV---VLV-QPASGVQIG-ELN----------
------------------------------------------------------------
----Q---VG--------------------------------------------------
------EQI-------------------------------------LALQ-LQ-------
-----NS-RRLQ----------------PPIT------------LS-------------P
-----------------------LPG-TR---------G-QLP-----------------
------------------------------------------------------------
------------------------------------------------------------
------------------------------------------------------------
--------------------------------------------------------SIEE
N-PQ-P-----------------PQ---------QP-----------------RLSVPR-
------------------------GKL-I-------------------------------
-----------------------------------------------------------V
V---------------------------------------IDPGHGG------KDSGAPG
I-----G-G------L---LEKDVILPIG---RRVAAILER-N--GV-QAVMTR-D-AD-
F------FV-----------------ELQG---RVDIAKRVNA-ILFVSIHANS------
--V--DSRPD-V-NGLEVYY-------------------Y-D------------------
-------------------S-----------------------------------GYD--
------------------------LA---------------EVVRKTI---------LQD
-IS----TI-----K---D-------------------------R-G-TRK-A-------
---R-FYVLRKN--T--MP---AILVETGYMTGRE-DN-PRLGSPEY-------------
------------------------------------------------------------
------------------------------------------------------------
------------------------------------------------------------
-------------QSRM----------------ADAI---ARGIL---------------
---------Q-----------------------------YLRQ-----------------
------------------------------------------------------------
------------------------------------------------------------
--------R---------------------------------------------------
------------------------------------------------------------
------------------------------------------------------------
------------------------------------------------------------
------------------------------------------------------------
------------------------------------------------------------
------------------------------------------------------------
------------------------------------------------------------
------------------------------------------------------------
-------------------------------------
>WP_013190295.1_N-acetylmuramoyl-L-alanine_amidase_[Trichormus_azollae]
--------------------------------------------------------MKL-
------------------------------------------------------------
----------QW------------------LL-PGTF---GT--VLLL------------
------------------S-SPTL-A-AKLES----------------------------
------------------------------------------------------------
------------------------------------------------------------
--------------------------WRF-----DK------------------------
------------------------------------------NQNRLE------------
INSSGP-V------QP-----------------------------QA------------Q
LIFNPT------------------RLV--------------------------IDLP---
------------------NT-------QF-GR------------S--------------Q
LTQ-PI---------GG---------------------------------------SIRS
IR------------------------------------------------VGQFE-----
------------------KT-----------TARLVVEL-A-PGYT--------------
------------------------------LDPKQI------------------------
-----------------------KFVPITA----------KRW--------------TVQ
LP--------------KL----------EAEQLLSPT-----------------------
---------------SNKNN--------------NTY-SLAT----I---ES--------
------------QPKLEFS-----------------PA------TTI-------------
--S------------------------------------------TGITQIQK-------
---------------------------------------------LQSTGDG--------
-----FF--IRTS-----------------------------GGNP---------QV---
------------QV------------------------------------NRSLDRTT--
---------IF-------------------------------MDIAPAT-----------
------LSPLLSQ---------------------------------K-DLPIN-------
EHGVSRLEF--------------TQL-R--------------TRPSS---VRFTLRV---
-----------DKSS------------------PDWQAST------SS------------
---------------------------VA----------------------------GLV
LLP-SK------------------------------------------------------
-----------------------------------GVVRLPQS-----------------
L-----------------------------------------------------------
------------------NSSRPI-IT-SENPIV-------------------------T
NSPAT--------IESV-----------EL-------------AGNN-TQ---LLIKSDQ
T-----------------------------------------------------------
-----------------------------LSA-QG----------S------------WH
RSSGL-------------------FRITIPNAK---------------------------
--L-APR-----------------------------------------------------
-VQGPTF----------NANSPV-------------------------------------
-----------------------------------------LR----------------V
RL-QPQ---------APN---------TVI---IFV-QPASGVTIG-ELN----------
------------------------------------------------------------
----Q---VG--------------------------------------------------
------NQL-------------------------------------LALQ-LQ-------
-----RY-RQV----------------RPPIS------------LP-------------P
-----------------------LPS-PN---------NVELPN----------------
------------------------------------------------------PN----
------------------------------------------------------------
------------------------------------------------------------
----------------------------------------------------------IR
T-P--------------------QP-------RIRS-------------------IVPK-
------------------------GKL-L-------------------------------
-----------------------------------------------------------V
V---------------------------------------IDPGHGG------KDPGAIG
I-----S-G------L---EEKDIILPIG---RRVAAILQQ-N--GV-QAVMTR-D-SD-
Y------FV-----------------SLPG---RVEMAERANA-DVFVSIHANS------
--A-GANRPE-I-SGLETYY-------------------Y-D------------------
-------------------N-----------------------------------GLR--
------------------------LA---------------RTVHNRI---------LQS
-L-----NI-----K---D-------------------------R-R-VRK-A-------
---R-FYVLRKS--S--MP---SILVETGYVTGRE-DA-AKLSTSAY-------------
------------------------------------------------------------
------------------------------------------------------------
------------------------------------------------------------
-------------QNQM----------------AEAI---AQGIL---------------
---------Q-----------------------------YLRQ-----------------
------------------------------------------------------------
------------------------------------------------------------
--------R---------------------------------------------------
------------------------------------------------------------
------------------------------------------------------------
------------------------------------------------------------
------------------------------------------------------------
------------------------------------------------------------
------------------------------------------------------------
------------------------------------------------------------
------------------------------------------------------------
-------------------------------------
>WP_007424579.1_MULTISPECIES:_N-acetylmuramoyl-L-alanine_amidase_[Acidiphilium]
--------------------------------------------------------MRL-
------------------------------------------------------------
--------------------------SRRFLL----------------------------
------------------------------------------------------------
------------------------------------------------------------
------------------------------------------------------------
----------------------------------DSG-----------------------
------------------------------------------------------------
-------V-------------------------------------KA-------------
----------------------------------------------------TITLPL--
------------------------------------------------------------
------------------------------------------------------------
------------------------------------------------------------
------------------------------------------------------------
------------------------------------------------------------
------------------------------------------W-----------------
------------------------------------------------------------
------------------------------------------------------------
------------------------------------------------------------
------------------------------------------------------------
------------------------------------------------------------
------------------------------------------------------------
------------------------------------------------------------
------------------------------------------------------------
------------------------------------------------------------
------------------------------------------------------------
------------------------------------------------------------
------------------------------------------------------------
------------------------------------------------------------
------------------------------------------------------------
------------------------------------------------------------
------------------------------------------------------------
-------------MQSA-------------------------------------------
------------------------------------------------------------
------------------------------------------------------------
------------------------------------------------------------
--L---------------------------------------------------------
------------------------------------------------------------
------------------------------------------------------------
------------------------------------------------------------
------------------------------------------------------------
----A-------------------------------------------------------
------------------------------------------------------------
-----RA-------------------------------------VP--------------
------------------------------------------------------------
-----------------------------------------------------GPA----
------------------------------------------------------------
------------------------------------------------------------
------------------------------------------------------------
--PR-----------------LSRAAW---------------------------------
--------------------REATGRR-L-------------------------------
-----------------------------------------------------------V
V---------------------------------------IDPGHGG------HDPGCIG
Q-------GD-----I---YEKTVVLSTA---YDLRHALER-A--GY-DVVMTR-S-RD-
I------FI-----------------PLQT---RVDIAERHKA-ALFLSIHANS------
--V--AHDPA-V-RGASVYT-------------------FSNHASDALAA----------
-------------KIARSENSVERISNPNFR------------------------GVS--
------PQVA-KILFAL-------MAHS-------------TKIESHL----LQQKMVGA
-LG---QHV-PL-LP---N-----------------------PAR-H-----A-------
---T-FAVLQSS--A--IP---SVLVETAFLSNPQ-DE-AELRTPVF-------------
------------------------------------------------------------
------------------------------------------------------------
------------------------------------------------------------
-------------RRRV----------------AQSM---KSAVD---------------
---------AW----------------------------FLAR-----------------
------------------------------------------------------------
------------------------------------------------------------
--------QHAVANL---------------------------------------------
------------------------------------------------------------
------------------------------------------------------------
------------------------------------------------------------
------------------------------------------------------------
------------------------------------------------------------
------------------------------------------------------------
------------------------------------------------------------
------------------------------------------------------------
-------------------------------------
>WP_021756549.1_N-acetylmuramoyl-L-alanine_amidase_[Chlamydia_pecorum]
------------------------------------------------------------
------------------------------------------------------------
-------------------------MFKRFAL-----------FSWMF------------
--L--------------GASFSLF------------------------------------
------------------------------------------------------------
------------------------------------------------------------
------------------------------------------------------------
------------------------------------------------------------
------------------------------------------------------------
------------------------------------------------------------
------------------------------------------------------------
------------------------------------------------------------
------------------------------------------------------------
------------------------------------------------------------
------------------------------------------------------------
------------------------------------------------------------
------------------------------------------------------------
------------------------------------------------------------
------------------------------------------------------------
------------------------------------------------------------
------------------------------------------------------------
------------------------------------------------------------
------------------------------------------------------------
------------------------------------------------------------
------------------------------------------------------------
------------------------------------------------------------
------------------------------------------------------------
------------------------------------------------------------
------------------------------------------------------------
------------------------------------------------------------
------------------------------------------------------------
------------------------------------------------------------
------------------------------------------------------------
------------------------------------------------------------
------------------------------------------------------------
------------------------------------------------------------
------------------------------------------------------------
------------------------------------------------------------
------------------------------------------------------------
----------------------------------SS------------------------
------------------------------------------------------------
----E-------------------------------------------------------
------------------------------------------------------------
------------------------------------------------------------
------------------------------------------------------------
------------------------------------------------------------
------------------------------------------------------------
------------------------------------------------------------
------------------------------------------------------------
--P-------------------SRIRK---------------------------------
------------------------------------------------------------
--------------------------------------------------------GEVI
F---------------------------------------IDPGHGG------KDHGTAS
K-----E------LFY---EEKSLTLSLS---LYVQSYLKR-M--GY-KPVLTR-S-SD-
V------YV-----------------DLAK---RAQLANQGKA-DVFVSIHCNY------
----SPNV-E-A-YGTEIYF-------------------Y-NGK-G--------------
---SAT----------RSRK-----------------------------------SEA--
------------------------LG---------------KDVLAAM---------KKH
-GS-----L-----K---S-------------------------R-G-IRV-G-------
---N-FAVIRET--T--MP---AILIETGFLSNPR-ER-SALLDIRY-------------
------------------------------------------------------------
------------------------------------------------------------
------------------------------------------------------------
-------------RMHL----------------AKGI---AEGIH---------------
---------N-----------------------------FLSR-----------------
------------------------------------------------------------
------------------------------------------------------------
-------QGFQG------------------------------------------------
------------------------------------------------------------
------------------------------------------------------------
------------------------------------------------------------
QKSSK-------------------------------------------------------
------------------------------------------------------------
------------------------------------------------------------
------------------------------------------------------------
------------------------------------------------------------
-------------------------------------
>WP_006343050.1_N-acetylmuramoyl-L-alanine_amidase_[Chlamydia_psittaci]
------------------------------------------------------------
------------------------------------------------------------
-------------------------MFNRYTL-----------LTLCV------------
--F--------------GTALGGI-AAE--------------------------------
------------------------------------------------------------
------------------------------------------------------------
------------------------------------------------------------
------------------------------------------------------------
------------------------------------------------------------
------------------------------------------------------------
------------------------------------------------------------
------------------------------------------------------------
------------------------------------------------------------
------------------------------------------------------------
------------------------------------------------------------
------------------------------------------------------------
------------------------------------------------------------
------------------------------------------------------------
------------------------------------------------------------
------------------------------------------------------------
------------------------------------------------------------
------------------------------------------------------------
------------------------------------------------------------
------------------------------------------------------------
------------------------------------------------------------
------------------------------------------------------------
------------------------------------------------------------
------------------------------------------------------------
------------------------------------------------------------
------------------------------------------------------------
------------------------------------------------------------
------------------------------------------------------------
------------------------------------------------------------
------------------------------------------------------------
------------------------------------------------------------
------------------------------------------------------------
------------------------------------------------------------
------------------------------------------------------------
------------------------------------------------------------
----------------------------------SA------------------------
------------------------------------------------------------
----P-------------------------------------------------------
------------------------------------------------------------
------------------------------------------------------------
------------------------------------------------------------
------------------------------------------------------------
------------------------------------------------------------
------------------------------------------------------------
------------------------------------------------------------
--P-------------------QRVRR---------------------------------
------------------------------------------------------------
--------------------------------------------------------NEVI
F---------------------------------------IDPGHGG------KDQGTAS
K-----E------FHY---EEKSLTLSLA---FSVQSYLKR-M--GY-KPVLTR-T-SD-
V------YV-----------------DLGK---RAALANQNKA-DIFVSIHCNY------
----SSNT-S-A-FGTEVYF-------------------Y-NGKNN--------------
---VAS----------RSRA-----------------------------------SEA--
------------------------LA---------------KDVLNAM---------QKN
-GA-----L-----K---N-------------------------R-G-AKN-G-------
---N-FAVIRET--T--MP---AILIETGFLSNPR-ER-AALSDARY-------------
------------------------------------------------------------
------------------------------------------------------------
------------------------------------------------------------
-------------RMHI----------------AKGI---AEGVH---------------
---------T-----------------------------FLTG-----------------
------------------------------------------------------------
------------------------------------------------------------
-------PNFQKP----S------------------------------------------
------------------------------------------------------------
------------------------------------------------------------
-----------------------------------------------------LANVKAR
KLSAKVN-----------------------------------------------------
------------------------------------------------------------
------------------------------------------------------------
------------------------------------------------------------
------------------------------------------------------------
-------------------------------------
>WP_014277286.1_N-acetylmuramoyl-L-alanine_amidase_[Arthrospira_platensis]
-------------------------------------------------------MLRI-
-----------------------------GSNLLQ-------------------------
----------RW------------------LL-PSLV------SVLLM------------
------------------A-SGAE-A-AQVRS----------------------------
------------------------------------------------------------
------------------------------------------------------------
--------------------------WEF-----ES------------------------
------------------------------------------SQNRLS------------
FTTDEG-V------QP-----------------------------TA------------K
LLSNPT------------------RLV--------------------------IELP---
------------------GT-------SL-GSV--------------------------S
GQRSSP---------GG---------------------------------------NIRE
IR------------------------------------------------WEQTD-----
------------------NE-----------NARIIVEL-V-EGYT--------------
------------------------------LNPQMV------------------------
-----------------------QFRGISA----------SEW--------------MVQ
LP--------------QPQ-----------------------------------------
-----------AIGSSSPPA--------------------------ALPAQATVVSAPEP
VQQQVQQQFQQQVQQQVQQQV--------------QQTA--QANPNR-------------
--S---------------------------------------IPNQPQTFVEQ-------
---------------------------------------------IEMRDNG--------
-----IV--LQTT-----------------------------GQMP---------QI---
------------EF------------------------------------KRSQDRTW--
---------MT-------------------------------LDIFGAS-----------
------LRGTTTR---------------------------------G-RA-VN-------
REGVTISQV--------------TQL-S--------------TTPPV---VRLTFST---
-----------PNTN------------------QNWEARP------VA------------
--------------------------------------------------------GGVA
IWP-QG------------------------------------------------------
------------------------------------------------------------
------------------------------------------------------------
------------------GVPPAV---------------------------------QAS
SSIVT--------IESI-----------SL-------------Q-NQ-SY---FAVRGNG
P-----------------------------------------------------------
-----------------------------LNY-TH----------G------------WD
AETGA-------------------YGITFFSAR---------------------------
--L-ADG-----------------------------------------------------
-VQLPQR----------EVGGPI-------------------------------------
-----------------------------------------IW----------------S
RL-RRE---------DPD---------TFT---VLF-QPATRVQVG-QVS----------
------------------------------------------------------------
----Q---NS--------------------------------------------------
------PQE-------------------------------------LAIP-MG-------
--VNLAS-----------------V--APPPR------------TPA------------P
---------------------VTQPP-IN----------NPNPF----------------
-----------------------------------------------------PPPA---
------------------------------------------------------------
------------------------------------------------------------
---------------------------------------------------QNRPP--SS
L-PL-PF----------------PPPN-RP--SPQPP----------------VGRNPN-
------------------------SRV-S-------------------------------
-----------------------------------------------------------V
V---------------------------------------IDPGHGG------SDPGAVG
V-----G-G------I---REKDVVISIS---LQVQQILEQ-N--GV-NVVMTR-T-DD-
R------TI-----------------DLEP---RVSLANRVGA-VAFVSIHANA------
--A---YRAG-A-TGVETFY-------------------H-Q------------------
-------------------T-----------------------------------GYS--
------------------------LA---------------QYIQNSI---------LAN
-FS-----L-----H---N-------------------------R-G-VKQ-A-------
---R-FYVLRNT--T--MP---SALVEVGFLTNPN-DA-RLLADPAQ-------------
------------------------------------------------------------
------------------------------------------------------------
------------------------------------------------------------
-------------RTRM----------------AQAI---AQGIL---------------
---------Q-----------------------------YLRA-----------------
------------------------------------------------------------
------------------------------------------------------------
--------SGY-------------------------------------------------
------------------------------------------------------------
------------------------------------------------------------
------------------------------------------------------------
------------------------------------------------------------
------------------------------------------------------------
------------------------------------------------------------
------------------------------------------------------------
------------------------------------------------------------
-------------------------------------
>WP_013782427.1_N-acetylmuramoyl-L-alanine_amidase_[Mahella_australiensis]
------------------------------------------------------------
------------------------------------------------------------
------------------------------------------------------------
------------------------------------------------------------
------------------------------------------------------------
------------------------------------------------------------
------------------------------------------------------------
------------------------------------------------------------
------------------------------------------------------------
-------------------------------------------------------M----
------------------------------------------------------------
------------------------------------------------------------
------------------------------------------------------------
------------------------------------------------------------
------------------------------------------------------------
------------------------------------------------------------
------------------------------------------------------------
------------------------------------------------------------
------------------------------------------------------------
------------------------------------------------------------
------------------------------------------------------------
------------------------------------------------------------
------------------------------------------------------------
------------------------------------------------------------
------------------------------------------------------------
------------------------------------------------------------
------------------------------------------------------------
------------------------------------------------------------
------------------------------------------------------------
------------------------------------------------------------
------------------------------------------------------------
------------------------------------------------------------
------------------------------------------------------------
------------------------------------------------------------
------------------------------------------------------------
------------------------------------------------------------
------------------------------------------------------------
------------------------------------------------------------
------------------------------------------------------------
------------------------------------------------------------
------------------------------------------------------------
------------------------------------------------------------
------------------------------------------------------------
------------------------------------------------------------
------------------------------------------------------------
------------------------------------------------------------
------------------------------------------------------------
------------------------------------------------------------
------------------------------------------------------------
------------------------------------------------------------
--------------------------A-K-------------------------------
-----------------------------------------------------------I
V---------------------------------------IDAGHGG------KDPGAVG
P-----A-G------T---KEKDIALAVA---KKVADYLQE-A--GV-SVKMTR-T-SD-
V------YL-----------------ELED---RAKIANSFAA-DYFVSIHCNA------
--F---TSPT-A-CGTETYC-------------------Y-KR-----------------
-----------------GGK-----------------------------------GEI--
------------------------LA---------------KAIQDEL---------IAD
-IG----LT---------D-------------------------R-G-VKE-G-------
---N-FYVLRET--N--MP---AALAEMAFISNPD-EE-KLLASQGF-------------
------------------------------------------------------------
------------------------------------------------------------
------------------------------------------------------------
-------------QDKC----------------ALAI---AKGIG---------------
---------K-----------------------------VVNV-----------------
------------------------------------------------------------
------------------------------------------------------------
--------QISIPSKSE---------------QPD---------KSAESDSRL-------
------------------------------------------------------------
------------------------------------------------------------
--------------------------YRVV---------------A-----------GSF
S-----NRANAE------------------------------------------------
------------------------------------AQVERLKKAGF-------------
-------------------------------------AAW---I------------LTEE
K-----------------------------------------------------------
------------------------------------------------------------
-------------------------------------
>WP_006635265.1_N-acetylmuramoyl-L-alanine_amidase_[Microcoleus_vaginatus]
--------------------------------------------------------MKF-
------------------------------------------------------------
----------HW------------------LL-PS-F---LS--VFLL------------
------------------A-GAAE-A-ARLQS----------------------------
------------------------------------------------------------
------------------------------------------------------------
--------------------------WRF-----DA------------------------
------------------------------------------SENRLY------------
ITTDGG-I------QP-----------------------------KA------------Q
LIFNPM------------------RLV--------------------------IDLP---
------------------GT-------SL-GR------------P--------------S
VSK-PL---------SG---------------------------------------AIES
VR------------------------------------------------VGQFD-----
------------------ND-----------TTRIVVEI-R-DGFT--------------
------------------------------IDPEQV------------------------
-----------------------KFRGISP----------SEW--------------TVD
LP--------------TPV---------PGE----T----------------------QN
PI-------------SEPGG------------------ERLS----VEPSASQA------
--------------------------------------------QSA-------------
--E--------------------------------------------ATVVQN-------
---------------------------------------------VQATADG--------
-----FL--VRTA-----------------------------GGRP---------QI---
------------NF------------------------------------QQSRAGDI--
---------AT-------------------------------LDIEGAS-----------
------VAPGLSS---------------------------------Q-QPQTNG------
QHGVDKIEV--------------RQL-P--------------TDPPV---TRVTLRM---
-----------KNSN------------------TQWRASV------SN------------
---------------------------LG----------------------------GVV
LLP-GGVV--------------------RQPSVSRR------------------------
-------------------------------------LTVDPP-----------------
ARQA--------------------------------------------------------
-----------------------------------------------------------Q
GNLAR--------VQSI-----------DL-------------ASNG-TQ---LVVRTDR
Q-----------------------------------------------------------
-----------------------------VSY-TS----------G------------WD
QGSRA-------------------YWIRIASSS---------------------------
--L-AGE-----------------------------------------------------
-I--PQL----------DANSPV-------------------------------------
-----------------------------------------S-----------------F
TA-SQE---------DAE---------TVV---IWV-QPRSGVEVG-RVT----------
------------------------------------------------------------
----R---PN--------------------------------------------------
------PQL-------------------------------------LSLQ-LR-------
--------------------------------------------------------SNAS
-----------------------AQQ----------------P-----------------
------------------------------------------------------LT----
------------------------------------------------------------
------------------------------------------------------------
---------------------------------------------------------RTP
N-LQ-PL-----------------PR------RTFG-----------------SDDLPQA
S----------------------NRRA-V-------------------------------
-----------------------------------------------------------V
A---------------------------------------IDPGHGG------RDPGAVG
I-----Q-G------I---QEKEIVLDIS---FQVARLLEQ-Q--GV-QVVMTR-T-DD-
S------EI-----------------DLEP---RVSLAERVNA-TLFVSIHANA------
--I-NMSRPD-I-SGIETYY-------------------F-N------------------
-------------------N-----------------------------------GQD--
------------------------LA---------------RVIHASI---------LEG
-T-----GA-----T---D-------------------------R-R-VRQ-A-------
---R-FYVLRKT--S--MP---SVLLEVGFVTGAE-DA-ARLSDPAY-------------
------------------------------------------------------------
------------------------------------------------------------
------------------------------------------------------------
-------------RSQM----------------AASI---ARGIL---------------
---------V-----------------------------YLQQ-----------------
------------------------------------------------------------
------------------------------------------------------------
--------R---------------------------------------------------
------------------------------------------------------------
------------------------------------------------------------
------------------------------------------------------------
------------------------------------------------------------
------------------------------------------------------------
------------------------------------------------------------
------------------------------------------------------------
------------------------------------------------------------
-------------------------------------
>WP_013810432.1_AMIN_domain-containing_protein_[Desulfotomaculum_nigrificans]
--------------------------------------------------------MKK-
------------------------------------------------------------
---------------------------HIATL-TA-LA-----LCCLL------------
--N---------------FPTAGF-A----------------------------------
------------------------------------------------------------
------------------------------------------------------------
------------------------------------------------------------
------------------------------------------KTPSLIINN---------
KVVQSD-V------PPQI---------------------------------------SNG
RVLVPL------------------RVISE------------------------------S
M-----------------GA-------SV---------------------------TWNG
KSK-QI---------------YISANQ-----------------------------KVLK
LQLNNK--------------------------------------------IAYVGSQALT
L------------------D-----------APPQLIK----------------------
-------------DRT--------------FVPLRF------------------------
---------------------------------------IGE-----------------S
LDS-------------------------EVTW----------------------------
------------------------------------------------------------
------------------------------------------------------------
------------------------------------------------------------
----------------------------------------------DGQNSR--------
-----VV--IS-------------------------------------------------
--------------------------------------------------QTKHD-SYLP
K-----PADQ--------------------------------------------------
-------PK---------------------------------------------------
------------------------------------------------------------
--------QFNNPRTL------------------------------S-------------
------------------------------------------------------------
------------------------------------------------------------
--------------------------------------DISYR-----------------
------------------------------------------------------------
---------------------------------------------------------EVD
NQ------------TII-----------DLKV-----------KAGS-NK---IM-----
------------------------------------------------------------
-------------------------------KLSN-------------------------
-----------------------PDRLVIDLAD---------------------------
----TTK---------------------------------------------------AT
GDSLN-------------IDTNL-------------------------------------
-----------------------------------------VA---------------AV
RI-GQF---------NDT---------TTR---VVL-DLKNFVT--YEAK----------
------------------------------------------------------------
----Q-------------------------------------------------------
----SGDN--------------------------------------LTIT-LKE------
--G---------------------------------------------------------
------------------------VN------------EQPAPQPAT-------------
------------------------------------------------------------
------------------------------------------------------------
------------------------------------------------------------
---------------------------------------------------------NDN
S---------------------------IY-----------------------ANKTIN-
-----------------------PDSN-I-------------------------------
-----------------------------------------------------------V
V---------------------------------------VDAGHGG------QDVGAIG
V-----S-G------R---YEKDINLNIA---LKLKAALEA-K--GF-QVVMTR-D-HD-
T------FV-----------------SLPG---IVEIANNANP-FAFVSIHANK------
--A---GSAQ-A-TGVETYT-------------------F--------------------
---------------Y-GTDR------------------------------------T--
------------------------LA---------------NLVENSI---------VAR
-TK----------QT---N-------------------------R-G-VKEA--------
---G-FYVIKYT--K--VP---AVLVETGFISNPA-EE-NFLFDDNN-------------
------------------------------------------------------------
------------------------------------------------------------
------------------------------------------------------------
-------------QTTI----------------ANAI---ADAVA---------------
---------Q-----------------------------FKVS-----------------
------------------------------------------------------------
------------------------------------------------------------
-------LRK--------------------------------------------------
------------------------------------------------------------
------------------------------------------------------------
------------------------------------------------------------
------------------------------------------------------------
------------------------------------------------------------
------------------------------------------------------------
------------------------------------------------------------
------------------------------------------------------------
-------------------------------------
>WP_007505771.1_cell_wall_hydrolase/autolysin_[Caldalkalibacillus_thermarum]
--------------------------------------------------------MRKR
FG----------------------------------------P-----------------
----------------------------YFFV-----------LLLLL------------
------------------------------------------------------------
------------------------------------------------------------
------------------------------------------------------------
----------------------------------SS------------------------
------------------------------------------------------------
-------I----------------------------------------------------
-----------------------------------------------------ILFPL--
-----------------------------------------------------------Q
TKA-----------------------------------------------------EFKD
LT----------------------------------------------------------
-----------------DKN-----------PTYAILALSR-EGIIQ-------GY----
------------PDGT--------------FRPAAY------------------------
-----------ITR---EEFG-------------------------------AILFRMLE
LEE-------------KPEA----------------------------------------
------------------------------------------------------------
------------------------------------------------------------
-AS---------------------------------------------------------
------------------------------------------------------------
----HFI------------------------------------------------DIPKN
SW----------------------------------------------------------
------ARGII-------------------------------GALVDAG-----------
------------------------------------I-----------------------
TKGVSANRFGYGDYL------TREQM----------------------------------
---------------------------------ASFFVRV--------------------
---------------------------LGYE-----------------------EEAKKY
NLP---------------------------------------------------------
------------------------------------------------------------
----------------------------L-------------------------------
------------------------------------------------------------
-------------------------------------------KYTD-SHQ--IRTAHRN
D-----------------------------------------------------------
-----------------------------VAFATEI---------G--------------
------------------------------------------------------------
--L---------------------------------------------------------
------------------------------------------------------------
-----------------------------------------IAG------------TGNN
RFSPQE--------FSQR--------QHVARLAYEV-----------YFN----------
------------------------------------------------------------
----K-------------------------------------------------------
------NQYS------------------------------------KAVQQLKN------
------------------------------------------------------------
------------------------------------------------------------
------------------------------------------------------------
------------------------------------------------------------
------------------------------------------------------------
------------------------------------------------------------
--PV--------------------------------------------------------
------------------------------------------------------------
----------------------------------------------------------KI
F---------------------------------------IDPGHGG------HDSGAVS
PIY---K-H------L---FEKHLALEIS---LRVKQILEQ-EYSGV-TVKMSR-M-TD-
T------YI-----------------PLSD---RAKMANEWGA-DHFISIHHNA------
--------GG-G-TGFESWI-------------------Y--------------------
---------------SGKVS-----------------------------------NVT--
------------------------LQKG-------------QIIHDHI---------AKS
-LG----------VR---D-------------------------R-G-IKR-G-------
---N-FVVLRET--Q--MP---AILLELLFLDHPT-DA-ALLNNPAY-------------
------------------------------------------------------------
------------------------------------------------------------
------------------------------------------------------------
-------------REKI----------------ARAV---AEGIA---------------
---------K--------------------------------------------------
------------------------------------------------------------
------------------------------------------------------------
------------------------------------------------------------
------------------------------------------------------------
------------------------------------------------------------
------------------------------------------------------------
------------------------------------------------------------
-------------------------------------------------------AW---
----------------------------------------------------------DL
KKR---------------------------------------------------------
------------------------------------------------------------
-------------------------------------
>WP_003333545.1_AMIN_domain-containing_protein_[Brevibacillus_laterosporus]
--------------------------------------------------------MKK-
------------------------------------------------------------
---------------------------FVLGL----VA-----LSSFI------------
--W---------------MAPQAI-D-AAGQSTQ--------------------------
------------------------------------------------------------
------------------------------------------------------------
------------------------------------------------------------
------------------------------------------GNIQLRIEG---------
RSVNAE-V------PPLI---------------------------------------SNG
RTLVPV------------------RVIAE------------------------------G
L-----------------GA-------KI---------------------------DWNQ
QER-KA---------------KITKDN-----------------------------REVI
LQLSSK--------------------------------------------KAYINGKAQT
L------------------E-----------ATPELIN----------------------
-------------NRM--------------LLPLRF------------------------
---------------------------------------VGE-----------------A
LGA-------------------------TVGW----------------------------
---------------DNDSR------------------TVIV----NQPVQTQI------
-----------NGQSLPATEKVYH----------WEDKV--LLPVKTIADRLGVS--QDE
LTA----------------------------------------KASLKKVIDSTTVISL-
-------------------QDITDSIGTDVAEWD-------------EKRNE--------
-----VV--ITRM-------------------------------NRLT-------DIEP-
---------QDESVQ------------------------------IQTRYKVSPTVSVLQ
N-----PYRIV-------------------------------MD----------------
------FPEMELS-----------------------------------------------
--------------------------NKMR------------------D-----------
---------EENKEIV--------------------------------------------
------------------------------------------------------------
------------------------------------------------------------
---------------------------------------IDQR-----------------
------------------------------------------------------------
-----------------------------------------------------------K
ES------------SSS-----------DYS------------SSNM-------------
------------------------------------------------------------
---------------------------------DS-------------------------
-----------------------PEKLELSDGD---------------------------
----SND---------------------------------------------------AS
ISAVSQ------------QTQPL-------------------------------------
-----------------------------------------IR---------------SI
RY-SQY---------QDNP-------KTVR---VVV-ELNRSSK--YQLV----------
------------------------------------------------------------
----S-------------------------------------------------------
----TNDG--------------------------------------VKLQ-LQ-------
------------------------------------------------------------
----------------------------------------AKPQKTG-------------
------------------------------------------------------------
------------------------------------------------------------
------------------------------------------------------------
------------------------------------------------------------
------------------------------------------------------------
--------------------------Y-L-------------------------------
-----------------------------------------------------------I
V---------------------------------------VDAGHGG------HDVGAKG
T-----V-G------N---YEKDFTLSVA---NRLVEYLKQHK--EF-QVIATR-S-TD-
T------YL-----------------TLKE---RTDIANEIDA-DVFISVHANS------
--F----NPE-T-RGTETYY-------------------Y--------------------
---------------N-QNSL------------------------------------D--
------------------------LA---------------RVVHKHL---------LAA
-TQ----------FP---D-------------------------R-K-VKQN--------
---N-FYVVKNT--K--MP---AVLTETGFLTNQI-EN-TQLMSPQF-------------
------------------------------------------------------------
------------------------------------------------------------
------------------------------------------------------------
-------------QDKV----------------AKSL---ADAIF---------------
---------E-----------------------------YYQT-----------------
------------------------------------------------------------
------------------------------------------------------------
-------Y----------------------------------------------------
------------------------------------------------------------
------------------------------------------------------------
------------------------------------------------------------
------------------------------------------------------------
------------------------------------------------------------
------------------------------------------------------------
------------------------------------------------------------
------------------------------------------------------------
-------------------------------------
>WP_006521159.1_AMIN_domain-containing_protein_[Desulfallas_gibsoniae]
------------------------------------------------------MRFKK-
------------------------------------------------------------
---------------------------LLILL-T--FV-----ACWML------------
--L---------------V-PQAF-A----------------------------------
------------------------------------------------------------
------------------------------------------------------------
------------------------------------------------------------
------------------------------------------GV-DVYVDG---------
KIVQFD-A------PPIVE-------------------------------------ASSN
RTLVPF------------------RQIFE------------------------------A
L-----------------GA-------KV---------------------------WFDN
GQK-SA---------------FGQKED-----------------------------LTIQ
LPLNQK--------------------------------------------VAYKNNNKIQ
L------------------D-----------VATRVVN----------------------
-------------GRT--------------MVPLRF------------------------
---------------------------------------IGE-----------------T
LGC-------------------------RVDA----------------------------
------------------------------------------------------------
------------------------------------------------------------
------------------------------------------------------------
----------------------------------------------HSTPAG--------
-----LR--VDI------------------------------------------------
-------------------------------------------------AWIESG-----
------------------------------------------------------------
------------------------------------------------------------
------------------------------------------------------------
--------QTANVRSL------------------------------T-------------
------------------------------------------------------------
------------------------------------------------------------
--------------------------------------EIVTT-----------------
------------------------------------------------------------
---------------------------------------------------------TND
QD------------FLI-----------ELKV-----------GDGE-NK---IY-----
------------------------------------------------------------
-------------------------------KLGN-------------------------
-----------------------PDRLVIDLQN---------------------------
----TTN---------------------------------------------------GA
GEILN-------------LDNPV-------------------------------------
-----------------------------------------VS---------------AI
RT-GQL---------NSA---------TTR---VVL-DLKNVVD--YQVE----------
------------------------------------------------------------
----K-------------------------------------------------------
----NEES--------------------------------------LQIR-IDYP-----
--GQSSS------------------------------------------------GAAEP
T----------------------EPA------------EPTEPGETT-------------
-----------------------------------------------------GPD----
------------------------------------------------------------
------------------------------------------------------------
--------------------------------------------------------GSDE
ITEP------------------ADPND-QT-----------------------QQPTRE-
-----------------------VDDK-L-------------------------------
-----------------------------------------------------------I
I---------------------------------------LDPGHGG------KDVGAIG
Y-----S-G------K---YEKNLVLDIT---NQLKTALEN-E--GY-TVILTR-W-DD-
S------YV-----------------SLDE---RVNIADRTNA-FAFVSIHANS------
--V---GNPS-I-EGLEVYK-------------------Y--------------------
---------------Y-GSDQ------------------------------------K--
------------------------LA---------------QNVLDSI---------LMQ
-TG----------QV---N-------------------------R-K-VKEA--------
---G-FYVIKNT--L--MS---AILIETGFISNPR-EE-AFLWDPEN-------------
------------------------------------------------------------
------------------------------------------------------------
------------------------------------------------------------
-------------QKDI----------------VRGI---VEGIM---------------
---------K-----------------------------YSR------------------
------------------------------------------------------------
------------------------------------------------------------
------------------------------------------------------------
------------------------------------------------------------
------------------------------------------------------------
------------------------------------------------------------
------------------------------------------------------------
------------------------------------------------------------
------------------------------------------------------------
------------------------------------------------------------
------------------------------------------------------------
-------------------------------------
>WP_014255669.1_N-acetylmuramoyl-L-alanine_amidase_[Hungateiclostridium_clariflavum]
------MDN---------------------------VINN------------IQIFVKK-
------------------------------------------------------------
------------------------------------------------------------
------------------------------------------------------------
------------------------------------------------------------
------------------------------------------------------------
------------------------------------------------------------
------------------------------------------------------------
------------------------------------------------------------
--------------------------IYS------------------------------S
Y-----------------TK----------------------------------------
------------------------------------------------------------
LPMKIR--------------------------------------------F---------
---------------------------------VLILLF---------------------
-------------FMM--------------LFVASV------------------------
-----------------------------------------------------------S
LKN-------------------------SIKD----------------------------
------------------------------------------------------------
------------------------------------------------------------
------------------------------------------------------------
------------------------------------------QEDINNK-----------
------------------------------------------------------------
------------------------------------------------------------
------------------------------------------------------------
------------------------------------------------------------
------------------------------------------------------------
-------------PGI------------------------------V-------------
------------------------------------------------------------
------------------------------------------------------------
------------------------------------------------------------
------------------------------------------------------------
---------------------------------------------------------ENN
RE------------KV--------------------------------------------
------------------------------------------------------------
------------------------------------------------------------
------------------------------------------------------------
------------------------------------------------------------
-RDSSN------------IGNKN-------------------------------------
-----------------------------------------TI---------------PV
-P-KEV------------------------------------------------------
------------------------------------------------------------
------------------------------------------------------------
------------------------------------------------------------
------------------------------------------------------------
------------------------------------------------------------
------------------------------------------------------------
------------------------------------------------------------
------------------------------------------------------------
------------------------------------------------------------
------------------------------------------------------------
----------------------------K-------------------------------
-----------------------------------------------------------I
V---------------------------------------IDPGHGG------EDWGAIK
G-----D--------L---FEKDLNLDIS---LKLGKILEE-K--NI-NVIYTR-Q-KD-
I------DV-----------------SLDE---RVNIANNNDA-TLFISVHNNY------
--M--PNDAA-Y-RGTETLY-------------------C--------------------
---------------V-PVNPEENKMD----------------------------GQK--
------------------------LA---------------AIVQKKL---------VST
-LK----------TV---D-------------------------N-G-TIHRP-------
---N-LVVLRKT--N--MP---AVIAEIAYMSNSS-DR-EKLLDEGF-------------
------------------------------------------------------------
------------------------------------------------------------
------------------------------------------------------------
-------------RQKA----------------AEAL---AEAVM---------------
---------E-----------------------------ALDL-----------------
------------------------------------------------------------
------------------------------------------------------------
-------MNAKKNEKGE-------------------------------------------
------------------------------------------------------------
------------------------------------------------------------
--------------------------WIIMD-----------------------------
------------------------------------------------------------
------------------------------------------------------------
------------------------------------------------------------
------------------------------------------------------------
------------------------------------------------------------
-------------------------------------
>WP_156803503.1_LysM_peptidoglycan-binding_domain-containing_protein_[Frateuria_aurantia]
------------------------------------------------------------
------------------------------------------------------------
---------MNW------------------VLTSSRFRRGVAAVVALL------------
--L-----------------ADAA-MATELTG----------------------------
------------------------------------------------------------
------------------------LRS---------------------------------
--------------------------WATP------------------------------
------------------------------------------ASTRVV------------
LEFDAR-PEY-----------------------------------R--------------
--IAPQ----------------LNRIQ--------------------------VDLA---
------------------SV-------HRGG----------------------------S
VARITP---------SGL------------------LRRL----------------SLDT
VP------------------------------------------------SG--------
--------------------------------LRLGLDL---------------------
------------------------------QDPADL------------------------
------------------------------------------------------------
------------------------------------------------------------
------------------------------------------------------------
------------------------------------------------------------
-HE---------------------------------------------------------
------------------------------------------------------------
-----FL-----------------------------------------------------
------------------------------------------------------------
------------------------------------------------------------
------------------------------------------------------------
------------------------------------------------------------
------------------------------------------------------------
------------------------------------------------------------
-LPPSG------------------------------------------------------
------------------------------------------------------------
------------------------------------------------------------
------------------------------------------------------------
------------------------------------------------GH----------
------------------------------------------------------------
---------------------------------------------G--------------
------------------------YRLVLDLSRSA-------------------------
----AAA-----------------------------------------------------
------------------------------------------------------------
-----------------------------------------A------------------
----------------------------------KV-----------AASP---------
------------------------------------------------------------
----R-------------------------------------------------------
---------------------------------------------------LHGI-----
------------------------------------------------------------
------------------------------------------------------------
------------------------------------------------------------
------------------------------------------------------------
------------------------------------------------------------
------------------------------------------------------------
--AA-----------------TLDAAA---------------------------------
--------------------MLGAQRN-V----V--------------------------
-----------------------------------------------------------V
M---------------------------------------VDAGHGG------KDPGSHG
P-----G-G---------TLEKNVTLAVA---KYLAAAINR-Q-PGM-QAFMTR-D-DD-
S------FV-----------------PLER---RFQMAREHDA-DLFVSIHADA------
-----YTSTD-A-RGSSVWV--------------L------STKGKVNAAARTL------
------------ADRENNADLVGGAS---LD------------------------GKS--
----------------------RSLAAVLLDLQQGYVLEAGQAIAGNV---------LKA
-LR----RL-GP-TH-----------------------------R-GYVER-A-------
---N-FVVLRSP--D--VP---SLLVETAFISNPG-EE-RKLRDPRH-------------
------------------------------------------------------------
------------------------------------------------------------
------------------------------------------------------------
-------------QQAL----------------AQAI---MGGVR---------------
---------D-----------------------------YFMRTPPQ-------------
------------------------------------------------------------
------------------------------------------------------------
--GTWFAARKLSPRAVRP-------------------APV--------------------
-RIA-VAAPDRV---------PARAADAGIRE----------------------------
-LHRVAKG----------------------------------------------------
-----------------ESLNSIARDYRTSPEALRS------VNHLQG----SILQAGAV
LAIPET------------------------------------------------------
------------------------------------------------------------
------------------------------------------------------------
------------------------------------------------------------
------------------------------------------------------------
-------------------------------------
>WP_083879880.1_N-acetylmuramoyl-L-alanine_amidase_[Desulfitobacterium_dichloroeliminans]
-----------------------------------------------------MVNNDQG
GFSV--------------------------------------------------------
-----WLPPKRW----------------SALL-AASF------SLWLL------------
-------------GQAPVGAAP---LTAEVDRLY--------------------------
------------------------------------------------------------
------------------------------------------------------------
------------------------------------------------------------
------------------------------------------GATRI-------------
-ETAIM-I------SQ-----------------------------EGWSEAQ--TVLLAR
GDAFPD------------------SLVS-------------------------VPLSK-R
YD----------------AP-------IL-----------------------------LT
GSK-GL------------------------------------------------------
------------------------------------------------------D-----
------------------QE-----------VLVEIQRLKA-SHVI--------------
--LLGG------AGVMG-------TPISEALETAGL----------------------TW
----------------------ERIGGADRYE--TAALVADHLGG----------NGQVV
LTS----------GENFPDAL---------------------------------------
---------------------------------------------AIGPY----------
------------------------------------------------------------
------------------------------------------------------------
---------------------------------------------AGITETP--------
-----IL--LTKA-----------------------------QELP---------TITR-
-----------HRLEGF------------------------------GAYQLNEEAEA--
---------VT------------------------------RTIVVGGE-----------
----GVIAPTIVEGL-------------------------------TGMTRLSGKD----
RYATAAQAF------------LFTQE-EFG------------TDPADASGEQRAFLV---
-----------TGENF--------------------------------------------
------------------------------------------------------------
--P---------------------------------------------------------
------------------------------------------------------------
----------------------D-------------------------------------
------------------------------------------------------------
-------------------------------------------ALVT-GA---LAVKQNA
H------------------------LFMS-------------------------------
-------------------------SHAGLPAITY-------SAMG-------------N
ATE-------------------NQLLVTMIGGE---------------------------
------------------------------------------------------------
------------------------------------------------------------
------------------------------------------------------------
---------------------------------VILSDRVRGIVAG--------------
------------------------------------------------------------
--TLQ-------------------------------------------------------
------------------------------------------------------------
------------------------------------------------------------
------------------------------------------------------------
------------------------------------------------------P-----
------------------------------------------------------------
------------------------------------------------------------
------------------------------------------------------------
------------------------PYL---------------------------------
-----------------------LAGL-T-------------------------------
-----------------------------------------------------------V
V---------------------------------------VDPGHGG------KDVGAVG
-----PS-G------S---YEKNSTLPVG---LNLTNLLRQ-A--GA-KVVMTR-T-GD-
VPPSGSSYV-----------------ELKDLQTRVKIANQIRA-DVYVSIHNDA------
----FSN-PE-A-GGVTTYI---------------------SAGN---------------
---------------PRGEE-----------------------------------GRK--
------------------------LA---------------TAVQQEV---------IKQ
-VE----------LQ---D-------------------------R-K-V-KTA-------
---N-FYVIKNT--T--MP---AILVELGFISNPL-EE-KLIISPEF-------------
------------------------------------------------------------
------------------------------------------------------------
------------------------------------------------------------
-------------QQKA----------------ALGI---YRGIL---------------
----------------------------IYRG-------Y--------------------
------------------------------------------------------------
------------------------------------------------------------
------------------------------------------------------------
------------------------------------------------------------
------------------------------------------------------------
------------------------------------------------------------
------------------------------------------------------------
------------------------------------------------------------
------------------------------------------------------------
------------------------------------------------------------
------------------------------------------------------------
-------------------------------------
>WP_014795591.1_N-acetylmuramoyl-L-alanine_amidase_[Desulfitobacterium_dehalogenans]
------------------------------------------------------------
---M--------------------------------------------------------
-----WPRRKKW----------------SLVL-GAAF------SLWLM------------
-------------GQASVDAAP---LTADVTRIY--------------------------
------------------------------------------------------------
------------------------------------------------------------
------------------------------------------------------------
------------------------------------------GTTRI-------------
-ETAIR-I------SQ-----------------------------EGWNEAN--TVLLAR
YDDFPD------------------SLVA-------------------------VPLSK-R
YD----------------AP-------IL-----------------------------LT
PSR-GL------------------------------------------------------
------------------------------------------------------D-----
------------------EG-----------VLAEIKRLNA-QHVI--------------
--LLGG------TGVMG-------NPVTKALEKEGL----------------------TW
----------------------ERIGGADRYE--TAVMVAERLGG----------NGQVI
LTS----------GENFPDAL---------------------------------------
---------------------------------------------AIGPY----------
------------------------------------------------------------
------------------------------------------------------------
---------------------------------------------AGMTETP--------
-----LL--LTKA-----------------------------KGLP---------EATR-
-----------LKLEEL------------------------------GAYRLNQEAES--
---------VT------------------------------RTTVIGGE-----------
----KAVSSEVVAGL-------------------------------TGMTRISGDN----
RYDTAAKVF------------WFTQE-EFG------------QD--FASENQRSFLV---
-----------TGENF--------------------------------------------
------------------------------------------------------------
--P---------------------------------------------------------
------------------------------------------------------------
----------------------D-------------------------------------
------------------------------------------------------------
-------------------------------------------ALVT-GA---LAVKQNA
Y------------------------LFMS-------------------------------
-------------------------YKEDLPAVTY-------SALG-------------N
AAA-------------------AQLLVTIIGGD---------------------------
------------------------------------------------------------
------------------------------------------------------------
------------------------------------------------------------
---------------------------------TVLSERVKGIVEG--------------
------------------------------------------------------------
--TIQ-------------------------------------------------------
------------------------------------------------------------
------------------------------------------------------------
------------------------------------------------------------
------------------------------------------------------P-----
------------------------------------------------------------
------------------------------------------------------------
------------------------------------------------------------
------------------------PYL---------------------------------
-----------------------LAGL-T-------------------------------
-----------------------------------------------------------I
V---------------------------------------VDPGHGG------KDVGAVG
-----AS-G------S---YEKNSTLPVG---LNLADLLRQ-A--GA-KVVMTR-T-GD-
TSPAGADYT-----------------ELKDLQARVKIANQIPA-DLYVSIHNDA------
----FSN-PE-A-GGVTTYI---------------------SADN---------------
---------------PKAEE-----------------------------------GRK--
------------------------LA---------------SAVQQEL---------IKQ
-VG----------LQ---D-------------------------R-K-V-KTA-------
---N-FYVIKNT--T--MP---AILVELGFISNPV-EE-KLITDPEF-------------
------------------------------------------------------------
------------------------------------------------------------
------------------------------------------------------------
-------------QKKS----------------ALGI---YRGIL---------------
----------------------------IHRG-------Y--------------------
------------------------------------------------------------
------------------------------------------------------------
------------------------------------------------------------
------------------------------------------------------------
------------------------------------------------------------
------------------------------------------------------------
------------------------------------------------------------
------------------------------------------------------------
------------------------------------------------------------
------------------------------------------------------------
------------------------------------------------------------
-------------------------------------
>WP_006987911.1_N-acetylmuramoyl-L-alanine_amidase_[Gillisia_limnaea]
--------------------------------------------------------MKKV
L-----------------------------------------------------------
------------------------------------------------------------
------------------------------------------------------------
------------------------------------------------------------
------------------------------------------------------------
------------------------------------------------------------
------------------------------------------------------------
------------------------------------------------------------
---------------------------------------------------------K--
------------------NV-------NF-------------------------------
--------------------------------------------------------AFLL
LKM---------------------------------------------------------
------------------------------------------------------------
------------------------------------------------------------
------------------------------------------------------------
------------------------------------------------------------
------------------------------------------------------------
------------------------------------------------------------
------------------------------------------------------------
------------------------------------------------------------
------------------------------------------------------------
------------------------------------------------------------
------------------------------------------------------------
------------------------------------------------------------
-----------------------------------------------------CIIF---
----------GQGTA---------------------------------------------
------------------------------------------------------------
------------------------------------------------------------
------------------------------------------------------------
------------------------------------------------------------
------------------------------------------------------------
------------------------------------------------------------
------------------------------------------------------------
------------------------------------------------------------
------------------------------------------------------------
------------------------------------------------------------
------------------------------------------------------------
------------------------------------------------------------
------------------------------------------------------------
------------------------------------------------------------
------------------------------------------------------------
------------------------------------------------------------
------------------------------------------------------------
------------------------------------------------------------
------------------------------------------------------------
------------------------------------------------------------
------------------------------------------------------------
------------------------------------------------------------
------------------------------------------------------------
----------------------------T-------------------------------
--------------------------------------------------------QKII
I---------------------------------------IDAGHGG------KDSGTIG
I-----N-G------I---QEKDIVLDIALEILKLNEKS-E-M--PL-DIYLTR-Y-SD-
T------LI-----------------SLSD---RSKLAKALNA-ELFISLHCNH------
--S---DNPN-A-RGIEVYV----------------------ANGKS-------------
---------------KYSDE-----------------------------------STW--
------------------------LA---------------FKLQEAH---------NKE
-L-----GF-----E---S-------------------------R-G-VKF-E-------
---N-FQVLRETADY--CL---SMLLELGFLSNRD-ES-C--------------------
------------------------------------------------------------
----------YF------------------------------------------LKTDN-
------------------------------------------------------------
-------------IKVI----------------ALAI---LMGLY---------------
---------K-----------------------------YLNNGL---------------
------------------------------------------------------------
------------------------------------------------------------
------------------------------------------------------------
------------------------------------------------------------
------------------------------------------------------------
------------------------------------------------------------
------------------------------------------------------------
------------------------------------------------------------
------------------------------------------------------------
------------------------------------------------------------
------------------------------------------------------------
-------------------------------------
>WP_014370065.1_AMIN_domain-containing_protein_[Paenibacillus_mucilaginosus]
--------------------------------------------------------MRAL
TAWFT-------------------------------------------------------
-----------------------------LLI-----------LSLLM------------
--L------------------PAA-AGAA-------------------------------
------------------------------------------------------------
------------------------------------------------------------
----------------------------------APA-----------------------
-------------------------------------IKLYMNGVALK-----------P
-EVA-----------PRIVN---------------------------------------E
STIVPI------------------RVIAE------------------------------S
L-----------------GS-------KV------------AWNE--------------K
ARKVTLT--------KDG--------------------------------------TTIE
LVIDKK--------------------------------------------AASVN-----
-----------------GKA-FALE------AAPVIV-----DGST--------------
------------------------------MLPVRF------------------------
-----------VS----EQFG-----------------VDVKWDNE---------SRSVY
L---------------KKPE----------------------------------------
----------------------------------------------APAQE---------
---------------------------------------------VAA------------
---------------------------------------------GGQAPGEK-------
------------------------------------------------------------
------------------------------------------------------------
------------------------------------------------------------
---------------------------------------------PAAG-----------
--------------------------------------------------TQDVPAGQT-
SSGTPVKAGDTPQGG-------ETAQPESGKAAEPPK-----------------------
-------TVENPKTGTE-------------------------------------------
----------------------------GA-----AD--------------PLAPGKGQS
AVPPTGGV----------------------------------------------------
---------------------------------LTGEKNVTPE-----------------
EAQST-------------------------------------------------------
------------------------------------------------------GEQEAS
GQIAT--------VQSI--------------------------TMNG-DV---LSIQSDN
---------------------------GT-------------------------------
------------------------LLKPGVFRLAN-----------------------PE
-------------------------RLIIDLPGAV-------------------------
--L-GDKLTANLNG----------------------------------------------
-LKEGKL--------PLT--GGT-------------------------------------
-----------------------------------------VT---------------GI
RY-S---------LFSKED-------SIVR---IVL-----------DLSQ---------
------------------------------------------------------------
----RSDLSLAA------------------------------------------------
------------------------------------------------------------
------------------------------------------------------------
------------------------------------------------------------
------------------------------------------------------------
------------------------------------------------------------
------------------------------------------------------------
-----------------------------------------------------------G
AKPGELT--------------------------------------------------GK-
---------------------IVPGKT-RFR-----------------------------
-----------------------------------------------------------V
V---------------------------------------IDAGHGG------KDSGAIS
I-----Q-K---------RKEKDYVLQQA---RKIADLLKT-D-SRL-EVIMTR-S-DD-
T------FI-----------------ELGG---RADLANAAQA-DLFVSIHANT------
--A---GKES-I-RGTETYY-------------------Y-T------------------
------------------EQ-----------------------------------SRE--
------------------------FA---------------GLIHKYL---------LEA
-TG----------FP---D-------------------------R-K-VKQ-E-------
---R-FYVIRNT--V--MP---SVLLEVGFLSNTT-DE-AQLYQDEF-------------
------------------------------------------------------------
------------------------------------------------------------
------------------------------------------------------------
-------------QNRV----------------AASI---VAAIK---------------
---------K-----------------------------QLNLD----------------
------------------------------------------------------------
------------------------------------------------------------
------------------------------------------------------------
------------------------------------------------------------
------------------------------------------------------------
------------------------------------------------------------
------------------------------------------------------------
------------------------------------------------------------
------------------------------------------------------------
------------------------------------------------------------
------------------------------------------------------------
-------------------------------------
>WP_013925289.1_N-acetylmuramoyl-L-alanine_amidase_[Parachlamydia_acanthamoebae]
--------------------------------------------------------MKAF
FSRIPY------------------------------------------------------
------------------------------VF-----------FGLLF------------
--V--------------FQLTSCS-HRTP-------------------------------
------------------------------------------------------------
-------------------------R----------------------------------
------------------------------------------------------------
------------------------------------------IEEQPV------------
------------------------------------------------------------
------------------------------------------------------------
------------------------------------------------------------
----II------------------------------------------------------
------------------------------------------------------------
------------------------------------------------------------
------------------------------------------------------------
------------------------------------------------------------
------------------------------------------------------------
------------------------------------------------------------
------------------------------------------------------------
------------------------------------------------------------
------------------------------------------------------------
-----------------------------------------------E-------EPSL-
------------------------------------------------------------
------------------------------------------------------------
------------------------------------------------------------
------------------------------------------------------------
------------------------------------------------------------
------------------------------------------------------------
------------------------------------------------------------
------------------------------------------------------------
------------------------------------------------------------
------------------------------------------------------------
-------------------------------------------IAYS-------------
------------------------------------------------------------
------------------------------------------------------------
------------------------------------------------------------
------------------------------------------------------------
------------------------------------------------------------
------------------------------------------------------------
-----------------P---------------I--------------------------
------------------------------------------------------------
------------------------------------------------------------
------------------------------------------------------------
------------------------------------------------------------
------------------------------------------------------------
------------------------------------------------------------
------------------------------------------------------------
------------------------------------------------------------
------------------------------------------------------------
---I------------------KRQHA---------------------------------
------------------------------------------------------------
--------------------------------------------------------KKLI
I---------------------------------------IDAGHGG------DDAGAES
T-----N--------Y---TEKHLNLTTA---RLVRTYLKQ-L--GY-STAMTR-N-AD-
F------FV-----------------PLDK---RASFANSKNP-DLFVSLHYNS------
----APSK-K-A-EGIEIYY-------------------Y-QSDKD--------------
----TQ----------RTAQ-----------------------------------SKV--
------------------------LA---------------STVLDQV---------IQN
-TS-----A-----K---S-------------------------R-G-VRT-G-------
---N-FAVIRET--N--MP---AILVEGGFLTNEK-EI-KNIKDPIY-------------
------------------------------------------------------------
------------------------------------------------------------
------------------------------------------------------------
-------------LKKL----------------AWGV---AQGID---------------
---------Q-----------------------------FLSK-----------------
------------------------------------------------------------
------------------------------------------------------------
-------KAG--------------------------------------------------
------------------------------------------------------------
------------------------------------------------------------
------------------------------------------------------------
------------------------------------------------------------
------------------------------------------------------------
------------------------------------------------------------
------------------------------------------------------------
------------------------------------------------------------
-------------------------------------
>WP_005957635.1_N-acetylmuramoyl-L-alanine_amidase_[Fusobacterium_necrophorum]
-------------------------------------------------------MYKKG
LS----------------------------------------------------------
----------------------------ILFF-----------LFVCF------------
SSF-------------------AV-EIQKVVD----------------------------
------------------------------------------------------------
------------------------------------------------------------
------------------------------------------------------------
------------------------------------------RGEKIE------------
IQLNGA-V------AG-----------------------------NIT-----------E
AYDEDS------------------RVLF-------------------------LEIP---
------------------KT-------SLTKKI--------------------------A
LAENP-------------------------------------------------------
--------------------Y-----------------------------IENFN-----
------------------------------------------------------------
------------------------------------------------------------
---------------------------------------IEDY-----------------
------------------------------------------------------------
------------------------------------------------------------
----------------------------G-------------------------------
------------------------------------------------------------
------------------------------------------------------------
------------------------------------------------------------
------------------------------------------------------------
------------------------------------------------------------
------------------------------------------------------------
------------------------------------------------------------
------------------------------------------------------------
------------------------------------------------------------
------------------------------------------------------------
------------------------------------------------------------
------------------------------------------------------------
------------------------------------------------------------
-------------------------------------------GSVG-VT---CRLKNKL
S-----------------------------------------------------------
------------------------------------------------------------
------------------------YKIEKASKS---------------------------
------------------------------------------------------------
------------------------------------------------------------
------------------------------------------------------------
---------------------------------VSL------------------------
------------------------------------------------------------
------------------------------------------------------------
------------------------------------I--------------FRQ------
-----GS-----------------------------------------------------
------------------------------------------------------------
------------------------------------------------------------
------------------------------------------------------------
------------------------------------------------------------
------------------------------------------------------------
------------------------------------------------------------
----------------------NKKKW---------------------------------
-----------------------------------------------------------I
V---------------------------------------IDPGHGG------KDPGAVR
------G-A------Y---REKDIVLSVG---KYLKEELSG-E---Y-DIIMTR-D-TD-
K------FI-----------------TLSE---RPKMGNRTGA-KLFVSLHVNA------
--A---VNTA-A-NGVEVYF-------------------F-SKKSS--------------
---------------PYAERIAQYENS--------------F-------------GEKFG
EKSSSIAQISGEIAYKHNQTESIPLA---------------ENISKKI---------AGS
-LG----------MR---N-------------------------G-G-SHG-A-------
---N-FAVLRGF--N--GP---SILVEMGFISNTS-DV-EKLTQEEN-------------
------------------------------------------------------------
------------------------------------------------------------
------------------------------------------------------------
-------------QRQI----------------ARDI---AAGIR---------------
---------E-----------------------------FFER-----------------
------------------------------------------------------------
------------------------------------------------------------
------------------------------------------------------------
------------------------------------------------------------
------------------------------------------------------------
------------------------------------------------------------
------------------------------------------------------------
------------------------------------------------------------
------------------------------------------------------------
------------------------------------------------------------
------------------------------------------------------------
-------------------------------------
>WP_010648518.1_SH3_domain-containing_protein_[Oceanobacillus_massiliensis]
--------------------------------------------------------MRN-
-------------------------------LFVGIG-----------------------
----------------------------FVLL-----------LSVLF-------P----
------------------------------------------------------------
------------------------------------------------------------
------------------------------------------------------------
------------------------------------------------------------
------------------------------------------------------------
---------------------------------------------HSSFAH------DGK
TY-KVS--------------PNVLNVR---------------------------------
-----SEPAA--------DS-------DIVGSLSKGNSVV--------------------
--------------------------------------------------------AFKE
A-------------------------------------------------YGWVQ-----
------------------------------------------------------------
----------------------------TYYGGKEV------------------------
------------------------------------------------------------
------------------------------------------------------------
------------------------------------------------------------
------------------------------------------------------------
------------------------------------------------------------
-----------------------------------------------WVARH--------
-----H------------------------------------------------------
------------------------------------------------------------
--------------------------------------------LIPAE-----------
------TEDTT-------------------------------------------------
------------------------------------------------------------
-------------ASA----------------NPAAPANQ--------------------
------------------------------------------------------------
------------------------------------------------------------
------------------------------------------------------------
------------------------------------------------------------
------------------------------------------------------------
--------------TIK-----------AI-------------TVTA-DS---VNLRSGP
G---------------------------K-------------------------------
-------------------------NHPVVGSAKM----------G--------------
------------------------DTYNLV------------------------------
------------------------------------------------------------
DTAG-DW-----------------------------------------------------
------------------------------------------------------------
---------------------------------HQV-ELEGDS-TG-WIA----------
------------------------------------------------------------
----A-WLTN------------------DSG-----------------------------
-------NQ-------------------------------------ASPASTQI------
-----AT-----------------------------------------------------
------------------------------------------------------------
------------------------------------------------------------
------------------------------------------------------------
------------------------------------------------------------
------------------------------------------------TAEETDSTNPSK
--TL--------------------------------------------------------
-----------------------DGLH---------------------------------
-----------------------------------------------------------I
V---------------------------------------IDPGHGG------KDPGAVG
L-----N-G------V---YEKDLVSLTA---AEVTSELRN-A--GA-TVIETR-T-SD-
Y------FV-----------------PLNE---RAEISNTYDT-DAFISLHYNS------
--F-PVL--T-V-NGISTYF-------------------G--------------------
--------------------------------------------------DQA--DYG--
------------------------LA---------------QNIQSSL---------AAS
-VQ-----L-----D---N-------------------------R-E-IMQ-A-------
---D-FRVLRNT--T--AP---SVLIELGFISNPN-DL-AVIQTADY-------------
------------------------------------------------------------
------------------------------------------------------------
------------------------------------------------------------
-------------HKQV----------------AKAI---TNGLA---------------
---------N-----------------------------HFH------------------
------------------------------------------------------------
------------------------------------------------------------
------------------------------------------------------------
------------------------------------------------------------
------------------------------------------------------------
------------------------------------------------------------
------------------------------------------------------------
------------------------------------------------------------
------------------------------------------------------------
------------------------------------------------------------
------------------------------------------------------------
-------------------------------------
>WP_005547060.1_AMIN_domain-containing_protein_[Paenibacillus_alvei]
----------------------------------------------------MQK-KQKF
AVGLL-------------------------------------------------------
------------------------------L------------MLLCL------------
--V-----------------FPSM-GQAA-------------------------------
------------------------------------------------------------
------------------------------------------------------------
----------------------------------P-D-----------------------
-------------------------------------TSLYLNGNSL------------A
LPEN-----------ISMLN---------------------------------------N
SVMVPI------------------RVVSE------------------------------E
L-----------------GY-------KV------------DWNQ--------------K
AKTVAIN--------DNS--------------------------------------RSLN
LTVNQK--------------------------------------------TATVD-----
-----------------NKD-VTLV------APPIIK-----SDIA--------------
------------------------------LVPLRF------------------------
-----------IG----ENMG-----------------LKVDWDNS---------TKSVY
MFT-------------S-------------------------------------------
--------------------------------------------------E---------
-------------------------------------------EVVT-------------
------------------------------------------------------------
------------------------------------------------------------
---------------------------------------------P-P------------
-----------T------------------------------------------------
------------------------------------------------------------
------TNPGND----------------------------------------SSSD-NG-
TGGS--------------------------------------------------------
-----------GEEQVK-------------------------------------------
------------------------------------------------------------
--PDS-------------------------------------------------------
------------------------------------------------------------
------------------------------------------------------------
------------------------------------------------------------
-NHAV--------VTDF--------------------------SFDI-NQ---LHIALDH
----------------------------N-------------------------------
-------------------------VRPSITTMDS-----------------------PD
-------------------------RVVIDLPNAV-------------------------
--F-SDQFYEKY--------------------------------------------SFKQ
DGQ-GEY--------VVS-DYPD-------------------------------------
-----------------------------------------VQ---------------RI
RF-A---------MFSDKP-------NTVR---FVI-----------DASY---------
------------------------------------------------------------
----PLNGN-V-------------------------------------------------
----TLNDQ-----------------------------------GLTTIA-LSQ------
-----AD-----------------------------------------------------
------------------------------------------------------------
----------------------------------------------------GNNGN---
------------------------------------------------------------
------------------------------------------------------------
-------------------------------------------------------NNGGT
TKP---------------------------------------------------PVTPN-
---------------------KPNGTY-T-------------------------------
-----------------------------------------------------------V
V---------------------------------------IDAGHGG------KDSGAIS
L-----T-K---------KTEKDFTLALA---LKVGELLRK-E-EKI-NLVMTR-E-DD-
S------FP-----------------ELSD---RSSLANKIGA-DIFVSIHGNS------
--A--KNSPS-V-TGTETFY-------------------Y-H------------------
------------------KS-----------------------------------SEA--
------------------------LA---------------KTLHKNL---------LNG
-TQ----------FK---D-------------------------R-G-IKF-G-------
---D-LHVVRET--K--MP---SALLEIGFLTSTN-DE-PQMFDEQF-------------
------------------------------------------------------------
------------------------------------------------------------
------------------------------------------------------------
-------------QWRV----------------AENI---VKGIK---------------
---------E-----------------------------YLGVS----------------
------------------------------------------------------------
------------------------------------------------------------
------------------------------------------------------------
------------------------------------------------------------
------------------------------------------------------------
------------------------------------------------------------
------------------------------------------------------------
------------------------------------------------------------
------------------------------------------------------------
------------------------------------------------------------
------------------------------------------------------------
-------------------------------------
>WP_064328239.1_N-acetylmuramoyl-L-alanine_amidase_[Bacillus_oceanisediminis]
------------------------------------------------------------
------------------------------------------------------------
---------------------------------------------MLL------------
--------------------AAQT-S-AEGYT----------------------------
------------------------------------------------------------
------------------------------------------------------------
--------------------------TRL-----G------GQDRFEVAVNVSKKGWSTS
---ANVVLANYTAYA-DALAAAPLAY-----------------KLNGP------------
ILLTH----------------------------------------AGKLTS---------
VT-KQE--------------IIRLNAK---------------------------------
------------------SV-------TIVGGKA-------------------------S
VSD-Q---------------------------------------------------VITE
L------------------------------------------RAMGIS-VNRIS-----
------------------GQ----------------------------------------
------------------------------------------------------------
----------------------------------------D----------------RYD
VAN---------------------------------------------------------
------------------------------------------------------------
------------------------------------------------------------
------------------------------------------------------------
-----------------------------------------------NIAKS--------
-----I----GKK--------------------------------DRV-------VV---
---------------------------------------------------AYGLNFP--
--------DAL--------------------------------AIAPYA-----------
------ARNGY------------------------------------PI-LLTN------
TNSMPDATK---------------SI----------------------ISQW--------
--------------GV----------------NQTIVVGG--------------------
---------------------------TGSV----SQ-----------------NVFNSL
PNAI--------------------------------------------------------
--------------------------------------RIDGK-----------------
------------------------------------------------------------
----------------------------------------------------------DR
FAVAS--------NIAN-----------RY-------------YKSQ-SQ---AFVATGM
NFA-------DALTGSVLAAKRNNPILLT-------------------------------
-------------------------S-SSIPAATKD------SIIN--------------
------------------------NGYQTF------------------------------
------------------------------------------------------------
TILG-GS-----------------------------------------------------
------------------------------------------------------------
---------------------------------ASV-S-TSISNI---------------
------------------------------------------------------------
------------------------------------------------------------
---------------------------------------------------LGG------
------------------------------------------------------------
------------------------------------------------------------
------------------------------------------------------------
------------------------------------------------------------
------------------------------------------------------------
------------------------------------------------------------
--PA--------------------------------------------------------
-----------------------VGQT---------------------------------
-----------------------------------------------------------I
M---------------------------------------IDPGHGG------SDPGASG
------Y-G------M---LEKDIVLDVS---KRVNARLYD-S--LA-KVMMTR-N-SD-
T------YP-----------------TLDE---RVQMAHSQGA-DLFVSIHVNA------
--Y--SGS-S-P-NGTETYY-------------------N-TA-----------------
---------------YASAD-----------------------------------SKL--
------------------------LA---------------EEIQKEL---------VKA
-MG-----T-----N---D-------------------------R-G-VKQ-G-------
---S-FYVIKYT--K--IP---SVLVEIAFISNPE-DA-KKLANNTF-------------
------------------------------------------------------------
------------------------------------------------------------
------------------------------------------------------------
-------------RQRA----------------ADAI---YKGIM---------------
---------N-----------------------------YYNK-----------------
------------------------------------------------------------
------------------------------------------------------------
--------K---------------------------------------------------
------------------------------------------------------------
------------------------------------------------------------
------------------------------------------------------------
------------------------------------------------------------
------------------------------------------------------------
------------------------------------------------------------
------------------------------------------------------------
------------------------------------------------------------
-------------------------------------
>WP_014966723.1_N-acetylmuramoyl-L-alanine_amidase_[Gottschalkia_acidurici]
------------------------------------------------------------
------------------------------------------------------------
------------------------------------------------------------
------------------------------------------------------------
------------------------------------------------------------
------------------------------------------------------------
------------------------------------------------------------
------------------------------------------------------------
------------------------------------------------------------
-------------------------------------------------------M----
------------------------------------------------------------
------------------------------------------------------------
------------------------------------------------------------
------------------------------------------------------------
------------------------------------------------------------
------------------------------------------------------------
------------------------------------------------------------
------------------------------------------------------------
------------------------------------------------------------
------------------------------------------------------------
------------------------------------------------------------
------------------------------------------------------------
------------------------------------------------------------
------------------------------------------------------------
------------------------------------------------------------
------------------------------------------------------------
------------------------------------------------------------
------------------------------------------------------------
------------------------------------------------------------
------------------------------------------------------------
------------------------------------------------------------
------------------------------------------------------------
------------------------------------------------------------
------------------------------------------------------------
------------------------------------------------------------
------------------------------------------------------------
------------------------------------------------------------
------------------------------------------------------------
------------------------------------------------------------
------------------------------------------------------------
------------------------------------------------------------
------------------------------------------------------------
------------------------------------------------------------
------------------------------------------------------------
------------------------------------------------------------
------------------------------------------------------------
------------------------------------------------------------
------------------------------------------------------------
------------------------------------------------------------
------------------------------------------------------------
--------------------------A-K-------------------------------
-----------------------------------------------------------V
F---------------------------------------LDAGHGA------HDPGAVG
------N-G------L---QEKNIALSVT---LKIGEILKN-H--GV-GVSYTR-T-TD-
V------FL-----------------ELAD---RAAKANSLGV-NAFVSIHCNS------
--F---SDSS-A-KGVETYS-------------------Y-PG-----------------
-----------------STT-----------------------------------GAR--
------------------------LS---------------KNIQDSI---------IAS
KVY----TA---------N-------------------------R-G-TKT-A-------
---N-FAVLRLT--N--MP---AALVELAFISNAQ-DA-EILRNK---------------
------------------------------------------------------------
------------------------------------------------------------
------------------------------------------------------------
-------------QNEL----------------AIAV---SKGIL---------------
---------N-----------------------------NLGI-----------------
------------------------------------------------------------
------------------------------------------------------------
--------PYK--ESSG--GLYRV--------QVG------AFSVRANADSL--------
--------VNELKT----------------------------------------------
-----------------------------------KGYSPI----VVQVDGL--------
--------------------------YKVQ---------------V-----------GAF
S-----VKANADS-----------------------------------------------
-------------------------------------LVNELKTKGY-------------
-------------------------------------QAI---V------------VYS-
------------------------------------------------------------
------------------------------------------------------------
-------------------------------------
>WP_009557157.1_N-acetylmuramoyl-L-alanine_amidase_[Oscillatoriales_cyanobacterium_JSC-12]
------------------------------------------------------------
--------------------MKLDGLARRCQHLLYQLF----------------------
---------YSL----------------L-LT-PS------V--LFIA------------
------------------P-F-AH-A-AKLES----------------------------
------------------------------------------------------------
------------------------------------------------------------
--------------------------WRF-----NV------------------------
------------------------------------------NQNQLE------------
FSTDEG-V------QP-----------------------------KA------------Q
LVTDPT------------------RLV--------------------------IDLP---
------------------GV-------TL-GR------------S--------------T
IQE-TY---------NG---------------------------------------LIRS
IR------------------------------------------------IAQFD-----
------------------RG-----------TTRLVIEL-A-PGYT--------------
------------------------------LDPNQI------------------------
-----------------------KFRGITA----------QQW--------------IVT
LP--------------KPF---------PIPGM---------------------------
------------SQGSGLPM-------------------VNS----APPSTVV-------
--------------------Q----------------------MPAI-------------
--A------------------------------------------TPSVQPRA-------
---------------------------------------------IRPTP----------
------------------------------------------------------------
------------------------------------------------------------
------------------------------------------------------------
------------------------------------------------------------
------------------------------------------------------------
------------------------------------------------------------
------------------------------------------------------------
------------------------------------------------------------
------------------------------------------------------------
------------------------------------------------------------
------------------------------------------------------------
------------------------------------------------------------
------------------------------------------------------------
------------------------------------------------------------
------------------------------------------------------------
------------------------------------------------------------
------------------------------------------------------------
------------------------------------------------------------
------------------------------------------------------------
------------------------------------------------------------
------------------------------------------------------------
------------------------------------------------------------
------------------------------------------------------------
------------------------------------------------------------
------------------------------------------------------------
------------------------------------------------------------
------------------------------------------------------------
------------------------------------------------------------
-----SM-----------------P------------------------------PIPN-
------------------------GRV-V-------------------------------
-----------------------------------------------------------V
V---------------------------------------IDPGHGG------PDPGAVG
I-----G-G------L---QEKGIVLDIG---TQVAAMLQQ-R--GV-YAVLTR-G-DD-
R------DL-----------------DLEP---RVRIAEQVNA-TVFVSIHANS------
--I-SLSRPD-I-NGLETYY-------------------F-Q------------------
-------------------S-----------------------------------GSE--
------------------------LA---------------QTIHQSI---------LQA
-T-----GI-----P---D-------------------------R-G-VQK-A-------
---R-FYVLRKT--S--MP---SVLVEVGFVTGRD-DA-ARLSNPLY-------------
------------------------------------------------------------
------------------------------------------------------------
------------------------------------------------------------
-------------RTQM----------------ADAI---ARGIL---------------
---------Q-----------------------------YLQQ-----------------
------------------------------------------------------------
------------------------------------------------------------
--------TAKL------------------------------------------------
------------------------------------------------------------
------------------------------------------------------------
------------------------------------------------------------
------------------------------------------------------------
------------------------------------------------------------
------------------------------------------------------------
------------------------------------------------------------
------------------------------------------------------------
-------------------------------------
>WP_017303301.1_N-acetylmuramoyl-L-alanine_amidase_[Spirulina_subsalsa]
--------------------------------------------------------MQS-
------------------------------------------------------------
----------HW------------------LI-LGTMT-AGA--TLLC------------
------------------A-STAD-A-ANLVS----------------------------
------------------------------------------------------------
------------------------------------------------------------
--------------------------WQF-----DS------------------------
------------------------------------------HQNRLT------------
FNTDAR-V------QP-----------------------------RA------------Q
VIANPS------------------RLV--------------------------IDLP---
------------------GT-------RL-GR------------A--------------T
MNQ-NV---------GG---------------------------------------VVQS
VR------------------------------------------------AGQFN-----
------------------AD-----------TARLVVEF-A-PGYA--------------
------------------------------IDPNGV------------------------
-----------------------RVVGRTP----------NQW--------------TVE
LP--------------NPT---------RLVSNVSSAGA---------------------
--------------------------------------SLA-------------------
------------------------------------------------------------
----------------------------------------------------G-------
---------------------------------------------LQITQNG--------
-----LF--WRFDSS--------------------------QSADP---------RV---
------------LV------------------------------------NRSRDRRQ--
---------IF-------------------------------IDLDGLA-----------
------LSQAGS-------------------------------------QAIG-------
RYGVRQVTA--------------QQA-S--------------VSPPI---TRLTLDV---
-----------TEDS------------------PDWIASV------SR------------
----------------------------G----------------------------GVA
IVP---------------------------------------------------------
------------------------------------------------------------
-----------------------------------------------------------L
------------------------------------------------------------
----------------------------------------------G-GM---MAIRDDT
------------------------------------------------------------
------------------------------------------------------------
------------------------------------------------------------
------------------------------------------------------------
----PSP----------IVANPV-------------------------------------
-----------------------------------------VN-----------------
---TPQ-------------------------------PPTGSVQV---------------
------------------------------------------------------------
------------------------------------------------------------
------------------------------------------------------------
----------------------------P---------------PPVN-----------P
-----------------------QPT-P------------PTPA----------------
------------------------------------------------------P-----
------------------------------------------------------------
------------------------------------------------------------
------------------------------------------------------------
--PP-PAP---------------TP----------------------------APR-PPV
----------------------SNSRV-R-------------------------------
-----------------------------------------------------------V
T---------------------------------------IDPGHGG------RDPGAVG
I-----G-G------L---RESDVILPIS---QEVARILER-N--GV-MVQMTR-A-ND-
T------FV-----------------TLEG---RAAMANRNRS-DLFVSIHANS------
--A--GNRPT-V-NGAETFH-------------------H-P------------------
-------------------G-----------------------------------STGG-
----------------------YRLA---------------ESIQSRI---------IRQ
-T-----GM-----N---N-------------------------R-G-VKQ-A-------
---N-FYVLRNT--A--MP---AALVEVGFVTGSA-DA-ARLRNPSF-------------
------------------------------------------------------------
------------------------------------------------------------
------------------------------------------------------------
-------------RSQM----------------AQAI---ADGIL---------------
---------D-----------------------------YIRR-----------------
------------------------------------------------------------
------------------------------------------------------------
---------YGV------------------------------------------------
------------------------------------------------------------
------------------------------------------------------------
------------------------------------------------------------
------------------------------------------------------------
------------------------------------------------------------
------------------------------------------------------------
------------------------------------------------------------
------------------------------------------------------------
-------------------------------------
>WP_026079532.1_N-acetylmuramoyl-L-alanine_amidase_[Spirulina_subsalsa]
--------------------------------------------------------MRR-
------------------------------------------------------------
----------YW------------------LF-LSLV------GALLY------------
------------------A-SPAE-A-ARLLF----------------------------
------------------------------------------------------------
------------------------------------------------------------
--------------------------WRY-----EA------------------------
------------------------------------------AQNRLT------------
FTTDQG-V------QP-----------------------------RA------------Q
LIANPT------------------RLV--------------------------IDLP---
------------------GI-------SL-GR------------P--------------S
ERQ-RI---------GG---------------------------------------AVAE
VR------------------------------------------------SGQFN-----
------------------AN-----------TARLVVEL-A-PGYT--------------
------------------------------YDPQGI------------------------
-----------------------QFRGMTS----------TQW--------------SVQ
LP--------------QPQ---------RLG-----------------------------
----------------------------------------AA----SSPAGALPSL----
------------EIRESSSQT----------------------QAQT-------------
--A------------------------------------------SPTPQDSD-------
---------------------------------------------FQITRNG--------
-----FF--VRLGN----------------------------NARG---------QV---
------------AV------------------------------------RRSRNGQQ--
---------VQ-------------------------------IDLNGIM-----------
------LPDQLVD---------------------------------Q-GFEVN-------
RYGVGQVQF--------------SQI-R--------------PSPPL---ARITMDV---
-----------SVDS------------------PDWQASL------AR------------
---------------------------SG----------------------------GLA
IVP-AE------------------------------------------------------
-----------------------------------GSAVLD-------------------
------------------------------------------------------------
--------------QDAPSSSTAQ----------------------------------NT
--LTT--------VQSV-----------EL-------------GL-G-NQ---ILIRGDR
A-----------------------------------------------------------
-----------------------------LRG-TG----------Q------------WD
SRTGV-------------------YQLTIPNAR---------------------------
--L-APD-----------------------------------------------------
-FPNPQL----------SANSPV-------------------------------------
-----------------------------------------SQ----------------I
RL-RQQ----------GD---------TVL---VLI-QPAPNIQVG-RLS----------
------------------------------------------------------------
----Q---LN--------------------------------------------------
------DRL-------------------------------------LSLQ-LN-------
-----QG----------------TTSALP----------------PALDRP-----INIP
-----------------------VPP-PE----------RIAP-----------------
------------------------------------------------------PT----
------------------------------------------------------------
------------------------------------------------------------
---------------------------------------------------------PTL
P-PA------------------GQP--------SRP-----------------LPQVPN-
------------------------TRA-V-------------------------------
-----------------------------------------------------------V
M---------------------------------------LDPGHGG------RDPGAVG
I-----G-G------L---QEKNVVLPIS---LRVAQLLEQ-Q--GV-RVIMTR-N-ND-
T------FV-----------------TLAG---RAQMANRARA-TIFVSIHANA------
--I-SMSRPD-V-NGVETFF-------------------F-N------------------
------------------SA-----------------------------------GQR--
------------------------LA---------------SSIQNSI---------LQS
-T-----SM-----N---N-------------------------R-G-VKP-A-------
---R-FYVLRNT--S--MP---SALVEVGFVTGNL-DA-PRLADPNF-------------
------------------------------------------------------------
------------------------------------------------------------
------------------------------------------------------------
-------------RNQM----------------AEAI---ARGIL---------------
---------L-----------------------------YLQQ-----------------
------------------------------------------------------------
------------------------------------------------------------
--------NRL-------------------------------------------------
------------------------------------------------------------
------------------------------------------------------------
------------------------------------------------------------
------------------------------------------------------------
------------------------------------------------------------
------------------------------------------------------------
------------------------------------------------------------
------------------------------------------------------------
-------------------------------------
>WP_017319258.1_N-acetylmuramoyl-L-alanine_amidase_[Mastigocladopsis_repens]
--------------------------------------------------------MKT-
------------------------------------------------------------
----------HW------------------LL-PGTFV-TTT--LLML------------
------------------S-SPAQ-A-AKLQS----------------------------
------------------------------------------------------------
------------------------------------------------------------
--------------------------WRF-----DA------------------------
------------------------------------------KQNRLE------------
INTEGP-V------QP-----------------------------QA------------Q
LVFNPT------------------RLV--------------------------IDLP---
------------------GT-------NF-GR------------P--------------Q
LTQ-SI---------GG---------------------------------------AIRS
VR------------------------------------------------VGQFD-----
------------------PQ-----------TARIVVEL-S-PGYT--------------
------------------------------LDPKQV------------------------
-----------------------KFEGKTA----------SRW--------------TVQ
LP--------------TP----------QAEGVASSPPSPSPKA--------------PS
P--KSEEVII------SPQK--------------NVY-NVVT----IDSE-T--------
------------EKKPEFSK----------------GV------V-V-------------
--A------------------------------------------EGTIQVES-------
---------------------------------------------LQVTGDG--------
-----FF--VRSN-----------------------------GGNP---------RT---
------------HI------------------------------------IRSRDRKT--
---------IF-------------------------------MDISGAT-----------
------LSPNFGD---------------------------------R-DISVN-------
RHGVNRVEM--------------TQL-Q--------------KTPPA---VRMTLRV---
-----------DKDT------------------PDWRIST------SS------------
---------------------------SGVS-------------------------SGLV
VLP-NR------------------------------------------------------
-----------------------------------YAGNLPKN-----------------
N-----------------------------------------------------------
---------------YSDTSSDNS-SK-PVVEVP------------------------TR
NSIST--------IESV-----------EL-------------PATG-TQ---LLIRADQ
R-----------------------------------------------------------
-----------------------------LSP-TS----------TG-----------WD
RASGL-------------------YRITIPNAK---------------------------
--L-ASA-----------------------------------------------------
-VKGPNF----------DASSPV-------------------------------------
-----------------------------------------LR----------------V
RL-QQQ---------DSR---------TVV---IYV-QPAAGVRIG-QAN----------
------------------------------------------------------------
----Q---LS--------------------------------------------------
------GQL-------------------------------------LSLE-LQ-------
-----RT-RSM----------------TPPIA------------LP-------------T
-----------------------LPR-PN---------PQPLPS----------------
------------------------------------------------------RT----
------------------------------------------------------------
------------------------------------------------------------
----------------------------------------------------------IT
S-N--------------------PP-------ARNP-------------------RAPK-
------------------------GRV-V-------------------------------
-----------------------------------------------------------I
V---------------------------------------VDPGHGG------KDSGALG
I-----G-G------I---QEKNIILPIG---KRVAEILQQ-N--GV-QAVLTR-D-SD-
Y------FV-----------------TLQG---RVDIADRVNA-DVFVSVHANS------
--A-GADRPE-V-SGLETYY-------------------Y-D------------------
-------------------S-----------------------------------GLS--
------------------------LA---------------RIVHNNI---------LRS
-V-----NV-----R---D-------------------------R-G-VRK-A-------
---R-FYVLRKS--S--MP---SILVEAGYLTGRE-DA-AKLSNRLY-------------
------------------------------------------------------------
------------------------------------------------------------
------------------------------------------------------------
-------------QNQM----------------ADAI---ARGVL---------------
---------Q-----------------------------YLKQ-----------------
------------------------------------------------------------
------------------------------------------------------------
--------K---------------------------------------------------
------------------------------------------------------------
------------------------------------------------------------
------------------------------------------------------------
------------------------------------------------------------
------------------------------------------------------------
------------------------------------------------------------
------------------------------------------------------------
------------------------------------------------------------
-------------------------------------
>WP_017319259.1_N-acetylmuramoyl-L-alanine_amidase_[Mastigocladopsis_repens]
--------------------------------------------------------MKI-
------------------------------------------------------------
----------NW------------------LL-PGTV---ATATIFML------------
------------------M-SPAQ-A-AKLQS----------------------------
------------------------------------------------------------
------------------------------------------------------------
--------------------------WRF-----DA------------------------
------------------------------------------NQNRLE------------
INTDGP-V------QP-----------------------------QA------------Q
LIFNPT------------------RLV--------------------------IDLP---
------------------GT-------DH-GR------------P--------------Q
LIQ-PV---------GG---------------------------------------AIRT
VR------------------------------------------------VGQFD-----
------------------GQ-----------TTRIVIEL-T-PGYT--------------
------------------------------LDPKQV------------------------
-----------------------KFEGRTA----------SRW--------------MVQ
LP--------------TP----------QVQQATPS------------------------
------------------SL--------------NVY-SVVR----P-------------
-DSIASKD-TVVNTIEGSTQK---------------ET-----LVSN-------------
--A------------------------------------------EGLTQIES-------
---------------------------------------------LRVTGDG--------
-----FF--VRTN-----------------------------GRNP---------RI---
------------QI------------------------------------FRSSDKSA--
---------IN-------------------------------IDLLGAD-----------
------LSPRLLQ---------------------------------Q-NVSVN-------
RYGVKRVEF--------------TQL-K--------------TTPPG---VRMTLWV---
-----------DKNS------------------PDWRATT------SS------------
---------------------------FG----------------------------GLV
ILP-NG------------------------------------------------------
-----------------------------------DTRKLS-------------------
---RDDNDN---------------------------------------------------
-----------GSLPNSDI-AGSV-NP-RNLNPT----------------------SPAS
NSPST--------IQSI-----------EL-------------TVSG-TQ---LLIKGDQ
P-----------------------------------------------------------
-----------------------------LSG-NG----------G------------WD
RSSGM-------------------FRITIPNAK---------------------------
--L-AAA-----------------------------------------------------
-VRGPNF----------DASSPV-------------------------------------
-----------------------------------------LR----------------V
RL-QQQ---------DPR---------TVV---VYV-QPAAGVRIG-QLN----------
------------------------------------------------------------
----Q---LT--------------------------------------------------
------GQL-------------------------------------LSLE-LQ-------
-----RS-FSPL---------------TPRVG------------LP-------------P
-----------------------LPR-PN---------PRPLPS----------------
-----------------------------------------------------GP-----
------------------------------------------------------------
------------------------------------------------------------
---------------------------------------------------------MTN
Y-PL-PLP---------------QP---------QM-----------------RSPVPN-
------------------------GQV-V-------------------------------
-----------------------------------------------------------V
M---------------------------------------IDPGHGG------KDSGAPG
L-----G-G------L---LEKDVVLPIS---TRIAAILQQ-Q--GV-QVMLTR-N-AD-
Y------FV-----------------ELQG---RVDMAERANA-SLFVSIHANS------
--V--DGRRD-V-NGLETYF-------------------Y-D------------------
-------------------S-----------------------------------GLG--
------------------------LA---------------RVVHSTI---------LQS
-IP----TL-----K---D-------------------------R-G-VRK-A-------
---R-FYVLRKS--S--MP---SILVETGYMSGQE-DN-PRLGSPEY-------------
------------------------------------------------------------
------------------------------------------------------------
------------------------------------------------------------
-------------QNRM----------------AEAI---ANGIL---------------
---------L-----------------------------YLRQ-----------------
------------------------------------------------------------
------------------------------------------------------------
--------R---------------------------------------------------
------------------------------------------------------------
------------------------------------------------------------
------------------------------------------------------------
------------------------------------------------------------
------------------------------------------------------------
------------------------------------------------------------
------------------------------------------------------------
------------------------------------------------------------
-------------------------------------
>WP_015108062.1_N-acetylmuramoyl-L-alanine_amidase_[Cyanobium_gracile]
---------------------------------------------------MGVRAARF-
------------------------------------------------------------
----------AW----------------LLTL-PLVLG----------------------
-------------------ALPAR-AASALSA----------------------------
------------------------------------------------------------
------------------------------------------------------------
--------------------------WRL------S------------------------
------------------------------------------REGVLE------------
LRTSPG-V------RL-----------------------------QAYYE-------EGS
GLTGP-------------------RVW--------------------------VDLP---
------------------GA-------PQRSR---------------------------S
VPV------------GG---------------------------------------LVRE
VR------------------------------------------------IGRPD-----
------------------PG-----------TTRLVLEF-R-PGTR--------------
------------------------------LDPRQL------------------------
-----------------------RLVGTAR----------DRW--------------RLS
LT----------------------------------------------------------
--------------------------------------GL--------------------
------------------------------------------------------------
------------------------------------------------------------
------------------------------------------------------------
---------------------------------------------P--------------
------------------------------------------------------------
------------------------------------------------------------
------LSGFT-----------------------------------R-------------
NVGEGDMDA--------------PSS----------------------------------
----------------------------------SWT-----------------------
---------------------------ASRP---------------------------SG
FGS-SG------------------------------------------------------
------------------------------------------------------------
------------------------------------------------------------
----RA------------------------------------------------------
------------------------------------------------------------
------------------------------------------------------------
---------------------------------TS----------G--------------
------------------------------------------------------------
------------------------------------------------------------
------------------------------------------------------------
------------------------------------------------------------
------------------------------------------------------------
------------------------------------------------------------
------------------------------------------------------------
------------------------------------------------------------
--------------------------------------------RPIS------------
--------------------------------------ADGLPV----------------
-----------------------------------------------------VPR----
------------------------------------------------------------
------------------------------------------------------------
------------------------------------------------------------
------------------------------------------------------------
------------------------GRF-R-------------------------------
-----------------------------------------------------------V
V---------------------------------------IDPGHGG------PDPGAVG
I-----G-G------L---RETDVVLDVS---LQVAQLLQA-R--GV-QVLMTR-T-SE-
V------DV-----------------DLPP---RVALANSSNA-DVFVSIHANA------
--L-SMARPD-V-NGVETFY-------------------F-Q------------------
-------------------S-----------------------------------GSS--
----------------------QRLA---------------QAIQSRI---------MAI
-SP----GT-----P---D-------------------------R-G-ARP-G-------
---R-FFVIRRT--V--MP---AALAEMGFVTGRI-DA-QRLADPAF-------------
------------------------------------------------------------
------------------------------------------------------------
------------------------------------------------------------
-------------RRRL----------------AVAI---SAGIL---------------
---------D-----------------------------FLQG-----------------
------------------------------------------------------------
------------------------------------------------------------
--------AS--------------------------------------------------
------------------------------------------------------------
------------------------------------------------------------
------------------------------------------------------------
------------------------------------------------------------
------------------------------------------------------------
------------------------------------------------------------
------------------------------------------------------------
------------------------------------------------------------
-------------------------------------
>WP_015150307.1_N-acetylmuramoyl-L-alanine_amidase_[Oscillatoria_acuminata]
--------------------------------------------------------MRNW
--------------------VKPQIF----------------------------------
----------SW------------------LL-PA-A---TA--VLLL------------
------------------S-TPAQ-A-ARLEY----------------------------
------------------------------------------------------------
------------------------------------------------------------
--------------------------WRF-----DT------------------------
------------------------------------------AQNRLH------------
FTTAGG-V------QP-----------------------------KA------------Q
LIANPT------------------RLV--------------------------IDLP---
------------------GT-------TL-DR------------P--------------T
VTQ-PV---------NS--------------------------------------PGFQS
IR------------------------------------------------VGQFE-----
------------------SD-----------TARLVIEL-S-PGYT--------------
------------------------------LDPQQV------------------------
-----------------------QFRGITP----------TEW--------------TVD
LP--------------TPQ---------RIG-----------------------------
---------------------------------------AAS----SGPAAAAP------
--------------------------------------------PAQ-------------
--S------------------------------------------GSGVQIEN-------
---------------------------------------------VQVTPDG--------
-----FF--IRTR-----------------------------GGQP---------QV---
------------KM------------------------------------ERNSDR-S--
---------LY-------------------------------VDIPGAT-----------
------ISPNMGS---------------------------------R-DQLLD-------
RHGVARMSV--------------RPL-D--------------GSTPG---VRVTFVL---
-----------SDTN------------------SNWQVTA------SN------------
---------------------------LG----------------------------GVV
VLP-G-------------------------PQGPRPG-----------------------
----------------------------------SGSVAMAPN-----------------
PSSD--------------------------------------------------------
------------------------------------------------------------
-RQVT--------IEGI-----------EL-------------QQDG-SQ---ILIQSNQ
P-----------------------------------------------------------
-----------------------------FTY-TS----------E------------WD
RASGA-------------------YRIVIPSAQ---------------------------
--L-GNG-----------------------------------------------------
-VQPPQS----------TNRGAF-------------------------------------
-----------------------------------------LW----------------V
KL-QQE---------DPQ---------TVA---ILV-QPAAGVRIG-PLT----------
------------------------------------------------------------
----Q---PS--------------------------------------------------
------PQL-------------------------------------LAVT-LQ-------
-----RP-GNVAA------------------G------------TN----------SSTS
-----------------------IPT----------------P-----------------
------------------------------------------------------PA----
------------------------------------------------------------
------------------------------------------------------------
---------------------------------------------------------PTN
Y-PA-PS-----------------PM------RSRD------------------------
------------------------GRR-V-------------------------------
-----------------------------------------------------------V
V---------------------------------------IDAGHGG------RDPGAVG
I-----G-G------L---QEKGVVMDIS---EQVARLLEQ-N--GV-QVVMTR-Q-DD-
R------EI-----------------DLAP---RVQLANRVNA-DIFVSIHANA------
--I-DMSRPD-V-NGIETYY-------------------Y-A------------------
-------------------S-----------------------------------GQR--
------------------------LA---------------QTIHNSL---------LQG
-T-----GA-----R---D-------------------------R-R-VRQ-A-------
---R-FYVLRHT--S--MP---AVLLEVGFVTGAE-DA-PRLANAAY-------------
------------------------------------------------------------
------------------------------------------------------------
------------------------------------------------------------
-------------RTQL----------------AQAI---VQGIL---------------
---------Q-----------------------------YLQN-----------------
------------------------------------------------------------
------------------------------------------------------------
--------P---------------------------------------------------
------------------------------------------------------------
------------------------------------------------------------
------------------------------------------------------------
------------------------------------------------------------
------------------------------------------------------------
------------------------------------------------------------
------------------------------------------------------------
------------------------------------------------------------
-------------------------------------
>WP_044195918.1_N-acetylmuramoyl-L-alanine_amidase_[Oscillatoria_acuminata]
--------------------------------------------------------MKVT
PSIN--------------FPYRQNTPL---------------------------------
----KTAKLQNW------------------IL-PSL----IS--AFLL------------
------------------AAPPVE-A-AQLET----------------------------
------------------------------------------------------------
------------------------------------------------------------
--------------------------WRF-----EA------------------------
------------------------------------------DRNQLS------------
FTTRGG-V------QP-----------------------------TA------------Q
LLSNPT------------------RLV--------------------------IDLP---
------------------GT-------TL-GR------------Q--------------N
VTQ-PV---------GG---------------------------------------AIRE
IR------------------------------------------------VGQFN-----
------------------PQ-----------TSRIVVEL-A-AGYT--------------
------------------------------LDPQQV------------------------
-----------------------EVKGSSP----------NQW--------------SVQ
LPD--------PHTVGSPV-----------------------------------------
------------AQGSSSPR--------------------------SNS-PSPL------
------------------------------------AA----------------------
--T------------------------------------------GGNTFLQE-------
---------------------------------------------VEIKDEG--------
-----FI--FHTN-----------------------------GGTP---------TV---
------------EL------------------------------------NQGSNGTW--
---------VN-------------------------------VDLPGVT-----------
------LSPDLER---------------------------------R-IRNVD-------
RLGVNQLQL--------------VQA-S--------------SSPPL---TRAILTL---
-----------TEPD------------------KNWQAQV------SD------------
---------------------------RG----------------------------EVL
VWP-EG------------------------------------------------------
------------------------------------------------------------
------------------------------------------------------------
------------------EKPPEV-------------------------------TAQAT
SGLAT--------IHGI-----------EL-------------V--G-NQ---VVVKADR
T-----------------------------------------------------------
-----------------------------LNY-NT----------E------------WD
QKTLA-------------------YRLTLYSSH---------------------------
--L-GNG-----------------------------------------------------
-VNRLQP----------ERGSSV-------------------------------------
-----------------------------------------LW----------------V
RP-TQE---------DPE---------TVV---VLV-QPAAGVRVS-GVE----------
------------------------------------------------------------
----Q---QS--------------------------------------------------
------GDR-------------------------------------LAVQ-LE-------
---S----TEI--------------VTTDPNAQL----------IP----------VVIP
D----------------------SPP------------SV-SPE----------------
------------------------------------------------------NQ----
------------------------------------------------------------
------------------------------------------------------------
--------------------------------------------------------LQSE
I-PP-------------------T---------------------------------PA-
------------------------GRI-A-------------------------------
-----------------------------------------------------------V
V---------------------------------------IDAGHGG------SDPGAVG
I-----G-G------L---QEKDVVIDIS---HQVAEILER-E--GI-TAIMTR-Q-DD-
R------TI-----------------ELAP---RVQLANRVNA-NLFVSIHANA------
--V-NGARPE-V-NGLETYY-------------------Y-A------------------
-------------------S-----------------------------------GRN--
------------------------LA---------------QAIQNSM---------LQD
-FS----SM-----P---N-------------------------R-G-VKQ-A-------
---R-FYVLRHT--S--MP---AVLVEVGFVTGRD-DA-PMLSDAAQ-------------
------------------------------------------------------------
------------------------------------------------------------
------------------------------------------------------------
-------------RTRM----------------AEAI---ARGIL---------------
---------N-----------------------------YVRT-----------------
------------------------------------------------------------
------------------------------------------------------------
--------NR--------------------------------------------------
------------------------------------------------------------
------------------------------------------------------------
------------------------------------------------------------
------------------------------------------------------------
------------------------------------------------------------
------------------------------------------------------------
------------------------------------------------------------
------------------------------------------------------------
-------------------------------------
>WP_044197851.1_N-acetylmuramoyl-L-alanine_amidase_[Oscillatoria_acuminata]
------------------------------------------------------------
------------------------------------------------------------
---------MRF------------------LL-VVLA---IA--ASIF------------
------------------AASPAV-A-ARLDS----------------------------
------------------------------------------------------------
------------------------------------------------------------
--------------------------WRF-----ER------------------------
------------------------------------------DRNQLN------------
FRTTGN-V------QP-----------------------------KA------------Q
LLLNPT------------------RLI--------------------------IDLP---
------------------GT-------RL-GR------------T--------------T
VRE-RV---------GG---------------------------------------TIRE
IR------------------------------------------------VGQFE-----
------------------RQ-----------TSRIVVEL-A-EGYT--------------
------------------------------LDPDQV------------------------
-----------------------LFRGSSP----------TQW--------------TVQ
LP--------------TPQ-----------------------------------------
------------REVAISPT--------------------------QTPLPPPP------
------------------------------------SV----------------------
--T------------------------------------------VNSTLLQG-------
---------------------------------------------IEVLDEG--------
-----FI--LRTS-----------------------------GPTP---------EI---
------------DL------------------------------------RWSTDRTW--
---------VT-------------------------------LDLPEVK-----------
------LSPEITE---------------------------------R-VMRVD-------
RLGVNRIET--------------IQV-S--------------DSPLL---SRVLLNL---
-----------NDTR------------------RNWQAQV------TD------------
---------------------------LG----------------------------EVV
IWP-QG------------------------------------------------------
------------------------------------------------------------
------------------------------------------------------------
------------------QTPPR---------------------------------SSGL
PSLAT--------IQSV-----------EL-------------SNDG-TS---IVVNSDR
P-----------------------------------------------------------
-----------------------------VGY-KT----------E------------WD
IETLA-------------------YKITLFSSQ---------------------------
--L-AQA-----------------------------------------------------
-PQELRT----------PSQSSL-------------------------------------
-----------------------------------------LW----------------V
RT-VEE---------DPE---------TVV---VLL-QPAAGIRVG-EIS----------
------------------------------------------------------------
----Q---PS--------------------------------------------------
------GKQ-------------------------------------LQVR-LQ-------
---P----ESIPE----------APVQTPPVVAVG------ERSLP----------IAVP
------------------------PP------------TTQTPA----------------
------------------------------------------------------PA----
------------------------------------------------------------
------------------------------------------------------------
--------------------------------------------------------PQTP
A-PS-------------------TP------------------------------RVPT-
------------------------SRR-V-------------------------------
-----------------------------------------------------------V
V---------------------------------------IDAGHGG------RDPGAVG
I-----G-G------M---REKDVVLDIS---RQVAQILEQ-N--GV-TVVMTR-Q-DD-
R------TL-----------------DLAP---RTQLANRVNA-NLFVSIHANA------
--I-SMSRPD-V-NGLETFY-------------------F-R------------------
-------------------S-----------------------------------GQQ--
------------------------LA---------------QRIQRSM---------LRS
-FP----NM-----R---D-------------------------R-G-VRR-A-------
---R-FYVLRHT--N--MP---AVLVETGFVTGRD-DA-RMLANPTE-------------
------------------------------------------------------------
------------------------------------------------------------
------------------------------------------------------------
-------------RTRM----------------AEAI---AQGIL---------------
---------Q-----------------------------YIRE-----------------
------------------------------------------------------------
------------------------------------------------------------
--------GR--------------------------------------------------
------------------------------------------------------------
------------------------------------------------------------
------------------------------------------------------------
------------------------------------------------------------
------------------------------------------------------------
------------------------------------------------------------
------------------------------------------------------------
------------------------------------------------------------
-------------------------------------
>WP_015152747.1_AMIN_domain-containing_protein_[Chroococcidiopsis_thermalis]
--------------------------------------------------------MKL-
------------------------------------------------------------
----------YW------------------LL-PSTL------GIFLI------------
------------------S-SPTE-A-ASLKS----------------------------
------------------------------------------------------------
------------------------------------------------------------
--------------------------WHF-----NA------------------------
------------------------------------------KQNRLE------------
IKTEGK-V------QP-----------------------------RA------------K
LVFNPT------------------RLV--------------------------IDLP---
------------------GT-------AL-KR------------T--------------T
VKQ-KA---------GG---------------------------------------AFRA
LR------------------------------------------------IGQVD-----
[truncated: 1,974,964 more chars]
