# Supplementary material for: Evolution of longitudinal division in multicellular bacteria of the Neisseriaceae family
Source: Nat Commun. 2022 Aug 22;13:4853. doi: 10.1038/s41467-022-32260-w (PMC9395523; doi:10.1038/s41467-022-32260-w)
Supplement: Supplementary file 17 — Supplementary Data 6 [file 41467_2022_32260_MOESM17_ESM.zip › Supplementary Data 6/MreB_75G.aln.bionj]

((Neisseria_weaveri_00060:0.00601299,Narctica_DSMZ103136_01346:0.00821821):0.00463931,(Utestudinis_DSMZ26510_02128:0.00703710,Usuis_01867:0.01607841):0.00204728,(((((((Vstercoraria_DSM513_01718:0.00727293,Vitreoscilla_massiliensis_03272:0.00408087):0.09748803,((((Smuelleri_ATCC29453_01203:0.03267790,assem_Acras_01521:0.03547531):0.02101244,(Conchiformibius_steedae_01650:-0.00610664,assem_Ckhun_00029:0.33414045):0.10948586):0.01527490,Alysiella_filiformis_01483:0.07827162):0.05329584,(((Kingella_oralis_00708:0.00000050,Kingella_bonacorsii_00024:0.00000050):0.04394472,Kingella_negevensis_01220:0.02385619):0.01507207,(Kingella_denitrificans_00907:0.03828384,assem_Kking_01651:0.06538996):0.01288991):0.04154985):0.02452752):0.00092636,((((((Nsp_ZJ785_01409:0.01741272,(Nsp_10022_01090:0.00870741,Niguanae_02189:0.03920989):0.00674644):0.00409102,(Neisseria_brasiliensis_02112:0.00000050,Ndenitrificans_CCUG17229_01315:0.00000050):0.00983893):0.01624371,Nmucosa_heidelbergensis_01395:0.04944870):0.02326149,(((((((Nmacacae_DSMZ19175_01447:-0.00213286,assem_Mcere_01201:0.01071016):0.00286810,Neisseria_sicca_00865:0.00208986):0.00933754,(Neisseria_mucosa_00790:0.01041605,assem_Nsp16475_00702:-0.00193845):0.02120969):0.00943522,((463_00247:0.00764928,29535_AP671_01998:0.01232822):0.00549867,29537_AP862_01977:0.01277055):0.01649503):0.01011960,((Neisseria_subflava_01172:0.00671494,Neisseria_subflava2_01106:0.00476736):0.00345985,Neisseria_flavescens_01079:0.00403385):0.04756386):0.06929450,Neisseria_chenwenguii_02245:0.11632998):0.00887896,Neisseria_animalis_01473:0.11897860):0.02168514):0.05115215,Nsp_oraltaxon014_00353:0.11042958):0.22475468,((Nsp_83E034_01895:0.00432182,Neisseria_wadsworthii_02194:0.01280768):0.01281040,Neisseria_canis_01539:0.01348969):0.47536713):0.11455004):0.01023310,((Neisseria_shayeganii_01514:0.03326344,((Eikenella_longinqua_00232:0.02376465,Eikenella_halliae_01047:0.02345745):0.00673824,(Eikenella_exigua_01354:0.00366750,Eikenella_corrodens_01577:0.01050870):0.00730544):0.03120701):0.04637607,((Crenobacter_sedimenti_00855:0.00000050,Crenobacter_intestini_01393:0.00000050):0.02614398,(Crenobacter_luteus_00345:0.00793982,Crenobacter_cavernae_00899:0.01819948):0.00813406):0.16200562):0.00646104):0.00532037,((Nsp_KEM232_01577:0.00381022,Nelongata_ATCC29315_01164:0.03664128):0.00781857,(Neisseria_bacilliformis_01282:0.00256725,assem_Npotu_01202:0.00584365):0.01548723):0.07739285):0.01035865,(Sacetivorans_DSM19021_00830:0.13678324,assem_Salvi_02093:0.05332267):0.01118214):0.01668285,(((Nmusiculi_01185:0.00291002,Neisseria_dentiae_01061:-0.00010582):0.00575176,((Neisseria_zoodegmatis_01586:0.00000050,Ndumasiana_DSMZ104677_01067:0.00000050):0.00551865,Neisseria_zalophi_01635:0.00859055):0.00529854):0.01000469,Neisseria_animaloris_00413:0.00706961):0.00668676):0.00525478);
