# Supplementary material for: Evolution of longitudinal division in multicellular bacteria of the Neisseriaceae family
Source: Nat Commun. 2022 Aug 22;13:4853. doi: 10.1038/s41467-022-32260-w (PMC9395523; doi:10.1038/s41467-022-32260-w)
Supplement: Supplementary file 17 — Supplementary Data 6 [file 41467_2022_32260_MOESM17_ESM.zip › Supplementary Data 6/MreB_75G.aln.contree]

(29535_AP671_01998:0.0099407778,((29537_AP862_01977:0.0146371191,((assem_Mcere_01201:0.0085524696,(Neisseria_sicca_00865:0.0028320790,Nmacacae_DSMZ19175_01447:0.0000023561)81:0.0000023561)99:0.0107817040,(assem_Nsp16475_00702:0.0000023561,Neisseria_mucosa_00790:0.0085332683)100:0.0182206915)100:0.0268803516)87:0.0025250953,((((((((((((((Alysiella_filiformis_01483:0.0783401231,((assem_Acras_01521:0.0346542098,Smuelleri_ATCC29453_01203:0.0356883792)95:0.0309957408,(assem_Ckhun_00029:0.2952606827,Conchiformibius_steedae_01650:0.0140639418)100:0.0969728990)93:0.0294271230)100:0.0605300421,((assem_Kking_01651:0.0601169782,Kingella_denitrificans_00907:0.0462264339)100:0.0242843275,((Kingella_bonacorsii_00024:0.0000023561,Kingella_oralis_00708:0.0000023561)100:0.0538324243,Kingella_negevensis_01220:0.0185391784)99:0.0186081627)100:0.0529679299)99:0.0339567162,(Vitreoscilla_massiliensis_03272:0.0000023603,Vstercoraria_DSM513_01718:0.0112267358)100:0.1234375781)32:0.0097090058,(((Eikenella_corrodens_01577:0.0112838900,Eikenella_exigua_01354:0.0026381029)100:0.0046025644,(Eikenella_halliae_01047:0.0222642383,Eikenella_longinqua_00232:0.0227402715)99:0.0098643214)100:0.0357944896,Neisseria_shayeganii_01514:0.0310285835)100:0.0626948464)39:0.0168854558,((assem_Npotu_01202:0.0053998991,Neisseria_bacilliformis_01282:0.0028293072)100:0.0196205230,(Nelongata_ATCC29315_01164:0.0402905030,Nsp_KEM232_01577:0.0000023561)99:0.0068639991)100:0.0922826012)43:0.0145117246,((Crenobacter_cavernae_00899:0.0116730286,Crenobacter_luteus_00345:0.0142925433)88:0.0130580599,(Crenobacter_intestini_01393:0.0000023561,Crenobacter_sedimenti_00855:0.0000023561)100:0.0200465927)100:0.1979864976)71:0.0066243639,((((Narctica_DSMZ103136_01346:0.0108100278,Neisseria_weaveri_00060:0.0042890189)80:0.0087770922,Utestudinis_DSMZ26510_02128:0.0040104313)53:0.0054496660,Usuis_01867:0.0155108289)70:0.0106096412,(((((Ndumasiana_DSMZ104677_01067:0.0000000000,Nsp_DentCa1247_01510:0.0000000000):0.0000023561,Neisseria_zoodegmatis_01586:0.0000023561)100:0.0026908670,Neisseria_zalophi_01635:0.0110396007)99:0.0056152252,(Neisseria_dentiae_01061:0.0000023561,Nmusiculi_01185:0.0027371758)99:0.0055508518)96:0.0147780526,Neisseria_animaloris_00413:0.0020788425)54:0.0031751609)94:0.0230291521)76:0.0149640232,assem_Salvi_02093:0.0618603796)84:0.0304211245,Sacetivorans_DSM19021_00830:0.1008591923)99:0.1190571895,(Neisseria_canis_01539:0.0117277451,(Neisseria_wadsworthii_02194:0.0087089292,Nsp_83E034_01895:0.0086186628)100:0.0120450955)100:0.5262440504)100:0.2807418120,Nsp_oraltaxon014_00353:0.1056759291)90:0.0591104999,(((((Ndenitrificans_CCUG17229_01315:0.0000023561,Neisseria_brasiliensis_02112:0.0000023561)100:0.0143102765,Nsp_10022_01090:0.0172166585)95:0.0044078172,Nsp_ZJ785_01409:0.0131831649)94:0.0136636783,Niguanae_02189:0.0262542572)88:0.0059169228,Nmucosa_heidelbergensis_01395:0.0447630643)99:0.0487886778)80:0.0210851258,(Neisseria_animalis_01473:0.1152822968,Neisseria_chenwenguii_02245:0.1334638105)72:0.0126081583)100:0.0799485804,((Neisseria_flavescens_01079:0.0069110858,Neisseria_subflava2_01106:0.0085293865)83:0.0018863426,Neisseria_subflava_01172:0.0027707184)100:0.0524228957)95:0.0090333183)99:0.0060434207,463_00247:0.0102777652);
