# Supplementary material for: Evolution of longitudinal division in multicellular bacteria of the Neisseriaceae family
Source: Nat Commun. 2022 Aug 22;13:4853. doi: 10.1038/s41467-022-32260-w (PMC9395523; doi:10.1038/s41467-022-32260-w)
Supplement: Supplementary file 17 — Supplementary Data 6 [file 41467_2022_32260_MOESM17_ESM.zip › Supplementary Data 6/core_gene_50-80_alignment.aln.contree]

(29535_AP671:0.0586262763,(29537_AP862:0.0664557947,(((((((((((Alysiella_filiformis:0.1887523951,(Smuelleri_ATCC29453:0.2335761398,assem_Acras:0.1409884230)100:0.0784811407)100:0.0835204791,(((Kingella_bonacorsii:0.0228120524,Kingella_oralis:0.0217714050)100:0.2307281076,Kingella_negevensis:0.2305388067)80:0.0440717807,(Kingella_denitrificans:0.2650087410,assem_Kking:0.1991222183)80:0.0506171335)80:0.0372507112)100:0.0741063177,(Conchiformibius_steedae:0.1589889729,assem_Ckhun:0.1680380483)100:0.1695506608)100:0.1344825253,(((((Crenobacter_cavernae:0.0875518201,Crenobacter_luteus:0.0616971292)100:0.1304725280,(Crenobacter_intestini:0.0273977399,Crenobacter_sedimenti:0.0248667890)100:0.1830819124)100:0.6047281916,(Vitreoscilla_massiliensis:0.1426819031,Vstercoraria_DSM513:0.2228938085)100:0.3274491144)94:0.0614502455,(Sacetivorans_DSM19021:0.3199467544,assem_Salvi:0.4873228891)100:0.1554000902)98:0.0676462465,((((Eikenella_corrodens:0.0274066374,Eikenella_exigua:0.0449949642)100:0.0106622755,Eikenella_halliae:0.0251372267)100:0.0616509765,Eikenella_longinqua:0.0824678131)100:0.1505754610,Neisseria_shayeganii:0.1768214235)100:0.1189162971)98:0.0298958386)100:0.0424545259,(((Neisseria_bacilliformis:0.0643745650,assem_Npotu:0.0931417081)100:0.0589324829,Nsp_KEM232:0.0974759666)100:0.0825544379,Nelongata_ATCC29315:0.1624192034)100:0.1255508743)97:0.0200545574,(Neisseria_canis:0.0592752953,(Neisseria_wadsworthii:0.0246493839,Nsp_83E034:0.0505673556)100:0.0490618148)100:0.2321944346)53:0.0263635928,((Narctica_DSMZ103136:0.2888930984,(Usuis:0.1375279567,Utestudinis_DSMZ26510:0.1237365852)100:0.0401813970)100:0.0486719834,(((((Ndumasiana_DSMZ104677:0.0690370769,(Neisseria_zoodegmatis:0.0143179655,Nsp_DentCa1247:0.0324080820)100:0.0530301667)100:0.0685862458,Neisseria_animaloris:0.1536797913)100:0.0227465632,Neisseria_zalophi:0.2541220658)100:0.0225853650,(Neisseria_dentiae:0.0509668303,Nmusiculi:0.0987258111)100:0.0975784483)100:0.0324644217,Neisseria_weaveri:0.2649076990)55:0.0170243807)55:0.0277480919)100:0.0801949466,((((((Ndenitrificans_CCUG17229:0.0263960500,Neisseria_brasiliensis:0.0223601612)100:0.0240705118,Nsp_10022:0.0598261334)100:0.0079451966,Nsp_ZJ785:0.0560449530)100:0.0279333488,Niguanae:0.0884555978)100:0.0460790596,Nmucosa_heidelbergensis:0.0830126730)100:0.0926737015,((Ndenitrificans_DSMZ17675:0.1085350347,Neisseria_animalis:0.1316762287)100:0.0673505021,Neisseria_chenwenguii:0.1721113528)100:0.0184293023)100:0.0171067846)100:0.0542084440,Nsp_oraltaxon014:0.1490163298)100:0.0382980220,((Neisseria_cinerea:0.0689014958,((Neisseria_lactamica:0.0255650875,Nlactamica_NS19:0.0345599103)100:0.0194241792,((Neisseria_polysacchareae:0.0000561785,assem_Npoly:0.0012900823)100:0.0278311443,(((Nmeningitidis_8013:0.0237885380,gonorrhoeae_clean:0.0281953269)100:0.0141486285,((assem_Nblan:0.0243804211,(assem_NviriM101:0.0018438548,assem_NviriM226:0.0031495314)100:0.0256179130)98:0.0072994180,(assem_Nmaig:0.0256471507,assem_Nuirg:0.0241614567)92:0.0063213658)91:0.0043648657)100:0.0056061340,assem_Nbene:0.0324696562)82:0.0063622660)100:0.0116308248)100:0.0240260959)100:0.1396052539,((Neisseria_flavescens:0.0219679136,Neisseria_subflava2:0.0212239852)100:0.0069800320,Neisseria_subflava:0.0223556707)100:0.1339871919)92:0.0217138252)100:0.0410191755,(((Neisseria_mucosa:0.0142000537,assem_Mcere:0.0169813231)100:0.0049370185,assem_Nsp16475:0.0309105276)100:0.0156273094,(Neisseria_sicca:0.0139768685,Nmacacae_DSMZ19175:0.0131326269)100:0.0255532852)100:0.0488669450)99:0.0219712971)100:0.0543716583,463:0.1539831048);
