# Supplementary material for: Evolution of longitudinal division in multicellular bacteria of the Neisseriaceae family
Source: Nat Commun. 2022 Aug 22;13:4853. doi: 10.1038/s41467-022-32260-w (PMC9395523; doi:10.1038/s41467-022-32260-w)
Supplement: Supplementary file 17 — Supplementary Data 6 [file 41467_2022_32260_MOESM17_ESM.zip › Supplementary Data 6/MraZ_75G.aln.bionj]

(Neisseria_animaloris_01327:0.00000050,(Neisseria_zoodegmatis_00360:0.00737381,Ndumasiana_DSMZ104677_02309:-0.00033891):0.00033941,(((((((((((Vstercoraria_DSM513_00097:0.26547506,Vitreoscilla_massiliensis_01981:0.27218994):0.20260048,((Crenobacter_sedimenti_00859:0.00950459,Crenobacter_intestini_01397:0.02694121):0.26830524,(Crenobacter_luteus_00349:0.07403395,Crenobacter_cavernae_00895:0.02146096):0.36090952):0.43192488):0.16752778,(Sacetivorans_DSM19021_00389:0.11903993,assem_Salvi_01507:0.07309327):0.12596540):0.16080788,(((Nsp_KEM232_01939:0.02422131,(Neisseria_bacilliformis_00477:-0.01170885,assem_Npotu_00327:0.02589355):0.03822525):0.05056484,Nelongata_ATCC29315_00520:0.06777721):0.36324459,(Neisseria_shayeganii_00273:0.20959836,(Eikenella_longinqua_00477:0.01578258,((Eikenella_halliae_00096:0.00089941,Eikenella_corrodens_00488:0.00591239):0.00493777,Eikenella_exigua_00287:0.00121643):0.00879180):0.22332019):0.11144930):0.04949605):0.03907546,(((Kingella_oralis_00476:0.00000050,Kingella_bonacorsii_01853:0.00000050):0.07867077,Kingella_negevensis_00737:0.07560852):0.03390214,(Kingella_denitrificans_00928:0.11582551,assem_Kking_01573:0.13536081):0.02035253):0.26025143):0.03196447,Neisseria_weaveri_00970:0.16134964):0.01047592,((((((Nsp_ZJ785_00295:0.01374125,((Nsp_10022_02756:0.01353786,Neisseria_brasiliensis_00743:0.00026174):0.00463765,Niguanae_02472:0.05354153):0.00309282):0.00240732,Ndenitrificans_CCUG17229_01961:0.00686706):0.00361131,Nmucosa_heidelbergensis_02085:0.03419037):0.10885022,(((((((Nmeningitidis_8013_00419:-0.00117390,((assem_NviriM226_00602:0.00000046,(assem_NviriM101_02827:-0.05545483,assem_Nbene_00037:0.05545583):0.05545537):0.00309764,assem_Nblan_02803:-0.00309714):0.02559174):0.01009186,((((Nlactamica_NS19_01712:0.00000050,Neisseria_lactamica_01159:0.00000050):0.00728682,Neisseria_cinerea_01263:0.02135998):0.01613481,(Neisseria_polysacchareae_00648:0.00000050,assem_Nuirg_01805:0.00000050):0.00055014):0.00169809,gonorrhoeae_clean_01614:0.00468752):0.00428684):0.00080340,assem_Npoly_00917:0.00223048):0.07938778,463_00614:0.16618085):0.07768089,((((Neisseria_sicca_01727:0.00000050,(Neisseria_mucosa_02384:-0.00397255,assem_Mcere_03314:0.01102625):0.00397305):0.00388007,assem_Nsp16475_02040:0.02410903):0.01991774,29537_AP862_00203:0.01161943):0.02321906,29535_AP671_00691:0.02376163):0.01638255):0.01983743,Neisseria_chenwenguii_01452:0.05838362):0.01756653,(Neisseria_animalis_00723:0.01984236,Ndenitrificans_DSMZ17675_02014:0.01544014):0.04813333):0.01042568):0.00102497,(Nsp_oraltaxon014_01813:0.10200100,((Neisseria_subflava_00077:0.00000050,Neisseria_subflava2_01455:0.00000050):0.00088526,Neisseria_flavescens_01562:0.00596754):0.12955613):0.00943526):0.04131113,(Neisseria_wadsworthii_00717:0.00000050,Neisseria_canis_00553:0.00000050):0.13606082):0.00570828):0.01169794,Narctica_DSMZ103136_01965:0.09266782):0.01486623,((Utestudinis_DSMZ26510_00283:0.03507720,Usuis_02338:0.00887010):0.02707751,(Nmusiculi_02408:0.03125044,Neisseria_dentiae_02186:0.00465356):0.03267004):0.00123478):0.01002014,Neisseria_zalophi_00137:0.04817462):0.01279818,Nsp_DentCa1247_02575:0.05189164):0.00804721);
