# Supplementary material for: Evolution of longitudinal division in multicellular bacteria of the Neisseriaceae family
Source: Nat Commun. 2022 Aug 22;13:4853. doi: 10.1038/s41467-022-32260-w (PMC9395523; doi:10.1038/s41467-022-32260-w)
Supplement: Supplementary file 17 — Supplementary Data 6 [file 41467_2022_32260_MOESM17_ESM.zip › Supplementary Data 6/AmiC1_75G.aln.log]

IQ-TREE multicore version 2.0.3 for Linux 64-bit built Dec 20 2020
Developed by Bui Quang Minh, Nguyen Lam Tung, Olga Chernomor,
Heiko Schmidt, Dominik Schrempf, Michael Woodhams.

Host:    pc-56282-Ubuntu (AVX512, FMA3, 78 GB RAM)
Command: iqtree -s AmiC1_75G.aln -B 1000 -T 12
Seed:    250298 (Using SPRNG - Scalable Parallel Random Number Generator)
Time:    Sun Apr 10 11:58:11 2022
Kernel:  AVX+FMA - 12 threads (16 CPU cores detected)

Reading alignment file AmiC1_75G.aln ... Fasta format detected
Alignment most likely contains protein sequences
Alignment has 71 sequences with 565 columns, 530 distinct patterns
380 parsimony-informative, 64 singleton sites, 121 constant sites
                                 Gap/Ambiguity  Composition  p-value
   1  29535_AP671_00092                 25.66%    passed     99.99%
   2  29537_AP862_02333                 25.66%    passed     99.97%
   3  463_00386                         28.14%    passed     99.03%
   4  Alysiella_filiformis_01313        25.13%    failed      3.57%
   5  assem_Acras_02388                 34.87%    passed     10.90%
   6  assem_Ckhun_00668                 68.14%    passed     65.41%
   7  assem_Kking_00913                 26.90%    passed     61.12%
   8  assem_Mcere_03507                 27.08%    passed     99.81%
   9  assem_Nblan_01707                 26.37%    passed     97.85%
  10  assem_Nmaig_01591                 63.54%    passed     83.59%
  11  assem_Npotu_00891                 22.65%    passed     19.10%
  12  assem_Nsp16475_02146              25.84%    passed     99.99%
  13  assem_NviriM101_01506             30.97%    passed     81.44%
  14  assem_NviriM226_01918             31.50%    passed     99.40%
  15  assem_Salvi_02248                 19.82%    passed     18.82%
  16  Conchiformibius_steedae_01611     27.79%    passed     70.46%
  17  Crenobacter_cavernae_00498        27.26%    passed     68.20%
  18  Crenobacter_intestini_01254       27.08%    passed     54.63%
  19  Crenobacter_luteus_01636          26.73%    passed     63.44%
  20  Crenobacter_sedimenti_03046       27.08%    passed     51.75%
  21  Eikenella_corrodens_01678         24.78%    passed     94.87%
  22  Eikenella_exigua_01163            24.78%    passed     95.08%
  23  Eikenella_halliae_00080           24.78%    passed     92.62%
  24  Eikenella_longinqua_00462         24.78%    passed     90.05%
  25  gonorrhoeae_clean_01566           26.37%    passed     99.33%
  26  Kingella_bonacorsii_00174         22.30%    passed     13.39%
  27  Kingella_denitrificans_01021      24.60%    passed     24.10%
  28  Kingella_negevensis_00848         32.92%    failed      0.80%
  29  Kingella_oralis_00861             22.30%    passed     14.40%
  30  Narctica_DSMZ103136_01003         23.72%    passed     99.77%
  31  Ndenitrificans_CCUG17229_00445    28.85%    passed     99.64%
  32  Ndenitrificans_DSMZ17675_01348    26.02%    passed     99.98%
  33  Ndumasiana_DSMZ104677_01414       23.72%    passed    100.00%
  34  Neisseria_animalis_01769          26.19%    passed     99.75%
  35  Neisseria_animaloris_01983        23.54%    passed     99.95%
  36  Neisseria_bacilliformis_01658     24.25%    passed     99.07%
  37  Neisseria_brasiliensis_01578      27.43%    passed     99.91%
  38  Neisseria_canis_01129             25.13%    passed     99.96%
  39  Neisseria_chenwenguii_01673       23.89%    passed     83.25%
  40  Neisseria_cinerea_01230           26.37%    passed     97.64%
  41  Neisseria_dentiae_00482           23.36%    passed     99.93%
  42  Neisseria_flavescens_00419        26.55%    passed     99.46%
  43  Neisseria_lactamica_01124         26.37%    passed     99.77%
  44  Neisseria_mucosa_02522            25.84%    passed     99.99%
  45  Neisseria_polysacchareae_01391    26.37%    passed     98.77%
  46  Neisseria_shayeganii_00137        24.60%    passed     97.93%
  47  Neisseria_sicca_01976             25.84%    passed     99.99%
  48  Neisseria_subflava2_00449         26.55%    passed     99.31%
  49  Neisseria_subflava_00469          26.55%    passed     98.38%
  50  Neisseria_wadsworthii_00151       25.13%    passed     99.93%
  51  Neisseria_weaveri_00626           24.96%    passed     56.00%
  52  Neisseria_zalophi_01039           21.24%    passed     96.19%
  53  Neisseria_zoodegmatis_01076       23.72%    passed     99.99%
  54  Nelongata_ATCC29315_00585         23.01%    passed     91.00%
  55  Niguanae_02274                    28.85%    passed     99.68%
  56  Nlactamica_NS19_00415             26.37%    passed     99.69%
  57  Nmacacae_DSMZ19175_02555          25.84%    passed     99.99%
  58  Nmeningitidis_8013_00466          26.37%    passed     99.98%
  59  Nmucosa_heidelbergensis_01880     27.26%    passed     93.51%
  60  Nmusiculi_00246                   23.01%    passed     97.86%
  61  Nsp_83E034_01678                  25.13%    passed     99.92%
  62  Nsp_DentCa1247_00924              25.13%    passed     99.98%
  63  Nsp_KEM232_02224                  24.25%    passed     99.95%
  64  Nsp_oraltaxon014_01247            26.02%    passed     93.03%
  65  Nsp_ZJ785_02115                   28.85%    passed     99.96%
  66  Sacetivorans_DSM19021_01026       22.48%    passed     41.90%
  67  Smuelleri_ATCC29453_02056         27.26%    passed      9.84%
  68  Usuis_00864                       23.36%    passed     99.57%
  69  Utestudinis_DSMZ26510_02233       24.07%    passed     97.28%
  70  Vitreoscilla_massiliensis_01409   23.54%    passed     98.48%
  71  Vstercoraria_DSM513_01837         23.89%    passed     86.05%
WARNING: 2 sequences contain more than 50% gaps/ambiguity
****  TOTAL                             26.86%  2 sequences failed composition chi2 test (p-value<5%; df=19)


Create initial parsimony tree by phylogenetic likelihood library (PLL)... 0.017 seconds
Perform fast likelihood tree search using LG+I+G model...
Estimate model parameters (epsilon = 5.000)
Perform nearest neighbor interchange...
Estimate model parameters (epsilon = 1.000)
1. Initial log-likelihood: -19055.843
Optimal log-likelihood: -19055.519
Proportion of invariable sites: 0.060
Gamma shape alpha: 1.059
Parameters optimization took 1 rounds (0.111 sec)
Time for fast ML tree search: 0.677 seconds

NOTE: ModelFinder requires 62 MB RAM!
ModelFinder will test up to 546 protein models (sample size: 565) ...
 No. Model         -LnL         df  AIC          AICc         BIC
  1  LG            20016.131    139 40310.263    40401.839    40913.081
  2  LG+I          19766.482    140 39812.963    39906.077    40420.119
  3  LG+G4         19066.531    140 38413.062    38506.175    39020.217
  4  LG+I+G4       19055.453    141 38392.906    38487.572    39004.398
  5  LG+R2         19201.564    141 38685.129    38779.795    39296.621
  6  LG+R3         19085.009    143 38456.019    38553.843    39076.185
  7  LG+R4         19044.191    145 38378.382    38479.432    39007.222
  8  LG+R5         19042.529    147 38379.058    38483.403    39016.571
 17  LG+F+I+G4     18921.673    160 38163.345    38290.870    38857.237
 20  LG+F+R4       18910.953    164 38149.906    38285.206    38861.145
 30  WAG+I+G4      19161.858    141 38605.717    38700.384    39217.209
 33  WAG+R4        19146.952    145 38583.904    38684.954    39212.744
 43  WAG+F+I+G4    19039.563    160 38399.126    38526.651    39093.018
 46  WAG+F+R4      19024.835    164 38377.669    38512.969    39088.908
 56  JTT+I+G4      19099.605    141 38481.209    38575.876    39092.702
 59  JTT+R4        19087.258    145 38464.517    38565.567    39093.356
 69  JTT+F+I+G4    19043.044    160 38406.089    38533.614    39099.981
 72  JTT+F+R4      19029.645    164 38387.289    38522.589    39098.528
 82  JTTDCMut+I+G4 19101.692    141 38485.383    38580.050    39096.876
 85  JTTDCMut+R4   19089.226    145 38468.453    38569.503    39097.292
 95  JTTDCMut+F+I+G4 19043.653    160 38407.307    38534.831    39101.199
 98  JTTDCMut+F+R4 19030.273    164 38388.546    38523.846    39099.785
108  DCMut+I+G4    19237.918    141 38757.836    38852.502    39369.328
111  DCMut+R4      19220.911    145 38731.821    38832.871    39360.661
121  DCMut+F+I+G4  19130.873    160 38581.745    38709.270    39275.637
124  DCMut+F+R4    19110.960    164 38549.919    38685.219    39261.158
134  VT+I+G4       19224.323    141 38730.645    38825.312    39342.137
137  VT+R4         19210.423    145 38710.847    38811.897    39339.686
147  VT+F+I+G4     19130.207    160 38580.414    38707.939    39274.306
150  VT+F+R4       19116.349    164 38560.697    38695.997    39271.937
160  PMB+I+G4      19485.146    141 39252.292    39346.958    39863.784
163  PMB+R4        19472.037    145 39234.075    39335.125    39862.915
173  PMB+F+I+G4    19316.805    160 38953.611    39081.136    39647.503
176  PMB+F+R4      19303.082    164 38934.164    39069.464    39645.403
186  Blosum62+I+G4 19476.458    141 39234.916    39329.582    39846.408
189  Blosum62+R4   19464.508    145 39219.015    39320.065    39847.855
199  Blosum62+F+I+G4 19281.426    160 38882.853    39010.378    39576.745
202  Blosum62+F+R4 19268.270    164 38864.540    38999.840    39575.780
212  Dayhoff+I+G4  19235.793    141 38753.586    38848.253    39365.079
215  Dayhoff+R4    19218.906    145 38727.812    38828.863    39356.652
225  Dayhoff+F+I+G4 19129.074    160 38578.148    38705.673    39272.040
228  Dayhoff+F+R4  19109.221    164 38546.442    38681.742    39257.681
238  mtREV+I+G4    20179.209    141 40640.419    40735.085    41251.911
241  mtREV+R4      20171.518    145 40633.037    40734.087    41261.876
251  mtREV+F+I+G4  19338.406    160 38996.811    39124.336    39690.703
254  mtREV+F+R4    19326.215    164 38980.430    39115.730    39691.669
264  mtART+I+G4    20454.334    141 41190.668    41285.335    41802.160
267  mtART+R4      20445.472    145 41180.944    41281.995    41809.784
277  mtART+F+I+G4  19496.386    160 39312.771    39440.296    40006.663
280  mtART+F+R4    19482.438    164 39292.875    39428.175    40004.115
290  mtZOA+I+G4    19896.731    141 40075.463    40170.129    40686.955
293  mtZOA+R4      19891.526    145 40073.053    40174.103    40701.892
303  mtZOA+F+I+G4  19195.516    160 38711.032    38838.557    39404.924
306  mtZOA+F+R4    19182.905    164 38693.810    38829.110    39405.050
316  mtMet+I+G4    20173.044    141 40628.087    40722.754    41239.580
319  mtMet+R4      20169.018    145 40628.035    40729.085    41256.875
329  mtMet+F+I+G4  19278.130    160 38876.259    39003.784    39570.151
332  mtMet+F+R4    19266.172    164 38860.344    38995.644    39571.583
342  mtVer+I+G4    20253.028    141 40788.055    40882.722    41399.548
345  mtVer+R4      20245.296    145 40780.593    40881.643    41409.433
355  mtVer+F+I+G4  19503.600    160 39327.199    39454.724    40021.091
358  mtVer+F+R4    19495.982    164 39319.964    39455.264    40031.203
368  mtInv+I+G4    20322.243    141 40926.485    41021.152    41537.977
371  mtInv+R4      20319.860    145 40929.719    41030.769    41558.559
381  mtInv+F+I+G4  19137.439    160 38594.878    38722.403    39288.770
384  mtInv+F+R4    19126.359    164 38580.717    38716.017    39291.957
394  mtMAM+I+G4    20572.612    141 41427.224    41521.890    42038.716
397  mtMAM+R4      20561.299    145 41412.597    41513.647    42041.437
407  mtMAM+F+I+G4  19703.027    160 39726.053    39853.578    40419.946
410  mtMAM+F+R4    19692.403    164 39712.807    39848.107    40424.046
420  HIVb+I+G4     19533.435    141 39348.870    39443.537    39960.363
423  HIVb+R4       19527.649    145 39345.298    39446.348    39974.138
433  HIVb+F+I+G4   19426.151    160 39172.301    39299.826    39866.194
436  HIVb+F+R4     19418.747    164 39165.493    39300.793    39876.733
446  HIVw+I+G4     20152.732    141 40587.465    40682.132    41198.957
449  HIVw+R4       20153.510    145 40597.020    40698.070    41225.860
459  HIVw+F+I+G4   19915.709    160 40151.417    40278.942    40845.309
462  HIVw+F+R4     19912.316    164 40152.631    40287.931    40863.871
472  FLU+I+G4      19347.691    141 38977.383    39072.050    39588.875
475  FLU+R4        19344.168    145 38978.336    39079.386    39607.176
485  FLU+F+I+G4    19242.939    160 38805.879    38933.403    39499.771
488  FLU+F+R4      19236.802    164 38801.604    38936.904    39512.843
498  rtREV+I+G4    19226.856    141 38735.713    38830.379    39347.205
501  rtREV+R4      19215.298    145 38720.596    38821.646    39349.436
511  rtREV+F+I+G4  19016.301    160 38352.602    38480.127    39046.494
514  rtREV+F+R4    19005.056    164 38338.112    38473.412    39049.352
524  cpREV+I+G4    19246.883    141 38775.767    38870.434    39387.259
527  cpREV+R4      19239.067    145 38768.135    38869.185    39396.975
537  cpREV+F+I+G4  19127.516    160 38575.031    38702.556    39268.924
540  cpREV+F+R4    19116.580    164 38561.160    38696.460    39272.400
Akaike Information Criterion:           LG+F+R4
Corrected Akaike Information Criterion: LG+F+R4
Bayesian Information Criterion:         LG+F+I+G4
Best-fit model: LG+F+I+G4 chosen according to BIC

All model information printed to AmiC1_75G.aln.model.gz
CPU time for ModelFinder: 1758.160 seconds (0h:29m:18s)
Wall-clock time for ModelFinder: 146.628 seconds (0h:2m:26s)
Generating 1000 samples for ultrafast bootstrap (seed: 250298)...

NOTE: 26 MB RAM (0 GB) is required!
Estimate model parameters (epsilon = 0.100)
Thoroughly optimizing +I+G parameters from 10 start values...
Init pinv, alpha: 0.000, 1.045 / Estimate: 0.000, 0.871 / LogL: -18932.061
Init pinv, alpha: 0.024, 1.045 / Estimate: 0.053, 1.035 / LogL: -18921.707
Init pinv, alpha: 0.048, 1.045 / Estimate: 0.053, 1.037 / LogL: -18921.697
Init pinv, alpha: 0.071, 1.045 / Estimate: 0.058, 1.045 / LogL: -18921.685
Init pinv, alpha: 0.095, 1.045 / Estimate: 0.059, 1.045 / LogL: -18921.688
Init pinv, alpha: 0.119, 1.045 / Estimate: 0.059, 1.048 / LogL: -18921.695
Init pinv, alpha: 0.143, 1.045 / Estimate: 0.058, 1.045 / LogL: -18921.683
Init pinv, alpha: 0.167, 1.045 / Estimate: 0.059, 1.044 / LogL: -18921.688
Init pinv, alpha: 0.190, 1.045 / Estimate: 0.059, 1.046 / LogL: -18921.688
Init pinv, alpha: 0.214, 1.045 / Estimate: 0.059, 1.045 / LogL: -18921.692
Optimal pinv,alpha: 0.058, 1.045 / LogL: -18921.683

Parameters optimization took 2.782 sec
Computing ML distances based on estimated model parameters... 0.703 sec
Computing BIONJ tree...
0.002 seconds
Log-likelihood of BIONJ tree: -18994.214
--------------------------------------------------------------------
|             INITIALIZING CANDIDATE TREE SET                      |
--------------------------------------------------------------------
Generating 98 parsimony trees... 1.582 second
Computing log-likelihood of 98 initial trees ... 2.135 seconds
Current best score: -18921.683

Do NNI search on 20 best initial trees
Estimate model parameters (epsilon = 0.100)
BETTER TREE FOUND at iteration 1: -18921.674
Estimate model parameters (epsilon = 0.100)
BETTER TREE FOUND at iteration 2: -18916.933
Iteration 10 / LogL: -18924.478 / Time: 0h:0m:9s
Iteration 20 / LogL: -18929.282 / Time: 0h:0m:12s
Finish initializing candidate tree set (12)
Current best tree score: -18916.933 / CPU time: 9.540
Number of iterations: 20
--------------------------------------------------------------------
|               OPTIMIZING CANDIDATE TREE SET                      |
--------------------------------------------------------------------
Estimate model parameters (epsilon = 0.100)
BETTER TREE FOUND at iteration 25: -18916.895
Iteration 30 / LogL: -18917.803 / Time: 0h:0m:17s (0h:0m:56s left)
Iteration 40 / LogL: -18924.597 / Time: 0h:0m:21s (0h:0m:47s left)
Iteration 50 / LogL: -18916.900 / Time: 0h:0m:26s (0h:0m:40s left)
Log-likelihood cutoff on original alignment: -18967.834
Iteration 60 / LogL: -18923.553 / Time: 0h:0m:30s (0h:0m:33s left)
Iteration 70 / LogL: -18918.340 / Time: 0h:0m:34s (0h:0m:27s left)
Iteration 80 / LogL: -18916.899 / Time: 0h:0m:38s (0h:0m:21s left)
Iteration 90 / LogL: -18917.553 / Time: 0h:0m:42s (0h:0m:16s left)
Iteration 100 / LogL: -18918.893 / Time: 0h:0m:46s (0h:0m:11s left)
Log-likelihood cutoff on original alignment: -18967.834
NOTE: Bootstrap correlation coefficient of split occurrence frequencies: 0.998
Iteration 110 / LogL: -18917.479 / Time: 0h:0m:50s (0h:0m:41s left)
Iteration 120 / LogL: -18924.549 / Time: 0h:0m:54s (0h:0m:36s left)
TREE SEARCH COMPLETED AFTER 126 ITERATIONS / Time: 0h:0m:57s

--------------------------------------------------------------------
|                    FINALIZING TREE SEARCH                        |
--------------------------------------------------------------------
Performs final model parameters optimization
Estimate model parameters (epsilon = 0.010)
1. Initial log-likelihood: -18916.895
Optimal log-likelihood: -18916.894
Proportion of invariable sites: 0.056
Gamma shape alpha: 1.048
Parameters optimization took 1 rounds (0.059 sec)
BEST SCORE FOUND : -18916.894
Creating bootstrap support values...
Split supports printed to NEXUS file AmiC1_75G.aln.splits.nex
Total tree length: 15.649

Total number of iterations: 126
CPU time used for tree search: 628.161 sec (0h:10m:28s)
Wall-clock time used for tree search: 54.145 sec (0h:0m:54s)
Total CPU time used: 666.298 sec (0h:11m:6s)
Total wall-clock time used: 57.433 sec (0h:0m:57s)

Computing bootstrap consensus tree...
Reading input file AmiC1_75G.aln.splits.nex...
71 taxa and 298 splits.
Consensus tree written to AmiC1_75G.aln.contree
Reading input trees file AmiC1_75G.aln.contree
Log-likelihood of consensus tree: -18916.890

Analysis results written to: 
  IQ-TREE report:                AmiC1_75G.aln.iqtree
  Maximum-likelihood tree:       AmiC1_75G.aln.treefile
  Likelihood distances:          AmiC1_75G.aln.mldist

Ultrafast bootstrap approximation results written to:
  Split support values:          AmiC1_75G.aln.splits.nex
  Consensus tree:                AmiC1_75G.aln.contree
  Screen log file:               AmiC1_75G.aln.log

Date and Time: Sun Apr 10 12:01:35 2022
