# Supplementary material for: Evolution of longitudinal division in multicellular bacteria of the Neisseriaceae family
Source: Nat Commun. 2022 Aug 22;13:4853. doi: 10.1038/s41467-022-32260-w (PMC9395523; doi:10.1038/s41467-022-32260-w)
Supplement: Supplementary file 17 — Supplementary Data 6 [file 41467_2022_32260_MOESM17_ESM.zip › Supplementary Data 6/MreB_75G.aln.uniqueseq.phy]

60 361
29535_AP671_01998               --------MF-HFLSRFFSNDIAIDLGTANTLIYVRDKGIVLDEPSVVAVQSG-A-GGKSKIVAVGTEAKKMQGRAPRNIEIIRPMRDGVIADFTITERMLGMLIKKATEGI-SVVPPRVVICVPGGATQVERKAILDSAFAAGASSVHLIEEPMAAALGAGLPIEDAAGSMVVDIGGGTTEIGILSLGGMAYSASVRAAGDEFDKSIVHYLRRHRGVLIGEATAEELKRKIGSASGFETE-TAMRIKGRDLAEGTPKSLAVTSEEIREALSETVNQIIRAVRLALEQAPPELAGDIADRGIMLTGGGALLHGMDTILADATG--LPVGIADQPLNCVAYGAGKALDYIGKW-DAVFADNP
29537_AP862_01977               --------MF-RILSRFFSNDIAIDLGTANTLIYVRDKGIVLDEPSIVAVQAG-A-GGKSKIVAVGTEAKKMQGRAPRNIEIVRPMRDGVIADFTITERMLGMLIKKATEGR-SVVPPRVVICVPGGATQVERKAILDSAFAAGASSVHLIEEPMAAALGAGLPIEDAAGSMVVDIGGGTTEIGILSLGGMAYSASVRAAGDEFDKSIVHYLRRHRGVLIGEATAEELKTKIGSASGFETE-TAMRVKGRDLAEGTPKSLAVTSEEIREALSETVNQIIRAVRLALEQAPPELAGDIADRGIMLTGGGALLHGMDTVLADATG--LPVGIADQPLNCVAYGAGKALDYIGKW-DAVFVDNP
463_00247                       --------MF-RFLSRFFSNDIAIDLGTANTLIYVRNKGIVLDEPSAVAVQTG-A-GGKSKIVAVGTEAKKMQGRAPRNIEIIRPMRDGVIADFTITERMLGMLIKKATEGV-SVVPPRVVICVPGGATQVERKAILDSAFAAGASSVHLIEEPMAAALGAGLPIEDAAGSMVVDIGGGTTEIGILSLGGMAYSASVRAAGDEFDKSIVHYLRRHRGVLIGEATAEELKKKIGSASGFETE-TAMRIKGRDLAEGTPKSLAVTSEEIREALSETVNQIIRAVRLALEQAPPELAGDIADRGIMLTGGGALLHGMDTVLADATG--LPVGIADQPLNCVAYGAGKALDYIGKW-DAVFADNP
Alysiella_filiformis_01483      M-------FF-RFFARYFSNDMAIDLGTANTLIFIKGKGIVLDEPSVVAMQMDPSGSGKSLTLAVGADAKKMLGRTPGAIQAVRPMKDGVIGDSSVTERMLKEFIRKVNKSR-WAASPRIVICVPCGATQVERRAIYSAAQSAGASSVYLIQEPMAAAIGAGLPIEDPTGSMVVDIGGGTTEVGIISLSGVVYSQSVRVGGDAFDEAIVHYVRRNYGMLIGESTAEEIKKRIGSAFPGAEV-SEMEVKGRNLAEGVPRSFTITSNEVLEALADPISQIVQSVRDTLEQTPPELGADIAERGLVLTGGGALLKGFDRLLAEETG--LPVTIADDPLTCVARGSGKALDMIGKL-NSVFITNP
assem_Acras_01521               --------MF-SFLTKYFSNDLAIDLGTANTLIYVKNKGIVLDEPSVVAMQLDPTGSGKHITLAVGKDAKKMLGRTPGTIQAIRPMKDGVIADLRVTERMLKEFIRKVNRNS-WAASPRIVICVPCGSTQVERRAIRDSAEAAGASEVLLIEEPMAAAIGAGLPIDEPTGSMVVDIGGGTTEVGIISLSGVVYSQSVRVGGDAFDEAIVNYVRRNYGMLVGESTAEEIKKQIGSAFPGMEI-SEMEVKGRNLAEGVPRSFTITSNEVLEALADPISQIVQSVRSTLEQTPPELGADIAERGLVLTGGGALLKGFDRLLAEETG--LPVTIADDPLTCVVRGSGMALDLIGKL-NSIFISNP
assem_Ckhun_00029               MVKYQSGIFYAVFFGRFFSNDLAIDLGTANTLIYVGGKGIVLDEPSVVSVQDDPMGSGKKITLAVGREAKKMLGRTPETIQAVRPMKDGVIADLGVTERMLKAFIHKANNNR-FISAPRIVICVPCGSTQVERRAIRDSAEAAGASAVHLIEEPMAAALGAGLPVASPTGSMVVDIGGGTTEVGIISLSGVVHSQSVRVGGDAFDEAIVHYVRRNYGMMIGEATAEEIKKQIGSAFPGMEV-TEMEVKGRNLAEGVPRSFIITSNEVLEALADPISQIVHAVRSTLKKPRPNWARTLPNAAWCSPAAAHCSKASTACLPKKRACPLPLPKTRSPAWCAARAWH------------------
assem_Kking_01651               --------MF-DFLTRYFSNDIAIDLGTANTLIYIKSKGIVLDEPSVVAVQTDQ--YGKNDTLAVGADAKKMLGRTPSGIQAIRPLKDGVIADFYITGKMLKEFIRKVNNSK-WAASPRIVICVPCGATQVERKAIRDSAKEANASEVYLIEEPMAAAIGAGLPVDEPTGSMVVDIGGGTTEVGVISLSGVVYSHSIRIGGDTFDEAIIQYVRRNYGMVIGEATAEEIKKRIGSAFPSTEV-TEMEVKGRNLAEGIPRAFTITSNEVLEALADPLSQIVQAVRNALEQTPPELGADIAERGMVLTGGGALLKGIDRLLAEETG--LPVLIAEDALTCVVRGSGRALDMIGKL-NSVFVNNL
assem_Mcere_01201               --------MF-RFLSRFFSNDIAIDLGTANTLIYVRGKGIVLDEPSVVAVQSG-T-GGKSKIVAVGTEAKKMQGRAPRNIEIVRPMRDGVIADFTIAERMLGMLIKKAIQGN-SVVPPRVVICVPGGATQVERKAILDSAFAAGASSVHLIEEPMAAALGAGLPIEDTAGSMVVDIGGGTTEIGILSLGGMAYSASVRAAGDEFDKSIVHYLRRHRGVLIGEATAEELKKTIGSASGFATE-TAMRIKGRDLAEGTPKSLAITSEEVREALSETVNQIIRAVLLALEQAPPELVNDIADRGIMLTGGGALLHGMDTVLADATG--LPVGIADQPLNCVAYGAGKALDYIGKW-NAVFVDNP
assem_Npotu_01202               --------MLPRFITRYFSNDLAIDLGTANTLIYTKSKGIVLDEPSVVAMQVDPN-TGRSAVLAVGTDAKKMLGRTPGSIQAIRPMKDGVIADFDVTEKMLKNFIKKVTNSR-FAATPRVVICVPCGSTQVERRAIRDSAEEAGASAVYLIEEPMAAAIGAGLPIEEPTGSMVVDIGGGTTEVGVMSLSGVVYSHSVRVGGDAFDEAIINYVRRNYGMLIGEATAESIKKDIGTAFPGMEV-KEIEVKGHNVAEGIPRSFTISSNEVLEAITEPVNQIVQSVKTALEQTPPELGADIAERGLVLTGGGALLKGLDRLLAEETG--LPVMIAEDPLTCVARGTGRALDLIGRM-NSIFVANP
assem_Nsp16475_00702            --------MF-RFLSRFFSNDIAIDLGTANTLIYVRGKGIVLDEPSVVAVQSG-T-GGKSKIVAVGTEAKKMQGRAPRNIEIVRPMQDGVIADFTIAERMLSMLIKKATEGH-SVVPPRVVICVPGGATQVERKAILDSAFAAGASSVHLIEEPMAAALGAGLPVEDTAGSMVVDIGGGTTEIGILSLGGMAYSASVRAAGDEFDKSIVHYLRRHRGVLIGEATAEELKKTIGSAYGFATE-TAMRIKGRDLAEGTPKSLAVTSEEVREALSETVNQIIRAVRLALEQVSPELAGDIADRGIMLTGGGALLHGMDTVLADATG--LPVGIADQPLNCVAYGAGKALDYIGKW-NAVFVDNP
assem_Salvi_02093               --------MF-RFFSKYLSNDLAIDLGTANTLIFIKNKGIVLNEPSVVAVQNDTI-NAKNGMLAVGTAAKKMLGRTPGSIQAIRPMKDGVIADFNVTEKMLKQFIKKVNNSR-FTA-PRIVICVPCGSTQVERKAIRDSALAAGASIVNLIEEPMAAAIGAGLPIEEPTGSMVVDIGGGTTEVGVISLSGVVYSHSIRVGGDAFDDAIINYVRRNYGMLIGESTAEEIKKNIGSAFPGMEV-KEIEVKGRNLAEGIPRAFTISSNEVLEALTEPLNQIVQAVKNALEQTPPELGADIADRGLVLTGGGALLKGLDRLLSEETG--LPVMIAEDPLTCVARGSGHALDMIGKM-NSVFVSNP
Conchiformibius_steedae_01650   --------ML-SFFTRFFSNDLAIDLGTANTLIYVNGKGIVLDEPSVVSMQRDPMGSGKNITLAVGAEAKKMLGRTPGTIEAVRPMKDGVIADLNVTERMLKEFIRKVNNNR-FISTPRVVICVPCGSTQVERRAIRDSAYSAGASDVFLIEEPMAAALGAGLPVASPTGSMVVDIGGGTTEVGIISLSGVVHSQSVRVGGDAFDEAIVHYVRRNYGMMIGESTAEEIKKQIGSAFPGMEV-TEMEVKGRNLAEGVPRSFIITSNEVLEALADPISQIVQAVRSTLEKTPPELGADIAERGLVLTGGGALLKGFDRLLAEETG--LPVTIAEDPLTCVARGAGVALNEIGKL-NSIFIMNP
Crenobacter_cavernae_00899      --------ML-RSLTGYFSNDLAIDLGTANTLIYMRGKGIVLDEPSVVAIHNDAP-TNKKSILAVGVEAKKMLGRTPGSIQAIRPMKDGVIADFTVTEQMLKQFIKRVNPSRFFAASPRIVICVPCGSTQVERRAIKDSALAAGARRVELIEEPMAAAIGAGLPVEEPTGSMVVDVGGGTTEVGIISLGGVVYSNSVRVGGDKFDESIINYIRRNYGMLIGETTAEDIKKTIGSAFPGAEV-REMEVKGRNLAEGIPRAFTVSSNEILEALTEPLNQIVSAVKIALEQTPPELGADIADKGMVLTGGGALLKDIDRLLAEETG--LPVFVAEEPLTCVVRGSGKALDKMDKI-GTIFTNVP
Crenobacter_intestini_01393     --------MF-RTLTGYFSNDLAIDLGTANTLIYMRGKGIVLDEPSVVAILSDAP-TNKKSILAVGLEAKRMLGRTPGSIQAIRPMKDGVIADFTVTEQMLKQFIKKVAPGRFFAASPRIVICVPCGSTQVERRAIKDSALAAGARRVELIEEPMAAAIGAGLPVEEPTGSMVVDIGGGTTEVGVISLGGVVYSNSVRVGGDKFDEAIINYIRRNYGMLIGETTAEEIKKTIGSAFPGAEV-REMEVKGRNLAEGIPRAFTVSSNEILEALTEPLNQIVSAVKIALEQTPPELGADIAEKGMVLTGGGALLKDIDRLLAEETG--LPVFVAEEPLTCVVRGSGKALDKMDKH-GTIFTNVP
Crenobacter_luteus_00345        --------ML-RSLTGYFSNDLAIDLGTANTLIYMRGKGIVLDEPSVVAIHNDAA-SNKKSILAVGLEAKKMLGRTPGSIQAIRPMKDGVIADFTVTEQMLKQFIKKVNPNRFFAASPRIVICVPCGSTQVERRAIKDSALAAGARRVELIEEPMAAAIGAGLPVEEPTGSMVVDIGGGTTEVGIISLGGVVYSNSVRVGGDKFDEAIINYIRRNYGMLIGETTAEDIKKEIGSAFPGAEV-REMEVKGRNLAEGIPRAFTVSSNEILEALTEPLNQIVSAVKIALEQTPPELGADIADKGMVLTGGGALLKDLDRLLAEETG--LPVFVAEEPLTCVVRGSGKALDKMDKI-GTIFTNVP
Crenobacter_sedimenti_00855     --------MF-RTLTGYFSNDLAIDLGTANTLIYMRGKGIVLDEPSVVAILSDAP-TNKKSILAVGLEAKRMLGRTPGSIQAIRPMKDGVIADFTVTEQMLKQFIKKVAPGRFFAASPRIVICVPCGSTQVERRAIKDSALAAGARRVELIEEPMAAAIGAGLPVEEPTGSMVVDIGGGTTEVGVISLGGVVYSNSVRVGGDKFDEAIINYIRRNYGMLIGETTAEEIKKTIGSAFPGAEV-REMEVKGRNLAEGIPRAFTVSSNEILEALTEPLNQIVSAVKIALEQTPPELGADIAEKGMVLTGGGALLKDIDRLLAEETG--LPVFVAEEPLTCVVRGSGKALDKMDKH-GTIFTNVP
Eikenella_corrodens_01577       --------MF-RFLTRYFSNDLAIDLGTANTLIYIKGRGIVLDEPSVVALPSDI--NNKNATVAVGAEAKRMLGRTPGGIQAVRPMKDGVIADFNVTEKMLKHFIRKANNSR-FASAPRIVICVPCGSTQVERKAIHDSAQQAGAASVNLIEEPMAAAIGAGLPIEEPTGSMVVDIGGGTTEVGIISLSGVVYSHSVRVAGDAFDEAIINYVRRNYGMLIGEATAEEIKKAIGTAFPGNAV-REIEAKGRNLAEGIPRAFTISSNEVLEALAEPLNQIVQAVKNALEQTPPELGADIADRGLVLTGGGALLNGLDRLLAEETG--LPVSIAEDPLTCVVRGSGKALDLIGKM-NSVFVPNP
Eikenella_exigua_01354          --------MF-RFLTRYFSNDLAIDLGTANTLIYIKGRGIVLDEPSVVALPNDMS-NNKNATVAVGAEAKRMLGRTPGGIQAVRPMKDGVIADFNVTEKMLKHFIRKVNNSR-FAAAPRIVICVPCGSTQVERKAIHDSAQQAGAASVNLIEEPMAAAIGAGLPIEEPTGSMVVDIGGGTTEVGIISLSGVVYSHSVRVAGDAFDEAIINYVRRNYGMLIGEATAEEIKKTIGTAFPGNAV-REIEAKGRNLAEGIPRAFTISSNEVLEALAEPLNQIVQAVKNALEQTPPELGADIADRGLVLTGGGALLNGLDRLLAEETG--LPVSIAEDPLTCVVRGSGKALDLIGKM-NSVFVPNP
Eikenella_halliae_01047         --------MF-RFLTRYFSNDLAIDLGTANTLIYIKGRGIVLDEPSVVALPNDMS-NNKNATVAVGAEAKRMLGRTPGSIQTVRPMKDGVIANFNVTEKMLKHFIRKVNNSR-FAATPRIVICVPCGSTQVERKAIHDSAQAAGAASVNLIEEPMAAAIGAGLPIEEPTGSMVVDIGGGTTEVGIISLSGVVYSHSVRVAGDAFDEAIINYVRRNYGMLIGEATAEEIKKAIGTAFPGNAV-REIEAKGRNLAEGVPRAFTISSNEVLEALTEPLNQIVQAVKTALEETPPELGADIADRGLVLTGGGALLNGLDRLLSEETG--LPVSIAEDPLTCVVRGSGKALDLIGKM-NSVFTTV-
Eikenella_longinqua_00232       --------MF-RFLTRYFSNDLAIDLGTANTLIYIKGRGIVLDEPSVVALPNDMS-NN-NATVAVGAEAKRMLGRTPGTIQAVRPMKDGVIADFDVTEKMLKHFIRKVNNSR-FAAAPRIVICVPCGSTQVERKAIHDSAKQAGAASVNLIEEPMAAAIGAGLPIEEPTGSMVVDIGGGTTEVGIISLTGVVYSHSIRVAGDAFDEAIINYVRRNYGMLIGETTAEEIKKAIGTAFPGTAV-REIEAKGRNLAEGVPRAFTISSNEVLEALAEPLNQIVQAVKNALEQTPPELGADIADRGLVLTGGGALLNGLDRLLAEETG--LPVSIAEDPLTCVVRGSGKALDYIGKM-NSVFTTV-
Kingella_bonacorsii_00024       --------ML-HFFTRYFSNDIAIDLGTANTLIYIKGKGIVLDEPSVVAVQVDN--AGRNETLAVGTEAKKMLGRTPGSIQAIRPMKDGVIADFVITGKMLKAFIRKVNSSK-WAAAPRIVICVPCGATQVERKAIRDSAQEAGASAVYLIEEPMAAAIGAGLPIEEPTGSMVVDIGGGTTEVGVISLNGVVYSHSIRVGGDTFDEAIIQYVRRNYGMLIGEASAEEIKKRIGSAFPSTEV-SEMDVKGRNLAEGIPRSFTITSNEVLEALADPLSQIVQAVRSALEQTPPELGADIAERGLVLTGGGALLKGLDRLLAEETG--LPVLIAEDALTCVARGSGKALEMIGRM-NSVFVNNP
Kingella_denitrificans_00907    --------MF-GFLTRYFSNDIAIDLGTANTLIYVKSKGIVLDEPSVVAVQTDQ--YGKNDTLAVGTEAKRMLGRTPGSIQAIRPLKDGVIADFNVTGKMLKEFIHKVNNSK-WSAPPRIVICVPCGATQVERKAIRDSAKEAGAADVYLIEEPMAAAIGAGLPIEEPTGSMVVDIGGGTTEVGVISLSGVVYSHSVRIGGDSFDEAIIQYVRRNYGMLIGEATAEEIKKRIGSAFPSAEV-TEMEVKGRNLAEGIPRSFTISSNEVLEALADPLSQIVQAVRNALEQTPPELGADIAERGLVLTGGGALLRGLDRLLAEETG--LPVLIAEDALTCVARGSGKALEMVGKL-NSVFVPSP
Kingella_negevensis_01220       --------ML-GFFTRYFSNDIAIDLGTANTLIYVKGKGIVLDEPSVVAVQSDH--MGKNETLAVGAEAKKMLGRTPGSIQAIRPMKDGVIADFNVTGKMLKAFIRKVNNSK-WAAAPRIVICVPCGATQVERKAIRDSASEAGASAVYLIEEPMAAAIGAGLPIEEPTGSMVVDIGGGTTEVGVISLSGVVYSHSVRVGGDTFDEAIIQYVRRNYGMLIGEASAEEIKKRIGSAFPNTEV-TEMEVKGRNLAEGIPRSFTITSNEVLEALADPLSQIVQAVRSALEQTPPELGADIAERGLVLTGGGALLKGLDRLLAEETG--LPVLIAEDALTCVARGSGRALDMVGKL-NSVFVSNP
Kingella_oralis_00708           --------ML-HFFTRYFSNDIAIDLGTANTLIYIKGKGIVLDEPSVVAVQVDN--AGRNETLAVGTEAKKMLGRTPGSIQAIRPMKDGVIADFVITGKMLKAFIRKVNSSK-WAAAPRIVICVPCGATQVERKAIRDSAQEAGASAVYLIEEPMAAAIGAGLPIEEPTGSMVVDIGGGTTEVGVISLNGVVYSHSIRVGGDTFDEAIIQYVRRNYGMLIGEASAEEIKKRIGSAFPSTEV-SEMDVKGRNLAEGIPRSFTITSNEVLEALADPLSQIVQAVRSALEQTPPELGADIAERGLVLTGGGALLKGLDRLLAEETG--LPVLIAEDALTCVARGSGKALEMIGRM-NSVFVNNP
Narctica_DSMZ103136_01346       --------MF-RFLTRYFSNDLAIDLGTANTLIYIKGKGIVLDEPSVVAMQNDVA-HGKSVILAVGTEAKKMLGRTPGSIQAIRPMKDGVIADFNVTEKMLKQFIKKVNNSR-FAATPRIVICVPCGSTQVERKAIRDSALAAGASTVNLIEEPMAAAIGAGLPIEEATGSMVVDIGGGTTEVGVISLSGVVYSHSIRVGGDAFDDSIINYVRRNYGMLIGEATAEEIKKTIGSAFPGMEV-REIEVKGRNLAEGIPRSFTISSNEVLEALTEPLNQIVQSVKNALEQTPPELGADIAERGLVLTGGGALLKGLDRLLAEETG--LPVMIAEDPLTCVARGSGKALDMIGKL-NSVFVVNP
Ndenitrificans_CCUG17229_01315  --------MF-RFLSRFLSNDIAIDLGTANTLIYVRDRGIVLDEPSIVAVQTGQA-NSKAKILAVGTEAKKMQGRAPRNIEIIRPMKDGVIADFNITERMLGLLIKKATGDR-MVVPPRVVICVPGGSTQVERKAIRDSAFAAGASSVHLIEEPMAAALGAGLPIEETSGSMIVDIGGGTTEIGILSLGGMAYSDSVRAGGDAFDESIVHYVRRKRGVLIGEATAEELKKKIGSAFDDDDM-SALRVKGRDLAEGTPKSIAVTTDEVREALSEPLNQIVRAVRLALEQAPPELAGDIADRGIMLTGGGALLKGIDTLLADATG--LPVGIADEPLNCVAYGAGKALDYIGKW-DAIFAENP
Ndumasiana_DSMZ104677_01067     --------MF-RFLTRYFSNDLAIDLGTANTLIYIRNKGIVLDEPSVVAMQTDAA-HGKSAILAVGAEAKKMLGRTPGSIQAIRPMKDGVIADFNVTEKMLKQFIKKVNNSR-FAAPPRIVICVPCGSTQVERKAIRDSASAAGASSVNLIEEPMAAAIGAGLPIEEATGCMVVDIGGGTTEVGVISLSGVVYSHSIRVGGDAFDESIINYVRRNYGMLIGEATAEEIKTKIGSAFPGMEV-NEIEVKGRNLAEGIPRAFTISSNEVLEALTEPLNQIVQSVKNALEQTPPELGADIAERGLVLTGGGALLKGLDRLLAEETG--LPVMIAEDPLTCVARGSGKALDMIGKL-NSIFVVNP
Neisseria_animalis_01473        --------MF-RLFSRFFSNDIAIDLGTANTLIYVRDKGIVLDEPSVVAVQAV-A-GGKSKIIAVGTEAKKMQGRAPRNIEIVRPMKDGVIADFDLTERMLGILIKKATEGR-SFLPPRVVICVPGGSTQVERKVIRDSAFAAGAAGVYLIEEPMAAALGAGLPVEETAGSMIVDIGGGTTEIGILSLGGIAYSDSVRVGGDAFDESIVHYLRRQRGVLVGEATAEDLKKKIGSAFESDNNIGALRIKGRDVTEGTPKSLTVTSDEIREALGGPLELIVRAVRLALEQAPPELAGDLADRGIMLTGGGALLQGLDTLLADATG--LPVGIAGEPLNCVAYGAGKALDCIGKW-DAVFADNP
Neisseria_animaloris_00413      --------MF-RFFTRYFSNDLAIDLGTANTLIYIRNKGIVLDEPSVVAMQTDAS-HGKSAILAVGTEAKKMLGRTPGSIQAIRPMKDGVIADFNVTEKMLKQFIKKVNNSR-FAAAPRIVICVPCGSTQVERKAIRDSALAAGASTVNLIEEPMAAAIGAGLPIEEATGSMVVDIGGGTTEVGVISLSGVVYSHSIRVGGDAFDESIINYVRRNYGMLIGEATAEEIKKSIGSAFPGMEV-NEIEVKGRNLAEGIPRAFTISSNEVLEALTEPLNQIVQSVKNALEQTPPELGADIAERGLVLTGGGALLKGLDRLLAEETG--LPVMIAEDPLTCVARGSGKALDMIGKL-NSIFVVNP
Neisseria_bacilliformis_01282   --------MLPRFITRYFSNDLAIDLGTANTLIYTKSKGIVLDEPSVVAMQIDPN-TGRSAVLAVGTDAKKMLGRTPGSIQAIRPMKDGVIADFDVTEKMLKNFIKKVTNSR-FAATPRVVICVPCGSTQVERRAIRDSAEEAGASAVYLIEEPMAAAIGAGLPIEEPTGSMVVDIGGGTTEVGVMSLSGVVYSHSVRVGGDAFDEAIINYVRRNYGMLIGEATAEGIKKDIGTAFPGMEV-KEIEVKGHNVAEGIPRSFTISSNEVLEAITEPVNQIVQSVKTALEQTPPELGADIAERGLVLTGGGALLKGLDRLLAEETG--LPVMIAEDPLTCVARGTGRALDLIGRL-NSIFVANP
Neisseria_brasiliensis_02112    --------MF-RFLSRFLSNDIAIDLGTANTLIYVRDRGIVLDEPSIVAVQTGQA-NSKAKILAVGTEAKKMQGRAPRNIEIIRPMKDGVIADFNITERMLGLLIKKATGDR-MVVPPRVVICVPGGSTQVERKAIRDSAFAAGASSVHLIEEPMAAALGAGLPIEETSGSMIVDIGGGTTEIGILSLGGMAYSDSVRAGGDAFDESIVHYVRRKRGVLIGEATAEELKKKIGSAFDDDDM-SALRVKGRDLAEGTPKSIAVTTDEVREALSEPLNQIVRAVRLALEQAPPELAGDIADRGIMLTGGGALLKGIDTLLADATG--LPVGIADEPLNCVAYGAGKALDYIGKW-DAIFAENP
Neisseria_canis_01539           --------MF-GFFNRFLSHDLAIDLGTANTLIYAKNKGVILNEPSIIAVQEDE--HHQESTIAIGTEAKKMLGRTPASIRVVRPMKDGVIADFELTGKMLKHFIRKATEGR----PSRVIICVPYGATQVERKTIAESAKAAGASDVFLIEEPMAAALGAGLPVNEAAGCMIVDIGGGTTEIGILAMNEVVYANSIRTAGNAFDEAIILYARREFGVIIGDATAENIKQTIGTAYPVENV-ESMIITGRSISKGTPRTFSINSNEVFEALKDPLNRIIQAIITSLELTPPELASDIIGRGLVLAGGGALLGNMDRLLSEATG--LPVIIAENPLCCVARGTGYALDLIGTQ-HPILSQTN
Neisseria_chenwenguii_02245     --------MF-RFLSNYFSNDIAIDLGTANTLIFVRGRGIVLDEPSMVALQAGVL-GGKNRIVAVGMEAKKMQGRAPKNIEIVRPMKDGVIADFELTERMLGILIKKAV-GK-VVVPPRIVICVPGGATPVERKVIRDSAFAAGASSVHLIEEPMAAALGARLPVEEAAGSMIVDIGGGTTEIGILSLGGMAYSDSVRVGGDAFDESIVHYLRRNRGILIGEATAEELKKEIGTVFGREAT-TALRIKGRDLAEGTPKSLAVTSDEVREALSEPLNQIIRAVRLALEQAPPELAGDIADRGIMLTGGGALLRGIDGVLADATG--LPVGIADEPLNCVAYGCGQALEYIGKW-DAVFADQV
Neisseria_dentiae_01061         --------MF-RFLTRYFSNDLAIDLGTANTLIYIRNKGIVLDEPSVVAMQNDAA-HGKSAILAVGTEAKKMLGRTPGSIQAIRPMKDGVIADFNVTEKMLKQFIKKVNNSR-FAAAPRIVICVPCGSTQVERKAIRDSALAAGASSVNLIEEPMAAAIGAGLPIEEPTGCMVVDIGGGTTEVGVISLSGVVYSHSIRVGGDAFDESIINYVRRNYGMLIGEATAEEIKTKIGSAFPGMEV-NEIEVKGRNLAEGIPRAFTISSNEVLEALTEPLNQIVQSVKNALEQTPPELGADIAERGLVLTGGGALLKGLDRLLAEETG--LPVMIAEDPLTCVARGSGKALDMIGKL-NSIFVVNP
Neisseria_flavescens_01079      --------MF-RLLSRFLSNDIAIDLGTANTLIFVRGKGIVLDEPSMVAIQSG-A-GNKSKIMAVGTEAKKMQGRAPRNIEIIRPMRDGVIADFVITERMLGMLIKKATEGR-SLVPPRVVICVPGGSTQVERKAILDSAFAAGAASVHLIEEPMAAALGAGLPIEDAAGSMIVDIGGGTTEIGILSLGGMAYSASVRAAGDEFDKSIIHYLRRHRGVLIGEATAEELKKQIGSASGLETE-TAMRIKGRDLAEGTPKSLAVTSNEIREALSETVNQIIRAVRLALEQAPPELAGDIADRGIMLTGGGALLHGIDTVLADATG--LPVGIADQPLNCVAYGAGKALDYIGKW-DTVFTENP
Neisseria_mucosa_00790          --------MF-RFLSRFFSNDIAIDLGTANTLIYVRGKGIVLDEPSVVAVQSG-T-GGKSKIVAVGTEAKKMQGRAPRNIEIVRPMQDGVIADFTIAERMLSMLIKKATEGH-SVVPPRVVICVPGGATQVERKAILDSAFAAGASSVHLIEEPMAAALGAGLPVEDTVGSMVVDIGGGTTEIGILSLGGMAYSASVRAAGDEFDKSIAHYLRRHRGVLVGEATAEELKKTIGSAYGFATE-TAMRIKGRDLAEGTPKSLAVTSEEVREALSETVNQIIRAVRLALEQVSPELAGDIADRGIMLTGGGALLHGMDTVLADATG--LPVGIADQPLNCVAYGAGKALDYIGKW-NAVFVDNP
Neisseria_shayeganii_01514      --------MF-RFLTQYFSNDLAIDLGTANTLIYIKGRGIVLDEPSVVAMPNDF--HNKNAAVAVGVEAKRMLGRTPGSIQAIRPMKDGVIADFNVTEKMLKHFIRKVNNSR-FAAAPRIVICVPCGSTQVERKAIHDSAERAGASAVYLIEEPMAAAIGAGLPIEEPTGSMVVDIGGGTTEVGVISLSGVVYSHSVRVGGDAFDEAIINYVRRNYGMLIGEATAEEIKKAIGSAFPGHTM-REIEAKGRNLAEGIPRAFTISSNEVLEALAEPLNQIVQAVKNALEQTPPELGADIADRGLVLTGGGALLCGLDRLLAEETG--LPVTIAEDPLTCVVRGSGKALDMIGKM-NSVFVANP
Neisseria_sicca_00865           --------MF-RFLSRFFSNDIAIDLGTANTLIYVRGKGIVLDEPSVVAVQSG-T-GGKSKIVAVGTEAKKMQGRAPRNIEIVRPMRDGVIADFTIAERMLGMLIKKAIQGN-SVVPPRVVICVPGGATQVERKAILDSAFAAGASSVHLIEEPMAAALGAGLPIEDTAGSMVVDIGGGTTEIGILSLGGMAYSASVRAAGDEFDKSIVHYLRRHRGVLIGEATAEELKKTIGSASGFATE-TAMRIKGRDLAEGTPKSIAITSEEVREALSETVNQIIRAVRLALEQAPPELAGDIADRGIMLTGGGALLHGMDTVLADATG--LPVGIADQPLNCVAYGAGKALDYIGKW-NAVFVDNP
Neisseria_subflava2_01106       --------MF-RLLSRFLSNDIAIDLGTANTLIFVRGKGIVLDEPSMVAIQSG-A-GNKSKIIAVGTEAKKMQGRAPRNIEIVRPMRDGVIADFVITERMLGMLIKKATEGR-SLVPPRVVICVPGGSTQVERKAILDSAFAAGAASVHLIEEPMAAALGAGLPIEDAAGSMIVDIGGGTTEIGILSLGGMAYSASVRAAGDEFDKSIIHYLRRHRGVLIGEATAEELKKQIGSASGFETE-TAMRIKGRNLAEGTPKSLAVTSTEIREALSETVNQIIRAVRLALEQAPPELAGDIADRGIMLTGGGALLHGIDTVLADATG--LPVGIADQPLNCVAYGAGKALDYIGKWDDTVFTENP
Neisseria_subflava_01172        --------MF-RLLSRFLSNDIAIDLGTANTLIFVRGKGIVLDEPSMVAIQSG-T-GNKSKIMAVGTEAKKMQGRAPRNIEIVRPMRDGVIADFVITERMLGMLIKKATEGR-SLVPPRVVICVPGGSTQVERKAILDSAFAAGAASVHLIEEPMAAALGAGLPIEDAAGSMIVDIGGGTTEIGILSLGGMAYSASVRAAGDEFDKSIIHYLRRHRGVLIGEATAEELKKQIGSASGFETE-TAMRIKGRDLAEGTPKSLAVTSDEIREALSETVNQIIRAVRLALEQAPPELAGDIADRGIMLTGGGALLHGIDTVLADATG--LPVGIADQPLNCVAYGAGKALDYIGKW-DTVFTENP
Neisseria_wadsworthii_02194     --------MF-GFFNRFLSHDLAIDLGTANTLIYAKDKGVILNEPSIISVQENE--HHQESTIAIGTEAKKMLGRTPASIRVVRPMKDGVIADFELTGKMLKHFIRKATEGR----PSRVVICVPYGATQVERKTIAESAKAAGASDVFLIEEPMAAALGAGLPVNEAAGCMIVDIGGGTTEIGILAMNEVVYANSIRTAGNAFDEAITLYARREFGVIIGDVTAENIKQTIGTAYPVENV-ESMIITGRSISRGTPRTFSINSNEVFEALKDPLNRIIQAIITSLELTPPELASDIISRGLVLAGGGALLSNMDRLLSEATG--LPVIIAENPLCCVARGTGYALDLIGTQ-HPILSQIP
Neisseria_weaveri_00060         --------MF-RFLTRYFSNDLAIDLGTANTLIYIRNKGIVLDEPSVVAMQNDVA-HGKSVILAVGTEAKKMLGRTPGSIQAIRPMKDGVIADFNVTEKMLKQFIKKVNNSR-FAAAPRIVICVPCGSTQVERKAIRDSALAAGASTVNLIEEPMAAAIGAGLPIEEATGSMVVDIGGGTTEVGVISLSGVVYSHSIRVGGDAFDDSIINYVRRNYGMLIGEATAEEIKKNIGSAFPGMEV-KEIEVKGRNLAEGIPRSFTISSNEVLEALTEPLNQIVQSVKNALEQTPPELGADIAERGLVLTGGGALLKGLDRLLAEETG--LPVMIAEDPLTCVARGSGKALDMIGKL-NSVFVVNP
Neisseria_zalophi_01635         --------MF-RFLTRYFSNDLAIDLGTANTLIYIRNKGIVLDEPSVVAMQTDAT-HGKSAILAVGTEAKKMLGRTPGTIQAIRPMKDGVIADFNVTEKMLKQFIKKVNNSR-FAAPPRIVICVPCGSTQVERKAIRDSASAAGASSVNLIEEPMAAAIGAGLPIEEATGCMVVDIGGGTTEVGVISLSGVVYSHSIRVGGDAFDDSIINYVRRNYGMLIGEATAEEIKTKIGSAFPGMEV-NEIEVKGRNLAEGIPRAFTISSNEVLEALTEPLNQIVQSVKNALEQTPPELGADIAERGLVLTGGGALLKGLDRLLAEETG--LPVMIAEDPLTCVARGSGKALDMIGKL-NSIFVANP
Neisseria_zoodegmatis_01586     --------MF-RFLTRYFSNDLAIDLGTANTLIYIRNKGIVLDEPSVVAMQTDAA-HGKSAILAVGAEAKKMLGRTPGSIQAIRPMKDGVIADFNVTEKMLKQFIKKVNNSR-FAAPPRIVICVPCGSTQVERKAIRDSASAAGASSVNLIEEPMAAAIGAGLPIEEATGCMVVDIGGGTTEVGVISLSGVVYSHSIRVGGDAFDESIINYVRRNYGMLIGEATAEEIKTKIGSAFPGMEV-NEIEVKGRNLAEGIPRAFTISSNEVLEALTEPLNQIVQSVKNALEQTPPELGADIAERGLVLTGGGALLKGLDRLLAEETG--LPVMIAEDPLTCVARGSGKALDMIGKL-NSIFVVNP
Nelongata_ATCC29315_01164       --------MFPRFITRYFSNDLAIDLGTANTLIYSKGKGIVLDEPSVVAMQIHPD-TGHSSVLAVGTDAKKMLGRTPGTIQAIRPMKDGVIANFTVTEKMLKHFIKKVTHSR-FAATPRIVICVPCGSTQVERKAIRDSAEAAGASAVYLIEEPMAAAIGAGLPIEEPTGSMVVDIGGGTTEVGVMSLSGVVYSHSVRVGGDAFDEAITNYVRRNYGMLIGESTAESIKKEIGTAFPGMEV-KELEVKGHNVAEGIPRSFTISSNEILEAITEPVNQIVQSVKTALEQTPPELGADIAERGLVLTGGGALLKGLDRLLAEETG--LPVMIAEDPLTCVARGTGRALNLVGRL-NSIFVPNP
Niguanae_02189                  --------MF-RFLSHFLSNDIAIDLGTVNTLIYVRDRGIVLDEPSIVAVQTGLP-NGKTKIVAVGMEAKKMQGRAPRNIEIIRPMKDGVIADFNITERMLGLLIKKATGGR-MIVPPRVVICVPGGSTQVERKAIRDSAFATGASSVHLIEEPMAAALGASLPIEETAGSMIVDIGGGTTEIGILSLGGMAYSDSVRAGGDAFDESIVHYVRRKRGVLIGGATAEELKKKIGSAFGNDDM-SAVRVKGRDLSEGTPKSIAVTTDEVREALSEPLNQIVRAVRLALEQAPPELAGDIADRGIMLTGGGALLKGIDTLLADATG--LPVGIADEPLNCVAYGAGKALDYIGKW-DAVFAENP
Nmacacae_DSMZ19175_01447        --------MF-RFLSRFFSNDIAIDLGTANTLIYVRGKGIVLDEPSVVAVQSG-T-GGKSKIVAVGTEAKKMQGRAPRNIEIVRPMRDGVIADFTIAERMLGMLIKKAIQGN-SVVPPRVVICVPGGATQVERKAILDSAFAAGASSVHLIEEPMAAALGAGLPIEDTAGSMVVDIGGGTTEIGILSLGGMAYSASVRAAGDEFDKSIVHYLRRHRGVLIGEATAEELKKTIGSASGFATE-TAMRIKGRDLAEGTPKSLAITSEEVREALSETVNQIIRAVRLALEQAPPELAGDIADRGIMLTGGGALLHGMDTVLADATG--LPVGIADQPLNCVAYGAGKALDYIGKW-NAVFVDNP
Nmucosa_heidelbergensis_01395   --------MF-RYLSRFLSNDLAIDLGTANTLIYVRDRGIVLDEPSVVAVQTGLP-NGKTKIVAVGTEAKKMQGRAPRNIEIVRPMKDGVIADFNITERMLGVLIKKATGGH-MVVPPRVVICVPGGSTQVERKAIRDSAFSAGASSVHLIEEPMAAALGAGLPIEETAGSMVVDIGGGTTEIGILSLGGMAYSDSVRAGGDAFDESIVHHVRRKRGVLIGEATAEELKKKIGSAFGNDDM-GAVRVKGRDLAEGTPKSIAVTAEEVREALSEPLNRIVRAVRLALEQAPPELAGDIADRGIMLTGGGALLKGIDTLLADATG--LPVGIADQPLNCVAYGAGKALDYIGRW-DAVFVDNP
Nmusiculi_01185                 --------MF-RFLTRYFSNDLAIDLGTANTLIYIRNKGVVLDEPSVVAMQNDAA-HGKSAILAVGTEAKKMLGRTPGSIQAIRPMKDGVIADFNVTEKMLKQFIKKVNNSR-FAAAPRIVICVPCGSTQVERKAIRDSALAAGASSVNLIEEPMAAAIGAGLPIEEPTGCMVVDIGGGTTEVGVISLSGVVYSHSIRVGGDAFDESIINYVRRNYGMLIGEATAEEIKTKIGSAFPGMEV-NEIEVKGRNLAEGIPRAFTISSNEVLEALTEPLNQIVQSVKNALEQTPPELGADIAERGLVLTGGGALLKGLDRLLAEETG--LPVMIAEDPLTCVARGSGKALDMIGKL-NSIFVVNP
Nsp_10022_01090                 --------MF-RFLSRFLSNDIAIDLGTANTLIYVRDRGIVLDEPSIVAVQTGQA-NGKVKILAVGTEAKKMQGRAPRNIEIIRPMKDGVIADFNITERMLGLLIKKATGNR-MVVPPRVVICVPGGSTQVERKAIRDSAFAAGASSVHLIEEPMAAALGAGLPIEETAGSMIVDIGGGTTEIGILSLGGMAYSDSVRAGGDAFDESIVHYVRRKRGVLIGEATAEELKKKIGSAFGHDDM-SAVRVKGRDLSQGTPKSIAVTTDEVREALSEPLNQIVRAVRLALEQAPPELAGDIADRGIMLTGGGALLKGIDILLADATG--LPVGIADEPLNCVAYGAGKALDYIGKW-DAIFAENP
Nsp_83E034_01895                --------MF-GFFNRFLSHDLAIDLGTANTLIYAKDKGVILNEPSIIAVQENE--HHQESTIAIGTEAKKMLGRTPASIRVVRPMKDGVIADFELTGKMLKHFIRKATEGR----PSRVVICVPYGATQVERKTIAESAKAAGASDVFLIEEPMAAALGAGLPVNEAAGCMIVDIGGGTTEIGILAMNEVVYANSIRTAGNAFDEAIILYARREFGIIIGDVTAENIKLNIGTAYPVENV-ESMIITGRSISKGTPRTFSINSNEVFEALKDPLNRIIQAIITSLELTPPELASDIISRGLVLAGGGALLSNMDRLLSEATG--LPVIIAENPLCCVARGTGYALDLIGTQ-HPILSQIP
Nsp_KEM232_01577                --------MFPRFITRYFSNDLAIDLGTANTLIYTKGKGIVLDEPSVVAMQIDPN-TGRSAVLAVGTDAKKMLGRTPGSIQAIRPMKDGVIADFTVTEKMLKHFIKKVTHSR-FAATPRIVICVPCGSTQVERKAIRDSAEAAGASAVYLIEEPMAAAIGAGLPIEEPTGSMVVDIGGGTTEVGVMSLSGVVYSHSVRVGGDAFDEAIINYVRRNYGMLIGEATAESIKKDIGTAFPGMEV-KEIEVKGHNVAEGIPRSFTISSNEVLEAITEPVNQIVQSVKTALEQTPPELGADIAERGLVLTGGGALLKGLDRLLAEETG--LPVMIAEDPLTCVARGTGRALDLVGRL-NSIFVANP
Nsp_oraltaxon014_00353          --------MF-QFISRYFSNDIAIDLGTANTLIYLRDKGIVLDEPSVVAIQNT-S-GGRDAIVAVGTEAKKMQGRAPRNIHIVRPMKDGVIADFDITERMLGLLIKKAVGGR-MVVPPRVVICVPGGSTQVERKAIRDSAFAAGAASVYLIEEPMAAALGAGLPIEDAAGSMVVDIGGGTTEIGILSLNGLAYSDSVRVGGDTFDEAIVHHLRRNRGVIIGETTAEEVKKKIGTVFGNDKT-TAITVKGRSLAEGTPKSMAVTSDEVREALSEPLNQIVRSVRLALELAPPELAGDIADRGLVLTGGGALLKGMDLLLADATG--LPVGIAGEPLNCVAYGAGKALDYIGTL-NAVFVENM
Nsp_ZJ785_01409                 --------MF-RFLSRFLSNDIAIDLGTANTLIYVRDRGIVLDEPSIVAVQTGQA-NGKAKILAVGTEAKKMQGRAPRNIEIVRPMKDGVIADFNITERMLGLLIKKATGDR-MVVPPRVVICVPGGSTQVERKAIRDSAFAAGASGVHLIEEPMAAALGAGLPIEETAGSMIVDIGGGTTEIGILSLGGMAYSDSVRAGGDAFDESIVHYLRRKRGVLIGEATAEELKKKIGSAFGNDDM-SAVRVKGRDLAEGTPKSIAVATDEVREALSEPLNQIVRAVRLALEQAPPELAGDIADRGIMLTGGGALLKGIDTLLADATG--LPVGIADEPLNCVAYGAGKALDYIGRW-DAVFAENP
Sacetivorans_DSM19021_00830     --------MF-RFFTRYFSNDLAIDLGTANTLIYLKNKGIVLDEPSVVAVQTEIS-SGKETILAVGSEAKNMLGRTPGSIRAIRPMKDGVIADFNITEKMLKHFIKSVNKGH-LSAAPRIVICVPCGSTQVERKAIRDSALAAGASLVNLIEEPMAAAIGANLPIEEPTGSMVVDIGGGTTEIGVISLSGVVYSHSIRVGGDAFDKAIINYVRTHFGTTIGEPTAEEIKKNIGSAFPGMEV-HNMESKGRKLDEGIPRSFTISSNQVLEALSEPLNQITQAVKNALEQTPPELGADIADRGLVLTGGGALLKGLDRMLSEETG--LPVMIAEDPLTCVARGSGKALDMIGKL-NSIFINNP
Smuelleri_ATCC29453_01203       ML-----DFL-NFFTRPFSNDLAIDLGTANTLIYVKNKGIVLNEPSVVAMQLDPTGSGKHITLAVGKDAKKMLGRTPGTIQAIRPMKDGVIADFNVTERMLKEFIRKVNRKR-WAAAPRIVICVPCGSTQVERKAIRDSALAAGASDVRLIQEPMAAAIGAGLPIDEPTGSMVVDIGGGTTEVGIISLSGVVYSQSVRVGGDAFDEAIVNYVRRNYGMLVGESTAEEIKKQIGSAFPGMEV-TEMEVKGRNLAEGVPRSFTITSNEVLEALADPISQIVQSVRNTLEQTPPELGADIAERGLVLTGGGALLKGFDRLLAEETG--LPVTIADDPLTCVARGSGMALDLIGKL-NSIFINNP
Usuis_01867                     --------MF-RFLTRYFSNDLAIDLGTANTLIYIKGKGIVLDEPSVVAMQTDAS-HGKSVILAVGTEAKKMLGRTPGSIQAIRPMKDGVIADFNVTEKMLKQFIKKVNNSR-FAAAPRIVICVPCGSTQVERKAIRDSALAAGASTVNLIEEPMAAAIGAGLPIEEATGSMVVDIGGGTTEVGVISLSGVVYSHSIRVGGDAFDDSIINYVRRNYGMLIGEATAEEIKKSIGSAFPGMEV-RELEVKGRNLAEGIPRAFTISSNEVLEALTEPLNQIVQSVKNALEQTPPELGADIADRGLVLTGGGALLKGLDRLLAEETG--LPVMIAEDPLTCVARGSGKALEMIGKL-NSVFVTNP
Utestudinis_DSMZ26510_02128     --------MF-RFLTRYFSNDLAIDLGTANTLIFIRNKGIVLDEPSVVAMQTDAA-HGKSVILAVGTEAKKMLGRTPGSIQAIRPMKDGVIADFNVTEKMLKQFIKKVNNSR-FAAAPRIVICVPCGSTQVERKAIRDSALAAGASTVNLIEEPMAAAIGAGLPIEEATGSMVVDIGGGTTEVGVISLSGVVYSHSIRVGGDAFDDSIINYVRRNYGMLIGEATAEEIKKSIGSAFPGMEV-REIEVKGRNLAEGIPRSFTISSNEVLEALTEPLNQIVQSVKNALEQTPPELGADIAERGLVLTGGGALLKGLDRLLAEETG--LPVMIAEDPLTCVARGSGKALEMIGKL-NSVFVVNP
Vitreoscilla_massiliensis_03272 --------ML-RFLTRFFSNDLAIDLGTANTLIYIKGKDIVLNEPSVVAMHINPN-SNKDETLAVGADAKKMLGRTPGSIQAIRPMKDGVIADFNVTERMLKAFIRKVNNGK-FSAPPRIVICVPCGSTQVERKAIRDSALAAGASSVNLIEEPMAAAIGAGLPIEEPTGSMVVDIGGGTTEVGVVSLSGLVYSHSIRVGGDAFDEAIINYVRRNYGMLIGEATAEQIKKEIGTAFPGTEV-REIEVKGRNLAEGIPRSFTITSNEVLEALSEPLNQIVQAVKNALEQTPPELGGDIAERGPVLTGGGALLRDIDRLLAEETG--LPVNIADDPLTCVARGSGIALDKIGKL-NSIFVVNP
Vstercoraria_DSM513_01718       --------ML-RFLTRFFSNDLAIDLGTANTLIYIKGKDIVLNEPSVVAMHINPN-SNKDETLAVGTDAKKMLGRTPGSIQAIRPMKDGVIADFNVTERMLKAFIRKVNNGK-LSAPPRIVICVPCGSTQVERKAIRDSALAAGASSVNLIEEPMAAAIGAGLPIEEPTGSMVVDIGGGTTEVGVVSLSGLVYSHSIRVGGDAFDEAIINYVRRNYGMLIGEATAEQIKKEIGTAFPGAEV-REIEVKGRNLAEGIPRSFTITSNEVLEALSEPLNQIVQAVKNALEQTPPELGGDIAERGPVLTGGGALLRDIDRLLAEETG--LPVNIADDPLTCVARGSGLALDKIGKL-NSIFVVNP
