# Supplementary material for: Evolution of longitudinal division in multicellular bacteria of the Neisseriaceae family
Source: Nat Commun. 2022 Aug 22;13:4853. doi: 10.1038/s41467-022-32260-w (PMC9395523; doi:10.1038/s41467-022-32260-w)
Supplement: Supplementary file 17 — Supplementary Data 6 [file 41467_2022_32260_MOESM17_ESM.zip › Supplementary Data 6/AmiC1_75G.faa]

>29535_AP671_00092 N-acetylmuramoyl-L-alanine amidase AmiC
MVKFKLTRRQIVRQAAGLLFTLTPISAALAKSAPSAQFVAARIWPSHAYTRITVESSRAL
QYQHFALENPSRLVIDIQNANINSVLQGISGKVLPDDPFIRSIRAGQNTPTTVRIVIDLK
QNAHPQVFSLAPVGSFKNRLVIDLYPHGVDANDPMMALLNGNTPKSRTPSPQRRTEIAAD
IPPQPDRSRSGRRPVVMLDPGHGGEDPGAISPGGLKEKNVVLSIARDAKKRLEAMGYTVY
MTRNEDVFIPLGVRVAKARARNADVFVSIHADAFTSPSARGTGVYMLNTKGATSSAAKFL
AQTQNNADAIGGVPTKGNRSVDNAILDMTQTATMRDSRRLGHAVLTELGKLNQLHKGRVD
EANFAVLRAPDIPSILVETAFLSNPIEERLLASSSFRQQCAGAIATGIQKYVNTAVLRRG
>29537_AP862_02333 N-acetylmuramoyl-L-alanine amidase AmiC
MFKLKLTRRQIVRQAAGLLFTLTPIASALAKAAPPAQFVAARIWPSHAYTRITVESSRAL
QYQHFALDNPGRLVIDIQNANINSVLQSISGKVLPDDPFIRSIRAGQNTPTTVRIVIDLK
QSAHPQVFSLAPVGGFKNRLVIDLYPQGVDANDPMMALLNGNTPKPRSRPRPAEPATDIA
ANTPARPNRSGRRPVIMLDPGHGGEDPGAISPGGLKEKNVVLSISREAKKRLEAMGYTVY
MTRNEDVFIPLGVRVAKARARNADVFVSVHADAFTSPSARGTGVYMLNTKGATSSAAKFL
AQTQNNADAIGGVPKSGNRSVDNTILDMTQTATMRDSRRLAHAVLTELGKLNQLHKGRVD
EANFAVLRAPDIPSILVETAFLSNPIEERLLGSESFRRQCAEAIATGIQKYVNTAVLRRG
>463_00386 N-acetylmuramoyl-L-alanine amidase AmiC
MVGQAAGLFFTLTPVSAAMAKAERTAQFLAARIWPAHAYTRVTLESTASLKYQHFSLDNP
ARLVVDIQGANINGVLHGIGAKVLADDPFIRSIRVGQNTPTTVRMVIDLKQRVNPQVFAL
SPVGGFKNRLVIDLYPHGLDADDPMMALLNGRPPKPAARANTQIAQETPPANRRKGGRRP
IVMLDPGHGGEDPGAISPGGLKEKNVVLSISREAKKRLEAMGYTVYMTRNEDVFIPLGVR
VAKARARNADVFVSVHADAFTSPSARGTGVYMLNTKGATSSAAKFLAQTQNNADAIGGVQ
TVGNRNVDHAILDMAQTATLKDSRRLGQAVLNELGKLNQLHKGRVDEANFAVLRAPDIPS
ILVETAFLSNPVEERLLGSESFRIQCAHAIATGIQKYMNTAVLRRG
>Alysiella_filiformis_01313 N-acetylmuramoyl-L-alanine amidase AmiC
MAELSRRQLLGASAGSLVFSLPAFANTTPNTFIAARIWPAQAYTRITLESPNKVKFKSFT
LEKPHRLVVDIENVAMSDILINLGKKVQKSDPYVSNIRVGQKDSQTVRVVVDLKAPTLPQ
VFLLNPVANFKHRMVMDIYPAYGADDDPILALLNGKKQEQAKANDKKAPPQIAQKDDKKD
DKKASEPDAIQPQKRRPIIMVDAGHGGEDPGAISPNGLKEKDVVLAIARLAKTKLEELGY
IVKMTRNEDVFIPLKKRTEMAKKAQADLFISIHADSVKNNPNARGTGVYALSAKGATDEA
ARLLAESQNESDIIGGIEMSHNKDVNSVLVDMMQNQTINDSLRLGRLVLNQLGKFNKAKT
EVIQANFVVLRTPEIPSILVETAFLSNAEDEALLRSTDFRQKVAQAIAEGVKQYLNIAVL
ARR
>assem_Acras_02388 N-acetylmuramoyl-L-alanine amidase AmiC
MLPAQAYTRITLESSDKINYKHFVLSNPSRVVIDIENANLNSVLSSIPQKVQHSDPYIRS
IRAGQKDDKTIRMVLELKAAINPQIFNLAPVSTFKHRMVIDLYPVNGSGGEDPILALLNG
LEQPRNESPYRQTAAPVRQNRRPVVMLDPGHGGEDPGAISPNGLKEKDVVLSIAHETKKR
LEAMGYKVYMTRNEDVFIPLKVRRQKAQRVQADLFVSIHADSVDRPEPRGTGVYILSERG
ASSEAARLLADSQNSSDSIGGVKMNNSKEVNNVLMDMLQTQTISDSARLARLILNQLSKH
NKIKNEVNQANFVVLRSPEIPSILVETAFLSNPQDEALLRSRDFRKKVAQSIADGMKQYL
NAAVLARR
>assem_Ckhun_00668 N-acetylmuramoyl-L-alanine amidase AmiC
MLDPGHGGKDPGAIGRNTRIREKDIALHIARETKKLLEASGYQVLMIRNSDIFIPVPERP
VLAQKAKADLFVSIHADSVESSEPRGGGVYVLSQKGASSAAAALLAANENAAGSIGGVNM
GGNKDVNQVLMNMVQTQTINDSKRLARFVLNQMSKHNKMKNEVQYAGFGVLRAPDVPLPS
>assem_Kking_00913 N-acetylmuramoyl-L-alanine amidase AmiC
MDKLTRRKMLALASCALTGSLVYAAPNGNEPKILSARLQSNRTKTRIVLESDQKIAYRHF
NLDNPHRLVVDLTGIHQSQTLSQITRQLKGDNGIIRQIRFGQKDANTLRMVLDLNRALPI
QVTALAPSGKQKHRIQIDLGHGNLPQATPTFNANDDPLGDLLAQKRNQPNNKQPASTQQP
SKPAAPRKPIIMIDPGHGGKDPGASGKNTGIHEKDVVLATSLELRSRLQAKGYVVHMTRS
DDTFVPLRERRKKARDVNADLFISIHANAVEDAPAARGTDVFVLGRANSERARRLVAAEN
KVDFIDGIPSVGNKDVDNILTDMLETQTTASSTRLGNLILRQVARHAKVHNSTAELGNFV
ILRSLDMPSVLVEMGFLSNPQDEKLLASQDFRRQMANSIANAVQEYLRNVVLN
>assem_Mcere_03507 N-acetylmuramoyl-L-alanine amidase AmiC
MVKFKLTRRQVVRQAAGLLFTLTPIASALAKAAPPAQFVAARIWPSHAYTRITIESSRAL
QYQHFALENPGRLVIDIQNANINSVLQGISGKVLPDDPYIRSIRAGQNTPTTVRVVIDLK
QNAHPQVFSLAPVGGFKNRLVIDLYPHGVDANDPMMALLNGNPPKRMQTQRPAERTNIAQ
DAPPRSNRGGRRPVVMIDPGAIGPSGLKEKNVVLSIAREAKKRLEGIGYTVYMTRNEDIF
IPLAVRVAKARARNADVFVSIHADAFTSPSARGISVYMLNTKGATSSAAKFLAQTQNNAD
AIGGVLKSGNRSVDNAILDMTQTATMRDSRILGHSVLTELGKLNQLHKGRVDEANFAVLR
APDIPSILVETAFLSNPTEERLLGSDSFRRQCADAIAAGIQKYVNNAVLRRG
>assem_Nblan_01707 N-acetylmuramoyl-L-alanine amidase AmiC
MTKLTRRQIIRRTARTLFALTPIASAVAKTVRAPQFTAARIWPSHTYTRLTLESTAALKY
QHFTLDNPGRLVVDIQNANINTVLHGLSQKVMADDPFIRSIRAGQNTPTTVRLVIDLKQP
THAQVFALPPVGGFKNRLVIDLYPHGMDPDDPMMALLNGSLNKTRRGSPEADLAQNTPAQ
TERGRNGRRPVIMIDPGHGGEDPGAISPGGLQEKHVVLSIARETKNQLEALGYNVFMTRN
EDVFIPLGVRVAKGRARRADVFVSIHADAFTSPSARGTGVYMLNTKGATSSAAKFLEQTQ
NNADAVGGVPTSGNRNVDTALLDMTQTATLRDSRKLGNLVLEELGRLNHLHKGRVDEANF
AVLRAPDMPSILVETAFLSNPAEEKLLGSESFRRQCAQSIASGVQRYINTSVLKRG
>assem_Nmaig_01591 N-acetylmuramoyl-L-alanine amidase AmiC
MQEKHVVLSIARETKKQLEALGYNVFMTRNEDVFIPLGVRVAKGRARRADVFVSIHADAF
TSPSARGTGVYMLNTKGATSSAAKFLEQTQNNADAVGGVPTSGNRNVDTALLDMTQTATL
RDSRKLGKLVLEELGRLNHLHKGRVDEANFAVLRAPDMPSILVETAFLSNPAEEKLLGSE
SFRRQCAQSIASGVQRYINTSVLKRG
>assem_Npotu_00891 N-acetylmuramoyl-L-alanine amidase AmiC
MDKKYTRRQIVRSATAGLLFTVTPAALAKAPPQFVAVRIWPASAYSRITIETSDKLQYNY
FTLDHPRRLVIDIKGVQLNSVLQEINSKVQRSDPYIGIIRVGQNTADTVRIVIDLKAEVN
PQLFTLAPVAGFKHRLVADLYPMHADDANDPLMALLEDYSRGKISSRGTGADTPPVRRPP
EPPRAGSNPPPAAPDRRHSRQPIIVLDPGHGGEDPAQSAKAACAKKTWCSPSPAKPKNAW
KAWVTKYSMEGLGYKVFMTRNEDVFIPLGVRVAKARRLRADLFISIHADAFTSPSARGTG
VYTLSTRGASSAAAKFLAQTQNNADAVGGVKTGGNKDVDSTILDMTQTVTGKDSAMLGKK
VLAELGRYNKLHKGDLDQANFAVLRAPDIPSILVETAFLSNPEEERKLSGMTFRRQCADA
ITAGVKSYLSTAILARR
>assem_Nsp16475_02146 N-acetylmuramoyl-L-alanine amidase AmiC
MVKFKLTRRQVVRQTAGLLFTLTPIASALAKAAPPAQFVAARIWPSHAYTRITIESSRAL
QYQHFALENPGRLVVDIQNANINSVLQGISGKVLPDDPYIRSIRAGQNTPTTVRVVIDLK
QNAHPQVFSLAPVGGFKNRLVIDLYPHGVDANDPMMALLNSNPPKRMQTQRPAERTNIAQ
DAPARSNRGGRRPVVMIDPGHGGEDPGAIGPSGLKEKNVVLSIAREAKNRLEGIGYIVYM
TRNEDIFIPLGVRVAKARARDADVFVSIHADAFTSPSARGTGVYMLNTKGATSSAAKFLA
QTQNNADAIGGVLKSGNRSVDNAILDMTQTATMRDSRKLGHSVLTELGKLNQLHKGRVDE
ANFAVLRAPDIPSILVETAFLSNPTEERLLGSDSFRRQCADAIATGIQKYVNNAVLRRG
>assem_NviriM101_01506 N-acetylmuramoyl-L-alanine amidase AmiC
MPKPCAPRSLPPHGYGTSHTYTRLTLESTAALKYQHFALDNPGRLVVDIQNANINTVLHG
LSQKVAADDPFIRSIRAGQNTPTTVRLVIDLKQPTHAQVFSLSPVSGFKNRLVIDLYPHG
MDPDDPMMALLNGSLNKTLRGSPEADLAQNTTPQPGRGRNGRRPVIMIDPGHGGEDPDAV
SSGGLQEKHVVLSIARETKKQLEALGYNVFMTRNEDVFIPLGVRVAKGRARRADVFVSIH
ADAFTSPSARGTGVYMLNTKGATSSAAKFLEQTQNNADAVGGVPTSGNRNVDTALLDMTQ
TATLRDSRKLGKLVLEELGRLNHLHKGRVDEANFAVLRAPDMPSILVETAFLSNPAEEKL
LGSESFRRQCAQSIASGVQRYINTSVLKRG
>assem_NviriM226_01918 N-acetylmuramoyl-L-alanine amidase AmiC
MRAPQFTAARIWYSSHTYTRLTLESTAALKYQHFALDNPGRLVVDIQNANINTVLHGLSQ
KVAADDPFIRSIRAGQNTPTTVRLVIDLKQPTHAQVFSLSPVSGFKNRLVIDLYPHGMDP
DDPMMALLNGSLNKTLRGSPEADLAQNTTPQPGRGRNGRRPVIMIDPGHGGEDPGAVSSG
GLQEKHVVLSIARETKKQLEALGYNVFMTRNEDVFIPLGVRVAKGRARRADVFVSIHADA
FTSPSARGTGVYMLNTKGATSSAAKFLEQTQNNADAVGGVPTSGNRNVDTALLDMTQTAT
LRDSRKLGKLVLEELGRLNHLHKGRVDEANFAVLRAPDMPSILVETAFLSNPAEEKLLGS
ESFRRQCAQSIASGVQRYINTSVLKRG
>assem_Salvi_02248 N-acetylmuramoyl-L-alanine amidase AmiC
MSNHISRRKLLITSTGTLLISLTPLARAAQTGADIVASRIWPATAYTRMTLESTTPIQFK
YFQLKNPDRLVIDIQGSATNQYLRELSNKVLPMDPYIASVRVGQFNPETIRIVMDLKTTV
NPQVFSLAPVANFKNRLVVDLYPTATVAMEQEKNDPLMALLQDYSHGKVNSDGTTRPQAT
ASTPPVKKLPENKPPVTQQPPQPSRTPNKLNRQPVIMIDPGHGGEDPGALGPSGLREKDV
VLAIGREVKKILDSYGYKTYMTRNEDIFIPLGVRVAKARKLRADVFVSIHADAFTNPSAK
GTGVYALNPKGATSAAAKYLAQTQNAADSIGGVNYSTDKNVNNTLFDLTQTATINDSLKL
GKDVLNQLAKINNLHKGSVDQANFAVLKAPDIPSILVETAFISNPTEERLLSNSDFRKKL
QTQLVAELRIICLQQCWRAADDNIQRQYSYYLN
>Conchiformibius_steedae_01611 N-acetylmuramoyl-L-alanine amidase AmiC
MAKLSRRLLLGASAGGLLVMALGSRAAGNRFLAVRIASGSGYTRVSLESDDKVRYKYFML
ENPYRLVVDVEDADLNAVLSNMAGKLPPNDPYIANIRTAQKDSKTVRIVFDLKRRVLPKV
FGLQPEGNVKHRLVVDLYPVAGTAAKTGSDPIQTFWQNRKKNQEAKDYAENTPTVKRGHR
PLVMLDPGHGGKDPGATGRSGLREKDVVLHIAKETKKRLESMGYQVVLTRNNDTFIPVLA
RPMLARRAKADVFVSIHADSVPNPEPRGGGVYVLNQKGASDEASRLLAESENAAGSDIGG
VQISNANKDVNQVLMNMVQTQTINDSKRLARLMLNHLAKHNRTKNQVNFANFGVLRAPEI
PAVLVETAFLSNPQDEALLSSSEFRRKIAHAIAEGIRQYLGAAVLARR
>Crenobacter_cavernae_00498 N-acetylmuramoyl-L-alanine amidase AmiC
MPESTFDPARRRLVGLAAASCLLTVSRVGEAAAPQIVAVRVWPSSTYTRVTLEASESLRF
KTTTLANPNRLVIDIDGVELNSLLKDLGGQVAGGDPFIKTARAGQFNADTVRLVLDLKTD
VKPQVFTLKPVAEYQHRLVVDLYPTRSQDDPLLALLEDYNKGGAAAAPSRPQKGRAGADR
PIVIVLDPGHGGEDPGAVGPSGVREKDVVLKIARELKRLIERERNMKVYLTRDEDVFIPL
GVRVAKARRLNADLFVSIHADAFISPTARGSSVFALSEKGATSTAARYLAQTQNDADLIG
GVKIATRDRYLAHTLLDLTQTATINDSLKLGKAVLGQIGGLNTLHKNQVEQASFAVLKAP
DIPSILVETAFISHPDEEKRLIDPAFQQKMAEAILGGVKHYFSQGAALARL
>Crenobacter_intestini_01254 N-acetylmuramoyl-L-alanine amidase AmiC
MPDKTLKLSRRRLVGAAAATWLLAVSRVGFAAVPQIVALRIWPSSTYTRVTLESSSPLKY
KQFTLASPDRLVIDLEGVELNATLQGIGTLINGGDPFVKSARAAQFSPDTVRLVLELKTE
IAPQVFTLNPVAEFRDRLVVDLYPAKPQDDPLLALLQDYNRGKLDERPQLKPQPGKAGVD
RPVTIVLDPGHGGEDPGAVGPSGVREKDVVLRIARELRQLINSQRNMRAHLTRDEDVFIP
LGVRVAKARKLGADLFISIHADAFTTPTARGSSVFALSEKGATSTAARFLAKTQNDADLI
GGVRIGGKDKYLAHTLLDLTQTATINDSLKLGKAVLGHMGNLNTLHKPRVEQAGFAVLKA
PDIPSILVETAFISNPEEEKKLVDPAFQRRMAESLLAGIKGYFGQSTLYAQG
>Crenobacter_luteus_01636 N-acetylmuramoyl-L-alanine amidase AmiC
MSQSTFDPVRRRLVGLAAASWLLTVSRVGVAAAPQIVAVRVWPSSTYTRVTLEASESLRF
KTTSLANPNRLVIDIEGVELNSLLRDLAGQVTAHDPFVKTVRAGQFNPDTVRLVLDLKTD
VKPQVFTLKPVAEYQHRLVVDLYPARAQDDPLLALLEDYNKNGGLAADASPARPQKGRAG
TDRPIVIVLDPGHGGEDPGAIGPSGTREKDVVLKIAKELQRQIERERNMKVYLTRDEDVF
IPLGVRVAKARKLNADLFISIHADAFISPTARGSSVFALSEKGATSTAARYLAQTQNDAD
LIGGVKIASRDRYLAHTLLDLTQTATINDSLKLGKTVLGQIGELNTLHKKQVEQAGFAVL
KAPDIPSILVETAFISHPEEEKRLVDPVFQQRMATAILTGVKRYFAQGAVLARL
>Crenobacter_sedimenti_03046 N-acetylmuramoyl-L-alanine amidase AmiC
MPDKTLKLSRRRLVGAAAATWLLAVSRVGFAAVPQIVALRIWPSSTYTRVTLESSSPLKY
KQFTLAGPDRLVIDLEGVELNATLQGIGTLINGGDPFVKSARAAQFSADTVRLVLELKTE
IAPQVFTLNPVAEFRDRLVVDLYPAKPQDDPLLALLQDYNRGKLDERPQLKPQPGKAGVD
RPVTIVLDPGHGGEDPGAIGPSGVREKDVVLRIARELRQLINSQRNMRAHLTRDEDVFIP
LGVRVAKARKLGADLFISIHADAFTTPTARGSSVFALSEKGATSTAARFLAKTQNDADLI
GGVRIGGKDKYLAHTLLDLTQTATINDSLKLGKAVLGHMGNLNTLHKSRVEQAGFAVLKA
PDIPSILVETAFISNPEEEKKLVDPAFQRKMAESLLAGIKGYFGQSTLYARG
>Eikenella_corrodens_01678 N-acetylmuramoyl-L-alanine amidase AmiC
MAKLTRRTFLSSGAGLLLLSIVPTGEAHGTPQFVAVRIWPASSYTRATLESTRPLQHKYF
LLDNPRRLVVDIQGASLDSVVQSLPQKLSRSDPYVAGIRVGQFNPDTIRVVMDLKTAVNP
QVFALTPVANFKHRLVIDLYPTQAVALAQEANDPLMALLQDYTNGRIRQDGTATAQAQTT
SVPPVQNHAGGNRRGNRKLVVMLDPGHGGEDSGAVGPSGLREKDVVLSIAREAKREMERL
GYQVYMTRNEDVFIPLGVRVAKARSRKADIFISIHADAFTTPQPRGTGVYALSRGRATSA
AARWLAQSQNASDQIGGIRVSGNRQVDHTLFDLVQTATINDSLRLGKSVLDEMGKINRLH
KGHVDQAGFAVLKAPDIPSILVETAFISNPTEERMLASSQFRQKAARAIAAGAQQYLATA
AVARR
>Eikenella_exigua_01163 N-acetylmuramoyl-L-alanine amidase AmiC
MAKLTRRTFLSSGAGLLLLSIVPTGEAHGTPQFVAVRIWPASSYTRATLESTRPLQHKYF
LLDNPRRLVVDIQGASLDSVVQSLPQKLSRSDPYVAGIRVGQFNPDTIRVVMDLKTAVNP
QVFALTPVANFKHRLVIDLYPTQAVALAQEANDPLMALLQDYTNGRIRQDGTATAQARTT
SVPPVQNHAGGNRRGNRKLVVMLDPGHGGEDSGAVGPSGLREKDVVLSIAREAKREMERL
GYQVYMTRNEDMFIPLGVRVAKARSRKADIFISIHADAFTTPQPRGTGVYALSRGRATSA
AARWLAQSQNASDQIGGIRVSGNRQVDRTLFDLVQTATINDSLRLGKSVLDEMGKINRLH
KGHVDQAGFAVLKAPDIPSILVETAFISNPTEERMLASSQFRQKAARAIAAGAQQYLATA
AVARR
>Eikenella_halliae_00080 N-acetylmuramoyl-L-alanine amidase AmiC
MAKLTRRTFLSSGAGLLLLSILPTGEAHGTPQFVAVRIWPASSYTRATLESTRPLQHKYF
LLDNPRRLVVDIQGASLDSVVQSLPQKLSRSDPYVAGIRVGQFNPDTIRVVMDLKTAVNP
QVFSLAPVANFKHRLVIDLYPTRAAALAQEADDPLMALLQDYTNGRIRQDGTATEQAQTT
SVPPVQNQAGGNRRGNRKLVVMLDPGHGGEDSGAVGPSGLREKDVVLSIAREAKREMERL
GYQVYMTRNEDVFIPLGVRVAKARSRKADIFISIHADAFTTPQPRGTGVYALSRGRATSA
AARWLAQSQNASDQIGGIRVSGNRQVDHTLFDLVQTATINDSLRLGKSVLDEMGKINRLH
KGHVDQAGFAVLKAPDIPSILVETAFISNPTEERMLASSQFRQKAARAIAAGAQQYLATA
AVARR
>Eikenella_longinqua_00462 N-acetylmuramoyl-L-alanine amidase AmiC
MAKLTRRTFLTHSAAGLLLLSITPTGEAHAAPQFVAVRMWPASSYTRATLESTRPLQHKY
FLLDNPRRLVVDIQGASLDGVVQSLPQKLSRNDPYVAGIRVGQFNPDTIRVVMDLKTAVN
PQVFALAPVANFKHRLVIDLYPTQAVALAQEANDPLMALLQDYTNGRIRQDGTATAQAQT
SVPPVQNHAANTRRGNRRLVVMLDPGHGGEDSGAVGPSGLREKDVVLSIAREAKREMERL
GYQVYMTRNEDVFIPLGVRVAKARSRKTDIFISIHADAFTTPQPRGTGVYALSRGRATSA
AARWLAQSQNASDQIGGIRVSGNRQVDHTLFDLVQTATINDSLRLGKSVLDEMGKINRLH
KGHVDQAGFAVLKAPDIPSILVETAFISNPTEERMLASSQFRQKAARAITAGAQRYLATA
VVVRR
>gonorrhoeae_clean_01566 N-acetylmuramoyl-L-alanine amidase AmiC
MTKLTRRQIIRRTADTLFALSPIASAVAKTVRAPQFTAARIWPSHTYTRLTLESTAALKY
QHFALDNPGRLVVDIQNANINTVLHGLSQKVMADDPFIRSIRAGQNTPTTVRLVIDLKQP
THAQVFALPPVGGFKDRLVVDLYPHGMDADDPMMALLNGSLNKTLRGSPEADLAQNTTPR
PGRGKNGRRPVIMLDPGHGGEDPGAVSPGGLQEKHVVLSIARETKKQLEALGYNVFMTRN
EDVFIPLGVRVAKGRARRADVFVSIHADAFTSPSARGTGVYMLNTKGATSSAAKFLEQTQ
NNADAVGGVPTSGNRNVDTALLDMTQTATLRDSRKLGKLVLEELGRLNHLHKGRVDEANF
AVLRAPDMPSILVETAFLSNPAEEKLLGSESFRRQCAQSIASGVQRYINTSVLKRG
>Kingella_bonacorsii_00174 N-acetylmuramoyl-L-alanine amidase AmiC
MAKISRRALLALLANTYIVRNAWAAAANSFLSGKITPSGKNTRITLESAQRLKYTYFLLD
KPNRLVIDMADIANNNALAALPKSIKTNDPYISSARIGQKNATTTRIVFDLKQTTVPKFI
ALPPSGSLKHRLQIDLGNEAIAAPPSPGKTPTPKAPAPHTPANEAPTSAIGDDPLMDLLN
SRQQQAQSAQPPATPPQTVQPTAPEAQPSGNAKTNRKPVIVLDAGHGGKDPGTTGTTGIH
EKSVVLATALETKRQLQAKGYTVHMTRSGDNFIKLAERRAVAQRTKADLFISIHANASAS
PASQGVDVYVWGKANSEQARQIALAENAADKIDGLPDVGNKNVNAIISDMMQAQTSTDSA
KFGKLLLAQFSKFTKLRKGSVETADFVVLRSINVPSVLIELGFLSNADEEKQLSNSNQRR
RFAIAIADAVQQYWKTAAR
>Kingella_denitrificans_01021 N-acetylmuramoyl-L-alanine amidase AmiC
MLHRPHRDSTRRKRIGTMKKLTRRRMMAWLSASLLGPLAYAANIAAQVTAAQVQNERGRT
RIFIDTNHKIAYRYFTLANPHRLVIDLDGIHQNLPLTRLAQQIDKQHPLIKNIRIGQQNA
KTLRLVIDLKQPAKVVVTATPLDQGNKQRIYIELAGSGSNTESGAQNDNPPHEDAIGSLI
QQQTPSAQQKQPAPQANRRTRKPVIMLDPGHGGVDPGAIGPGGVKEKDVAFAVALAAQSQ
LKAKGYIVHMTRTTDVKIPLLARRQKARQVNADLFISIHANSAEGAPTARGADVYIWGHA
NSERVRRLAKSENDADLVDGLPSVGNKDVDTILSDMMQSQTTADSTRLGNLILRNISGKV
KLHRSQVDTANFLVLRSLDIPSVLLEMGFISNPQDEKLLSSANYQRSIAAGIAQAVEQYM
KHVTLN
>Kingella_negevensis_00848 N-acetylmuramoyl-L-alanine amidase AmiC
MANNILNRRKLITLAAGSLFAKAAVSATKKQPENSVVSNKITADNNRAKIIIETEQRPSY
QHFTNSKPAQLVIDLNNVKNNNALKSLSKNIQAAKSWINNVRIGQKDENTLRIVFDLKRP
VKVKASSLKNQLQLELTAANQANTSAKPANTSKARRPIIMIDAGHGGKDPGTTGAAGSKE
KTIVLATAQELKRQLESKGYAVHMTRIADNFVPLTTRRQHAHSVNADIFLSIHANASDVS
NLRGADVFVWGRANSERARKLAQSENGADLVAGLPSVGNKDVDAILTDMMQAQTNADSTR
LGNLILRHISRTAKVRKSTVETGDFVVLRSIDVPSALIELGFLSNREEEKQLNSAEFRRK
LAVAIANAVQQYLKANNRG
>Kingella_oralis_00861 N-acetylmuramoyl-L-alanine amidase AmiC
MAKISRRALLALLANTYIVRNAWAAAANSFLSGKITPSGKNTRITLESAQRLKYTYFLLD
KPNRLVIDMADIANNNALAALPKSIKTNDPYISSARIGQKNATTTRIVFDLKQTTVPKFI
ALPPSGSLKHRLQIDLGNEAIAAPPSPGKTPPPKASAPRPPANEAPASAIGDDPLMDLLN
SRQQQAQSAQPPATPPQTVQPPATEPQPSGNPKTNRKPVIVLDAGHGGKDPGTTGTTGIH
EKSVVLATALETKRQLQAKGYTVHMTRSGDNFIKLAERRAVAQRTKADLFISIHANASAS
PASQGVDVYVWGKANSEQARQIALAENAADKIDGLPDVGNKNVNAIISDMMQAQTSTDSA
KFGKLLLAQFGKFTKLRKGSVETADFVVLRSINVPSVLIELGFLSNADEEKQLSNSNQRR
RFAIAIADAVQQYWKTAAR
>Narctica_DSMZ103136_01003 N-acetylmuramoyl-L-alanine amidase AmiC
MVKPITRRRVLSSAAGLLFTVTPLGALAKAAPEFVAVRIWPANAYTRITLEASQALKYKH
FTLSNPSRLVVDIEGSTLNNVLQSINTKVQKSDPYIANIRVGQNTATTVRVVIDLKQTVN
PQVFTLAPIANFRNRLVIDLYPSAAVAAAAEANDPLMALLEDYTQGRIRSDGTGSGGNVP
PVQDRQPAIVDTPPPTDTRRSNRKPIIVLDPGHGGEDPGAIGPSGLREKNVVLAIARETK
KRLDAMGYQTYMTRNEDVFIPLGVRVAKARSLKADIFVSIHADAFTSPSARGTGVYALST
RGATSAAARFLEQTQNNADLIGGVQKVGNKQVDSALLDMTQTATIKDSLVLGRRVLDELG
KLNKLHKGYVDQANFAVLRAPDIPSILVETAFLSNPTEEKLLASASFRQQSANAIAQGIR
SYLSNAVLARR
>Ndenitrificans_CCUG17229_00445 N-acetylmuramoyl-L-alanine amidase AmiC
MVRHTAGLFFTLTPISAALAKSTKPVQFVAARIWPAHSYTRVTLEASSTLQFQHFLLDNP
NRLVVDIQNANINTVLQNFSKKVLADDPFIRSIRVGQNTPTTVRIVIDLKQSIHPQLFAL
APVSGFKHRLVIDLYPHGVDVNDPMMALLNGNASSDPLRPRRVNTPSPPSNSKTRRPIIM
LDPGHGGEDPGAISRGGLQEKNVVLSISREVKKRLEALGYTVYMTRNEDVFIPLNVRVAK
ARAKKADLFISIHADSFTSPTARGTGVYILNPRGASSAAAKFLAQTQNNADAIGGVRASG
NPFVDNALLDMAQTATMRDSRKLGQSVLTELGKLNQLHKGRVDEANFAVLRAPDIPSILV
ETAFLSNPIEEKLLADASFRIRCAQAIATGVQKYVNSAILRR
>Ndenitrificans_DSMZ17675_01348 N-acetylmuramoyl-L-alanine amidase AmiC
MVKLTRRQIVRRGAGLLLALTPVSGAWAKAAPAAQFTATRIWPAHAYTRITVESSRAVKY
QHFTLENPGRLVVDVENAHINTVLQGLSGKVQGSDPFIRSIRVGQSTPTTVRLVIDLKQS
VNPQVFTLAPVGGFKHRLVIDLYPQGMDADDPMMALLNSHTAANNTPRKPSAPAPSKPQP
KASAGTRSGSRKPVVMLDPGHGGEDPGAVSPNGLREKDVVLSVARETKKRLEAFGYTVYM
TRDEDVFIPLNVRVAKARARKADLFVSIHADSFTSPTARGTGVYILNTKGATSAAARFLA
QTQNNADAIGGVQTSGNLQVDNTILDMTQTATLRDSRKLAQAVLGELGKINKLHKGRVDE
ANFAVLRAPDVPSILVETAFISNPIEEQLLSSASFRRQCAEAISNGVRQYLGSAVLRR
>Ndumasiana_DSMZ104677_01414 N-acetylmuramoyl-L-alanine amidase AmiC
MVKLTRRQIVSRTAAGLLFTLTPIGALAKATAPQFVAVRIWPARAYTRITLESSQAIKYK
HFTLDNPARLVVDIEGATLNNVLQSMSAKVQKSDPYIQNIRVGQNTASTVRVVIDLKQAA
NPQVFTLAPIANFRNRLVVDLYPSAATALAAEANDPLMALLNDYSQGKIRSDGTGSGHTP
PVRERQPAIIDTPPPSTPNRRDRRPIIVLDPGHGGEDPGAISKGGLREKDVVLSIARAAK
KRLEGMGYKTYMTRNEDVFIPLGVRVAKARQLKADVFVSIHADSFTSPTARGTGVYALST
RGATSAAAKFLAQTQNSADLIGGVQKMGNRSVDNAILDMTQTVTIKDSMVLGRHVLNELG
KLNKLHKGHVDQANFAVLRAPDIPSILVETAFLSNPTEEKLLASHSFRQKSAEAIADGIK
TYLGKAVLARR
>Neisseria_animalis_01769 N-acetylmuramoyl-L-alanine amidase AmiC
MVKLTRRQAVRKAAGLLFALTPISHALAKTATPAQFVATRIWPAHAYTRITVESSRAVRY
QHFTLENPTRLVVDIENAHINQVLQGLSGKVQADDPFIRSIRVGQNTPTTVRLVVDLKQS
VNPQVFTLAPVGGFKHRLVIDLYPQGMDPDDPMMALLNANAAASSSGRTKATEQPARISK
PTQQSDRGRRKPVVVLDPGHGGEDPGAVSPNGLREKDVVLSVARETKKRLEAFGYTVHMT
RNEDVFIPLNVRVAKARTLQADIFVSIHADSFTSPTARGTGVYILNPRGASSAAARFLAQ
TQNNADAIGGVQVSGNVQVDNAILDMTQTATMRDSRKLAQAVLNELGKLNKLHKGRVDEA
NFAVLRAPDIPSVLVETAFISNPIEEKLLASEAFRRQCAQAISDGVRKYLGSAVLRR
>Neisseria_animaloris_01983 N-acetylmuramoyl-L-alanine amidase AmiC
MVKLTRRQIVRRAAGLLFTLTPISVLAKVAAFPQFVAVRIWPANAYTRITLESSQALKYK
HFALENPSRLVVDIEGATLNSVLQSMTGKVQRNDPYIRAIRVGQNTSTTVRVVIDLKQSA
NPQVFTLAPVANFRHRLVMDLYPSAATALAAESDDPLMALLNDYSKGKIRSDGTGSSSTP
PVRERKPTIIDDTPLPSSPRRQDRRPIIVLDPGHGGEDPGAISPRGIREKDVVLSIAREA
KKRLDAMGYKTYMTRNEDVFIPLGVRVAKARSLKADLFISIHADSFTNPTARGTGVYALS
TRGATSAAAKFLAQTQNSADSIGGVQKVGNRTVDNAILDMTQTATIKDSMVLGGHVLNEL
GKLNKLHKGRVDQANFAVLKAPDIPSILVETAFLSNPTEERLLASSSFRQKSAQAIANGV
KTYLNNAILARR
>Neisseria_bacilliformis_01658 N-acetylmuramoyl-L-alanine amidase AmiC
MDQKYTRRQIVRSAAAGLLFSLTPAAFAKAPPQFVAVRIWPASAYSRITIEASEKLQYNY
FTLEHPRRLVLDIKGVQLNSVLQEINSKVQRADPYIGIIRVGQNTADTVRIVIDLKAEVN
PQLFTLAPVANFKHRLVIDLYPMHADDANDPLMALLEDYSQGKISNRGTGADTPPVRRLP
DPPRAERTPPPSTPDRSHHRQPVIVLDPGHGGEDPGAIGKSGLREKDVVLSIARETKKRL
EGMGYKVFMTRNEDVFIPLGVRVAKARKLRADLFISIHADAFTSPSARGTGVYTLSTRGA
SSAAAKFLAQTQNNADAIGGVKTGGNKDIDSTILDMTQTVTGKDSAVLGKKVLAELGRYN
KLHKGDLDQANFAVLRAPDIPSILVETAFLSNPEEERKLSGMTFRRQCADAISDGVKSYL
STAILARR
>Neisseria_brasiliensis_01578 N-acetylmuramoyl-L-alanine amidase AmiC
MVKLTRRQIVRQAAGLFFTLTPVSAALAKTAKPVQFVAARIWPALSYTRVTIEASAVLRF
QHFLLDNPNRLVVDIQNVNINTVLQGISKKVLADDPFIRSIRVGQNTPTTVRIVIDLKQS
VHPQVFALAPVGGFKHRLVIDLYPHGVDVNDPMMALLNGNASSDPLRPRRVNTPSPPSNS
KTRRPIIMLDPGHGGEDPGAISKGGLQEKNVVLSISREVKKRLEALGYTVYMTRNEDVFI
PLNVRVAKARAKKADLFISIHADSFTSPTARGTGVYILNPRGASSAAAKFLAQTQNNADA
IGGVRASGNPFVDNALLDMAQTATMRDSRKLGQSVLTELGKLNQLHKGRVDEANFAVLRA
PDIPSILVETAFLSNPIEEKLLADASFRIRCAQAIATGVQKYVNSAILRR
>Neisseria_canis_01129 N-acetylmuramoyl-L-alanine amidase AmiC
MEKKLTRRQIVRGAAASLLLSVSPIALGKKATPQFIAVRIWPASAYTRLTIEASQRLEYK
FFTLDNPRRLVIDISGVTLNSALQGLGSKVQGNDPYIASIRAGQNSPNVVRVVIDLKTAV
NPQVFGLNPVANFKHRLVVDLYPTVAPDARDPLMALLEDYSQGKITNQGTGSGTPPVQQP
DTADYEPSAPPRGRKRQAIVVLDPGHGGEDPGAIGPSGLREKDVVLAIARMAKKRLDSMG
YKTYLTRNEDVFIPLGVRVAKARKLKADVFVSIHADAFTSPSARGTGVYALSTKGATSAA
AKFLAQTQNNADLIGGVRTVGNRHVDNTILDMTQTVTNKDSLTLGEGVLSELGKHNKLHK
GHVDRANFAVLRAPDIPSILVETAFISNPTEESMLAGNSFREKCADAISGGIKSYLAKAV
LRR
>Neisseria_chenwenguii_01673 N-acetylmuramoyl-L-alanine amidase AmiC
MVKLTRRQIVRQAAGLFFTLTPITSALAARRASGPAQFVAVRIWPANAYTRVTVESTRAL
RYQHFALENPNRLVLDIQGAQINTVLQGISKKVLPDDPFIRSIRAGQNTPNTVRIVIDLK
QSVHPQVFSLAPVSSFKNRLVIDLYPQGVDANDPMMALLNGDRPRSAGTTTRRQVEQQRQ
TPNRPRQPEPDYTLPPQTRSGSRRPVIMLDPGHGGEDPGAIGRSGLREKNVVLSVARETK
RRLESMGYTVYMTRNEDVFIPLNIRVAKARARRADVFVSIHADAFTSPSARGTGVYILNT
RGATSAAAKFLAQTQNNADAIGGVPSSGNRHVDNAILDMTQTATMRDSRRLGNSVLTELG
KLNKLHKGRVDEANFAVLRAPDIPSILVETAFISNPTEEQLLASVSFRSRCADSIATGIQ
KYINTAVLRR
>Neisseria_cinerea_01230 N-acetylmuramoyl-L-alanine amidase AmiC
MTKLTRRQIIRRTAGTLFALTPIASAVAKTVHAPQFTAVRIWPSHTYTRLTLESTTALKY
QHFTLDNPGRLVVDIQNANINTVLHGLSQKVMADDPFIRSIRAGQNTPTTVRLVIDLKQS
SRAQVFSLPPVSGFKNRLVIDLYPHGMDPDDPMMALLNGSLNKTRRGSPEADLAQNTPAQ
TERGKNGRRPVIMLDPGHGGEDPGASSPGGLQEKHVVLSIARETKNQLEALGYNVFMTRN
EDVFIPLGVRVAKGRARRADVFVSIHADAFTSPSARGTGVYMLNTKGATSSAAKFLEQTQ
NNADAVGGVPTSGNRNVDTALLDMTQTATLRDSRKLGNLVLEELGRLNHLHKGRVDEANF
AVLRAPDMPSILVETAFLSNPAEEKLLGSESFRRQCAQSIASGVQRYINTSVLKRG
>Neisseria_dentiae_00482 N-acetylmuramoyl-L-alanine amidase AmiC
MVKLTRRQIVRRAAAGLLFTLTPIGALAKAAAPQFVAVRIWPASAYTRITLESSQSLKYK
HFALDNPARLVVDIEGATLNNVLQGMAAKVQRNDPYIRSIRVGQNTATTVRVVIDLKQPA
NPQVFTLAPVANFRHRLVMDLYPSAATALAAEADDPLMALLNDYSQGKIRSDGTGSTPPV
RERQPVIIDDTPPPSTPSSPRRHDRRPVIVIDPGHGGEDPGAIGGSGLREKDVVLSIARE
TKKRLDAMGYRTYMTRNEDIFIPLGVRVAKARQLKADVFVSIHADAFTSPSARGTGVYAL
STKGATSAAARFLAQTQNSADLIGGVQKVGNRQVDSALLDMTQTATIKDSMVLGRNVLGE
LGKLNKLHKGHVDQANFAVLRAPDIPSILVETAFISNPTEERLLASSSFRQKSAQAIADG
VKTYLNKAVLARR
>Neisseria_flavescens_00419 N-acetylmuramoyl-L-alanine amidase AmiC
MVKLTRRHILRQGTGLFLTLTPVGAALAKPASPAQFLAVRIWPANAYTRVTLESNHSMKY
QHFMLDNPSRLVVDIQGAEINSVLQGISSKVLSNDPFIRSIRAGQNTPSTVRIVIDLKQS
THPQVFALAPVGNFKNRLVIDLYPHGADANDPMMALLNGNIPKQRPNTNIAYDTPAPKSN
RGSGGNRRPVIMIDPGHGGEDPGAISPSGLKEKNVVLSIARETKKRLEALGYNVFMTRNE
DIFIPLGVRVAKGRARNADVFVSIHADAFTSPSARGTGVYMLNTKGATSSAAKFLAQTQN
NADAIGGVQSSGNRNVDNTILDMTQTATLRDSRKLGHSVLTELGKLNQLHKGRVDEANFA
VLRAPDVPSILVETAFLSNPTEERLLGSESFRQQCAQAITTGIQKYINTAVLRRG
>Neisseria_lactamica_01124 N-acetylmuramoyl-L-alanine amidase AmiC
MTKLTRRQIIRRTAGTLFALSPIASAVAKTVRAPQFTAARIWPSHTYTRLTLESTTALKY
QHFALDNPGRLVVDIQNANINTVLHGLSQKVMADDPFIRSIRAGQNTPDTVRLVIDLKQP
SYAQVFSLPPVGGFKNRLVVDLYPQGMDADDPMMALLNGSPNKTRRGSPEADLAQNTTPQ
PGRGRNGRRPVIMIDPGHGGEDPGAVSSGGLQEKHVVLSIARETKKQLEALGYNVFMTRN
EDVFIPLGVRVAKGRARRADVFVSIHADAFTSPSARGTGVYMLNTKGATSSAAKFLEQTQ
NNADAVGGVPTSGNRNVDTALLDMTQTATLRDSRKLGKLVLEELGRLNHLHKGRVDEANF
AVLRAPDMPSILVETAFLSNPAEEKLLGSESFRRQCAQSIASGVQRYLNTSVLKRG
>Neisseria_mucosa_02522 N-acetylmuramoyl-L-alanine amidase AmiC
MVKFKLTRRQVVRQAAGLLFTLTPIASALAKAAPPAQFVAARIWPSHAYTRITIESSRAL
QYQHFALENPGRLVIDIQNANINSVLQGISGKVLPDDPYIRSIRAGQNTPTTVRVVIDLK
QNAYPQVFSLAPVGGFKNRLVIDLYPHGVDANDPMMALLNGNPPKRMQTQRPTDRTNIAQ
DAPPRSNRGGRRPVVMLDPGHGGEDPGAIGPSGLKEKNVVLSIAREAKNRLESIGYTVYM
TRNEDIFIPLGVRVAKARARNADVFVSIHADAFTSPSARGTGVYMLNTKGATSSAAKFLA
QTQNNADAIGGVLKSGNRSVDNAILDMTQTATMRDSRKLGHSVLTELGKLNQLHKGRVDE
ANFAVLRAPDIPSILVETAFLSNPTEERLLGSDSFRRQCADAIATGIQKYVNNAVLRRG
>Neisseria_polysacchareae_01391 N-acetylmuramoyl-L-alanine amidase AmiC
MTKLTRRQIIRRTAGTLFALSPIASAVAKTVRAPQFTAARIWPSHTYTRLTLESTTALKY
QHFTLDNPGRLVVDIQNANINTVLHGLSQKVMADDPFIRSIRAGQNTPTTVRLVIDLKQS
SRAQVFSLPPVSGFKNRLVIDLYPHGMDPDDPMMALLNGSLNKTRRGSLEADLAQNTPAQ
TERGRNGRRPVIMIDPGHGGEDPGAVSSGGLQEKHVVLSIARETKNQLEALGYNVFMTRN
EDVFIPLGVRVAKGRARRADVFVSIHADAFTSPSARGTGVYMLNTKGATSSAAKFLEQTQ
NNADAVGGVPTSGNRNVDTALLDMTQTATLRDSRKLGKLVLEELGRLNHLHKGRVDEANF
AVLRAPDMPSILVETAFLSNPAEEKLLGSESFRRQCAQSIASGVQRYINTSVLKRG
>Neisseria_shayeganii_00137 N-acetylmuramoyl-L-alanine amidase AmiC
MNSPFTRRQFLGGSAGLLLLGLSATAWGRNTPQFVAVRIWPAHSYTRLTIESTQPVRYKH
FTLDNPRRLVVDIQGATLNSVLQGLSQKVVSTDPYIHNVRVGQYNPETIRVVMDLKTAVN
PQVFALPPVANFQHRLVVDLYPTQAVALAQEQNDPLMALLQDYSNGKIRSDGTAEASAQT
HVPPVQHTPPPAQTARNRKPVIMLDPGHGGEDPGAIGPSGVREKDVVLSIARETRREMER
MGYQVYMTRNEDVFLPLRVRVAKARSQKADVFISIHADSFTTPNPRGAGVYALSRGRATS
EAARRLAQSQNAADLIGGIRSSGNSQVDNTLLDLVQTATINDSLKLGKAVLNEMGKINRL
HKGHVDQAGFAVLRAPDIPSILVETAFISNPTEERLLASGEFRKKAARAIAAGTKQYLAH
AVLARR
>Neisseria_sicca_01976 N-acetylmuramoyl-L-alanine amidase AmiC
MVKFKLTRRQVVRQAAGLLFTLTPIASALAKAAPPAQFVAARIWPSHAYTRITIESSRAL
QYQHFALENPGRLVVDIQNANINSVLQGISGKVLPDDPYIRSIRAGQNTPTTVRVVIDLK
QNAYPQVFSLAPVGGFKNRLVIDLYPHGVDANDPMMALLNGNPPKRMQTQRPAERTDIAQ
DVPPRSNRGGRRPVVMIDPGHGGEDPGAIGPSGLKEKNVVLSIAREAKNRLESIGYTVYM
TRNEDIFIPLGVRVAKARARNADVFVSIHADAFTSPSARGTGVYMLNTKGATSSAAKFLA
QTQNNADAIGGVAKSGNRSVDNAILDMTQTATMRDSRKLGHSVLTELGKLNQLHKGRVDE
ANFAVLRAPDIPSILVETAFLSNPTEERLLGSDSFRRQCADAIATGIQKYVNNAVLRRG
>Neisseria_subflava2_00449 N-acetylmuramoyl-L-alanine amidase AmiC
MVKLTRRHILRQGTGLFLTLTPVGAALAKPASPAQFLAVRIWPAHAYTRVTLESNHSMKY
QHFMLDNPSRLVVDIQGAEINSVLQGISSKVLSNDPFIRSIRAGQNTPNTVRIVIDLKQS
THPQVFALAPVGNFKNRLVIDLYPHGADANDPMMALLNGNIPKQRPNTNIAYDTPAPKSN
RGSGGNRRPVIMIDPGHGGEDPGAIGPSGLKEKNVVLSIARETKKRLEALGYNVFMTRNE
DIFIPLGVRVAKGRARNADVFVSIHADAFTSPSARGTGVYMLNTKGATSSAAKFLAQTQN
NADAIGGVQTSGNPNVDNAILDMTQTATLRDSRKLGHSVLTELGKLNQLHKGRVDEANFA
VLRAPDVPSILVETAFLSNPTEERLLGSESFRQQCAQAIATGIQKYINTAVLRRG
>Neisseria_subflava_00469 N-acetylmuramoyl-L-alanine amidase AmiC
MVKLTRRHILRQGTGLFLTLTPVGAALAKPASPAQFLAVRIWPANAYTRVTLESNHSMKY
QHFMLDNPSRLVVDIQGAEINSVLQGISSKVLSNDPFIRSIRAGQNTPNTVRIVIDLKQS
THPQVFALAPVGNFRNRLVIDLYPHGADANDPMMALLNGNVPKQRQNTNITYDTPAPKNN
RGSGGNRRPVIMIDPGHGGEDPGAIGPSGLKEKNVVLSIARETKKRLEALGYNVFMTRNE
DIFIPLGVRVAKGRARNADVFVSIHADAFTSPSARGTGVYMLNTKGATSSAAKFLAQTQN
NADAIGGVQSSGNRNVDNTILDMTQTATLRDSRKLGHLVLTELGKLNQLHKGRVDEANFA
VLRAPDVPSILVETAFLSNPTEERLLSSESFRQQCAQAIATGIQKYINTAVLRRG
>Neisseria_wadsworthii_00151 N-acetylmuramoyl-L-alanine amidase AmiC
MEKKLTRRQIVRGAAASLLLSVSPIALGKKATPQFIAVRIWPASAYTRLTIEASQRLEYK
FFTLDNPRRLVIDISGVTLNSALQGLGGKVQGNDPYIASIRAGQNSPNVVRVVIDLKTAV
NPQVFGLNPVANFKHRLVVDLYPTVAPDARDPLMALLEDYSQGKITNQGTGSGTPPVQQP
DTADYEPSAPSRGRKRQAIVVLDPGHGGEDPGAIGPSGLREKDVVLAIARMAKKRLDSMG
YKTYLTRNEDVFIPLGVRVAKARKLKADVFVSIHADAFTSPSARGTGVYALSTKGATSAA
AKFLAQTQNNADLIGGVRTVGNRHVDNTILDMTQTVTNKDSLTLGEGVLSELGKHNKLHK
GHVDRANFAVLRAPDIPSILVETAFISNPTEESMLAGNSFREKCADAISGGIKSYLAKAV
LRR
>Neisseria_weaveri_00626 N-acetylmuramoyl-L-alanine amidase AmiC
MVKLTRRTILRRAAAGLLFTVTPVAALAKVAAQKFVAVRIWPASAYTRITLEATQALKYK
HFILDNPSRLVVDIEGVTLNDVLQKIGSKVQRSDPYIQGVRVGQNTPNTVRIVIDLKQAV
NPQVFTLPPVSTFKNRLVVDLYPSADVVAEADDPLMALLKDYSQGKIRKDGSTSGSMAKR
KEPESEPYTPPSQGRRKRAPIVVLDPGHGGEDPGAISPGGVYEKHVVLSIAREVKKRLDA
MGYKTYMTRNEDVFIPLGVRVAKARKLKADVFVSIHADSFTSPSARGTGVYALSTKGATS
AAASFLAKTQNSADSIGGVRKVGNKQIDDTLFDMVQTATIKDSLVLGSKVLKELGKINTL
HKGHVDQAGFAVLKAPEIPSILVETAFLSNPVEEKLLASSSFRLRSAQAIANGIQHYING
AVLT
>Neisseria_zalophi_01039 N-acetylmuramoyl-L-alanine amidase AmiC
MHNLCTYRTRPEKFRNMVKLTRRQIVRQASAGLLFTLTPIAAFAKAAPPQFVAVRIWPAS
AYTRITLESSKALKYNHFTLDNPSRLVIDIEGASLNNVLQSMSSKVRSNDPYIRNIRVGQ
NTATTVRVVIDLKQAANPQVFALAPIANFRNRLVVDLYPSAASALAAEANDPLMALLNDY
SQGKIQNDGTGSTPPVRNRNPAIVNTPPPSTPNHRNRRPIIVLDPGHGGEDPGAISKGGL
REKDVVLSIARETKKRLEALGYKTYMTRNEDVFIPLGVRVAKARQLKADVFVSIHADSFT
SPSARGTGVYALSTRGATSSAAKFLAQTQNNADLVGGVKKVGNRSIDNAILDMTQTVTIK
DSMSLGKNVLSELGKLNKLHKGHVDQANFAVLRAPDIPSILVETAFLSNPTEARLLASSS
FRQKSAQAIANGVKSYLNNAVLARR
>Neisseria_zoodegmatis_01076 N-acetylmuramoyl-L-alanine amidase AmiC
MVKLTRRQIVSRTAAGLLFTLTPIGALAKAAAPQFVAVRIWPARAYTRITLESSQAIKYK
HFSLDNPARLVVDIEGATLNNVLQSMSAKVQKNDPYIQNIRVGQNTATTVRVVIDLKQAA
NPQVFTLAPIANFRNRLVVDLYPSAATALAAEANDPLMALLNDYSQGKIRSDGTGTGHTP
PVRDRQPAIIDTPPPSTPGRGNRRPIIVLDPGHGGEDPGAISKGGLREKDVVLSIARETK
KRLEAMGYKTYMTRNEDVFIPLGVRVAKARQLKADVFVSIHADSFTSPTARGTGVYALST
RGATSAAAKFLAQTQNSADLIGGVQKMGNRSVDNAILDMTQTVTIKDSMVLGRHVLSELG
KHNKLHKGHVDQANFAVLRAPDIPSILVETAFLSNPTEEKLLASHSFRQKSAEAIAGGIK
TYLGKAVLARR
>Nelongata_ATCC29315_00585 N-acetylmuramoyl-L-alanine amidase AmiC
MDKKFTRRQIVRSAAAGLLFTVTPAAFAKAAPQFVAVRIWPANAYSRITLESTEKLQYNY
FTLDNPRRLVLDLKGVQLNEVLQSINSKVQRSDPYIGIIRVGQNTADTVRIVIDLKTDVN
PQLFTLAPVANFKHRLVADLYPMHAQDANDPLMALLEDYSKGKISNQGTGSGTPPVQPPP
EVSKPPKTTKTPDDTPPPPPTDRKHHRQPIIVLDPGHGGEDPGAIGKSGLREKDVVLSIA
RETKKRMEGMGYKVYMTRNEDVFIPLGVRVAKARKLNADLFISIHADAFTSPSARGTGVY
TLSTKGASSAAAKFLAQTQNNADAIGGVKTGGNKDIDSTILDMTQTVTNKDSAILGKKVL
NELGKYNKLHKGDIDQANFAVLRAPDIPSILVETAFLSNPEEERKLSGMVFRHQCADAIT
AGVRSYLAGAVLARR
>Niguanae_02274 N-acetylmuramoyl-L-alanine amidase AmiC
MVRQAAGLFFTLTPISAAQGKSGKAAHFVAARIWPAHSYTRVTLEASSVLRFQHFLLDHP
NRLVVDIQNANINTVLQSISKKVLADDPFIRSIRVGQNTPTTVRIVIDLKQSVHPQVFAL
TPVGGFKHRLVMDLYPHGVDVNDPMMALLNGNPTSGALQPSRTTRNPPPSGSKDRRPVIV
IDPGHGGEDPGAISKGGLQEKNIVLSISREAKKRLETLGYTVYMTRNEDVFIPLSVRVAK
ARARKADIFVSIHADSFTNPTARGTGVYILNPRGASSAAAKFLAQTQNNADAIGGVRASG
NRVVDNTILDMAQTATMRDSRKLGQSVLNELGKLNHLHKGRVDEANFAVLRAPDIPSILV
ETAFLSNPVEEKLLGDSSFRIRCAQAIANGVQKYINSAVLRR
>Nlactamica_NS19_00415 N-acetylmuramoyl-L-alanine amidase AmiC
MTKLTRRQIIRRTAGTLFALSPIASAVAKTVRAPQFTAARIWPSHTYTRLTLESTTAIKY
QHFTLDNPGRLVVDIQNANINTVLHGLSQKVAADDPFIRSIRAGQNTPTTVRLVIDLKQP
SYAQVFSLPPVGGFKNRLVVDLYPQGMDADDPMMALLNGSLNKTRRGSPEADLAQNTTPQ
PGRGRNGRRPVIMIDPGHGGEDPGAVSPGGLQEKHVVLSIARETKKQLEALGYNVFMTRN
EDVFIPLGVRVAKGRARRADVFVSIHADAFTSPSARGTGVYMLNTKGATSSAAKFLEQTQ
NNADAVGGVPTSGNRNVDTALLDMTQTATLRDSRKLGNLVLEELGRLNHLHKGRVDEANF
AVLRAPDMPSILVETAFLSNPSEEKLLGSESFRRQCAQSIASGVQRYINTSVFKRG
>Nmacacae_DSMZ19175_02555 N-acetylmuramoyl-L-alanine amidase AmiC
MVKFKLTRRQVVRQAAGLLFTLTPIASALAKAAPPAQFVAARIWPSHAYTRITIESSRAL
QYQHFALENPGRLVIDIQNANINSVLQGISGKVLPDDPYIRSIRAGQNTPTTVRVVIDLK
QNAYPQVFSLAPVGGFKNRLVIDLYPHGVDANDPMMALLNGNPPKRLQTQRPTDRTNIAQ
DAPPRSNRGGRRPVVMLDPGHGGEDPGAIGPSGLKEKNVVLSIAREAKNRLESIGYTVYM
TRNEDIFIPLGVRVAKARARNADVFVSIHADAFTSPSARGTGVYMLNTKGATSSAAKFLA
QTQNNADAIGGVPKSGNRSVDNAILDMTQTATMRDSRKLGHSVLTELGKLNQLHKGRVDE
ANFAVLRAPDIPSILVETAFLSNPTEERLLGSDSFRRQCADAIATGIQKYVNTAALRRG
>Nmeningitidis_8013_00466 N-acetylmuramoyl-L-alanine amidase AmiC
MTKLTRRQIIRRTAGTLFALSPIASAVAKTVRAPQFTAARIWPSHTYTRLTLESTAALKY
QHFALDNPSRLVVDIQNANINTVLHGLSQKVMADDPFIRSIRAGQNTPTTVRLVIDLKQP
SYAQVFSLPPVGSFKNRLVIDLYPHGMDPDDPMMALLNGSLNKTRRGSPEADLAQNTPAQ
TERGKNGRRPVIMIDPGHGGEDPGAVSPGGLQEKHVVLSIARETKKQLEALGYNVFMTRN
EDVFIPLGVRVAKGRARRADVFVSIHADAFTSPSARGTGVYMLNTKGATSSAAKFLEQTQ
NNADAVGGVPTSGNRNVDTALLDMTQTATLRDSRKLGKLVLEELGRLNHLHKGRVDEANF
AVLRAPDMPSILVETAFLSNPAEEKLLGSESFRRQCAQSIASGVQRYINTSVLKQG
>Nmucosa_heidelbergensis_01880 N-acetylmuramoyl-L-alanine amidase AmiC
MVKLTRRQLVRQAAGLFFTLTPIAAALGKTARPVQFAATRIWPAHSYTRVTLEASAAMRF
QHFLLDNPARLVVDIQNANINTVLQGISKKVLADDPFIRSIRAGQNTPTTVRIVIDLKQN
VHPQVFALAPVGGFKHCLVIDLYPQGVDVNDPMMALLNGSPASRSSRSSGRASGSTPSSS
GRGRRPVVVIDPGHGGEDPGAVSKGGLREKNVVLSISREVRKRLEALGYTVYMTRDEDVF
IPLNVRVAKARARKADIFVSIHADSFTSPTARGTGVYILNPRGASSAAARFLAQTQNNAD
AIGGVSTSGNRHVDNTILDMAQTATMRDSRKLGQAVLTELGKLNQLHKGRVDEANFAVLR
APDIPSILVETAFLSNPIEERLLADSSFRIRCAQAIANGVQKYISSAILRR
>Nmusiculi_00246 N-acetylmuramoyl-L-alanine amidase AmiC
MVKLTRRQIVRRAAAGLLFTLTPIGAPAKAAAPQFVAVRIWPASAYTRITLESSQSLKYK
HFALDNPARLVVDIEGATLNGVLQGMAAKVQRNDPYIRSIRVGQNTATTVRMVIDLKQPA
NPQVFTLAPVANFRHRLVMDLYPSAATALAAEADDPLMALLNDYSQGKIRSDGTGSTPPV
RERRPAVTDNTPPPATSPPAVPHRHDRRPVIVLDPGHGGEDPGAIGSSGLREKDVVLSIA
RETKKRLDAMGYRTYMTRNEDIFIPLGVRVAKARQLKADVFVSIHADAFTSPSARGTGVY
ALSTKGATSAAARFLAQTQNSADLIGGVQRVGNRQVDSALLDMTQTATIKDSMALGRSVL
GELGKLNKLHKGHVDQANFAVLRAPDIPSILVETAFISNPTEESLLASPSFRQKSAQAIA
NGVRAYLGKAVLARR
>Nsp_83E034_01678 N-acetylmuramoyl-L-alanine amidase AmiC
MEKKLTRRQIVRGAAASLLLSVSPIALGKKAAPQFIAVRIWPASAYTRLTIEASQRLEYK
FFTLDNPRRLVIDISGVTLNSALQGLGSKVQSNDPYISGIRAGQNSSNVVRVVIDLKTAV
NPQVFGLNPVANFKHRLVVDLYPTVAPDARDPLMALLEDYSQGKITNQGTGSGTPPVQQP
DTADYEPSAPSRGRKRQAIVVLDPGHGGEDPGAIGPSGLREKDVVLAIARMAKKRLDSMG
YKTYLTRNEDVFIPLGVRVAKARKLKADVFVSIHADAFTSPSARGTGVYALSTKGATSAA
AKFLAQTQNNADLIGGVRSAGNRHVDNTILDMTQTVTNKDSLILGEGVLGELGKHNKLHK
GHVDRANFAVLRAPDIPSILVETAFISNPTEERMLAGNNFREKCADAISGGIKSYLAKAV
LRR
>Nsp_DentCa1247_00924 N-acetylmuramoyl-L-alanine amidase AmiC
MVSRTAAGLLFTLTPIGALAKAAAPQFVAVRIWPARAYTRITLESSQAIKYKHFSLDNPA
RLVVDIEGATLNNVLQSMSAKVQKNDPYIQNIRVGQNTATTVRVVIDLKQAANPQVFTLA
PIANFRNRLVVDLYPSAATALAAEANDPLMALLNDYSQGKIRSDGTGTGHTPPVRDRQPA
IIDTPPPSTPGRGKRRPIIVLDPGHGGEDPGAISKGGLREKDVVLSIARETKKRLEAMGY
KTYMTRNEDVFIPLGVRVAKARQLKADVFVSIHADSFTSPTARGTGVYALSTRGATSAAA
KFLAQTQNSADLIGGVQKMGNRSVDNAILDMTQTVTIKDSMVLGRYVLNELGKHNKLHKG
HVDQANFAVLRAPDIPSILVETAFLSNPTEEKLLASHSFRQKSAEAIAGGIKTYLSKAVL
ARR
>Nsp_KEM232_02224 N-acetylmuramoyl-L-alanine amidase AmiC
MDKKFTRRQIIRSAAAGLLFTVTPAAFAKGVPQFVAVRIWPASAYSRITLESTEKLQYNY
FTLDNPRRLVLDLKGVQLNSVLQEINSKVQRSDPYIGTIRVGQNTADTVRIVIDLKTDVN
PQLFTLAPVANFKHRLVADLYPMHAQDANDPLMALLEDYSNGKISSRGTGADTPPVKKPP
EPPARADNTPPAAPDRRHSRQPVIVLDPGHGGEDPGAIGKSGLREKDVVLSIARETKKRM
ESLGYKVHMTRNEDVFIPLGVRVAKARKLRADLFISIHADAFTSPSARGTGVYTLSTRGA
SSAAAKFLAQTQNNADAIGGVRTVGNKDVDSAILDMTQTVTNKDSEILGKRVLVELGKYN
KLHKGSLDQANFAVLRAPDIPSILVETAFLSNPEEERKLSGMTFRHQCADAITAGVKAYL
SVAILARR
>Nsp_oraltaxon014_01247 N-acetylmuramoyl-L-alanine amidase AmiC
MVKLTRRQIVRQAAGFLFVLTPISAALAKASPPPQFAAVRIWPAQAYTRITIEATRALSY
QHFTLDNPSRLVVDIGGASINSVLQGISSKVQPSDPYIRSVRAGQNTPTTVRVVIDLKQS
VNAQVFTLTPVGGFKYRLVIDLYPQHTANSDDPMMALLNGNVPPPQTPRPSQQPEQEPYV
PSETAPRRGGRRPIVMLDPGHGGEDPGAISAGGLREKHVVLSIAREAKRRLESLGYTVYM
TRNEDVFIPLNVRVAKARARRADVFVSIHADSFTNPTARGTGVYILNPRGASSAAAKFLA
QTQNNADAVGGVQSSGNRHVDNAILDMTQTATMKDSRRLGQSVLSQLGQLNKLHKGRVDE
ANFAVLKAPDIPSILVETAFLSNPDEERLLASASFRQQCAQAITTGIQRYLNTAALRR
>Nsp_ZJ785_02115 N-acetylmuramoyl-L-alanine amidase AmiC
MVRQAAGLFFTLTPISTALAKTAKPVQFVAARIWPALSYTRVTIEASAVLQFQHFLLDNP
NRLVVDIQNTNINTVLQGIPKKVLADDPFIRSIRVGQNTPTTVRIVIDLKQSVHPQVFAL
APVGGFKHRLVMDLYPHGVDVNDPMMALLNGNPVSGASRPSRTAGNPPPSSSKGRRPVVM
IDPGHGGEDPGAISKGGLQEKNVVLSISREVKKRLEALGYTVYMTRNEDVFIPLGVRVAK
ARANKADLFVSIHADSFSSPTARGTGVYILNPRGASSAAAKFLAQTQNNADAIGGVRTSG
NRHVDNALLDMAQTATMRDSHELGQSVLTELGKLNQLHKGRVDEANFAVLRAPDIPSILV
ETAFLSNPVEERLLADSSFRIRCAQAIATGIQKYVNSAILRR
>Sacetivorans_DSM19021_01026 N-acetylmuramoyl-L-alanine amidase AmiC
MKTISRRALLKFSSGSLLLGLSPFLRANTAAAADVTAVRIWPANAYTRLTLESDLPIEYK
YFALTNPGRLVLDLQGIGINTVLQSLPQKVLPFDPYIGSVRIGQFNENTVRVVMDLKASV
NPQVFALKPVADFKNRLVIDLYPSATQQEEADPLMALLQDYNRGKINSDGTSKITDKTTV
AQAPTPPVRPAPPEIPEDTPVFISPKNFYRKPIIVLDPGHGGEDPGAIGPSGLREKDVVL
AIARETKKRLDELGYKTYLTRNEDVFIPLGVRVAKARKLKADVFISIHADAFTNPAARGT
GVYAISQKGATNAAAKYLAQTQNNADLIGGVSYSADKHVNNTLFDLTQTATVNDSLKLGK
GVLNALGKINKLHNNTVNQANFAVLKAPDIPSILVETAFISNPTEEKLLGSTQFRQQTAL
SIVSGVKTYLATAVLARS
>Smuelleri_ATCC29453_02056 N-acetylmuramoyl-L-alanine amidase AmiC
MAELSRRQLLGASAGAMLLGAPKLALAASRNQFLAVRIWPAQAYTRITLESTEKINYKYF
VLNNPNRIIVDIENANLNNVLNTITQKVQHSDPYIRNIRAGQKDDNTIRIVMELKSNINP
QIFNLEPVSNFKHRLVMDLYPANGRVGEDPILALLNDMGVKSPTNTINNSSPYRQTAVPK
RSNRRPVIMLDPGHGGEDPGAISPNGLQEKEVVLAIARETKKRLEALGYKVYMTRNEDVF
IPLKVRTQKAQHVQADLFVSIHADSVNRPEPRGTGVYVLSERGASSEAARLLADSQNRSD
TIGGVKMSNNREVNNVLMDMLQSQTITDSSRLARLVLNQLGKHNKIKNEINLANFVVLRS
PDIPSILVETAFLSNPQDEALLRSTSFRKKVAQSIADGMKQYLSAAVLAQR
>Usuis_00864 N-acetylmuramoyl-L-alanine amidase AmiC
MVQKLTRRQIVRSAATGLLFTVTPLAALAKAAAAPQFVAVRIWPASAYTRITLEASSAMK
YKHFTLDNPARLVVDIEGATLNNVLQTISSKVQQNDPYIANIRVGQNTATTVRVVIDLKQ
AVNPQVFTLAPVANFRNRLVVDLYPSSATALAAEANDPLMALLNDYSQGRIRSDGTGSGS
VPPVKERQPAIIDTPPPTSPRGSSRKPIIVLDPGHGGEDPGAIGPSGLREKDVVLAIARE
TKKRLDAMGYRTYMTRNEDVFIPLGVRVAKARSLKADLFVSIHADAFTSPSARGTGVYAL
STKGASSAAARFLAQTQNSADLIGGVQKVGNKNVDNAILDMTQTATIKDSLVLGRRVLDE
LGKLNKLHKGHVDQANFAVLRAPDIPSILVETAFLSNPTEERLLASSSFRQQSAAAIAQG
VRNYLNTAVLARR
>Utestudinis_DSMZ26510_02233 N-acetylmuramoyl-L-alanine amidase AmiC
MVKLTRRQIVRHAAVGLLFTITPVAALAKAAQQFVAVRIWPANAYTRITLEAAQAMKYKH
FTLDNPARLVVDIEGATLNNVLQTIAAKVQRNDPYIANIRVGQNTATTVRVVIDLKQAIN
PQVFTLAPVANFRNRLVIDLYPSAATALAAEADDPLMALLNDYSKGKIRSDGTSNNGAVP
PVKERAPAIVDTPSPSRPLHRKPIIVLDPGHGGEDPGAIGPSGLREKNVVLAIARETKKR
LDAMGYKTYMTRNEDVFIPLGVRVAKARSLKADLFISIHADSFTSPSARGTGVYALSTRG
ATSAAARFLEQTQNNADLIGGVQKVGNKNVDSTLFDMTQTATIKDSLVLGRNVLNELGKL
NKLHKGHVDQANFAVLRAPDIPSILVETAFLSNPTEEKLLASSSFRQRSAAAIANGVKAY
LSKAVLARR
>Vitreoscilla_massiliensis_01409 N-acetylmuramoyl-L-alanine amidase AmiC
MPLMTRRGMLQTLSAGALVSVTPLAFANNAQITAARIWPSDLYTRMTLEASAAVPFKYFV
LDNPRRLVVDMQGVSINEVMKSVPSKVLARDPYINQIRVGQFDQSTVRIVVDLKRNISPQ
VFSLLPVAEYKHRLVIDLFPAGQGSAPAVQAEEEDALMALLNDYSKGKVSKDGSTTVTAQ
TTIPKPEEARPKATPQNKSNINRKVVVVIDPGHGGEDPGAIGPNGLKEKNVVLAISRDLK
KKLDAAGYKTHMTRNQDVFIPLGVRVATARKLQADLFISVHADAFTSPSARGTGVYALST
SGATSAQAKFLADSQNAADLIGGVKKVGNANVDRAILDMTQTATVRDSLVLGRHVLNALG
NINKLHKGQVDQAGFAVLKAPDIPSILVETAFISNPEEERLLAGTAFRGKVADAISAGVK
RYFAGGAVLAQR
>Vstercoraria_DSM513_01837 N-acetylmuramoyl-L-alanine amidase AmiC
MLRINRRGVLQVLGAGACASLTPKAFANNAQVVATRLWPSDLYTRMTLEVSAGVPFKYFT
LDNPSRLVVDVSGISINEVLKSMPSKVLARDPFIQSIRVGQFNDTTVRIVMDLKRSVSPQ
VFSLLPAAEYKHRLVVDLFPTASAGVVQEEEEDALMALLKDYSTGQVKADGSTTAKAQTN
IPKPQDTRPKATPENKTQIKRQIVIVIDPGHGGEDPGAIGPSGLREKDVVLAVSRELKKK
LDSMGYKTHMTRNQDVFIPLGVRVATARKLQADLFISVHADAFTSPQPRGTGVYALSTGA
ATSTLAKHLADTQNASDLVGGVKKVGDRNVDQTLLDMTQTATIRDSLILGKYVLNALGRV
NKLHKGHVDQAGFAVLKAPDIPSILVECAFISNPEEERLLSTSGFRVRVADAIAGGVKNY
FDSGVALAQR
