# Supplementary material for: Evolution of longitudinal division in multicellular bacteria of the Neisseriaceae family
Source: Nat Commun. 2022 Aug 22;13:4853. doi: 10.1038/s41467-022-32260-w (PMC9395523; doi:10.1038/s41467-022-32260-w)
Supplement: Supplementary file 17 — Supplementary Data 6 [file 41467_2022_32260_MOESM17_ESM.zip › Supplementary Data 6/RapZ_75G.aln.contree]

(29535_AP671_00559:0.0000026008,(29537_AP862_01184:0.0183064210,((((((((((((assem_Kking_01755:0.1286248921,Kingella_denitrificans_00489:0.1659452166)100:0.3483171195,((Kingella_bonacorsii_00382:0.0310171944,Kingella_oralis_01066:0.0208636002)100:0.3889635335,Kingella_negevensis_00527:0.1805654037)98:0.1052547041)100:0.1253328617,((assem_Salvi_02026:0.4046985326,Sacetivorans_DSM19021_01685:0.2739524926)100:0.3342454969,((((Crenobacter_cavernae_00322:0.0657363143,Crenobacter_luteus_00102:0.0493436612)100:0.3306474367,(Crenobacter_intestini_02254:0.0226955275,Crenobacter_sedimenti_01792:0.0260926632)100:0.3491558513)100:0.7955024614,(Vitreoscilla_massiliensis_02520:0.2416744627,Vstercoraria_DSM513_00865:0.2359872401)100:0.4477665056)94:0.2602764687,((((Eikenella_corrodens_01949:0.0142457905,Eikenella_halliae_02383:0.0146859772)94:0.0090547043,Eikenella_exigua_00891:0.0370926075)99:0.0830022288,Eikenella_longinqua_01600:0.0739007445)100:0.3738802782,Neisseria_shayeganii_00624:0.1666410228)100:0.6563893681)51:0.0625828169)93:0.1223379943)92:0.1725653818,(((assem_Npotu_00819:0.1021878054,Neisseria_bacilliformis_01691:0.1001226611)100:0.3825283982,Nsp_KEM232_01523:0.1307589930)94:0.1516172118,Nelongata_ATCC29315_01362:0.2178350737)94:0.1612771400)92:0.0826862262,(Neisseria_canis_01356:0.0236608824,(Neisseria_wadsworthii_01588:0.0000026008,Nsp_83E034_02299:0.0071626122)95:0.0097307938)100:0.2240656309)92:0.0512066147,((Narctica_DSMZ103136_00542:0.1530221065,(Usuis_00813:0.1240880853,Utestudinis_DSMZ26510_02060:0.1005256804)49:0.0206284391)79:0.0336744960,(((Ndumasiana_DSMZ104677_00450:0.0492337031,Neisseria_zalophi_01182:0.1371046434)82:0.0232911547,(Neisseria_dentiae_01539:0.0135460212,Nmusiculi_00983:0.0836821587)100:0.0496256407)91:0.0451086304,(Neisseria_animaloris_00871:0.0313262025,(Neisseria_zoodegmatis_02077:0.0319407235,Nsp_DentCa1247_00663:0.0180113505)51:0.0202543014)95:0.0378467866)100:0.1260800161)91:0.0443678143)77:0.0347494170,Neisseria_weaveri_01582:0.2075736685)95:0.0641081795,(((((Ndenitrificans_CCUG17229_00875:0.0156775277,Neisseria_brasiliensis_00006:0.0139211641)78:0.0109599568,Nsp_ZJ785_00750:0.0186475902)68:0.0000028166,Nsp_10022_01803:0.0140372574)100:0.0117315580,Niguanae_01934:0.0513505709)99:0.0085415800,Nmucosa_heidelbergensis_01375:0.0193164252)100:0.0613574720)91:0.0318065517,(((Ndenitrificans_DSMZ17675_00690:0.1287359312,Neisseria_animalis_01580:0.0621735667)100:0.0378263256,Nsp_oraltaxon014_00100:0.1427081533)93:0.0330042881,Neisseria_chenwenguii_02159:0.1318664994)75:0.0252553782)95:0.0386235168,((Neisseria_flavescens_01133:0.0073940434,Neisseria_subflava2_01154:0.0090607556)98:0.0093111288,Neisseria_subflava_01221:0.0216216095)99:0.0216303596)99:0.0458602862,((((assem_Mcere_01729:0.0000000000,Nmacacae_DSMZ19175_01973:0.0000000000):0.0000026008,Neisseria_sicca_01417:0.0000026008)100:0.0036340230,Neisseria_mucosa_01376:0.0000026008)90:0.0028969533,assem_Nsp16475_01039:0.0122904671)97:0.0226569837)83:0.0174907167,(((assem_Nuirg_00602:0.0000026383,assem_NviriM226_00152:0.0493146307)100:0.0113518761,gonorrhoeae_clean_00312:0.0077284272)91:0.0122635576,((((Neisseria_cinerea_00366:0.0343365259,Nlactamica_NS19_00785:0.0118388471)87:0.0270373671,Neisseria_lactamica_00159:0.0304355127)98:0.0210936249,Nmeningitidis_8013_01526:0.0040612147)92:0.0074925181,Neisseria_polysacchareae_01643:0.0115357678)96:0.0109892355)100:0.1748423857)49:0.0147896117)100:0.0557080996,463_01522:0.0075565957);
