# Supplementary material for: Evolution of longitudinal division in multicellular bacteria of the Neisseriaceae family
Source: Nat Commun. 2022 Aug 22;13:4853. doi: 10.1038/s41467-022-32260-w (PMC9395523; doi:10.1038/s41467-022-32260-w)
Supplement: Supplementary file 17 — Supplementary Data 6 [file 41467_2022_32260_MOESM17_ESM.zip › Supplementary Data 6/RapZ_75G.aln.uniqueseq.phy]

64 306
29535_AP671_00559               ----MRIVLISGLSGSGKSVALKQLEDLGYFCVDNLPLEMLPTLVLHHI----ERGDEAKLGVSVDVRSGINIQEAQEQIQYLREQGHHVEVLFVEAEEGVLVRRFSETRRGHPLS-GLNL-TLLESLQKEREWLFPLKDIAYCIDTSKMNAQQLRYAVQQWLKIERRGLLVILESFGFKYGTPNNADFMFDMRSLPNPYYDPELRPYTGMDKPIQDYLDKQPLVQEMVNDIDHFLSHWLPRLQEESRSY-VTVAVGCTGGQHRSVYVVEQLAKRFKG--KYELLVRHRQAQNLSGR---------
29537_AP862_01184               ----MKIVLISGLSGSGKSVALKQLEDLGYFCVDNLPLEMLPSLVLHHI----ERGDEAKLGVSVDVRSGINIEEAQEQIQYLRNEGHQVEVLFVEAEESVLVRRFSETRRGHPLS-GLNM-TLLESLQKEREWLFPLKDIAYCIDTSKMNAQQLRYAVQQWLKIERRGLLVILESFGFKYGVPNNADFMFDMRSLPNPYYDPELRPYTGMDKPIQDYLDVQPLVQEMVDDIDRFLSHWLPRLQQESRSY-VTVAVGCTGGQHRSVYVVEQLARRLQG--HYELLVRHRQAQNLSGR---------
463_01522                       ----MRIVLISGLSGSGKSVALKQLEDLGYFCVDNLPLEMLPTLVLHHV----ERGDEARLGVSVDVRSGINIQEAQEQIQYLREQGHHVEVLFVEAEEGVLVRRFSETRRGHPLS-GLNL-TLLESLQKEREWLFPLKDIAYCIDTSKMNAQQLRYAVQQWLKIERRGLLVILESFGFKYGTPNNADFMFDMRSLPNPYYDPELRPYTGMDKPIQDYLDKQPLVQEMVNDIDHFLSHWLPRLQEESRSY-VTVAVGCTGGQHRSVYVVEQLAKRFKG--KYELLVRHRQAQNLSGR---------
assem_Kking_01755               ----MKIVLISGLSGSGKSVALNLLEDHGFYCVDNLPLALIPELVRHHATSWQSSLHTEKLGISLDIRSRPNTSMANELIASLRQQGHSVQILFLEADQAVLLRRFSETRRSHPLA-QESAGSLHDSLNHEREWLLPLRNLAYCLDTTHLTAQQLRQRVSQWLDADHSSLLISIESFGFKYGAAPAADFVFDVRSLPNPYYLPDLRPYNGTQEPIIQYLNQQDLAQEMLNDISQFMQKWLPKMQDESRSY-VTIAIGCTGGQHRSVYLTEQLAARLCG--QFQVITRHRQIKYSGLN-LD------
assem_Mcere_01729               ----MKIVLISGLSGSGKSVALKQLEDLGYFCVDNLPLEMLPSLVLHHI----ERADETKLGVSVDVRSGINIQEAQEQIQYLRDEGHQVEVLFVEAEESVLVRRFSETRRGHPLS-GLNL-TLLESLQKEREWLFPLKDIAYCIDTSKMNAQQLRYAVQQWLNIERRGLLVILESFGFKYGVPNNADFMFDMRSLPNPYYDPELRPYTGMDAPIQAYLDQQPLAQEMVDDIDHFMNHWLPRLQKESRSY-VTIAIGCTGGQHRSVYVVEKLAQRLQG--HYELLVRHRQAQNLSGR---------
assem_Npotu_00819               ----MKITLISGLSGSGKSVALKLLEDAGCYCVDNLPIEMLPALVAYHI----KRGEVANLAVSVDIRSHLKTGEVEKQLARLKQQGHSADILFLEAAESVLLRRFSETRRSHPLS-SSGS-PLPENLRRERQILFPLRDLAYRIDTSQMNAQQLRSTVRQWFDAGNGGLTMVFESFGFKYGTPADADFMFDVRSLPNPYYLPDLRPFNGTQNEIRSYLDAQPQAAAMVQDIGGFLSRRLPEIQAESRSY-LTIAVGCTGGRHRSVYISERLAERFRP--HCRVLVRHLRLNAE------------
assem_Nsp16475_01039            ----MKIVLISGLSGSGKSVALKQLEDLGYFCVDNLPLEMLPSLVLHHI----ERADETKLGVSVDVRSGINIQEAQAQIQYLRDEGHQVEVLFVEAEESVLVRRFSETRRGHPLS-GLSL-TLLESLQKEREWLFPLKDIAYCIDTSKMNAQQLRYAVQQWLNIERRGLLVILESFGFKYGVPNNADFMFDMRSLPNPYYDPELRPYTGMDAPIQEYLDQQPLVQEMVDDIDHFMNHWLPRLQKESRSY-VTIAIGCTGGQHRSVYVVEKLAQRLQG--HYELLVRHRQAHNLSGR---------
assem_Nuirg_00602               ----MKIVLISGLSGSGKSVALRQMEDLGYFCVDNLPLEMLPSLVSYHI----ERADETELAVSVDVRSGIDIAQAREQIAYLRGLGHRVEVLFVEAEEAVLVRRFSETRRGHPLA-GQDM-TLLESLKKEREWLFPLKEIAYCIDTSKMNAQQLRHAVRQWLRVERTGLLVVLESFGFKYGVPNNADFMFDMRSLPNPYYDPELRPYTGMDKPVWDYLDGQPLVQEMVDDIERFVTRWLPRLEDESRSY-VTVAIGCTGGQHRSVYIVEKLARRLKG--RYELLIRHRQAQNLSGR---------
assem_NviriM226_00152           ----MKIVLISGLSGSGKSVALRQMEDLGYFCVDNLPLEMLPSLVSYHI----ERADETELAVSVDVRSGIDIAQAREQIAYLRGLGHRVEVLFVEAEETVLVRRFSETRRGHPLVLSQDM-TLLESLKKEREWLFPLKEIAYCIDTSKMNAQQLRHAVRQWLRVERTGLLVVLESFGFKYGVPNNADFMFDMRSLPNPYYDPELRPYTVWTNLVRDYLDGQLLVQEMVDDIERFVTRWLPRLEDESRSY-VTVAIGCTGGQHRSVYIVEKLARRLKG--RYELLIRHRQAQNLSVPLIPSNHYAV
assem_Salvi_02026               ----MRIVLISGLSGSGKSIALRLLEDVGFVCVDNLPVKLLPGLIEHY-----AASHVAQLGVSVDIRSRFNPADVLELVTQLRTLGHQVDLLFLTSSVAVLLRRFSETRRSHPLA-REHK-TLSESVSAEQQYMSTLQSHAYVIDTSLLNVPQLRRQIQQWLHLPVAPMRVVLESFGYKFGVPAGLDFVFDVRFLPNPYYDFHLRPYSGLDEPVKTFFSGQPVMAEMIDDLSGFLLRWLPHMEKESRSY-VNIGIGCTGGQHRSVYIVEALANRLNA---YSVLIRHRQLELSNHS-----EKTV
Crenobacter_cavernae_00322      ----MQLILISGLSGSGKSVALKALEDAGYASVDNLPATLLSKLIALY-----REQGHERIAISVDTRGGPTLAALPGAMKELSDADVDVRLLYFEAKPDTLVKRFSETRRRHPLS-GPGL-TVEECIRQEQEMLAEVKALGYPIDTSELSANRLRTWIKALVGAEAGRLTVVFESFGFKHGVPLDADLVFDARCLPNPFYDPRLRPLTGLDQAIVDFFLQESSVAEMIHDIRRFLDKWLPAYRQENRSY-LTVAVGCTGGQHRSVFVIEALARAF-A--GEQVLIRHRELPETR-----------
Crenobacter_intestini_02254     ----MQLILISGLSGSGKSVALRSLEDAGFFCVDNLPATMLADALTIY-----QADGYQKVAISVDTRSRATLDRLPAEIGRLREAGLDVRLFFFEAKQETLVKRFSETRRAHPLA-GLGL-TLAECIELERELLAAVGELGLRVDTSDMAANNLRQWVRQLAGCDGGRLTLMFESFGFKHGVPLDADFVFDVRCLPNPHYVAELKPLTGRDQPVIDFFAHEAQVAAMIADIRAFIEKWLPEFVRENRSY-LSVAIGCTGGQHRSVYIAEHLARAFGK--EEQVLLRHRQLQRAACD---------
Crenobacter_luteus_00102        ----MQLILISGLSGSGKSVALKALEDAGYASVDNLPATLLASLIALY-----REQGHERVAISVDTRGGPTLAALPGAMAALAAEGVDVRLLYLEAKSDTLVRRFSETRRRHPLS-GPGL-TVEECIRQEEAMLAEVKALGYPIDTSELSANRLRTWIKALVGAEAGRLTLVFESFGFKHGVPLDADLVFDVRCLPNPFYDPRLRPLTGLDQPIVDFLLQESSVAEMVNDIRRFLDKWLPAYRQENRSY-LTVAVGCTGGQHRSVFVVETLARAF-A--DEQVLVRHRELPEAR-----------
Crenobacter_sedimenti_01792     ----MQLILISGLSGSGKSVALRSLEDAGFFCVDNLPATMLADALTIY-----QADGYQKVAISVDTRSRATLDRLPAEIGRLRSAGLDVRLFFFEAKQETLVKRFSETRRAHPLS-GLGL-TLAECIELERELLAAIGELGLRIDTSDMAASNLRQWVRQLAGCDGGQLTLMFESFGFKHGVPLDADFVFDVRCLPNPHYVAELRPLTGRDQPVIDFFAHEAQVAAMIADIRAFIEKWLPEFVRENRSY-LSVAIGCTGGQHRSVYIAEHLARDFGA--EQQVLLRHRQLQRTTCD---------
Eikenella_corrodens_01949       ----MRIVLISGLTGSGKTVALKLLGDMGFTCVDNIPPALLPQLVAQSA----A-SKISKLAISLDIRLLYPQDTIQNCLRAIRRQGHPLRLLFLDADTATLIRRLDRHGRRHPLA-ATTL-TLAESIAAERQMLQPWQSFAFCINNSHDSIGDLKFRIQEWLALSHGGLQVVIESFGFKYGAPLDLDFLFDTRALPNPYYDENLRELTGRDEAVRAYFAQFKIVQQMVADISGYLNRWLSEYARQTRVHMLVVGIGCAGGQHRSVFVAEAVAERLRD---YPVWVRHRQLPATAAHRA-------
Eikenella_exigua_00891          ----MRIVLISGLTGSGKTVALKLLNDMGFTCVDNIPPSLLPQLVAQSA----A-SQISKLAISLDIRLPYPQDYIQNCLRAIRRQGHPLRLLFLDTDTATLIRRLDRHGRRHPLA-ANTL-TLGESIAAERQMLQPWQSFAFCINNSHDGIGDLKFRIQEWLALSHGGLQVVIESFGFKYGTPLDLDFLFDTRALPNPYYDENLRPLTGRDEAVRAYFAQFKIVQQMVADISGYLNRWLPEYARQTCVHMLVVGIGCTGGQHRSVFVAEAVAERLRD---YPVWVRHRQLPATAAHHV-------
Eikenella_halliae_02383         ----MRIVLISGLTGSGKTVALKLLGDMGFTCVDNIPPALLPQLVAQSA----A-SQISKLAISLDIRLPYPQDTIQNCLRAIRRQGHPLRLLFLDADTATLIRRLDRHGRRHPLA-ATTL-TLAESISAERQMLQPWQSFAFCINNSHDSIGDLKFRIQEWLALSHGGLQVVIESFGFKYGAPLDLDFLFDTRALPNPYYDENLRELTGRDEAVRAYFAQFKVVQQMVADISGYLNRWLPEYARQTRVHMLVVGIGCTGGQHRSVFVAEAVAERLRD---YPMWVRHRQLPATTAHRA-------
Eikenella_longinqua_01600       ----MRIVLISGLTGSGKTVALKLLDTMGFTCVDNIPPALLPQLVAQSA----A-GKISKLAVSLDIRVPYAKESIQNCLRAIRRQGHPVRLLFLHADTTTLIRRLDGKHRRHPLA-ATNL-TLAESIAAERQILQPWQDFAFSINNSQDGTGDLKFRIQEWLALSQGGLQVVVESFGFKYGAPLDLDFLFDVRALPNPYYDEALRDLTGRDEAVRAYFAQFKTVQQMVADISGYLNRWLPEYARQTRVHMLAIGIGCTGGQHRSVFVAEAVAERLRD---YPVWVRHRQLPGSGRRV--------
gonorrhoeae_clean_00312         ----MKIVLISGLSGSGKSVALRQMEDLGYFCVDNLPLEMLPSLVSYHI----ERADETELAVSVDVRSGIDIAQAREQIAYLRGLGHRVEVLFVEAEEAVLVRRFSETRRGHPLS-NQDM-TLLESLKKEREWLFPLKEIAYCIDTSKMNAQQLRHAVRQWLKVERTGLLVVLESFGFKYGVPNNADFMFDMRSLPNPYYDPELRPYTGMDKPVWDYLDGQPLAQEMVDGIERFVTRWLPRLEDESRSY-VTVAIGCTGGQHRSVYIVEKLARRLKG--RYELLIRHRQAQNLSGR---------
Kingella_bonacorsii_00382       ----MKIILISGLSGSGKTIALNLLEDNGFFCIDNLPLELLPELIALHSH---QRPANDQIAISIDIRSNLNTHTAHETLIALRRAGHQVSLLFLEANEAVLLRRFSETRRSHPLA-RNHI-TLPESLHREREWLAPLREHAYCIDTSSLTAQQLRHLVAQWIGIDHNRLLVSIISFGFKHSAPPHADFVFDVRSLPNPYYDPALRPYNGKEQPIRDYLATQPLVNEMIGDIFHFLHRWLPRIRQENRSY-VTIAIGCTGGQHRSVYIAEQLGRQLAD--EYQTLVFHRQLS--------------
Kingella_denitrificans_00489    ----MKIVLISGLSGSGKSVALNLLEDHGFYCVDNLPLELIPDLVRYHSA---GCLQTRQLGISLDIRSRPNTDTAVRLIERLRADGHEVDVLFLEADNDVLLRRFAETRRSHPLA-HERAGSLHDSLADERQWLLPLRNLAYCLDTTHLTAQQLRHRVAQWLDAEHNSLLVSIESFGFKYGSAPSADFVFDVRSLPNPYHQPELRPFNGMQEPIIRFLDGQPLAQEMLHDIAGFMRKWLPKMQDESRSY-VTIAIGCTGGQHRSVYLTEQLAAQLRP--QFQVITRHRQMK--------------
Kingella_negevensis_00527       ----MKIILISGLSGSGKTVALNLLEDSGFYCVDNLPLALLPELVRLHIS---GSLKTSKLGISVDVRSNLNVDNAQALIKELREQGHEVEILFLEAAEDVLLRRFSETRRSHPLA-NENI-TLPESLHYEREWLLPLRDLAYCIDTSKLNAQQLRRMVGQWLNVSRERLLVSIESFGFKHGAMMNADFVFDVRSLPNPYYDPTLRPFNGKDKPIQDYLSQQPLIGEMIGDIETFLRRWLPRMEDESRSY-VTVGIGCTGGQHRSVYIAETLGKLLSD--EFQVLVRHRQLDS-------------
Kingella_oralis_01066           ----MKIILISGLSGSGKTIALNLLEDNGFFCIDNLPLELLPELIALHSH---QRPANDQIAISIDIRSNLNTHTAHETLIALRRAGHQVSLLFLEASEAVLLRRFSETRRSHPLA-RNHI-TLPESLRREREWLAPLREHAYCIDTSSLTAQQLRHLVAQWIGIDHNRLLVSIISFGFKHNAPPHADFVFDVRSLPNPYYDPSLRPYNGKDQPIQDYLAAQPLVNEMLGDIAHFFHRWLPRIRQENRSY-VTIAIGCTGGQHRSVYIAERLGKRLAD--EYQTLVFHRQLSQ-------------
Narctica_DSMZ103136_00542       ----MKIVLISGLSGSGKSVALRLLEDLGYFCVDNLPLKLLPSLILYHI----GEETVENLGISVDIRSRIDLCEARKHIENLRNQGHEVEVLFLEAEEGVLVRRFSETRRSHPLS-GQNL-TLLESLNQERQALSPLREIAYCIDTSKMNAQQLRYTVQQWLQIQRKGLLVILESFGFKYGVPTNVDFLFDMRSLPNPYYDPELRPFNGMDKEIQDYLDAQPLAGEMLEDINLFLSRWLPRMQIESRSY-VTIGIGCTGGQHRSVYMVERLAERLSG--QYELLVRHRQAQNLAMR---------
Ndenitrificans_CCUG17229_00875  ----MKIVLISGLSGSGKSVALKQLEDLGYYCVDNLPLELLPSLVLYHV----TRDEVDSLGVSVDIRSKIDIDQAEEKIQYLREQGHQVEVLFIEAEESVLVRRFSETRRGHPLS-GHNL-TLLESLREERAWLFPLRQMAYCIDTSKMNAQQLRYAVQQWLNIERHGLLVILESFGFKYGVPNNADFMFDMRSLPNPYYDPELRPFNGMDKEIQEYLDQQPLAQEMVNDIDQFINRWLPRMQQESRSY-VTIGIGCTGGQHRSVYVVEKLAERLAG--KYELMVRHRQAQNLAGH---------
Ndenitrificans_DSMZ17675_00690  ----MKVVLISGLSGSGKSIALKQLEDLGYYCVDNLPIEMLPALVQHHS----ARKNETHLGVSVDVRSGIDIDETQAQIYRLREAGHQVDVLFVEAEESVLVRRFSETRRSHPLS-GHDM-TLTESLQKERQWLSPLRDLAYCIDTSKTNAQQLRYTVQQWLNTERQGLLVILESFGFKYGTPNNADFIFDMRSLPNPYYDTELRPYNGMDKPIQDYLDRQPLAQEMVDDIYGFISRWLPRMQQESRSY-VTIAVGCTGGQHRSVYVVERLAQRLKH--TYELLVRHRQADNLAGR---------
Ndumasiana_DSMZ104677_00450     ----MKIVLISGLSGSGKSVALKLLEDLGYYCVDNLPIGLLPDLVTYHT----ESSEVSQLGISIDIRSRIDIKEAETQIRQLRQQGHDVEILFLEAEESVLIRRFSETRRSHPLS-GQTL-TLLESLQKERAWIFPLRELAYCIDTSKMNAQQLRYTVQQWLKLERNGMLVILESFGFKYGVPSNVDFLFDMRSLPNPYYDTELRPYNGMDKPIQDYLGQQPAVQEMINDISNFMSRWLPQMQVESRSY-VTIGIGCTGGQHRSVYVVEQLAKRLQG--QYELLVRHRQLIRLAER---------
Neisseria_animalis_01580        ----MKIVLISGLSGSGKSVALKQLEDLGYYCVDNLPMELLPSLVLHHI----DRGDETKLGVSVDIRSRIDISQAQEQINYLRSEGHQVDILFVEAEESVLVRRFSETRRSHPLS-DHNL-SLIESLQKERGWLSPLRDLAYCIDTSKMNAQQLRYAVQQWLKTERQGLLVILESFGFKYGTPNNADFIFDMRSLPNPYYDTELRPYNGMDKPIQDYLDNQPLAQEMVNDIDGFISRWLPRMQQESRSY-VTIAIGCTGGQHRSVYVVERLAQRLKN--TYQLLVLHRQAQNLTGR---------
Neisseria_animaloris_00871      ----MKIVLISGLSGSGKSVALKLLEDLGYYCVDNLPMKLLPGLIQYHL----DNSEVTQLGISVDIRSRIDINEAGEQIQYLREQGYDIEVLFLEADEAVLIRRFSETRRSHPLS-GQTM-TLLESLQKERAWLSPLRELAYCIDTSKMNAQQLRYTVQQWLKHERKGLLVILESFGFKYGVPTNVDFLFDMRSLPNPYYDTELRPFNGMDKPIQDYLADQPAVQEMINDISSFMNRWLPQMQVESRSY-VTIGIGCTGGQHRSVYVVEQLAERLKG--HYELLVRHRQLSVLAER---------
Neisseria_bacilliformis_01691   ----MKIILISGLSGSGKSVALKLLEDTGCYCVDNLPIEMLPALVAYHI----GRGEVANLAVSIDIRSHIKTGEVEQQLARLKQQGHSADILFLEAAEAVLLRRFSETRRSHPLA-AADN-SLIENLRRERQILAPLREHAYRIDTSQMNAQQLRRTVRQWFDAGNGGLTLVFQSFGFKYGTPADADFMFDVRSLPNPYYLPDLRPYNGTQEPIRQYLDALPQARAMTDDIAAFLERRLPEIQAESRSY-LTVAVGCTGGCHRSVYTVERLAEHFRP--RLRVLVRHLRLAAPLSDGL-------
Neisseria_brasiliensis_00006    ----MKIVLISGLSGSGKSVALKQLEDLGYYCVDNLPLELMPSLVSHHV----ARNEVDSLGVSVDIRSKIDIDQAEEQIQYLREQGHQVEVLFIEAEESVLVRRFSETRRGHPLS-GHNL-TLLESLREERAWLFPLRQMAYCIDTSKMNAQQLRYTVQQWLNIERHGLLVILESFGFKYGVPNNADFMFDMRSLPNPYYDPELRPFNGMDKEIQEYLDQQPLAQEMVNDIDQFINRWLPRMQQESRSY-VTIGIGCTGGQHRSVYVVEKLADRLAG--KYELMVRHRQAQNLAGH---------
Neisseria_canis_01356           MHSIMKIVLISGLSGSGKSVALKVLEDVGYNCVDNMPLEMLPQLMAHHL----KRGITENLGISVDIRSHLNTPEASRQIARLRKEGHQVEILFLEASDEILIRRFSETRRSHPLA-RQKF-TVLESIRQEREILYPLREMAYCIDTSKMNAQQLRYSVQQWLKIEREGLLVILESFGFKYGVPNNADFLFDMRSLPNPYYDPELRPFTGMDKPIQDYLGKQPLAQEMIGDIHQFLTRWLPRMQIESRSY-VTIGIGCTGGQHRSVYVVEQLSKLLKE--QYEVLIRHRQAQNLADR---------
Neisseria_chenwenguii_02159     ----MKIVLISGLSGSGKSVALKQLEDLGYYCVDNLPLEMLPSLVLHHI----EHGEESNLGVSVDIRSRINIAQTQAQIQFLRDEGHEVEILFVEAEEGVLVRRFSETRRSHPFS-GLSM-TLLESLQKERAWLSPLRDLAYCIDSSKMNAQQLRHAVQQWLDIERKGLLVILESFGFKYGTPTNADFMFDMRSLPNPYYDEKLRPFTGMDKPIQDYLDKQPQVQEMADDIDRFLNRWLPRMQEESRSY-VTVAVGCTGGQHRSVYVVEKLAERFKG--KYELLVRHRQAQNLAGR---------
Neisseria_cinerea_00366         ----MKIVLISGLSGSGKSVALRQMEDSGYFCVDNLPLEMLPSLVSYHI----ERADESELAVSVDVRSGIDIGQAREQIAYLRGLGHRVEVLFVEAEESVLVRRFSETRRGHPLS-NQDM-TLLESLKKEREWLFPLKEIAYCIDTSQMNAQQLRQAVRQWLKVERTGLLVILESFGFKYGIPNNADFMFDMRSLPNPYYDLELRAFTGTDQPVRDYLDGQPLVQEMVDDIERFVTRWLPRLEDESRSY-VTVAIGCTGGQHRSVYVVEELAGRLQG--RYELLIRHRQAQNLPSR---------
Neisseria_dentiae_01539         ----MKIVLISGLSGSGKSVALKLLEDLGYYCVDNLPIKLLPDLVAYHA----ESSEVTQLGISIDIRSRIDIKEAQTQIQALREQGHEVEILFLEAEEGVLVRRFSETRRSHPLS-GQTL-TLLESLQQEKIWLFPLREAAYCIDTSKMNAQQLRHTVQQWLKHERQGLLVILESFGFKYGVPTNVDFLFDMRSLPNPYYDTELRPFNGMDKPIQDYLGNQPAVQEMINDIGNFMSRWLPQMQVESRSY-VTIGIGCTGGQHRSVYVVEKLAERLQG--HYELLVRHRQLNRLAER---------
Neisseria_flavescens_01133      ----MKIVLISGLSGSGKSVALKQLEDLGYYCVDNLPLEMLPSLVLYHI----ERGEETQLGVSVDIRSGINIQEAQEQIQYLRDEGHQVEVLFVEAEEGVLVRRFSETRRGHPLS-GPNL-TLLESLQKEREWLFPLRDIAYCIDTSKMNAQQLRYAVQQWLNIERVGLLVILESFGFKYGVPNNADFMFDMRSLPNPYYDPELRPFTGMDKPIQDYLGRQPLAQEMVDDIDHFISRWLPRLQQESRSY-VTIAIGCTGGQHRSVYVVEKLAERLKG--RYELLVRHRQAQSLAGR---------
Neisseria_lactamica_00159       ----MKIVLISGLSGSGKSVALRQMEDSGYFCVDNLPLEMLPALVSYHI----ERADETELAVSVDVRSGIDIAQAREQIAYLRGLGHRVEVLFVEAEEGVLVRRFSETRRGHPLS-NQDM-TLLESLKKEREWLFPLKEIAYCIDTSQMNAQQLRQAVRQWLKVERTGLLVILESFGFKYGVPANADFMFDMRSLPNPYYDSELRPYTGMDKPVWDYLDGQPLVQEMVGDIERFVTHWLPRLEDESRSY-VTVAIGCTGGQHRSVYVVEELAGRLQG--RYELLIRHRQMQNLPSR---------
Neisseria_mucosa_01376          ----MKIVLISGLSGSGKSVALKQLEDLGYFCVDNLPLEMLPSLVLHHI----ERADETKLGVSVDVRSGINIQEAQEQIQYLRDEGHQVEVLFVEAEESVLVRRFSETRRGHPLS-GLNL-TLLESLQKEREWLFPLKDIAYCIDTSKMNAQQLRYAVQQWLNIERRGLLVILESFGFKYGVPNNADFMFDMRSLPNPYYDPELRPYTGMDAPIQAYLDQQPLVQEMVDDIDHFMNHWLPRLQKESRSY-VTIAIGCTGGQHRSVYVVEKLAQRLQG--HYELLVRHRQAQNLSGR---------
Neisseria_polysacchareae_01643  ----MKIVLISGLSGSGKSVALRQMEDSGYFCVDNLPLEMLPSLVSYHI----ERADETELAVSVDVRSGIDIGQAREQIAYLRGLGHRVEVLFVEAEESVLVRRFSETRRGHPLS-NQDM-TLLESLKKEREWLFPLKEIAYCIDTSKMNAQQLRHAVRQWLKVERTGLLVILESFGFKYGVPNNADFMFDMRSLPNPYYDPELRPYTGMDKPVWDYLDGQPLVQEMADDIEKFLTHWLPRLEDESRSY-VTVAIGCTGGQHRSVYIVEKLARRLKG--RYELLIRHRQAQNLSDR---------
Neisseria_shayeganii_00624      ----MRIVLISGLSGTGKSLALALLEKLGFLCVDNLPPALLPQLVEQYA----ADSGVYKLAISLDIRVGCSPENIHSYIGELRHQGHRVSMLFLEASNEVLMRRFAKSRRHHPLS-AGNL-TLAESIAAEREMMAPWRDMAYRLDNQEASREELAFRIQEWLALEHAGVQVVVESFGFKYGAPLNLDFVFDVRALPNPHYDEALRPFTGQDEPIRAYFAQFRIVQQMVADISGYLNRWLPELARQTRIHVVTVGIGCTGGQHRSVFVAEAVAERLRD---YPVLVRHRQLNTPE-----------
Neisseria_sicca_01417           ----MKIVLISGLSGSGKSVALKQLEDLGYFCVDNLPLEMLPSLVLHHI----ERADETKLGVSVDVRSGINIQEAQEQIQYLRDEGHQVEVLFVEAEESVLVRRFSETRRGHPLS-GLNL-TLLESLQKEREWLFPLKDIAYCIDTSKMNAQQLRYAVQQWLNIERRGLLVILESFGFKYGVPNNADFMFDMRSLPNPYYDPELRPYTGMDAPIQAYLDQQPLAQEMVDDIDHFMNHWLPRLQKESRSY-VTIAIGCTGGQHRSVYVVEKLAQRLQG--HYELLVRHRQAQNLSGR---------
Neisseria_subflava2_01154       ----MKIVLISGLSGSGKSVALKQLEDSGFYCVDNLPLEMLPSLVLYHI----ERGEETQLGVSVDIRSGINIQEAQEQIQYLRDEGHQVEVLFVEAEEGVLVRRFSETRRGHPLS-GQNL-TLLESLQKEREWLFPLRDIAYCIDTSKMNAQQLRYAVQQWLNIERVGLLVILESFGFKYGVPNNADFMFDMRSLPNPYYDPELRPFTGMDKPIQDYLGQQPLAQEMVDDIDHFISRWLPRLQQESRSY-VTIAIGCTGGQHRSVYVVEKLAERLKG--RYELLVRHRQAQSLAGR---------
Neisseria_subflava_01221        ----MKIVLISGLSGSGKSVALKQLEDLGYYCVDNLPLEMLPSLVSLHI----ERADETKLGVSVDIRSGINIQEAQEQIQYLRHEGHQVEVLFIEAEEGVLVRRFSETRRGHPLS-GHNL-TLLESLQKEREWLFPLRDIAYCIDTSKMNAQQLRYAVQQWLNIERVGLLVILESFGFKYGVPNNADFMFDMRSLPNPYYDPELRPFTGMDKPIQDYLGQQPLAQEMVDDIDHFISRWLPRLQQESRSY-VTIAIGCTGGQHRSVYVVEKLAERLKG--RYELLVRHRQAQSLAGR---------
Neisseria_wadsworthii_01588     MHSIMKIVLISGLSGSGKSVALKVLEDVGYNCVDNMPLEMLPQLMAHHL----KRGITENLGISVDIRSHLNTPEASRQIERLRKEGHQVEILFLEASDEILIRRFSETRRSHPLA-RQKF-TVLESIQQEREILYPLREMAYCIDTSKMNAQQLRYSVQQWLKIEREGLLVILESFGFKYGVPNNADFLFDMRSLPNPHYDPELRPFTGMDKPIQDYLGNQPLAQEMINDINQFLQRWLPRMQIESRSY-VTIGIGCTGGQHRSVYVVEQLSKLLQE--QYEVLVRHRQAQNLADR---------
Neisseria_weaveri_01582         ----MKIILISGLSGSGKSVALRLLEDVGYYCVDNLPVEMLPELVKHHI----DKGSVSELGVSVDVRSRIDIKQAQEQMEYLRREGHQVDLLFLEADESVLVRRFSETRRCHPLS-GQDM-TLLEGIQKERSWLFPLRDMAYCIDTSKMNAQQLRYSVQKWLQIERQGLLVILESFGFKYGTPSNADFLFDVRSLPNPYYDLELRHFNGMEKPIQDYLDAQPLAQEMLEDIEQFINRWLPRMQVESRSY-VTIGIGCTGGRHRSVYLVERLAQRLQG--RYELLVRHRQADNLSGR---------
Neisseria_zalophi_01182         ----MKIVLISGLSGSGKSVALKLLEDLGYYCVDNLPISLLPRLVQYHN----ENSGNKQLGISIDIRSRIDIKEAQHELQLLRDQGHNVEILFLEAEESVLIRRFSETRRSHPLS-GQTF-TLLESLQKEIEWLFPLRELAYCIDTSKMNAQQLRYTVQKWLKLERKGLLVILESFGFKYGVPTNVDFLFDMRSLPNPYYDTELRPYCGMDKPIQDYLGAQPEVGEMIDDISGFMNRWLPRMQVEGKSY-VTIGIGCTGGQHRSVYVVETLAERLKG--QYELLVRHRQLTRI------------
Neisseria_zoodegmatis_02077     ----MKIVLISGLSGSGKSVALKLLEDLGYYCVDNLPMKLLPGLIQYHL----DNSEITQLGISVDIRSRIDINEAEEQIKLLRQQGYDVEVLFLEADEAVLIRRFSETRRSHPLS-GQTL-TLLESLQQERAWLFPLRELAYCIDTSKMNAQQLRYSVQQWLKQERKGLLVILESFGFKYGVPTNVDFLFDMRSLPNPYYDTELRPFNGLDKPIQNYLDQQPAAQEMINDISNFMNRWLPQMQVESRSY-VTIGIGCTGGQHRSVYVVEQLAERLKG--RYELLVRHRQITGLAER---------
Nelongata_ATCC29315_01362       ----MKIILISGLSGSGKSVALRLLEDVGYYCIDNMPMEMMPDLVRHHI----LRADVEHLAVSVDIRSRPSISEIDKQLAYLRRQGHSVELLFLESDEAVLMRRFSETRRSHPLA-GLTQ-SLQESLQQEREMLAPLREKAYCIDSSSMNSQQLRYAVQQWLKVEREGMLVVFESFGFKYGVPTDIDFLFDMRSLPNPYYDTALRPFNGTEEPIRQYLDSQPLVQEMVGDIKRFIGRWLPRMQEESRSY-VTVGIGCTGGQHRSVYVCERLAEHFRS--DYQVLVRHRQLNLGA-----------
Niguanae_01934                  ----MKIVLISGLSGSGKSVALKQLEDLGYYCVDNLPLELLPSLVLHHV----ERDEVGSLGVSVDIRSKIDIDQVEAQIQYLRNQGHQVEVLFIEAEESVLVRRFSETRRGHPLS-GHNL-TLLESLHEERVWLFPLRQMAYCIDTSRMNAQQLRHAVQQWLNIERRGLLVVLESFGFKYGVPNNADFMFDMRSLPNPYYDPELRPFNGMNKEIQDYLDQQPLVQEMVNDIDQFINRWLPRMQQESRSY-VTIGIGCTGGQHRSVYVVEQLAERLAG--KYELIVRHRQAQNLAGR---------
Nlactamica_NS19_00785           ----MKIVLISGLSGSGKSVALRQMEDSGYFCVDNLPLEMLPALVSYHI----ERADETELAVSVDVRSGIDIAQAREQIAYLRGLGHRVEVLFVEAEEGVLVRRFSETRRGHPLS-NQDM-TLLESLKKEREWLFPLKEIAYCIDTSQMNAQQLRQAVRQWLKVERTGLLVILESFGFKYGVPNNADFMFDMRSLPNPYYDLELRAFTGTDQPVRDYLDGQPLVQEMVGDIERFVTRWLPHLEDESRSY-VTVAIGCTGGQHRSVYIVEKLARRLKG--RYELLIRHRQAQNLSSR---------
Nmeningitidis_8013_01526        ----MKIVLISGLSGSGKSVALRQMEDSGYFCVDNLPLEMLPALVSYHI----ERADETELAVSVDVRSGIDIGQAREQIASLRGLGHRVEVLFVEAEESVLVRRFSETRRGHPLS-NQDM-TLLESLKKEREWLFPLKEIAYCIDTSQMNAQQLRHAVRQWLKVERTGLLVILESFGFKYGVPNNADFMFDMRSLPNPYYDPELRPYTGMDKPVWDYLDGQPLVQEMVDDIERFVTHWLPRLEDESRSY-VTVAIGCTGGQHRSVYIVEKLARRLKG--RYELLIRHRQAQNLSDR---------
Nmucosa_heidelbergensis_01375   ----MKIVLISGLSGSGKSVALKQLEDLGYFCVDNMPLELLPSLVLHHV----ERAEVDSLGVSVDIRSKIDIDQAEEQIRYLREQGHQVEVLFIEAEESVLVRRFSETRRGHPLS-GHNL-TLLESLREERAWLFPLRQMAYCIDTSKMNAQQLRYAVQQWLNIERRGLLVILESFGFKYGVPNNADFMFDMRSLPNPYYDPELRPFNGMDKEIQDYLDQQPLAQEMVDDIDRFINRWLPRMQQESRSY-VTIGIGCTGGQHRSVYVVEKLAERLTG--KYELLVRHRQAQNLAGR---------
Nmusiculi_00983                 ----MKIVLISGLSGSGKSVALKLLEDLGYYCVDNLPIKLLPGLVAYHT----ESSEINRLGISVDIRSRIDIKEAQTQLQALRNLGHEVEILFLEAEEGILVRRFSETRRSHPLS-GQTL-TLLESLQQEKTWLFPLREAAYCIDTSKMNAQQLRHTVQQWLKHERQGLLVILESFGFKYGVPTNVDFLFDMRSLPNPYYDTALRPFNGMDKPIQDYLGSQAIVQEMVEGIGSFMSRWLPQMQVESRSY-VTIGIGCTGGQHRSVYMVEQLARRLKG--HYELLVRHRQLNRLAER---------
Nsp_10022_01803                 ----MKIVLISGLSGSGKSVALKQLEDLGYYCVDNLPLELLPSLVSHHV----ARNEVDSLGVSVDIRSKIDIDQAEEQIQYLREQGHQVEVLFIEAEESVLVRRFSETRRGHPLS-GHNL-TLLESLREERAWLFPLRQMAYCIDTSKMNAQQLRYAVQQWINIERHGLLVILESFGFKYGVPNNADFMFDMRSLPNPYYDPELRPFNGMDKEIQDYLDQQPPAQEMVNDIDQFINRWLPRMQQESRSY-VTIGIGCTGGQHRSVYVVEKLAERLAG--KYELLVRHRQAQNLASR---------
Nsp_83E034_02299                MHSIMKIVLISGLSGSGKSVALKVLEDVGYNCVDNMPLEMLPQLMALHL----KRGNTENLGISVDIRSHLNTPEASRQIERLRKEGHQVEILFLEASDEILIRRFSETRRSHPLA-RQKF-TVLESIQQEREILYPLREMAYCIDTSKMNAQQLRYSVQQWLKIEREGLLVILESFGFKYGVPNNADFLFDMRSLPNPHYDPELRPFTGMDKPIQDYLGNQPLAQEMINDINQFLQRWLPRMQIESRSY-VTIGIGCTGGQHRSVYVVEQLSKLLQE--QYEVLVRHRQAQNLADR---------
Nsp_DentCa1247_00663            ----MKIVLISGLSGSGKSVALKLLEDLGYYCVDNLPMKLLPGLIQYHL----DNSEITQLGISVDIRSRIDINEAEEQIKLLRQQGYDVEVLFLEADEAVLIRRFSETRRSHPLS-GQTL-TLLEGLQQERAWLSPLRELAYCIDTSKMNAQQLRYSVQQWLKHERKGLLVILESFGFKYGVPTNVDFLFDMRSLPNPYYDTELRPFNGLDKPIQDYLNRQPAVQEMINDISTFINRWLPQMQVESRSY-VTIGIGCTGGQHRSVYVVEQLAERLKG--HYELLVRHRQLSVLAER---------
Nsp_KEM232_01523                ----MKIILISGLSGSGKSVALKQLEDAGYYCVDNMPMEMLPQLVLHHI----RGGGVENLAVSVDIRSRIKMSEVEKQLDYLAKQGHQAEILFLEADEATLVRRFSETRRSHPLS-SLNQ-ALTESLRQERQTLAPLREKAYCIDTSKMNAQQLRHTVRRWLGAEHRGMMLVFESFGFKYGTPTNADFIFDMRSLPNPYYDPALRPFNGMQPEIRAYLDAEPLAGEMAADIAAFLERWLPRMQIESRSY-VTVALGCTGGQHRSVYIAERLADRFRG--RYPVLVRHRQLDTQ------------
Nsp_oraltaxon014_00100          ----MKIVLISGLSGSGKSVALKQLEDLGYYCVDNLPMEMLPALVMHHI----GRGDETRLGVSVDIRSRIDIVQTREQIRVLREEGHEIEVLFLEAEESVLIRRYSETRRGHPLA-GQNM-TLLEGLQKERKWLWPLRDLAYCIDTSGMNAQQLRYAVQQWLQTERKGLLVILESFGFKYGTPNNADFVFDMRSLPNPYYDPELRPYNGMDKPIQDYLDGQNWAQEMVDDIDRFMQRWLPRMEEESRSY-ITIAIGCTGGQHRSVYVVERLAQRLKG--KYELLVRHRQAQNLAER---------
Nsp_ZJ785_00750                 ----MKIVLISGLSGSGKSVALKQLEDLGYYCVDNLPLELMPSLVSHHV----ARDEVDSLGVSVDIRSKIDIDQTEEQIQYLREQGHQVEVLFIEAEESVLVRRFSETRRGHPLS-GHNL-TLLESLREERAWLFPLRQMAYCIDTSKMNAQQLRYAVQQWLNIERHGLLVILESFGFKYGVPNNVDFMFDMRSLPNPYYDPELRPFNGMDKEIQDYLDQQRLAQEMVNDIDQFINRWLPRMQQESRSY-VTIGIGCTGGQHRSVYVVEKLAERLAG--KYELLVRHRQAQNLSGR---------
Sacetivorans_DSM19021_01685     MP--MRIVLISGLSGSGKSIALRLLEDVGFVCVDNLPAPMLPDLMRYY-----EKKGIEQLGVSIDIRSRFRFSDVCHWIDTVRRQGHRLDIVFLNTDDAVLLRRFSETRRSHPLA-NEQK-TLLESLAAERGYMQPLQNIAYTVDTSLLNAQQLRHFIQQWLNLPVAPLRIVLESFGFKFGVPLGMDFVFDVRSLPNPFYDPVLRPYTGLDLPIKDYFSAQTIVADMIDDLEYFLKRWLPKMTEESRSY-VNIGIGCTGGQHRSVYVVESLAKRLAD---YAVLVRHRQL-----------LPVV
Usuis_00813                     ----MKIVLISGLSGSGKSVALKLLEDLGYYCVDNLPMSLLPSLVMHHI----GQDEIEQLGISVDIRSRIDIHEAEKQIAALRAEGHEIDVLFLEAEEGVLVRRFSETRRGHPLS-GQSL-TLLESLQQERAWLSPLREIAYCIDTSKMNAQQLRYSVQQWLKLENKGLLVILESFGFKYGVPTNVDFLFDMRSLPNPYYDPQLRPFNGMDKEIQDYLDGQPLVQKMIDDIDGFLSNWLPCMQLESRSY-VTVGIGCTGGQHRSVYVVEQLAARLKG--KYQLLVRHRQVHNLAGR---------
Utestudinis_DSMZ26510_02060     ----MKIVLISGLSGSGKSVALKLLEDLGYYCVDNLPLNLLPALVSHHI----DQEEVEQLGVSVDIRSRIDIQEAQIQISALRRQGHDVEVLFLEAEEGVLVRRFSETRRGHPLS-GQNL-TLLESLHKEREWLSPLREIAYCIDTSKMNAQQLRYSVQQWLKLESKGLLVILESFGFKYGVPTNVDFMFDMRSLPNPYYDPELRPFNGMDQAIQNYLDDQPLAQEMLADIGSFLNRWLPRMQVESRSY-VTIGIGCTGGQHRSVYMVEKLAEQLAG--KYELLVRHRQAQNLAGR---------
Vitreoscilla_massiliensis_02520 ----MRVILISGLSGSGKSVALKLMEDLGFFCVDNLPLELLPQLVTLYQ----AKPGITDLAVCLDMRTRISQQYFLPMLDAIQHSVGQFDVLFLEAQEHELLHRFSETRRRHPLT-NDNC-TLEEALTYEREWLMPLRERSHVIDTTLLTTPKLRQYITAWVGLPNRNLQIVFESFGFKHGMPSDADFMFDVRSLPNPHYEKDLRRLTGIDEPIQRYFSGYPQVQEMIDDIATFLHKWLPSIDMENRSY-VTVAIGCTGGQHRSVYIVEALAQIFQ---DRDVLIRHRQL---------------
Vstercoraria_DSM513_00865       ----MRVILISGLSGSGKSIALKSLEDLGFFCVDNLPLELLPHLVMWYQ----SKSDTKHLAICLDMRAGMSQEHFLPMLEAIKKSVRQFDVLYLEAKTEILLNRFSETRRRHPLT-HDNC-TLAEALKYEREWLYPLREHAHVVDTSALSTPKLRQYITAWVNLPKSNLQIVFQSFGFKYGIPSDADFVLDVRSLPNPHYEASLRALTGKDKPVAIYFKANPVVQDMINDITAYLNKWLPRIEQENRSY-VTVAIGCTGGQHRSVYIVEQLALSFKAASKNEVLIRHRQL---------------
