# Supplementary material for: Evolution of longitudinal division in multicellular bacteria of the Neisseriaceae family
Source: Nat Commun. 2022 Aug 22;13:4853. doi: 10.1038/s41467-022-32260-w (PMC9395523; doi:10.1038/s41467-022-32260-w)
Supplement: Supplementary file 17 — Supplementary Data 6 [file 41467_2022_32260_MOESM17_ESM.zip › Supplementary Data 6/AmiC1_75G.aln]

>29535_AP671_00092 N-acetylmuramoyl-L-alanine amidase AmiC
MV----------------KF-K--LTRRQIVR-QAA-GLLFTLTPISAALA--KSAPSAQ
FVAARIWP------SHAYTRITVESSRALQYQHFALENPSRLVIDIQNANINSVLQGISG
KVLPDDPFIRSIRAGQNTPTTVRIVIDLKQNAHPQVFSLAPVGSFKNRLVIDL-------
---YP-H-------------GVDAN------DPMMALL----------------------
-NGNTPKSRT-PSP--QRRTEIAAD----------------IP-PQP-----DR-SRSG-
RRPV-VMLDPGHGGEDPGAISP-G-GLKEKN-VVLSIARD--------AKKRLEA-MGYT
VYMTRNEDVFIPLGVRVAKARARNADVFVSIHADAF-TSPSARGTGVYMLNTKGATSSAA
KFLAQTQNNADA-IGGVPTK-GNRSVDNAILDMTQTATMRDSRRLGHAVLTELGKLNQLH
KGRVDEANFAVLRAPDIPSILVETAFLSNPIEERLLASSSFRQQCAGAIATGIQK-----
---------------YVNTAVLRRG
>29537_AP862_02333 N-acetylmuramoyl-L-alanine amidase AmiC
MF----------------KL-K--LTRRQIVR-QAA-GLLFTLTPIASALA--KAAPPAQ
FVAARIWP------SHAYTRITVESSRALQYQHFALDNPGRLVIDIQNANINSVLQSISG
KVLPDDPFIRSIRAGQNTPTTVRIVIDLKQSAHPQVFSLAPVGGFKNRLVIDL-------
---YP-Q-------------GVDAN------DPMMALL----------------------
-NGNTPKPRSRPRP-AEPATDIAAN----------------TP-ARP-----N---RSG-
RRPV-IMLDPGHGGEDPGAISP-G-GLKEKN-VVLSISRE--------AKKRLEA-MGYT
VYMTRNEDVFIPLGVRVAKARARNADVFVSVHADAF-TSPSARGTGVYMLNTKGATSSAA
KFLAQTQNNADA-IGGVPKS-GNRSVDNTILDMTQTATMRDSRRLAHAVLTELGKLNQLH
KGRVDEANFAVLRAPDIPSILVETAFLSNPIEERLLGSESFRRQCAEAIATGIQK-----
---------------YVNTAVLRRG
>463_00386 N-acetylmuramoyl-L-alanine amidase AmiC
-----------------------------MVG-QAA-GLFFTLTPVSAAMA--KAERTAQ
FLAARIWP------AHAYTRVTLESTASLKYQHFSLDNPARLVVDIQGANINGVLHGIGA
KVLADDPFIRSIRVGQNTPTTVRMVIDLKQRVNPQVFALSPVGGFKNRLVIDL-------
---YP-H-------------GLDAD------DPMMALL----------------------
-NGRPPKPAA------RANTQIAQE----------------TP-PAN-----RR--KGG-
RRPI-VMLDPGHGGEDPGAISP-G-GLKEKN-VVLSISRE--------AKKRLEA-MGYT
VYMTRNEDVFIPLGVRVAKARARNADVFVSVHADAF-TSPSARGTGVYMLNTKGATSSAA
KFLAQTQNNADA-IGGVQTV-GNRNVDHAILDMAQTATLKDSRRLGQAVLNELGKLNQLH
KGRVDEANFAVLRAPDIPSILVETAFLSNPVEERLLGSESFRIQCAHAIATGIQK-----
---------------YMNTAVLRRG
>Alysiella_filiformis_01313 N-acetylmuramoyl-L-alanine amidase AmiC
------------------MA-E--LSRRQLLG-ASAGSLVFSLPAFA-NTTP------NT
FIAARIWP------AQAYTRITLESPNKVKFKSFTLEKPHRLVVDIENVAMSDILINLGK
KVQKSDPYVSNIRVGQKDSQTVRVVVDLKAPTLPQVFLLNPVANFKHRMVMDI-------
---YPAY-G-------------ADD------DPILALLN----GKKQEQAKA--------
-NDKKAPPQIAQKDDKKDDKK------------------ASEPDAIQ---------PQK-
RRPI-IMVDAGHGGEDPGAISP-N-GLKEKD-VVLAIARL--------AKTKLEE-LGYI
VKMTRNEDVFIPLKKRTEMAKKAQADLFISIHADSVKNNPNARGTGVYALSAKGATDEAA
RLLAESQNESDI-IGGIEMS-HNKDVNSVLVDMMQNQTINDSLRLGRLVLNQLGKFNKA-
KTEVIQANFVVLRTPEIPSILVETAFLSNAEDEALLRSTDFRQKVAQAIAEGVKQ-----
---------------YLNIAVLARR
>assem_Acras_02388 N-acetylmuramoyl-L-alanine amidase AmiC
--------------------------------------ML--------------------
-------P------AQAYTRITLESSDKINYKHFVLSNPSRVVIDIENANLNSVLSSIPQ
KVQHSDPYIRSIRAGQKDDKTIRMVLELKAAINPQIFNLAPVSTFKHRMVIDL-------
---YPVN-G------------SGGE------DPILALLN----GLEQP------------
-RNESPYRQTA---------------------------------APV---------RQN-
RRPV-VMLDPGHGGEDPGAISP-N-GLKEKD-VVLSIAHE--------TKKRLEA-MGYK
VYMTRNEDVFIPLKVRRQKAQRVQADLFVSIHADSV-DRPEPRGTGVYILSERGASSEAA
RLLADSQNSSDS-IGGVKMN-NSKEVNNVLMDMLQTQTISDSARLARLILNQLSKHNKI-
KNEVNQANFVVLRSPEIPSILVETAFLSNPQDEALLRSRDFRKKVAQSIADGMKQ-----
---------------YLNAAVLARR
>assem_Ckhun_00668 N-acetylmuramoyl-L-alanine amidase AmiC
------------------------------------------------------------
------------------------------------------------------------
------------------------------------------------------------
------------------------------------------------------------
------------------------------------------------------------
------MLDPGHGGKDPGAIGRNT-RIREKD-IALHIARE--------TKKLLEA-SGYQ
VLMIRNSDIFIPVPERPVLAQKAKADLFVSIHADSV-ESSEPRGGGVYVLSQKGASSAAA
ALLAANENAAGS-IGGVNMG-GNKDVNQVLMNMVQTQTINDSKRLARFVLNQMSKHNKM-
KNEVQYAGFGVLRAPDVP-----------------LPS----------------------
-------------------------
>assem_Kking_00913 N-acetylmuramoyl-L-alanine amidase AmiC
------------------MD-K--LTRRKMLA-LASCALTGSLVYAAPN-GN-----EPK
ILSARLQS------NRTKTRIVLESDQKIAYRHFNLDNPHRLVVDLTGIHQSQTLSQITR
QLKGDNGIIRQIRFGQKDANTLRMVLDLNRALPIQVTALAPSGKQKHRIQIDL-GHGNL-
----PQA-TPT-------FNANDDP--------LGDLLAQ----------------KRNQ
PNNKQPASTQ---------------------------------QPSK-----PA--AP--
RKPI-IMIDPGHGGKDPGASGK-NTGIHEKD-VVLATSLE--------LRSRLQA-KGYV
VHMTRSDDTFVPLRERRKKARDVNADLFISIHANAVEDAPAARGTDVFVLGR--ANSERA
RRLVAAENKVDF-IDGIPSV-GNKDVDNILTDMLETQTTASSTRLGNLILRQVARHAKVH
NSTAELGNFVILRSLDMPSVLVEMGFLSNPQDEKLLASQDFRRQMANSIANAVQE-----
---------------YLRNVVLN--
>assem_Mcere_03507 N-acetylmuramoyl-L-alanine amidase AmiC
MV----------------KF-K--LTRRQVVR-QAA-GLLFTLTPIASALA--KAAPPAQ
FVAARIWP------SHAYTRITIESSRALQYQHFALENPGRLVIDIQNANINSVLQGISG
KVLPDDPYIRSIRAGQNTPTTVRVVIDLKQNAHPQVFSLAPVGGFKNRLVIDL-------
---YP-H-------------GVDAN------DPMMALL----------------------
-NGNPPKRMQTQRP--AERTNIAQD----------------AP-PRS-----N---RGG-
RRPV-VMI-------DPGAIGP-S-GLKEKN-VVLSIARE--------AKKRLEG-IGYT
VYMTRNEDIFIPLAVRVAKARARNADVFVSIHADAF-TSPSARGISVYMLNTKGATSSAA
KFLAQTQNNADA-IGGVLKS-GNRSVDNAILDMTQTATMRDSRILGHSVLTELGKLNQLH
KGRVDEANFAVLRAPDIPSILVETAFLSNPTEERLLGSDSFRRQCADAIAAGIQK-----
---------------YVNNAVLRRG
>assem_Nblan_01707 N-acetylmuramoyl-L-alanine amidase AmiC
------------------MT-K--LTRRQIIR-RTA-RTLFALTPIASAVA--KTVRAPQ
FTAARIWP------SHTYTRLTLESTAALKYQHFTLDNPGRLVVDIQNANINTVLHGLSQ
KVMADDPFIRSIRAGQNTPTTVRLVIDLKQPTHAQVFALPPVGGFKNRLVIDL-------
---YP-H-------------GMDPD------DPMMALL----------------------
-NGSLNKTRRG-----SPEADLAQN----------------TP-AQT-----ER-GRNG-
RRPV-IMIDPGHGGEDPGAISP-G-GLQEKH-VVLSIARE--------TKNQLEA-LGYN
VFMTRNEDVFIPLGVRVAKGRARRADVFVSIHADAF-TSPSARGTGVYMLNTKGATSSAA
KFLEQTQNNADA-VGGVPTS-GNRNVDTALLDMTQTATLRDSRKLGNLVLEELGRLNHLH
KGRVDEANFAVLRAPDMPSILVETAFLSNPAEEKLLGSESFRRQCAQSIASGVQR-----
---------------YINTSVLKRG
>assem_Nmaig_01591 N-acetylmuramoyl-L-alanine amidase AmiC
------------------------------------------------------------
------------------------------------------------------------
------------------------------------------------------------
------------------------------------------------------------
------------------------------------------------------------
--------------------------MQEKH-VVLSIARE--------TKKQLEA-LGYN
VFMTRNEDVFIPLGVRVAKGRARRADVFVSIHADAF-TSPSARGTGVYMLNTKGATSSAA
KFLEQTQNNADA-VGGVPTS-GNRNVDTALLDMTQTATLRDSRKLGKLVLEELGRLNHLH
KGRVDEANFAVLRAPDMPSILVETAFLSNPAEEKLLGSESFRRQCAQSIASGVQR-----
---------------YINTSVLKRG
>assem_Npotu_00891 N-acetylmuramoyl-L-alanine amidase AmiC
------------------MDKK--YTRRQIVR-SATAGLLFTVTP--AALA---KAP-PQ
FVAVRIWP------ASAYSRITIETSDKLQYNYFTLDHPRRLVIDIKGVQLNSVLQEINS
KVQRSDPYIGIIRVGQNTADTVRIVIDLKAEVNPQLFTLAPVAGFKHRLVADL-------
---YPMH-------------ADDAN------DPLMALLEDYSRGKISSRGTG--------
-AD-TPPVRRPPE---PPRA----G---------------SNPPPAA--P--DR--RHS-
RQPI-IVLDPGHGGEDPAQSAK-A-ACAKKTWCSPSPAKPKNAWKAWVTKYSMEG-LGYK
VFMTRNEDVFIPLGVRVAKARRLRADLFISIHADAF-TSPSARGTGVYTLSTRGASSAAA
KFLAQTQNNADA-VGGVKTG-GNKDVDSTILDMTQTVTGKDSAMLGKKVLAELGRYNKLH
KGDLDQANFAVLRAPDIPSILVETAFLSNPEEERKLSGMTFRRQCADAITAGVKS-----
---------------YLSTAILARR
>assem_Nsp16475_02146 N-acetylmuramoyl-L-alanine amidase AmiC
MV----------------KF-K--LTRRQVVR-QTA-GLLFTLTPIASALA--KAAPPAQ
FVAARIWP------SHAYTRITIESSRALQYQHFALENPGRLVVDIQNANINSVLQGISG
KVLPDDPYIRSIRAGQNTPTTVRVVIDLKQNAHPQVFSLAPVGGFKNRLVIDL-------
---YP-H-------------GVDAN------DPMMALL----------------------
-NSNPPKRMQTQRP--AERTNIAQD----------------AP-ARS-----N---RGG-
RRPV-VMIDPGHGGEDPGAIGP-S-GLKEKN-VVLSIARE--------AKNRLEG-IGYI
VYMTRNEDIFIPLGVRVAKARARDADVFVSIHADAF-TSPSARGTGVYMLNTKGATSSAA
KFLAQTQNNADA-IGGVLKS-GNRSVDNAILDMTQTATMRDSRKLGHSVLTELGKLNQLH
KGRVDEANFAVLRAPDIPSILVETAFLSNPTEERLLGSDSFRRQCADAIATGIQK-----
---------------YVNNAVLRRG
>assem_NviriM101_01506 N-acetylmuramoyl-L-alanine amidase AmiC
---------------------------------------------------------MPK
PCAPRSLPPHGYGTSHTYTRLTLESTAALKYQHFALDNPGRLVVDIQNANINTVLHGLSQ
KVAADDPFIRSIRAGQNTPTTVRLVIDLKQPTHAQVFSLSPVSGFKNRLVIDL-------
---YP-H-------------GMDPD------DPMMALL----------------------
-NGSLNKTLRG-----SPEADLAQN----------------TT-PQP-----GR-GRNG-
RRPV-IMIDPGHGGEDPDAVSS-G-GLQEKH-VVLSIARE--------TKKQLEA-LGYN
VFMTRNEDVFIPLGVRVAKGRARRADVFVSIHADAF-TSPSARGTGVYMLNTKGATSSAA
KFLEQTQNNADA-VGGVPTS-GNRNVDTALLDMTQTATLRDSRKLGKLVLEELGRLNHLH
KGRVDEANFAVLRAPDMPSILVETAFLSNPAEEKLLGSESFRRQCAQSIASGVQR-----
---------------YINTSVLKRG
>assem_NviriM226_01918 N-acetylmuramoyl-L-alanine amidase AmiC
-------------------------------------------------------MRAPQ
FTAARI-----WYSSHTYTRLTLESTAALKYQHFALDNPGRLVVDIQNANINTVLHGLSQ
KVAADDPFIRSIRAGQNTPTTVRLVIDLKQPTHAQVFSLSPVSGFKNRLVIDL-------
---YP-H-------------GMDPD------DPMMALL----------------------
-NGSLNKTLRG-----SPEADLAQN----------------TT-PQP-----GR-GRNG-
RRPV-IMIDPGHGGEDPGAVSS-G-GLQEKH-VVLSIARE--------TKKQLEA-LGYN
VFMTRNEDVFIPLGVRVAKGRARRADVFVSIHADAF-TSPSARGTGVYMLNTKGATSSAA
KFLEQTQNNADA-VGGVPTS-GNRNVDTALLDMTQTATLRDSRKLGKLVLEELGRLNHLH
KGRVDEANFAVLRAPDMPSILVETAFLSNPAEEKLLGSESFRRQCAQSIASGVQR-----
---------------YINTSVLKRG
>assem_Salvi_02248 N-acetylmuramoyl-L-alanine amidase AmiC
------------------MSNH--ISRRKLLI-TSTGTLLISLTPLARA-A--QTG--AD
IVASRIWP------ATAYTRMTLESTTPIQFKYFQLKNPDRLVIDIQGSATNQYLRELSN
KVLPMDPYIASVRVGQFNPETIRIVMDLKTTVNPQVFSLAPVANFKNRLVVDL-------
---YPTA---TV------AMEQEKN------DPLMALLQDYSHGKVNSDGTTR-----PQ
ATASTPPVK------KLPENKPPVTQ--------------QPPQPSRT----PN--KLN-
RQPV-IMIDPGHGGEDPGALGP-S-GLREKD-VVLAIGRE--------VKKILDS-YGYK
TYMTRNEDIFIPLGVRVAKARKLRADVFVSIHADAF-TNPSAKGTGVYALNPKGATSAAA
KYLAQTQNAADS-IGGVNYS-TDKNVNNTLFDLTQTATINDSLKLGKDVLNQLAKINNLH
KGSVDQANFAVLKAPDIPSILVETAFISNPTEERLLSNSDFRKKLQTQLVAELRIICLQQ
CWRAADDNIQRQYSYYLN-------
>Conchiformibius_steedae_01611 N-acetylmuramoyl-L-alanine amidase AmiC
------------------MA-K--LSRRLLLG-ASAGGLL--VMALGSRAAG------NR
FLAVRIAS------GSGYTRVSLESDDKVRYKYFMLENPYRLVVDVEDADLNAVLSNMAG
KLPPNDPYIANIRTAQKDSKTVRIVFDLKRRVLPKVFGLQPEGNVKHRLVVDL-------
---YPVA-GTA---------AKTGS------DPIQTFWQ----NRKKN------------
-QEAKDYAENT---------------------------------PTV---------KRG-
HRPL-VMLDPGHGGKDPGATGR-S-GLREKD-VVLHIAKE--------TKKRLES-MGYQ
VVLTRNNDTFIPVLARPMLARRAKADVFVSIHADSV-PNPEPRGGGVYVLNQKGASDEAS
RLLAESENAAGSDIGGVQISNANKDVNQVLMNMVQTQTINDSKRLARLMLNHLAKHNRT-
KNQVNFANFGVLRAPEIPAVLVETAFLSNPQDEALLSSSEFRRKIAHAIAEGIRQ-----
---------------YLGAAVLARR
>Crenobacter_cavernae_00498 N-acetylmuramoyl-L-alanine amidase AmiC
MPE---------------STFD--PARRRLVG-LAAASCLLTVSRVGEAAA-------PQ
IVAVRVWP------SSTYTRVTLEASESLRFKTTTLANPNRLVIDIDGVELNSLLKDLGG
QVAGGDPFIKTARAGQFNADTVRLVLDLKTDVKPQVFTLKPVAEYQHRLVVDL-------
---YP---------------TRSQD------DPLLALLEDYNKGG---------------
-AAAAPS-R-----------------------------------PQK--------GRAGA
DRPIVIVLDPGHGGEDPGAVGP-S-GVREKD-VVLKIARE--------LKRLIERERNMK
VYLTRDEDVFIPLGVRVAKARRLNADLFVSIHADAF-ISPTARGSSVFALSEKGATSTAA
RYLAQTQNDADL-IGGVKIATRDRYLAHTLLDLTQTATINDSLKLGKAVLGQIGGLNTLH
KNQVEQASFAVLKAPDIPSILVETAFISHPDEEKRLIDPAFQQKMAEAILGGVKH-----
--------------YFSQGAALARL
>Crenobacter_intestini_01254 N-acetylmuramoyl-L-alanine amidase AmiC
MPD---------------KTLK--LSRRRLVG-AAAATWLLAVSRVGFAAV-------PQ
IVALRIWP------SSTYTRVTLESSSPLKYKQFTLASPDRLVIDLEGVELNATLQGIGT
LINGGDPFVKSARAAQFSPDTVRLVLELKTEIAPQVFTLNPVAEFRDRLVVDL-------
---YP---------------AKPQD------DPLLALLQDYNRGK---------------
-LDERPQLK-----------------------------------PQP--------GKAGV
DRPVTIVLDPGHGGEDPGAVGP-S-GVREKD-VVLRIARE--------LRQLINSQRNMR
AHLTRDEDVFIPLGVRVAKARKLGADLFISIHADAF-TTPTARGSSVFALSEKGATSTAA
RFLAKTQNDADL-IGGVRIGGKDKYLAHTLLDLTQTATINDSLKLGKAVLGHMGNLNTLH
KPRVEQAGFAVLKAPDIPSILVETAFISNPEEEKKLVDPAFQRRMAESLLAGIKG-----
--------------YFGQSTLYAQG
>Crenobacter_luteus_01636 N-acetylmuramoyl-L-alanine amidase AmiC
MSQ---------------STFD--PVRRRLVG-LAAASWLLTVSRVGVAAA-------PQ
IVAVRVWP------SSTYTRVTLEASESLRFKTTSLANPNRLVIDIEGVELNSLLRDLAG
QVTAHDPFVKTVRAGQFNPDTVRLVLDLKTDVKPQVFTLKPVAEYQHRLVVDL-------
---YP---------------ARAQD------DPLLALLEDYNKNGG-------------L
AADASPA-R-----------------------------------PQK--------GRAGT
DRPIVIVLDPGHGGEDPGAIGP-S-GTREKD-VVLKIAKE--------LQRQIERERNMK
VYLTRDEDVFIPLGVRVAKARKLNADLFISIHADAF-ISPTARGSSVFALSEKGATSTAA
RYLAQTQNDADL-IGGVKIASRDRYLAHTLLDLTQTATINDSLKLGKTVLGQIGELNTLH
KKQVEQAGFAVLKAPDIPSILVETAFISHPEEEKRLVDPVFQQRMATAILTGVKR-----
--------------YFAQGAVLARL
>Crenobacter_sedimenti_03046 N-acetylmuramoyl-L-alanine amidase AmiC
MPD---------------KTLK--LSRRRLVG-AAAATWLLAVSRVGFAAV-------PQ
IVALRIWP------SSTYTRVTLESSSPLKYKQFTLAGPDRLVIDLEGVELNATLQGIGT
LINGGDPFVKSARAAQFSADTVRLVLELKTEIAPQVFTLNPVAEFRDRLVVDL-------
---YP---------------AKPQD------DPLLALLQDYNRGK---------------
-LDERPQLK-----------------------------------PQP--------GKAGV
DRPVTIVLDPGHGGEDPGAIGP-S-GVREKD-VVLRIARE--------LRQLINSQRNMR
AHLTRDEDVFIPLGVRVAKARKLGADLFISIHADAF-TTPTARGSSVFALSEKGATSTAA
RFLAKTQNDADL-IGGVRIGGKDKYLAHTLLDLTQTATINDSLKLGKAVLGHMGNLNTLH
KSRVEQAGFAVLKAPDIPSILVETAFISNPEEEKKLVDPAFQRKMAESLLAGIKG-----
--------------YFGQSTLYARG
>Eikenella_corrodens_01678 N-acetylmuramoyl-L-alanine amidase AmiC
-------------------MAK--LTRRTFLS-SGAGLLLLSIVPTGEAHGT------PQ
FVAVRIWP------ASSYTRATLESTRPLQHKYFLLDNPRRLVVDIQGASLDSVVQSLPQ
KLSRSDPYVAGIRVGQFNPDTIRVVMDLKTAVNPQVFALTPVANFKHRLVIDL-------
---YPTQ---AV------ALAQEAN------DPLMALLQDYTNGRIRQDGTAT----AQA
QTTSVPPVQN-------------------------------H--AGG-----NR--RGN-
RKLV-VMLDPGHGGEDSGAVGP-S-GLREKD-VVLSIARE--------AKREMER-LGYQ
VYMTRNEDVFIPLGVRVAKARSRKADIFISIHADAF-TTPQPRGTGVYALSRGRATSAAA
RWLAQSQNASDQ-IGGIRVS-GNRQVDHTLFDLVQTATINDSLRLGKSVLDEMGKINRLH
KGHVDQAGFAVLKAPDIPSILVETAFISNPTEERMLASSQFRQKAARAIAAGAQQ-----
---------------YLATAAVARR
>Eikenella_exigua_01163 N-acetylmuramoyl-L-alanine amidase AmiC
-------------------MAK--LTRRTFLS-SGAGLLLLSIVPTGEAHGT------PQ
FVAVRIWP------ASSYTRATLESTRPLQHKYFLLDNPRRLVVDIQGASLDSVVQSLPQ
KLSRSDPYVAGIRVGQFNPDTIRVVMDLKTAVNPQVFALTPVANFKHRLVIDL-------
---YPTQ---AV------ALAQEAN------DPLMALLQDYTNGRIRQDGTAT----AQA
RTTSVPPVQN-------------------------------H--AGG-----NR--RGN-
RKLV-VMLDPGHGGEDSGAVGP-S-GLREKD-VVLSIARE--------AKREMER-LGYQ
VYMTRNEDMFIPLGVRVAKARSRKADIFISIHADAF-TTPQPRGTGVYALSRGRATSAAA
RWLAQSQNASDQ-IGGIRVS-GNRQVDRTLFDLVQTATINDSLRLGKSVLDEMGKINRLH
KGHVDQAGFAVLKAPDIPSILVETAFISNPTEERMLASSQFRQKAARAIAAGAQQ-----
---------------YLATAAVARR
>Eikenella_halliae_00080 N-acetylmuramoyl-L-alanine amidase AmiC
-------------------MAK--LTRRTFLS-SGAGLLLLSILPTGEAHGT------PQ
FVAVRIWP------ASSYTRATLESTRPLQHKYFLLDNPRRLVVDIQGASLDSVVQSLPQ
KLSRSDPYVAGIRVGQFNPDTIRVVMDLKTAVNPQVFSLAPVANFKHRLVIDL-------
---YPTR---AA------ALAQEAD------DPLMALLQDYTNGRIRQDGTAT----EQA
QTTSVPPVQN-------------------------------Q--AGG-----NR--RGN-
RKLV-VMLDPGHGGEDSGAVGP-S-GLREKD-VVLSIARE--------AKREMER-LGYQ
VYMTRNEDVFIPLGVRVAKARSRKADIFISIHADAF-TTPQPRGTGVYALSRGRATSAAA
RWLAQSQNASDQ-IGGIRVS-GNRQVDHTLFDLVQTATINDSLRLGKSVLDEMGKINRLH
KGHVDQAGFAVLKAPDIPSILVETAFISNPTEERMLASSQFRQKAARAIAAGAQQ-----
---------------YLATAAVARR
>Eikenella_longinqua_00462 N-acetylmuramoyl-L-alanine amidase AmiC
-------------------MAK--LTRRTFLTHSAAGLLLLSITPTGEAHAA------PQ
FVAVRMWP------ASSYTRATLESTRPLQHKYFLLDNPRRLVVDIQGASLDGVVQSLPQ
KLSRNDPYVAGIRVGQFNPDTIRVVMDLKTAVNPQVFALAPVANFKHRLVIDL-------
---YPTQ---AV------ALAQEAN------DPLMALLQDYTNGRIRQDGTAT----AQA
Q-TSVPPVQN-------------------------------H--AAN-----TR--RGN-
RRLV-VMLDPGHGGEDSGAVGP-S-GLREKD-VVLSIARE--------AKREMER-LGYQ
VYMTRNEDVFIPLGVRVAKARSRKTDIFISIHADAF-TTPQPRGTGVYALSRGRATSAAA
RWLAQSQNASDQ-IGGIRVS-GNRQVDHTLFDLVQTATINDSLRLGKSVLDEMGKINRLH
KGHVDQAGFAVLKAPDIPSILVETAFISNPTEERMLASSQFRQKAARAITAGAQR-----
---------------YLATAVVVRR
>gonorrhoeae_clean_01566 N-acetylmuramoyl-L-alanine amidase AmiC
------------------MT-K--LTRRQIIR-RTA-DTLFALSPIASAVA--KTVRAPQ
FTAARIWP------SHTYTRLTLESTAALKYQHFALDNPGRLVVDIQNANINTVLHGLSQ
KVMADDPFIRSIRAGQNTPTTVRLVIDLKQPTHAQVFALPPVGGFKDRLVVDL-------
---YP-H-------------GMDAD------DPMMALL----------------------
-NGSLNKTLRG-----SPEADLAQN----------------TT-PRP-----GR-GKNG-
RRPV-IMLDPGHGGEDPGAVSP-G-GLQEKH-VVLSIARE--------TKKQLEA-LGYN
VFMTRNEDVFIPLGVRVAKGRARRADVFVSIHADAF-TSPSARGTGVYMLNTKGATSSAA
KFLEQTQNNADA-VGGVPTS-GNRNVDTALLDMTQTATLRDSRKLGKLVLEELGRLNHLH
KGRVDEANFAVLRAPDMPSILVETAFLSNPAEEKLLGSESFRRQCAQSIASGVQR-----
---------------YINTSVLKRG
>Kingella_bonacorsii_00174 N-acetylmuramoyl-L-alanine amidase AmiC
------------------MA-K--ISRRALLA-LLANTYIVRNAWAAAA---------NS
FLSGKITP------SGKNTRITLESAQRLKYTYFLLDKPNRLVIDMADIANNNALAALPK
SIKTNDPYISSARIGQKNATTTRIVFDLKQTTVPKFIALPPSGSLKHRLQIDL-GNEAIA
APPSPGK-TPTPKAPAPHTPANEAPTSAIGDDPLMDLLNS----------------RQQQ
AQSAQPPATPPQT--VQPTAP--------------------EAQPSG-----NA--KTN-
RKPV-IVLDAGHGGKDPGTTGT-T-GIHEKS-VVLATALE--------TKRQLQA-KGYT
VHMTRSGDNFIKLAERRAVAQRTKADLFISIHANA-SASPASQGVDVYVWGK--ANSEQA
RQIALAENAADK-IDGLPDV-GNKNVNAIISDMMQAQTSTDSAKFGKLLLAQFSKFTKLR
KGSVETADFVVLRSINVPSVLIELGFLSNADEEKQLSNSNQRRRFAIAIADAVQQ-----
---------------YWKTAAR---
>Kingella_denitrificans_01021 N-acetylmuramoyl-L-alanine amidase AmiC
MLHR-PHRDSTRRKRIGTMK-K--LTRRRMMA-WLSASLLGPLAYAA---NI-----AAQ
VTAAQVQN------ERGRTRIFIDTNHKIAYRYFTLANPHRLVIDLDGIHQNLPLTRLAQ
QIDKQHPLIKNIRIGQQNAKTLRLVIDLKQPAKVVVTATPLDQGNKQRIYIELAGSGS--
------N-TES-------GAQNDNPPHE---DAIGSLIQQ----------------QTPS
AQQKQPA-------------------------------------PQA-----NR--RT--
RKPV-IMLDPGHGGVDPGAIGP-G-GVKEKD-VAFAVALA--------AQSQLKA-KGYI
VHMTRTTDVKIPLLARRQKARQVNADLFISIHANSAEGAPTARGADVYIWGH--ANSERV
RRLAKSENDADL-VDGLPSV-GNKDVDTILSDMMQSQTTADSTRLGNLILRNISGKVKLH
RSQVDTANFLVLRSLDIPSVLLEMGFISNPQDEKLLSSANYQRSIAAGIAQAVEQ-----
---------------YMKHVTLN--
>Kingella_negevensis_00848 N-acetylmuramoyl-L-alanine amidase AmiC
------------------MA-NNILNRRKLIT-LAAGSLFAKAAVSATKKQP-----ENS
VVSNKITA------DNNRAKIIIETEQRPSYQHFTNSKPAQLVIDLNNVKNNNALKSLSK
NIQAAKSWINNVRIGQKDENTLRIVFDLKRPVKVK------ASSLKNQLQLEL-------
------------------TAANQANTSA--------------------------------
-------------------------------------------KPAN-----TS--KA--
RRPI-IMIDAGHGGKDPGTTGA-A-GSKEKT-IVLATAQE--------LKRQLES-KGYA
VHMTRIADNFVPLTTRRQHAHSVNADIFLSIHANA-SDVSNLRGADVFVWGR--ANSERA
RKLAQSENGADL-VAGLPSV-GNKDVDAILTDMMQAQTNADSTRLGNLILRHISRTAKVR
KSTVETGDFVVLRSIDVPSALIELGFLSNREEEKQLNSAEFRRKLAVAIANAVQQ-----
---------------YLKANNRG--
>Kingella_oralis_00861 N-acetylmuramoyl-L-alanine amidase AmiC
------------------MA-K--ISRRALLA-LLANTYIVRNAWAAAA---------NS
FLSGKITP------SGKNTRITLESAQRLKYTYFLLDKPNRLVIDMADIANNNALAALPK
SIKTNDPYISSARIGQKNATTTRIVFDLKQTTVPKFIALPPSGSLKHRLQIDL-GNEAIA
APPSPGK-TPPPKASAPRPPANEAPASAIGDDPLMDLLNS----------------RQQQ
AQSAQPPATPPQT--VQPPAT--------------------EPQPSG-----NP--KTN-
RKPV-IVLDAGHGGKDPGTTGT-T-GIHEKS-VVLATALE--------TKRQLQA-KGYT
VHMTRSGDNFIKLAERRAVAQRTKADLFISIHANA-SASPASQGVDVYVWGK--ANSEQA
RQIALAENAADK-IDGLPDV-GNKNVNAIISDMMQAQTSTDSAKFGKLLLAQFGKFTKLR
KGSVETADFVVLRSINVPSVLIELGFLSNADEEKQLSNSNQRRRFAIAIADAVQQ-----
---------------YWKTAAR---
>Narctica_DSMZ103136_01003 N-acetylmuramoyl-L-alanine amidase AmiC
------------------MVKP--ITRRRVLS-SAA-GLLFTVTPL-GALA--KAAP--E
FVAVRIWP------ANAYTRITLEASQALKYKHFTLSNPSRLVVDIEGSTLNNVLQSINT
KVQKSDPYIANIRVGQNTATTVRVVIDLKQTVNPQVFTLAPIANFRNRLVIDL-------
---YPSA---AV------AAAAEAN------DPLMALLEDYTQGRIRSDGTG--------
SGGNVPPVQD-----RQPAIV---D----------------TPPPTD-----TR--RSN-
RKPI-IVLDPGHGGEDPGAIGP-S-GLREKN-VVLAIARE--------TKKRLDA-MGYQ
TYMTRNEDVFIPLGVRVAKARSLKADIFVSIHADAF-TSPSARGTGVYALSTRGATSAAA
RFLEQTQNNADL-IGGVQKV-GNKQVDSALLDMTQTATIKDSLVLGRRVLDELGKLNKLH
KGYVDQANFAVLRAPDIPSILVETAFLSNPTEEKLLASASFRQQSANAIAQGIRS-----
---------------YLSNAVLARR
>Ndenitrificans_CCUG17229_00445 N-acetylmuramoyl-L-alanine amidase AmiC
-----------------------------MVR-HTA-GLFFTLTPISAALA--KSTKPVQ
FVAARIWP------AHSYTRVTLEASSTLQFQHFLLDNPNRLVVDIQNANINTVLQNFSK
KVLADDPFIRSIRVGQNTPTTVRIVIDLKQSIHPQLFALAPVSGFKHRLVIDL-------
---YP-H-------------GVDVN------DPMMALL----------------------
-NGN-ASSDPL-----RPR-RVNTP-----------------S-PPS-----N---SKT-
RRPI-IMLDPGHGGEDPGAISR-G-GLQEKN-VVLSISRE--------VKKRLEA-LGYT
VYMTRNEDVFIPLNVRVAKARAKKADLFISIHADSF-TSPTARGTGVYILNPRGASSAAA
KFLAQTQNNADA-IGGVRAS-GNPFVDNALLDMAQTATMRDSRKLGQSVLTELGKLNQLH
KGRVDEANFAVLRAPDIPSILVETAFLSNPIEEKLLADASFRIRCAQAIATGVQK-----
---------------YVNSAILRR-
>Ndenitrificans_DSMZ17675_01348 N-acetylmuramoyl-L-alanine amidase AmiC
------------------MV-K--LTRRQIVR-RGA-GLLLALTPVSGAWA--KAAPAAQ
FTATRIWP------AHAYTRITVESSRAVKYQHFTLENPGRLVVDVENAHINTVLQGLSG
KVQGSDPFIRSIRVGQSTPTTVRLVIDLKQSVNPQVFTLAPVGGFKHRLVIDL-------
---YP-Q-------------GMDAD------DPMMALL----------------------
-NSHTAANNTPR----KPSAPAP-----------------SKPQPKA-----SAGTRSGS
RKPV-VMLDPGHGGEDPGAVSP-N-GLREKD-VVLSVARE--------TKKRLEA-FGYT
VYMTRDEDVFIPLNVRVAKARARKADLFVSIHADSF-TSPTARGTGVYILNTKGATSAAA
RFLAQTQNNADA-IGGVQTS-GNLQVDNTILDMTQTATLRDSRKLAQAVLGELGKINKLH
KGRVDEANFAVLRAPDVPSILVETAFISNPIEEQLLSSASFRRQCAEAISNGVRQ-----
---------------YLGSAVLRR-
>Ndumasiana_DSMZ104677_01414 N-acetylmuramoyl-L-alanine amidase AmiC
------------------MV-K--LTRRQIVS-RTAAGLLFTLTPI-GALA--KATA-PQ
FVAVRIWP------ARAYTRITLESSQAIKYKHFTLDNPARLVVDIEGATLNNVLQSMSA
KVQKSDPYIQNIRVGQNTASTVRVVIDLKQAANPQVFTLAPIANFRNRLVVDL-------
---YPSA---AT------ALAAEAN------DPLMALLNDYSQGKIRSDGTG--------
-SGHTPPVRE-----RQPAII---D----------------TPPPST-----PN--RRD-
RRPI-IVLDPGHGGEDPGAISK-G-GLREKD-VVLSIARA--------AKKRLEG-MGYK
TYMTRNEDVFIPLGVRVAKARQLKADVFVSIHADSF-TSPTARGTGVYALSTRGATSAAA
KFLAQTQNSADL-IGGVQKM-GNRSVDNAILDMTQTVTIKDSMVLGRHVLNELGKLNKLH
KGHVDQANFAVLRAPDIPSILVETAFLSNPTEEKLLASHSFRQKSAEAIADGIKT-----
---------------YLGKAVLARR
>Neisseria_animalis_01769 N-acetylmuramoyl-L-alanine amidase AmiC
------------------MV-K--LTRRQAVR-KAA-GLLFALTPISHALA--KTATPAQ
FVATRIWP------AHAYTRITVESSRAVRYQHFTLENPTRLVVDIENAHINQVLQGLSG
KVQADDPFIRSIRVGQNTPTTVRLVVDLKQSVNPQVFTLAPVGGFKHRLVIDL-------
---YP-Q-------------GMDPD------DPMMALL----------------------
-NANAAASSSGR----TKATEQPAR--------------ISKPTQQS-----D----RGR
RKPV-VVLDPGHGGEDPGAVSP-N-GLREKD-VVLSVARE--------TKKRLEA-FGYT
VHMTRNEDVFIPLNVRVAKARTLQADIFVSIHADSF-TSPTARGTGVYILNPRGASSAAA
RFLAQTQNNADA-IGGVQVS-GNVQVDNAILDMTQTATMRDSRKLAQAVLNELGKLNKLH
KGRVDEANFAVLRAPDIPSVLVETAFISNPIEEKLLASEAFRRQCAQAISDGVRK-----
---------------YLGSAVLRR-
>Neisseria_animaloris_01983 N-acetylmuramoyl-L-alanine amidase AmiC
------------------MV-K--LTRRQIVR-R-AAGLLFTLTPI-SVLA--KVAAFPQ
FVAVRIWP------ANAYTRITLESSQALKYKHFALENPSRLVVDIEGATLNSVLQSMTG
KVQRNDPYIRAIRVGQNTSTTVRVVIDLKQSANPQVFTLAPVANFRHRLVMDL-------
---YPSA---AT------ALAAESD------DPLMALLNDYSKGKIRSDGTG--------
-SSSTPPVRE-----RKPTII---D---------------DTPLPSS-----PR--RQD-
RRPI-IVLDPGHGGEDPGAISP-R-GIREKD-VVLSIARE--------AKKRLDA-MGYK
TYMTRNEDVFIPLGVRVAKARSLKADLFISIHADSF-TNPTARGTGVYALSTRGATSAAA
KFLAQTQNSADS-IGGVQKV-GNRTVDNAILDMTQTATIKDSMVLGGHVLNELGKLNKLH
KGRVDQANFAVLKAPDIPSILVETAFLSNPTEERLLASSSFRQKSAQAIANGVKT-----
---------------YLNNAILARR
>Neisseria_bacilliformis_01658 N-acetylmuramoyl-L-alanine amidase AmiC
------------------MDQK--YTRRQIVR-SAAAGLLFSLTP--AAFA---KAP-PQ
FVAVRIWP------ASAYSRITIEASEKLQYNYFTLEHPRRLVLDIKGVQLNSVLQEINS
KVQRADPYIGIIRVGQNTADTVRIVIDLKAEVNPQLFTLAPVANFKHRLVIDL-------
---YPMH-------------ADDAN------DPLMALLEDYSQGKISNRGTG--------
-AD-TPPVRRLPD---PPRA----E---------------RTPPPST--P--DR--SHH-
RQPV-IVLDPGHGGEDPGAIGK-S-GLREKD-VVLSIARE--------TKKRLEG-MGYK
VFMTRNEDVFIPLGVRVAKARKLRADLFISIHADAF-TSPSARGTGVYTLSTRGASSAAA
KFLAQTQNNADA-IGGVKTG-GNKDIDSTILDMTQTVTGKDSAVLGKKVLAELGRYNKLH
KGDLDQANFAVLRAPDIPSILVETAFLSNPEEERKLSGMTFRRQCADAISDGVKS-----
---------------YLSTAILARR
>Neisseria_brasiliensis_01578 N-acetylmuramoyl-L-alanine amidase AmiC
------------------MV-K--LTRRQIVR-QAA-GLFFTLTPVSAALA--KTAKPVQ
FVAARIWP------ALSYTRVTIEASAVLRFQHFLLDNPNRLVVDIQNVNINTVLQGISK
KVLADDPFIRSIRVGQNTPTTVRIVIDLKQSVHPQVFALAPVGGFKHRLVIDL-------
---YP-H-------------GVDVN------DPMMALL----------------------
-NGN-ASSDPL-----RPR-RVNTP-----------------S-PPS-----N---SKT-
RRPI-IMLDPGHGGEDPGAISK-G-GLQEKN-VVLSISRE--------VKKRLEA-LGYT
VYMTRNEDVFIPLNVRVAKARAKKADLFISIHADSF-TSPTARGTGVYILNPRGASSAAA
KFLAQTQNNADA-IGGVRAS-GNPFVDNALLDMAQTATMRDSRKLGQSVLTELGKLNQLH
KGRVDEANFAVLRAPDIPSILVETAFLSNPIEEKLLADASFRIRCAQAIATGVQK-----
---------------YVNSAILRR-
>Neisseria_canis_01129 N-acetylmuramoyl-L-alanine amidase AmiC
------------------MEKK--LTRRQIVR-GAAASLLLSVSP--IALG--KKAT-PQ
FIAVRIWP------ASAYTRLTIEASQRLEYKFFTLDNPRRLVIDISGVTLNSALQGLGS
KVQGNDPYIASIRAGQNSPNVVRVVIDLKTAVNPQVFGLNPVANFKHRLVVDL-------
---YPTV-------------APDAR------DPLMALLEDYSQGKITNQGTG--------
-SG-TPPVQQ-PD-----------T---------------ADYEPSA--P--PR--GRK-
RQAI-VVLDPGHGGEDPGAIGP-S-GLREKD-VVLAIARM--------AKKRLDS-MGYK
TYLTRNEDVFIPLGVRVAKARKLKADVFVSIHADAF-TSPSARGTGVYALSTKGATSAAA
KFLAQTQNNADL-IGGVRTV-GNRHVDNTILDMTQTVTNKDSLTLGEGVLSELGKHNKLH
KGHVDRANFAVLRAPDIPSILVETAFISNPTEESMLAGNSFREKCADAISGGIKS-----
---------------YLAKAVLRR-
>Neisseria_chenwenguii_01673 N-acetylmuramoyl-L-alanine amidase AmiC
------------------MV-K--LTRRQIVR-QAA-GLFFTLTPITSALAARRASGPAQ
FVAVRIWP------ANAYTRVTVESTRALRYQHFALENPNRLVLDIQGAQINTVLQGISK
KVLPDDPFIRSIRAGQNTPNTVRIVIDLKQSVHPQVFSLAPVSSFKNRLVIDL-------
---YP-Q-------------GVDAN------DPMMALL----------------------
-NGDRPRSAGT-----TTR-RQVEQQRQTPNRPRQPEPDYTLP-PQT-----R---SGS-
RRPV-IMLDPGHGGEDPGAIGR-S-GLREKN-VVLSVARE--------TKRRLES-MGYT
VYMTRNEDVFIPLNIRVAKARARRADVFVSIHADAF-TSPSARGTGVYILNTRGATSAAA
KFLAQTQNNADA-IGGVPSS-GNRHVDNAILDMTQTATMRDSRRLGNSVLTELGKLNKLH
KGRVDEANFAVLRAPDIPSILVETAFISNPTEEQLLASVSFRSRCADSIATGIQK-----
---------------YINTAVLRR-
>Neisseria_cinerea_01230 N-acetylmuramoyl-L-alanine amidase AmiC
------------------MT-K--LTRRQIIR-RTA-GTLFALTPIASAVA--KTVHAPQ
FTAVRIWP------SHTYTRLTLESTTALKYQHFTLDNPGRLVVDIQNANINTVLHGLSQ
KVMADDPFIRSIRAGQNTPTTVRLVIDLKQSSRAQVFSLPPVSGFKNRLVIDL-------
---YP-H-------------GMDPD------DPMMALL----------------------
-NGSLNKTRRG-----SPEADLAQN----------------TP-AQT-----ER-GKNG-
RRPV-IMLDPGHGGEDPGASSP-G-GLQEKH-VVLSIARE--------TKNQLEA-LGYN
VFMTRNEDVFIPLGVRVAKGRARRADVFVSIHADAF-TSPSARGTGVYMLNTKGATSSAA
KFLEQTQNNADA-VGGVPTS-GNRNVDTALLDMTQTATLRDSRKLGNLVLEELGRLNHLH
KGRVDEANFAVLRAPDMPSILVETAFLSNPAEEKLLGSESFRRQCAQSIASGVQR-----
---------------YINTSVLKRG
>Neisseria_dentiae_00482 N-acetylmuramoyl-L-alanine amidase AmiC
------------------MV-K--LTRRQIVR-RAAAGLLFTLTPI-GALA--KAAA-PQ
FVAVRIWP------ASAYTRITLESSQSLKYKHFALDNPARLVVDIEGATLNNVLQGMAA
KVQRNDPYIRSIRVGQNTATTVRVVIDLKQPANPQVFTLAPVANFRHRLVMDL-------
---YPSA---AT------ALAAEAD------DPLMALLNDYSQGKIRSDGTG--------
-S--TPPVRE-----RQPVII---D---------------DTPPPST--PSSPR--RHD-
RRPV-IVIDPGHGGEDPGAIGG-S-GLREKD-VVLSIARE--------TKKRLDA-MGYR
TYMTRNEDIFIPLGVRVAKARQLKADVFVSIHADAF-TSPSARGTGVYALSTKGATSAAA
RFLAQTQNSADL-IGGVQKV-GNRQVDSALLDMTQTATIKDSMVLGRNVLGELGKLNKLH
KGHVDQANFAVLRAPDIPSILVETAFISNPTEERLLASSSFRQKSAQAIADGVKT-----
---------------YLNKAVLARR
>Neisseria_flavescens_00419 N-acetylmuramoyl-L-alanine amidase AmiC
------------------MV-K--LTRRHILR-QGT-GLFLTLTPVGAALA--KPASPAQ
FLAVRIWP------ANAYTRVTLESNHSMKYQHFMLDNPSRLVVDIQGAEINSVLQGISS
KVLSNDPFIRSIRAGQNTPSTVRIVIDLKQSTHPQVFALAPVGNFKNRLVIDL-------
---YP-H-------------GADAN------DPMMALL----------------------
-NGNIPKQR--------PNTNIAYD----------------TPAPKS-----NR-GSGGN
RRPV-IMIDPGHGGEDPGAISP-S-GLKEKN-VVLSIARE--------TKKRLEA-LGYN
VFMTRNEDIFIPLGVRVAKGRARNADVFVSIHADAF-TSPSARGTGVYMLNTKGATSSAA
KFLAQTQNNADA-IGGVQSS-GNRNVDNTILDMTQTATLRDSRKLGHSVLTELGKLNQLH
KGRVDEANFAVLRAPDVPSILVETAFLSNPTEERLLGSESFRQQCAQAITTGIQK-----
---------------YINTAVLRRG
>Neisseria_lactamica_01124 N-acetylmuramoyl-L-alanine amidase AmiC
------------------MT-K--LTRRQIIR-RTA-GTLFALSPIASAVA--KTVRAPQ
FTAARIWP------SHTYTRLTLESTTALKYQHFALDNPGRLVVDIQNANINTVLHGLSQ
KVMADDPFIRSIRAGQNTPDTVRLVIDLKQPSYAQVFSLPPVGGFKNRLVVDL-------
---YP-Q-------------GMDAD------DPMMALL----------------------
-NGSPNKTRRG-----SPEADLAQN----------------TT-PQP-----GR-GRNG-
RRPV-IMIDPGHGGEDPGAVSS-G-GLQEKH-VVLSIARE--------TKKQLEA-LGYN
VFMTRNEDVFIPLGVRVAKGRARRADVFVSIHADAF-TSPSARGTGVYMLNTKGATSSAA
KFLEQTQNNADA-VGGVPTS-GNRNVDTALLDMTQTATLRDSRKLGKLVLEELGRLNHLH
KGRVDEANFAVLRAPDMPSILVETAFLSNPAEEKLLGSESFRRQCAQSIASGVQR-----
---------------YLNTSVLKRG
>Neisseria_mucosa_02522 N-acetylmuramoyl-L-alanine amidase AmiC
MV----------------KF-K--LTRRQVVR-QAA-GLLFTLTPIASALA--KAAPPAQ
FVAARIWP------SHAYTRITIESSRALQYQHFALENPGRLVIDIQNANINSVLQGISG
KVLPDDPYIRSIRAGQNTPTTVRVVIDLKQNAYPQVFSLAPVGGFKNRLVIDL-------
---YP-H-------------GVDAN------DPMMALL----------------------
-NGNPPKRMQTQRP--TDRTNIAQD----------------AP-PRS-----N---RGG-
RRPV-VMLDPGHGGEDPGAIGP-S-GLKEKN-VVLSIARE--------AKNRLES-IGYT
VYMTRNEDIFIPLGVRVAKARARNADVFVSIHADAF-TSPSARGTGVYMLNTKGATSSAA
KFLAQTQNNADA-IGGVLKS-GNRSVDNAILDMTQTATMRDSRKLGHSVLTELGKLNQLH
KGRVDEANFAVLRAPDIPSILVETAFLSNPTEERLLGSDSFRRQCADAIATGIQK-----
---------------YVNNAVLRRG
>Neisseria_polysacchareae_01391 N-acetylmuramoyl-L-alanine amidase AmiC
------------------MT-K--LTRRQIIR-RTA-GTLFALSPIASAVA--KTVRAPQ
FTAARIWP------SHTYTRLTLESTTALKYQHFTLDNPGRLVVDIQNANINTVLHGLSQ
KVMADDPFIRSIRAGQNTPTTVRLVIDLKQSSRAQVFSLPPVSGFKNRLVIDL-------
---YP-H-------------GMDPD------DPMMALL----------------------
-NGSLNKTRRG-----SLEADLAQN----------------TP-AQT-----ER-GRNG-
RRPV-IMIDPGHGGEDPGAVSS-G-GLQEKH-VVLSIARE--------TKNQLEA-LGYN
VFMTRNEDVFIPLGVRVAKGRARRADVFVSIHADAF-TSPSARGTGVYMLNTKGATSSAA
KFLEQTQNNADA-VGGVPTS-GNRNVDTALLDMTQTATLRDSRKLGKLVLEELGRLNHLH
KGRVDEANFAVLRAPDMPSILVETAFLSNPAEEKLLGSESFRRQCAQSIASGVQR-----
---------------YINTSVLKRG
>Neisseria_shayeganii_00137 N-acetylmuramoyl-L-alanine amidase AmiC
------------------MNSP--FTRRQFLG-GSAGLLLLGLSATAWGRNT------PQ
FVAVRIWP------AHSYTRLTIESTQPVRYKHFTLDNPRRLVVDIQGATLNSVLQGLSQ
KVVSTDPYIHNVRVGQYNPETIRVVMDLKTAVNPQVFALPPVANFQHRLVVDL-------
---YPTQ---AV------ALAQEQN------DPLMALLQDYSNGKIRSDGTAE----ASA
Q-THVPPVQH-------------------------------TPPPAQ-----TA--R-N-
RKPV-IMLDPGHGGEDPGAIGP-S-GVREKD-VVLSIARE--------TRREMER-MGYQ
VYMTRNEDVFLPLRVRVAKARSQKADVFISIHADSF-TTPNPRGAGVYALSRGRATSEAA
RRLAQSQNAADL-IGGIRSS-GNSQVDNTLLDLVQTATINDSLKLGKAVLNEMGKINRLH
KGHVDQAGFAVLRAPDIPSILVETAFISNPTEERLLASGEFRKKAARAIAAGTKQ-----
---------------YLAHAVLARR
>Neisseria_sicca_01976 N-acetylmuramoyl-L-alanine amidase AmiC
MV----------------KF-K--LTRRQVVR-QAA-GLLFTLTPIASALA--KAAPPAQ
FVAARIWP------SHAYTRITIESSRALQYQHFALENPGRLVVDIQNANINSVLQGISG
KVLPDDPYIRSIRAGQNTPTTVRVVIDLKQNAYPQVFSLAPVGGFKNRLVIDL-------
---YP-H-------------GVDAN------DPMMALL----------------------
-NGNPPKRMQTQRP--AERTDIAQD----------------VP-PRS-----N---RGG-
RRPV-VMIDPGHGGEDPGAIGP-S-GLKEKN-VVLSIARE--------AKNRLES-IGYT
VYMTRNEDIFIPLGVRVAKARARNADVFVSIHADAF-TSPSARGTGVYMLNTKGATSSAA
KFLAQTQNNADA-IGGVAKS-GNRSVDNAILDMTQTATMRDSRKLGHSVLTELGKLNQLH
KGRVDEANFAVLRAPDIPSILVETAFLSNPTEERLLGSDSFRRQCADAIATGIQK-----
---------------YVNNAVLRRG
>Neisseria_subflava2_00449 N-acetylmuramoyl-L-alanine amidase AmiC
------------------MV-K--LTRRHILR-QGT-GLFLTLTPVGAALA--KPASPAQ
FLAVRIWP------AHAYTRVTLESNHSMKYQHFMLDNPSRLVVDIQGAEINSVLQGISS
KVLSNDPFIRSIRAGQNTPNTVRIVIDLKQSTHPQVFALAPVGNFKNRLVIDL-------
---YP-H-------------GADAN------DPMMALL----------------------
-NGNIPKQR--------PNTNIAYD----------------TPAPKS-----NR-GSGGN
RRPV-IMIDPGHGGEDPGAIGP-S-GLKEKN-VVLSIARE--------TKKRLEA-LGYN
VFMTRNEDIFIPLGVRVAKGRARNADVFVSIHADAF-TSPSARGTGVYMLNTKGATSSAA
KFLAQTQNNADA-IGGVQTS-GNPNVDNAILDMTQTATLRDSRKLGHSVLTELGKLNQLH
KGRVDEANFAVLRAPDVPSILVETAFLSNPTEERLLGSESFRQQCAQAIATGIQK-----
---------------YINTAVLRRG
>Neisseria_subflava_00469 N-acetylmuramoyl-L-alanine amidase AmiC
------------------MV-K--LTRRHILR-QGT-GLFLTLTPVGAALA--KPASPAQ
FLAVRIWP------ANAYTRVTLESNHSMKYQHFMLDNPSRLVVDIQGAEINSVLQGISS
KVLSNDPFIRSIRAGQNTPNTVRIVIDLKQSTHPQVFALAPVGNFRNRLVIDL-------
---YP-H-------------GADAN------DPMMALL----------------------
-NGNVPKQR--------QNTNITYD----------------TPAPKN-----NR-GSGGN
RRPV-IMIDPGHGGEDPGAIGP-S-GLKEKN-VVLSIARE--------TKKRLEA-LGYN
VFMTRNEDIFIPLGVRVAKGRARNADVFVSIHADAF-TSPSARGTGVYMLNTKGATSSAA
KFLAQTQNNADA-IGGVQSS-GNRNVDNTILDMTQTATLRDSRKLGHLVLTELGKLNQLH
KGRVDEANFAVLRAPDVPSILVETAFLSNPTEERLLSSESFRQQCAQAIATGIQK-----
---------------YINTAVLRRG
>Neisseria_wadsworthii_00151 N-acetylmuramoyl-L-alanine amidase AmiC
------------------MEKK--LTRRQIVR-GAAASLLLSVSP--IALG--KKAT-PQ
FIAVRIWP------ASAYTRLTIEASQRLEYKFFTLDNPRRLVIDISGVTLNSALQGLGG
KVQGNDPYIASIRAGQNSPNVVRVVIDLKTAVNPQVFGLNPVANFKHRLVVDL-------
---YPTV-------------APDAR------DPLMALLEDYSQGKITNQGTG--------
-SG-TPPVQQ-PD-----------T---------------ADYEPSA--P--SR--GRK-
RQAI-VVLDPGHGGEDPGAIGP-S-GLREKD-VVLAIARM--------AKKRLDS-MGYK
TYLTRNEDVFIPLGVRVAKARKLKADVFVSIHADAF-TSPSARGTGVYALSTKGATSAAA
KFLAQTQNNADL-IGGVRTV-GNRHVDNTILDMTQTVTNKDSLTLGEGVLSELGKHNKLH
KGHVDRANFAVLRAPDIPSILVETAFISNPTEESMLAGNSFREKCADAISGGIKS-----
---------------YLAKAVLRR-
>Neisseria_weaveri_00626 N-acetylmuramoyl-L-alanine amidase AmiC
------------------MV-K--LTRRTILR-RAAAGLLFTVTPV-AALA--KVAA-QK
FVAVRIWP------ASAYTRITLEATQALKYKHFILDNPSRLVVDIEGVTLNDVLQKIGS
KVQRSDPYIQGVRVGQNTPNTVRIVIDLKQAVNPQVFTLPPVSTFKNRLVVDL-------
---YPSA-----------DVVAEAD------DPLMALLKDYSQGKIRKDGST--------
-SGSM--AKR-----KEPESE---P---------------YTPPSQG---------RRK-
RAPI-VVLDPGHGGEDPGAISP-G-GVYEKH-VVLSIARE--------VKKRLDA-MGYK
TYMTRNEDVFIPLGVRVAKARKLKADVFVSIHADSF-TSPSARGTGVYALSTKGATSAAA
SFLAKTQNSADS-IGGVRKV-GNKQIDDTLFDMVQTATIKDSLVLGSKVLKELGKINTLH
KGHVDQAGFAVLKAPEIPSILVETAFLSNPVEEKLLASSSFRLRSAQAIANGIQH-----
---------------YINGAVLT--
>Neisseria_zalophi_01039 N-acetylmuramoyl-L-alanine amidase AmiC
MHNLCTYR--TRPEKFRNMV-K--LTRRQIVR-QASAGLLFTLTPI-AAFA--KAAP-PQ
FVAVRIWP------ASAYTRITLESSKALKYNHFTLDNPSRLVIDIEGASLNNVLQSMSS
KVRSNDPYIRNIRVGQNTATTVRVVIDLKQAANPQVFALAPIANFRNRLVVDL-------
---YPSA---AS------ALAAEAN------DPLMALLNDYSQGKIQNDGTG--------
-S--TPPVRN-----RNPAIV---N----------------TPPPST-----PN--HRN-
RRPI-IVLDPGHGGEDPGAISK-G-GLREKD-VVLSIARE--------TKKRLEA-LGYK
TYMTRNEDVFIPLGVRVAKARQLKADVFVSIHADSF-TSPSARGTGVYALSTRGATSSAA
KFLAQTQNNADL-VGGVKKV-GNRSIDNAILDMTQTVTIKDSMSLGKNVLSELGKLNKLH
KGHVDQANFAVLRAPDIPSILVETAFLSNPTEARLLASSSFRQKSAQAIANGVKS-----
---------------YLNNAVLARR
>Neisseria_zoodegmatis_01076 N-acetylmuramoyl-L-alanine amidase AmiC
------------------MV-K--LTRRQIVS-RTAAGLLFTLTPI-GALA--KAAA-PQ
FVAVRIWP------ARAYTRITLESSQAIKYKHFSLDNPARLVVDIEGATLNNVLQSMSA
KVQKNDPYIQNIRVGQNTATTVRVVIDLKQAANPQVFTLAPIANFRNRLVVDL-------
---YPSA---AT------ALAAEAN------DPLMALLNDYSQGKIRSDGTG--------
-TGHTPPVRD-----RQPAII---D----------------TPPPST-----PG--RGN-
RRPI-IVLDPGHGGEDPGAISK-G-GLREKD-VVLSIARE--------TKKRLEA-MGYK
TYMTRNEDVFIPLGVRVAKARQLKADVFVSIHADSF-TSPTARGTGVYALSTRGATSAAA
KFLAQTQNSADL-IGGVQKM-GNRSVDNAILDMTQTVTIKDSMVLGRHVLSELGKHNKLH
KGHVDQANFAVLRAPDIPSILVETAFLSNPTEEKLLASHSFRQKSAEAIAGGIKT-----
---------------YLGKAVLARR
>Nelongata_ATCC29315_00585 N-acetylmuramoyl-L-alanine amidase AmiC
------------------MDKK--FTRRQIVR-SAAAGLLFTVTP--AAFA---KAA-PQ
FVAVRIWP------ANAYSRITLESTEKLQYNYFTLDNPRRLVLDLKGVQLNEVLQSINS
KVQRSDPYIGIIRVGQNTADTVRIVIDLKTDVNPQLFTLAPVANFKHRLVADL-------
---YPMH-------------AQDAN------DPLMALLEDYSKGKISNQGTG--------
-SG-TPPVQPPPEVSKPPKTTKTPD---------------DTPPPPP--T--DR--KHH-
RQPI-IVLDPGHGGEDPGAIGK-S-GLREKD-VVLSIARE--------TKKRMEG-MGYK
VYMTRNEDVFIPLGVRVAKARKLNADLFISIHADAF-TSPSARGTGVYTLSTKGASSAAA
KFLAQTQNNADA-IGGVKTG-GNKDIDSTILDMTQTVTNKDSAILGKKVLNELGKYNKLH
KGDIDQANFAVLRAPDIPSILVETAFLSNPEEERKLSGMVFRHQCADAITAGVRS-----
---------------YLAGAVLARR
>Niguanae_02274 N-acetylmuramoyl-L-alanine amidase AmiC
-----------------------------MVR-QAA-GLFFTLTPISAAQG--KSGKAAH
FVAARIWP------AHSYTRVTLEASSVLRFQHFLLDHPNRLVVDIQNANINTVLQSISK
KVLADDPFIRSIRVGQNTPTTVRIVIDLKQSVHPQVFALTPVGGFKHRLVMDL-------
---YP-H-------------GVDVN------DPMMALL----------------------
-NGN-PTSGAL-----QPS-RTTRN-----------------P-PPS-----G---SKD-
RRPV-IVIDPGHGGEDPGAISK-G-GLQEKN-IVLSISRE--------AKKRLET-LGYT
VYMTRNEDVFIPLSVRVAKARARKADIFVSIHADSF-TNPTARGTGVYILNPRGASSAAA
KFLAQTQNNADA-IGGVRAS-GNRVVDNTILDMAQTATMRDSRKLGQSVLNELGKLNHLH
KGRVDEANFAVLRAPDIPSILVETAFLSNPVEEKLLGDSSFRIRCAQAIANGVQK-----
---------------YINSAVLRR-
>Nlactamica_NS19_00415 N-acetylmuramoyl-L-alanine amidase AmiC
------------------MT-K--LTRRQIIR-RTA-GTLFALSPIASAVA--KTVRAPQ
FTAARIWP------SHTYTRLTLESTTAIKYQHFTLDNPGRLVVDIQNANINTVLHGLSQ
KVAADDPFIRSIRAGQNTPTTVRLVIDLKQPSYAQVFSLPPVGGFKNRLVVDL-------
---YP-Q-------------GMDAD------DPMMALL----------------------
-NGSLNKTRRG-----SPEADLAQN----------------TT-PQP-----GR-GRNG-
RRPV-IMIDPGHGGEDPGAVSP-G-GLQEKH-VVLSIARE--------TKKQLEA-LGYN
VFMTRNEDVFIPLGVRVAKGRARRADVFVSIHADAF-TSPSARGTGVYMLNTKGATSSAA
KFLEQTQNNADA-VGGVPTS-GNRNVDTALLDMTQTATLRDSRKLGNLVLEELGRLNHLH
KGRVDEANFAVLRAPDMPSILVETAFLSNPSEEKLLGSESFRRQCAQSIASGVQR-----
---------------YINTSVFKRG
>Nmacacae_DSMZ19175_02555 N-acetylmuramoyl-L-alanine amidase AmiC
MV----------------KF-K--LTRRQVVR-QAA-GLLFTLTPIASALA--KAAPPAQ
FVAARIWP------SHAYTRITIESSRALQYQHFALENPGRLVIDIQNANINSVLQGISG
KVLPDDPYIRSIRAGQNTPTTVRVVIDLKQNAYPQVFSLAPVGGFKNRLVIDL-------
---YP-H-------------GVDAN------DPMMALL----------------------
-NGNPPKRLQTQRP--TDRTNIAQD----------------AP-PRS-----N---RGG-
RRPV-VMLDPGHGGEDPGAIGP-S-GLKEKN-VVLSIARE--------AKNRLES-IGYT
VYMTRNEDIFIPLGVRVAKARARNADVFVSIHADAF-TSPSARGTGVYMLNTKGATSSAA
KFLAQTQNNADA-IGGVPKS-GNRSVDNAILDMTQTATMRDSRKLGHSVLTELGKLNQLH
KGRVDEANFAVLRAPDIPSILVETAFLSNPTEERLLGSDSFRRQCADAIATGIQK-----
---------------YVNTAALRRG
>Nmeningitidis_8013_00466 N-acetylmuramoyl-L-alanine amidase AmiC
------------------MT-K--LTRRQIIR-RTA-GTLFALSPIASAVA--KTVRAPQ
FTAARIWP------SHTYTRLTLESTAALKYQHFALDNPSRLVVDIQNANINTVLHGLSQ
KVMADDPFIRSIRAGQNTPTTVRLVIDLKQPSYAQVFSLPPVGSFKNRLVIDL-------
---YP-H-------------GMDPD------DPMMALL----------------------
-NGSLNKTRRG-----SPEADLAQN----------------TP-AQT-----ER-GKNG-
RRPV-IMIDPGHGGEDPGAVSP-G-GLQEKH-VVLSIARE--------TKKQLEA-LGYN
VFMTRNEDVFIPLGVRVAKGRARRADVFVSIHADAF-TSPSARGTGVYMLNTKGATSSAA
KFLEQTQNNADA-VGGVPTS-GNRNVDTALLDMTQTATLRDSRKLGKLVLEELGRLNHLH
KGRVDEANFAVLRAPDMPSILVETAFLSNPAEEKLLGSESFRRQCAQSIASGVQR-----
---------------YINTSVLKQG
>Nmucosa_heidelbergensis_01880 N-acetylmuramoyl-L-alanine amidase AmiC
------------------MV-K--LTRRQLVR-QAA-GLFFTLTPIAAALG--KTARPVQ
FAATRIWP------AHSYTRVTLEASAAMRFQHFLLDNPARLVVDIQNANINTVLQGISK
KVLADDPFIRSIRAGQNTPTTVRIVIDLKQNVHPQVFALAPVGGFKHCLVIDL-------
---YP-Q-------------GVDVN------DPMMALL----------------------
-NGS-PASRSS-----RSSGRASGS-----------------T-PSS-----S---GRG-
RRPV-VVIDPGHGGEDPGAVSK-G-GLREKN-VVLSISRE--------VRKRLEA-LGYT
VYMTRDEDVFIPLNVRVAKARARKADIFVSIHADSF-TSPTARGTGVYILNPRGASSAAA
RFLAQTQNNADA-IGGVSTS-GNRHVDNTILDMAQTATMRDSRKLGQAVLTELGKLNQLH
KGRVDEANFAVLRAPDIPSILVETAFLSNPIEERLLADSSFRIRCAQAIANGVQK-----
---------------YISSAILRR-
>Nmusiculi_00246 N-acetylmuramoyl-L-alanine amidase AmiC
------------------MV-K--LTRRQIVR-RAAAGLLFTLTPI-GAPA--KAAA-PQ
FVAVRIWP------ASAYTRITLESSQSLKYKHFALDNPARLVVDIEGATLNGVLQGMAA
KVQRNDPYIRSIRVGQNTATTVRMVIDLKQPANPQVFTLAPVANFRHRLVMDL-------
---YPSA---AT------ALAAEAD------DPLMALLNDYSQGKIRSDGTG--------
-S--TPPVRE-----RRPAVT---D---------------NTPPPATSPPAVPH--RHD-
RRPV-IVLDPGHGGEDPGAIGS-S-GLREKD-VVLSIARE--------TKKRLDA-MGYR
TYMTRNEDIFIPLGVRVAKARQLKADVFVSIHADAF-TSPSARGTGVYALSTKGATSAAA
RFLAQTQNSADL-IGGVQRV-GNRQVDSALLDMTQTATIKDSMALGRSVLGELGKLNKLH
KGHVDQANFAVLRAPDIPSILVETAFISNPTEESLLASPSFRQKSAQAIANGVRA-----
---------------YLGKAVLARR
>Nsp_83E034_01678 N-acetylmuramoyl-L-alanine amidase AmiC
------------------MEKK--LTRRQIVR-GAAASLLLSVSP--IALG--KKAA-PQ
FIAVRIWP------ASAYTRLTIEASQRLEYKFFTLDNPRRLVIDISGVTLNSALQGLGS
KVQSNDPYISGIRAGQNSSNVVRVVIDLKTAVNPQVFGLNPVANFKHRLVVDL-------
---YPTV-------------APDAR------DPLMALLEDYSQGKITNQGTG--------
-SG-TPPVQQ-PD-----------T---------------ADYEPSA--P--SR--GRK-
RQAI-VVLDPGHGGEDPGAIGP-S-GLREKD-VVLAIARM--------AKKRLDS-MGYK
TYLTRNEDVFIPLGVRVAKARKLKADVFVSIHADAF-TSPSARGTGVYALSTKGATSAAA
KFLAQTQNNADL-IGGVRSA-GNRHVDNTILDMTQTVTNKDSLILGEGVLGELGKHNKLH
KGHVDRANFAVLRAPDIPSILVETAFISNPTEERMLAGNNFREKCADAISGGIKS-----
---------------YLAKAVLRR-
>Nsp_DentCa1247_00924 N-acetylmuramoyl-L-alanine amidase AmiC
-----------------------------MVS-RTAAGLLFTLTPI-GALA--KAAA-PQ
FVAVRIWP------ARAYTRITLESSQAIKYKHFSLDNPARLVVDIEGATLNNVLQSMSA
KVQKNDPYIQNIRVGQNTATTVRVVIDLKQAANPQVFTLAPIANFRNRLVVDL-------
---YPSA---AT------ALAAEAN------DPLMALLNDYSQGKIRSDGTG--------
-TGHTPPVRD-----RQPAII---D----------------TPPPST-----PG--RGK-
RRPI-IVLDPGHGGEDPGAISK-G-GLREKD-VVLSIARE--------TKKRLEA-MGYK
TYMTRNEDVFIPLGVRVAKARQLKADVFVSIHADSF-TSPTARGTGVYALSTRGATSAAA
KFLAQTQNSADL-IGGVQKM-GNRSVDNAILDMTQTVTIKDSMVLGRYVLNELGKHNKLH
KGHVDQANFAVLRAPDIPSILVETAFLSNPTEEKLLASHSFRQKSAEAIAGGIKT-----
---------------YLSKAVLARR
>Nsp_KEM232_02224 N-acetylmuramoyl-L-alanine amidase AmiC
------------------MDKK--FTRRQIIR-SAAAGLLFTVTP--AAFA---KGV-PQ
FVAVRIWP------ASAYSRITLESTEKLQYNYFTLDNPRRLVLDLKGVQLNSVLQEINS
KVQRSDPYIGTIRVGQNTADTVRIVIDLKTDVNPQLFTLAPVANFKHRLVADL-------
---YPMH-------------AQDAN------DPLMALLEDYSNGKISSRGTG--------
-AD-TPPVKKPPE---PPARA---D---------------NTPPAAP-----DR--RHS-
RQPV-IVLDPGHGGEDPGAIGK-S-GLREKD-VVLSIARE--------TKKRMES-LGYK
VHMTRNEDVFIPLGVRVAKARKLRADLFISIHADAF-TSPSARGTGVYTLSTRGASSAAA
KFLAQTQNNADA-IGGVRTV-GNKDVDSAILDMTQTVTNKDSEILGKRVLVELGKYNKLH
KGSLDQANFAVLRAPDIPSILVETAFLSNPEEERKLSGMTFRHQCADAITAGVKA-----
---------------YLSVAILARR
>Nsp_oraltaxon014_01247 N-acetylmuramoyl-L-alanine amidase AmiC
------------------MV-K--LTRRQIVR-QAA-GFLFVLTPISAALA--KASPPPQ
FAAVRIWP------AQAYTRITIEATRALSYQHFTLDNPSRLVVDIGGASINSVLQGISS
KVQPSDPYIRSVRAGQNTPTTVRVVIDLKQSVNAQVFTLTPVGGFKYRLVIDL-------
---YPQH-------------TANSD------DPMMALL----------------------
-NGNVPPPQTP-----RPSQQPEQE-------PY-------VPSETA-----PR--RGG-
RRPI-VMLDPGHGGEDPGAISA-G-GLREKH-VVLSIARE--------AKRRLES-LGYT
VYMTRNEDVFIPLNVRVAKARARRADVFVSIHADSF-TNPTARGTGVYILNPRGASSAAA
KFLAQTQNNADA-VGGVQSS-GNRHVDNAILDMTQTATMKDSRRLGQSVLSQLGQLNKLH
KGRVDEANFAVLKAPDIPSILVETAFLSNPDEERLLASASFRQQCAQAITTGIQR-----
---------------YLNTAALRR-
>Nsp_ZJ785_02115 N-acetylmuramoyl-L-alanine amidase AmiC
-----------------------------MVR-QAA-GLFFTLTPISTALA--KTAKPVQ
FVAARIWP------ALSYTRVTIEASAVLQFQHFLLDNPNRLVVDIQNTNINTVLQGIPK
KVLADDPFIRSIRVGQNTPTTVRIVIDLKQSVHPQVFALAPVGGFKHRLVMDL-------
---YP-H-------------GVDVN------DPMMALL----------------------
-NGN-PVSGAS-----RPS-RTAGN-----------------P-PPS-----S---SKG-
RRPV-VMIDPGHGGEDPGAISK-G-GLQEKN-VVLSISRE--------VKKRLEA-LGYT
VYMTRNEDVFIPLGVRVAKARANKADLFVSIHADSF-SSPTARGTGVYILNPRGASSAAA
KFLAQTQNNADA-IGGVRTS-GNRHVDNALLDMAQTATMRDSHELGQSVLTELGKLNQLH
KGRVDEANFAVLRAPDIPSILVETAFLSNPVEERLLADSSFRIRCAQAIATGIQK-----
---------------YVNSAILRR-
>Sacetivorans_DSM19021_01026 N-acetylmuramoyl-L-alanine amidase AmiC
-------------------MKT--ISRRALLK-FSSGSLLLGLSPFLRANT--AAA--AD
VTAVRIWP------ANAYTRLTLESDLPIEYKYFALTNPGRLVLDLQGIGINTVLQSLPQ
KVLPFDPYIGSVRIGQFNENTVRVVMDLKASVNPQVFALKPVADFKNRLVIDL-------
---YPSA---T---------QQEEA------DPLMALLQDYNRGKINSDGTSKITDKTTV
AQAPTPPVRPAPP--EIPEDTPVFI----------------------S----PK--NFY-
RKPI-IVLDPGHGGEDPGAIGP-S-GLREKD-VVLAIARE--------TKKRLDE-LGYK
TYLTRNEDVFIPLGVRVAKARKLKADVFISIHADAF-TNPAARGTGVYAISQKGATNAAA
KYLAQTQNNADL-IGGVSYS-ADKHVNNTLFDLTQTATVNDSLKLGKGVLNALGKINKLH
NNTVNQANFAVLKAPDIPSILVETAFISNPTEEKLLGSTQFRQQTALSIVSGVKT-----
---------------YLATAVLARS
>Smuelleri_ATCC29453_02056 N-acetylmuramoyl-L-alanine amidase AmiC
------------------MA-E--LSRRQLLG-ASAGAMLLGAPKLALAASR------NQ
FLAVRIWP------AQAYTRITLESTEKINYKYFVLNNPNRIIVDIENANLNNVLNTITQ
KVQHSDPYIRNIRAGQKDDNTIRIVMELKSNINPQIFNLEPVSNFKHRLVMDL-------
---YPAN-G------------RVGE------DPILALLND--MGVKSPTNTI--------
-NNSSPYRQTA---------------------------------VPK---------RSN-
RRPV-IMLDPGHGGEDPGAISP-N-GLQEKE-VVLAIARE--------TKKRLEA-LGYK
VYMTRNEDVFIPLKVRTQKAQHVQADLFVSIHADSV-NRPEPRGTGVYVLSERGASSEAA
RLLADSQNRSDT-IGGVKMS-NNREVNNVLMDMLQSQTITDSSRLARLVLNQLGKHNKI-
KNEINLANFVVLRSPDIPSILVETAFLSNPQDEALLRSTSFRKKVAQSIADGMKQ-----
---------------YLSAAVLAQR
>Usuis_00864 N-acetylmuramoyl-L-alanine amidase AmiC
------------------MVQK--LTRRQIVR-SAATGLLFTVTPL-AALA--KAAAAPQ
FVAVRIWP------ASAYTRITLEASSAMKYKHFTLDNPARLVVDIEGATLNNVLQTISS
KVQQNDPYIANIRVGQNTATTVRVVIDLKQAVNPQVFTLAPVANFRNRLVVDL-------
---YPSS---AT------ALAAEAN------DPLMALLNDYSQGRIRSDGTG--------
-SGSVPPVKE-----RQPAII---D----------------TPPPTS-----PR--GSS-
RKPI-IVLDPGHGGEDPGAIGP-S-GLREKD-VVLAIARE--------TKKRLDA-MGYR
TYMTRNEDVFIPLGVRVAKARSLKADLFVSIHADAF-TSPSARGTGVYALSTKGASSAAA
RFLAQTQNSADL-IGGVQKV-GNKNVDNAILDMTQTATIKDSLVLGRRVLDELGKLNKLH
KGHVDQANFAVLRAPDIPSILVETAFLSNPTEERLLASSSFRQQSAAAIAQGVRN-----
---------------YLNTAVLARR
>Utestudinis_DSMZ26510_02233 N-acetylmuramoyl-L-alanine amidase AmiC
------------------MV-K--LTRRQIVR-HAAVGLLFTITPV-AALA--KAAQ--Q
FVAVRIWP------ANAYTRITLEAAQAMKYKHFTLDNPARLVVDIEGATLNNVLQTIAA
KVQRNDPYIANIRVGQNTATTVRVVIDLKQAINPQVFTLAPVANFRNRLVIDL-------
---YPSA---AT------ALAAEAD------DPLMALLNDYSKGKIRSDGTS--------
NNGAVPPVKE-----RAPAIV---D----------------TPSPSR-----PL----H-
RKPI-IVLDPGHGGEDPGAIGP-S-GLREKN-VVLAIARE--------TKKRLDA-MGYK
TYMTRNEDVFIPLGVRVAKARSLKADLFISIHADSF-TSPSARGTGVYALSTRGATSAAA
RFLEQTQNNADL-IGGVQKV-GNKNVDSTLFDMTQTATIKDSLVLGRNVLNELGKLNKLH
KGHVDQANFAVLRAPDIPSILVETAFLSNPTEEKLLASSSFRQRSAAAIANGVKA-----
---------------YLSKAVLARR
>Vitreoscilla_massiliensis_01409 N-acetylmuramoyl-L-alanine amidase AmiC
------------------MP-L--MTRRGMLQ-TLSAGALVSVTPLAFANN-------AQ
ITAARIWP------SDLYTRMTLEASAAVPFKYFVLDNPRRLVVDMQGVSINEVMKSVPS
KVLARDPYINQIRVGQFDQSTVRIVVDLKRNISPQVFSLLPVAEYKHRLVIDL-------
---FPAGQGSAP------AVQAEEE------DALMALLNDYSKGKVSKDGST-----TVT
AQTTIPKPEE-----ARPK---------------------ATPQNKS---------NIN-
RKVV-VVIDPGHGGEDPGAIGP-N-GLKEKN-VVLAISRD--------LKKKLDA-AGYK
THMTRNQDVFIPLGVRVATARKLQADLFISVHADAF-TSPSARGTGVYALSTSGATSAQA
KFLADSQNAADL-IGGVKKV-GNANVDRAILDMTQTATVRDSLVLGRHVLNALGNINKLH
KGQVDQAGFAVLKAPDIPSILVETAFISNPEEERLLAGTAFRGKVADAISAGVKR-----
--------------YFAGGAVLAQR
>Vstercoraria_DSM513_01837 N-acetylmuramoyl-L-alanine amidase AmiC
------------------ML-R--INRRGVLQ-VLGAGACASLTPKAFANN-------AQ
VVATRLWP------SDLYTRMTLEVSAGVPFKYFTLDNPSRLVVDVSGISINEVLKSMPS
KVLARDPFIQSIRVGQFNDTTVRIVMDLKRSVSPQVFSLLPAAEYKHRLVVDL-------
---FPT--ASAG------VVQEEEE------DALMALLKDYSTGQVKADGST-----TAK
AQTNIPKPQD-----TRPK---------------------ATPENKT---------QIK-
RQIV-IVIDPGHGGEDPGAIGP-S-GLREKD-VVLAVSRE--------LKKKLDS-MGYK
THMTRNQDVFIPLGVRVATARKLQADLFISVHADAF-TSPQPRGTGVYALSTGAATSTLA
KHLADTQNASDL-VGGVKKV-GDRNVDQTLLDMTQTATIRDSLILGKYVLNALGRVNKLH
KGHVDQAGFAVLKAPDIPSILVECAFISNPEEERLLSTSGFRVRVADAIAGGVKN-----
--------------YFDSGVALAQR
