# Supplementary material for: Evolution of longitudinal division in multicellular bacteria of the Neisseriaceae family
Source: Nat Commun. 2022 Aug 22;13:4853. doi: 10.1038/s41467-022-32260-w (PMC9395523; doi:10.1038/s41467-022-32260-w)
Supplement: Supplementary file 17 — Supplementary Data 6 [file 41467_2022_32260_MOESM17_ESM.zip › Supplementary Data 6/AmiC1_75G.aln.contree]

(29535_AP671_00092:0.0655414461,29537_AP862_02333:0.0572073446,((((463_00386:0.1865152096,((Neisseria_flavescens_00419:0.0086664709,Neisseria_subflava_00469:0.0212940897)96:0.0087520484,Neisseria_subflava2_00449:0.0032217700)100:0.1252580209)48:0.0204489819,(((((((((Alysiella_filiformis_01313:0.4742783550,(assem_Acras_02388:0.1448315851,Smuelleri_ATCC29453_02056:0.1201344736)100:0.2072801609)91:0.1024610297,((assem_Ckhun_00668:0.3797813868,Conchiformibius_steedae_01611:0.2781423610)100:0.3512549149,((assem_Kking_00913:0.5017160260,Kingella_denitrificans_01021:0.7030469254)99:0.1841842255,((Kingella_bonacorsii_00174:0.0032193266,Kingella_oralis_00861:0.0253127449)100:0.5846638842,Kingella_negevensis_00848:0.5567678929)99:0.3230676794)100:0.8331070995)90:0.1058690091)100:0.4037645325,((((assem_Salvi_02248:0.3238154131,Sacetivorans_DSM19021_01026:0.3082321857)100:0.1289771238,(Vitreoscilla_massiliensis_01409:0.1815939080,Vstercoraria_DSM513_01837:0.2172201585)100:0.4735792849)81:0.1049323522,((Crenobacter_cavernae_00498:0.0792579336,Crenobacter_luteus_01636:0.0887382681)100:0.1654594682,(Crenobacter_intestini_01254:0.0153690170,Crenobacter_sedimenti_03046:0.0056456611)100:0.2969052477)100:0.6640644495)71:0.0332279173,((((Eikenella_corrodens_01678:0.0000027307,Eikenella_exigua_01163:0.0089103773)100:0.0027155545,Eikenella_halliae_00080:0.0214349176)100:0.0192405987,Eikenella_longinqua_00462:0.0334433243)100:0.1949899121,Neisseria_shayeganii_00137:0.1759884127)100:0.2185731969)65:0.0621403515)96:0.1108407349,((((assem_Npotu_00891:0.1170557000,Neisseria_bacilliformis_01658:0.0594363435)100:0.0568961274,Nsp_KEM232_02224:0.0787153701)99:0.0387441053,Nelongata_ATCC29315_00585:0.0450400643)100:0.2085060654,((Neisseria_canis_01129:0.0028995951,Neisseria_wadsworthii_00151:0.0031562973)99:0.0172248846,Nsp_83E034_01678:0.0171333984)100:0.2517521627)99:0.0794865346)92:0.0626297062,((((Narctica_DSMZ103136_01003:0.1331579489,Utestudinis_DSMZ26510_02233:0.0927015378)77:0.0333701227,Usuis_00864:0.0445331452)98:0.0662294360,(((Ndumasiana_DSMZ104677_01414:0.0216033158,(Neisseria_zoodegmatis_01076:0.0027717824,Nsp_DentCa1247_00924:0.0117036847)100:0.0199287498)100:0.0491413628,Neisseria_zalophi_01039:0.1036858007)99:0.0265579532,(Neisseria_animaloris_01983:0.1061351351,(Neisseria_dentiae_00482:0.0099288474,Nmusiculi_00246:0.0617135479)100:0.0615182360)73:0.0203619415)68:0.0289322257)67:0.0377745793,Neisseria_weaveri_00626:0.2953588803)75:0.0481411957)100:0.2368718876,Nsp_oraltaxon014_01247:0.1870869937)98:0.0398599311,(Ndenitrificans_DSMZ17675_01348:0.1253172216,Neisseria_animalis_01769:0.1251319900)100:0.1718853867)96:0.0543495604,((((Ndenitrificans_CCUG17229_00445:0.0425339912,Neisseria_brasiliensis_01578:0.0143671387)100:0.0701243170,Niguanae_02274:0.1057499307)69:0.0209044982,Nsp_ZJ785_02115:0.0516283461)70:0.0273322408,Nmucosa_heidelbergensis_01880:0.1044009622)100:0.1420774269)79:0.0315666809,Neisseria_chenwenguii_01673:0.2097215518)87:0.0494822270)51:0.0353955695,(((assem_Nblan_01707:0.0178373425,(Neisseria_cinerea_01230:0.0210986357,Neisseria_polysacchareae_01391:0.0067850114)90:0.0122710994)83:0.0068728889,Nmeningitidis_8013_00466:0.0153234428)82:0.0095896841,(((assem_Nmaig_01591:0.0082791828,(assem_NviriM101_01506:0.0374910009,assem_NviriM226_01918:0.0000027411)69:0.0137675328)48:0.0097955531,gonorrhoeae_clean_01566:0.0201562004)61:0.0070510761,(Neisseria_lactamica_01124:0.0125864638,Nlactamica_NS19_00415:0.0186853741)99:0.0114457670)83:0.0072664147)100:0.2951781911)99:0.0480869461,((((assem_Mcere_03507:0.0196426361,assem_Nsp16475_02146:0.0167951357)83:0.0060101276,Neisseria_sicca_01976:0.0107350430)83:0.0103241060,Neisseria_mucosa_02522:0.0000027307)83:0.0076449608,Nmacacae_DSMZ19175_02555:0.0044283462)100:0.0813395021)68:0.0209930518);
