# Supplementary material for: Evolution of longitudinal division in multicellular bacteria of the Neisseriaceae family
Source: Nat Commun. 2022 Aug 22;13:4853. doi: 10.1038/s41467-022-32260-w (PMC9395523; doi:10.1038/s41467-022-32260-w)
Supplement: Supplementary file 17 — Supplementary Data 6 [file 41467_2022_32260_MOESM17_ESM.zip › Supplementary Data 6/AmiC2_alignment.faa.mldist]

500
WP_012960556.1_SH3_domain-containing_protein__Bacillus_pseudofirmus_                              0.0000000 1.7001127 1.6009875 2.0725565 1.8100764 1.5101970 1.4680770 1.7618929 1.9817224 2.5112097 2.1936083 2.5237934 1.0827088 1.5714162 1.8574603 2.1945596 1.5245679 2.0370759 1.7767022 1.3537681 2.4824498 2.3367507 2.3623236 1.7614279 2.4124125 1.5848839 2.6187983 2.1206428 1.8079008 1.6268683 2.2403720 1.1056314 2.5887100 2.2153329 2.2605452 2.4658911 1.8099168 2.0617371 1.7842526 1.8383202 1.7349312 1.8972072 2.1687194 2.0193856 2.2155115 1.7246024 1.4838465 2.5242936 2.5576694 1.0914003 1.3287000 2.5795158 2.2792182 1.5171559 1.6906230 1.5553241 2.1737899 0.9469695 2.5908430 2.0731574 2.0596098 2.1723461 2.3782112 1.7804648 2.0247908 2.6411207 2.6434607 1.5672155 2.2682618 1.8322152 2.1563882 1.9870840 2.2086866 1.9892895 1.0969319 1.9723329 2.1672529 2.2343211 2.2760664 2.5213480 1.9464732 2.2674763 2.4259852 2.1822295 2.3652381 2.3178018 2.3946178 2.2813280 2.2677386 2.3664778 2.2787636 2.3886446 2.5955330 2.2617071 2.5688149 2.3585032 2.3840801 2.5635497 2.2559662 2.4657327 2.3137065 2.3335196 2.3404597 2.2025808 2.4028352 2.4793459 1.7800311 1.2021829 2.4603788 2.2650642 2.5157950 2.2867702 1.3344160 1.8947442 1.8992915 1.9998942 2.1999497 2.0700801 2.2403504 1.4495219 2.6751770 2.2637207 1.7830025 1.7244612 2.1572964 1.7337070 1.7487044 2.5273540 2.3160305 1.7565304 1.6447303 1.6840658 1.6514795 1.5584925 2.2111858 1.5518714 2.1060769 2.3736825 1.4460459 1.9981765 1.3581705 2.1425159 1.3715570 1.7880924 2.3147320 2.4019450 2.3725802 2.1921516 2.2676737 2.3721714 1.8028611 1.4501312 2.1384445 1.6532543 2.1320752 2.0727351 1.5648873 1.5645281 1.5336061 1.1392365 1.7533551 1.5140836 2.3821118 2.2707534 1.5126004 1.2817889 1.9838036 2.4664997 1.8833394 1.4642565 1.9032117 2.4211737 2.2391866 2.1818535 2.2591479 1.4791378 2.2543849 2.4653772 2.3633436 1.6496736 2.2557102 2.8683608 2.9571228 1.6455108 1.0541068 2.1764200 1.2663532 1.4230795 1.3779272 2.2505203 2.1448228 1.8895682 2.2302708 2.1538820 1.8571860 2.2754705 1.9616660 1.2858162 1.3297581 2.5142239 1.2614406 1.5220247 1.7098407 1.7703554 1.6083819 2.2050104 2.3847747 2.1537154 1.5590572 1.2660475 1.8736815 2.4833170 2.7795049 1.4234075 2.5537433 1.6299484 1.9197011 2.4280915 2.1758771 2.1558048 2.1511417 1.9268698 1.7809997 2.0286692 2.0842262 1.6000992 2.3237319 1.6859361 1.7682462 1.9032583 1.6606360 2.0394688 2.3334469 2.1948687 2.3279082 1.4748951 2.2244234 2.3909445 0.9954300 1.4954506 2.3161587 1.5387599 2.0666576 1.8873402 2.3178181 1.4847695 2.0392650 1.5865614 2.1642618 1.5498346 1.5616547 2.7777388 2.0838032 2.0011688 2.0270955 2.1591657 2.5154356 2.4419149 2.3849808 2.3735021 2.4151135 2.4543572 2.3351070 1.1688634 1.5186768 2.0166339 1.0996618 1.2006432 2.3691958 2.4682680 1.5021839 1.2100763 2.1908481 2.1159047 1.5979774 1.8253058 2.3268896 1.8009359 1.4505847 1.8106648 2.1798257 2.0072712 1.9314802 2.6722635 1.8525914 1.5719353 2.3730816 2.4918747 2.2697266 1.7748053 2.3667594 1.1116391 2.1727266 2.3597922 1.4220462 2.0143636 1.5625240 2.4964335 2.1470492 2.0314945 2.0409895 1.7508053 1.0160724 1.2703633 2.1634502 1.9429028 2.1102797 2.2515868 2.2347018 2.3494631 2.3042635 2.4888983 2.3253026 2.2939408 2.4130969 2.5291903 2.3177703 2.3138760 2.2969522 1.8089046 2.4743022 1.5481520 1.5477376 2.3746769 1.1534107 2.3414142 2.1900755 1.6839948 1.5437851 2.1152272 2.3414112 2.4934323 1.9905205 1.8217413 2.4567378 2.3199595 2.5831255 2.5452391 2.2687841 1.9721177 2.2673616 1.9740481 2.2909940 1.4456845 1.5114356 1.9486379 2.2326695 1.1773415 2.3430583 1.8051974 1.9445206 1.7973017 2.1881177 1.6240806 2.1438809 1.6410597 2.5251351 1.4058856 1.2248991 1.8968617 1.4148647 1.1599278 2.0548746 1.6617322 2.3384427 1.8036064 2.2084792 2.1685812 1.9947337 1.9413104 1.7368186 2.4447967 2.4858331 1.6061305 1.6910827 1.5181109 1.4880420 2.3773507 2.2139116 1.5750316 1.4841540 1.5405533 2.4366389 2.3850693 1.5207778 2.0412724 2.1739752 2.2973318 2.5080025 2.3131178 2.4997186 1.4532810 2.4267510 2.1546570 2.0365386 2.1991132 1.9767627 1.8256216 1.6809028 2.7598505 1.6362422 1.9529419 1.7754765 1.6367901 2.1097218 2.2412697 2.3444032 2.3013859 1.8870516 1.3370951 2.0377100 1.1358122 2.2895813 1.1090810 2.0233353 1.9874161 1.1145295 1.2403282 1.3349738 1.9079660 2.2500337 2.4789018 2.3530813 1.1620094 1.8601099 2.3858428 2.5029738 2.0162755 1.8015132 2.2974521 2.0952246 2.5024591 2.0845354 2.2836097 2.2960243 1.7006300 1.5270955 2.2656559 2.1530083 2.1477052 1.9477631 1.5409898 1.6504404 1.5342913 1.4025186 2.1195032 1.2431838 1.4389303 2.1195032 1.5730465 1.2840197 2.1810070 1.5029630 1.2015988 1.6062635 1.6678398 1.6179808 1.6911243 1.1021782 1.0808071 1.2447298 2.0839327 1.2517774 1.4501312 2.0167282 1.6123343 2.8076746 2.2217710 1.2975577 2.2802746 2.1349739 1.5111990 2.6169048 1.6112982 1.5485377 1.5696763 1.1699541 1.6716370 2.0549660 2.2849340 2.4872783 2.3428463 1.4341945 1.5390996 2.4933403 2.0691366 1.5908389 1.7817011 1.5578968 1.7274667 1.7304648 1.9061264 2.2942194 2.0398644 1.5510151 1.7747717 2.3540922 2.0966301 1.9798470 2.2751742 
WP_010230781.1_N-acetylmuramoyl-L-alanine_amidase__Chlamydia_muridarum_                           1.7001127 0.0000000 0.6120671 1.8468210 1.6235791 1.7247231 0.6032907 1.6531695 1.4768157 1.7830893 1.5611436 1.6293047 1.8524298 0.1744823 1.7605294 1.7354126 1.9281327 1.7716771 1.6603656 1.5014529 2.0512587 1.6127088 1.6903768 1.6279976 1.6679785 1.4504805 1.5236883 1.7026758 1.7276343 1.4249058 2.0322913 1.4947373 2.0097114 2.3170171 1.6133963 1.6887099 1.5301199 1.8871707 1.5577500 1.7911801 1.6596131 1.9690705 2.1330956 1.8153761 2.1993651 1.6853054 1.7633769 1.5882222 1.6335148 1.4507170 1.6924280 1.7304274 1.5153229 1.5447522 0.6749229 0.6230669 1.6503366 1.2810811 1.5986384 1.8737786 1.5937253 1.5841731 1.7037410 1.9780033 2.0665038 1.6484514 1.5204235 1.8336526 1.6221015 1.4682705 1.9295441 1.6886014 1.6518282 1.6250321 1.5834847 1.7836560 1.5081267 1.6599613 1.7079403 1.7695636 1.7494943 1.6156557 1.8252077 1.8143043 1.5568118 1.8519004 1.6691496 1.7540343 1.7405140 1.6839823 1.7064106 1.6956519 1.7845689 1.5754016 1.5882880 1.6353171 1.7020771 1.8527854 1.8106919 1.7008929 1.6413983 1.5506210 1.7128442 1.6643795 1.6602412 1.7237270 1.7070167 1.2023717 1.6911923 1.6941104 1.7331031 2.2790135 1.7093637 1.6529760 1.7472829 1.7325933 1.6725876 1.5456202 1.6337242 1.8695633 1.6240340 1.7852088 1.8897189 1.9781574 1.9809513 1.9710583 2.1397221 1.6985707 1.5513633 2.1889337 1.9410706 1.9789631 0.5390953 1.7176963 1.8937385 0.6789293 1.9269689 1.8277582 1.6818789 1.5551428 1.5659762 1.7413392 1.3061823 1.6930030 1.5464182 1.6507584 2.1528583 2.1295755 1.6614748 1.6926903 2.2864010 1.8493386 1.7428766 2.0662674 1.9324103 2.0345498 1.6053306 1.4884008 1.6812588 1.4879069 1.2367998 1.3043993 1.6382572 1.6764941 1.7140395 1.5810101 1.9215517 1.6562259 1.5906770 1.8377466 1.6245819 1.5629930 1.8042300 1.7472455 1.6615571 1.9616664 1.6892745 1.7243197 1.7195026 2.0164488 1.5283263 1.7298267 1.9223810 1.7334232 1.8338856 1.6623838 1.5047513 1.6750854 1.9413281 1.7578300 1.6731242 1.8662604 1.5227110 2.1493400 1.9209763 1.8685263 1.7320267 1.8167249 2.0326176 1.7737015 1.7439649 1.6131814 1.8967155 1.5307970 1.6262071 1.5933533 1.6763134 1.7363803 1.8753199 1.3508895 1.8874903 1.6304671 1.6229015 1.9242701 1.6911622 1.6474244 1.8664069 1.9784601 1.6873888 1.9012926 1.7769135 2.0405338 1.7620277 1.5580840 1.9194323 1.6365394 2.5171043 1.6774065 1.8309512 1.6245819 1.7090634 1.5119113 1.8933022 1.8381356 1.8771992 1.9251953 1.9574119 1.9095972 1.3197788 1.8955382 2.0487105 2.0617301 2.0019779 1.9193360 1.6805450 1.7648227 1.4821804 1.6915841 1.6999718 1.4165002 1.3981799 1.9635272 1.6261240 1.6542908 1.8309309 1.7573883 1.6520516 1.5525903 1.6154896 1.6211721 1.6740207 1.6946164 1.8022992 1.5623302 1.6531259 2.0269117 1.9462946 1.3933426 1.7262380 1.7111522 1.6752518 1.7000132 1.9969059 1.6124089 1.9757640 1.6034756 1.9908716 1.4458217 1.8232321 1.8711212 1.7232339 1.5329216 1.7222928 1.7480676 1.6469625 1.6853909 1.9562893 1.7835583 1.6801161 1.6565154 1.5949751 1.9841940 1.5967776 1.8172632 1.6952518 2.0489424 1.6320444 1.6410029 2.1338719 1.6589635 1.5987977 1.8770653 1.9059284 1.5499676 1.8687772 1.9502757 1.5936918 1.6656096 1.5673589 1.6597785 1.5487038 1.6340506 1.5070845 1.5443712 1.6528140 1.6067461 1.5570705 1.5607372 1.5758950 1.9258762 1.6848199 1.8454653 1.7564751 1.6005813 1.4139250 2.0289989 1.7711986 2.1314194 0.6440643 1.5581578 1.5648189 1.8321408 2.0613091 1.6590934 1.5859972 1.7987159 1.6760206 1.6430309 1.8595732 1.7482202 1.8517374 1.8314241 1.8111270 1.3082553 1.8678075 1.7496974 1.5049544 1.2512887 1.6331216 1.7562436 1.5902766 1.9792676 1.7373509 1.6952664 1.6616279 1.8356478 2.4061754 1.7981974 1.5205154 2.0180581 1.6510074 1.8919921 1.7955604 1.7303559 1.8842645 1.7483000 1.6143871 1.6125562 1.4677795 1.6753812 1.7356023 1.6368978 1.6624095 1.9226035 2.0011193 2.0563595 1.7643551 1.5626524 1.8883996 1.9384822 1.9846888 1.8390441 1.6870762 1.7262380 1.7424431 2.3477332 2.2640199 1.5487038 1.6340506 1.5964986 1.7187380 1.6284368 2.1086940 1.6931714 1.7196309 1.6294110 1.8653865 1.9320450 1.7276168 2.2901089 1.6791896 1.9349680 1.5875358 1.5866316 1.5324375 1.7688867 1.6711990 1.6510308 1.6192674 1.4470283 1.9025871 1.7360811 1.7574975 1.8936318 1.8029134 1.8115747 2.0071207 1.7222667 1.9622777 1.9299290 1.6019303 1.6198360 2.1046950 1.4989600 1.8956041 1.7078055 1.6982956 1.5841812 1.6364765 1.7030175 2.2505802 1.7771184 1.5524207 1.7759288 1.6635880 1.7811071 1.9548620 2.2606867 1.7559489 2.2549359 1.9065318 2.0033816 1.3780250 1.6276227 1.6648673 2.0301641 1.3732568 1.8518100 2.0060681 1.4884008 1.8426283 1.8970955 1.8428295 1.5377499 2.1707759 1.7708299 1.9032254 1.8981116 1.5288362 1.5636454 1.6831592 1.5287545 1.4221414 1.8516279 2.1312155 1.7436565 1.9203474 2.0803766 1.8435388 1.6844479 1.9624973 1.7143786 1.5695886 0.1156595 1.9581753 1.5741584 1.5776685 1.8109254 1.5472180 1.7393377 2.2275824 2.1344339 2.0365427 1.9475540 1.7083549 1.7052099 2.3544502 1.4410525 1.6483672 1.7859214 1.9946120 2.2350572 1.7008374 1.6558602 0.6465944 1.7135096 1.7561603 2.0225963 2.0511083 2.0868397 
WP_041462205.1_N-acetylmuramoyl-L-alanine_amidase__Chlamydia_caviae_                              1.6009875 0.6120671 0.0000000 1.8024623 1.5801655 1.5791966 0.0949271 1.4911361 1.4237388 1.7780654 1.5099283 1.4713742 1.8249705 0.5795293 1.7698108 1.6319638 1.7382400 1.6804298 1.5275502 1.5261959 1.8437354 1.5939746 1.5280878 1.4639628 1.5974648 1.4719694 1.6225955 1.6034890 1.6217463 1.3559298 1.7420429 1.6482231 1.6168197 2.3842843 1.5000182 1.4894899 1.4924271 1.8803696 1.5058399 1.8945016 1.4567203 1.8637705 1.9486650 1.7783747 2.0953561 1.6422188 1.5058925 1.5917243 1.5846513 1.5597167 1.5629750 1.6978745 1.5453751 1.5328517 0.3908321 0.0693624 1.5037791 1.4368784 1.6047178 1.7753752 1.4685005 1.5995287 1.6635783 1.7704008 1.9920375 1.5944272 1.6558095 1.6304095 1.5742317 1.3336116 1.6585394 1.6196069 1.2960625 1.5491073 1.5388030 1.7839170 1.5083829 1.5476949 1.6325199 1.5843436 1.5376663 1.5819632 1.5690027 1.6991593 1.6549875 1.7710964 1.6171394 1.6238647 1.5887774 1.6080070 1.6082263 1.6627618 1.6715298 1.5303134 1.5696014 1.4560638 1.6782480 1.8114655 1.6621887 1.7331573 1.6600511 1.5578873 1.7240209 1.6439583 1.7126471 1.5862363 1.7751597 1.1638928 1.5529818 1.6100005 1.6828047 2.3576277 1.8009363 1.7182116 1.5526232 1.4349793 1.6763984 1.4572341 1.4535811 1.8982411 1.5864472 1.6496341 1.6498189 1.7076695 1.8509351 1.5389975 2.0070043 1.6400497 1.6056923 2.0192489 1.7217349 1.9797743 0.2762332 1.5436734 1.8901473 0.2739814 1.6398726 1.7194999 1.6141911 1.4472811 1.4011418 1.6861611 1.3166760 1.7694861 1.6097205 1.5589521 2.0320136 1.6499263 1.6417713 1.6196231 2.2029854 1.7639131 1.6500577 2.1728552 1.8758353 1.7282611 1.5357168 1.4466082 1.6149208 1.5713617 1.2619796 1.3152052 1.5382884 1.5899631 1.7841189 1.6376028 1.8125340 1.6001071 1.6226399 1.6749684 1.5704867 1.6676454 1.7700556 1.6163676 1.6087277 1.9126646 1.6439856 1.6313442 1.6784532 1.8307965 1.5362943 1.6455864 1.7160702 1.7018561 1.6847895 1.4943802 1.4476446 1.6937022 1.6866250 1.6400747 1.5248086 1.7342405 1.6358500 2.0573510 1.9988982 1.6594996 1.6288447 1.7639706 2.0940213 1.7603581 1.9583290 1.5293027 1.8735472 1.2859793 1.5810178 1.6151101 1.5964595 1.6467758 1.8055570 1.3723357 1.7738628 1.5187800 1.5158463 1.8911498 1.6089486 1.5721084 1.7228304 1.8333212 1.5530199 1.8454576 1.6487009 1.8307580 1.7123017 1.5925883 2.0027208 1.5608380 2.0518429 1.5445162 1.6824593 1.5704867 1.7415400 1.3652027 1.8176465 1.5685687 1.4692842 1.8712613 1.8581412 1.7819497 1.3821678 1.9255451 1.9914022 2.0512824 1.8003613 1.5341925 1.6551225 1.5757854 1.5131653 1.5322078 1.6191009 1.3883169 1.3542066 1.7048669 1.6980888 1.5593639 1.7035528 1.6674405 1.7048220 1.5829991 1.5968485 1.5645150 1.5365070 1.6353761 1.7400982 1.4445428 1.5662355 1.5534881 1.8640982 1.4166258 1.5845683 1.6666482 1.5908336 1.9236902 2.0442634 1.4856463 1.8763087 1.4909485 1.8302769 1.6985720 1.7176827 1.9064521 1.6259553 1.6795655 1.5545889 1.6181722 1.5297599 1.5375931 1.9071200 1.6300270 1.6035768 1.4585444 1.5095698 1.8112161 1.5672444 1.7177739 1.5849017 1.9480401 1.5537757 1.6157880 1.9893758 1.6247726 1.5355259 1.7741029 1.6649922 1.5270648 1.5859271 1.7504041 1.6247816 1.7492640 1.4969621 1.5474328 1.5750617 1.6285438 1.5746915 1.6236930 1.5573168 1.6412966 1.5737774 1.5888999 1.6030495 1.7376183 1.5167822 1.8042386 1.6641294 1.5757746 1.3835989 2.0107485 1.7472244 2.0105243 0.0881582 1.6230189 1.5839789 1.7426601 2.0584101 1.6219653 1.4041491 1.7507835 1.6979429 1.6630891 1.7452832 1.5365519 1.7292687 1.6541875 1.7719557 1.3321779 1.8306926 1.6353122 1.5640956 1.1990332 1.6531857 1.7802142 1.3861564 1.9680759 1.6991587 1.6765536 1.5028690 1.8350237 2.0313598 1.7914923 1.5414672 1.8904871 1.5625901 1.7959494 1.7621986 1.7205800 1.8734044 1.5229614 1.4765232 1.4766388 1.3159597 1.4443152 1.5029159 1.6213046 1.5328796 1.7880889 1.8270729 1.9022864 1.6977371 1.6662740 1.7970016 1.9509339 1.9930929 1.6069637 1.6417679 1.5845683 1.6864025 2.1268336 1.9680189 1.5750617 1.6285438 1.5614133 1.6408007 1.3655989 2.1422239 1.6560839 1.6161942 1.6428158 1.6421844 1.6711409 1.4668455 1.9006477 1.6659478 1.9497689 1.5205208 1.5510725 1.5150680 1.7278642 1.6168090 1.7709403 1.6725452 1.4145184 1.5776747 1.6442659 1.7283676 1.8246092 1.6034637 1.6406642 1.8759381 1.5907162 1.9637618 1.5566055 1.5635624 1.5557099 1.7217925 1.5889232 1.9239609 1.6915292 1.6746599 1.5077267 1.6889436 1.6907376 2.2819498 1.6511854 1.4587264 1.6107312 1.4996521 1.7728709 1.8493558 2.2837823 1.8650840 1.9935332 1.7085408 2.0855902 1.4004418 1.5557290 1.5664651 1.8353157 1.3832975 1.8516224 1.8436138 1.4466082 1.6790216 1.5903373 1.9420594 1.5697248 1.7264985 1.7486423 1.7107031 1.9495555 1.5569658 1.4578975 1.5982711 1.5488268 1.4881501 1.7981683 2.0271074 1.7377190 1.6319603 1.8427420 1.7900137 1.5762758 1.8880149 1.5680870 1.6734497 0.6118525 1.9115833 1.6458059 1.6418867 1.6711474 1.6766927 1.5039127 1.8591143 1.7430296 1.9507759 1.9418977 1.6614591 1.4733278 1.9920367 1.4658974 1.5138086 1.8517291 2.1125268 2.4163119 1.5824641 1.5958479 0.0827958 1.6657135 1.7667863 2.0085524 2.0146564 2.0403077 
WP_011125196.1_MULTISPECIES__N-acetylmuramoyl-L-alanine_amidase__Prochlorococcus_                 2.0725565 1.8468210 1.8024623 0.0000000 1.9472074 1.3864727 1.8059983 1.3222502 1.1713874 1.6286033 1.9439781 1.5857776 1.4014342 1.7968742 1.7764384 2.1766314 1.8135159 2.4973936 1.3129952 1.5515807 2.2919287 1.5937409 1.5296394 1.3779883 1.4820113 1.4406168 2.2495709 1.9843486 1.6117733 1.8783246 2.1201782 1.2798655 2.4394217 2.3445108 1.4986715 1.5040720 1.3363375 1.9729958 1.3673989 1.9896885 1.3453692 2.1437869 2.1730940 2.1238780 2.2324375 1.3821350 1.7617941 1.6299160 1.6614289 1.3268257 2.1699318 1.5850977 1.4717746 1.7640698 1.7845733 1.7759009 1.6580064 1.3040851 1.5119306 2.5479212 1.7733460 2.2119018 2.4166536 1.6973249 2.3197245 2.2772193 2.3075085 1.8609866 2.0673658 1.7301123 2.4634122 1.9799020 2.1335818 2.0796188 1.2871723 1.2992276 1.3993587 1.6012180 1.5704990 1.5912064 1.0710223 1.4674805 1.5303805 1.5117324 1.5312005 1.7181556 1.4843356 1.5036220 1.5331217 1.4747186 1.6992884 1.5285060 1.5372499 1.5847302 1.4954942 1.4793868 1.5122215 1.5972257 1.6657595 1.5361420 1.4722681 1.4490228 1.6151320 1.5452771 1.5669809 1.6116347 1.9972516 1.4299439 1.6453713 1.4931532 1.5636690 2.2956056 1.5204405 1.9117639 2.1674324 2.3855980 1.5162727 1.5012301 1.4805980 1.6303472 2.1923336 2.7196226 1.9631528 1.7438307 2.2648483 1.8996955 2.2654866 1.5684776 1.5400904 1.9921137 2.5160138 1.5300416 1.7739836 1.3350434 2.1725211 1.7018113 1.6044441 1.6232098 1.4123890 2.0092766 2.2677392 2.1968853 1.6305944 1.8309713 1.4883618 1.5062402 2.6186653 2.3409615 1.5070201 1.6728832 1.9317687 1.6126532 2.1724500 1.7646497 2.0954389 1.8568631 1.9390204 1.3948529 1.8921951 1.3095371 2.0618950 1.3696463 1.5541630 1.5252913 1.7198848 1.3685118 2.7465183 1.2489955 2.0379559 1.6600458 2.0009058 1.5201888 1.6637437 1.6544651 1.6314550 1.4732034 1.5880884 1.6235238 1.6291174 2.3767940 1.4833186 2.3039483 2.2783523 1.6566261 1.4915438 2.3652297 2.2811871 2.5408226 2.3826342 1.3414052 1.6591329 2.3240879 2.0364356 2.1268133 2.0607845 2.0705660 1.7023995 2.3712598 1.7199325 1.6334201 1.5061487 1.8366196 1.9680495 2.0227198 2.4248145 1.5783757 1.6423165 2.2060696 1.8550218 1.5129403 2.7029461 1.6480963 2.2587537 1.5789949 1.5840196 1.4294183 2.1401030 2.1937333 2.1556193 2.0435655 2.1789410 2.1624176 2.6025439 2.0382343 2.1103837 1.6670113 2.3367216 1.7748878 2.0535879 1.9955964 2.0320869 2.1870185 1.2544864 2.4000098 1.4058080 1.5498827 2.4804414 2.4049968 1.1940979 1.4081634 2.5245081 1.6027843 2.3043258 2.4800660 1.5888414 1.8745597 2.1379299 2.0266040 2.2479992 1.9212298 1.9185617 1.5495331 1.5232912 1.6267420 2.1769681 2.1789410 1.5083069 1.5129891 1.5487990 1.6244747 1.6007853 1.5419108 1.6967723 1.2548518 1.7187744 2.0342476 1.3981937 2.2706601 1.5624324 1.5581369 1.6913001 1.4656142 2.7038437 2.1411059 2.3531252 2.1849112 2.4467923 2.2052957 1.5575780 1.8485612 1.5543616 1.3953427 1.6611277 2.0833402 1.4465492 1.7054879 1.4930801 1.5440686 1.5410696 1.3485372 1.5010896 1.3612192 1.1548659 1.5467397 1.4961742 2.0506974 2.3554216 2.1781882 1.8018218 2.1072822 2.1093238 2.0340911 1.5896516 1.6632306 1.0818870 2.3642496 1.5172034 1.4900299 1.5448990 1.5611511 1.5290980 1.4106686 1.5626757 1.4910850 1.5184324 1.5956142 1.5734320 1.6153556 1.6134779 2.5942671 1.4785022 1.9276088 1.8502229 1.5786205 0.9563182 2.0214752 2.1971474 1.8954223 1.8005057 1.5466183 1.4831732 1.5666577 1.9989210 1.5741981 2.0121115 1.5532498 1.4856132 1.4856132 1.7270579 1.0871511 1.5283678 1.1390480 1.7595101 1.3281336 2.0600041 2.3568645 1.5706776 1.2562310 1.5909568 1.8972351 2.0970198 1.9216132 2.2253594 2.5851390 2.0895526 1.6326907 2.5639244 2.0816903 1.5386212 2.0199443 2.1954858 2.1809639 2.1576470 2.2283611 2.2643141 2.2904319 2.3878904 2.3834067 2.3888074 2.1161508 1.3936218 1.5847450 2.2967172 2.5467103 2.5793672 1.8960960 1.9160836 1.5256030 2.3852677 1.7060828 1.4964117 1.9500557 1.5628029 1.5624324 1.8496817 2.4341190 2.4202026 1.5175574 1.4166355 1.5324435 1.5083372 2.1385919 2.5038727 2.1477160 2.1383620 2.3405319 2.1260004 2.4687032 1.9917893 3.1223186 1.6200045 2.3858574 1.7817169 2.1035539 2.2263232 1.5604523 1.5849986 1.6980579 2.5207060 1.7850494 0.8757834 1.9416881 2.3177810 1.3939468 2.0397893 2.3473338 1.3773133 2.2271103 1.8087388 2.4852793 1.5964136 1.5768171 2.3431120 1.3607324 2.5407135 2.4231600 1.5979318 1.6026575 1.3105617 1.4063443 2.4064314 1.6903817 1.9671850 1.5832002 1.6071479 2.0866679 2.3669697 2.1758384 2.0839689 2.3658958 2.2948228 1.6561385 1.4093951 1.9364440 2.1963510 2.2087254 1.4141519 2.7024105 2.2087254 1.4050581 2.4188427 2.5193566 1.4090337 1.3498810 2.2157430 2.3069257 2.5236618 1.5931413 1.3110904 1.3763012 1.6313972 2.5533311 1.4182762 1.6126532 1.9169831 1.5750384 2.2470761 2.0598611 1.6611305 2.1408100 2.5867828 1.3783522 2.2909335 1.8474092 2.4234376 2.1454262 1.3553865 1.5194632 1.9537850 2.4177978 2.6187280 2.7790213 1.4681779 1.5501662 1.5341722 1.5975001 2.6733649 1.3759057 1.8981858 2.5465758 1.9412487 2.2226142 1.8313696 2.2039602 1.7554212 1.5806058 1.6828443 1.6823810 1.9989154 1.8034559 
WP_010942466.1_N-acetylmuramoyl-L-alanine_amidase__Geobacter_sulfurreducens_                      1.8100764 1.6235791 1.5801655 1.9472074 0.0000000 1.7821878 1.5496337 1.5937307 1.9404240 2.1592580 1.6415785 2.2913103 1.2380231 1.6260985 0.3637573 1.6292336 2.0652856 1.8751523 1.6123042 1.3532702 2.2330079 1.9407677 2.0107636 1.5210018 1.9105075 1.4607991 2.1367163 0.4992217 1.8804514 1.8767432 2.4113516 1.4218572 2.4948384 2.0207554 1.9318192 2.0656389 1.5482166 2.3606991 1.5330239 2.0811863 1.5591696 2.1832715 2.6902209 2.2932723 2.1252610 1.7152852 1.4851824 2.0246614 2.0455894 1.2271992 2.0873692 2.2116048 1.9436631 1.6625551 1.7059738 1.5817991 2.2483398 1.1813993 2.0791192 1.8395558 2.3549548 1.8847815 2.2382749 2.0855411 1.8699775 2.3745911 2.1550979 1.5986233 1.9737647 1.7217623 1.7518097 2.4796897 2.2419510 2.1065292 1.2889506 1.7263961 1.7911496 1.9723671 1.9533505 2.3365985 1.8935822 2.0600566 2.0508391 1.9351676 2.0480150 2.1541564 2.2560315 2.0584889 2.0740865 2.2713691 2.1109407 2.3356726 2.0236060 2.0358349 2.1159526 2.1153638 2.0922906 2.0764653 2.0845179 1.8807416 2.0413627 1.8989685 1.8224802 1.9321478 2.4539669 2.1988662 1.7753620 1.3622164 2.1932602 1.9832480 2.1105245 2.0127094 1.4885056 2.2324690 1.9618627 2.0306601 2.1323807 1.9430525 1.9445726 1.5616521 2.1841725 1.1745846 2.0979609 1.7563060 1.8284967 2.0447939 2.0598154 2.1992374 1.9163639 1.8082991 2.1955862 1.9047301 1.7486470 1.5060168 2.1126622 1.8095821 2.0758485 2.2433239 1.6477301 1.7860801 2.1701192 2.0452446 1.7947330 1.8247670 1.9499176 2.1327863 2.5173483 2.3315454 2.1658495 2.1843331 1.8757483 1.7435190 2.3602431 1.5992943 2.2018448 2.4270980 2.0241771 1.4811607 1.3748098 1.2678687 1.8318578 1.9028804 2.2003283 1.9438009 1.4119571 1.2120541 2.7133485 1.9271313 2.1061819 1.8071194 0.0986049 2.0487523 1.9171458 1.6914013 2.1113617 1.7816499 2.1172223 2.2957097 2.1889920 2.4854067 2.0041884 2.3162525 2.2825630 1.6083972 1.3471879 2.2126576 2.3726927 2.2291291 2.3819258 2.0952219 2.2638510 1.7056305 2.1023592 1.9115194 2.0393882 2.0585523 2.0025272 2.2553465 1.6216096 2.1520015 1.5637088 1.9962946 2.0194795 1.8973852 2.3215330 1.8952994 2.0924432 2.3783991 1.6195643 1.2652145 2.6046442 2.0991323 1.9494636 1.5431111 2.2040253 1.9293601 1.7116797 2.1036155 1.8536110 2.2236868 2.3976351 2.3506761 2.5172928 1.9788942 2.1947924 1.6315532 1.9676687 1.6921743 2.4839350 0.1011724 2.1066861 2.0334207 2.2534702 2.0885699 2.0374826 1.3833470 2.0057494 1.9928570 1.2152785 1.6404904 2.9086993 1.4609127 1.9039564 2.2551459 2.1953703 1.7101384 2.1536423 1.5516177 2.3965347 1.9920407 1.9663799 2.1862580 1.7839276 1.8261027 2.1885649 2.3778718 2.0095389 2.0133705 1.9066614 1.8911992 2.0571330 1.9688574 1.8601053 1.5030596 1.7930607 2.3962257 1.2989464 2.3826300 2.1047903 2.2594667 1.7795850 1.3629748 2.1293246 2.3550647 2.5680626 1.8917268 2.0345069 1.9631866 1.7997509 1.8374235 1.8340742 1.6429661 1.9741801 2.6737029 1.6068380 1.8558479 2.2431678 2.2551134 2.0356722 1.5813878 1.9461345 1.2665851 2.1273819 2.1707228 1.5988178 2.4046284 2.3059025 2.0691950 2.2278680 2.1421661 2.2138598 1.5680192 1.2656687 1.3345341 1.8967143 1.6527089 1.9118659 2.0851182 1.9392645 2.0028935 1.9467244 2.0582721 2.0756372 1.9571561 2.1258523 2.0330684 2.0288595 2.0424658 2.0269752 2.6693979 1.9621004 1.6068396 1.3999169 1.8727841 1.2832496 2.1126071 2.4470505 1.9709327 1.6563902 1.8920113 1.9361050 2.2617895 2.1638353 1.9046968 2.0138592 2.1771183 2.1839168 2.1529037 2.1569216 1.9105148 1.9789734 1.8521265 1.8758523 1.2821597 1.7943979 2.1863599 2.0400349 1.3185031 1.9372285 2.1107106 1.8964939 1.9737877 2.1927027 2.2184371 2.1947246 1.9805315 2.3346100 1.9367733 1.1683771 2.1206873 2.1051288 1.9969089 2.2485266 2.1724075 2.4095317 2.0218201 1.6936703 1.7033848 2.2495249 1.9013827 1.5777496 1.8853951 2.5290541 2.0413489 2.0461210 1.5201540 1.5287063 2.0575121 1.9655796 1.5312887 1.4598290 1.5423000 2.2686459 2.1023340 1.5261307 2.0880279 2.0188842 1.9517001 2.0577789 1.9575107 2.2213435 2.2854248 2.5703457 2.3605231 2.1890179 2.4659106 2.3002512 2.5707481 1.6874989 2.7765980 1.6023415 2.2439665 1.6791606 2.1001940 0.4712835 2.0027260 2.0725170 1.9954437 2.7042853 1.5817598 1.8199180 1.8853266 2.4499923 1.2879396 2.2326694 2.2697867 1.1653598 2.0244820 1.4966790 2.2442264 1.8932953 2.0517591 2.2885330 1.2553743 2.3544305 2.1265812 2.0942530 1.4040793 1.5997011 2.0674813 1.7440470 2.0136230 1.9135326 2.2489764 2.2134327 1.9803198 1.9517851 2.0362203 2.1980362 2.1940913 2.2484650 1.5490198 1.4827125 2.1579545 2.1015581 1.8429005 1.4521039 2.3144250 1.8429005 1.4780251 2.1328090 1.9578531 1.7821909 1.4834750 2.0791019 2.2741296 2.5203414 2.0820516 1.4078345 1.3005017 1.3677594 2.2687855 1.4379509 1.7435190 2.0948259 1.8443542 2.2982693 2.2246858 1.6844015 2.3776197 2.0006014 1.7849697 2.1571201 1.6012642 2.3564765 2.5543173 1.4963116 1.8302374 2.4225438 1.7166188 2.4064622 2.6291433 1.5946388 1.5056811 2.1185931 1.9431313 2.5616046 1.5317825 2.1107032 2.5301987 1.9063246 2.3683701 2.2143548 2.0148727 1.5866282 1.9256071 1.9284867 1.9986599 2.0965473 2.2854991 
WP_011248134.1_N-acetylmuramoyl-L-alanine_amidase__Bacillus_clausii_                              1.5101970 1.7247231 1.5791966 1.3864727 1.7821878 0.0000000 1.5600002 1.2525923 1.6493145 1.6431182 1.7569362 2.0408921 1.3254506 1.6166160 1.8942161 1.6728324 1.2370255 1.6548268 1.2410507 1.1305154 2.3672307 1.7183065 1.5424435 1.1630738 1.6216866 1.0793355 1.7872769 1.9362115 1.8360015 1.7689339 2.0985370 1.0988886 1.8766866 1.9113971 1.7346984 1.6092871 1.2860592 1.9238389 1.1974174 2.1628466 1.2442055 1.9543850 1.9793535 1.7618514 2.0492084 1.4115874 1.3686030 1.7366936 1.7490253 1.1206378 1.4314085 1.6809945 1.5740393 1.5927402 1.6787319 1.5784864 1.7832794 1.1227060 1.6425359 1.8095736 1.6877177 1.9087089 2.0164944 1.4114677 1.8787124 1.7638458 1.7960623 1.7920202 1.8849928 1.6043511 1.6888685 1.6042108 2.0881526 1.5095300 1.1656358 1.2869622 1.3149096 1.5375699 1.5702638 1.7404134 1.2664356 1.6635805 1.6822258 1.5229549 1.6756982 1.6620520 1.6828945 1.6385173 1.6366579 1.6611124 1.6904988 1.7380870 1.7296049 1.7182767 1.6344701 1.5875091 1.6147926 1.6864193 1.4648482 1.6731276 1.6343949 1.7057784 1.5399991 1.6917474 1.8656783 1.6794131 1.5589023 1.3473010 1.7464718 1.6125563 1.7634796 1.8373762 1.3215237 1.6036882 1.6823640 1.9509620 1.6778096 1.3610038 1.5880224 1.3793947 2.1118856 1.9834036 1.5355205 1.6029230 2.0178873 2.1320721 1.7922309 1.7237341 1.4915475 1.7270536 1.5074519 1.7561934 1.6734575 1.6597800 1.5948826 1.5897705 1.4437549 1.7083581 1.5675638 1.8489905 1.3686119 1.7332693 1.5345055 1.7993691 1.5712278 1.6720762 1.9288691 2.2374564 1.6565303 1.8095939 1.8775195 1.5605263 1.8384100 1.2888755 1.9077428 1.8809191 1.3781670 1.0974019 1.6906960 1.0886415 1.5678925 1.4867831 1.7660711 1.5515782 1.4982290 1.2691953 1.7351855 1.7456875 1.5811617 1.5479336 1.7765481 1.6820422 1.6545570 1.4304024 1.7216688 1.5349214 1.5776059 1.6649632 1.5815418 1.6767644 1.4628825 1.9371774 2.0251334 1.3513721 1.3642294 1.9220614 1.4350392 1.6565825 1.6750019 1.6972276 1.7814882 1.7787749 1.7786409 2.0066524 1.7713402 1.3977853 1.8598900 1.4534254 1.5938026 1.6063006 1.4393742 1.9121338 1.3720976 1.8862184 1.7071741 1.6571113 1.5996340 1.8285347 1.6299868 1.2220589 1.7613957 1.7877855 1.8073122 1.2166732 1.6562448 0.9292502 1.8307344 1.6476809 1.3791730 1.5991844 1.8116475 1.8197739 1.6671256 1.6580116 1.7797503 1.2061632 2.0919295 1.6076596 1.5223016 1.7765481 1.5053141 1.8070519 1.7215573 1.9842698 1.7361874 1.2832452 1.9382327 2.0417975 1.1571303 1.3889802 2.0293921 1.4235677 1.9135748 2.0610791 1.7378984 1.3720141 2.0396428 1.4055123 1.8586670 1.4042783 1.3639624 1.8066242 1.3344638 1.5754383 1.9597548 1.8207597 1.4685410 1.5429651 1.5955820 1.6905704 1.5564442 1.5831049 1.7252969 1.4088545 1.3958282 1.7928745 1.2906987 1.3967554 1.6563009 1.7071461 1.6328543 1.1597180 1.9683330 1.6938403 1.4288965 1.3880245 1.9927197 1.5922881 1.4862088 1.4008000 1.4141453 1.6357088 1.8234206 1.6611705 1.3311830 1.6763521 1.5788729 1.7147024 1.5467596 1.2124015 1.7098826 1.2435758 1.5380827 1.7604086 1.1618466 2.0130391 1.7303401 1.9544244 1.9499122 1.4946613 2.0214436 1.5827385 1.2655414 1.5463259 1.2128587 1.6350313 1.6946450 1.6861317 1.5989408 1.5431766 1.6223443 1.5903994 1.6255314 1.5589406 1.6707578 1.7692592 1.5975590 1.6100733 1.6285237 1.6962724 1.3270408 1.6627670 1.5499975 1.6197616 1.1089944 2.0717470 1.9628858 1.5740538 1.5939715 1.6324995 1.4431631 1.6830766 2.0095003 1.8978777 1.6999979 1.3194451 1.6848712 1.6871750 1.6372658 1.2653338 1.6209611 1.2304975 1.6589224 1.3228009 1.6809734 1.5112436 1.5297333 1.3115802 1.6432347 1.4181436 1.8719138 1.5361087 1.9091106 1.4488347 1.9282269 1.9023931 2.2024414 1.5180980 1.3548142 1.9483465 1.4029730 1.5668117 1.7227599 1.5200931 1.9370107 1.3352339 1.8164509 1.8053074 1.9382791 1.8613624 1.2553826 1.6886728 2.0241742 1.5481470 1.6051271 1.3137108 1.7213255 1.6822923 2.0182829 1.2798181 1.1501686 1.5368060 1.7176465 1.6563009 1.4368103 2.0480181 1.6476066 1.6223443 1.6058934 1.4774461 1.7441328 1.3619521 1.9892819 1.8585917 1.8878202 1.5269189 1.8746112 1.6080557 1.6198083 2.1833869 1.3335286 1.9798319 1.6188635 1.4890568 1.8473041 1.7001662 1.6395283 1.5209340 1.5480038 1.2644661 1.4575144 1.4303616 1.9298296 1.2363350 1.7283186 1.7116256 1.2066787 1.5789320 1.3291424 2.0669807 1.6377825 1.6637775 2.3597446 1.1203652 1.6790572 1.9736196 1.8413646 1.3316529 1.2798633 1.6808879 2.0093951 1.5267387 1.9195435 1.7259263 1.7054421 1.4444579 1.4473128 1.8435848 1.8728626 1.6870766 1.5295456 1.2910158 1.1178029 1.4111208 1.4253047 1.8089240 1.3333665 1.3420450 1.8089240 1.0974019 1.5545495 1.7663471 1.6426198 1.2843223 1.4655033 1.4516643 1.5252956 2.0125307 1.2722590 1.3287510 1.3113129 1.6973798 1.3636284 1.5605263 1.8772865 1.5786781 1.9413548 2.0177590 1.6698678 2.1133884 1.8625292 0.0103281 1.8316113 1.7145454 1.7227378 1.3966731 1.3811082 1.1392037 1.7107291 1.7376669 2.1013735 1.9783169 1.2960429 1.4836755 1.7360425 1.5249629 1.7690193 1.1169991 1.3456301 1.7402516 1.8377251 1.6324287 1.6970793 1.7734006 1.5738354 1.9009682 1.5385552 1.7208059 1.7517321 1.6430853 
WP_011458182.1_N-acetylmuramoyl-L-alanine_amidase__Chlamydia_felis_                               1.4680770 0.6032907 0.0949271 1.8059983 1.5496337 1.5600002 0.0000000 1.4851733 1.4157946 1.7511070 1.5367599 1.4872511 1.7367468 0.5753620 1.7033779 1.6435650 1.6887647 1.6367431 1.5373310 1.5679607 1.8908278 1.6060951 1.5620412 1.4899707 1.6039852 1.4914327 1.6515764 1.6078464 1.6152042 1.3634511 1.7346469 1.5966093 1.7293596 2.3735307 1.4684154 1.4321563 1.4642880 1.8607079 1.4791447 1.9066324 1.4788373 1.8377080 1.8907525 1.8113372 2.0601607 1.5787610 1.4744126 1.5980561 1.5911379 1.5418404 1.5555512 1.7331156 1.5490556 1.5418476 0.4302334 0.0913654 1.5028607 1.4130271 1.6273218 1.7467654 1.5373166 1.6390223 1.6814071 1.7748977 2.0138177 1.6550965 1.6843229 1.6026107 1.5652451 1.3557813 1.6288963 1.5691950 1.2868279 1.5272608 1.4925489 1.7407065 1.4722309 1.5202258 1.6584032 1.6765243 1.5221989 1.5772226 1.6150823 1.7354591 1.6176703 1.8089606 1.6338626 1.6452895 1.6487920 1.6248161 1.6232900 1.7026573 1.6919088 1.5665562 1.5915880 1.4463239 1.6866502 1.8002661 1.6514904 1.6679756 1.6324835 1.5615229 1.7018608 1.6524159 1.7612354 1.5795167 1.6773323 1.1725590 1.5774828 1.6388009 1.6819289 2.3623628 1.7951847 1.6524311 1.4903710 1.4559343 1.6224183 1.4212344 1.4285420 1.9670438 1.5973564 1.5594626 1.6398520 1.7292987 1.8542659 1.6045911 1.9993999 1.6657997 1.6182036 1.9785161 1.6517750 1.9616721 0.3080043 1.6498618 1.8395220 0.2846934 1.6218225 1.7339871 1.5722509 1.4089514 1.3527880 1.6757512 1.2941575 1.7364104 1.6224440 1.5402882 2.0112326 1.6848732 1.6764629 1.6374593 2.1495127 1.7571847 1.5845031 2.1732522 1.8574969 1.7515546 1.5396521 1.3658477 1.5773773 1.5520036 1.2467416 1.3157449 1.5626264 1.6268370 1.8072827 1.6451533 1.7906040 1.6164676 1.6057611 1.7004965 1.5311269 1.6301572 1.7078750 1.6265816 1.6183863 1.8515453 1.6450078 1.6662204 1.7317358 1.8218064 1.5139257 1.6015585 1.7090943 1.6456859 1.5813534 1.5081920 1.4284222 1.6508284 1.6349391 1.6147101 1.5239245 1.7159779 1.7096081 2.1219229 1.9877511 1.6345034 1.6308465 1.6782387 2.0738853 1.7335357 1.9573245 1.4746761 1.7572855 1.2937237 1.6013483 1.6268616 1.6304841 1.5811327 1.7943623 1.3550886 1.7214018 1.5424499 1.5034844 1.9765687 1.6494929 1.5656088 1.7141753 1.7861821 1.5861011 1.8863720 1.5828133 1.7843695 1.6273942 1.4790604 1.9771634 1.5004843 2.0672778 1.4707546 1.6172915 1.5311269 1.6965940 1.3639858 1.8130832 1.6213261 1.4527371 1.9218528 1.8645375 1.6907164 1.3597090 1.9619843 1.9546935 2.1009410 1.8172599 1.5555374 1.6255133 1.5443396 1.4642547 1.5170961 1.5543922 1.3369857 1.3041459 1.6945748 1.7192747 1.4765454 1.6729742 1.6011934 1.7003836 1.5712695 1.5849390 1.6060892 1.5702407 1.5945519 1.6985564 1.4505603 1.5678596 1.5444383 1.7778525 1.3887536 1.6443552 1.7081989 1.5921046 1.9289695 2.1313008 1.4302827 1.9058234 1.4333639 1.8532300 1.6139675 1.7146077 1.9300374 1.6038038 1.6798250 1.5683114 1.6182956 1.5087501 1.5385117 1.8974770 1.7113033 1.6212551 1.4806720 1.5071298 1.7565872 1.5580225 1.7140752 1.6564066 1.9940746 1.5398077 1.5919869 2.0750388 1.6498599 1.5497328 1.7485688 1.5327795 1.5392940 1.6238644 1.8047279 1.6363831 1.7587750 1.5014350 1.5810971 1.5838364 1.6602085 1.5619470 1.6364227 1.5387708 1.6473673 1.6050992 1.6202829 1.6345150 1.7003948 1.5184593 1.7259390 1.6574790 1.5608298 1.3784200 2.0744738 1.6970711 1.9519245 0.1106310 1.6346247 1.5966853 1.7065121 2.0956994 1.5987347 1.4724205 1.7786504 1.7217068 1.6861588 1.8181705 1.5211138 1.7322621 1.6786529 1.7291729 1.2869446 1.7621926 1.6315324 1.5340565 1.2131328 1.6632934 1.8697281 1.3750582 1.9853319 1.6801644 1.6753814 1.5163512 1.8853614 1.9601502 1.7808534 1.5077826 1.9101320 1.5308622 1.7634191 1.7803959 1.6937082 1.8909487 1.4514958 1.4562933 1.4545764 1.3413907 1.4502905 1.4590402 1.6268348 1.5768431 1.6956083 1.7422843 1.9375162 1.6724556 1.6518173 1.8023775 1.9385765 2.0406378 1.5405257 1.6830819 1.6443552 1.7200146 2.0948785 1.9532833 1.5838364 1.6602085 1.5740706 1.6666668 1.3143596 2.0874848 1.5922607 1.5996423 1.6482712 1.6912501 1.6858036 1.5035900 1.9302148 1.6103351 1.9518213 1.5157971 1.5502964 1.4617672 1.7795577 1.6409725 1.7847675 1.6259142 1.4209600 1.5352596 1.6578999 1.6740112 1.7397973 1.5617437 1.5910889 1.8380261 1.5433139 1.8399959 1.5777634 1.5753357 1.5812397 1.7828719 1.5694893 1.9034798 1.7107793 1.6168338 1.4728626 1.6917729 1.6704839 2.3499418 1.7267879 1.5168088 1.6022002 1.4719994 1.7343946 1.7709533 2.2718933 1.8374535 2.0402839 1.6802122 2.1236144 1.3173499 1.5498819 1.5346411 1.9072641 1.3609900 1.7614025 1.9158518 1.3658477 1.6490990 1.6462048 1.9509947 1.5750502 1.6717954 1.6247715 1.7648998 1.9345167 1.5204549 1.3968264 1.5420088 1.5640850 1.5073744 1.7915907 2.0150364 1.7618233 1.6622327 1.9664603 1.7847114 1.5900368 1.9429019 1.5490237 1.7024722 0.6042917 1.8080947 1.6860123 1.6302279 1.6815400 1.6581807 1.4959524 1.8787224 1.7274838 1.9525339 1.9362256 1.6645231 1.5003855 1.9454372 1.3711424 1.5321690 1.8095123 2.1372627 2.4198910 1.5879723 1.6088471 0.1049676 1.6418726 1.7689230 1.9806964 1.9933002 2.0797727 
WP_011244053.1_N-acetylmuramoyl-L-alanine_amidase__Synechococcus_elongatus_                       1.7618929 1.6531695 1.4911361 1.3222502 1.5937307 1.2525923 1.4851733 0.0000000 0.7866156 0.9750404 1.9169411 0.7850448 1.3475743 1.4911917 1.4242837 1.7864534 1.7868767 1.8607867 1.0251879 1.6571776 2.1340117 0.9805407 1.0789842 0.9702664 0.9332972 0.9569231 1.7443724 1.7760449 1.4011692 1.8640204 2.1377475 1.2047919 2.1855694 2.1410715 0.8943281 0.8448146 0.8873926 1.6063045 0.9968550 1.6763412 0.9503561 2.0539904 1.8086882 1.5447608 1.9895482 1.5882393 1.6305027 1.0755845 1.0817629 1.2800840 1.9654725 1.0781850 0.9672161 1.4285256 1.5358345 1.4916020 1.1040073 1.1822745 0.9380289 2.1636901 1.7223488 1.9552700 2.0754971 1.8299145 1.9258785 1.8184741 1.8046118 1.7803410 1.9247926 1.7864152 2.0474085 1.7157735 2.1865008 1.6930647 1.2237223 0.8696542 1.0874804 0.9282269 0.9753020 1.0010089 0.9355148 0.8964920 0.9643087 0.9204525 0.9935108 1.1160376 0.9913940 1.0110380 0.9927274 1.0269798 0.9440126 1.0590888 1.0855918 1.0404142 0.9304032 0.9550428 1.0522851 0.9626845 1.0344247 0.9890558 1.0063716 1.0006323 0.9647572 0.9919776 0.9184374 1.0576278 1.6719087 1.4643927 1.0412325 0.9451596 1.1042379 2.0981141 1.5082099 1.8773874 2.1945633 2.1395837 1.0315066 0.9748512 0.9036856 1.3079439 2.0647672 2.2455360 1.6944422 1.6982624 2.0847814 1.8093156 1.9964776 1.1369240 1.0105462 1.7053372 2.0614349 1.7398674 1.6147277 1.4557969 1.6514797 1.5424830 0.9330717 0.9900722 1.5171753 1.5562295 1.6780062 1.9465512 1.4513339 1.6092818 1.0834686 1.1112513 2.3337237 2.0813353 1.0311553 0.9855635 1.7634939 1.5846162 1.7879393 1.5562496 2.0471562 2.0067744 1.8568344 1.3908476 1.7405129 1.2592475 1.7877853 1.7514097 1.0356704 0.9701080 1.7673719 1.4684453 2.0238104 0.7152821 1.9653131 1.4021311 1.6329676 1.0016640 0.8292821 0.9292695 0.9614491 1.3491707 0.9679438 1.0288189 1.0045335 2.1221534 0.8878818 2.1503631 2.1061558 1.5275956 1.3272454 2.0907353 1.8504274 2.0905423 1.9045642 0.8770574 1.1100749 2.1099988 1.8674501 1.8323627 2.1167842 1.8548224 1.5322222 2.0011361 1.6805600 0.9715522 1.4113231 1.6599099 1.8507054 2.0180807 1.9165808 1.0273680 1.0413563 1.7913087 1.6968817 1.5058621 2.1415725 1.0180722 1.9629867 1.3111482 0.8770946 1.4192289 1.9456359 1.7808936 1.9406730 2.1166796 1.7982729 1.8746482 2.2270337 2.1694318 1.8604956 1.5534564 1.9028630 1.5661049 1.8731610 1.6329676 1.7219839 1.8873425 1.1620680 2.0253114 0.8725042 1.2402723 2.0588890 2.1533967 1.1085274 1.6025428 2.5890105 1.3768585 2.0952383 2.0736883 0.8953833 1.6930301 2.1735699 1.8189779 1.8031627 1.7051168 1.6586481 1.0614827 1.0064610 0.8527881 1.8229365 1.7982729 0.9028663 1.0047586 0.8821758 0.9699375 1.0618584 0.9952479 0.9655643 1.3072119 1.5929320 1.7197366 1.3485098 1.8613858 1.0130111 1.1109056 1.7032776 1.2885658 2.2453674 1.9846233 1.9925426 1.9055603 2.1019017 2.0256046 1.3988316 1.7333676 0.8998960 0.7077427 1.5231609 2.1408967 1.0096355 1.6978759 0.9123761 1.0429895 0.9216541 0.9683346 0.9154315 1.3902880 0.7215956 0.7649871 1.5147111 2.1204876 1.9602355 2.0535560 2.1564654 1.7096612 2.0078433 1.6860303 1.3211809 1.5949574 1.1238651 1.5914678 0.9803519 0.9712691 0.9139129 1.0804130 0.9841142 1.0892951 0.9650902 1.0885970 1.1124759 1.0832349 1.0058912 1.0072197 1.0152580 2.1700104 0.9719066 1.8229766 1.7067893 0.8647210 0.5236155 2.0656789 1.9166144 1.7520820 1.5130064 0.9861866 1.0217269 1.2322375 1.8471289 1.3909203 1.5530223 0.8172075 0.9912381 0.9825373 1.0773515 0.9357692 0.9067906 1.0321975 0.9431675 0.6636547 1.7803877 2.2580917 0.9331986 1.4067482 1.0144329 2.1473094 1.8685062 1.8516710 1.9844503 2.1035054 1.9268039 1.6441127 2.0775539 1.8797824 1.3795514 1.8870104 1.7732311 1.9157156 1.7344382 1.9919036 1.9961653 2.0671678 1.9910207 2.0071663 1.8946592 1.9052450 0.9937079 0.8403598 2.0862032 1.9636829 2.2039663 1.4865619 1.6749444 1.0061771 1.9445080 1.5106663 1.1880711 1.7155219 1.0868785 1.0159284 1.7601771 2.2648616 1.9951174 0.9944389 1.0949149 1.0330256 1.1503982 1.7014834 2.3280488 1.7739599 1.8633039 2.3106160 1.9000202 2.1311642 2.1001811 2.3314242 1.4892414 2.1289211 1.8066771 1.6815614 1.6025037 1.1213433 1.0328325 1.0957177 2.0434127 1.4134093 1.0411599 1.7024037 2.2143211 1.3740368 1.9431559 1.8568367 1.3691931 1.8247524 1.5115189 2.0731609 0.9309164 1.0754453 2.3038695 1.2863395 2.3450675 2.1790694 0.8469281 0.9708476 0.9004550 0.8308094 2.0890750 0.7851923 2.1159875 1.0479751 1.0550224 1.8068576 1.9448758 2.0218591 1.8533232 2.0548185 2.0368829 1.4971698 1.3508020 1.8348338 1.7788606 1.6397931 1.3139175 1.9904985 1.6397931 1.3908476 1.9792709 2.0437322 1.5659928 1.2834635 2.0323041 2.0160443 2.0902051 1.7285982 1.0842661 1.2017515 1.3939416 1.9246454 1.3152463 1.5846162 1.9084864 1.5427744 2.1524031 1.9205881 1.6091167 1.8100980 2.2340092 1.2514233 1.7428792 1.5060344 1.8985356 1.8160929 1.3478683 1.4203469 1.8704170 2.0191452 2.3422254 2.7441788 1.4167943 1.4385880 1.0169739 1.0359698 2.0459830 1.3886112 1.8801273 2.0110552 1.7804621 1.8002793 2.0369976 1.9678709 1.4874168 1.4150003 0.9704749 1.6377565 1.5907947 1.7074013 
WP_011244268.1_MULTISPECIES__N-acetylmuramoyl-L-alanine_amidase__Synechococcus_                   1.9817224 1.4768157 1.4237388 1.1713874 1.9404240 1.6493145 1.4157946 0.7866156 0.0000000 1.3483537 2.0971608 1.0522481 1.3479194 1.4125068 1.8587577 1.9002913 1.7170092 2.1449740 1.0300845 1.3778185 2.1675326 1.4304329 1.4331920 0.9660720 1.2049617 0.8776688 1.7434345 1.8647784 2.0392920 1.4987662 2.1362810 1.4445750 2.2928926 2.0158721 1.1340763 1.1070143 0.7297925 1.7129136 1.0290362 1.7260157 0.9995368 1.7892117 1.9419519 1.9687924 2.1757307 1.9085611 1.5225912 1.6014854 1.6612719 1.4231195 1.9116916 1.5815514 1.4050213 1.6690294 1.4652181 1.4435026 1.3457026 1.2868041 1.0569077 2.3164249 2.2216527 2.1325776 2.4235303 2.0022359 1.6766371 1.6342338 1.7698174 1.7012906 2.0875281 1.7546761 1.8405759 2.3152374 2.4331918 1.8045050 1.3746539 0.6175150 0.9595592 1.0979655 1.5140240 1.4492917 0.7017697 1.0845341 1.2743726 1.1699606 1.5055140 2.0133753 1.4236855 1.4724952 1.4703284 1.4086983 1.4805406 1.5732066 1.4469121 1.4765651 1.0531527 1.2907173 1.5086828 1.5600613 1.2862350 1.5689402 1.4580228 1.3647803 1.4741537 1.3499125 1.3230325 1.5058144 1.5084594 1.4422373 1.4867246 1.4568402 1.5024981 1.9922119 1.3383960 2.2612582 2.0585375 2.2598759 1.1498537 0.9879764 1.2013323 1.3138709 2.2505481 1.9241491 1.9301861 1.7392554 2.2057492 1.9125973 2.1126019 1.4667727 1.4589849 1.6056692 2.0022591 2.0002769 1.6052612 1.5564000 1.4853771 1.3735259 1.1090902 1.3281381 1.7751819 1.7877260 1.7511406 1.6756604 1.4477155 1.5114008 1.5327903 1.4559890 2.5281922 2.1109087 1.5144690 1.3719882 1.6840686 1.5718355 2.1988454 1.5885167 2.0830505 2.0928836 2.0059695 1.9295941 1.6838632 1.4495502 1.6315786 1.6709611 1.5180893 1.4409008 1.5769298 1.4013159 2.3557030 1.1865419 2.0585463 1.9101609 1.9796181 1.4747504 0.8707014 0.9952979 1.4254858 1.4349534 1.5478892 1.4490288 1.6379579 2.3504696 1.2346235 2.3604551 2.6572252 1.4944798 1.3880592 2.3211278 1.7922530 2.0086194 1.9626706 1.3349620 1.3679071 2.0696575 2.2904482 1.8709591 2.0176574 1.5998356 2.1280489 1.7744324 1.7460481 1.3515854 1.5747801 1.7798908 1.7583622 2.2506634 2.0603039 1.3989408 1.4614712 2.1981565 1.7929356 1.5687647 2.3809117 1.3444333 2.0553995 1.3740258 1.2165196 1.9709379 2.0080280 2.1450223 1.3612548 1.5798332 2.2055757 2.0771581 2.2257903 2.0073583 1.7992990 1.2713339 2.1553779 1.6935018 2.1223580 1.9796181 2.1029129 2.2450373 1.2290172 2.3167460 1.2492472 1.1834058 2.3100382 2.0773496 1.3418846 1.6286725 2.3596343 1.2974046 2.3711068 2.0839416 1.3565425 1.7235293 1.9014115 1.7895272 2.1766346 1.7969865 1.7336249 1.3151773 0.8253915 0.9754325 2.0126263 2.2055757 1.2484203 1.4362036 1.2099438 1.3979796 1.4667143 1.2015934 0.9252465 1.3146484 1.4316588 2.2247702 1.3617323 1.7900481 1.5318007 1.4656426 1.4263756 1.1752647 2.2598800 2.2466832 1.8979507 1.5734451 2.3019230 2.0976931 1.9101638 1.3519060 0.8341926 1.3807688 1.9932441 2.3658540 1.0565740 1.3706875 1.1645120 1.4862902 1.5616867 1.0009951 1.2985642 1.3599199 0.8336085 1.1820746 1.2916577 2.3677703 2.1342556 2.0364566 2.2953430 2.0947600 2.4252406 1.7841754 1.4516658 1.4959319 0.6797080 1.7241571 1.3934148 1.4398321 1.4105722 1.5193997 1.3484774 1.5421279 1.4267611 1.5121850 1.3988722 1.6138566 1.3549493 1.3823347 1.3625697 1.9340335 0.7411135 1.7706489 1.6935006 1.2317188 0.4877852 2.1841936 2.1454757 1.8178015 1.4989675 1.4147849 1.3916791 1.6511172 1.8676592 1.9898052 1.9316672 0.9195722 1.0699890 1.0807176 1.8831895 0.6900722 1.4324675 0.7158179 0.9206543 1.1293610 2.0114896 1.8309623 1.2036024 1.3271896 1.4702896 1.8385367 2.1713509 1.5747175 2.3193106 1.9598389 2.2436254 1.9117510 2.0396666 2.0096883 1.4953927 2.1961340 1.8335375 1.7665704 1.5022272 2.4948270 2.3843726 1.4682177 2.1127482 2.1363072 2.1487734 2.1915712 1.1260352 1.3641024 2.4510363 2.1990698 2.2389598 1.5057646 1.7320684 1.4867681 2.3154871 1.5475305 1.4197631 1.6543681 1.4810919 1.5131255 1.5846182 2.2563327 2.0943517 1.3440450 1.5406378 1.4746296 1.4911707 1.4805942 1.9613385 2.2179433 1.9571791 2.0234437 2.2028393 1.9394233 1.8664721 2.9735674 1.4234439 1.9702509 1.6003640 1.9117143 1.7088815 1.5245100 1.5013806 1.4245200 2.2019290 1.4860625 0.7662603 1.8766536 2.2624779 1.3655297 1.8804986 2.0300874 1.3084160 1.4835948 1.3305703 2.0898039 1.3884988 1.4489880 2.1786318 1.4344876 2.2828928 2.1559712 1.0101279 0.6937082 0.7195297 1.0419887 2.1455631 0.9177108 1.8319877 1.3029145 1.3072771 1.9330035 1.9877939 1.9954202 2.2605462 2.0718313 2.0326618 1.5022637 1.9161161 1.9223057 1.8501428 1.9884563 1.3951319 1.8748761 1.9884563 1.9262905 1.8490636 2.4443432 2.0564712 1.4071375 1.9193320 2.2345981 1.9849889 1.8137317 1.2846389 1.3164946 1.3683552 2.2539270 1.4958660 1.5718355 2.1174918 1.6999719 2.2959605 2.1149485 1.5945408 2.3008289 2.3464116 1.6419300 1.7703000 1.4257265 2.0089136 1.8961098 1.3412592 2.0636998 2.1560403 1.8616283 2.2898535 2.2274525 1.5450730 1.5885608 1.5350505 1.3903609 1.8952921 2.0138113 1.9963017 2.3406949 1.8350592 1.8570604 2.5720715 1.8925306 1.4386263 2.0111955 1.5287004 1.8837254 1.7239800 1.8601464 
WP_012267849.1_MULTISPECIES__N-acetylmuramoyl-L-alanine_amidase__Microcystis_                     2.5112097 1.7830893 1.7780654 1.6286033 2.1592580 1.6431182 1.7511070 0.9750404 1.3483537 0.0000000 2.3101829 1.4686113 1.2766001 1.6958308 2.0258940 2.0095031 1.9593476 2.3584095 0.9466260 1.6114961 2.1369814 1.1165573 1.1158731 0.9760749 0.6538495 0.9642378 2.2792882 2.2567520 2.1396355 1.7344501 2.4678671 1.3119932 2.7658088 2.0894414 0.9566736 0.9108712 0.8132339 1.9162791 1.0075428 1.8787068 0.9828202 2.3647200 2.0786703 1.9941620 2.5519424 1.7905241 2.1130159 1.2934001 1.3033764 1.2068578 2.3585979 1.1521021 1.1649498 1.3856924 1.8339152 1.7970730 1.6216756 1.3827935 1.2332477 2.4661941 2.0654416 2.3597839 2.6016393 2.1977338 1.7548627 2.2922118 2.3358295 1.7226779 2.1654316 1.8253150 1.8615241 2.2646549 2.0781825 2.7886186 1.2527506 0.9555595 0.9925606 0.9626285 1.0950793 1.1743071 1.4116124 1.2036679 1.4259233 1.4122821 1.1713652 1.3225956 1.1329079 1.1568267 1.1687089 1.1486395 1.0892922 1.2292850 1.1562122 1.1209030 1.2458270 0.9852035 1.0860515 0.9765282 1.0588887 0.8995868 1.1333284 1.0433973 0.9258300 1.1652295 1.4621329 1.9342913 1.8869713 1.2978432 1.3095654 1.0521887 1.3028386 2.1018336 1.6138254 2.1629583 2.6147862 2.0477173 1.1646798 0.9293419 0.8972179 1.2516928 2.5956573 2.9633668 2.0839866 1.7552391 2.1590182 2.2546548 2.1111691 1.2035138 1.2708512 1.9612896 2.8747008 2.0981003 1.8606554 1.7144015 1.4507938 1.9220716 1.1076298 1.4287141 1.8896007 1.7586772 2.3029856 2.0501406 1.4622442 1.5316562 1.2360348 1.1588577 3.1138475 2.3203229 1.1310140 1.1677732 1.9373073 1.3862042 2.9207383 1.3761721 1.8272005 1.9906536 2.1194456 1.8170604 1.6691982 1.2652203 1.9599194 1.9280429 1.3500791 1.0754523 1.5243143 1.1916710 2.9205952 1.2985498 2.9426625 1.7958199 2.2639175 1.1919102 1.1349929 1.2457221 1.1739812 1.5443217 1.1669295 1.1708557 1.1808589 2.8286428 1.2053622 2.5871198 2.5097853 1.7481291 1.3278921 2.2540976 2.4224186 2.6786075 2.7407829 1.5612618 1.5940392 2.1725291 2.3296265 2.0325202 1.7123670 1.7438075 2.1635640 2.4592736 1.6029165 0.0181356 1.5915762 1.9487480 2.2866200 1.9368502 2.6042849 1.0920875 1.1773562 2.9181564 1.6929038 1.6087291 2.8101255 1.1446788 2.4999121 1.2144593 1.1569336 1.9319506 1.9485898 2.0646225 2.0056188 2.1254766 2.9123227 2.8316751 3.1234069 2.6857893 1.9600623 1.5559256 2.2765159 1.4527837 2.1911261 2.2639175 2.4824165 2.0676477 1.4730353 2.0857792 1.1735497 1.4392323 2.2505369 2.5485187 1.1903723 1.5513665 3.0640381 1.4872851 2.2752403 2.0256669 1.0183197 1.6541744 2.3959485 1.8975907 2.9058964 2.3102053 2.3110970 1.4922288 0.9536480 0.9599531 2.6795911 2.9123227 0.8969598 0.8539359 1.0658028 1.1244467 1.1023518 1.0062236 1.1551624 1.2692975 1.6366657 2.2249233 1.2837026 2.2756180 1.1629199 1.2277443 1.6425407 1.1344437 2.4449574 2.2946482 2.5124906 2.4072584 2.2744553 2.3443653 1.7377857 1.7885602 1.1460980 1.6455791 2.1820617 2.7988469 1.0213912 1.6454367 1.3669128 1.1857171 1.1300169 0.9739398 0.7883360 1.3561511 1.2455966 1.1777164 1.8019458 2.2291055 2.7384022 2.3850569 2.1925776 2.1461518 2.3530193 1.7012223 1.3885266 1.5594030 1.4653353 2.0840753 1.0501231 1.1448685 1.0826789 1.1216508 1.1022662 1.1971802 1.1083690 1.2513636 1.1727385 1.3002898 1.1626965 1.1568017 1.1712199 2.4800949 1.1092149 1.6887620 1.6456996 1.0506395 0.7327222 2.0027250 3.1944291 1.8906314 1.8716716 1.0669639 1.2912727 1.3090254 1.9280714 2.1889855 1.9275776 1.2022401 1.2400971 1.2351702 1.3549724 1.4026096 0.5339269 1.2959293 1.1783140 1.2559036 1.9747848 2.9969778 0.9946675 1.2447119 1.1109764 2.3737576 1.9482054 1.8754327 2.0911040 2.5474830 1.9963838 1.7793957 2.3711293 2.0916173 1.3954004 2.0383145 2.6368479 2.4354060 2.0005545 2.2318621 2.3209452 2.3615694 2.4393768 2.4498295 2.2675376 1.9396477 0.9990139 0.7186094 2.2079625 3.0427415 3.1360118 1.5512639 1.6515403 1.1964280 2.2876923 1.3614618 1.2443598 1.6038361 1.2041862 1.1640776 1.7156441 2.2082545 2.0855893 1.1073241 1.1860208 1.2616411 1.2378906 2.3117441 2.2528656 2.8669920 2.7727209 2.7583720 2.0867734 2.5268843 1.9412092 2.6902480 1.7793878 2.4855742 1.7770386 2.3576023 2.1266222 1.2269962 1.1470900 1.1436863 3.0443065 1.7077716 1.6010366 2.6789618 2.4896201 1.2879151 2.3421607 2.9005625 1.3524152 2.2701930 1.4824513 2.0269359 1.0350429 1.0398012 2.1237571 1.2564623 2.4205683 2.5313297 1.1496296 0.9178465 0.9835056 1.2319822 2.1750919 1.1574709 2.0623118 1.4366919 1.4340765 2.7396170 2.9587402 2.0691712 2.3619357 2.4859401 2.2250714 1.3535864 1.7396627 2.0772992 2.6213311 1.6370984 1.5420987 2.5253766 1.6370984 1.8170604 2.8249359 2.5814457 2.0582221 1.6377931 2.6382196 2.6180724 2.6680368 2.1388800 1.2936565 1.3000972 1.5137164 2.3332938 1.4477535 1.3862042 2.1374930 1.7514994 2.5451985 2.0587552 1.5998277 2.2085056 2.4491379 1.6419216 2.2531088 1.7723946 2.8557212 2.5913040 1.5502408 1.8753071 2.2294806 2.2053037 2.4631260 2.8059354 1.5551819 1.6990867 1.1629848 1.1995269 2.8885236 1.8846331 2.1793489 2.6319798 1.9991754 2.0717397 2.4404573 2.1714362 1.7920507 2.1762399 0.9919124 2.0587010 1.8191239 2.0759111 
WP_013006775.1_AMIN_domain-containing_protein__Deferribacter_desulfuricans_                       2.1936083 1.5611436 1.5099283 1.9439781 1.6415785 1.7569362 1.5367599 1.9169411 2.0971608 2.3101829 0.0000000 2.4779159 1.5461925 1.4786823 1.7293346 1.4474542 2.2071454 2.1452274 1.7354826 1.2382124 2.5467537 2.0939118 2.0993082 1.4993049 2.2030018 1.5812484 2.5953468 1.7640387 2.0898215 1.5731209 2.7068902 1.2731631 3.0255107 1.8115092 2.0418475 2.0981945 1.8594133 2.2384547 1.6676502 2.3771429 1.7318619 2.2632673 2.3561561 2.0997505 2.2261696 1.9107493 2.0099402 1.9752066 1.9964139 1.1877744 2.1080462 2.1741336 1.8664558 1.6772044 1.5826243 1.5457653 2.3618597 1.3914530 2.1903969 2.2168681 2.4556790 2.1686705 2.4283979 1.9879102 2.1692724 2.8054898 2.6283513 1.6607809 2.5290830 1.8819257 1.9703264 2.2825500 2.4574788 2.3266913 1.4338921 1.8650012 2.1443330 2.0359643 1.8943641 2.0847578 2.1711675 2.1708559 2.2393142 2.2022825 1.9973593 2.3435022 2.0244149 1.9216474 1.9118743 2.0194662 1.9881142 2.0683274 1.9993222 2.0666268 2.1990571 2.0412669 2.0481428 2.4277819 2.0553845 2.2158083 2.0488973 1.9782561 2.0795884 1.8642936 2.6422269 2.4721009 1.9102046 1.1724140 2.1907593 1.8443554 2.0613495 1.8641586 1.7681793 2.6978252 2.9045420 2.4612712 2.2400168 1.8828096 1.9647913 1.6450069 2.8611920 2.2141608 2.7138673 1.8315740 2.3056493 2.2580189 1.7291359 2.2930493 1.9866440 1.6638098 2.5191315 1.9763085 1.5544832 1.6223869 2.2188981 1.6655326 2.2178594 2.4957166 2.1011353 2.2755650 2.3639233 2.5930558 2.1125724 1.7685004 1.9358552 2.0737331 2.5631094 2.5198992 2.0446269 1.9701920 1.7284018 1.7224283 2.4556008 1.6461649 2.7082340 2.8474594 1.9475061 1.9044795 1.5719809 1.1992943 1.7081983 1.9689583 2.2013113 1.8435503 1.6615205 1.3013168 2.8123118 1.9957616 2.3006668 1.7957499 1.7176226 2.0020543 2.2490262 1.9612792 1.9361843 1.8208175 1.8555270 2.1586351 2.0405159 2.5698516 2.1278492 3.0210050 2.8500086 1.6084710 1.4787936 2.6510929 2.4452015 2.5494706 2.4455274 2.3559197 2.3488578 1.9605591 2.5072695 2.2391108 1.8381382 1.8799094 2.2748530 2.4017709 1.7377353 2.2844133 1.5463544 1.8852798 2.1858241 2.2789617 2.4881448 1.9069587 1.9614774 2.4448260 1.6627062 1.3455074 2.5443530 2.1061032 2.6278926 1.4871805 2.2986440 1.8682081 1.9877404 2.6956942 2.3620467 2.5235864 2.4523008 2.4653413 2.5218901 2.6418292 2.3793886 1.6028942 2.3761081 1.8632078 2.1974799 1.7176226 2.1915598 2.6626041 2.2425833 2.6954262 2.1302627 1.4555790 2.4756000 3.1397866 1.3833682 1.7219593 2.7970962 1.5477548 2.5437189 2.4204804 2.2862198 1.6921936 2.6046595 1.8139510 2.4623994 2.1181775 2.1152151 2.2417023 1.8732382 1.7562502 2.2995046 2.4661927 2.1970227 2.2195929 2.0084433 1.9337888 2.1050137 1.9965234 2.1915128 1.2192193 1.8053611 2.5530497 1.6024267 2.3619040 1.9893081 2.0379312 1.9868955 1.4180300 2.3853687 2.7441383 2.5249483 2.3496513 2.3974536 2.1172874 1.7726898 2.1783909 2.0042563 1.7488024 2.2824477 2.5947242 1.6904694 1.9221182 2.2620906 2.0931664 1.8976490 1.7498024 2.1677504 1.5212491 1.8241252 2.2199178 1.6671329 2.9961959 2.4592427 2.3351387 3.0012400 2.5146222 2.9160039 1.7312065 1.5444288 1.7217194 2.0097642 1.9422368 1.9559660 2.0006682 1.8969382 2.1230225 1.8738167 2.0429242 1.7986196 1.9578364 2.0611778 2.0097870 1.9477797 1.9478527 1.9591158 2.5450095 2.1131620 1.7023167 1.5290612 1.9467046 1.3064905 2.6403383 2.4109102 1.5938874 1.6079171 1.9583492 1.9464125 2.1130303 2.1315118 2.1269285 2.4106655 2.1504410 2.2989666 2.2807799 2.3881866 2.1835919 2.4240358 2.0719275 2.1772791 1.6106694 1.6625715 3.1743380 1.8866988 1.2586555 2.0040861 2.2084768 2.3082839 2.1382866 2.5370179 2.4653947 2.2965366 2.0445977 2.8039544 1.9826777 1.5580383 2.7730422 2.3458275 2.3660035 2.0671884 1.9796281 2.5826851 2.5188912 2.5374088 2.5106541 2.4056420 2.3104334 1.6384560 2.2060667 2.7499458 2.2820858 2.3584239 1.4365032 1.5412748 1.9638878 2.5271619 1.6790334 1.5292230 1.6435670 2.0410709 1.9784567 1.6702260 1.6992815 1.8372137 1.8738167 2.0491121 1.9793683 2.3062175 2.1694956 2.6654319 2.4411294 2.3481016 2.8890200 2.3529190 2.5102005 1.7316168 2.7919267 1.5934351 2.2187272 2.0567207 2.4051873 1.8225354 1.9444113 1.9787540 2.0810616 2.5334557 1.5383735 2.0470901 2.0515720 2.4755206 1.5414154 2.5648191 2.2574648 1.6333299 2.3259322 1.4762761 2.4727316 1.9055659 2.0921882 2.6017452 1.2334906 1.9175107 2.4921993 2.3612447 1.6775968 1.7556886 2.1384351 1.8178914 1.9954943 1.9172136 2.3071951 2.2813512 2.3958299 2.1495661 1.8209826 2.2550159 2.7656419 2.3477123 1.5874608 1.9212031 1.9902102 2.3458147 1.8923358 1.5556717 2.1962236 1.8923358 1.9044795 2.3962063 2.5280125 1.9192899 1.5000115 2.5610669 2.5366919 2.4554874 2.1136679 1.3628418 1.0573790 1.1557622 2.3530369 1.5501583 1.7224283 2.4748298 2.2014722 3.0019388 2.0448147 1.7196924 2.4450520 2.3258168 1.7594129 2.6326171 1.4682328 2.5251215 2.4355950 1.4329213 1.9227677 2.6285626 2.1498600 2.8322190 2.5949372 1.5631044 1.6714138 1.9716892 1.9251747 2.6623629 1.9593074 2.1265876 2.4961295 1.8729567 2.3910824 2.5719211 2.6413026 1.5550240 2.1236310 2.2634187 2.2247307 2.2631677 2.4580732 
WP_164920663.1_N-acetylmuramoyl-L-alanine_amidase__Thermosynechococcus_elongatus_                 2.5237934 1.6293047 1.4713742 1.5857776 2.2913103 2.0408921 1.4872511 0.7850448 1.0522481 1.4686113 2.4779159 0.0000000 1.2674798 1.5788471 2.1167091 2.2498960 1.9492451 2.4425835 1.0042287 1.5225369 2.4238877 1.4211786 1.4425088 0.9543156 1.2899145 0.9838580 2.5633863 2.4327531 1.8788919 1.7788346 2.7106549 1.1046664 2.6720007 2.0392506 1.2657667 1.1564438 0.8443373 1.7412364 1.0140791 1.7948390 0.9764489 2.3231545 2.2665272 1.8274164 2.2302180 1.9370890 1.8337062 1.4910013 1.5207193 1.1251915 2.6903539 1.4817598 1.4850838 1.3308690 1.6323496 1.5336289 1.5702840 1.2562109 1.3931469 2.4970705 2.1411626 2.7181213 2.4978812 2.1745231 2.0200361 2.4242409 2.6643138 1.7901589 2.3173557 1.9530541 1.9694300 2.5495033 2.6080109 2.8205114 1.0861475 0.8853561 1.3527507 1.2879918 1.2975399 1.4009643 1.1701716 1.3242485 1.3831503 1.2744463 1.3292172 1.5380703 1.3443903 1.3601218 1.3645989 1.3462913 1.2528348 1.4137490 1.4411620 1.4805445 1.3402591 1.3830011 1.4386696 1.4478356 1.5228252 1.5073869 1.4659809 1.4431752 1.5410657 1.3024213 1.3019233 1.9607846 1.8176827 1.5538850 1.4756472 1.3156761 1.4808060 2.0873994 1.3986827 2.4879303 2.5724529 2.1381857 1.4201930 1.3367494 1.3168215 1.4246030 2.6640202 2.6938861 2.0315121 1.7148240 2.5987196 2.1867724 2.1795765 1.5933011 1.3817128 1.7409920 2.9520148 2.1505920 1.6577396 1.6175772 1.8078193 1.5656046 1.4852647 1.3917500 1.9331298 1.7364986 2.3364499 2.3715963 1.3265640 1.6295411 1.4215086 1.5359227 3.4691892 2.5022532 1.4446747 1.4506007 1.8759374 1.3989253 2.6771424 1.7338145 2.3630474 2.4734265 2.2698017 2.0133944 1.7967890 1.1428853 2.0971074 1.8260261 1.4375643 1.3437792 1.6497734 1.2751092 3.7047208 1.1692533 2.7695723 1.9711564 2.3552935 1.3422713 1.0826240 1.1875895 1.4084354 1.4621788 1.3659550 1.4789121 1.5078994 3.2271148 1.3551273 2.6667818 2.7830748 1.6696790 1.3357453 2.5504981 2.5291295 2.8069799 2.7461744 1.5489867 1.5549551 2.2341050 2.6271022 1.8839987 2.1745470 2.0158685 2.0236034 2.5445196 1.5938404 1.4458838 1.4669296 1.9833750 2.3033831 2.0453784 2.9243394 1.3371064 1.4561230 2.7328215 1.8823651 1.4688640 3.3795496 1.3288021 2.4115825 1.4116697 1.2973731 2.0949544 1.9085406 2.3764995 2.1125452 2.1163851 2.7414714 2.7836662 3.3951233 2.6423408 1.9542585 1.3535317 2.2086328 1.7234877 2.3954720 2.3552935 2.8195208 2.2637783 1.5839636 2.3788334 1.2297524 1.2540070 2.4684198 2.8567497 1.3324066 1.8036617 3.3134868 1.3474314 2.4185059 2.4256216 1.2961099 1.6711415 2.5159718 1.9671965 2.7087595 2.4371088 2.3716421 1.3705984 1.2310866 1.0487728 2.6685903 2.7375771 1.3407338 1.2858649 1.2841824 1.4180209 1.4022060 1.4306262 1.1144244 1.1845870 1.5006885 2.1868534 1.2857485 2.6165513 1.3879334 1.3820833 1.4700846 1.1489345 2.5685511 2.5191538 2.9057278 2.4116646 2.6710928 2.3614295 1.9953111 1.8721533 1.1088962 1.4293014 1.9928599 2.9375341 1.0228638 1.5270412 1.3009946 1.3941022 1.2977649 0.9786408 1.3892254 1.3143814 1.2597105 1.1534542 1.4662421 2.4297369 2.9324561 2.4976176 2.3841701 2.3333064 2.5205704 1.9155461 1.3629677 1.5917702 1.2285255 1.8972193 1.3214886 1.3240542 1.3640945 1.4563838 1.3365019 1.4110626 1.3251515 1.4479359 1.5375238 1.4903674 1.3456059 1.3427187 1.3627933 3.1726147 1.2816502 1.8290562 1.6942104 1.2912739 0.1679389 2.5576415 2.9746663 1.8580328 1.6075734 1.3222532 1.4406855 1.6037031 1.8922731 1.8649343 1.9982784 1.2613290 1.3585930 1.3617885 1.5514508 1.1439951 1.3275729 1.1764243 1.1831122 1.1178398 1.9272613 2.9906984 1.3127186 1.3621779 1.4247859 2.0415951 2.0780747 2.0606168 2.3051694 2.9250976 2.3172195 1.8071865 2.7876002 1.9965842 1.2867790 2.4172852 2.6857138 2.5044552 2.0156069 2.5407303 2.7151581 2.4143040 2.6267221 2.6599249 2.3406386 2.1109549 1.0895778 1.3586938 2.5232191 3.1140096 3.1171085 1.5717415 1.7672038 1.3287474 2.5532163 1.6673891 1.3662473 1.7290448 1.3887363 1.3776766 1.6926932 2.4243812 2.2379750 1.3475291 1.4021740 1.3947889 1.5834236 2.4269138 2.5793198 2.6835326 2.7200905 2.7783321 2.2124711 3.0290342 2.0578459 3.4536583 1.6089443 2.3811818 1.7568935 2.5197764 2.4317943 1.6434167 1.4361440 1.5860612 3.4218054 1.5796954 1.2942329 2.7797502 2.7372282 1.2740225 2.2566876 2.8105988 1.3376603 2.4790364 1.4602343 2.4465687 1.2579237 1.3995055 2.4976497 1.1677733 2.5025609 2.4109069 0.9824133 0.8555827 0.9598763 1.2214846 2.3519196 1.1565061 2.2569887 1.4522051 1.4099537 3.0955922 3.0830875 1.9667129 2.5693360 2.2723837 2.4209442 1.6548248 2.0557509 2.2378718 2.6940896 1.9215120 1.3595483 2.5251126 1.9215120 2.0133944 2.7483010 2.4908765 2.1020813 1.4519802 2.9418930 3.0424495 3.1478438 2.0473240 1.0353250 1.1973129 1.3972300 2.8424394 1.4183191 1.3989253 2.4760790 1.7384635 2.6063612 2.1603382 1.4974053 2.5213826 2.8210007 2.0325207 2.5923068 1.5178724 2.9908300 2.7626437 1.4010607 2.2131552 2.3795902 2.1993622 2.5317263 3.1436689 1.4464773 1.6271042 1.4365131 1.2813086 2.9368741 1.9714887 2.2894112 3.1417099 2.0104201 1.9891605 2.5932132 2.1426189 1.5127790 1.8769830 1.6676426 1.8648701 1.7052343 2.1110231 
WP_003183353.1_MULTISPECIES__N-acetylmuramoyl-L-alanine_amidase__Bacillus_                        1.0827088 1.8524298 1.8249705 1.4014342 1.2380231 1.3254506 1.7367468 1.3475743 1.3479194 1.2766001 1.5461925 1.2674798 0.0000000 1.7768860 1.3111762 1.4239433 1.4037690 1.4580060 1.2619364 1.6787242 1.5771462 1.3095158 1.3991142 1.3640942 1.2296009 1.3597392 1.2631903 1.3695967 1.4085859 1.7325983 1.2792903 1.2876974 1.5531841 2.0195628 1.2068083 1.3388571 1.0520442 1.8175552 1.2352077 2.0146431 1.3126305 1.6452335 1.6274454 1.7599964 1.7833372 1.3471793 1.3102227 1.2380069 1.2350549 1.2983695 1.0721851 1.3878761 1.1904251 1.6077372 1.9737775 1.8252417 1.3258543 1.2307436 1.4258858 1.4939688 1.5080309 1.3088965 1.7789760 1.5181924 1.5813940 1.5198546 1.2715637 1.6751504 1.2715762 1.6640860 1.5608921 1.5820623 1.4466806 1.0708489 1.3166145 1.3227946 1.2073979 1.2512280 1.2522668 1.2455575 1.4379900 1.3759435 1.3774328 1.3967808 1.3215774 1.3908928 1.3421441 1.2166708 1.2192229 1.3579933 1.2271380 1.3511898 1.3616456 1.2665146 1.3974207 1.3109849 1.3187365 1.3637928 1.1925213 1.3291095 1.3273164 1.2215187 1.2797538 1.2403122 1.2838040 1.3460839 1.5195141 1.4366838 1.3180405 1.2223139 1.2328897 2.0444011 1.3276993 1.3509005 1.3486294 1.2572002 1.2885173 1.2551436 1.3045840 1.6459751 1.3674809 1.2357896 1.4629325 1.5012150 1.4773704 1.9710850 1.9223582 1.5062453 1.1965505 1.7663413 1.1291826 1.3825843 1.8818948 1.6357838 1.6359713 1.7512455 1.3293967 1.2940429 1.2114101 1.5635385 1.0837654 1.4497054 1.3587803 1.6877185 1.2004121 1.4102898 1.4675402 1.7399130 1.2973754 1.2598664 1.6934821 1.9273680 0.9434443 1.6389466 1.5372636 1.6975516 1.2724066 1.4632689 1.4983993 1.2840958 1.8200873 1.6865259 1.2912236 1.1656522 1.5368034 1.3901311 1.4213138 1.3172853 1.1206322 1.3790383 1.2568676 1.3358833 1.4294364 1.1617834 1.2535264 1.7501109 1.2392991 1.2615620 1.2654783 1.3385301 1.2737893 1.6214905 1.5191358 1.5980697 0.5068361 1.3010550 1.2621294 1.2418914 1.2267876 1.2188909 1.3226738 1.5471392 1.3941104 1.6462299 1.6796310 1.4466342 1.5043406 1.1367480 1.7269256 1.2647264 1.6236941 1.5851270 1.4331403 1.2936701 1.2563515 1.2729051 1.3413643 0.9496482 1.6312769 1.4679918 1.5721009 1.3857442 1.3665256 1.6535655 1.5038827 1.2721248 1.3880158 1.2645755 1.4797919 1.5419415 0.9594550 0.8024454 1.2439869 1.1860311 1.6925220 1.3514257 1.6605480 1.6656032 1.4310892 1.2568676 1.3124684 1.4827659 1.5315999 1.3113890 1.3368041 1.4563945 1.5278776 1.4224123 1.1970002 1.2517907 1.5811968 1.4803131 1.4525125 1.6073685 1.3180712 1.4180389 1.6633617 1.5471074 0.9284950 0.9632442 0.9944470 1.5136742 1.2310373 1.2415308 0.9420316 0.9471100 1.3338697 1.4541129 1.2530388 1.3667581 1.3596162 1.2949061 1.5056971 1.2816900 1.3105224 1.3973506 0.0449126 1.0870457 1.2120654 1.4316654 1.4085650 1.2694208 1.5828202 1.4897890 1.1826650 1.0421300 1.4503118 1.4072990 1.3598070 1.5099362 1.3536562 1.4878673 1.4734933 1.2334939 1.4600670 1.3555564 1.5537323 1.2522596 1.3100501 1.3231033 1.3456474 0.2518048 1.2976646 1.3545178 1.5992493 1.7618342 1.3289068 1.2772258 1.7359372 1.3408051 1.2545102 1.7691463 0.5125687 1.3756191 1.5282137 1.3173574 1.2314727 1.3254776 1.1892285 1.3955058 1.3043603 1.2956116 1.1845802 1.1847281 1.4194178 1.2375482 1.1910752 1.2342561 1.2206587 1.6063468 1.3983481 1.5783044 1.6786841 1.2741753 1.1764940 1.7661992 0.8708154 1.7302053 1.8813267 1.2361458 1.2754191 1.4224251 1.7362413 1.3814178 1.4575163 1.4584021 1.4586078 1.4301761 1.4351833 1.4371146 1.1901425 1.5328752 1.4603708 1.2775835 1.7541314 1.1137843 1.2289272 1.4106447 1.3583133 1.3431782 1.2441314 1.4522039 1.4720613 1.0897224 1.3853486 1.4952840 1.6967031 1.4840784 1.2841456 1.7047727 1.2805964 1.4308995 1.7427470 1.5299720 1.5468784 1.0923079 1.3289445 1.3276236 1.3282193 1.2899083 1.2946738 1.2963170 1.5256368 1.2376466 1.2259460 1.3425294 1.5874376 1.3419247 1.4402806 1.6023802 1.5900439 1.5466077 1.4100416 1.2120654 1.6683017 1.9359766 1.6334397 1.3043603 1.2956116 1.2005067 1.5027175 1.2056248 1.7093133 0.9587203 0.8620438 1.4593839 1.4231667 1.6361334 1.6379009 1.9404947 1.6116305 1.8036502 1.5838598 1.0744012 1.3341666 1.2954861 1.3296558 1.2964594 1.2736911 1.5714378 1.4186590 0.9758151 1.6544585 0.0768775 1.5457432 0.8154633 0.2476753 1.1891313 1.4240050 1.6138899 1.2278233 1.2813886 1.5169296 1.2821865 1.7020504 1.5854167 1.4217021 1.4703834 1.4058052 1.3816680 2.0594373 1.3988237 2.0869637 1.2190785 1.1926308 1.0714656 1.0317913 1.8529994 1.1546632 1.5475783 1.4931495 1.6784896 1.3332094 1.3068926 1.2901402 1.5910025 1.4137028 1.2760111 1.5910025 1.4632689 1.1875972 1.5697941 1.2519882 1.5358371 1.1730538 1.0948817 1.2983212 1.4533068 1.2692845 1.2399176 1.3896809 1.5546425 1.3019740 1.9273680 1.5798091 1.3629659 1.7859499 1.6493129 1.5966396 1.5671910 1.5286440 1.3241988 1.2924656 1.8176817 1.2612811 1.1126226 1.1553447 1.3465916 1.4388644 1.7505359 1.6873661 1.6594629 1.3477495 1.5901450 1.3567204 1.2567146 1.4986452 1.3970048 1.2986128 1.6106088 1.8379608 1.7893694 1.4778152 1.7488378 1.8166082 1.3690147 1.4189622 1.5908925 1.6818818 1.6709092 
WP_009871615.1_N-acetylmuramoyl-L-alanine_amidase__Chlamydia_trachomatis_                         1.5714162 0.1744823 0.5795293 1.7968742 1.6260985 1.6166160 0.5753620 1.4911917 1.4125068 1.6958308 1.4786823 1.5788471 1.7768860 0.0000000 1.7264928 1.6309355 1.9641584 1.6440106 1.5408609 1.5585521 2.0500860 1.5568044 1.6098595 1.5153191 1.5390352 1.3887948 1.5664176 1.6541003 1.6661886 1.4090450 1.9110706 1.5260690 1.9053991 2.2304748 1.4609041 1.5648989 1.3692582 1.9272753 1.3885321 1.7843812 1.5151527 1.9445314 2.0793642 1.6712619 2.1400489 1.6170027 1.6330284 1.5298786 1.5630497 1.4837567 1.7481536 1.6351349 1.4449012 1.5391326 0.6570626 0.6065976 1.5353875 1.3173255 1.5361071 1.7316052 1.5768312 1.6193730 1.6301334 1.9983447 1.9924397 1.6809014 1.5592274 1.7983899 1.5387821 1.4326630 1.8463047 1.6902681 1.5442283 1.6826585 1.6067137 1.6485178 1.3620140 1.6023399 1.6063325 1.7059913 1.5750813 1.4774801 1.7433366 1.6995805 1.4938929 1.7387064 1.5883960 1.6173967 1.6250323 1.6028935 1.6188391 1.6219080 1.7296774 1.4898553 1.5261196 1.5534980 1.6273504 1.7800637 1.6696321 1.6138069 1.5869922 1.4556672 1.6023352 1.5812680 1.5281857 1.6630510 1.6739124 1.2336555 1.6417924 1.6220530 1.6059583 2.1933230 1.6040368 1.5845780 1.7222701 1.6736787 1.5947299 1.4172021 1.5041737 1.8174456 1.6028066 1.7608581 1.7913755 1.8791646 1.8942401 1.9147065 2.1774554 1.6426989 1.4515666 2.1488822 1.9038091 1.9934747 0.5364117 1.7255481 1.7994247 0.6482413 1.8589449 1.6978081 1.7360759 1.6793040 1.4888313 1.5877734 1.3211012 1.6769227 1.4571627 1.5398240 2.0286323 1.9953105 1.6128679 1.5997036 2.2434092 1.9454665 1.6865179 1.9269142 1.9662566 1.9324862 1.5927192 1.5048581 1.6606811 1.5208160 1.2470804 1.3566991 1.6032851 1.6091614 1.8013228 1.6239204 1.8358667 1.6307430 1.5588774 1.7704810 1.6298796 1.5004145 1.6898252 1.6324714 1.5869630 2.0175198 1.6117531 1.6604611 1.6741767 2.0737761 1.4079219 1.7775798 1.8749208 1.7533336 1.7423367 1.5969418 1.4730536 1.6494386 1.9396262 1.7093774 1.5254125 1.7374497 1.4277449 2.1440048 1.7358540 1.8599921 1.6808143 1.8523488 2.0200762 1.6793950 1.7517916 1.5629261 1.7629878 1.4620184 1.5477270 1.5225515 1.6002084 1.6561898 1.8997815 1.4396664 1.8490291 1.5633416 1.5923711 1.8268801 1.6659692 1.6016383 1.7345825 1.7837941 1.6039072 1.8451178 1.6953600 1.9712105 1.6847302 1.5808530 1.8326375 1.6709059 2.3726290 1.5611409 1.8505119 1.6298796 1.7541383 1.4411557 1.9276486 1.7798152 1.6537923 1.7403638 1.9342260 1.8228080 1.3070107 1.8675380 2.0678639 1.9470004 1.9216920 1.8861052 1.5155064 1.7127591 1.4009205 1.7063788 1.6212558 1.3850942 1.3674270 1.8276438 1.5648238 1.5637310 1.8162437 1.6764188 1.5863296 1.5499628 1.4959290 1.5648357 1.5758687 1.5753606 1.6702696 1.5571464 1.6097214 1.7666507 1.8417840 1.4486005 1.6236645 1.6564184 1.6997450 1.6089055 1.8693068 1.5802115 1.9902718 1.6079905 1.9264146 1.4395141 1.8002251 1.8616033 1.5919179 1.6410616 1.6718288 1.6431900 1.4942212 1.6987102 1.8291294 1.7118763 1.5841610 1.4968629 1.5096805 1.8806454 1.5681915 1.6565789 1.6743159 2.0849372 1.5550828 1.5932038 2.1439287 1.6371112 1.5573931 1.8554315 1.8234541 1.5980455 1.6654665 1.8715349 1.5261987 1.6064652 1.4955457 1.5878044 1.4467110 1.5662611 1.4782233 1.4566709 1.5442964 1.5495040 1.5015094 1.5094600 1.5241367 1.8482682 1.5408305 1.8334301 1.7423214 1.4812213 1.4098779 1.9756426 1.7663787 1.9756106 0.6059579 1.4921365 1.4922950 1.6714142 2.0352711 1.6172253 1.4735989 1.7388200 1.6163425 1.5846200 1.7107716 1.5743489 1.7673436 1.7025530 1.6775475 1.3536872 1.8515368 1.7030998 1.4237307 1.2233709 1.5762914 1.7765506 1.5406075 2.0018005 1.6599987 1.6343973 1.5860353 1.7741641 2.4085019 1.8297704 1.5425181 1.9535845 1.6209268 2.0161473 1.7287797 1.7241155 1.7184195 1.7063681 1.4919431 1.4904597 1.4618769 1.6437314 1.5507778 1.5353942 1.5928001 1.7819123 1.9007743 1.8710578 1.7163093 1.4999430 1.8172732 1.8329790 1.8323388 1.7956699 1.6330020 1.6236645 1.8173415 2.1218182 2.1654625 1.4467110 1.5662611 1.4948229 1.6619807 1.5003626 2.0095300 1.6269859 1.7020553 1.5744621 1.7755438 1.8463050 1.6686686 2.2382828 1.7017059 1.8917334 1.5991578 1.5863148 1.4743963 1.7841978 1.6181676 1.5770563 1.6017224 1.4107040 1.7000398 1.7263606 1.6283612 1.7927078 1.7924845 1.7032250 1.9063685 1.6882201 1.8256982 1.8964969 1.5089830 1.5429959 2.1316161 1.5339974 1.9194712 1.6234684 1.6791278 1.4784823 1.5494402 1.5331608 2.1608484 1.6365837 1.5349522 1.6631695 1.5514557 1.7798658 1.7677718 2.2031605 1.6537238 2.1270551 1.7783427 1.8207484 1.4170027 1.6041416 1.6275221 1.9719232 1.3484477 1.8859378 1.9486916 1.5048581 1.8219759 1.8217555 1.8816810 1.6120636 1.9988402 1.6925627 1.8938866 2.0136241 1.5307809 1.4930375 1.6123103 1.5161289 1.4393648 1.9479795 1.9596614 1.7862377 1.8748380 2.0962013 1.8586002 1.6622766 1.7968176 1.6064989 1.6139625 0.1280513 1.9357866 1.6301370 1.6002027 1.8133303 1.4927371 1.6591192 2.2310090 2.0737547 1.9741254 1.9169447 1.5775887 1.5240210 2.1793135 1.4886923 1.6156724 1.8024447 2.0421441 2.2252236 1.6085756 1.6171040 0.6133668 1.6706411 1.7126777 2.1132386 1.9119508 2.1761747 
WP_004511643.1_AMIN_domain-containing_protein__Geobacter_metallireducens_                         1.8574603 1.7605294 1.7698108 1.7764384 0.3637573 1.8942161 1.7033779 1.4242837 1.8587577 2.0258940 1.7293346 2.1167091 1.3111762 1.7264928 0.0000000 1.5977859 2.0544364 1.8904759 1.4635654 1.5738982 2.2630055 1.9339549 1.9760027 1.4216187 1.8234509 1.4232080 2.0712870 0.4816651 1.8620221 1.7553011 2.4987829 1.5500925 2.4460507 2.0298427 1.8605795 1.9456346 1.3841719 2.1343221 1.4388131 2.2476327 1.4522603 2.3044527 2.6719839 2.2978483 2.2002511 1.7878714 1.6030952 2.0008085 2.0509932 1.3309190 2.1065563 2.0553333 1.9414548 1.7087304 1.8281689 1.7761449 2.2151812 1.2375449 2.0500534 2.0045555 2.3877224 1.8017208 2.1640739 2.0394547 1.8599039 2.3357249 2.1340616 1.6834033 1.9986026 1.7878267 1.8555221 2.5384501 2.1501602 2.0574325 1.5338431 1.4384656 1.7846856 1.9892429 1.9705563 2.1973460 1.7738147 1.9748419 2.0975017 1.9566944 2.0134738 2.0996173 2.2257607 2.0912251 2.1485091 2.2300149 2.0267420 2.2741642 1.8986338 1.9600349 2.0869585 2.0176747 2.0481217 2.0661911 1.9641219 1.8472741 1.9286711 1.9298356 1.8767931 1.8918987 2.3052514 2.3396538 1.8833229 1.3725563 2.0778381 1.9403355 2.1904454 2.0107470 1.7352838 2.2026293 2.1297005 2.0032566 2.1024982 1.8573150 1.8420783 1.5587145 2.1750487 1.1771190 2.0663685 1.9903412 1.8661918 2.1992760 2.1565543 2.2069225 1.9244747 1.7861085 2.0461940 2.0157517 1.8476065 1.5640704 1.8473910 1.9248812 2.1131659 2.0556030 1.7009010 1.5986133 2.0999601 2.0158972 1.7647756 1.9279103 1.9621286 2.0120315 2.6920041 2.4330097 2.0833469 2.1374948 1.8443979 1.6491025 2.2601323 1.7338658 2.0879541 2.2696439 1.9179714 1.5146439 1.4588508 1.3763335 1.9431045 2.1013403 2.1061864 1.8683880 1.4888190 1.3080555 2.4642074 1.9757535 2.1571678 1.9340265 0.3820326 2.0144392 2.0064742 1.7768762 2.0674595 1.9005526 2.1081858 2.1647021 2.1067663 2.3812272 1.9375792 2.4020268 2.2933589 1.7970108 1.3977997 2.2914371 2.2673526 2.3207279 2.3514177 2.0271361 2.1957929 1.8657209 2.0093623 1.9646781 2.1288756 1.9113986 2.0520764 2.4082416 1.7273009 2.0368210 1.7668083 2.0968203 2.1415164 1.8475937 2.0984509 1.9946718 2.0736262 2.2676330 1.6875867 1.3797032 2.3934558 2.1768291 2.0042454 1.5485843 2.0651428 1.8922784 1.7655159 2.2042774 2.0553105 2.3049349 2.2708557 2.1128459 2.3855062 2.0293650 2.3319623 1.6583862 2.2007412 1.8021180 2.3873640 0.3820326 2.1713975 2.0358862 2.1091515 2.1024154 1.8834693 1.4468991 2.0102694 2.1056446 1.4096733 1.7902632 2.8021201 1.5650074 1.8234820 2.4923703 2.0921075 1.8641316 2.2259091 1.7373275 2.3161756 2.1008062 2.0578069 1.9783075 1.6262130 1.6144460 2.0968219 2.2486779 1.8959519 1.9550944 1.8420316 1.9400695 1.9480545 1.9388699 1.7887196 1.6240200 1.5796606 2.5357858 1.3932705 2.2245433 2.1068466 2.1849080 1.9339384 1.4435581 2.3085844 2.4015908 2.1877939 2.0251211 2.0736819 1.9422353 1.8705272 1.5969372 1.7875460 1.7086383 1.9555119 2.6169065 1.5541020 2.0220911 2.2122299 2.1106435 2.0817255 1.4715883 1.9257044 1.4075894 2.1595018 2.0095960 1.6053407 2.3635198 2.0577005 1.9886747 2.1474229 2.1638111 2.3960591 1.6203689 1.4027574 1.5652361 1.7080887 1.5467259 1.9461245 2.0256260 1.9348649 1.8992744 1.8864527 1.9413687 2.0392740 1.9852578 1.9827091 2.0025537 2.0483449 2.0746993 2.0425447 2.4684408 1.8039593 1.7085087 1.5413773 1.7642151 1.2922843 2.2136591 2.3800832 2.1115088 1.8416170 1.9282005 1.9856423 2.1341288 2.4240987 1.9698122 2.0303212 1.9616444 2.1573902 2.0953906 2.0689583 1.7730012 1.8601303 1.6857452 1.7954534 1.2459046 1.9916273 2.1081907 1.8786283 1.4101261 1.9557756 1.9275269 1.8583671 1.7905862 2.0832308 2.0536083 2.1871174 1.9952436 2.4392685 2.1350460 1.1095908 2.0497549 2.1721029 2.0608673 2.1766877 2.1199436 2.5143312 2.2017487 1.7794618 1.7899000 2.2514108 1.8920143 1.4327464 1.8541770 2.4725600 2.0241604 2.0729241 1.5891193 1.5950675 2.0227100 2.0053606 1.7029348 1.5159898 1.6574490 2.1890932 2.1039055 1.5916715 2.1923825 2.1042246 1.8913667 1.9411715 1.9782135 2.2501892 2.2357310 2.2999241 2.2661584 2.1455844 2.1759774 2.1576815 2.4227888 1.8009881 2.7611982 1.7848506 2.4901887 1.6420298 2.0325160 0.4571746 2.0499940 2.0233556 2.0078247 2.5572504 1.7087382 1.6243552 1.9244737 2.4884561 1.3094744 2.2775581 1.9859644 1.3595273 2.1669900 1.5866757 2.5265184 1.8411586 1.9549283 2.3728494 1.3709942 2.3312039 2.1301295 2.0875190 1.4292550 1.4598577 1.9799047 1.9016326 1.8561957 1.9656641 2.1257127 2.1444088 1.9764539 2.0117353 2.1592917 2.0480622 2.1822166 2.2362496 1.6536075 1.5495259 2.0458611 2.1621409 1.8765672 1.6714242 2.4679621 1.8765672 1.5114807 2.1458130 1.9726259 1.8170314 1.7151557 2.0347459 2.1404454 2.4365581 2.0229840 1.6104298 1.4712001 1.5204232 2.3166728 1.5381657 1.6491025 2.0898255 1.8757855 2.3434018 2.2444261 1.8236663 2.4638775 2.1217256 1.8971257 2.1022906 1.7286440 2.2899259 2.4802170 1.5270711 1.8583748 2.1405443 1.7083204 2.4303593 2.7596436 1.7184695 1.7254437 2.0836242 1.8860663 2.5000231 1.5675233 2.0390055 2.5393352 1.9358570 2.5398978 2.5412140 2.1713465 1.7762978 1.9909208 1.9896100 2.1302909 2.1900118 2.2830681 
WP_011697600.1_N-acetylmuramoyl-L-alanine_amidase__Syntrophobacter_fumaroxidans_                  2.1945596 1.7354126 1.6319638 2.1766314 1.6292336 1.6728324 1.6435650 1.7864534 1.9002913 2.0095031 1.4474542 2.2498960 1.4239433 1.6309355 1.5977859 0.0000000 2.0880689 2.0568596 1.7493148 1.6632714 2.5538484 2.0341941 2.1102676 1.7986141 1.7734647 1.5972216 2.1524418 1.7339030 1.8829645 1.7110204 2.4613861 1.3186964 2.8596707 1.9498288 1.9542545 1.9197784 1.8041051 2.4222145 1.6739002 2.1006908 1.7126047 2.2800219 2.4286905 2.5585505 2.3134050 1.7860648 1.8937902 2.0253598 2.0440863 1.1835353 2.1880738 2.0296624 1.9975402 1.6317044 1.6793255 1.6472450 2.0702105 1.4189011 1.9899988 2.1811661 2.4309688 2.1662448 2.2227076 2.1775041 1.9559431 2.3127834 2.1725435 1.9681890 2.3873481 1.9687618 1.8818373 2.0141822 2.6437580 2.2481772 1.5142069 2.1343863 1.9408001 1.8755200 1.9892883 1.9886677 2.3741945 2.0315199 2.0479351 1.9946680 2.0544338 2.1598681 1.8748570 1.9730219 1.9469324 1.8711391 1.8759621 1.9438854 1.9807740 2.1504304 2.0338338 2.1082639 2.0341548 2.2445662 1.9270182 2.0815635 1.9746191 1.9865009 1.9686839 1.8745891 2.1993355 2.3049200 1.7623279 1.3100384 2.0944874 1.8115051 2.0564832 1.9311997 1.9526033 2.1475086 2.6820186 2.3936790 2.0461272 1.7769895 1.8479966 1.5914939 2.5378676 2.0413626 2.5418020 1.5976516 2.3343368 2.1032063 1.9211892 2.0836269 2.1246689 1.7336310 2.5811447 1.6563554 1.6540383 1.6908943 1.8814060 1.8468553 1.9348311 2.1596811 1.6667755 2.1310375 2.0708776 2.5250892 2.1532607 2.0051669 2.1065976 2.0235819 2.5817790 2.1427865 1.9686076 1.8314099 1.9580258 1.9074391 2.0885156 1.5766718 2.1520907 2.4625262 1.8934608 1.5244487 1.8382353 1.2179981 1.8313741 1.9819146 2.0550527 1.8579696 1.4571858 1.3866741 2.5405934 1.8677032 2.2492278 1.8867997 1.6958363 2.0597062 2.0439038 2.1883208 1.8208283 2.1236696 1.9604785 1.9781020 1.9842534 2.5559606 1.9818215 2.5359695 2.7231321 1.4997299 1.3412873 2.5122296 2.3153695 2.5724734 2.3797135 1.9152511 2.0431697 1.9770047 2.3590434 1.9390255 1.9668695 1.7783225 1.8578959 2.1945610 1.7751779 1.9878366 1.5992781 1.5264151 2.3048932 2.1314096 2.4014073 1.9441914 1.9414315 2.0437207 1.9049645 1.2093623 2.6297213 2.0192974 2.4069706 1.5834850 2.1256779 1.5272144 1.9071289 2.1643989 2.3521569 2.6026427 2.0690022 2.4373529 2.5543411 2.4467720 2.2462008 1.8295531 2.2454804 2.0471098 2.0155410 1.6958363 2.1647815 2.5650710 2.2109642 2.4529146 2.1289605 1.4558293 2.5336601 2.6243957 1.4003856 1.6606206 2.6983193 1.5701435 2.5003238 2.0459785 2.0919920 1.9022891 2.4529305 2.0319494 2.0627434 2.1174945 2.0924293 2.0713653 1.8859125 1.7726241 2.1774258 2.0797142 2.1372678 2.0452388 1.8770346 2.0189678 2.0220973 2.0334905 1.8961427 1.4312940 1.9953357 3.0730709 1.4490257 2.2923707 1.9738947 1.9647630 1.8280639 1.5271167 2.4384690 2.3809388 2.5243681 2.4698655 2.3597906 2.2626432 1.8501126 1.7204026 2.0176768 1.3296937 1.8576718 2.7382501 1.9034847 1.8649386 2.2141940 1.9896069 1.9560374 1.7291341 2.0299501 1.4937356 1.6044650 2.1735779 1.8040556 2.3212570 2.4466661 2.2189718 2.3221366 2.0370221 2.7267754 2.0060033 1.3836811 1.4543602 2.4178553 1.6169830 1.8924001 2.0055155 1.9757384 1.9784212 1.9530267 1.9225471 1.9202048 2.1093498 2.0341959 2.0553050 1.9444280 1.9581812 1.9711935 2.6160002 2.0115403 1.9193848 1.6713303 1.8314223 1.4594187 2.4244224 2.2052001 1.7027180 1.6790829 1.9044202 2.1059391 2.0683067 2.1214753 1.8897498 2.2289929 2.0297750 2.1044002 2.0670612 2.2074485 2.3768670 2.0494239 2.2907406 1.8832049 1.4137713 1.7006255 2.8186891 1.7937610 1.3792403 2.0190401 2.2218721 2.3232270 1.8991113 2.3806393 2.3416140 2.3197650 1.7900170 2.6185693 1.8566828 1.3256321 2.1047823 2.3044363 2.2760159 2.3931109 2.2332970 2.4873265 2.4987375 2.3662563 2.3340017 2.2162407 2.3603702 1.7933733 1.8933262 2.7441985 2.4597265 2.7374242 1.4203761 1.7210252 2.0104383 2.5024887 1.5194010 1.5804078 1.9677391 1.9627909 1.9568407 1.4573689 2.0571225 2.1729248 1.9530267 1.9229712 2.0919334 2.1078076 2.0506942 2.9208963 2.0422375 2.2035881 2.8007080 2.4211302 2.5114480 2.1690736 2.4101984 1.4693246 2.3362448 1.7859252 2.1954532 1.6913510 2.0614959 1.9820387 2.1031475 2.4876583 1.9592296 2.3887886 2.0386683 2.3494331 1.4221071 2.1813135 2.1408355 1.4662437 2.2448552 1.5652874 2.0736891 1.8720195 1.9931325 2.5863193 1.1964727 2.2959581 2.2540584 2.1216402 1.8191702 1.9305937 2.0339892 1.9750522 2.1099046 2.0209367 1.9965486 2.0066368 2.7089972 2.5882731 1.8394631 2.4015121 2.6744368 2.3589332 1.5617246 1.5378789 1.9643915 2.3187651 1.9972880 1.5884644 2.2871136 1.9972880 1.5244487 2.4632240 2.2589886 1.6510546 1.4449527 2.7276902 2.5945200 2.4118741 1.7848058 1.4492879 1.3145011 1.4799541 2.4331039 1.5429438 1.9074391 2.2207658 1.7360505 2.8226215 2.1249733 1.6727314 2.3472173 2.4844836 1.6812630 2.1666806 1.6384244 2.3682608 2.1137888 1.4669722 1.5624787 2.3272928 2.1878743 2.5558393 2.5752102 1.6733448 1.7733038 1.9407766 1.6762563 2.6495346 1.6542614 1.9067604 2.4485821 1.9038003 2.2254138 2.5131776 2.4832103 1.6487070 1.8637446 2.0919661 2.1599869 2.2933814 2.3015969 
WP_003515629.1_N-acetylmuramoyl-L-alanine_amidase__Hungateiclostridium_thermocellum_              1.5245679 1.9281327 1.7382400 1.8135159 2.0652856 1.2370255 1.6887647 1.7868767 1.7170092 1.9593476 2.2071454 1.9492451 1.4037690 1.9641584 2.0544364 2.0880689 0.0000000 2.2004116 1.6691982 1.5092846 2.1548989 1.9314412 1.8911044 1.5488960 1.9460114 1.6008107 1.7129028 2.2158855 1.7128076 1.5426099 2.1165676 1.4800581 2.6606897 2.1636393 1.9010772 1.7244603 1.6754714 1.7788381 1.6991770 2.1468844 1.6859792 1.9728683 2.2385497 1.8631754 2.0542180 1.4455070 1.4087226 1.9737985 1.9782649 1.3939320 1.6708723 2.0004540 1.7738541 1.7460357 1.7067467 1.7221414 2.0656792 1.4310865 1.8118326 1.9743315 1.8244844 2.0631361 2.1907697 0.8899498 2.2418263 1.6770700 1.6202619 2.0446167 2.0099021 1.8042201 1.8884438 2.0835106 2.0429500 1.4563124 1.4427544 1.7187547 1.9207348 1.8107496 1.8805207 1.9137635 1.7077674 1.8217970 1.9634367 1.9491642 1.7244618 2.1951363 1.9409193 1.9043132 1.9250177 1.9319426 1.9217858 1.9196783 1.9595003 2.0348695 1.8061340 1.7898705 1.8783519 1.9321011 1.7463182 1.8868112 1.8907119 1.9703294 1.9931783 2.0332713 1.8760632 1.8458666 2.0046444 1.4600730 1.9131392 1.9372540 2.1552935 2.2049401 1.7016225 1.4750066 2.1709604 2.0300975 1.8118944 1.8507210 1.9328986 1.6178980 1.8518565 2.4189954 2.1391273 1.6341233 2.0495828 1.9309010 1.9556258 1.8472565 2.0521834 1.9192241 1.7416710 1.3341709 1.9204609 1.2429812 1.7628443 1.7475840 1.9352630 2.0177539 1.7480248 1.8675455 1.5982510 1.7509327 1.7053493 2.2917848 2.0325493 1.8674195 1.6086382 2.2103181 1.9213537 1.9054836 1.9830811 1.7357467 1.7819708 1.7541791 2.1649946 2.0038703 1.4808921 1.5951650 1.9862026 1.4203136 1.8054560 1.4017639 1.9325187 1.9182359 1.7927276 1.7324434 2.2091411 1.7116239 1.5348015 1.6625724 2.1608624 1.6950001 1.7923965 1.6824906 1.8612896 1.8948735 1.8614721 1.9314691 1.9129294 2.1443823 1.7081930 2.7019515 2.5151971 1.5983185 1.5413435 2.0212240 1.9817799 2.1361129 1.9909376 1.6930298 2.0796871 1.8631903 1.8349299 2.0112962 1.7332730 2.1557455 1.7994135 1.5130775 1.5940790 1.9419587 1.8406120 2.0970439 1.7593325 1.6832386 1.7940187 1.8544003 1.8840015 1.7863238 2.1409935 1.7567265 2.2585257 1.9165996 1.8818985 1.6134372 2.0069186 1.2617915 1.7820919 2.0626281 1.6861270 1.8713089 1.7457560 1.6833011 2.0939007 1.8185400 2.1675656 1.7346663 2.1031108 1.7166565 1.9521380 2.1608624 1.6604476 1.6728367 1.8173636 2.1484251 1.8719102 1.6689806 2.1244765 2.0658513 1.2471610 1.5356194 2.1456705 1.5913522 1.9697672 1.7701544 2.1024843 1.6305490 1.9306685 1.7288805 1.7620802 1.7688772 1.6929534 1.9780632 1.6717838 1.7731736 1.7971327 1.7646746 1.8903812 1.9011038 1.8033320 1.9595557 1.8747265 2.0267455 1.9212269 1.7302014 1.7402080 1.7520643 1.4588343 1.9958793 1.9468318 1.9312816 1.8232155 1.5174153 2.3377238 2.0330730 2.0988974 1.5063003 2.0017409 1.8866055 1.6834009 1.5073806 1.7376334 1.5186515 1.7793172 2.0931798 1.7722763 1.7728565 2.0398014 1.8922528 1.8973443 1.6979034 1.9908392 1.4072302 1.7811706 1.7352669 1.6652560 1.9504642 1.8618567 2.0484873 1.8235630 1.7256593 1.8174928 2.1292029 1.5391749 1.6655911 1.7747807 1.9296238 1.8201115 1.8121897 1.8774954 1.8887328 1.9394985 1.9813188 1.8233363 2.0012923 1.8602446 2.0085416 1.9218020 1.9464032 1.9708635 2.2684057 1.6437966 2.1146721 1.9756559 1.8306291 1.3903850 2.1389247 1.9427674 1.7834641 1.7657781 1.8381757 1.9373639 1.8534075 2.4015656 1.6816682 1.8416800 1.7476147 1.8006050 1.8006050 2.2606329 1.7077094 2.0662571 1.6651904 1.8497605 1.5140794 1.8551627 2.0521169 1.9689183 1.3874611 1.9289670 2.1901004 1.6921752 1.6675015 2.1679628 1.8523220 1.8933925 1.9527065 2.2094874 1.0762774 1.4344991 1.9865768 2.0040719 1.9874552 1.7867303 1.8688755 2.1257635 1.4913491 2.0413760 2.0184224 1.9015082 1.7592059 1.6125832 1.9503456 2.0863003 1.8264523 1.8687707 1.5800513 1.9126938 1.6992763 2.0136766 1.6491251 1.6015958 1.7787541 1.9403785 1.9468318 1.8591249 2.0537735 2.1784611 1.9194355 1.9622261 2.0313085 1.8241273 1.5913869 2.2716517 1.7683907 1.7080595 1.9337665 1.7011106 2.2293860 2.1818441 2.1623667 1.5963851 2.0058577 1.8071240 1.5138286 2.2319618 1.8128004 1.8782369 1.7853672 2.0835224 1.4540984 1.8165702 1.7607730 1.7090836 1.3940809 2.1198991 1.6526478 1.4474954 1.7212368 1.5749947 1.7960589 1.9620091 1.8380406 2.2046305 1.4647980 2.0837326 2.2543282 1.9300941 1.7349710 1.6259911 1.8550723 1.8849117 1.8834965 1.7509264 1.8580667 1.7972711 1.8356185 1.7825171 2.1227049 1.7250824 1.7693956 1.9757561 1.7451164 1.6323549 1.4162558 2.0194204 2.5422361 1.7160445 1.6641039 2.5422361 1.5951650 1.8426574 2.4037841 1.2961470 1.3455449 1.9295624 1.6639616 2.0956719 1.2657268 1.4920388 1.4464208 1.4646413 1.7219592 1.7610812 1.7321695 2.0748588 1.9224788 2.4841799 2.0915198 1.9871648 1.8383846 2.2651663 1.2263901 1.7194444 1.9090173 2.0188379 1.7448232 1.3419800 1.7487619 2.1559076 2.0647328 2.7306022 2.4402868 1.8157446 1.9304378 2.0700887 1.9650142 2.0767810 1.6746611 1.4335628 2.2356825 2.3180077 2.3258786 1.8470461 1.9119121 1.7244564 1.7059987 1.9076698 2.1423863 1.8795307 2.1248826 
WP_011876995.1_AMIN_domain-containing_protein__Desulfotomaculum_reducens_                         2.0370759 1.7716771 1.6804298 2.4973936 1.8751523 1.6548268 1.6367431 1.8607867 2.1449740 2.3584095 2.1452274 2.4425835 1.4580060 1.6440106 1.8904759 2.0568596 2.2004116 0.0000000 1.6897401 1.5426433 1.9096580 2.0623287 2.1965283 1.7340686 2.3060623 1.7167353 2.8120081 1.9827315 2.2500311 1.6794980 2.0943856 1.2959287 2.9325863 1.9779170 2.0528264 2.0848520 1.6281530 1.8718896 1.7482782 1.8801919 1.6726759 2.2239533 2.0687958 1.9810245 2.2633356 1.5742891 2.1208056 2.3339200 2.3083237 1.2663683 2.4012993 2.2662506 2.0884507 1.7172628 1.8081176 1.6911890 2.3002332 1.2865179 2.2535857 0.8394575 2.1770063 1.7121221 1.3270775 2.2425051 2.0561250 2.5440679 2.6339171 1.9517977 1.6277090 1.8544375 2.3151277 2.5977060 1.7008356 2.6703942 1.5634014 1.8943691 2.1815214 2.0010362 2.1496815 2.2473475 2.4543283 1.9762142 2.1332868 2.1373077 2.1502421 2.3653199 2.1759392 2.2582531 2.2341165 2.1896632 2.1266186 2.4140615 2.3115480 2.4773621 2.2102974 2.3588355 2.2966487 2.4641851 2.3531612 2.0599962 2.2154365 2.1507610 2.0351761 2.0939807 2.4383601 2.4381096 2.0766956 1.4801895 2.2705074 2.1461738 2.1183837 1.9478874 1.5685097 2.5694011 2.1341614 1.7252662 2.3330302 2.2457630 2.1350236 1.6945946 1.6544305 2.6693032 2.1776756 1.6463600 1.5214901 2.4745929 1.9068209 2.2684970 2.1406758 1.9166669 2.2957125 2.0778114 1.7437368 1.6283227 2.0715674 1.6593046 2.2367162 2.2324965 2.0323268 2.1581047 2.2287277 1.6697366 1.6673319 1.9039312 1.9992263 2.1735377 1.8144634 2.5735773 2.3598357 2.1439650 1.9965782 1.8618137 2.2532351 1.6509727 2.3060081 2.5103461 1.7944250 1.6267504 1.7967135 1.2670733 1.5908486 1.5633609 2.2822848 2.1399253 1.6841586 1.4087887 2.4249706 2.0661679 2.5583073 1.9682453 1.9836568 2.1817495 1.9849054 2.0678257 2.1423878 1.6647452 2.1308290 2.3085774 2.2920486 2.7151898 2.1638888 2.9621414 2.9914312 1.7223832 1.4656729 1.7555006 2.6361981 2.4378421 2.3238194 2.0003365 2.3052937 2.1310081 2.1093990 1.9491115 1.6118438 1.9071233 2.3539915 2.2907542 1.8606040 2.3479581 1.6570078 1.9872567 2.6113490 1.7315182 2.6233431 2.0670802 2.2336216 2.2693601 1.8268702 1.3459157 2.6506045 2.2369446 1.5203040 1.5900376 2.3237224 1.9442612 1.8020146 2.3649903 2.3997933 2.6000281 2.2510130 2.4847152 2.4418849 2.8866146 2.0548079 1.6374746 2.2291861 1.9314754 2.6070674 1.9836568 2.2354510 1.7769323 2.3771799 1.6449185 2.1960221 1.6984327 1.5820593 2.1035624 1.3110604 1.5035125 2.3451614 1.8164916 1.5539858 2.3738116 2.2437880 1.6429479 1.8652283 1.7984659 2.2621039 2.7525629 2.6958231 2.3537543 1.8204582 2.2144801 2.1847314 2.2492572 2.2307910 2.1863295 2.0585887 2.0751386 2.2565642 2.0753526 2.0857267 1.5663223 1.9059554 2.1940878 1.4692585 2.4034232 2.2632010 2.3151080 1.8869424 1.5165406 0.9375856 2.3609479 2.5731985 2.4410234 1.5479155 1.5298852 1.7960192 2.0077784 2.0836215 2.1717916 2.2343662 3.1069506 1.7924499 1.8728610 2.3288359 2.1902228 2.1857475 1.6714686 2.3474742 1.4111788 2.2390407 2.4290290 1.9880965 2.3391962 2.5710644 1.6530974 2.3508651 2.1238210 1.6397637 1.9711641 1.3730072 1.3236511 2.5116524 2.0106959 2.0773690 2.1218809 2.0726157 2.1566965 2.0997776 2.2932228 2.2925251 2.0173367 2.1285338 2.3574912 2.1933755 2.2273059 2.2171468 2.3733942 1.8382518 1.7665381 1.7374927 2.1350337 1.4626865 2.5568831 2.3471833 1.4207741 1.7584268 2.0546956 2.0169912 2.3771435 2.0059303 2.2120983 1.9855628 2.0724222 2.3184195 2.3184195 2.3304050 2.4411510 2.2532973 2.3701991 1.9526389 1.7636240 1.5546173 3.2384497 1.9695748 1.3469974 2.0550520 2.3281970 1.5363292 2.1138635 1.6208741 2.3479136 1.6172150 1.7710645 2.5149227 2.6258428 1.4805657 2.0720000 2.5902011 2.5913912 2.4499081 2.4550389 1.6887244 2.3138231 1.7748716 1.7489886 1.6272616 1.5968114 1.5732983 2.3047422 1.7123525 2.4882765 2.4221297 1.6575619 1.7510272 2.1655777 1.5676457 1.6095142 1.4596297 1.8139138 2.3132749 2.2726986 1.6615319 2.1101104 1.8154666 2.0945241 2.2912687 2.1808402 2.3075133 2.4454165 2.8377394 2.2224734 2.1473442 2.4213181 1.5498886 2.3944720 1.8981001 2.7887467 1.6637515 2.1085839 2.0625307 2.2354024 2.2899625 2.0889182 2.3125713 2.4423423 2.5944040 1.6192348 2.3002290 2.3263195 1.7877389 1.4642086 2.5796952 2.3387484 1.2894425 2.0926709 1.6449781 2.3851066 2.1246323 2.1148192 2.0638832 1.2672250 2.5716294 1.3378065 2.3318046 1.9833746 1.7866981 2.2084592 1.5391729 1.9751473 1.7672718 2.0839294 1.9910432 2.3144962 2.4754884 2.1230971 2.3470234 3.0877137 2.5619425 1.5876074 1.6645250 1.8215175 2.6100903 1.8910992 1.3694082 2.5006914 1.8910992 1.6154408 2.3093953 1.2816073 2.0339649 1.3016531 2.4032222 2.4327193 2.7188011 2.0669330 1.4522653 1.3384979 1.4954734 1.9096005 1.2831426 1.8618137 2.1570705 1.9140523 2.9854532 1.9241427 1.5992301 2.6438911 0.9173036 1.6417448 2.7871268 1.7676882 2.7054433 2.5637083 1.7373906 1.9583087 2.3345391 2.6362895 2.7466852 2.5283651 1.4193565 1.7405005 2.1705261 2.0538767 2.6584476 1.6804165 1.8334183 2.7457899 1.9423711 2.2139939 2.3883282 1.7214549 1.6963105 2.2309613 2.3381640 2.1237577 1.8684351 2.1540332 
WP_009543072.1_N-acetylmuramoyl-L-alanine_amidase__Crocosphaera_subtropica_                       1.7767022 1.6603656 1.5275502 1.3129952 1.6123042 1.2410507 1.5373310 1.0251879 1.0300845 0.9466260 1.7354826 1.0042287 1.2619364 1.5408609 1.4635654 1.7493148 1.6691982 1.6897401 0.0000000 1.7118663 2.1705405 0.9847886 0.9825395 0.3553852 0.8694673 0.5203078 1.8733210 1.6967301 1.4568211 1.6347991 2.1280402 1.3651678 2.1775106 1.9412320 1.0000378 0.8724207 0.9379436 1.8270949 0.1214494 1.7791431 0.0579014 1.8123353 1.7260485 1.6575185 1.7922872 1.4165902 1.4623075 1.0722670 1.1260187 1.3654698 1.7343164 1.0720004 0.9611639 1.2299447 1.6409666 1.5528064 1.1657774 1.3190516 1.0400608 1.8481672 1.6118164 1.8552868 2.0581314 1.6609458 1.7617225 1.9758016 1.9251210 1.7204681 1.9041607 1.6409325 1.7799636 1.5532901 1.9131419 1.8861129 1.1523420 0.9095290 1.0432750 0.9558994 0.9658478 0.9816506 1.2971813 0.9551413 0.9594808 1.0186738 0.9484991 1.1804157 0.9398923 0.8947373 0.8774432 0.9318142 0.9362339 0.9629023 1.0050307 1.0100114 1.0129799 1.1019769 1.0297114 1.1214863 1.0720823 0.9879271 1.0048498 0.9246894 1.0305692 0.9867661 1.0607972 1.3734312 1.6401783 1.3191833 1.0242279 0.9330938 1.0412013 1.8880472 1.3457997 1.7247768 1.9385629 2.1184833 0.9874065 0.9600194 0.9623110 1.3827133 2.0716213 2.0327848 1.5938157 1.5670282 1.8471484 1.7202692 1.9602304 1.0146431 0.9679304 1.6589811 2.1011070 1.3791086 1.6310161 1.3187830 1.6285560 1.5652596 1.0624877 1.0776401 1.1725456 1.6337679 1.6411278 1.9996455 1.4654437 1.6044461 1.0184463 1.0269197 1.9764341 2.1909605 1.0200401 1.0285646 1.6580765 1.4828684 1.6208654 1.5446168 1.7852847 1.8069714 1.5083219 1.1844831 1.7171095 1.3914348 1.7496989 1.4352140 0.9958364 0.9264100 1.5235676 1.1270953 2.0533463 0.8895274 1.7408292 1.3565343 1.7210186 0.9459796 0.9474306 1.0685262 1.0435630 1.4531595 1.0105092 0.9713706 0.9640483 1.9676301 0.9163069 2.0999521 2.1286941 1.3660512 1.3182257 2.0093466 1.6783538 1.7794435 1.7051155 0.9889739 1.1498630 1.7665213 1.8059953 1.4533222 1.9134970 1.8017015 1.5595878 1.7226425 1.5314068 0.9273334 1.5530035 1.6545528 1.7510304 1.8106029 1.8190226 0.8992315 0.9940748 1.6486994 1.7472310 1.5992220 2.1343683 0.9323472 1.7975697 1.4004776 0.9761939 1.3211883 1.6306438 1.6295148 2.1062124 2.1146251 1.6403505 1.7476301 2.0602077 2.0234641 1.6613318 1.3460892 1.8649325 1.2660013 1.6896864 1.7210186 1.6676199 1.9066038 1.3062780 1.8286645 0.9780924 1.3349055 1.8472916 2.0269884 1.0914726 1.4402265 2.3822625 1.3802251 1.9142170 1.8894840 0.7718182 1.5339478 1.9856994 1.7280981 1.6471157 1.7961525 1.8323659 1.1949253 0.9765303 1.0091454 1.6728974 1.6372116 0.9890058 0.8811672 0.8633012 0.9599868 1.0304738 1.0284409 0.9812622 1.1571293 1.4459644 1.7214510 1.2935057 1.5451556 0.8557272 0.9887710 1.5038658 1.2056115 2.2233624 1.9055713 1.9459265 1.8641309 1.8452779 1.7866243 1.5314810 1.5104476 1.0283198 1.0730844 1.4512672 1.9514785 0.3209483 1.4716951 1.1102104 0.9998952 0.9618066 0.0702949 0.8628812 1.2792545 0.9549496 1.0060437 1.3876414 1.8914483 1.8322845 1.9240522 1.9238116 1.7440885 1.9493007 1.6804023 1.2774821 1.6474487 1.4324411 1.8139118 0.8954428 0.9792010 0.9172741 0.9806148 0.9255092 0.9407647 0.9403422 1.0007093 1.0295988 1.0884626 0.9839304 1.0251366 1.0045991 2.1033654 0.9603512 1.7402110 1.7390181 0.9001244 0.7618925 1.6727236 1.7986727 1.8368694 1.5994622 0.8975024 0.9475938 1.1004876 1.5645698 1.4223271 1.7504480 1.0703503 1.0141193 1.0203135 1.1958502 1.2914317 0.9560835 1.4339077 0.9696097 0.9512244 1.7503929 1.9101791 0.9620536 1.2791513 0.9908347 1.8789317 1.7628692 1.5980209 1.9370600 1.8350394 1.7870888 1.6186100 1.9163378 1.6240644 1.3257727 1.7829306 1.6642240 1.7403830 1.6199365 1.9117420 1.8940556 1.8611319 1.7842944 1.7654307 1.7930823 1.8256163 0.4055350 0.9289643 1.9560262 2.0872130 2.1426100 1.4513680 1.6926907 0.9475849 1.7971663 1.4691710 1.3082800 1.7569354 0.9802295 0.8465856 1.6231211 2.1512104 1.9505064 0.9227623 0.9365857 0.9380382 0.9997153 1.5366900 2.0441478 1.6131896 1.6504023 1.9907108 1.8752164 2.0296020 1.8947513 2.5181840 1.3769992 1.9395307 1.7298562 1.7108189 1.6541266 1.1085240 1.0171284 1.0956666 2.0983623 1.4697369 1.4629247 1.6006183 1.9341680 1.2394840 1.7977102 1.7300832 1.3037222 1.7088928 1.5976297 1.9317438 0.8744616 0.9209232 2.2264400 1.4359168 2.1383010 1.9653505 0.9966550 0.9103835 1.0722689 0.9844092 1.9817740 1.0413686 1.9606237 1.0229326 0.9941307 1.8945416 2.0205081 1.8824962 1.8312015 1.9405061 2.0786223 1.4305314 1.1948435 1.5398182 1.6691602 1.7190719 1.4480336 2.0118999 1.7190719 1.1844831 1.9052897 2.0544002 1.3106883 1.2029788 1.7833665 1.8864975 2.0897985 1.3723011 1.0819429 1.2093998 1.4781468 1.8577440 1.3810003 1.4828684 1.7825407 1.1183200 2.1968610 1.5946849 1.5652656 1.6144199 2.0371574 1.2328820 1.8644587 1.5712958 2.0058086 1.9349169 1.3245752 1.2628441 1.6777591 1.8169563 2.0205644 2.2830633 1.3621176 1.6177446 0.9401703 0.9633702 2.0240923 1.2689338 1.5161805 1.9560665 1.8161090 1.8402697 1.8224201 1.8047323 1.5563119 1.4437345 1.0810908 1.4607436 1.6065240 1.6006693 
WP_003867780.1_MULTISPECIES__N-acetylmuramoyl-L-alanine_amidase__Thermoanaerobacter_              1.3537681 1.5014529 1.5261959 1.5515807 1.3532702 1.1305154 1.5679607 1.6571776 1.3778185 1.6114961 1.2382124 1.5225369 1.6787242 1.5585521 1.5738982 1.6632714 1.5092846 1.5426433 1.7118663 0.0000000 1.5134284 1.4843248 1.5003936 1.4006046 1.7275121 1.3485708 1.5442523 1.3988316 1.4640663 1.4427999 1.4314384 0.7437057 1.3998558 2.2484747 1.4876605 1.4590320 1.4567858 1.4501000 1.6953861 1.8867536 1.6661423 1.8830287 1.9822031 1.9316495 2.2025928 1.4965126 1.4685450 1.4422256 1.4872393 0.7420988 1.3244345 1.6320939 1.4608474 1.6396921 1.6323368 1.6101419 1.3245771 1.3920458 1.6152890 1.4016924 1.4600082 1.4760223 1.5576934 1.3218052 2.1147290 1.4723592 1.5155093 1.7394134 1.6636924 1.7495374 1.6647571 1.5067256 1.6922926 1.5103955 1.3811378 1.6685401 1.4223095 1.5360415 1.4656114 1.5261153 1.6588464 1.4822255 1.3838408 1.4600735 1.4896479 1.5442409 1.5152094 1.5015071 1.5346286 1.5002997 1.4721617 1.6183753 1.5764048 1.3608573 1.6487080 1.4733187 1.5952036 1.4972545 1.5216906 1.5734483 1.4983879 1.5376509 1.6134254 1.3744028 1.7453871 1.4615315 1.4586362 1.1877101 1.4951648 1.4167636 1.5956246 2.2965405 1.9885976 1.4215108 1.3160610 1.5176750 1.4657570 1.5787680 1.4180090 1.7652246 1.6880639 1.5594601 1.7603462 1.9362670 1.7629920 1.7363696 1.9849292 1.4945651 1.4018253 2.0879344 1.6147299 1.4923877 1.7906624 1.3432556 1.7741417 1.7228951 1.4353043 1.4393590 1.3815911 1.9243378 1.4553455 1.3194220 1.5675393 1.6955347 1.4067243 1.4843756 1.2680936 1.6553616 1.4550107 1.3853608 2.0421912 1.7110792 1.5396387 2.0930758 1.8533852 1.8056759 1.7291632 1.3139883 1.7547729 0.7219748 1.7782135 1.4847428 1.4760690 1.4091058 2.1036970 1.4188588 1.7817422 1.5311252 1.3296110 1.8100984 1.3575880 1.4959056 1.4988753 1.4710039 1.3327659 1.4514189 1.4214248 1.4768208 1.5309306 1.5057664 1.4750596 1.6202118 1.7333929 1.9664396 1.7741876 1.5051823 1.7551834 1.7450454 1.6213109 1.3358307 1.3588085 1.7852196 1.5808095 1.7968798 1.9635678 1.5321957 1.5215265 1.3979105 1.9495748 1.5987207 1.5513861 1.6969384 1.6364632 1.3247362 1.5551868 1.4160062 1.5575855 1.5407146 1.5981737 0.9697146 1.7265397 1.5049945 1.5529192 1.9152134 1.5331404 1.3071849 1.8457184 1.5560595 1.6550930 1.7166126 1.5437779 1.4816032 1.5026780 1.3742069 1.9676464 1.5120000 2.1711735 1.8090291 1.3918206 1.3575880 1.5338348 1.3868254 1.5031578 1.6735214 1.6743780 1.9576664 1.9647669 1.5755355 1.3461168 1.7810935 1.6517612 1.9330961 1.8912420 1.6633181 1.6291119 1.5642151 1.4432248 1.6167122 1.4929675 1.5726146 1.5269929 1.6901835 1.4027792 1.2930131 1.5005496 1.5631521 1.5234193 1.5313871 1.5080759 1.5494478 1.5226751 1.3869529 1.5437258 1.5670857 1.3882733 1.5969383 1.7467249 1.5998753 1.5245270 1.4444366 1.7076140 1.8455797 1.6333301 1.7417466 1.5813731 1.3771767 1.7379483 1.3310951 1.8213727 1.5377450 1.4830833 1.4546804 1.4906999 1.7144079 1.6149212 1.7014104 1.5958001 1.4383472 1.4350331 1.6619712 1.5753869 1.8065695 1.3151401 1.4964857 1.3764714 1.8081773 1.5337006 1.7335508 1.6852040 1.4292805 1.5838456 1.6756996 1.7891119 1.1430531 1.8354389 1.4699660 1.4598603 1.4849531 1.4718305 1.4928849 1.4251507 1.5278744 1.4895069 1.4035708 1.4447209 1.4484789 1.4276311 1.4484099 1.4451994 1.4272684 1.6107419 1.7121875 1.6347244 1.5342863 1.3686561 2.1027206 1.5599030 1.9338505 1.6607634 1.4692072 1.3599354 1.5508901 2.1293087 1.4291667 1.3236196 1.4555112 1.6907809 1.6907809 1.5390385 1.6638657 1.7334046 1.8107996 1.5939284 1.3444274 2.1394035 1.5687652 1.4434210 1.1761095 1.4012914 1.5440928 1.5818430 1.4721959 1.9732327 1.4108398 1.5586737 2.2673941 1.9831207 1.5936702 1.7299475 1.8620093 1.4194943 1.5666094 2.0138164 1.4726217 1.9196349 1.3709574 1.6097382 1.6240281 1.7215769 1.6826322 1.6286718 1.6359568 1.6332693 1.7842012 1.8556717 2.0669902 1.6618180 1.5047565 1.7555008 1.6340294 2.1041330 1.5122104 1.4214383 1.5245270 1.6536325 2.1571448 2.0741627 1.4251507 1.5278744 1.4140286 1.4617023 1.4182799 1.9401188 1.5092299 1.4443412 1.6526691 1.5795108 1.4230332 1.6401516 1.5927186 1.8784943 1.7670686 1.7952716 1.4742891 1.4084990 1.3696540 1.4398254 1.4376457 1.8276691 1.6722875 1.7654733 1.4163097 1.5218973 1.7774421 1.7386818 1.4908656 1.6684444 1.3919096 1.9256590 1.6653942 1.5621970 1.5631256 1.6012562 0.7377366 1.6351959 1.6360065 1.5665795 1.5669830 1.5883765 1.6253912 2.3253059 1.6787213 1.6575943 1.3450804 1.3037779 1.4619093 1.5810361 2.3409782 1.6200690 1.7706848 1.6924231 2.0036541 1.3686477 1.7097279 1.4316150 2.0767043 1.5765483 1.4970266 2.0487278 1.3139883 1.4692602 1.5680104 1.4945440 1.4682157 1.6511884 1.7641026 1.7312267 1.4003079 1.5180851 1.4684193 1.5212465 1.4021275 1.5161346 1.6925424 1.5778642 1.5736191 1.6495603 1.5354727 1.5224632 1.4332568 1.7953324 1.1072400 1.5479727 1.4844662 1.5339426 1.3936232 1.3944150 1.4004518 1.6705129 1.6169813 1.9463938 1.6978746 1.6050894 1.6874316 1.5239837 1.5398897 1.9172821 1.3975215 1.6597209 1.7844141 1.6804166 2.5667386 1.5248017 1.3872802 1.6292625 1.4369183 1.6636931 1.5878152 1.8974475 1.9439958 
WP_041313916.1_AMIN_domain-containing_protein__Heliobacterium_modesticaldum_                      2.4824498 2.0512587 1.8437354 2.2919287 2.2330079 2.3672307 1.8908278 2.1340117 2.1675326 2.1369814 2.5467537 2.4238877 1.5771462 2.0500860 2.2630055 2.5538484 2.1548989 1.9096580 2.1705405 1.5134284 0.0000000 2.2837135 2.3304101 2.0048729 2.1642220 2.0301284 2.4570281 2.3028891 2.2861118 2.2340403 2.4921867 1.4190846 3.3493724 2.1637751 2.1831574 2.4526604 1.8503421 2.1198343 2.0611864 1.6841825 2.0497317 2.4881066 2.5946921 2.2042292 2.5957120 1.9241586 2.3356510 2.4097436 2.5048149 1.4063214 2.9760822 2.3093921 2.2764904 1.7241668 1.9972895 1.9282201 2.3951798 1.1051033 2.5424100 1.8412867 2.2751642 2.0175299 2.1789178 2.3191051 2.2413293 2.4145676 2.5064446 1.8276838 1.7599762 2.3367756 2.5635414 3.0961344 1.8109995 2.6741197 1.3863426 2.0105483 2.0984529 2.3101027 2.2588541 2.2911499 2.1806770 2.2722488 2.3169327 2.3720359 2.4534848 2.4262143 2.3018093 2.1955611 2.1897233 2.3369093 2.2492637 2.4884134 2.3478683 2.3203733 2.6277206 2.4668697 2.2986710 2.4808928 2.2518942 2.1758559 2.2101855 2.2480692 2.2825419 2.2744543 2.4619719 2.4399990 2.0617990 1.2849090 2.3936272 2.0967595 2.3747908 2.1850839 1.6388672 2.3365152 2.2392732 1.5947847 2.3118423 2.1162101 2.2781805 1.8372197 1.8929372 3.0196469 2.5998540 1.8457256 1.7672944 2.5838189 2.1563989 2.3404935 2.2228468 2.1988693 3.2488340 2.0591649 1.8682924 1.6086099 2.2660210 1.9730952 2.3626539 2.2834260 1.9945760 2.2407995 2.5809344 2.2187465 1.6884968 1.9678585 2.3391700 2.3463328 2.5063448 2.9173287 2.1656855 2.3469854 2.2774615 1.5326051 2.8329252 1.7358410 2.2403294 2.5841269 2.4524369 1.9559154 1.7847050 1.3857344 2.1196462 2.1455741 2.3619678 2.1262209 1.5500699 1.5263510 3.0446229 2.0313118 2.5828270 2.0444235 2.2117791 2.3759570 2.2968039 1.9865253 2.3514484 1.6615696 2.3646982 2.3537718 2.3333780 3.0259529 2.2962072 2.9801412 3.0890875 1.9474617 1.7347220 1.8050488 2.6159488 2.8010368 2.5598568 1.9745276 2.3774263 2.7278268 2.5449932 2.3490158 2.0636461 2.4842721 2.3769462 2.6506298 1.3180105 2.1580721 1.3174506 2.0733718 2.7545579 1.6611762 3.0507385 2.2746550 2.3488095 2.8462508 1.8923794 1.3148231 3.0170628 2.3170526 1.8081263 1.7808581 2.5030560 2.2390077 2.5762722 2.4128366 2.5692984 2.6034726 2.8577073 3.0140556 3.1415938 3.3512240 2.3868229 1.5732932 2.5450303 2.1628415 2.9386585 2.2117791 2.5973580 1.6738558 2.0388114 1.7225631 2.3568345 1.7771415 1.7197448 1.9033723 1.1422742 1.3474407 3.1197936 1.8638049 1.7099651 2.3534554 2.4947732 1.7183630 2.1975369 1.9493026 2.8444526 2.5482333 2.5198768 2.3211423 2.0608011 2.0875391 3.0502189 2.8531638 2.5930543 2.4056892 2.1718065 2.2769702 2.2931849 2.3354790 2.2447218 1.3684011 2.0534145 2.7023446 1.6033950 2.7672050 2.2637263 2.2951904 2.0693975 1.3500030 1.9043668 2.7631788 2.7795995 2.8788796 1.7888623 1.7884375 2.0135857 1.7215559 2.0000345 1.9982742 2.2993479 2.8572066 2.0696488 2.0132711 2.3319691 2.2856102 2.2811220 2.0543502 2.1578023 1.5046126 1.7753914 2.3142437 1.6505835 2.4776190 3.0412739 1.9076331 2.5625200 2.2422842 1.9496442 1.8876687 1.5639428 1.3113839 2.2120579 2.1442004 2.2467639 2.2451257 2.3138791 2.2076391 2.2454274 2.2906421 2.1745401 2.2889616 2.3153002 2.4971492 2.2952065 2.3073182 2.3142575 3.1131337 2.2699636 1.7633130 1.5685491 2.1890993 1.2298282 2.4359030 3.1724468 1.8715826 2.0358298 2.2603146 2.3011113 2.3786427 2.2992381 2.2887863 2.2826676 2.1913331 2.5445870 2.4988873 2.4242107 2.1812739 2.3012392 2.2752326 2.2837749 1.7771968 1.7947802 3.1657924 2.3268897 1.2282042 2.3101914 2.5860560 1.5836999 1.9955746 1.8252096 2.9954550 1.9064565 1.8438607 3.0877129 2.0818377 1.1857225 2.3980891 3.1860878 2.7877408 1.8956141 2.4655679 1.9298612 3.0357955 2.0726292 2.0672753 1.6858650 1.5629600 2.0135588 2.2180124 1.8765173 3.4963990 3.3910579 1.9048686 1.5897640 2.4643332 1.7487399 1.6500994 1.8272025 1.7842168 2.2634361 2.2721168 1.6026894 2.0845553 2.0684445 2.2480240 2.2898616 2.2695953 2.4287013 2.6626969 2.8697040 2.8081984 3.0276663 3.1387019 1.8312926 2.9038457 1.8594369 3.0802203 1.9593242 2.6149844 2.1313679 2.5664786 2.4124749 2.0253982 2.2828477 2.4447205 3.3349818 2.0323180 2.3168667 2.5506382 2.2602641 1.6271644 2.3357306 2.8278402 1.6240687 2.5795997 1.7700123 2.3858269 2.2092649 2.2491730 0.3758319 1.3935295 2.4300675 2.1030250 2.2719224 2.3049224 1.8823688 2.3311509 2.0557125 2.2462692 2.6298623 2.3331746 2.2897005 2.9986352 3.0741745 2.3090152 2.5109647 2.5564272 2.8662709 1.6974420 1.9871206 2.5347507 3.2288352 2.3661052 1.5883684 3.0390088 2.3661052 1.9559154 2.8613923 2.2345614 1.9296035 1.6432801 2.9473068 3.0802081 3.1730334 2.0726864 1.3377246 1.3481753 1.4337142 2.2322814 1.3270641 1.5287510 2.4433109 2.1455112 3.0812854 2.3015322 1.6680615 2.7096014 1.9323018 2.3653284 2.4727554 2.0233228 2.9806964 2.9695990 1.4179678 2.3146015 2.6930896 2.7315270 3.1516028 3.2284961 1.5540673 1.5669139 2.2878857 2.1379860 3.1421716 2.0337833 2.5290514 2.9556072 2.1608024 2.3278146 2.9104090 1.9585647 1.9114718 2.2354202 2.4389489 2.4269615 2.1424082 2.3262567 
WP_041565293.1_N-acetylmuramoyl-L-alanine_amidase__Nostoc_punctiforme_                            2.3367507 1.6127088 1.5939746 1.5937409 1.9407677 1.7183065 1.6060951 0.9805407 1.4304329 1.1165573 2.0939118 1.4211786 1.3095158 1.5568044 1.9339549 2.0341941 1.9314412 2.0623287 0.9847886 1.4843248 2.2837135 0.0000000 0.4748042 0.9851423 1.0718666 0.9643962 2.1672140 2.1209904 1.9197364 1.5395462 2.0725515 1.2989180 2.4296244 2.1398683 0.9605209 0.8718830 0.7314528 1.7068939 0.9764517 1.8400471 1.0117877 2.0225610 1.9956308 1.6073257 2.0962510 1.9015381 1.7360087 0.7190265 0.7351879 1.1803373 2.2576537 0.5777156 0.5204193 1.2188552 1.6132538 1.6005352 1.3116235 1.3350097 1.0463485 2.1642725 2.0357315 2.1900814 2.3492128 2.2453694 1.7061291 2.1741346 2.1993384 1.6937114 1.9883248 1.7452010 1.7633121 2.3739792 2.0297384 2.5952364 1.3795590 0.8195259 1.0196838 1.0575872 0.5476688 0.5875744 1.3942073 0.9623479 1.1475362 1.2051943 0.8474896 1.1506519 0.5924622 0.5623299 0.5741402 0.5952934 0.5658213 0.6522021 0.6356330 0.7133091 1.0289305 0.9141070 0.4747037 1.1592160 1.2632034 1.1367005 0.5463898 0.4775259 1.1708363 0.4410447 1.2560530 1.6862668 1.7725083 1.3834560 0.7141896 0.5823024 0.7392610 2.1228358 1.5120467 2.1268230 2.4913440 1.9787918 1.2400614 1.1447399 1.0781231 1.1650545 2.4036587 2.6437915 1.7456747 1.6214740 2.0443919 1.7882976 2.1366958 0.6699458 0.6009526 1.8443662 2.6835001 2.1999345 1.7070487 1.5450696 1.6622799 1.6677383 1.1741610 1.1955104 1.6167091 1.4963473 2.1870139 2.0043242 1.4415028 1.4459102 0.5461123 0.6312255 2.7296286 2.2277450 0.5079683 0.5603189 1.9043337 1.6812996 2.4211861 1.3226634 1.9048232 2.1440098 1.8733162 1.8573693 1.5867969 1.2105855 1.6094031 1.6860343 0.7179920 0.5883009 1.4596309 1.2145362 2.7764661 1.1368800 2.6560761 1.7147626 2.0810162 0.8764839 1.0530477 1.1192272 0.5406883 1.6067702 0.5743123 0.6045458 0.6141473 2.6294110 0.8262289 2.2682608 2.2189940 1.5050071 1.3688923 2.1982970 2.2802550 2.4552526 2.4138636 1.3692067 1.3222399 2.0998483 2.2281237 1.9506815 2.1327978 1.6237539 1.9856379 2.2221642 1.7047064 1.1236814 1.5238943 1.6641157 2.1139484 1.8497352 2.2730568 0.4062967 0.5540906 2.4540573 1.6122494 1.4805356 2.6985605 0.7567469 1.9747876 1.1329826 1.0633535 2.0274818 1.9646327 1.8609278 2.2907698 2.2948994 2.4277794 2.4706953 2.8141424 2.5358598 1.6023972 1.2962293 2.0210323 1.4080413 2.0401386 2.0810162 2.0935915 1.9769937 1.4361412 2.0814328 0.8992320 1.2261337 2.1294082 2.4328176 1.3081893 1.5320045 2.8494053 1.3756003 2.0606197 1.8796000 1.0423443 1.6846535 2.1213154 1.7433208 2.4279963 1.9975852 2.0078295 1.2967409 1.1060906 1.0393587 2.3059735 2.4277794 1.1340142 1.0313622 0.7823783 0.1840387 0.4503769 0.8047742 1.0951580 1.2923477 1.5404370 1.9806703 1.3270937 2.2012645 0.5523096 0.6621861 1.3912135 1.1439375 2.2911857 2.1864606 2.4189040 2.1845597 2.1851263 2.0487907 1.8002948 1.8342233 1.0693155 1.4737057 1.9918249 2.3428386 1.0321554 1.3999049 1.0298864 0.5803574 0.5281212 0.9960571 1.0993366 1.3320268 1.1985570 1.0457153 1.7135850 2.2051699 2.3839859 2.1379355 2.2238506 2.0266302 2.3246622 1.7172094 1.4671607 1.6828908 1.4514362 1.7412618 0.4201838 0.5003220 0.2134470 0.4579619 0.4978560 0.5572816 0.6991819 0.5414985 0.6236376 0.6976807 0.5461816 0.5306728 0.5450583 2.6767441 0.9135602 1.6780744 1.6422324 0.7576882 0.6678016 2.0521507 2.6270133 1.7282990 1.6516438 0.4133780 0.5989481 0.7366775 1.8337586 1.9374325 1.8307186 0.9664486 1.0667888 1.0573804 1.1749578 1.3857118 1.0619339 1.4399722 1.0854207 1.1175799 1.8942225 2.7538678 0.4533944 1.3481427 0.1047338 1.8208736 1.9503361 1.7163815 1.9493491 2.4122857 1.9378245 1.7159887 2.2202496 2.1061313 1.3865058 2.0842668 2.4366524 2.0384120 1.9105969 2.1823329 2.2557589 2.1289849 2.2933321 2.3148143 2.0926681 1.9659039 1.0709417 1.0809123 2.2308883 2.8529114 2.9140052 1.3268880 1.6581846 0.8685654 2.0803333 1.2686099 1.1647140 1.5830795 0.6484649 0.5613115 1.4939492 2.1463768 2.1055391 0.4982293 0.5610558 0.5770810 0.6367959 2.1324706 2.2403572 2.3779445 2.3638024 2.4250262 1.9662894 2.6388298 1.9085666 2.8140223 1.4972620 2.1314774 1.7140004 2.4622942 2.1734729 0.6833358 0.6696951 1.2451360 2.9233476 1.6318117 1.5747575 2.2223722 2.4475655 1.2776175 1.9746972 2.6015489 1.3487378 2.0458780 1.4657110 1.8813733 0.4377373 0.5455073 2.2346350 1.2546873 2.2517075 2.2262466 1.2085192 1.0401175 0.9142201 0.9981735 2.0079700 1.0658838 1.8587753 1.1354654 1.1057398 2.7044735 2.8304046 2.1058517 2.2421580 2.3331525 1.9785375 1.2374144 1.7753381 1.8841987 2.4219565 1.4613792 1.3994053 2.2631233 1.4613792 1.8448786 2.3200449 2.1657938 2.0411740 1.3853657 2.3965394 2.5855796 2.6547403 2.1263824 1.3213042 1.1042759 1.3682578 2.1504262 1.4216054 1.6812996 1.9211295 1.4760895 2.1147440 1.8549461 1.5396244 2.1607704 2.3452635 1.7218425 2.1321337 1.5664686 2.4524548 2.5386129 1.2902749 1.8298894 2.0660493 2.0245489 2.2221283 2.7240947 1.3727439 1.6009273 0.6375186 0.7248671 2.6103796 1.8410003 1.9203481 2.6510190 1.7879565 1.8595099 2.2256279 1.9044561 1.6039243 1.9063591 1.3247904 1.9782258 1.4887153 2.0582348 
WP_041565294.1_N-acetylmuramoyl-L-alanine_amidase__Nostoc_punctiforme_                            2.3623236 1.6903768 1.5280878 1.5296394 2.0107636 1.5424435 1.5620412 1.0789842 1.4331920 1.1158731 2.0993082 1.4425088 1.3991142 1.6098595 1.9760027 2.1102676 1.8911044 2.1965283 0.9825395 1.5003936 2.3304101 0.4748042 0.0000000 0.9419294 1.1160723 1.0032837 2.1211951 2.2308235 1.8448197 1.6351417 2.1047906 1.2280963 2.4243835 2.1351226 0.9203390 0.8294803 0.7596202 1.7031275 0.9829753 2.0680141 1.0103845 2.1971580 2.0143392 1.6696670 2.3056690 1.6936563 1.8394351 0.7625650 0.7651769 1.1662598 2.2966311 0.4468559 0.5079646 1.3052642 1.6325798 1.5471939 1.3567226 1.3278742 1.0772498 2.3083478 2.1098180 2.3091712 2.3682172 2.2141623 1.7613659 2.0316394 2.1505160 1.8569569 2.1332185 1.7697554 1.8757164 2.3139239 2.0456056 2.5756838 1.3262552 0.8601975 1.0766358 1.0181207 0.5912946 0.5123665 1.4802870 0.9344104 1.0966692 1.1781736 0.8328334 1.2627320 0.5330855 0.6067471 0.6127304 0.5364474 0.6061412 0.5194519 0.5679436 0.6639814 1.0522744 0.8169923 0.3223460 1.2223683 1.2350405 1.1793061 0.4013684 0.5029085 1.1215865 0.4822599 1.2234823 1.6368929 2.0787186 1.6219565 0.6802249 0.6069589 0.7533755 2.1096447 1.5761862 2.1443752 2.4996501 1.9757930 1.2356102 1.1533672 1.0881904 1.2226646 2.3861089 2.6999894 1.8446712 1.6764504 2.2673986 1.8883610 2.0985990 0.5036633 0.5978405 2.0017268 2.5683370 2.0418888 1.6685434 1.4641779 1.6752457 1.6941251 1.2543368 1.1728373 1.6340674 1.5841631 2.1598097 2.1233850 1.4760376 1.7273929 0.6097645 0.5022373 2.7722982 2.2844059 0.3888853 0.5528663 2.0527974 1.6410083 2.5449365 1.4107626 1.8312259 2.0503022 1.8114701 1.9176170 1.7598094 1.1827233 1.5772886 1.6208623 0.6594647 0.6190691 1.5130608 1.2676085 2.6822961 0.9860771 2.8723841 1.7310903 2.1336647 0.8523526 1.0929001 1.2481073 0.5515388 1.5032187 0.6415534 0.5705619 0.5843032 2.5028209 0.8187750 2.3020905 2.2741259 1.5788025 1.3719443 2.2247106 2.3049974 2.4721201 2.3970785 1.2975495 1.3619686 2.0723374 2.1947388 2.0357306 2.1629818 1.6888678 1.9414895 2.1746042 1.8578779 1.1140858 1.8095548 1.7275091 2.1539291 1.8382802 2.3621464 0.5230027 0.4212290 2.5795608 1.7918658 1.5035205 2.6934968 0.8724272 2.1275420 1.2314723 1.0410445 1.9222409 2.0102377 1.9118582 2.4914873 2.4803422 2.5512074 2.6594520 2.7312407 2.5714663 1.5169857 1.4468114 2.2115982 1.4444515 2.0147594 2.1336647 1.9588764 2.1134751 1.3469927 2.0974448 0.8815893 1.4915007 2.3316767 2.4326293 1.2458912 1.5985670 2.8174543 1.6531834 2.2223818 1.8363482 0.9798648 1.9040524 2.2912664 1.9857437 2.5530761 2.1792252 2.1631646 1.2749437 1.1008988 1.0380704 2.4241550 2.5512074 1.0842345 1.0661853 0.7345149 0.4600764 0.1808132 0.7980311 1.1515947 1.3871319 1.5909361 1.8872924 1.4022300 2.3623343 0.6371454 0.5626612 1.5389759 1.2486841 2.4245096 2.1289854 2.4321834 2.1271034 2.4303364 2.2386573 1.8160755 1.8229559 1.1177302 1.5108648 1.9316383 2.0899040 1.0182448 1.5054120 1.0151528 0.5514784 0.5869810 0.9829014 1.0931943 1.4507425 1.2092484 1.0277080 1.8947415 2.2848958 2.3609026 2.3350219 2.3192571 1.8799190 2.3138286 1.8203063 1.4356349 1.8160592 1.5895309 1.6726331 0.5098028 0.4560041 0.4896379 0.2295092 0.5129877 0.4464666 0.6816433 0.5986327 0.4946220 0.7450364 0.5385911 0.5472583 0.5493644 2.5325354 1.0008912 1.8618334 1.7884106 0.7422896 0.7336185 2.0544701 2.8632557 1.8220135 1.6050180 0.5098905 0.6506634 0.5917282 1.8407632 1.8956807 1.7566398 0.9888198 1.0706093 1.0710553 1.2658911 1.4625184 1.0903221 1.5323488 1.1620908 1.2660829 1.7859077 2.8557158 0.5630706 1.4863561 0.4632571 1.8526752 2.0255590 1.7379664 2.1391718 2.4893036 2.0665085 1.6811008 2.3085710 2.1880035 1.6039038 2.0888796 2.2165780 2.0901980 2.0920201 2.0460266 2.4344259 2.1266068 2.4161170 2.4423513 2.1512060 2.0039589 1.0157629 1.0427201 2.2425674 2.7519816 2.8434391 1.6191281 1.7688702 0.8339055 2.3148529 1.3675311 1.3562446 1.6733682 0.5540440 0.6408313 1.5275484 1.9712537 2.1949192 0.5133977 0.4469596 0.5939538 0.4844991 2.1487271 2.2476240 2.4986747 2.4391158 2.4830946 1.9722157 2.5579304 2.0040230 2.7005161 1.5630560 2.3406244 1.6162143 2.4883947 2.2323612 0.6623455 0.5561241 1.2548359 2.7851002 1.5190610 1.5938748 2.3350545 2.5882130 1.3732740 2.1823840 2.7984125 1.4736504 2.0203013 1.4840001 1.8197864 0.5252641 0.3768316 2.3331828 1.2209758 2.0892111 2.3286036 1.1230493 1.0986270 1.0011912 0.9562121 1.8825200 1.1665790 1.8642007 1.1752890 1.1865749 2.6594385 2.6799725 2.2248342 2.2791389 2.3235927 1.9173610 1.3454452 1.8316630 1.8097509 2.1975447 1.5896191 1.4360293 2.1957168 1.5896191 1.9129514 2.4110072 2.0933700 2.0356958 1.4798792 2.3667228 2.4499646 2.5495654 2.0255548 1.2877995 1.1570796 1.4151936 2.1993497 1.4562377 1.6410083 2.0913645 1.5564203 2.2103139 1.9163220 1.5758094 2.1138523 2.3963199 1.5456850 2.0821358 1.6094347 2.4926116 2.5359538 1.5442014 1.9031479 2.1229396 2.1060889 2.3098650 2.8212473 1.4138851 1.7827930 0.6154828 0.7415132 2.6971011 1.9699250 1.9511598 2.5781310 1.9342853 2.0047037 2.3104168 1.9973597 1.5505489 1.8365094 1.3741951 1.9585144 1.5849799 1.9825264 
WP_012596897.1_N-acetylmuramoyl-L-alanine_amidase__Rippkaea_orientalis_                           1.7614279 1.6279976 1.4639628 1.3779883 1.5210018 1.1630738 1.4899707 0.9702664 0.9660720 0.9760749 1.4993049 0.9543156 1.3640942 1.5153191 1.4216187 1.7986141 1.5488960 1.7340686 0.3553852 1.4006046 2.0048729 0.9851423 0.9419294 0.0000000 0.8436117 0.4938190 1.7755142 1.7040450 1.2551512 1.5368549 1.8829428 1.1632653 2.0825135 1.9862949 0.9003441 0.8636055 0.9138624 1.5970557 0.3629844 1.8129362 0.3288910 1.7042640 1.6062678 1.4677522 1.7966482 1.3488259 1.4967413 1.0091495 1.0437600 1.1764236 1.6997916 1.0843853 0.9236763 1.3671806 1.5465078 1.4752063 1.1383378 1.2657959 1.0600621 1.7519377 1.7044693 1.6725191 1.8093693 1.5611306 1.6840098 1.8858192 1.8642499 1.5732552 1.7654970 1.7241167 1.8445981 1.6705442 1.8010092 1.8643502 1.0092200 0.9349917 0.9451019 0.9048429 0.9257875 0.9471641 1.2031622 0.9189509 0.9074572 1.0139859 0.9339861 1.1235810 0.9355528 0.9373605 0.9263062 0.9342983 0.9290222 0.9852284 1.0396903 0.9640425 1.0503436 0.9448794 1.0218412 1.0505336 1.0663767 0.9677207 1.0360337 0.9429870 1.0341460 0.9027812 1.0517966 1.2751642 1.5789495 1.3258081 1.0128636 0.9263545 1.0033042 2.0025077 1.2892643 1.4872082 1.8244085 1.9789464 0.9200371 0.9449221 0.8865210 1.2332525 1.9971103 1.9302422 1.5765885 1.5325246 1.8757485 1.6598659 2.0595296 1.0302671 0.9790323 1.6415679 2.0852116 1.2349030 1.6319774 1.3793795 1.6609611 1.4749732 1.0862317 1.0535296 1.1512876 1.6040494 1.6126704 1.9806775 1.4392661 1.5218115 1.0160426 0.9784240 1.7733436 1.9589251 1.0341658 0.9704194 1.6082212 1.3858759 1.6791318 1.5085713 1.8977897 1.8865450 1.4827067 1.2732856 1.4456570 1.1843370 1.6665788 1.4150441 0.9961115 0.9128070 1.3986963 1.1433624 2.1984690 0.9348297 1.8666029 1.3519780 1.6206196 0.9288428 0.8511201 0.9770787 0.9707104 1.3310497 0.9752979 0.9518193 0.9323807 2.0514220 0.8820240 2.1381949 2.2012552 1.3661574 1.4269486 1.9980675 1.7922642 1.8345685 1.8257131 0.8829234 1.1359040 1.7095213 1.7101070 1.6572432 1.8824164 1.6403138 1.3620882 1.7263270 1.5392123 0.9773020 1.3421146 1.6740806 1.5915376 1.8150671 1.8946564 0.9100803 1.0125157 1.7011293 1.5259289 1.3864772 2.1732920 0.9449179 1.8140513 1.2708098 0.9559273 1.2434981 1.6097488 1.6584720 2.0720127 2.0408686 1.6679096 1.8301770 1.9695195 1.9159836 1.6894986 1.3244209 1.9542778 1.4014681 1.6744593 1.6206196 1.5362651 1.9283102 1.1733804 1.7744023 0.9766395 1.3258355 1.8967609 1.8784037 1.1102614 1.5131752 2.2893974 1.4647649 1.9901562 1.7026549 0.8208206 1.3868601 1.9634977 1.5515953 1.7158326 1.6498995 1.6782351 1.1116019 0.9506241 0.9610644 1.7217254 1.6820607 0.9902304 0.8319225 0.8322486 0.9329492 0.9794301 0.9250894 0.9534698 1.0164419 1.4483833 1.7547388 1.4250192 1.6217357 0.9305975 0.9702145 1.5978134 1.1816142 1.9968691 1.9086529 2.0177671 1.6984798 1.8845808 1.6357468 1.4475953 1.5462812 0.9522540 0.9633109 1.2977703 1.8686162 0.1847926 1.5543007 1.0502330 0.9781407 0.9141813 0.3329315 0.8048283 1.3280796 0.9305044 0.9472120 1.2087322 1.8368431 1.9978086 1.8433892 1.9958718 1.6496795 1.7857639 1.5298984 1.3770195 1.5301584 1.3158709 1.7608823 0.9017291 0.9436629 0.9059692 0.9679692 0.9091687 0.9587497 0.9280007 0.9985848 0.9604600 1.0363301 0.9498398 0.9781955 0.9653464 2.1516792 0.9450157 1.5665429 1.4337033 0.8720832 0.6317257 1.7719796 1.8096059 1.6945099 1.5195736 0.9194779 0.9819071 1.0876657 1.8676150 1.2624354 1.6935342 0.9655284 1.0288859 1.0343857 1.1404452 1.1974704 0.9739722 1.3507371 0.9611423 0.8944618 1.7693832 1.9958274 0.9311647 1.1608807 0.9666472 1.8002020 1.7605583 1.6367290 1.9348773 1.8171762 1.8595266 1.5494029 1.8555142 1.5491304 1.3252271 1.9495369 1.5819057 1.7333253 1.7488009 1.8356169 1.8889478 1.7697185 1.7905291 1.7762686 1.7205772 1.7932022 0.3237856 0.9096780 2.0128601 2.0770506 2.1617485 1.4829518 1.5029879 0.9329662 1.8998014 1.4293782 1.2733217 1.4848059 0.9712312 0.9205922 1.5607442 2.0802136 1.9458868 0.9064547 0.9545527 0.9472808 1.0205297 1.4421846 2.0214632 1.6566096 1.7019645 1.9660591 1.7646727 2.0432222 1.6711939 2.3869909 1.3366869 1.8733231 1.5755170 1.6671085 1.6206173 1.0462459 0.9959264 1.0977800 2.0501292 1.5083224 1.3228005 1.5849770 1.7589704 1.3921685 1.8640474 1.8993775 1.3496966 1.6684863 1.3753094 1.7294725 0.8724253 0.9163389 2.0633059 1.2594012 2.0251357 1.8390455 0.8980663 0.8102269 1.0058748 0.9532440 1.9619955 0.9844549 1.9343655 0.9783549 0.9150072 1.9451523 1.9768708 1.9577280 1.6999648 1.8561167 1.9923270 1.3795769 1.2713222 1.4999404 1.5864034 1.6481429 1.2660424 1.9833284 1.6481429 1.2732856 1.9201715 1.9171593 1.1203246 1.2181053 1.8354927 1.9817276 2.0621742 1.2886335 0.9782095 1.0289252 1.2401643 1.8923838 1.3200002 1.3858759 1.6826963 1.0954480 2.1609918 1.6688491 1.5000234 1.6257810 1.9134519 1.1642531 1.8063531 1.5325464 1.9132289 1.9025048 1.3677269 1.3621593 1.7381018 1.8465301 2.1213733 2.1781081 1.2394356 1.6543528 0.9697565 0.9391788 1.9568379 1.3028695 1.4726242 2.0039683 1.8360110 1.8736053 1.8470081 1.6698716 1.4786948 1.2557231 1.1149221 1.3795517 1.6611354 1.7004348 
WP_012599173.1_N-acetylmuramoyl-L-alanine_amidase__Gloeothece_citriformis_                        2.4124125 1.6679785 1.5974648 1.4820113 1.9105075 1.6216866 1.6039852 0.9332972 1.2049617 0.6538495 2.2030018 1.2899145 1.2296009 1.5390352 1.8234509 1.7734647 1.9460114 2.3060623 0.8694673 1.7275121 2.1642220 1.0718666 1.1160723 0.8436117 0.0000000 0.8361534 2.2066225 2.1327219 1.9637079 1.5777303 2.3535136 1.3959323 2.6106535 2.1142922 0.8951889 0.7974222 0.6506646 1.7809788 0.9083398 1.7883375 0.8567131 2.2229826 2.0290891 1.9281929 2.3915189 1.8124896 1.8982040 1.3020023 1.3039723 1.3540824 2.2253885 1.2145358 1.0722033 1.2328848 1.6640210 1.6454994 1.4641708 1.3333523 1.2213596 2.3781051 1.9831980 2.4254172 2.5481552 2.2429832 1.6599904 2.2923160 2.3163074 1.8355729 2.0515383 1.6954551 1.9148249 2.2880113 2.1021623 2.5024951 1.3197680 1.0032598 0.8876809 0.9263379 1.0890453 1.0622309 1.3432706 1.1219813 1.2353076 1.2145010 1.1512685 1.3024020 1.0780439 1.0909328 1.1012165 1.0933389 1.0911519 1.1984913 1.1919294 1.1559267 1.2118844 1.0612260 1.0953830 0.9921138 1.0289160 0.9500416 1.1691007 1.0056055 0.9289895 1.1072908 1.2046549 1.7683920 1.7311840 1.3309935 1.2555382 1.0521920 1.1034739 2.0554936 1.4272597 2.0505833 2.4861993 2.1127841 1.1164562 0.8369918 0.8264600 1.4291500 2.3433815 2.4511394 1.9960216 1.6779456 2.0598345 2.1776910 1.9032267 1.1891927 1.2019967 2.0103988 2.7999173 1.9580656 1.5983236 1.5840546 1.5931564 1.7454598 1.0804993 1.2680827 1.6281752 1.5319487 2.1669162 2.0114002 1.3437496 1.5746554 1.1652733 1.1502463 3.1142926 2.3675723 1.1228059 1.1208268 1.9636989 1.2961409 2.7111752 1.4605709 2.0207496 2.1599639 1.7484821 1.8803073 1.7122877 1.4167726 1.8532256 1.8953745 1.2859526 1.0441304 1.3386448 1.2371001 2.7682067 1.2837726 2.8259101 1.9004682 1.9855223 1.1795070 1.0337953 1.1493732 1.1292244 1.5466510 1.1293631 1.1337713 1.1260354 2.8104466 1.1022719 2.5328093 2.7004243 1.4729159 1.2553658 2.1935381 2.1859603 2.4831251 2.3913145 1.4550642 1.4515998 2.1457760 2.2512074 1.9031125 1.6532602 1.8316276 2.0267857 2.2559961 1.5219100 0.6537096 1.5783053 1.8663867 2.1036423 1.8637076 2.5920285 1.0333998 1.1242622 2.7557264 1.7860281 1.7165203 2.6572494 1.1908884 2.1566916 1.3181638 1.1781330 1.7827321 1.7730308 1.8872239 2.1001429 2.1742983 2.7399741 2.5050780 3.0822749 2.4221349 1.8083039 1.4161341 2.2247744 1.3380176 2.2424242 1.9855223 2.2978109 2.0064417 1.4370706 1.9536638 1.1548431 1.2798382 2.1871375 2.2851011 1.2521225 1.5650325 2.9155114 1.3689417 2.1346908 2.1092282 0.9678248 1.5068943 2.2913341 1.7856330 2.7377536 2.1742412 2.1751443 1.4807759 0.9072433 0.8842849 2.4532070 2.7399741 0.9280519 0.7213797 1.0236005 1.0799964 1.1149280 0.9710529 1.1135413 1.3814467 1.5120372 2.1192609 1.2426917 2.2128380 1.0593557 1.1461892 1.6260144 1.1851476 2.4759352 2.2425141 2.4056551 2.1986633 2.2259701 2.2795414 1.7806018 1.7438591 1.1039759 1.4583948 1.9976086 2.6775760 0.9497823 1.5981747 1.2376986 1.1241779 1.0696345 0.8893571 0.5922442 1.2498668 1.2357466 1.1160745 1.7351734 2.1567596 2.6736776 2.1887252 2.1465636 1.9807715 2.1451953 1.7737325 1.3249129 1.6961635 1.3853992 1.9336356 1.0091333 1.0685765 1.0548011 1.1445890 1.0656167 1.2431322 1.0635034 1.1779979 1.1858482 1.3003251 1.0884113 1.0754117 1.0978957 2.4650170 1.1178463 1.8062655 1.6986413 1.0271137 0.6032824 2.1927111 2.7935383 1.6850102 1.7140826 1.0256903 1.2426753 1.3386891 1.9394015 1.9929326 1.7740160 1.1170796 1.2032521 1.2154894 1.3917223 1.3307800 0.6335107 1.3002754 1.1024815 1.0633484 1.8271520 2.6749990 1.0024088 1.2015414 1.0789761 2.1753134 1.9175545 1.8729305 1.9412148 2.5811778 2.1874762 1.9260498 2.5782196 1.9230437 1.3413827 2.0843501 2.2941237 2.1438229 2.0377649 2.3148129 2.2125167 2.2829926 2.3744628 2.3633921 2.0759223 1.9150840 0.9479948 0.5475893 2.1954916 2.9483302 3.0383932 1.4824874 1.7040094 1.1525627 2.1763589 1.4026371 1.2585221 1.7143748 1.1401389 1.0463687 1.4951601 1.9576671 1.8658495 1.0671084 1.2402869 1.1931483 1.1867916 2.1652425 2.4242822 2.6977506 2.4155165 2.5478702 2.0705661 2.5950136 1.8271888 2.8650477 1.4861311 2.4343806 1.4737551 2.2732609 1.9983835 1.2717757 1.1288639 1.1348546 2.9839542 1.6071873 1.4884836 2.3635918 2.5328327 1.2009597 2.1682266 2.5611003 1.2653716 2.1609355 1.3734958 2.1163266 1.0028669 1.0115280 2.0731852 1.4378490 2.5999629 2.3979474 1.1493884 0.9210758 0.9960594 1.1243411 2.0275221 1.0889265 2.0996713 1.2874790 1.2203652 2.7597347 2.8633491 2.1143277 2.4591860 2.5631025 2.1940784 1.3776203 1.8842441 1.7526256 2.2740205 1.6240173 1.4880938 2.3513193 1.6240173 1.8803073 2.4512094 2.2545617 1.8834324 1.5435132 2.5788789 2.6737463 2.4974036 1.8029274 1.2577188 1.1392684 1.4382174 2.4140902 1.3626561 1.2961409 2.0927772 1.5370963 2.5665013 2.1194940 1.5328416 2.3637517 2.4810927 1.6251459 2.2154027 1.6291332 2.6929509 2.4395678 1.3673726 1.7435013 2.1452703 2.3523658 2.4524475 2.7569966 1.4794154 1.6081321 1.0537938 1.0454396 2.5217365 1.9030736 1.8450998 2.6453812 2.0753155 2.0490378 2.1366900 2.1992680 1.6404163 1.9684443 1.0841160 1.9151754 1.7628066 2.1308112 
WP_015955122.1_N-acetylmuramoyl-L-alanine_amidase__Gloeothece_citriformis_                        1.5848839 1.4504805 1.4719694 1.4406168 1.4607991 1.0793355 1.4914327 0.9569231 0.8776688 0.9642378 1.5812484 0.9838580 1.3597392 1.3887948 1.4232080 1.5972216 1.6008107 1.7167353 0.5203078 1.3485708 2.0301284 0.9643962 1.0032837 0.4938190 0.8361534 0.0000000 1.7685515 1.7168892 1.3487310 1.6704868 1.8746576 1.1741568 2.1982495 2.0687545 0.9372444 0.9087749 0.9387680 1.5523895 0.5294936 1.7522203 0.4960533 1.5870714 1.5703415 1.6443854 1.7551803 1.3881215 1.4531775 1.0272646 1.0786483 1.2309077 1.7682059 1.0356830 0.9109616 1.3075969 1.5871528 1.4864408 1.0096956 1.2554153 1.0107364 1.7877138 1.4891352 1.6214634 1.7889910 1.6003524 1.9064804 1.9072303 1.8339711 1.9268809 1.6837628 1.7498570 1.7005847 1.6173381 1.8551325 1.6741426 1.1766627 0.9453535 1.0133747 0.9678387 0.9370094 0.9549839 1.3286043 0.9323175 0.8615840 0.9034081 0.9097926 1.1386736 0.9811957 0.9407334 0.9358751 1.0006438 0.9879168 1.0265501 1.0330286 1.0161235 1.0122863 1.0221449 1.0239905 0.9975597 0.8813292 0.8987154 0.9884743 0.9194501 0.9088798 0.9633255 1.0475893 1.2978930 1.7369721 1.3353988 0.9737467 0.9547173 1.0107990 2.0282999 1.1873859 1.6660020 1.9459056 1.9789755 0.9827082 0.9140805 0.8809673 1.3021528 2.0215986 1.9606667 1.5436671 1.3698905 1.7272153 1.5670135 1.7621847 1.0442600 0.9348649 1.6106930 2.1326598 1.3584038 1.5606379 1.3343064 1.7031145 1.4739692 0.9445847 0.9731335 1.1757377 1.6245234 1.6117385 1.7884709 1.3462878 1.6872164 0.9601683 1.0525251 1.8309897 1.9818379 0.9560632 0.9073990 1.6321027 1.2593491 1.6154971 1.5818809 1.7957096 1.7770689 1.5448627 1.3195986 1.7165333 1.2348058 1.5905323 1.4612558 0.9402855 0.9332769 1.2670971 1.1879617 2.2795827 0.8783665 1.6100613 1.4348905 1.5722956 0.9063990 0.8157387 0.9938942 0.9090212 1.5114121 0.9829053 0.9318511 0.9088242 1.9879775 0.8742408 2.0558522 2.1621780 1.4615950 1.4304759 1.9774894 1.8643706 1.8585218 1.8677346 0.8639516 1.0042047 1.7551630 1.7601448 1.7005995 1.7877169 1.6622740 1.3899319 1.6791248 1.4874272 0.9494843 1.4772602 1.6527450 1.6293186 1.7426216 1.7584799 0.9101530 1.0472722 1.6330266 1.7572637 1.3066173 2.2000836 0.9851410 1.7598027 1.3431499 0.9676987 1.2400580 1.6800882 1.6300198 2.0296592 1.9808194 1.6303000 1.8127519 1.9901310 1.9120068 1.7543915 1.3775808 1.9060682 1.5533874 1.6265152 1.5722956 1.6069590 1.8247678 1.1416509 1.7327919 0.9978545 1.3644146 1.7774531 1.9726199 1.1240884 1.5608422 2.5186303 1.4775571 1.7634018 1.7601770 0.8535362 1.4428734 1.9079507 1.6032446 1.6065773 1.6975014 1.7298894 1.0680848 0.8953208 1.0171314 1.5425983 1.6271282 0.9885704 0.8252206 0.8973226 0.9125003 1.0020274 0.8996562 0.8916280 1.2183194 1.4486794 1.7819654 1.3987812 1.6777804 0.9503810 1.0345650 1.3439805 1.2095880 1.8879940 1.9288079 1.9971161 1.8763928 1.6638098 1.8607764 1.5366355 1.5362646 0.9540612 0.9014585 1.3346389 1.7431991 0.5178931 1.3406812 1.0234171 0.9765794 0.9025545 0.4939348 0.8464117 1.3435576 0.7861313 0.9665996 1.4063230 1.7685695 1.9339543 1.8254232 1.8229475 1.6334497 1.7661232 1.6819065 1.3383913 1.5114210 1.4284407 1.6837444 0.8868740 0.9042410 0.8692477 0.9605948 0.8696846 0.9531569 0.9613967 0.9499757 1.0364394 1.0614681 0.9406713 0.9684375 0.9602451 2.1532519 0.9429136 1.8266938 1.6851600 0.9397145 0.6116402 1.6563365 1.7408451 1.8349221 1.5222107 0.8905242 0.9258255 1.1265582 1.5755223 1.2919206 1.5676118 0.9496416 0.9959432 0.9994316 1.1483285 1.3387629 0.9731899 1.3458976 0.8773561 0.8478239 1.8311999 1.9801019 0.9315024 1.2831261 0.9618987 1.6582741 1.7826228 1.5834499 1.6604494 1.8784057 1.7563315 1.4690413 1.7084092 1.6131603 1.4197478 1.6064291 1.5430985 1.6228455 1.7669898 2.0607013 1.7291665 1.9452802 1.7194211 1.7091316 1.5571222 1.7459511 0.5271727 0.9436984 1.9725901 2.1745002 2.2384244 1.5151284 1.7210333 0.9086183 1.7893553 1.5120030 1.3437626 1.7098732 1.0343817 0.9403407 1.4783340 2.0777813 2.0288813 0.8671254 0.9490673 0.9248461 1.0254733 1.4804299 1.9701147 1.6028864 1.4711926 1.9781360 1.6996478 2.0590733 1.9657030 2.1623333 1.4681772 1.7807299 1.6187066 1.6727379 1.5337389 1.0868334 1.0113500 0.9214394 2.0824860 1.4366736 1.4311937 1.5963497 1.7934100 1.3603610 1.7935250 1.8116805 1.3448293 1.5231970 1.3687004 1.7883631 0.8888841 0.9903123 2.0966627 1.2746811 2.1373132 1.7660882 0.8603087 0.7581031 0.9763056 0.9303180 1.9559695 0.9581439 1.9034417 0.8849528 0.8137707 1.9944231 2.0706748 2.0038176 1.7700100 1.9025050 1.9753926 1.4656047 1.2469845 1.6196350 1.5471955 1.6553950 1.4040196 1.8733560 1.6553950 1.3195986 1.7540509 2.0356034 1.2575927 1.2629260 1.9392466 1.9753950 1.9518734 1.2711863 1.1676440 1.2255179 1.4308887 1.8233790 1.2564743 1.2593491 1.6356719 1.0409406 2.0460863 1.5648073 1.4393843 1.6017689 1.8305839 1.0818248 1.7853194 1.3685981 1.9675349 1.8277041 1.3478149 1.2904707 1.5917627 1.8998541 1.9347246 2.2418300 1.3799634 1.6990256 0.9232348 0.8836624 1.7641120 1.3325598 1.5874997 2.0927564 1.7504564 1.7502686 1.7952286 1.7025941 1.4899227 1.3117245 1.0521688 1.4894181 1.4844105 1.6027897 
WP_015945258.1_N-acetylmuramoyl-L-alanine_amidase__Desulfitobacterium_hafniense_                  2.6187983 1.5236883 1.6225955 2.2495709 2.1367163 1.7872769 1.6515764 1.7443724 1.7434345 2.2792882 2.5953468 2.5633863 1.2631903 1.5664176 2.0712870 2.1524418 1.7129028 2.8120081 1.8733210 1.5442523 2.4570281 2.1672140 2.1211951 1.7755142 2.2066225 1.7685515 0.0000000 2.3003173 1.8206757 2.0559917 2.6512735 1.2626347 3.0038938 2.2221857 1.9768799 2.1390813 1.7675406 1.9487513 1.8346933 2.1929356 1.8733428 2.5211758 2.7186743 2.1482401 2.1573587 1.6346858 2.0132086 2.2170430 2.2738521 1.2596018 2.5872477 2.1401388 2.1801572 1.6019237 1.6287928 1.6291423 2.0220147 0.9370056 2.1200307 2.6586020 2.3144199 2.4228162 2.5522385 2.0370215 1.7891906 0.2878763 0.1166992 1.7881294 2.3522883 1.8374098 2.3737634 2.4845468 2.4134439 2.5426057 1.3220101 1.9923902 2.1075592 2.1525405 2.1728128 2.1778471 1.9313843 2.0710180 2.2461838 2.3090550 2.0754349 2.0247908 1.9679222 2.2162238 2.2424752 1.9982937 2.2911075 2.1891525 2.1427597 2.1346167 2.1357822 2.1147390 2.0698690 2.3181094 2.1562459 2.1311459 2.0498958 2.2055969 2.2582838 2.1050959 2.3240663 2.1771089 1.9521976 1.4401989 2.0632896 2.1867654 2.2087173 2.2187889 1.5969390 2.3453723 2.7125658 2.5414164 2.2086462 2.1092935 2.1242646 1.5316138 2.4010119 2.5249442 2.2257467 1.8248422 2.2889226 2.1854993 2.3407187 2.1676243 2.1226648 1.9381171 2.5159533 1.9235409 1.8214317 1.5203602 1.7516931 1.7335200 2.2616025 2.0599886 1.4853268 1.9588335 2.2791120 2.5406592 1.4576071 1.9105994 2.1023402 1.9953539 3.1989382 2.5906917 2.1113727 2.1246393 2.0351643 1.6554249 2.5682638 1.4813048 2.2627943 2.3476851 2.1382000 1.6632978 1.8406005 1.2375559 1.7973564 1.9615573 2.1117196 2.2157625 1.6565782 1.5126004 2.7120808 1.9443939 2.3679810 2.1757653 2.1288704 2.0804055 2.1665990 2.0561311 2.0455467 1.5840795 2.2952913 2.1654006 2.1617597 2.5861138 2.0130594 3.3387987 3.1879132 1.4929365 1.4387139 2.3920603 2.6089925 2.9013308 2.9292050 1.8231634 2.0036723 2.6922745 2.4325190 1.9457728 1.8974102 1.8847188 1.8680448 2.5493202 1.7995685 2.2718259 1.2839031 1.8735394 2.4606741 2.0876308 2.3326429 2.2590148 2.1756468 2.4959193 1.8475547 1.3378792 2.6033712 2.2744285 2.4772590 1.4547212 2.2649140 1.9525246 2.3261393 2.7687253 2.2701313 2.3998877 2.5139189 2.7728943 2.6141630 2.6090584 2.1242569 1.8928391 2.2086307 1.9220660 2.3441634 2.1288704 2.0919937 2.1378283 2.0614904 2.1525642 2.3437078 1.5293287 2.5661119 2.5481568 1.0384278 1.1262450 3.2975804 1.7378102 2.3865498 2.3110291 2.1620027 1.7836016 2.7366517 1.8098982 2.4929632 2.2770599 2.3001996 2.4299918 2.0281532 1.9606062 2.3708671 2.4994773 2.2939296 2.2820737 1.9696503 2.1904493 2.1011243 2.0538144 2.1286916 1.3759548 1.9675193 2.6661624 1.3100550 2.5577641 2.1859286 2.0312677 1.6990912 1.4388765 2.6444597 2.2942036 2.3933504 2.3741417 2.4675544 2.2656996 2.0903683 1.4886534 2.1614315 1.6062899 1.7558174 2.7813826 1.8270217 1.7295646 2.4347640 2.0836465 2.2538223 1.8795130 2.3127174 1.3705689 1.7936351 2.1672663 1.7800043 2.3062664 2.4624796 2.4508222 2.2409464 2.4120103 2.5611293 1.8423742 1.3875456 1.3454093 2.0855287 2.4066003 2.2289341 2.0731004 2.1530430 2.0569510 2.0909775 2.0984186 2.1763545 2.1581129 1.9831100 2.2742906 2.2119931 2.2214027 2.2125837 2.7994197 2.0586725 1.8280481 1.6920039 2.0185805 1.1558314 2.2617217 2.3736611 2.0103356 1.6741041 2.2104398 2.2774750 2.2052287 1.8998634 1.8227146 2.1714894 2.1340187 2.1119162 2.1119162 1.9575416 1.9405933 2.3131067 1.9381350 2.1577699 1.4248685 1.9539360 2.9088459 2.0853996 1.3505885 2.2006886 2.3705206 2.4192412 1.5243772 2.3424826 2.5362801 2.3331957 1.9577230 2.8746017 2.0151593 1.1910603 2.4394447 2.7621380 2.4043341 2.5382069 1.8593437 2.5660850 2.3584378 2.6596970 2.7017301 2.5112554 2.4050964 1.9361744 2.1615425 2.3794071 2.6772994 2.6939020 1.7721532 1.7527024 2.0700074 2.4603384 1.4491456 1.6015607 1.7799901 2.0555502 2.1896746 1.6878964 2.2180932 2.1285563 2.0788624 2.0721085 2.1528922 2.1683566 2.6505228 2.9360811 2.5455232 2.3507334 3.0987002 2.2592869 2.7144362 1.9739764 3.0877476 1.4774910 2.6897203 1.7002707 2.2849299 2.0979516 1.8829894 2.0712817 2.1130924 2.6257996 1.7967018 2.1053356 2.3925282 2.8995747 1.2909811 2.2136736 2.7821421 1.3200377 2.4270845 1.6560904 2.3559365 2.1418530 2.1144577 2.5029074 1.3000557 2.1380890 2.6032359 2.2932943 1.9047384 1.9020989 2.2496137 1.9036831 2.0984560 1.8512452 2.0486923 1.9764053 2.3339005 2.4348781 2.2245992 2.5051793 2.2928148 2.6792155 1.4811609 1.6742895 2.1338014 2.7343461 2.1544376 1.3383104 2.8089446 2.1544376 1.6632978 2.5077701 2.5311271 1.7945581 1.3448264 2.4579897 2.3193730 2.6119499 1.7630112 1.2694768 1.2317032 1.3969922 3.0187078 1.2072327 1.6554249 2.0782236 1.5008050 3.2951094 2.0729026 1.4851978 2.7717182 2.6849146 1.7898941 0.0289960 1.5236708 2.6387300 2.2874535 1.2146183 1.7379093 2.3562670 2.5594869 3.0050761 2.7493982 1.4144229 1.4716301 2.1260343 1.9274091 2.8634150 1.6835707 2.0620254 2.6027016 1.9810552 2.2349224 2.8442279 2.4481516 1.6184760 1.8238172 2.1258478 1.7997147 1.7327236 2.1478373 
WP_012647839.1_N-acetylmuramoyl-L-alanine_amidase__Geobacter_daltonii_                            2.1206428 1.7026758 1.6034890 1.9843486 0.4992217 1.9362115 1.6078464 1.7760449 1.8647784 2.2567520 1.7640387 2.4327531 1.3695967 1.6541003 0.4816651 1.7339030 2.2158855 1.9827315 1.6967301 1.3988316 2.3028891 2.1209904 2.2308235 1.7040450 2.1327219 1.7168892 2.3003173 0.0000000 1.9042708 1.6804414 2.6531833 1.4917395 2.4575044 2.0270762 2.1667567 2.2468795 1.6985798 2.3235730 1.6539120 2.1189267 1.6384696 2.3128733 2.8134354 2.4423794 2.3155502 1.8705890 1.6869371 2.2180080 2.1985403 1.3308864 2.6675802 2.2655582 2.3084915 1.7715957 1.7636841 1.6429262 2.3519249 1.2204987 2.2983529 2.0685886 2.5734590 1.9980322 2.4304535 2.2066188 2.0375405 2.5021171 2.3130137 1.6852043 2.1572090 1.8887455 1.8700528 2.7435831 2.2723932 2.5723980 1.3713981 1.8285148 2.0230218 2.1352174 2.2130880 2.4698981 1.9139353 2.3270026 2.3157845 2.1479647 2.1277596 2.2091785 2.3655288 2.2704052 2.2560058 2.3629214 2.2902929 2.4771976 2.2357661 2.2305771 2.3477691 2.2485703 2.2814756 2.2968153 2.2011939 2.0809373 2.1652356 2.2699913 2.0528799 2.2131111 2.7676448 2.4359057 2.0111915 1.3606870 2.2866551 2.1855370 2.2742007 2.0442880 1.6516031 2.3601342 2.2584404 2.2570709 2.3178486 2.0368108 2.0728447 1.4369060 2.3784304 1.3758522 2.2088644 2.0129880 2.0142121 2.1377392 2.0908973 2.2543198 2.2914518 1.8187672 2.4205393 1.9289001 1.6916627 1.5206729 2.1866004 1.7461922 2.2499377 2.2923859 1.9113318 1.9731136 2.4743700 2.1175622 1.7529940 2.0301558 2.3218476 2.1450802 2.9919993 2.6272923 2.2860791 2.4358095 1.7586613 1.7142635 2.6592657 1.5944377 2.2375735 2.5755768 2.3525754 1.5554880 1.5280179 1.3932822 1.9248697 1.9192145 2.3020834 2.1069419 1.5223876 1.3624198 2.8032303 2.0357443 2.3975730 1.8786253 0.5424509 2.1133919 2.1102118 1.9870038 2.2977754 1.7816496 2.2911275 2.3862076 2.3949093 2.4460578 2.2416484 2.5673772 2.5028941 1.6337267 1.5495815 2.2693405 2.5410816 2.4903258 2.4440577 2.0401403 2.3571011 1.9132564 2.3344431 2.0057863 2.2211074 2.1955519 1.9750099 2.4580880 1.7490807 2.2716301 1.6772934 2.0814237 2.2085181 2.0310277 2.3570180 2.2485292 2.2975087 2.6780509 1.7015188 1.2454512 2.6654594 2.4623603 2.2118224 1.5394896 2.3568037 1.9486105 1.9792993 2.3289508 2.1691804 2.3723643 2.7179206 2.6662584 2.7522616 2.3896830 2.2402253 1.6701171 2.2174163 1.8075074 2.5213300 0.5416608 2.6831138 2.3761467 2.2531669 2.2813643 2.2634582 1.4126923 2.1986729 2.2629027 1.1581029 1.6455929 3.0993639 1.5295232 2.1237358 2.5487753 2.3599738 1.7529906 2.4458290 1.7028965 2.6792953 2.3504976 2.3105193 2.3187277 1.8603279 1.9322639 2.6721372 2.6926037 2.3132483 2.1974001 2.1864027 2.1156024 2.2324411 2.1098101 1.9534849 1.5934935 1.8829586 2.6763085 1.4810724 2.4292043 2.3053830 2.4083449 1.9163435 1.3960292 2.4302897 2.7392493 2.4736168 2.1163510 2.3090805 2.1794929 1.8569437 1.9278422 1.9886547 1.8070390 1.9300690 2.8972626 1.7661649 1.9261561 2.4114558 2.3241919 2.3281819 1.6442565 2.1372983 1.4375505 1.9907732 2.2805624 1.7053000 2.3511944 2.2892141 2.2619891 2.1832977 2.4690219 2.3335622 1.6869639 1.4526954 1.3616051 1.8235746 1.6822342 2.1891224 2.3386498 2.1206409 2.1466001 2.1948930 2.1249868 2.2419476 2.3244932 2.1246176 2.1630454 2.2851538 2.2852772 2.2835213 2.6172484 2.0608049 1.6859079 1.5469675 2.1004265 1.3032415 2.4076412 3.0425950 2.0045243 1.7045777 2.1750659 2.1959404 2.4597736 2.0943108 1.9454788 2.1348892 2.0020353 2.3653730 2.3468513 2.1840322 1.9347473 2.1062516 1.7950373 1.9129787 1.3652723 1.9504646 2.6349408 2.2550879 1.3604591 2.1398813 2.0831422 1.9108631 2.0978355 2.4222696 2.3627613 2.2818496 2.0200420 2.7954207 1.9663030 1.3211711 2.1506757 2.4192518 2.4051169 2.2970376 2.2460272 2.6003654 2.2399462 1.9578808 1.9683812 2.4535460 1.9322686 1.6906495 2.0907406 2.5067911 2.3591496 2.4214036 1.5114898 1.6519444 2.1231548 2.1105502 1.5738584 1.4945744 1.7111989 2.4083008 2.3262669 1.5275806 2.2489071 1.9334799 2.2007536 2.1199686 2.3228143 2.2640730 2.6010475 2.6628485 2.6448737 2.5835992 2.8019347 2.2835918 2.6844888 1.7965261 3.0063837 1.6130533 2.3861040 1.8826642 2.3219073 0.6252028 2.1246786 2.2837235 2.2043322 2.8680750 1.5841896 1.7529835 2.3462815 2.6347927 1.4473722 2.4064236 2.6543752 1.3547329 2.4077837 1.5672004 2.5346777 2.1033547 2.2020172 2.5296231 1.3674697 2.3589354 2.2218358 2.3567482 1.7181848 1.6778534 2.2852281 1.7519686 2.2769843 1.8844515 2.2829866 2.3500610 2.2096648 2.1667095 2.0838471 2.3144684 2.2907574 2.2556879 1.5567735 1.5993869 2.5848558 2.4142927 1.8281040 1.3871256 2.8397659 1.8281040 1.5521299 2.4644335 2.1218502 1.8042928 1.5210336 2.2486342 2.5961997 2.4877541 1.9675885 1.4092826 1.3789010 1.4433840 2.5110719 1.4002693 1.7142635 2.2789094 2.0463986 2.5899376 2.3521164 1.6742036 2.6855331 2.3247975 1.9254744 2.2816109 1.6792750 2.5245307 2.6602117 1.5400950 1.8467480 2.1921198 1.9982187 2.5439701 2.9674418 1.6921378 1.5951860 2.2742521 2.0119432 2.8639591 1.6076408 2.4991612 2.5058587 1.9098777 2.2892316 2.6590943 2.2367132 1.6462390 1.9669831 2.1684327 2.2446072 2.2690804 2.3469766 
WP_012864460.1_N-acetylmuramoyl-L-alanine_amidase__Veillonella_parvula_                           1.8079008 1.7276343 1.6217463 1.6117733 1.8804514 1.8360015 1.6152042 1.4011692 2.0392920 2.1396355 2.0898215 1.8788919 1.4085859 1.6661886 1.8620221 1.8829645 1.7128076 2.2500311 1.4568211 1.4640663 2.2861118 1.9197364 1.8448197 1.2551512 1.9637079 1.3487310 1.8206757 1.9042708 0.0000000 1.7267047 2.3061596 1.2216475 2.2850998 2.2561076 1.8184099 1.8486074 1.3969924 1.4651779 1.4289769 2.2328301 1.3994005 2.1249041 2.1933474 1.9877778 2.2975581 2.1319699 1.6075889 1.8349284 1.8644351 1.0325792 1.9066155 1.9732228 1.8437421 1.5367292 1.6950956 1.6511373 1.8484693 1.1334330 1.8548639 2.1786319 1.7395417 2.1704759 1.9644526 1.7327950 1.7698223 1.8293518 1.8048348 1.7749697 2.1575941 1.7407188 1.9756473 1.6587074 2.1764226 1.9041739 1.1936904 1.3720421 1.7282897 1.9507640 1.8366639 1.8096313 1.4076631 1.8168390 1.9308111 1.9838730 1.8876307 1.9460428 1.7793682 1.8026730 1.7778550 1.7666454 1.8028726 1.8655730 1.9908811 1.8472922 1.8838439 1.9100106 1.9308327 1.9809097 1.8066226 1.9136159 1.8121420 1.8996378 2.0592375 1.8601099 2.1513557 1.9799993 1.5404977 1.1172130 1.8223302 1.8143733 1.8665937 2.2301812 1.5449498 2.1041224 2.2453241 1.8888162 1.8192771 1.6565325 1.8913377 1.5499356 2.0971493 2.1778732 1.7524547 1.6843782 2.0802212 1.7905775 2.0005921 1.8808142 1.6875586 1.9195725 2.1824730 1.9128586 1.7359855 1.6044501 1.8135684 1.7066949 1.8528280 1.9907194 1.6513947 1.6960037 1.8181847 1.7738787 1.4907524 1.6941850 1.7107872 1.7988069 2.5651971 2.0619139 1.9535922 1.7891695 1.9576498 1.7279828 1.7045038 1.6013778 1.6927147 1.7120288 1.7378006 1.8011251 1.6601379 1.0357952 1.7433729 1.3985806 1.8532652 1.8427304 1.6198298 1.4138969 1.8465726 1.8869443 1.8875067 1.8597583 1.8856085 1.8718109 1.5947750 1.6154614 1.8079283 1.6860809 1.8467250 1.8486636 1.8484063 2.0931716 1.8143255 2.3343806 2.2414878 1.5845558 1.4881861 2.2477812 1.8229078 2.2021137 2.1219857 2.0524377 1.8758935 1.8901079 1.8786478 1.9955872 1.6342997 1.5586741 0.1982864 1.8643011 1.7028655 2.0869219 1.2178026 1.5858630 1.9463908 1.9573854 1.8708989 1.8356251 1.9368767 1.7605617 1.7067447 1.2035908 2.0491085 1.8213717 2.1559262 1.4460200 1.9099422 1.8514581 1.7980716 2.0680931 1.5744902 1.8883022 1.7262717 2.1037025 1.9087113 1.8341314 2.0176031 1.4481552 2.0946361 1.7270518 1.5538168 1.8856085 1.7694855 1.9703439 2.0343378 2.2587824 1.7895841 1.6141018 2.2843456 2.0114949 1.1833266 1.5612469 2.2732975 1.7133310 2.2212899 1.8499959 1.8981581 1.9010259 1.6609818 1.8551488 1.7573013 1.6465050 1.6591701 1.9513429 1.7252707 1.7045335 1.7548749 1.7325953 1.9775761 1.9379186 1.7357412 1.8894659 1.8237316 1.7968058 1.6090367 1.3749584 1.3554611 2.1452837 1.4376355 1.9574473 1.8699768 1.8447298 1.5704117 1.4249053 2.2859546 1.8469840 1.8886311 1.7893418 2.4198868 1.6722540 1.6660043 1.5307355 1.5861565 1.7509935 0.2144718 2.1255263 1.2653475 1.5791911 1.9221928 1.7447529 1.7622533 1.3942568 2.0379684 1.4104474 1.9604341 1.8887824 1.3279855 1.7404624 1.8469718 2.0102984 1.8299734 1.8057454 2.3796055 1.7622027 1.3551823 1.5938242 1.5371742 1.7733870 1.7685960 1.9806563 1.8512261 1.8894404 1.8343889 1.8934725 1.8158408 1.7140966 1.7878002 1.9291486 1.9045916 1.9357760 1.9265670 1.9602367 1.7110488 1.8125240 1.6076423 1.7445776 1.0852510 1.7788990 1.9927271 1.9549962 1.7258656 1.7585962 1.8194642 1.9795429 1.9963114 0.0840654 1.6980642 1.6942251 1.8791359 1.8794035 2.0231748 1.4195172 1.9869537 1.5563555 1.6071830 1.4871582 1.7468857 1.9647998 1.8949719 1.0287124 1.9067941 1.4884861 2.1277386 1.7055275 1.9513130 1.9002312 1.9827813 2.0175979 2.2175181 1.5611957 1.2846542 1.7038540 1.9346256 1.9159025 1.6999278 2.0758984 2.0117514 1.8102878 2.0462319 2.0673557 1.9823407 2.2696945 1.4529651 2.0277198 2.2511915 2.2096179 2.2214744 1.6674786 1.6900575 1.8726701 2.2338270 1.5603137 1.4969766 1.8259912 1.8381044 1.8799426 1.6354233 2.0235531 1.9428429 1.8343889 1.8675964 1.7091219 1.8846812 1.6982368 2.0536868 1.7104159 1.7612385 2.0488420 2.1793311 1.9655450 1.7420034 2.8512587 1.5611557 2.2892947 1.4174709 1.8457008 1.7888949 1.8517082 1.8421002 1.9360129 2.1189143 1.6868533 1.4252718 1.7681121 2.1488828 1.4510918 1.7088281 2.1258712 1.4339888 1.8329222 1.7619363 1.8968612 1.7203315 1.8887520 2.3201549 1.0691790 2.0287738 2.0285261 1.7572414 1.3254342 1.4255203 1.9636112 1.8739928 1.6050751 1.9213463 1.8378914 1.8075456 2.0782383 2.0650613 2.0171994 2.1476511 1.9385789 2.0693723 1.5555317 1.7826488 1.8349241 1.9498522 1.9990091 1.2745110 2.0056989 1.9990091 1.8011251 1.7150588 2.1723591 1.8609725 1.4843875 2.1094460 2.2689945 1.9107584 1.7560613 1.2113775 1.2830723 1.4003481 2.1485041 1.1752354 1.7279828 1.7714704 1.6443151 2.4280297 1.9578319 1.7759330 2.1853197 2.1642591 1.8384961 1.7998652 1.6952917 1.9387862 1.7412978 1.5004775 1.9612290 1.6245190 1.9990118 2.1480179 2.0202208 1.4330360 1.3190406 1.9296270 1.7520093 2.3297991 1.7507419 1.9003183 1.9456567 1.8926421 1.9833384 2.1921151 1.8944711 1.6534268 0.0753550 1.9183154 1.8874675 1.8047987 2.0302188 
WP_013181456.1_N-acetylmuramoyl-L-alanine_amidase__Waddlia_chondrophila_                          1.6268683 1.4249058 1.3559298 1.8783246 1.8767432 1.7689339 1.3634511 1.8640204 1.4987662 1.7344501 1.5731209 1.7788346 1.7325983 1.4090450 1.7553011 1.7110204 1.5426099 1.6794980 1.6347991 1.4427999 2.2340403 1.5395462 1.6351417 1.5368549 1.5777303 1.6704868 2.0559917 1.6804414 1.7267047 0.0000000 1.9864295 1.5342184 1.5145199 2.2426033 1.6213134 1.7336759 1.6445665 1.8502464 1.6367331 1.8443845 1.6965981 2.1469707 2.0619526 2.0349179 1.7935887 1.6354300 1.8741999 1.6260940 1.5893387 1.4412170 1.6427762 1.6677614 1.5574866 1.6294718 1.5204174 1.3666280 1.6155872 1.4934289 1.7079711 1.6216700 1.7118226 1.5200036 1.6973016 1.5049523 1.7845429 2.1370340 2.1072045 1.7779601 1.8173798 0.9407373 1.9982829 1.7516877 1.7562947 1.8445441 1.5290266 1.7475663 1.5459352 1.6440196 1.6133225 1.5909319 1.7315119 1.7994145 1.8678604 1.8231095 1.5890950 1.9426694 1.5377483 1.6966771 1.6878137 1.5154594 1.5965620 1.5468459 1.7403193 1.4833488 1.7270404 1.6368377 1.6209798 1.6318650 1.6286498 1.6969697 1.6389249 1.6357126 1.8201533 1.5588959 1.8764315 1.6730816 1.6069776 1.3122796 1.7045485 1.5171901 1.6281619 2.3651064 1.5047744 1.8913669 1.8875494 1.7117351 1.6557069 1.7473966 1.6132540 1.4973612 1.8866745 1.6372565 1.6998016 2.0839373 1.9173658 1.9957849 1.7428811 1.5546777 1.5948434 2.0531714 1.7922232 1.8592457 1.5567175 1.5112369 2.0255176 1.4425987 1.7848219 1.7190626 1.5427760 1.4311179 1.5984005 1.7118412 1.4496319 1.7300475 1.6256364 1.4815510 1.8278986 2.0430827 1.6971261 1.4972072 1.9611050 1.7841851 1.8307858 1.6722634 1.9553475 1.9060631 1.6711997 1.4661632 1.7249934 1.4372648 0.9663067 1.2870545 1.6518121 1.5012592 1.6117344 1.6123404 2.0629210 1.5813160 1.7353644 1.4815044 1.7899004 1.5973738 1.9570446 1.8613201 1.4914286 1.6794630 1.6322573 1.6038348 1.6181147 1.7882571 1.6811713 1.7070355 1.6604624 1.9075322 1.6979979 1.6540489 1.5346466 1.7705902 1.7534922 1.5220081 1.6118310 1.6901260 1.6698610 2.3407087 2.0536310 1.8835522 1.8730162 1.7947339 1.9762405 1.7452140 1.8559293 1.6095375 1.9996451 1.5817429 1.8569890 1.6489139 1.5888554 1.8269103 1.9457992 1.4438950 1.8335827 1.5514304 1.9771815 1.5607648 1.7780001 1.7513214 1.8647172 1.6157081 1.6461924 1.9542087 1.8663564 1.8171774 1.8087333 1.8232709 2.0503802 1.3397890 2.1568615 1.4218336 1.6859488 1.7899004 1.8009470 1.8263122 1.7592508 1.8363794 1.8189380 1.8517831 2.0535946 1.9997179 1.4245966 1.7301551 1.8593125 1.8731626 2.0101930 1.7391711 1.7750850 1.7931786 1.8070774 1.7982140 1.8007455 1.7319135 1.7683428 2.0135726 1.6946158 1.6627046 1.7457569 1.8461742 1.6923607 1.5648563 1.8326539 1.6127699 1.5073122 1.7712296 1.8705279 1.5363711 1.6150753 2.2097238 1.8308514 1.3876284 1.6843722 1.5692129 1.9789312 1.8376341 1.8233963 1.7990549 1.7804101 1.6837440 1.9125687 1.6284760 1.4151451 1.6976755 1.7272818 1.5629358 1.7441067 1.8618547 1.7023586 1.9337008 1.8435222 1.5158825 1.5653208 1.7162801 1.6024675 1.7864892 1.4384938 1.6091085 1.7189769 1.9647205 1.7610689 1.8543369 1.9683120 1.9041168 1.5546013 1.8474608 1.9432487 1.7309687 1.8503893 2.1127638 1.5577936 1.6552643 1.6126946 1.5377321 1.5138436 1.4737549 1.4870636 1.6081061 1.4959248 1.6589259 1.6201110 1.6078865 1.6221844 1.9300153 1.6512017 1.8937755 1.6197562 1.8425860 1.4387873 2.1926167 1.8950156 2.0908579 1.3578616 1.5987177 1.6865029 1.5377423 1.9389447 1.7393792 1.5018637 1.7924552 1.7337054 1.7336580 1.9898020 1.7300675 1.6139725 1.8856407 1.9241500 1.3123956 2.2157990 2.0528230 1.6272864 1.2565590 1.5497138 2.0939649 1.7524231 1.7826709 1.8337966 1.7911980 1.7751964 1.7403997 2.2813061 1.8143561 1.5256450 1.8761850 1.8097147 1.8407697 1.7784403 1.8857250 1.8738765 1.7785308 1.8002766 1.7927468 1.8410546 1.7361189 1.7507986 1.6193339 1.7494901 1.7964444 1.9707532 1.6890107 1.7416320 1.6117368 1.9864281 1.6139362 1.7088329 1.8528685 1.5375521 1.6843722 1.5476440 2.1874220 2.2948669 1.5138436 1.4737549 1.5616679 1.5940331 1.5359076 2.1104835 1.7616848 1.7159613 1.8375414 1.6297898 2.0772967 1.7733550 2.0823704 1.9508961 2.0057306 1.7559653 1.9993227 1.6252121 1.5284000 1.6208292 1.8059816 1.6885240 1.4448020 1.7835244 1.8129015 1.7006395 1.7875558 1.6479552 1.7925016 1.7880907 1.6583676 1.6062873 1.7522170 1.6865731 1.5515739 2.2963694 1.4326885 2.1803570 1.7218687 1.7148957 1.8046068 1.8185882 1.7681260 2.0993654 2.0211797 1.0430014 1.5268446 1.5893646 1.8395342 1.6976934 2.3722224 1.7834547 2.4257018 1.9288165 1.6180378 1.5191651 1.7246197 1.8056512 1.9568883 1.4038214 1.7806576 1.9568883 1.4661632 1.8395089 1.6912101 1.7532197 1.6577357 1.7733041 1.7647761 1.7315343 1.9589425 1.5217677 1.3995588 1.5459174 1.8895238 1.4016845 1.7841851 1.8086992 1.7524671 1.5826253 2.0562209 1.5322263 1.8111469 1.8942377 1.7706328 2.0369640 1.4542674 1.6753487 1.7710769 1.6438280 1.8462763 1.6395358 1.9398571 2.1617627 2.2844948 1.7914185 2.0283583 1.6863673 1.5097155 1.9298703 1.5065282 1.6289898 2.0665562 2.0047311 2.6375311 1.7478741 1.6449402 1.3602366 1.7607945 1.8115268 2.4697568 1.8568756 2.2278915 
WP_013278758.1_AMIN_domain-containing_protein__Acetohalobium_arabaticum_                          2.2403720 2.0322913 1.7420429 2.1201782 2.4113516 2.0985370 1.7346469 2.1377475 2.1362810 2.4678671 2.7068902 2.7106549 1.2792903 1.9110706 2.4987829 2.4613861 2.1165676 2.0943856 2.1280402 1.4314384 2.4921867 2.0725515 2.1047906 1.8829428 2.3535136 1.8746576 2.6512735 2.6531833 2.3061596 1.9864295 0.0000000 1.4071050 3.1892199 2.0499054 2.2138230 2.3678224 2.0468584 2.0880618 2.0391657 2.1258588 2.0802804 2.5955244 2.6788836 2.4792653 2.6349806 1.9922079 1.8838756 2.4504482 2.5166550 1.2568126 2.6952721 2.1319135 2.1307282 1.7440666 1.7903676 1.7795179 2.5012325 1.1025690 2.4248331 2.1547344 2.6329417 2.1503334 2.4604038 2.1450210 2.2483551 2.7309975 2.7267429 1.7390145 2.5153284 1.9940000 2.6958414 2.7088141 2.2969652 2.5685292 1.4998961 2.1093627 2.3745073 2.3713293 2.1763419 2.2144552 2.4108337 2.2041600 2.4092687 2.2804941 2.3088268 2.4334340 2.0768523 2.1694898 2.1826605 2.0996659 2.1649417 2.1656551 2.3610064 2.1417718 2.4606349 2.2067031 2.0716077 2.5723651 2.3219515 2.4588736 2.0633032 2.1410834 2.5813108 2.0554712 2.4336053 2.6413639 2.2610838 1.3616524 2.1935722 2.0941481 2.2108981 2.0235001 1.8028099 2.8340992 2.6920152 2.1685105 2.4959555 2.3045469 2.3514716 1.6120617 2.7479080 2.7193610 2.7348502 1.6285493 2.4060221 2.2469806 2.0430838 2.1766359 2.1800728 1.9830156 2.7419973 2.1016000 1.8670191 1.6239421 2.1617427 1.9359622 2.3630518 2.4874602 2.1026700 2.2828880 2.4911134 1.9335941 1.8984462 1.8597624 2.1409978 2.1224437 2.3366960 2.6005399 2.0945868 2.2411979 1.9799186 1.8943221 2.8172604 1.5800476 2.3022092 2.2480701 2.0537496 1.9557085 1.4881306 1.2897690 2.0342566 1.8198950 2.1466272 2.0496832 1.5620998 1.6110153 3.0364041 2.0256369 2.4691482 2.2228528 2.5207269 2.2982695 2.3603202 2.4514798 2.1344635 1.6652233 2.1083073 2.2299944 2.1773875 2.6433799 2.3418134 2.9697288 3.2749330 1.4580367 1.3845735 2.4127603 2.5523665 2.5910735 2.5089442 2.1076336 2.4815017 2.4438390 2.5690804 2.3209806 1.8651367 2.1708051 2.2736593 2.6899446 1.9337577 2.4384610 1.5660187 1.9085514 2.4777431 2.1977720 2.5995282 1.9371157 2.0979046 2.8638567 1.6837039 1.5699010 2.8652665 2.4219278 2.6212513 1.3928493 2.1914499 2.2289804 2.2217930 2.4192941 2.5379855 2.6459221 2.8415646 2.7240662 2.8932458 2.9937063 2.1891311 1.7299289 2.3905223 2.0156680 2.5618699 2.5207269 2.4006748 2.3626594 2.3500563 2.4791423 2.2671380 1.3896877 2.5291656 2.5370656 1.2079034 1.4472455 2.9625187 1.5991618 2.4446500 2.3349766 2.3743478 1.5912484 1.7031347 1.7141458 2.8179682 2.5492031 2.5027782 2.4099669 2.1631125 2.2843244 2.7454095 2.8328709 2.4290398 2.3113172 2.2017387 2.0583024 2.0850648 2.3640083 2.4568298 1.4903136 1.8381184 2.5516335 1.3103931 2.6756834 2.1692424 2.1892541 1.9645733 1.3711566 2.0960221 2.6143414 2.5626274 2.4701732 2.5598527 1.9360065 2.3503070 1.7459815 2.2840587 2.2150635 2.2294950 3.0480175 2.0281260 1.9574861 2.2712704 2.1909526 2.1211720 2.0795793 2.4406595 1.3449409 1.9403590 2.2562495 1.7393949 2.4397723 2.5971273 2.8765797 2.5639890 2.3374597 2.4324918 1.7303164 1.4382329 1.3799409 2.3225878 2.2262896 1.9786395 2.0032463 2.0409228 2.0597562 2.0646105 2.0647992 2.1297758 2.1490125 2.0884350 2.4806078 2.0913336 2.1192393 2.0944470 2.9953706 2.2732349 1.7842987 1.5195242 2.1815637 1.2937796 2.3064294 2.9578345 1.8160851 1.8181209 1.9693605 2.2008204 2.2554312 2.0922414 2.3786911 2.5279254 2.3470293 2.4816963 2.4594309 2.4372512 2.4305345 2.4240134 2.3107635 2.4262233 1.6778235 1.8914845 2.8566684 2.0948148 1.2459329 2.0443431 2.4715728 2.2291918 1.8137793 2.5419724 2.5461617 2.4600030 2.1025190 3.0681425 1.9960434 1.2887425 2.3637748 2.6561195 2.5967598 2.3109887 2.5673457 2.7042525 2.4635048 2.2786689 2.2850576 2.3300724 2.2365657 1.8132209 2.4536256 2.4779575 2.9600835 2.9666024 1.5707531 1.5739836 2.3013221 2.5290061 1.5067491 1.4416866 1.6181373 2.1686964 2.1899027 1.6260534 2.0659811 2.0109616 2.0539719 2.0659569 2.1898379 2.1691105 2.4729146 3.0038621 2.7601207 2.7448116 2.7932353 2.2346540 2.8142846 1.7951430 3.5413614 1.3703004 2.4425536 1.9498528 2.5179152 2.5972821 2.1316768 2.3964865 2.3576738 2.7725907 1.5602077 2.6073034 2.1949049 2.1305941 1.2775063 2.6270344 2.7350242 1.2814187 2.4849559 1.4500735 2.4027945 1.9852055 2.0951603 2.4703093 1.3309321 2.7244323 2.3239341 2.5057265 1.9001356 1.9986435 2.3198466 2.0400262 2.5520489 2.3011105 2.2872057 2.2746692 2.7296576 2.9446460 2.0172571 2.8950916 2.5576862 2.7729411 1.4471291 2.0476853 2.0928879 2.6693477 2.3711075 1.6331944 2.5259645 2.3711075 1.9557085 2.5941921 2.3334875 1.8996856 1.2320279 2.5796637 2.8297506 2.7457613 2.0991821 1.3795088 1.4164126 1.5613598 2.2020793 1.3457457 1.8943221 2.3452893 2.0205499 3.0090094 2.3665526 1.6507875 2.6980678 2.3252818 2.0897131 2.6613169 1.9499320 2.4910433 2.5684344 1.3923691 2.2042277 2.5997390 3.0018080 3.3286332 2.6856316 1.5726918 1.6424540 2.0535270 1.8774079 2.8976967 1.9579966 2.1160331 2.7635296 1.9493137 2.3111257 3.2857469 2.5786797 1.7830151 2.3336387 2.7163954 2.3030570 2.2180770 2.5052059 
WP_013296877.1_N-acetylmuramoyl-L-alanine_amidase__Thermoanaerobacterium_thermosaccharolyticum_   1.1056314 1.4947373 1.6482231 1.2798655 1.4218572 1.0988886 1.5966093 1.2047919 1.4445750 1.3119932 1.2731631 1.1046664 1.2876974 1.5260690 1.5500925 1.3186964 1.4800581 1.2959287 1.3651678 0.7437057 1.4190846 1.2989180 1.2280963 1.1632653 1.3959323 1.1741568 1.2626347 1.4917395 1.2216475 1.5342184 1.4071050 0.0000000 1.3382945 1.9739249 1.3531167 1.2768609 1.2091717 1.2841831 1.3394088 2.0125303 1.3123047 1.8785970 1.4520823 1.6318491 1.9772086 1.4396201 1.2321083 1.1963844 1.1676049 0.1746975 1.2550306 1.3117880 1.2493506 1.5440954 1.6002815 1.6797140 1.1930169 1.2725831 1.4320894 1.3098395 1.3498611 1.2652294 1.5171130 1.2231884 2.0280765 1.2074656 1.2132332 1.5499015 1.5370977 1.6304322 1.5122175 1.3611024 1.4417509 1.3291397 0.9767340 1.3494812 1.2096970 1.2816379 1.2075198 1.3261000 1.3801907 1.2819492 1.1439190 1.1475637 1.1736417 1.5162561 1.2388149 1.2462083 1.2375053 1.1829187 1.2229109 1.2650864 1.3262228 1.3030668 1.4381140 1.3709095 1.2357058 1.2543978 1.1502750 1.2916553 1.2275151 1.3039252 1.3001762 1.2441244 1.4006099 1.2596791 1.2659730 1.1730672 1.3105243 1.1976351 1.4128252 2.0144147 1.8174061 1.2551864 1.2381869 1.3460052 1.2801419 1.2470977 1.2088543 1.6884795 1.4102248 1.4652405 1.5468196 1.6154777 1.5286869 1.5134073 2.0317354 1.1472285 1.2160473 2.0536093 1.2279157 1.4883129 1.7337484 1.2150886 1.4807599 1.7382820 1.1379858 1.2428119 1.2756961 1.6133595 1.1918995 1.4727312 1.3372849 1.5037575 1.2829913 1.1596973 1.3756154 1.2878431 1.2054055 1.2103061 2.1410566 1.5615970 1.3981639 1.9728366 1.6660068 1.7219957 1.4275544 1.0406101 1.3823313 0.1584528 1.5449222 1.3584842 1.2360730 1.2177173 1.9533365 1.3599182 1.5922115 1.2782662 1.0983809 1.6656035 1.4605471 1.1760511 1.2827532 1.4334645 1.1169781 1.6048529 1.1913750 1.2439237 1.2584864 1.4404932 1.1759238 1.4170519 1.4098847 2.0005864 1.2610271 1.4204181 1.4205353 1.5762633 1.3960146 1.2149103 1.1910750 1.2626756 1.2394803 1.6675102 1.6244956 1.3526253 1.2622524 1.2985039 1.9814650 1.2952934 1.5017963 1.3542353 1.4188335 1.2386396 1.1800193 1.2651854 1.2618500 1.3713026 1.4856284 0.9192686 1.4294154 1.2509329 1.4440711 1.8626522 1.4247360 1.2384030 1.3611764 1.4772308 1.4438003 1.3872604 1.3825538 1.3795935 1.3857032 1.1094991 1.7745599 1.3944775 2.1473982 1.6870056 1.2771358 1.4605471 1.2988951 1.3186495 1.3542074 1.4077730 1.2252366 1.9436382 1.6535676 1.3485383 1.3332842 1.6475417 1.5758969 1.9125744 1.6738406 1.5635694 1.3038499 1.3564572 1.1706719 1.5349835 1.3588100 1.2435043 1.2382345 1.4733365 1.3300104 1.0840624 1.2915133 1.4010181 1.1746198 1.3115963 1.2137018 1.2726543 1.1958578 1.3083528 1.3249671 1.3090363 1.2774658 1.4169727 1.3212885 1.3117388 1.2558285 1.2080694 1.8053577 1.6915371 1.4839962 1.4256536 1.3467972 1.1380285 1.5520042 1.2913428 1.6601295 1.5195778 1.3239674 1.3976635 1.2771894 1.3223656 1.3423165 1.8317507 1.1150714 1.2009272 1.1908396 1.3094437 1.1825443 1.2733634 1.3684084 1.2471109 1.2750572 1.5882785 1.1526108 1.5895100 1.5082114 1.1857062 1.3177022 1.5512612 1.3008461 1.0390186 1.3881420 1.2573292 1.2395843 1.2959002 1.2662597 1.1821295 1.1789933 1.1932797 1.1408844 1.2802469 1.1352476 1.1913644 1.2856383 1.3142542 1.3187458 1.3277024 1.3931839 1.3698403 1.4055949 1.2370297 1.1154088 1.7548009 1.3518150 1.6100181 1.7219507 1.2238287 1.1758531 1.2080871 2.1645225 1.1935183 1.2777864 1.4172113 1.4749232 1.4749232 1.5328669 1.3834916 1.3571279 1.4518329 1.3179164 1.1602274 1.5783877 1.1770484 1.1705697 1.1023981 1.2816704 1.4384891 1.1890568 1.6400907 1.8004763 1.1530326 1.3756547 2.0967774 1.5432951 1.5347908 1.5942435 1.5338420 1.4405917 1.3884102 1.6528359 1.3670675 1.8070876 1.2086954 1.4879576 1.4755136 1.5261835 1.3067388 1.3787856 1.2259516 1.4080681 1.4617526 1.4429932 1.8703807 1.3677174 1.1829108 1.6389931 1.5805213 1.7282185 1.4372431 1.2010096 1.2558285 1.6345699 1.8702980 1.9345772 1.1789933 1.1932797 1.2270689 1.1274140 1.2234072 1.5724651 1.4015579 1.3668999 1.4076906 1.4645113 1.3219448 1.5829373 1.3916102 1.9760438 1.8153589 1.5132076 1.2097162 1.4910199 1.3208760 1.1190451 1.0914999 1.4598967 1.5035333 1.5006382 1.1486279 1.5511142 1.4228527 1.5141280 1.3996453 1.2728673 1.1952452 1.7235349 1.5639176 1.3270132 1.2619523 1.5402275 0.1974510 1.5285670 1.5806298 1.2359171 1.3550199 1.3248276 1.3032557 2.0607422 1.3038045 1.6563413 1.1571930 1.1161263 1.2471525 1.3051078 1.8701877 1.2620134 1.5509908 1.2213237 1.9964397 1.0381168 1.3956662 1.4517459 1.9329711 1.4065261 1.3202715 1.9060813 1.0406101 1.2683302 1.4563809 1.5655495 1.2477780 1.3699723 1.3210027 1.3536898 1.5113314 1.0338821 1.1318889 1.0620725 1.3799576 1.2968544 1.5304759 1.6820409 1.3612163 1.4382149 1.5123791 1.3346488 1.2782470 1.4677093 1.0992212 1.2861377 1.5011348 1.4154605 1.1266981 1.2119069 1.4037052 1.3068934 1.4075754 1.7681124 1.6405173 1.4160105 1.6558187 1.3753590 1.2987766 1.5969427 1.0798215 1.3983670 1.5713530 1.7244670 2.2125236 1.2616926 1.2214752 1.6647486 1.2016608 1.3677313 1.4399847 1.9762926 1.6089459 
WP_007789216.1_N-acetylmuramoyl-L-alanine_amidase__Peptostreptococcus_stomatis_                   2.5887100 2.0097114 1.6168197 2.4394217 2.4948384 1.8766866 1.7293596 2.1855694 2.2928926 2.7658088 3.0255107 2.6720007 1.5531841 1.9053991 2.4460507 2.8596707 2.6606897 2.9325863 2.1775106 1.3998558 3.3493724 2.4296244 2.4243835 2.0825135 2.6106535 2.1982495 3.0038938 2.4575044 2.2850998 1.5145199 3.1892199 1.3382945 0.0000000 2.2684658 2.5669735 2.4818505 2.2286699 2.1459010 2.1546030 1.6037191 2.2105874 2.8181668 2.8225943 2.7587523 2.5408682 2.0221750 2.3550750 2.6238849 2.5814084 1.3648651 2.4436825 2.4887561 2.4192253 1.8729115 2.0235542 1.6895495 2.6919868 1.4600885 2.5101154 2.7049830 2.7372432 2.9189335 2.8927884 2.2760075 2.5484397 3.1284044 3.0656980 1.8951141 3.1470873 2.0785555 2.2439674 2.3529062 2.9212564 2.5687499 1.5034541 2.3322088 2.4586609 2.5389943 2.4942454 2.4501579 2.5598361 2.7272879 2.6427320 2.5087568 2.5619227 2.5942723 2.4133288 2.4793017 2.4649976 2.3358851 2.4566186 2.4313893 2.6692824 2.4097404 2.5439412 2.5445403 2.3675343 2.6072173 2.7754504 2.5129552 2.3962205 2.4861161 2.6596654 2.4408582 2.6579494 2.6444227 2.1034352 1.5587803 2.5174498 2.5269236 2.3583649 2.2599157 1.8022265 3.0672308 3.0738418 2.9669225 2.4470949 2.6357935 2.2372862 1.6173541 3.5882606 3.1648381 2.5384599 2.0278885 3.1369521 2.1924488 1.8638333 2.7201718 2.5870333 1.9692163 2.9100702 2.6371904 1.7898540 1.4215021 2.6853592 1.7993935 2.8162905 2.7118273 2.0921108 2.3777321 2.4456848 3.0246108 2.3903704 1.8411279 2.5632287 2.5026306 3.0468387 2.7073191 2.3437742 2.3576417 1.8832010 1.7648722 2.6586817 1.7216384 2.8595525 2.9036513 2.0859318 2.2269617 1.7020776 1.3176697 1.7709811 2.0178755 2.4614966 2.4645146 1.7909544 1.5446936 2.7333138 2.2709955 2.7877677 2.3769894 2.5054098 2.5014055 2.4405232 2.5681881 2.3387268 1.6017512 2.4590006 2.4415798 2.5184598 2.2064409 2.5982790 2.5258622 2.4078267 2.0466811 1.5415859 3.3742845 2.6851697 2.7130895 2.6342950 2.4353178 2.6753923 2.1290623 2.1913904 2.3964100 1.8052517 2.3271514 2.2853160 2.4892957 2.1477111 2.7071447 1.8569165 2.0729085 2.7556544 2.6220031 2.7094165 2.3324538 2.5407823 2.7312981 1.8132306 1.7764358 2.3667225 2.6037063 3.5908904 1.6693579 2.6467774 1.8165769 2.2579688 3.1013179 2.7021997 2.9903497 2.7565715 2.7647063 2.7195741 2.8321655 2.4209820 1.9552196 2.6916213 2.2911684 2.2927753 2.5266209 2.5878759 2.8043452 2.9215489 2.8664067 2.5860859 1.7552082 3.1174436 3.0375012 1.4315478 1.8148897 3.1221393 1.7879744 3.0680744 2.4255421 2.6849230 1.9022474 2.8870907 2.1175090 2.7618810 2.7806187 2.8379899 2.8285828 2.2821368 2.2937805 2.9006572 2.7733123 2.6449075 2.5823552 2.6162358 2.3216685 2.4539709 2.6090152 2.5567857 1.3388537 1.9123451 2.6121105 1.5637843 2.6289324 2.4147934 2.3392796 2.1408338 1.3406279 3.1734688 2.7173664 2.4843508 2.4718405 3.2177572 3.1636067 2.2792762 1.9497351 2.6913104 2.4723659 2.2133220 3.4587425 2.2622245 2.1317433 2.6317775 2.4464617 2.5893680 2.1326462 2.4338464 1.7920350 2.3339217 2.5155929 1.3400109 2.9069576 2.7784587 3.3269895 2.9287527 3.0554464 3.3088642 1.7375778 1.6964137 1.5686710 2.6515121 2.5858989 2.3634766 2.3057166 2.4239780 2.3895361 2.4404079 2.4646792 2.4367828 2.5597399 2.5314849 2.5668710 2.4318955 2.4667806 2.4221104 2.4201198 2.4376249 1.7934485 1.7025299 2.6864099 1.4307813 2.8356603 2.8203285 1.9468056 1.7274103 2.3245462 2.6189742 2.4797117 2.1680315 2.2623584 2.6069395 2.4496546 2.5131310 2.5414042 2.5409263 2.5922410 2.5216889 2.5820081 2.5148001 2.0088916 1.8373814 3.0560551 2.5069281 1.4144123 2.4216504 2.7462174 2.6661566 2.3783514 2.7792105 2.6284893 3.0389402 2.1301136 2.8455446 2.6701318 1.4163528 2.7020881 2.5437133 2.6407724 2.6240228 2.4886971 3.1158094 2.4202037 3.0960807 3.0703877 2.7643099 2.6002123 2.2452543 2.3702623 2.9778207 3.0322778 3.1181510 1.6890797 1.7835598 2.5611479 3.2077210 1.6284861 1.7177728 1.8036902 2.3372263 2.4198118 1.8224334 2.2804735 2.0668521 2.4276408 2.4728220 2.5694734 2.6931847 2.6161806 2.8305741 2.7460442 2.8761642 2.9420182 2.6195056 2.4214337 1.8437184 3.2254996 2.0055757 2.5524547 1.9931751 2.4988963 2.5232694 2.2860855 2.3461226 2.5572518 2.7323591 1.6629483 2.4845618 2.3277682 3.0984668 1.6253607 2.4235308 2.7816162 1.6647458 2.4609618 1.7550600 2.4091940 2.4199184 2.2760490 3.4757173 1.3199316 2.6075355 2.9365911 2.6339052 2.3274665 2.1783364 2.7163439 2.3366407 2.5361235 1.6785212 2.5746738 2.4933561 2.6426716 2.7979181 2.2459550 2.1533870 2.7024805 2.7540925 1.5750087 2.2739675 2.1335879 2.5493683 2.7150354 1.2976127 2.6384456 2.7150354 2.2423313 2.6640015 2.8972671 2.3979993 1.8194284 2.5317317 2.8679537 2.7101837 2.5287925 1.4052819 1.3812831 1.5401738 3.0330078 1.4500093 1.7648722 2.6267468 2.2811320 2.6154208 2.2610072 1.5237077 2.9184124 3.0842587 1.8693199 2.9629505 1.8879214 2.4483967 2.4643546 1.6867574 2.0318826 2.8855205 2.5271865 2.7904263 2.9702429 1.3838650 1.7560091 2.4159800 2.3365786 3.4623570 2.4074356 2.0641465 2.4116888 2.2354646 2.0516321 3.2563315 3.1480737 1.6742469 2.2839823 2.4280834 2.2566023 2.3888907 2.2645501 
WP_041758743.1_N-acetylmuramoyl-L-alanine_amidase__Psychroflexus_torquis_                         2.2153329 2.3170171 2.3842843 2.3445108 2.0207554 1.9113971 2.3735307 2.1410715 2.0158721 2.0894414 1.8115092 2.0392506 2.0195628 2.2304748 2.0298427 1.9498288 2.1636393 1.9779170 1.9412320 2.2484747 2.1637751 2.1398683 2.1351226 1.9862949 2.1142922 2.0687545 2.2221857 2.0270762 2.2561076 2.2426033 2.0499054 1.9739249 2.2684658 0.0000000 1.8917528 1.9050087 1.9651173 2.2741360 1.9864902 2.5223360 2.0134054 2.3162851 2.1132972 2.3154996 2.5177160 2.2273632 2.3677953 2.1282138 2.0940885 1.9849575 1.9989444 2.2167119 2.2908058 2.2238131 2.3412417 2.3863312 2.0045927 2.2580120 1.9084777 2.0765224 2.2889878 2.4630021 2.1219913 2.2711645 2.4554506 2.3466531 2.3119855 1.5560314 2.0738308 2.2670134 1.9106588 1.9356264 2.3408282 2.0872816 1.9699442 2.1044128 2.0752787 2.0500754 2.1686641 2.0747814 2.4690203 1.8975381 2.1240691 1.9059758 2.0520303 2.3842414 2.1756147 2.1391909 2.1464798 2.1449949 2.0788643 2.1184725 2.0418431 2.2572743 1.9196195 2.0110669 2.1698880 2.0375750 2.1182425 1.9793821 2.2382649 2.3311876 2.0427100 2.1533234 2.0201134 2.1294763 1.9259908 2.0314027 2.1379019 2.1067224 2.0369823 0.0508052 2.2743298 2.3145092 2.1833249 2.1568745 2.0805332 2.0714579 1.7939681 2.1096871 2.1695413 1.8949854 2.1884944 1.8019498 2.2091970 2.6503295 1.5109464 1.9577704 2.2057471 1.9154933 1.9848549 2.2249074 2.2254898 2.3213695 1.9563240 2.2724733 1.9631983 2.1760157 1.8389306 2.0427269 2.0211674 2.0869474 2.2686095 1.6762131 2.2211077 1.8476180 2.2148375 2.0297424 2.2061181 2.2268270 1.9123673 2.3248591 2.0496984 2.0018737 2.2482595 2.1851803 1.8975884 1.9741780 1.4979978 1.9803826 2.3048741 2.1631375 2.1248677 2.0778631 2.2563975 1.8315971 2.5177119 2.1211434 2.2072326 2.1042522 2.0833038 2.0250136 2.1147176 1.9998066 2.1799028 2.1427913 2.1755039 2.0449772 2.0612485 2.1360812 2.0117848 2.0650177 2.0407380 2.2386774 2.0830496 2.1753562 2.1979193 2.2642464 1.9857541 2.2230842 1.9689647 2.0703224 2.0509954 2.2487557 1.5258416 1.9322246 2.4498474 2.0367033 2.4498824 2.0478539 2.0066384 2.1691359 2.2369760 2.3900353 2.0038649 2.3071351 2.1943244 2.0846672 1.3827692 2.0587117 2.3326347 2.1988502 1.8709963 2.0086008 1.9585763 1.8256499 1.9775647 2.0650732 2.1704903 2.2365967 2.0619054 2.3410180 2.1989108 2.2783255 2.6351294 2.0162075 2.3632000 2.1243507 1.8200946 2.0833038 2.0171013 2.2641029 2.0942515 2.0638888 1.9940307 2.1854556 2.0931279 2.4158064 2.1516895 2.1123441 2.2605887 2.4790778 2.1770112 2.0186588 1.8976664 1.9363392 2.2814739 2.1077378 2.1328848 2.2043736 2.1447843 2.0160125 1.8839991 1.9279556 2.1129764 2.0619054 2.2285621 2.1191074 1.9945477 2.2514114 2.0897216 2.2252832 2.1361938 1.9499379 1.9351798 2.0535467 2.0337255 1.9495356 2.1950968 2.0819298 2.0637163 1.8794414 2.2051973 2.2226151 1.8385935 2.0498844 2.2979127 2.4042332 2.1307043 1.7236985 2.0994070 2.1428029 2.3201010 2.4143556 2.1340310 2.0692689 2.1757850 2.2006326 2.1301140 2.0257142 2.0539630 2.1137078 1.7582034 1.8040708 2.3511590 2.3852110 2.0239569 2.0543714 2.3939640 2.3471504 2.0279127 1.5028616 2.1535312 2.0291035 2.5888550 2.1361003 2.1753057 2.1827285 2.2394410 2.0637222 2.2024354 2.0812887 2.2121308 2.2266805 1.9013414 2.1513754 2.1969392 2.2462039 2.2449524 2.4514980 1.9071025 1.4579243 1.3898958 2.0069015 1.8210778 2.4471907 2.2704772 1.4211216 2.4208808 2.2165198 2.2317802 2.1275374 2.0428329 2.2262743 2.1015749 2.0878548 1.9823567 1.9823567 2.2943611 2.4998049 2.1359860 2.5087601 2.2158537 2.0610456 1.1063860 2.1817203 1.9287966 2.1104302 2.1892173 2.5366611 1.9267056 1.8614848 2.3069919 1.9424258 2.3573572 2.0533916 2.2873423 2.0092718 2.2966669 2.3470286 2.1215461 1.9482482 2.3817545 1.7052236 2.2679573 2.0690019 2.2630615 2.2686061 1.8533150 1.9637928 2.0351832 2.1139704 2.0549051 1.9418179 2.0747345 2.1462626 1.4472100 2.0266607 2.2620778 2.0206838 2.1092581 1.5273189 2.0696483 2.1950968 2.3556150 1.3587406 1.6108807 2.2024354 2.0812887 2.1929304 1.9350432 1.9440243 2.5345912 2.0890274 2.1260612 2.4429724 2.1345124 2.3058878 1.4893918 1.5548911 2.2796875 2.2867278 1.8708072 1.9425457 2.0498927 2.3510991 2.0548628 1.9697640 2.0193397 1.9277580 2.5435681 2.2542921 2.1020522 2.0042220 2.3175876 2.2755907 2.0049957 1.9177571 1.6961611 2.0615171 2.2091152 2.0278107 2.2997262 2.0836009 1.7637192 2.0079404 2.0770325 2.1686991 2.0968591 2.0059758 1.3858266 2.0945335 2.2119798 2.1456699 2.1017249 2.0159740 1.9732105 0.3097623 2.2405007 2.3571329 2.2848584 2.0944943 1.9932429 1.8633233 2.1002928 2.4081085 2.2800601 1.9037992 2.4081085 1.9741780 2.2896281 2.1308640 2.1573033 2.0761811 1.9583438 2.1017986 1.9351941 2.1235651 1.9547894 1.8661953 2.0444239 2.0991759 1.7967852 2.3248591 2.4701526 2.0501301 2.1722993 2.5395968 1.8739388 2.2516429 2.2219664 1.9155301 2.2768418 2.2439888 1.9743332 2.1678166 2.1153716 1.8982905 2.2580215 2.2195087 2.5228419 2.1789255 2.1368989 2.1140696 2.1104971 1.9120009 2.4238979 2.0428230 1.9570363 2.4226420 1.8517346 2.2372924 2.0294491 2.1533003 2.4002624 2.2429838 2.0947366 1.9964115 2.3779130 2.0395723 
WP_006101160.1_N-acetylmuramoyl-L-alanine_amidase__Coleofasciculus_chthonoplastes_                2.2605452 1.6133963 1.5000182 1.4986715 1.9318192 1.7346984 1.4684154 0.8943281 1.1340763 0.9566736 2.0418475 1.2657667 1.2068083 1.4609041 1.8605795 1.9542545 1.9010772 2.0528264 1.0000378 1.4876605 2.1831574 0.9605209 0.9203390 0.9003441 0.8951889 0.9372444 1.9768799 2.1667567 1.8184099 1.6213134 2.2138230 1.3531167 2.5669735 1.8917528 0.0000000 0.6077755 0.6038269 1.6382091 1.0111454 1.9824941 0.9914589 2.0081490 2.0796616 1.7771651 2.0969325 1.6029378 1.7238329 1.1747731 1.1733596 1.3596953 2.1584275 1.0407390 0.9836837 1.4161527 1.6567048 1.5099062 1.1636121 1.2703338 0.9799110 2.2433250 2.0372475 2.2885534 2.2707035 2.1778480 1.7042915 2.1239641 2.0982640 1.7009308 2.0633353 1.7820054 1.9601645 2.2812094 2.1700063 2.5408108 1.1712697 0.7796751 0.9757300 0.7725687 0.9679235 0.9079936 1.2142857 0.9130355 1.0171068 1.0283645 0.9347590 1.2712439 0.9248784 0.9745631 0.9769379 0.9353284 0.9623467 1.0074979 0.9724520 1.0323745 0.9554542 0.9029630 0.9208528 0.9680765 0.9738718 1.0346139 0.9619078 0.9071184 1.0032727 0.9274399 1.0182881 1.7669862 1.7715773 1.2830692 1.0075277 0.9074095 1.1401268 1.9246276 1.4418853 1.9947767 2.3726463 2.0612289 0.9020276 0.9257205 0.8759572 1.4057004 2.2684378 2.3906906 1.8724504 1.7203015 2.2849225 1.9472134 2.0023838 1.1243551 1.0722801 1.7925437 2.5516930 1.9371636 1.6298327 1.6496258 1.6267222 1.5936606 1.0414101 1.0580438 1.4796659 1.5749163 2.0837222 1.9681440 1.3706530 1.7125126 1.0106349 1.0427926 2.5415373 2.1323082 0.9386896 0.9855510 1.8756138 1.4479525 2.7698612 1.3665928 1.9460835 2.0776716 1.8853958 1.8345072 1.6968245 1.3869555 1.6354843 1.8380388 1.0174902 0.9535279 1.5410162 1.1406184 2.8228850 0.9634841 2.9545815 1.7099286 2.0400248 0.9426698 1.0015425 1.0238041 0.9701253 1.3886444 0.9753836 0.9939281 1.0170889 2.6718068 0.9556876 2.3433653 2.2565949 1.4849151 1.2073418 2.1647345 2.1368005 2.3419790 2.3497330 1.2090076 1.1652377 2.1752271 2.1959229 1.8614303 1.9511114 1.6451629 1.9379707 2.0756778 1.7164823 0.9558970 1.4836120 1.6541645 2.1385591 1.8791980 2.3921531 0.9117926 0.9484608 2.8635375 1.7311000 1.5007915 2.5028461 1.0457473 2.2963157 1.1973945 0.8842561 1.8269706 2.0226038 1.9757979 1.9825202 2.1256797 2.8124513 2.7522770 2.7601108 2.6065433 1.7880148 1.3872991 2.0404303 1.6926210 2.1051039 2.0400248 2.1004768 2.0899041 1.1675527 2.0561165 0.8239067 1.2268563 2.2023413 2.5472333 1.1706354 1.3488713 2.9869653 1.3736981 2.1627054 1.9213291 0.7954149 1.5342695 2.2624410 1.5631989 2.8178467 2.0521572 2.0082254 1.2162949 0.8898448 0.8070929 2.6256408 2.8264055 0.9668565 1.0105456 0.8895061 0.9101240 0.9038709 0.9527482 1.0291477 1.1052624 1.3937971 1.8628209 1.2323605 2.0438382 0.9889886 1.0161018 1.5360959 1.2060492 2.2645269 2.1892135 2.3775960 2.1331652 2.2950617 2.1254790 1.7780541 1.6964418 0.8985809 1.3917257 1.8877145 2.2398786 0.9552438 1.5170421 1.1379144 0.9593839 0.9431769 0.9907543 0.9294118 1.2405664 0.9996629 0.9218503 1.6179425 2.1855855 2.3776522 2.2440519 2.1947285 1.8792011 2.2301730 1.8145690 1.3206248 1.6677026 1.2903819 1.8189924 0.9165421 0.9460812 0.9208217 0.9357951 0.9477464 1.0115994 0.9605644 1.0275114 1.0404646 1.1915893 1.0138485 1.0227599 1.0330995 2.3873377 0.9007432 1.7488258 1.5651671 0.8648589 0.5901038 2.1976564 2.8358741 1.9835369 1.5640324 0.9263295 1.0286991 1.1277543 1.9416931 1.8200302 1.7160163 0.9143712 1.0095881 1.0099112 1.2800856 1.1958692 0.8764635 1.2476017 1.0002735 1.1417349 1.9737166 2.8347450 0.8327071 1.2590259 0.9762523 1.9832934 1.8683535 1.6778732 1.9735844 2.3597056 2.1392941 1.7291787 2.3039809 2.0310906 1.3161952 2.1500394 2.3809561 2.0825213 2.0323072 2.1719779 2.3337056 2.1445375 2.3181006 2.3505552 2.0756956 1.8699229 1.0195131 0.8409325 2.0893628 2.6205856 2.7100371 1.4247968 1.5877133 0.9406385 2.2552617 1.3135123 1.3591380 1.5399132 1.0169307 1.0087774 1.6518969 2.1003191 2.1915536 0.9553220 1.0104858 1.0561700 1.0973579 2.0857041 2.4451452 2.7516852 2.4947217 2.3381041 1.7950450 2.4687698 1.7536405 2.8516603 1.4695505 2.1153449 1.6302728 2.4279636 2.1036380 1.0673132 1.0218496 1.0500125 2.8164147 1.6715577 1.2843041 2.3145134 2.3186977 1.2171390 2.0601289 2.5334118 1.2621355 2.0453222 1.3132711 1.9046197 0.9188328 0.9212456 2.1717274 1.4135807 2.3379148 2.1717163 1.1359710 1.0212813 0.7872308 0.8954058 2.1717898 0.9689317 1.8354611 1.0583939 1.0407082 2.5124546 2.6131850 1.9937494 2.1991070 2.2240498 1.9480125 1.3533299 1.8041064 1.9076216 2.3874013 1.6360541 1.4031739 2.3435106 1.6360541 1.8345072 2.2975961 2.1745242 1.8801831 1.2528355 2.4289400 2.4611560 2.5955076 1.8939278 1.2266978 1.0907657 1.3248598 2.3059966 1.4051752 1.4479525 1.8898218 1.6678671 2.2746645 2.0358792 1.3223089 2.1319501 2.3422778 1.7392228 2.0125053 1.5292513 2.4966948 2.3270110 1.4186019 1.8006686 2.1166113 2.2640485 2.5805086 2.5652748 1.2817164 1.7202603 1.0399873 0.9714154 2.4695274 1.9050706 1.9837575 2.6233447 1.8182793 2.1053538 2.2087565 2.0454350 1.5053828 1.8297918 1.1516119 1.7916983 1.5726173 1.9731249 
WP_044210067.1_N-acetylmuramoyl-L-alanine_amidase__Coleofasciculus_chthonoplastes_                2.4658911 1.6887099 1.4894899 1.5040720 2.0656389 1.6092871 1.4321563 0.8448146 1.1070143 0.9108712 2.0981945 1.1564438 1.3388571 1.5648989 1.9456346 1.9197784 1.7244603 2.0848520 0.8724207 1.4590320 2.4526604 0.8718830 0.8294803 0.8636055 0.7974222 0.9087749 2.1390813 2.2468795 1.8486074 1.7336759 2.3678224 1.2768609 2.4818505 1.9050087 0.6077755 0.0000000 0.5368305 1.7951559 0.9033780 1.8835269 0.8961590 2.1327282 2.1891353 1.7417513 2.4092847 1.7889866 1.8490949 1.1094217 1.1003684 1.2787031 2.1071729 0.9698814 0.8914824 1.3432388 1.6327837 1.4994791 1.1916667 1.2768777 0.9437068 2.2351382 2.0179719 2.3098117 2.3389808 2.1062480 1.4799916 2.2537708 2.2565944 1.7373594 2.1422225 1.6552472 1.9362318 2.2395264 2.1494478 2.5524240 1.1795008 0.6912400 0.8933971 0.7195151 0.9054697 0.8487210 1.2753751 0.8774698 1.0244579 0.9278225 0.9793454 1.1951475 0.8117835 0.8557521 0.8798748 0.8157827 0.8624120 0.9328638 0.9088779 0.9670700 0.9179626 0.7382343 0.8392576 0.9000753 1.0218893 0.9168255 0.9511174 0.8388612 0.9586369 0.8485600 1.0254556 1.7407751 1.9227885 1.4176270 0.9866246 0.8827961 1.0533929 1.9011744 1.3564439 2.1091580 2.5711776 2.1021321 0.9569586 0.9103041 0.8285430 1.2954343 2.5068918 2.6764183 1.8894018 1.5430118 2.2838978 2.0816179 2.0482142 1.0109004 1.0114443 1.8583402 2.7535247 2.0961327 1.5440284 1.5158282 1.6815371 1.5944429 1.0443787 1.0345867 1.5932170 1.4806124 2.0626576 2.0233122 1.3494175 1.7289679 0.9559151 0.9369894 2.6651000 2.2159009 0.8690244 0.9496509 1.8253662 1.5481391 2.8185510 1.5384658 2.0321915 2.0844779 1.7956815 1.7222313 1.7126380 1.2930009 1.7726634 1.7125597 1.0260143 0.9181448 1.4595279 1.1353726 2.7906904 0.9043527 2.9391509 1.8416290 2.1615274 0.9748314 0.9036648 1.0033967 0.9243595 1.3465920 0.9470037 0.9589557 0.9605917 2.7582972 0.8480801 2.4268076 2.4377699 1.5824742 1.4037816 2.2405672 2.1835941 2.4427791 2.3137301 1.1653358 1.1955090 1.9460813 2.3162036 1.9352147 1.8316529 1.7725027 1.9545632 2.1910048 1.5441059 0.9113214 1.5208231 1.7973234 2.2378349 1.9114670 2.4368795 0.8404950 0.9074947 2.9005758 1.7270265 1.5216926 2.5422938 0.9406636 2.2110414 1.3371033 0.8848794 1.8132195 1.7032138 1.9137521 2.1612265 2.1685588 2.8683386 2.6458046 3.0311262 2.6839425 1.8495988 1.3808454 2.1854324 1.4340044 2.0753618 2.1615274 2.3058772 2.1483303 1.1670782 2.0754710 0.8070549 1.3956113 2.2972914 2.6040389 1.1398180 1.5324093 2.9761837 1.4733238 2.3000832 1.9365449 0.6946385 1.6244302 2.2006238 1.5953954 2.8627438 2.2000625 2.1654422 1.2467425 0.8115942 0.7994162 2.5286138 2.8683386 0.9111353 0.8344306 0.8096429 0.8367073 0.8500360 0.8853803 0.9661771 1.2644198 1.4038417 2.0736564 1.3525366 2.2265779 0.9009194 0.9189443 1.5868232 1.2362932 2.2429350 2.2296627 2.3093022 2.1919978 2.5052344 2.1212216 1.9320410 1.7795277 0.9324437 1.2629928 1.8976495 2.4820502 0.8865669 1.5134990 1.0788128 0.9235213 0.8902295 0.8975381 0.8625209 1.3438369 1.0187821 0.9079678 1.6910739 2.2641505 2.3830937 2.3478825 2.3567301 2.0931100 2.1805412 1.7498194 1.3883711 1.6328868 1.4320017 1.8949827 0.8563768 0.8285496 0.8151528 0.8882867 0.8684463 0.9879129 0.8808545 0.9649294 0.9168539 1.1104768 0.8769492 0.9043782 0.8961626 2.3642667 0.8280582 1.7898966 1.7145164 0.7634918 0.4898050 2.0221792 2.8142799 1.8336996 1.5530919 0.8582501 0.9482283 1.0848466 1.9161383 1.8689550 1.8085700 0.8428169 0.9296350 0.9333445 1.2416410 1.2682525 0.8151374 1.3256188 0.9690643 1.0229848 1.8481042 3.1584506 0.7802137 1.2631064 0.8929071 2.0755419 1.9109639 1.8321280 2.1933723 2.4525596 2.2555254 1.8450229 2.3932862 1.9389361 1.2062888 2.1422924 2.3285796 2.0702949 1.9800295 2.0344925 2.5013078 2.1349507 2.3045154 2.3106534 2.1643037 1.9582813 0.9381877 0.8969230 2.3090857 2.7704090 2.7722684 1.5851203 1.7369565 0.9803395 2.3858193 1.4612333 1.3421502 1.5980661 0.9160200 0.9019960 1.5562414 2.0609454 1.9658886 0.8694930 0.9834229 0.9884777 1.0268328 2.0255888 2.3635057 2.7975555 2.4110965 2.4625571 1.9542504 2.5174702 1.9203355 2.6850035 1.5518643 2.2833837 1.4989381 2.5400940 2.2283897 0.9808889 0.9353982 1.1202179 3.0751594 1.4963202 1.3354331 2.5103357 2.4504847 1.3171621 2.0358536 2.6825941 1.5020604 2.1756485 1.4131995 1.9149474 0.8202563 0.8555545 2.4129302 1.3731518 2.4372674 2.2994713 0.9602989 0.8136627 0.8301428 0.8995117 2.0291783 0.9181410 1.9224496 0.9938412 0.9559562 2.7160320 2.6772709 2.0016071 2.4593504 2.2666426 2.0105345 1.4482914 1.6980397 1.8243000 2.3155645 1.6022971 1.4319606 2.2917125 1.6022971 1.7222313 2.4973954 2.3072245 2.0542550 1.4401444 2.6185252 2.7674002 2.5231829 1.9870907 1.1013343 1.1099234 1.2741786 2.3324158 1.4327056 1.5481391 2.2228165 1.6546854 2.2840337 2.0551064 1.4695676 2.0929691 2.2701036 1.6126222 2.1547521 1.6182005 2.5602806 2.3511471 1.3684313 1.8057859 2.2342472 2.0354201 2.4315534 2.6381154 1.2870702 1.5115165 0.9052634 0.9435216 2.4573295 1.8924188 1.9463813 2.6220660 1.9939779 1.9098484 2.3084993 2.1975656 1.4949917 1.8699435 1.0568012 2.0298700 1.6477003 1.8995790 
WP_044210876.1_N-acetylmuramoyl-L-alanine_amidase__Coleofasciculus_chthonoplastes_                1.8099168 1.5301199 1.4924271 1.3363375 1.5482166 1.2860592 1.4642880 0.8873926 0.7297925 0.8132339 1.8594133 0.8443373 1.0520442 1.3692582 1.3841719 1.8041051 1.6754714 1.6281530 0.9379436 1.4567858 1.8503421 0.7314528 0.7596202 0.9138624 0.6506646 0.9387680 1.7675406 1.6985798 1.3969924 1.6445665 2.0468584 1.2091717 2.2286699 1.9651173 0.6038269 0.5368305 0.0000000 1.6061858 0.9737676 1.7602128 0.9643164 1.7650198 1.6266195 1.5589818 1.7706048 1.5126012 1.5440889 0.8431475 0.8676617 1.2394700 1.7487726 0.7974597 0.7483694 1.4042383 1.5480343 1.5031079 0.9236751 1.2211924 0.8112684 1.8616055 1.5758188 1.6708925 1.9978979 1.9324481 1.5980515 1.8013166 1.8098960 1.6864770 1.6215914 1.6317130 1.8105418 1.5728527 1.8713570 1.7145626 1.2743256 0.7131393 0.8838133 0.7219983 0.7554481 0.6217698 1.1238640 0.7493597 0.7269292 0.8273624 0.7524014 0.8984246 0.6480413 0.7047125 0.7047567 0.6352173 0.6550460 0.7299586 0.6655252 0.7345964 0.7988886 0.6457842 0.7240443 0.8197625 0.8657443 0.7473162 0.7163914 0.6903771 0.7850863 0.7022919 0.8485714 0.9552519 1.6132199 1.3513781 0.7066703 0.7030234 0.8222544 1.9526211 1.2953124 1.8562320 1.8782851 1.8773079 0.8604190 0.8309964 0.7498176 1.3341839 1.6977272 1.9802058 1.4844022 1.4415192 1.8732470 1.8936933 2.0106017 0.8181894 0.7945261 1.7643243 2.0611513 1.5923669 1.4801729 1.4242764 1.5974980 1.5002555 0.8890417 0.8381073 1.1257276 1.6189524 1.6170369 1.7244584 1.1988819 1.6491513 0.8180449 0.7232713 2.0849250 1.9209500 0.7185712 0.7350078 1.9112382 1.5225506 1.7453826 1.4401158 1.7781704 1.8456960 1.6515408 1.2996219 1.6133358 1.2469693 1.5774177 1.4744392 0.6956215 0.7174975 1.5124742 1.1917453 2.0816978 0.7373387 1.8027291 1.4178057 1.6373148 0.7433449 0.8418151 0.8984190 0.7182057 1.4277035 0.7254875 0.6523952 0.6852649 2.0526481 0.6319871 2.0234556 2.1256792 1.4510181 1.1543349 1.8310417 1.7927375 1.8716606 1.7733677 0.7856566 0.9292142 1.9147690 1.7586790 1.5930700 1.8468971 1.5841234 1.4414333 1.7575462 1.5546413 0.8080101 1.4670054 1.3825154 1.6147220 1.8043589 1.8460241 0.6915106 0.7387080 1.7610557 1.6389032 1.4283892 1.9674363 0.8612571 1.5808917 1.2628219 0.7288901 1.2737977 1.7582925 1.5765526 1.8581355 1.9993329 1.7668680 1.9207959 1.8936741 1.8995001 1.5768094 1.3285527 1.8087406 1.5424751 1.7041244 1.6373148 1.5429646 1.6747735 1.0268690 1.6551217 0.6428422 1.2082438 1.8592922 1.8352632 1.0509584 1.4137513 2.2007447 1.3007456 1.9055924 1.7547117 0.6322681 1.5462138 2.0671325 1.7187779 1.7492354 1.5674958 1.5919245 1.0081239 0.7505372 0.7261258 1.6984214 1.7668680 0.7493036 0.7613827 0.6966235 0.7592887 0.7555709 0.6242302 0.8388557 1.1929675 1.3738513 1.6660983 1.0401747 1.6914082 0.6815019 0.7188063 1.6312802 1.1947489 1.8102619 1.7877159 1.8058473 1.8282906 1.9256967 1.8521365 1.4824807 1.7342046 0.7754427 0.7288309 1.3862849 1.9396530 1.0311097 1.6487415 0.9184957 0.6795077 0.6964280 0.9573775 0.6684503 1.1758662 0.6931860 0.6829139 1.5051152 1.8854651 1.8699154 1.7038706 1.9571763 1.7644656 1.7822025 1.5653229 1.2174828 1.5230880 1.2683323 1.6949615 0.6990512 0.7021717 0.7229488 0.7738674 0.6745757 0.7362541 0.6836109 0.7977104 0.7327841 0.8388336 0.7548144 0.7601369 0.7729863 2.0404491 0.7650041 1.6668740 1.6014719 0.6428554 0.5760572 1.6983566 1.8345021 1.8295220 1.5508492 0.7152503 0.7901453 0.8607059 1.7221201 1.3653708 1.5465382 0.7343817 0.8081313 0.8109619 0.9535162 1.1206809 0.7251427 1.2589184 0.8194031 0.7765415 1.8561308 2.0681720 0.6162932 1.2402800 0.7353729 1.6167213 1.5744450 1.8341891 1.7006827 1.8676166 1.7363178 1.6072838 1.9106033 1.7500236 1.2831398 1.7818657 1.7646946 1.8255461 1.6719758 1.8868780 1.7247013 1.8859116 1.6700965 1.6822056 1.8113616 1.6118100 0.9575197 0.7169727 1.7098612 1.9245031 2.0838651 1.3449126 1.5622827 0.7595918 1.8389504 1.3895902 1.3382308 1.4860923 0.7013294 0.6837945 1.6190694 1.9209833 1.9849008 0.6763004 0.7312443 0.7704053 0.8116658 1.5034635 2.0265312 1.7434279 1.6522441 1.9908152 1.6684255 2.0317706 1.7290847 1.9613720 1.4294726 1.9800762 1.7225393 1.8207232 1.6469369 0.8397245 0.7711746 0.9359754 1.8802359 1.5188194 1.1799934 1.7103364 1.9924510 1.0459919 1.9043108 1.7784367 1.2050724 1.6799503 1.4266322 1.7373873 0.7169844 0.6841024 1.9156297 1.2565406 2.1558050 1.9769801 0.8347366 0.9605866 0.7898623 0.7169128 2.1867375 0.8116587 1.9325960 0.7156590 0.6898816 1.8723141 1.9607387 2.0378402 1.6480344 1.8856337 1.7702885 1.3459570 1.2527879 1.6989329 1.7671483 1.4608256 1.2228646 1.9332395 1.4608256 1.2996219 1.7639594 1.9952614 1.5216790 1.3171133 1.9095538 2.1267066 2.0264223 1.5433900 1.1759244 1.0423256 1.2202267 1.8810092 1.2425816 1.5225506 1.6823421 1.1384953 2.1542482 1.6455040 1.3240027 1.6807881 1.8181586 1.2898435 1.7514351 1.4062538 1.8044228 1.8002152 1.2414771 1.3455089 1.6217263 1.8311045 2.1587459 2.2186993 1.3621307 1.5093139 0.8022905 0.7178540 1.8283397 1.3192332 1.7716045 1.9574026 1.7898322 1.7961073 1.7373625 1.6531654 1.4884681 1.3697146 0.8645933 1.5446016 1.5031554 1.5445640 
WP_007069721.1_N-acetylmuramoyl-L-alanine_amidase__Dialister_invisus_                             2.0617371 1.8871707 1.8803696 1.9729958 2.3606991 1.9238389 1.8607079 1.6063045 1.7129136 1.9162791 2.2384547 1.7412364 1.8175552 1.9272753 2.1343221 2.4222145 1.7788381 1.8718896 1.8270949 1.4501000 2.1198343 1.7068939 1.7031275 1.5970557 1.7809788 1.5523895 1.9487513 2.3235730 1.4651779 1.8502464 2.0880618 1.2841831 2.1459010 2.2741360 1.6382091 1.7951559 1.6061858 0.0000000 1.8461462 2.2166224 1.7584424 2.1546575 2.2683171 2.1339472 2.5268386 1.9496520 1.7732365 1.7887973 1.7800987 1.2002649 2.2978996 1.8656355 1.6660345 1.6310408 1.8035524 1.8724101 1.6747242 1.5124421 1.7887477 2.0466417 2.3058960 1.8134223 2.1068340 2.0278232 2.0403923 1.8928463 1.8299542 1.7097834 1.9734799 1.8104802 2.1936024 2.1711188 2.1229528 2.2703783 1.5622186 1.4602134 1.8198835 1.6831077 1.6607988 1.7347795 1.8435532 1.6884451 1.7237994 1.7433168 1.8184371 1.9306160 1.7857400 1.6750870 1.6851071 1.7535501 1.5948740 1.7902628 1.8859159 1.6643496 1.8104784 1.6436525 1.8269984 1.7389607 1.8669364 1.7604912 1.7750639 1.7230858 1.8372828 1.6082404 1.8409967 2.0218606 1.8387374 1.4692029 1.7265345 1.7118538 1.8114575 2.2745844 1.7907007 2.2612104 2.5056621 1.8568468 1.7029274 1.8405170 1.8831174 1.6070096 1.8605123 2.2449335 1.9175828 1.7620026 2.0415624 1.8758698 2.2573784 1.8307609 1.7669615 1.8287348 2.4249528 2.0743989 1.8396360 1.6937045 2.1325868 1.9296181 1.7360417 1.8350283 1.4833906 2.0214052 2.1696084 2.2440684 1.8307493 1.7583556 1.7595751 1.7258687 2.2763419 2.1491883 1.7185140 1.6874773 1.9154096 1.9088012 2.0250935 1.6126033 1.9120854 2.1093620 1.7064355 1.9632333 1.8199874 1.2033653 1.9077262 1.6808653 1.7109992 1.7057670 1.8350083 1.4442641 2.5460197 1.5039371 2.2819687 2.0683177 2.3105146 1.7878913 1.5977160 1.5547214 1.6591785 1.7814501 1.7430503 1.6324418 1.6532062 2.3765619 1.7509357 2.4892883 2.4346800 1.6105159 1.6578743 2.0289453 2.3044679 2.2486754 2.2065935 1.7679328 1.6818014 2.1884982 1.8739589 2.0918074 2.1617433 1.5621959 1.4862137 2.1600318 2.0605417 1.8861791 1.4164258 1.8724528 2.1886879 1.7794540 2.0424819 1.6135379 1.7285351 2.0871995 1.8299507 1.2327163 2.3855116 1.7271491 2.0689196 1.5848805 1.7524429 2.0447301 2.0002942 2.0105235 2.2949612 2.2577500 2.0421659 2.4831639 2.3043261 2.0570337 1.8528699 1.8862279 2.4131964 2.0347392 1.8144530 2.3105146 1.9082613 1.8266599 1.6236485 1.8848894 1.6492745 1.6864052 2.0463684 1.9000461 1.4289909 2.0884978 2.6942407 1.8060047 2.0417055 1.8588184 1.8287221 1.9868597 2.1769202 1.9150672 2.0517118 1.8027345 1.8896780 1.8853529 1.5977609 1.6872512 2.1641818 2.0724552 1.8701510 1.7156480 1.6433834 1.7278396 1.7170248 1.6382035 1.6012730 1.3536211 1.7634167 2.3347519 1.8429132 2.1695707 1.6463527 1.8075454 1.9739795 1.5592322 2.1435634 2.3851170 2.2982457 2.0379681 2.0557154 1.6972549 2.1567061 1.9228139 1.5613878 1.8122725 1.4274548 2.4115761 1.6675119 2.0337345 1.4638295 1.6762223 1.6968709 1.7474125 1.8423754 1.8369224 1.6826505 1.7697893 1.7212907 1.8636835 1.9876176 2.0483119 1.7955350 1.9310493 2.2560485 1.8023603 1.6859672 1.5001006 1.8426931 2.1903041 1.6356199 1.6435974 1.6497927 1.6667615 1.6245005 1.7058747 1.7323809 1.7693136 1.7191340 1.8144174 1.6934022 1.7009254 1.7029613 2.5401442 1.6566916 1.7933604 1.4832248 1.6477679 1.2812601 2.0420378 2.4020166 1.7555359 1.9367151 1.6122472 1.7612495 1.8745161 2.1143960 1.4691274 1.8277330 1.7047580 1.7589211 1.7496346 1.9744112 1.8571057 1.7118313 1.7657889 1.5998615 1.4588158 2.0057152 2.2317527 1.6940413 1.4013501 1.6955186 1.7664002 1.8789672 1.9445795 2.0942670 2.2735388 1.9808813 1.8707077 2.4040621 1.8125218 1.6421894 1.9850844 2.2935175 1.9248591 2.0972694 2.0806635 2.1745950 2.1774828 1.9603800 1.9870026 2.0027893 1.8870045 1.7328269 1.7736397 2.0509167 2.4771341 2.6414959 1.9008256 1.7077582 1.7803594 2.0194830 1.5792808 1.6928150 1.9653895 1.7669698 1.6615997 1.9208705 2.2988838 2.0883891 1.6245005 1.7356592 1.7956833 1.8460254 2.1267179 2.3587421 2.0340797 2.0571672 2.0659759 1.8113481 2.4824719 2.0211613 2.7994897 1.5708561 1.9999627 1.7815035 2.0200796 2.3351007 1.7238019 1.6624661 1.8220240 2.2795514 1.8908438 1.7237570 1.9899384 2.0348487 1.8811219 2.0330311 2.3968980 1.7827880 2.1238573 1.5291566 1.8676402 1.6986264 1.6680516 2.2787200 1.2043865 2.2610561 2.1586223 1.7766729 1.5844353 1.4355822 1.5143743 2.2533194 1.7067570 1.8554400 1.6617693 1.6116866 2.3185880 2.4524589 2.2735095 2.1038404 2.1032153 2.2292031 1.5357171 2.0589633 1.7437433 2.2690469 2.0984452 1.4220531 2.4562592 2.0984452 1.9632333 2.4901419 2.1140955 1.9847306 1.3992458 2.6865271 2.3471693 2.4515916 1.8670402 1.5548475 1.4188905 1.6652558 1.9987198 1.5626939 1.9088012 1.8852863 1.6392569 2.5385142 2.1831517 1.6702364 2.0591781 2.1801629 1.9266242 1.9080479 1.9374155 2.2808282 2.3498638 1.5335022 2.1283981 2.1951223 2.2100986 2.5194809 2.3374942 1.7092591 1.3253493 1.7980766 1.7938916 2.5320816 1.9151294 1.7481133 2.4320084 1.8714528 2.1338184 2.2685004 2.1230866 1.8902175 1.4980338 1.8768502 2.0440165 2.2366058 2.3522045 
WP_007305288.1_N-acetylmuramoyl-L-alanine_amidase__Crocosphaera_watsonii_                         1.7842526 1.5577500 1.5058399 1.3673989 1.5330239 1.1974174 1.4791447 0.9968550 1.0290362 1.0075428 1.6676502 1.0140791 1.2352077 1.3885321 1.4388131 1.6739002 1.6991770 1.7482782 0.1214494 1.6953861 2.0611864 0.9764517 0.9829753 0.3629844 0.9083398 0.5294936 1.8346933 1.6539120 1.4289769 1.6367331 2.0391657 1.3394088 2.1546030 1.9864902 1.0111454 0.9033780 0.9737676 1.8461462 0.0000000 1.7580112 0.1308799 1.7847207 1.7257465 1.5454513 1.7483992 1.3422925 1.4220271 1.0863643 1.1258986 1.3394189 1.6790660 1.0961047 0.9846129 1.2523814 1.6022332 1.5308898 1.1175545 1.3245099 1.0529593 1.7878017 1.6012845 1.8560973 2.0520358 1.5856531 1.7154363 1.8952825 1.9203821 1.7484438 1.8705091 1.6301803 1.7396040 1.5699365 1.8578221 1.8128924 1.1515365 0.9573179 0.9957802 0.9445009 0.9776004 0.9728253 1.2656926 0.9445600 0.9532870 1.0258111 0.9790549 1.1549631 0.9541245 0.9212006 0.9013908 0.9478053 0.9663433 0.9832563 1.0056356 1.0652917 1.0386169 1.1051088 1.0329328 1.1165484 1.0510848 1.0105231 1.0162534 0.9804500 1.0296173 0.9603766 1.0502955 1.3738962 1.6364104 1.2723374 1.0472197 0.9629574 1.0619561 1.9318434 1.3009341 1.6084922 1.8602035 2.0231920 0.9769197 0.9792188 1.0025879 1.3506222 2.0682091 2.0568199 1.5290485 1.5367691 1.8115521 1.6361380 1.9855567 1.0430718 1.0200666 1.6676106 2.0573788 1.3431335 1.5278705 1.3955951 1.6499129 1.4983742 1.0466048 1.0586226 1.1860756 1.6091440 1.5847594 1.9252852 1.4585416 1.5302613 1.0424633 1.0215272 1.9145198 2.1643048 1.0353508 1.0801105 1.7431732 1.4760535 1.5564464 1.4992135 1.8377299 1.8324419 1.4876628 1.1461517 1.6521439 1.3697817 1.7829922 1.4835357 1.0129630 0.9646753 1.5146069 1.1204738 2.0384458 0.9307377 1.7310749 1.3552866 1.6341625 0.9740898 0.9502811 1.0700779 1.0971043 1.4812242 1.0327102 0.9489804 0.9594392 1.8482323 0.9165643 2.0689588 2.1738569 1.3080982 1.2633125 2.1183809 1.6996444 1.8018437 1.7110459 0.9682753 1.0991968 1.7749264 1.7375127 1.4497662 1.6932058 1.7961564 1.5207507 1.7610065 1.5608546 0.9872025 1.4270483 1.6454628 1.7519923 1.8320459 1.7708977 0.9453146 0.9868372 1.5884665 1.7374032 1.6217756 2.1072086 0.9755033 1.6759749 1.3391367 1.0252766 1.2962623 1.6677517 1.6495827 2.1338875 2.1113429 1.5740652 1.7771130 2.0098790 1.9807565 1.6544074 1.2715581 1.7771536 1.1994600 1.6453498 1.6341625 1.6971482 1.8400151 1.3529013 1.7799956 1.0257263 1.3429019 1.8276484 1.9634921 1.1235825 1.4374477 2.3579076 1.4224924 1.9231509 1.8645219 0.8229143 1.4623129 1.9345459 1.6965660 1.5873006 1.7125274 1.7482169 1.1442089 0.9820277 0.9771820 1.6159066 1.5710177 0.9878521 0.9202002 0.8586265 0.9481245 1.0252026 1.0340760 1.0085414 1.1447974 1.5040393 1.7096540 1.2678989 1.6056388 0.9026454 1.0221783 1.4492860 1.1753713 2.1745930 1.8039567 1.7913530 1.8559016 1.8102796 1.7568722 1.4806905 1.5264082 1.0479276 1.1120834 1.4117970 1.8568186 0.2892531 1.4241753 1.1155622 0.9850889 0.9735139 0.1368692 0.8372366 1.2670473 0.9475960 1.0136546 1.3408810 1.9380266 1.8011295 1.9055859 1.9895874 1.6377433 1.9603052 1.7010905 1.2345023 1.6064117 1.4162764 1.8329084 0.9224217 0.9838943 0.9295355 0.9655076 0.9748299 0.9329579 0.9594462 1.0338636 1.0225439 1.1029842 0.9903324 1.0107421 1.0016981 2.0547692 1.0016382 1.7853988 1.7109889 0.8916561 0.7668231 1.7061900 1.7044499 1.7924548 1.5764511 0.9262322 0.9861749 1.0731495 1.5880938 1.3885284 1.6866813 1.0640995 1.0202659 1.0265001 1.1548691 1.2600171 1.0111083 1.4047389 1.0005215 0.9340227 1.7557899 1.8055957 0.9270376 1.1559336 0.9735522 1.8735487 1.7853483 1.6448022 1.7878868 1.7733151 1.7595270 1.5881558 1.8408114 1.5683112 1.2564975 1.7825603 1.6101799 1.7014689 1.6304325 2.0114275 1.7845051 1.8405613 1.7350532 1.7182668 1.7968699 1.8609333 0.3875792 0.9500902 2.0587176 1.9277656 2.0616268 1.4488342 1.6752626 0.9783387 1.8057411 1.4258554 1.2143565 1.6831138 1.0124896 0.8933009 1.6163138 2.0655533 2.0045755 0.9719724 0.9287677 0.9927077 1.0293397 1.4805300 2.0757285 1.5478613 1.5738675 1.9214400 1.8844368 1.9124082 1.8745791 2.4954706 1.3308617 1.9456005 1.6726956 1.7181875 1.6702423 1.0768424 1.0374024 1.0709869 2.0758104 1.4240809 1.4576235 1.5054533 1.8726812 1.2473486 1.7884211 1.7209356 1.3104986 1.6721533 1.5716956 1.8911754 0.9011262 0.9604350 2.1537273 1.4146171 2.1808827 1.9417796 0.9819590 0.8864565 1.0563749 0.9429292 1.9315536 1.0527531 1.9747942 0.9965415 0.9780554 1.7621266 1.8725953 1.8654688 1.8245486 1.8232273 1.9624264 1.3880507 1.1428919 1.5346029 1.6148684 1.6825176 1.4127237 2.0094142 1.6825176 1.1461517 1.8200382 2.0208187 1.2074529 1.1905747 1.7233196 1.8095872 2.0375895 1.3373132 1.0515304 1.1199780 1.3726750 1.8595465 1.3551970 1.4760535 1.7935462 1.0717952 2.1958252 1.6307821 1.5034490 1.6092110 2.0768085 1.1894555 1.8334826 1.4522914 1.9645546 1.8873361 1.3383966 1.2642707 1.6530023 1.7978829 1.9499849 2.2568296 1.3194997 1.6468073 0.9596187 0.9682911 1.9964842 1.2185617 1.5118240 1.9468413 1.8128261 1.8290941 1.7793264 1.7816748 1.5343569 1.4094486 1.1211812 1.4504925 1.5814266 1.6151022 
WP_006000017.1_N-acetylmuramoyl-L-alanine_amidase__Desulfuromonas_acetoxidans_                    1.8383202 1.7911801 1.8945016 1.9896885 2.0811863 2.1628466 1.9066324 1.6763412 1.7260157 1.8787068 2.3771429 1.7948390 2.0146431 1.7843812 2.2476327 2.1006908 2.1468844 1.8801919 1.7791431 1.8867536 1.6841825 1.8400471 2.0680141 1.8129362 1.7883375 1.7522203 2.1929356 2.1189267 2.2328301 1.8443845 2.1258588 2.0125303 1.6037191 2.5223360 1.9824941 1.8835269 1.7602128 2.2166224 1.7580112 0.0000000 1.7513866 2.0977471 1.8879709 1.9330487 2.0508937 2.2492323 2.0239111 1.7818968 1.8475196 1.9300913 2.1669678 2.1359988 1.8303323 2.1277624 2.0096724 1.8976055 1.6986887 1.8483046 1.9214146 1.7034628 1.9233433 2.1085336 2.1546955 2.0875323 2.1104683 2.1585148 2.1811641 1.9924373 2.0138304 1.6895146 1.9988024 2.1732533 1.8315365 2.0054397 1.8953442 2.0038409 1.6428199 1.7397854 1.9382946 2.1642422 1.8313856 1.7626071 1.9342275 1.6850628 1.8412142 1.7665377 2.1836311 1.7986605 1.7576576 2.1802980 1.8236495 2.0309086 2.0935466 1.9023536 1.9405055 1.9901218 2.2282148 1.9198720 1.8340354 1.8578180 2.0687294 1.7881116 1.7958519 1.8512333 1.9049267 1.8783626 1.7709420 1.8883705 2.0769740 1.9196166 1.9172733 2.4785512 1.7388441 1.9905030 2.1513036 2.0285147 1.9357070 1.8215096 1.8029242 2.2917083 1.9285858 2.2365902 1.5976229 2.0196619 1.9091133 2.3605934 2.2909390 2.1344111 1.8760346 1.8939242 1.9444478 2.2198102 2.0515067 1.9362677 1.8161731 2.0315989 1.7966094 1.7297517 2.2126848 2.0913122 1.9165615 2.0091677 2.0397371 1.9496415 1.7840367 1.9859231 1.9393013 2.1669181 2.1543590 1.8667340 1.8596209 2.3476901 2.3342628 2.2746360 2.1119352 2.2200812 2.1864027 1.7195801 1.8998417 1.9049794 1.7640072 1.9125974 2.0724817 1.8251217 2.2699497 1.9729544 1.9383579 1.9453278 1.8021037 2.1501172 2.0452794 1.8379221 1.9405147 1.8635432 1.9347971 1.7734674 1.8792237 2.0789161 1.9953868 1.7420135 1.9826765 1.7483735 1.9221270 2.2822018 1.9654201 1.8594863 1.7571042 2.0546658 1.7258391 1.8059720 1.7265721 2.0251504 1.8678645 2.3582563 2.0627312 2.0166494 2.0251340 1.9230216 2.1144962 1.8850244 1.9715054 2.0051944 2.2393591 1.8689042 1.7091596 1.8991462 2.1788260 2.2837403 1.9214166 2.0102370 2.0494579 1.9108809 1.9443649 2.0210585 1.9025225 1.8569516 2.0893672 1.6064577 1.5810230 1.7205602 2.3149458 2.2125604 1.8347269 2.0983946 2.1088398 2.1185257 2.2067522 2.1722887 2.4173464 2.0452794 2.1469572 1.7677040 1.7841851 1.9144394 1.8409545 1.9253120 1.9879537 2.1451219 1.7154869 2.0022966 1.8674175 2.1844258 2.0154164 2.1749757 1.9223643 1.6661718 1.6581569 1.8638137 2.2587511 1.6612269 1.6867009 1.8878770 1.9754166 1.7587331 2.2109437 2.3149458 1.7533731 1.7302854 1.9399741 1.8628655 2.0454531 1.9681236 1.8682179 1.9419241 2.0792673 2.1353480 2.0459768 1.8141916 1.8101016 2.2018247 1.8425794 2.0265451 1.7549724 1.9819012 1.7858583 1.9435623 1.9234289 1.6972120 2.1654610 2.1432588 1.9349405 1.8660414 2.0681521 2.3423216 1.8852170 1.8522952 1.8497389 2.1842985 1.9233621 1.7664020 1.7333703 2.0171428 1.7209493 1.8752190 1.9610628 2.3082363 1.8301595 2.1493621 2.4273639 2.0024640 1.8909350 1.7507769 2.0771110 1.8909552 2.0064087 2.0044303 1.8116926 1.8402248 1.9104034 2.0483214 1.8081150 2.1083196 1.8930464 1.7873744 2.0157148 1.7489856 1.9113718 1.9353852 1.9017913 1.9216100 1.9879125 2.0388515 1.7102116 2.0596151 1.7243311 2.0221370 2.2856122 2.3269189 1.9509712 1.8524252 1.6575687 2.1419937 1.8329676 2.2064085 2.1133148 1.7240615 2.0256105 2.0256105 1.9130288 1.8525262 1.8192047 1.9555020 1.8758450 1.9024812 2.1398218 1.7839592 1.7927449 1.8636477 1.7934984 2.0047760 1.7762040 2.3984145 2.1123948 1.7451615 1.9852674 2.1258574 1.8889642 2.0155819 1.9330100 2.5518019 2.1038516 1.8666189 1.6289013 2.3126935 1.9105456 2.0792815 1.9846009 1.9960896 1.8313482 1.8643696 2.0104239 1.8594630 2.1211524 2.2017665 2.2176676 2.3466957 1.7734352 1.8740264 1.8007107 2.1473299 2.1396774 1.8510923 2.1660629 1.8101016 1.8681633 2.4206323 2.1585304 1.8081150 2.1083196 1.8588131 2.1455469 2.0658205 1.8444465 2.3149458 2.3247756 1.8755610 1.8794760 1.8142130 1.9117753 1.5680931 2.3052059 2.1871642 2.0276153 1.7610705 2.1780874 1.8605210 2.1909630 2.0729245 1.7525547 2.3222102 1.9492809 1.8006390 2.1304330 2.0240853 2.2337161 2.1485641 2.0544939 1.9238647 2.2797969 2.2205624 1.8043959 2.0590649 1.7063626 1.8900112 2.3539725 2.1137241 1.6534344 1.9863340 1.7936051 1.9310936 2.4047812 1.7807372 2.0324595 1.6563291 1.7052399 1.8892551 1.8961669 2.3043951 1.8584356 2.0385539 1.8951987 2.3269488 1.7207621 2.2145382 2.1165143 2.0512358 1.8506778 2.2291256 2.0512358 1.7195801 1.6481088 2.0464121 2.1613588 2.0243870 2.0633379 1.9457792 2.1007666 2.1209723 1.7492038 1.7738798 1.7151024 1.7631783 1.4894536 2.3476901 2.3384333 1.9887493 1.7308539 1.6086394 1.7429713 1.9766174 1.8395973 2.1338846 2.1558289 1.7328052 1.8578547 1.9565032 2.2492918 1.8617419 1.8108498 1.8778581 1.9382201 2.2142729 1.7983624 2.3128505 1.8124036 1.7905744 2.2411256 1.7859037 2.1621412 2.1508613 1.9488468 1.9328446 1.8911223 1.8593739 1.9039580 2.2337652 1.8501021 2.0998910 1.9894646 1.7626594 
WP_008278701.1_N-acetylmuramoyl-L-alanine_amidase__Crocosphaera_chwakensis_                       1.7349312 1.6596131 1.4567203 1.3453692 1.5591696 1.2442055 1.4788373 0.9503561 0.9995368 0.9828202 1.7318619 0.9764489 1.3126305 1.5151527 1.4522603 1.7126047 1.6859792 1.6726759 0.0579014 1.6661423 2.0497317 1.0117877 1.0103845 0.3288910 0.8567131 0.4960533 1.8733428 1.6384696 1.3994005 1.6965981 2.0802804 1.3123047 2.2105874 2.0134054 0.9914589 0.8961590 0.9643164 1.7584424 0.1308799 1.7513866 0.0000000 1.8527285 1.7550047 1.5521645 1.8564435 1.4339815 1.4299051 1.1077391 1.1611740 1.3147585 1.7326482 1.1146992 0.9982861 1.2888005 1.5883560 1.4867998 1.1626289 1.2890887 1.0453578 1.8401787 1.6153996 1.7919825 2.0039653 1.5988487 1.7900051 1.9534144 1.9246296 1.7218640 1.8939316 1.6661400 1.8043239 1.5850529 1.9277363 1.8889376 1.1364830 0.9304903 1.0485085 0.9358743 0.9886207 0.9934674 1.2914069 0.9265355 0.9538900 1.0232816 0.9878802 1.1849084 0.9688343 0.9408526 0.9203833 0.9606918 0.9850621 0.9976189 1.0397042 1.0278813 1.0325181 1.1229138 1.0627721 1.1351856 1.0798012 1.0391980 1.0336958 0.9576892 1.0712647 0.9982882 1.0137865 1.3565419 1.6923740 1.3002541 1.0384120 0.9738528 1.0529565 1.9574244 1.3598321 1.7100133 1.9332448 2.1066756 1.0325984 0.9625520 0.9960022 1.4117725 2.0585375 2.1345274 1.5476075 1.5744890 1.8676530 1.7281197 2.0186358 1.0492476 0.9954989 1.6912087 2.0609132 1.3386630 1.5725411 1.3457787 1.6432055 1.4840391 1.0862572 1.0600526 1.1712394 1.6705741 1.6190552 2.0599854 1.4020227 1.6159061 1.0650348 1.0370266 1.9602211 2.1819097 1.0504347 1.0565060 1.6857922 1.4918656 1.5990176 1.6014409 1.8217565 1.8835073 1.4995213 1.1760614 1.6761058 1.3498397 1.7190216 1.4402751 1.0061812 0.9645857 1.5898170 1.1366885 2.0507062 0.8624637 1.8412783 1.3407723 1.6687495 0.9828753 0.9491309 1.0348394 1.0704299 1.4524220 1.0346889 0.9813371 0.9600436 1.9407826 0.9097827 2.0630614 2.1289571 1.4337529 1.3323170 2.0228066 1.6365065 1.7671934 1.7044930 0.9276273 1.1433249 1.8007346 1.7928802 1.5515099 1.9127018 1.8149677 1.4977380 1.6789675 1.6232204 0.9628496 1.4769015 1.6525553 1.7102108 1.8331630 1.7915832 0.9361358 1.0159077 1.6266982 1.7039347 1.6090748 2.1277132 0.9811748 1.8448753 1.3937745 1.0089128 1.3373209 1.6876881 1.6462827 2.0911577 2.1053160 1.6183945 1.8112287 2.0768507 2.0301057 1.7473871 1.3813282 1.8517729 1.2585273 1.7214289 1.6687495 1.7154810 1.8240030 1.2653216 1.7885130 0.9676617 1.3529091 1.8674217 2.0050525 1.0931585 1.4690182 2.4303494 1.4630044 1.9377346 1.8663562 0.7814841 1.5473916 1.9001951 1.7720387 1.6252593 1.7607405 1.7970658 1.1501514 1.0129404 1.0261680 1.7104393 1.6152647 1.0224083 0.9061755 0.8754319 0.9710222 1.0547778 1.0356999 0.9895890 1.0948346 1.4838394 1.7271726 1.3482834 1.5454565 0.9001943 1.0262872 1.4924991 1.2216226 2.1895069 1.9602774 1.9225676 1.8941733 1.8819355 1.8482729 1.4825358 1.5438905 0.9968023 1.1007999 1.3910190 1.9568104 0.3038480 1.4663626 1.0890771 0.9928691 0.9927069 0.0296997 0.8632234 1.3338553 0.9357105 1.0153651 1.3479336 1.9204490 1.8297817 1.9557323 1.9675006 1.7530245 1.9326982 1.6880357 1.2902134 1.6494589 1.4106660 1.8318040 0.9287255 1.0101940 0.9358508 1.0146699 0.9489213 0.9694860 0.9393020 1.0513385 1.0315730 1.1224593 1.0025403 1.0352418 1.0142090 2.1035370 0.9868799 1.7297571 1.7126566 0.9060094 0.7075801 1.6950974 1.8309428 1.8053912 1.5321872 0.9309930 0.9862349 1.1244506 1.6830442 1.3664757 1.7356874 1.0556393 1.0045148 1.0106902 1.2021191 1.2856511 1.0110733 1.4267632 0.9766592 0.8870581 1.7477559 1.9150224 0.9678384 1.1708681 1.0191233 1.8720191 1.7555353 1.6814200 1.9291139 1.8831221 1.7759468 1.6237857 1.8789549 1.6032394 1.3088483 1.8016840 1.6029954 1.7128461 1.6817333 1.9294145 1.8861771 1.8940761 1.7530472 1.7358901 1.7585928 1.8188063 0.4020468 0.9579601 2.0128031 2.0468875 2.1386074 1.5614653 1.6847989 0.9872132 1.8247546 1.5233981 1.2893923 1.7233481 1.0173816 0.8906658 1.7050467 2.1640445 1.9896376 0.9460791 0.9652752 0.9644533 1.0337544 1.5438957 2.0835366 1.5913725 1.6350537 1.9495632 1.8638882 2.0208590 1.8959808 2.4487979 1.4537075 2.0417797 1.7494173 1.7262495 1.6377868 1.1141076 1.0496977 1.1039872 2.0890394 1.4584892 1.4009234 1.5722214 1.8693676 1.2907550 1.7663992 1.7395286 1.3004887 1.6729782 1.6308202 1.8930893 0.9098476 0.9332511 2.1266644 1.3954577 2.0700102 1.9121071 0.9562615 0.8646745 1.0391130 0.9495119 2.0660591 1.0062581 1.9246281 1.0127604 0.9915977 1.8691771 1.9836187 1.9392081 1.8629563 1.9561443 2.1294118 1.4653761 1.1896015 1.5311941 1.6076185 1.6757822 1.4216190 2.0160832 1.6757822 1.1760614 1.8867441 2.0433812 1.2670642 1.2543971 1.7596856 1.8740509 2.0472314 1.3599449 1.0445077 1.1975793 1.4598755 1.8884535 1.3377858 1.4918656 1.7924725 1.1405729 2.1429485 1.6217222 1.5692258 1.6152259 2.0715743 1.2359205 1.8644511 1.5687853 2.0441693 1.8892292 1.3286133 1.3389622 1.7259184 1.8842717 2.1181105 2.2712927 1.3880966 1.5675833 0.9857726 0.9850266 1.9562578 1.2790987 1.5169121 1.9643341 1.6932215 1.8929821 1.7766757 1.7399861 1.4903432 1.3870940 1.1402767 1.4737502 1.5953071 1.6313345 
WP_081721971.1_N-acetylmuramoyl-L-alanine_amidase__Geminisphaera_colitermitum_                    1.8972072 1.9690705 1.8637705 2.1437869 2.1832715 1.9543850 1.8377080 2.0539904 1.7892117 2.3647200 2.2632673 2.3231545 1.6452335 1.9445314 2.3044527 2.2800219 1.9728683 2.2239533 1.8123353 1.8830287 2.4881066 2.0225610 2.1971580 1.7042640 2.2229826 1.5870714 2.5211758 2.3128733 2.1249041 2.1469707 2.5955244 1.8785970 2.8181668 2.3162851 2.0081490 2.1327282 1.7650198 2.1546575 1.7847207 2.0977471 1.8527285 0.0000000 2.1732335 1.7346606 1.9382559 2.2151172 2.0264991 2.2710007 2.3009984 1.8740689 2.1731068 2.3764847 2.0640790 1.8332080 2.0245986 1.8338301 2.1721263 1.5331061 2.1110788 2.3643631 1.9518688 2.3031197 2.5532364 2.3041671 2.1136439 2.4535995 2.5172216 1.9034716 2.0831737 2.2978388 2.1625911 2.1931040 2.2799022 2.2609831 1.8284663 1.9640663 2.1378262 2.1441256 2.1374466 2.0584241 2.0227514 2.0261000 2.1670100 1.9967428 2.1190009 2.2675287 2.1783523 2.0871979 2.0977661 2.2178802 2.1452060 2.3250430 2.2405083 2.1528017 2.0737004 2.1344401 2.1487886 2.2995498 1.9733655 2.0817613 2.2410839 2.1614298 2.1512032 1.9604431 2.1681797 2.2214906 1.8619879 1.5141919 2.0989021 2.1220633 2.3176104 2.2270793 1.5888207 2.1561244 2.4043267 2.1286256 2.2310160 1.9359884 2.0718824 2.1668083 2.3565368 1.8699805 1.9793978 1.7372230 2.3959533 1.8562557 2.4407462 2.3930955 2.2452839 1.9765387 2.1574417 2.1456694 1.9221420 1.8100124 2.0124151 1.7864036 1.9802904 2.2152138 2.0306263 1.6248065 2.3502214 1.8276490 2.0038667 2.0103502 2.0308569 2.2137641 2.4050370 2.4638397 2.0730491 1.9674654 2.1877625 1.8412665 2.3494037 2.0990157 2.1391100 2.4746709 1.7748457 1.8780727 1.7547635 1.8608009 2.2291292 1.9842601 2.1008326 2.1133586 1.6937908 2.0713120 2.6670212 1.8711693 2.2266801 1.9548618 2.2356106 2.1050883 2.0401921 2.0083665 1.9339662 1.7091440 2.1328287 2.0341119 2.1640865 2.5124496 1.9564284 2.8923668 2.9112401 1.6462049 1.5925325 2.2890426 2.1816470 2.3860800 2.5476198 1.9588939 2.1667210 2.1533892 2.4127934 1.5381711 2.0905245 1.9388653 2.1472246 2.1717073 1.6760351 2.3511590 1.7633976 1.8627110 2.2533025 2.1667509 2.3894558 2.1013183 2.1990562 2.3409303 1.9416429 1.7455309 2.4246876 2.2344717 2.5169936 2.1052762 2.0875497 2.0069119 2.0543400 2.3580965 2.1503450 2.3976531 2.3206864 2.2817173 2.2949915 2.4914652 1.9295606 1.5516740 1.9293739 1.8420137 2.0833329 2.2356106 2.1048223 2.4006858 2.1677616 2.2673610 2.2146768 2.0865158 2.4021511 2.3983318 1.3736095 1.9598116 2.4654618 2.2385096 2.3387515 1.9893199 1.9303112 1.8582149 2.1757672 1.8758041 2.3093500 2.0227251 1.9944480 2.4653187 1.7631238 2.1229956 2.1850136 2.3288397 2.2486499 2.2416083 2.0087018 2.1577909 2.1322886 2.0607228 1.9991596 1.8674986 2.0215684 2.2862081 1.6565278 2.1540919 2.0760740 2.3111318 1.5656541 2.0156270 2.6107636 2.4087007 2.3756643 1.8220419 2.4413944 2.2644909 2.0533978 2.0865997 1.8599890 1.6291810 2.1938927 2.6311683 1.7898793 1.6232672 2.0854704 2.1059382 2.0636752 1.8665212 2.2028411 1.5636275 1.6717634 2.2157084 1.6996879 2.3005317 2.3672389 2.3253359 2.3131494 2.2049867 2.2396407 1.8324783 1.6212884 1.5733018 2.1136492 1.9442516 2.0155713 2.0699632 2.0439265 2.0787151 2.1972253 2.2449213 2.1547656 2.0369202 2.2441328 2.2695632 2.0287012 2.0245899 2.0262175 2.3055953 2.0056317 2.0461301 1.7571863 1.9851608 1.5089859 2.4012495 2.2807670 2.1158726 1.8807267 1.9970811 2.2027692 2.2616534 1.9632277 2.0555695 2.2020484 1.9989422 2.1129549 2.0783912 2.3142688 2.0421510 2.1702363 2.0751189 1.9678739 1.3947309 1.9411803 2.3120100 2.0539792 1.5187970 2.1537291 2.1434287 2.1972677 2.1783413 2.2715844 2.3346691 2.2195553 1.9417996 2.1236325 1.8152654 1.6904012 2.2093361 2.3466817 2.2037665 1.8778510 2.3974396 2.5023226 1.9047636 2.1881523 2.1923551 2.0565150 2.3463455 1.6463396 2.1880425 2.3899836 2.5972936 2.6624227 2.1391363 1.8057660 2.1086968 2.2771639 2.0622003 2.1071410 1.8553858 2.2786656 2.0789598 1.7934595 2.2736794 2.2762758 2.1972253 2.2372078 2.1602555 2.4325643 2.0763725 2.3436927 2.3698419 2.2030575 2.5561883 2.2606631 2.4117570 1.7906043 2.4718495 1.6676846 0.7215580 1.9355744 2.1589596 2.3036086 2.0388639 2.0942102 2.1138172 2.2167392 1.5253394 2.1000081 2.1711521 2.2838420 1.6483323 2.5197979 2.3887140 1.6541437 1.9931755 1.8891286 2.0381148 2.0878545 2.0938595 2.5020931 1.8712271 2.0444415 2.2447595 2.1947191 1.9006557 1.8554382 1.9874813 2.3156560 2.1835623 2.4722062 2.1547707 1.9728025 2.3397181 2.5276855 2.3937405 2.1799732 2.3468211 2.3368272 2.1240921 1.7478033 1.8050981 2.3433334 2.2079248 1.8405892 2.4197724 2.2079248 1.8780727 2.2563903 2.5066021 2.0662719 1.7139603 2.4092202 2.4506586 2.1827342 2.1845097 1.8870230 1.7243989 1.9219612 2.3576024 1.8990392 1.8412665 2.5394384 2.0768452 2.8630930 1.8383546 1.7553203 2.1007049 2.4761845 1.9558295 2.5579199 1.8695446 2.1636045 2.0925177 1.6103285 2.2974901 2.1878385 2.3798225 2.1150149 2.2602835 1.9317258 1.6026407 2.1998374 2.0438199 2.5429690 1.8014732 1.7721958 2.4886230 2.2975705 2.3089623 2.6644333 2.3178561 1.8565413 2.0627321 2.3425431 1.7409026 1.6406214 1.9116416 
WP_157210720.1_hypothetical_protein__Verrucomicrobium_spinosum_                                   2.1687194 2.1330956 1.9486650 2.1730940 2.6902209 1.9793535 1.8907525 1.8086882 1.9419519 2.0786703 2.3561561 2.2665272 1.6274454 2.0793642 2.6719839 2.4286905 2.2385497 2.0687958 1.7260485 1.9822031 2.5946921 1.9956308 2.0143392 1.6062678 2.0290891 1.5703415 2.7186743 2.8134354 2.1933474 2.0619526 2.6788836 1.4520823 2.8225943 2.1132972 2.0796616 2.1891353 1.6266195 2.2683171 1.7257465 1.8879709 1.7550047 2.1732335 0.0000000 1.8301325 1.5449170 1.6126400 2.3161806 2.1975531 2.2243765 1.4548521 2.4324823 2.0209388 2.1169046 1.8574990 2.1968193 1.9648361 1.9827288 1.5753565 2.0633382 1.8705379 2.1070672 2.2022094 2.4152155 2.3619559 2.4356778 2.8107344 2.7757203 2.2165721 2.0168757 2.0874457 2.5177988 2.6776480 2.2320375 2.8576890 1.4636779 1.9704040 1.9734709 2.0395419 2.0415979 2.0490511 2.1165826 2.0540054 2.0909305 2.2214790 2.1881027 2.1694048 2.1309470 1.9979246 1.9642003 2.1365524 1.9091207 2.1746415 2.0801231 2.1029721 2.0888157 2.1665050 2.0946065 2.1281679 2.1556697 2.1788517 2.1427236 2.1929336 2.1233662 2.0364573 2.5742844 2.1116547 2.0276412 1.4613265 2.1508813 2.0054524 2.2030764 2.1515113 1.7104602 2.8710473 2.6202334 2.4160401 2.2765591 1.9555219 1.9805766 2.0768848 2.5690067 2.5278311 2.1719443 2.0424261 2.2142824 2.4477466 1.9310585 2.1810081 2.1391125 1.9392526 2.3856630 2.4883855 2.0758630 2.1446688 2.2021227 2.0543382 1.8750474 2.1458888 1.9923890 2.0823773 2.2525897 2.6734119 2.1237310 1.9359508 2.0245578 1.9636529 2.7942546 2.4914551 2.1001502 2.0110251 2.2963928 1.7046082 2.4810174 1.9692889 2.0924402 2.5648127 1.9807542 2.0428163 2.0358740 1.4660836 1.9271042 2.2340974 2.1762707 2.0270379 1.6677690 1.8072109 2.7173433 1.8728693 2.8188340 1.8562632 2.7291516 2.1692200 2.0945608 2.2067496 1.9646727 1.8328578 2.0130558 2.0193500 2.0036147 2.7944111 1.9702968 2.6033774 2.9025788 1.4680012 1.6867231 2.2810212 2.1900613 2.6097756 2.4995423 1.9129729 1.9540744 2.4430885 2.6868053 2.0762654 2.0632147 2.1399552 2.3620995 2.4221537 1.4785203 2.0463274 1.6688455 1.9814857 2.6269085 2.2125100 2.4972153 2.0041973 2.1271432 2.5597841 2.0915257 1.5769977 2.8018920 2.2144174 2.2671671 1.8919712 2.3067134 2.1530494 2.2678043 2.5240774 1.9487552 2.1817130 2.5584643 2.8679399 2.5360409 3.0709729 1.8980053 1.3469214 1.8209342 1.6492202 2.3307245 2.7291516 2.0708549 2.3409047 2.0426124 2.3403338 1.9908805 1.8016274 2.1565148 2.6657389 1.5691143 1.9291501 2.8223660 1.9215881 2.2690783 2.2716700 2.0511004 1.8277146 2.2431011 1.8949947 2.5490137 2.4195475 2.3495771 2.1053539 1.9975842 1.6852417 2.6117137 2.5535516 2.1935744 1.9656417 1.9605495 2.1604797 2.0348212 2.2255412 2.0788850 1.4903810 1.7134522 2.5407723 1.6596302 2.2275803 1.9776891 2.1953942 1.8485952 1.6126826 2.3167145 2.2883325 2.5347580 2.6104213 2.4212075 2.2515898 1.9052817 2.1051045 2.2207862 1.8782755 2.3594737 2.7553879 1.6664176 1.8997294 2.1556613 2.0571511 2.0495251 1.7211393 2.1420432 1.6655957 1.8998538 2.1737690 1.7708556 2.2788465 2.4983029 2.2323530 2.3081899 1.8325809 2.3541492 2.1861116 1.6411264 2.0242670 2.0098263 2.0613934 1.9264023 1.9976006 2.0165189 1.9657136 2.0218135 2.1733985 2.0075920 2.0256277 2.0520308 2.2034977 2.1012151 2.0952934 2.1245929 2.5534280 1.8898397 1.9948774 1.8430983 2.0268652 1.2897627 2.2421032 2.7315652 1.8351741 1.9822364 1.9100983 2.1492050 2.1082111 2.1531748 2.2430392 2.2520806 2.2612425 2.1257985 2.1004871 2.1052800 2.1304829 1.8512481 1.9806186 2.1116137 1.6520890 2.0026271 3.1164872 1.9203537 1.5010700 2.0165418 2.1752701 2.0159474 2.2215629 2.3832180 2.5015994 2.3261890 2.1248230 0.5603018 2.0819369 1.5636568 2.0715406 2.4652490 2.2734232 2.2471491 2.3205950 2.6149136 2.6622692 2.4445077 2.4586126 2.2188560 1.9693400 1.5410669 2.0831210 2.3545110 2.7725332 2.7309257 1.8706863 1.8460180 2.1782334 2.1804028 1.8872039 1.7959327 2.0370756 2.1650019 1.9878937 1.7320780 1.8913879 2.1425486 2.0231291 2.1611366 2.0693206 2.1177487 2.5006154 0.7105847 2.5128920 2.7307115 3.0098184 1.9990322 2.5247911 2.1871995 2.9075824 1.5178582 2.1448756 1.8719139 2.3811697 2.6822235 2.0612566 2.0491755 1.9388120 2.5362840 1.5328040 2.0700177 2.3197674 2.8756726 1.6635750 2.5651333 2.6359731 1.8125560 2.4169381 1.8979270 2.3311449 2.0285411 2.0921216 2.5632829 1.4581469 2.4085638 2.2834787 2.3213890 1.8889212 1.6987442 1.9762681 2.1357072 2.1640120 2.1343575 2.0175786 1.9497800 2.6951137 2.5907222 2.1526575 2.4401439 2.3128141 2.5094688 1.9489790 2.0802494 2.0418392 2.4700350 2.6570823 1.6348891 2.4375013 2.6570823 2.0428163 2.3689307 2.0922556 2.4207742 1.4952343 2.6205667 2.3818971 2.8562511 2.7079526 1.3985118 1.4192099 1.5145011 2.7014952 1.8252760 1.7046082 2.2583595 2.0360377 2.8621778 1.5485499 1.4346588 2.5185879 2.1769690 1.9806602 2.7097462 2.0815181 2.7320630 2.4611935 1.8260842 2.1369042 2.3464434 2.5642908 0.8842811 2.6545643 1.5772134 1.8720318 2.1240499 1.9029649 2.5875638 2.0520152 2.0239345 2.7249669 2.1663958 2.5033572 2.8218539 2.5188764 1.9693769 2.2066709 2.2522706 2.1687058 1.5899594 2.3865894 
WP_007413631.1_N-acetylmuramoyl-L-alanine_amidase__Pedosphaera_parvula_                           2.0193856 1.8153761 1.7783747 2.1238780 2.2932723 1.7618514 1.8113372 1.5447608 1.9687924 1.9941620 2.0997505 1.8274164 1.7599964 1.6712619 2.2978483 2.5585505 1.8631754 1.9810245 1.6575185 1.9316495 2.2042292 1.6073257 1.6696670 1.4677522 1.9281929 1.6443854 2.1482401 2.4423794 1.9877778 2.0349179 2.4792653 1.6318491 2.7587523 2.3154996 1.7771651 1.7417513 1.5589818 2.1339472 1.5454513 1.9330487 1.5521645 1.7346606 1.8301325 0.0000000 1.8665266 1.8324408 2.2554643 1.7079534 1.6691498 1.7205933 1.9263232 1.7289589 1.5318067 1.6933543 1.9285312 1.7756664 1.8498865 1.8960233 1.7769862 2.0164197 1.7594221 1.9916887 2.3451771 1.8334945 2.1796986 2.2280366 2.2005478 2.0399705 1.9675819 1.9842287 2.7480895 2.2408165 2.1054888 2.0832521 1.9586421 1.5968988 1.7480657 1.7475238 1.5581979 1.5926922 1.8655218 1.7211902 1.7869696 1.7524174 1.6912040 1.6995434 1.6080333 1.6127766 1.6428532 1.6145581 1.5757560 1.6696230 1.6343625 1.6510483 1.7824175 1.6867115 1.6943242 1.9164838 1.9918755 1.7851124 1.7391133 1.5965590 1.8895292 1.5804643 1.8989263 1.6434809 2.1987249 1.6228465 1.6354056 1.5452967 1.7605081 2.2386595 1.7762362 2.1517785 2.6042179 2.0754116 1.7857410 1.7092891 1.5521480 1.9397112 2.0351359 2.2661734 1.8180937 2.0164423 1.8629162 2.2798207 2.1572659 1.8566241 1.6372246 1.8803726 2.0263213 1.9229982 1.8297407 1.8694960 2.2572712 1.9126339 1.8086427 1.8482760 1.7723337 1.7069523 1.8548693 2.0978542 2.0334443 2.0195430 1.6871324 1.7161880 2.2762620 2.2315605 1.6710443 1.6365313 2.2062432 1.8448929 2.1755459 2.0805788 1.9195331 2.1888605 1.9487267 1.6525873 1.8612825 1.7224964 1.8232036 2.1576407 1.6631884 1.5628498 1.8199159 1.9137356 2.1686388 1.4777104 2.1574684 1.7446039 2.3504259 1.6864250 1.7789452 1.6600593 1.6193592 1.9692498 1.5344319 1.6780568 1.6538464 2.0401493 1.7615007 2.7560301 2.6478679 1.4811008 1.9884498 1.9913143 1.9458312 2.0770690 2.0903397 1.6858025 1.8720078 2.5077096 2.1351385 1.9895042 2.0449960 1.8516114 2.0040396 2.0131713 2.0657270 1.9662581 1.9001974 1.8103189 2.1383783 1.8192332 2.0130428 1.5897960 1.6738912 2.1796983 1.8412686 1.8016646 2.2005536 1.6932976 1.8414139 1.9354981 1.8909081 1.8888476 2.3217269 2.0230693 2.2729408 2.4442352 2.1979729 2.2446847 1.9348432 2.3818709 1.9443973 1.4301030 1.9540385 1.8149222 2.1776772 2.3504259 1.8730108 1.8752962 1.7477451 1.8039390 1.6711250 2.0559604 1.7476633 2.3946667 1.8186503 2.0530724 2.2691017 2.2890101 1.7629264 2.0283197 1.7832338 2.2376720 2.1849773 2.3095992 2.1787855 1.9715971 1.9738504 1.6671052 1.6744034 1.6516696 2.4124703 2.2049761 1.9694168 1.9020883 1.5652659 1.7019258 1.6864659 1.7167433 1.6576553 1.9384984 1.9185891 2.3814443 1.8211627 1.9440769 1.5733386 1.6844292 1.8729105 1.9070599 2.2686229 2.2894070 1.8705375 2.5399390 1.8534773 1.9298144 1.8890272 2.1237143 1.6020952 1.7313361 1.9747407 2.4509968 1.5437164 1.9215269 1.6542796 1.5625228 1.4851364 1.5642293 1.8862056 1.7493722 1.6768827 1.6936542 1.7413825 1.7285307 2.0740232 1.9410797 1.8054362 2.2361634 2.0675121 1.9004808 1.9491578 2.0327553 1.7834253 2.4176591 1.5549304 1.6136168 1.5787833 1.7128083 1.6452734 1.6396149 1.5595326 1.6975291 1.7188990 1.7416072 1.7060094 1.7124428 1.7374876 2.1510630 1.6701556 1.8783898 1.7713128 1.5725655 1.3023621 1.9315929 2.4035307 1.9558331 1.8098361 1.5482972 1.7085896 1.8214925 2.1293832 1.9211690 2.0622824 1.8350144 1.7497146 1.7267413 1.7169698 1.8553872 1.9033135 1.8929345 1.6719492 1.4686354 2.1892313 2.3288054 1.6008381 1.6686814 1.6557916 1.9850118 1.8243168 1.9774883 2.0178660 2.0703747 1.6806663 1.5267839 2.0684557 2.0548174 1.8067880 1.9936304 1.9011659 2.2721283 1.8276444 2.1031444 1.9468475 2.6911427 1.7942306 1.7893360 1.9735572 1.8873829 1.5683218 1.8652501 2.2319693 2.2094654 2.2529436 2.1728371 1.7507996 1.6890129 1.8105552 2.0359416 1.8602462 1.9688474 1.6831489 1.5988055 1.8394982 2.2343615 2.2662537 1.6452734 1.6103859 1.6274091 1.9076450 1.8297306 1.9454298 2.1606909 2.2658569 2.4225070 1.7407570 2.0544948 1.8283927 2.4492790 1.5015377 1.8289767 1.8017972 1.9047790 2.4224459 1.6076484 1.7095572 1.9134727 1.8601122 1.4984671 2.0505016 1.8995108 2.4400475 1.7688255 1.9878070 2.1531011 1.8829560 1.8338339 2.1202636 2.0635135 1.5537900 1.6147848 2.0651760 1.7537779 1.9194187 2.2456283 1.7977997 1.5210612 1.5049041 1.6783990 2.5416246 1.6984396 2.1044865 1.8232589 1.7781268 1.9262677 1.9088663 2.2809025 2.0823653 2.3715889 2.0305305 2.0093147 1.7667587 1.9908033 1.9128000 2.1979048 1.9111774 1.9409159 2.1979048 1.6525873 2.1219793 2.2558313 1.9163777 1.8569567 2.0697009 1.9858675 1.9770908 1.9900548 1.9031869 1.8820414 2.0963786 2.1521686 1.8803336 1.8448929 2.0380850 1.9149261 2.7933990 1.9032560 1.9870278 2.2059675 2.1021450 1.7516682 2.1744683 1.7031940 2.0314434 2.0369003 1.6269484 2.2404540 2.0429299 2.4851268 2.1565993 2.1495145 2.0764284 2.0393925 1.7366226 1.7867622 2.2676676 1.8282161 1.9590870 2.1849604 1.8599618 2.2342735 2.1932898 1.9558353 1.7707828 1.9230731 2.0378855 1.9225155 1.5014358 2.0211274 
WP_006978713.1_N-acetylmuramoyl-L-alanine_amidase__Chthoniobacter_flavus_                         2.2155115 2.1993651 2.0953561 2.2324375 2.1252610 2.0492084 2.0601607 1.9895482 2.1757307 2.5519424 2.2261696 2.2302180 1.7833372 2.1400489 2.2002511 2.3134050 2.0542180 2.2633356 1.7922872 2.2025928 2.5957120 2.0962510 2.3056690 1.7966482 2.3915189 1.7551803 2.1573587 2.3155502 2.2975581 1.7935887 2.6349806 1.9772086 2.5408682 2.5177160 2.0969325 2.4092847 1.7706048 2.5268386 1.7483992 2.0508937 1.8564435 1.9382559 1.5449170 1.8665266 0.0000000 1.9890930 2.1211310 2.2687826 2.2975024 1.9271490 2.2085854 2.4838551 2.1797094 1.8463504 1.9307823 2.0844202 2.1160794 1.7925166 2.1904812 2.1199345 1.8317517 2.0963292 2.4174891 2.4280853 2.3771450 2.1587251 2.1476101 2.0822815 2.3431000 2.2028798 2.7930907 2.1412645 2.3533989 2.5060754 1.9007910 1.7783605 2.0330397 2.0071297 2.1243563 2.1886142 2.0586422 2.0703327 2.2093948 2.0346146 2.0532441 2.5603775 2.2119115 2.2318829 2.1746658 2.1988654 2.2803872 2.4097389 2.3284765 2.1823100 2.2067347 2.2650847 2.2421013 2.3901853 2.3273698 2.2395338 2.3946813 2.1849868 2.3104058 1.9607370 2.1729518 2.1516039 1.9315970 1.8676178 2.2087258 2.1188278 2.2135788 2.4646302 2.0424802 2.2747040 2.2871897 2.1892977 2.1444989 1.9083353 2.2340659 2.7987831 2.2086897 2.2467615 2.3182097 1.9578558 2.0364912 2.1363993 2.1101319 2.3838766 2.2632160 2.3502004 2.2684991 2.4726077 2.2607550 1.8150566 2.2261201 2.0644475 2.1899275 2.1715869 2.3333947 1.7371917 2.2327075 2.2552148 2.1893066 2.2132844 2.0707859 2.2328259 2.5299649 2.5169313 2.2463861 2.0795209 2.5913218 2.1898590 2.4089770 2.3006548 2.4041239 2.5508847 2.1423978 1.8674478 1.9146135 1.9456896 2.1745264 2.0796317 2.2118924 2.1475379 1.9780833 2.1182758 2.3455668 1.8869192 2.0951056 2.3834057 2.2869181 2.0677641 2.0873997 2.0749112 2.0535303 2.0992146 2.1474989 2.2242155 2.2653078 2.5062630 2.1865872 2.8227257 2.7787820 1.3992396 1.8460415 2.2017718 2.4756421 2.4799018 2.4816611 1.9496774 2.1319251 2.1061921 2.6074684 1.9364148 2.2527271 2.1264068 2.4237249 2.5799435 2.0646637 2.5152576 2.1309962 2.2207631 2.0235113 2.0592592 2.0777749 2.1794282 2.3858817 2.4738713 2.0621774 1.7768394 2.4262531 2.2916144 2.2382670 2.3371481 2.4175123 2.0002299 2.2275760 2.4036116 2.0791740 2.3986281 2.4595990 2.5625250 2.1308191 2.4920340 1.5349017 1.3371131 1.2016310 1.8937977 2.0072895 2.2869181 2.2792711 2.4016953 2.3676580 2.1392174 1.9319246 2.4421909 2.1343465 2.6837694 1.6580716 1.8559998 2.3347322 2.4652436 2.0327328 1.8385571 2.0795226 1.9974207 2.3887668 1.9385656 2.5068007 2.2805307 2.2186031 2.3685207 1.9419056 2.2741327 2.4916912 2.4685151 2.4004078 2.2837790 2.1879465 2.2323194 2.2158326 2.2091672 2.1319695 1.9933857 1.7458105 2.4223444 1.8242538 2.2915853 2.1321975 2.3454090 1.8341018 2.2064987 2.2730003 2.2123493 2.5532582 2.1000776 2.1143807 2.2309433 2.2774613 1.7578988 1.8558747 1.9645097 2.4600434 2.2157000 1.7974899 1.8558133 2.2560012 2.1411977 2.1624602 1.8421536 2.2942338 1.7900392 2.0213291 2.1094755 1.8673129 2.4038837 2.1196150 2.2656544 2.3981473 2.5566842 2.2332285 2.0460779 1.8901439 2.0762635 2.0839612 2.3605886 2.0287491 2.1241114 2.1775298 2.2571423 2.2071227 2.2728602 2.2060578 2.0965423 2.2739370 2.2928805 2.2301341 2.2148251 2.2232110 2.3418605 1.7500864 1.9471861 1.8627105 2.1467620 1.5236716 2.5978927 2.5752384 2.0537871 2.1092252 2.0374741 2.2635723 2.3920494 2.1327779 2.2789230 1.9657192 2.1426038 2.2640118 2.2239557 2.5076951 2.0790328 2.1275660 2.0268398 2.1662965 1.6939198 2.0655104 2.3068534 2.1943674 1.9304923 2.1994312 2.1137470 1.9997123 2.0571993 2.3919834 2.0222875 2.3602465 2.5122813 1.6591924 2.3282337 1.9027929 2.4479750 2.5088216 2.5149555 2.2836957 2.1483685 2.2311780 2.0621443 2.1146700 2.0822331 2.2266252 2.0251279 1.6532921 2.1401204 2.0846635 2.4829095 2.5272847 2.5075831 1.8411957 2.0658918 2.0302895 1.8198606 2.4319285 2.0075410 2.3196965 2.1364780 1.8493089 2.1902138 2.0134629 2.2071227 2.2733547 2.2340060 2.3915022 2.2536189 1.9248490 2.4296015 2.5032999 2.3068340 1.9693102 2.1428942 1.8899009 2.7561802 1.4388727 1.8798373 1.9938416 2.0940578 2.2897753 2.0785107 2.2709241 2.2478617 2.2222508 1.5163628 1.9305456 2.1088523 2.2574040 1.7824596 2.6363607 2.5422959 1.8642207 2.4342223 2.3328781 1.8858209 2.0945126 2.3209253 2.6457803 1.9509198 2.1879855 2.3372553 2.2677669 1.8257478 1.7717470 1.9133076 2.1726205 2.3168183 2.2273170 2.0409582 2.0136890 2.4845110 2.3834550 2.4636566 2.3118570 2.5512939 2.2723738 2.3151068 1.8808885 2.1575683 2.5157906 2.5433408 2.3277426 2.4951660 2.5152345 1.8674478 2.5545763 2.1011294 2.3657586 1.8026836 2.5100961 2.3255854 2.4931149 2.6945884 1.8669309 2.1589705 2.1016101 2.3283337 2.3646419 2.2078286 2.3322533 2.3368846 2.6627411 1.3421107 2.0621287 2.5613132 2.1074616 2.0506294 2.1701279 2.0495656 2.3995832 2.3259473 1.6842768 2.1745181 1.9952796 2.5297163 1.7503864 2.5957485 1.9898749 2.1630053 2.1942936 2.1614110 2.5731108 1.8548806 2.1480951 2.3909870 2.2449542 2.9761521 2.3483551 2.4483250 2.0868901 2.2651139 2.4670858 2.2447036 1.5322662 2.3598600 
WP_006980790.1_N-acetylmuramoyl-L-alanine_amidase__Chthoniobacter_flavus_                         1.7246024 1.6853054 1.6422188 1.3821350 1.7152852 1.4115874 1.5787610 1.5882393 1.9085611 1.7905241 1.9107493 1.9370890 1.3471793 1.6170027 1.7878714 1.7860648 1.4455070 1.5742891 1.4165902 1.4965126 1.9241586 1.9015381 1.6936563 1.3488259 1.8124896 1.3881215 1.6346858 1.8705890 2.1319699 1.6354300 1.9922079 1.4396201 2.0221750 2.2273632 1.6029378 1.7889866 1.5126012 1.9496520 1.3422925 2.2492323 1.4339815 2.2151172 1.6126400 1.8324408 1.9890930 0.0000000 1.6498423 1.9706471 1.9850795 1.4641075 1.6080117 1.8641919 1.7647470 1.8839801 1.5920247 1.6157597 1.6028353 1.5715930 1.5428327 1.5844800 1.7638254 1.7779250 1.7983317 1.5835033 2.2865074 1.6581313 1.7200899 1.9164012 2.0371581 1.7969912 2.1824138 1.7309918 1.9198358 1.5270218 1.4205606 1.4404392 1.3797399 1.6514198 1.6937506 1.8078629 1.4647937 1.5883161 1.7060453 1.6847562 1.7831400 1.9799675 1.7212296 1.7817064 1.8517763 1.7630665 1.9613913 1.8003009 1.9296757 1.8685900 1.5104511 1.8332532 1.8128961 1.8414323 1.5103399 1.7438480 1.7760985 1.8347366 1.6522576 1.7180676 1.7430706 1.6184009 1.6841404 1.6351614 1.7065222 1.7902271 2.1527124 2.2437899 1.6586821 1.7636761 1.7999393 1.9861342 1.7179432 1.3617545 1.6889472 1.7454505 1.9194273 1.7294305 1.8144115 1.5860413 2.0781039 1.8201041 1.9983072 1.8249416 1.8363766 1.9430960 1.7787130 1.7626563 1.8221233 1.4140946 1.9527899 1.7489166 1.6538666 1.5364477 1.7454124 1.5349469 1.4882456 1.7320806 1.4811858 1.8849612 1.8689998 1.7767887 2.0865062 1.9560721 1.7629936 1.7993009 2.0171941 1.8518948 1.6457498 1.8978393 1.7962656 1.7379116 1.4242925 1.3515277 1.8201683 1.4583335 1.6911217 1.5325566 1.7190840 1.8476809 1.7628834 1.8678680 1.8820556 1.6525855 1.5535288 1.6804836 1.6996230 1.7848776 1.5415574 1.4647898 1.7193473 1.6580184 1.7619230 1.8106788 1.8995716 1.8848061 1.7676808 1.9291584 2.0372088 1.2537611 1.4356122 2.0953053 1.9391493 2.0637769 1.8346522 1.5480059 1.6391187 1.9479881 1.8642495 2.2801681 1.6388530 1.7111362 2.2757402 1.7322271 1.8790999 1.8136878 1.7461004 1.7981141 1.6987294 1.7895506 1.9648654 1.8732969 1.8708761 1.7006542 1.9403583 1.6421923 1.9800107 1.7894232 1.9173357 1.7749841 1.7373025 1.3498774 1.8896331 1.4741618 1.4901366 1.6234929 1.6296030 1.7481382 1.7734451 1.6913403 2.1977854 0.9813733 2.0061054 1.3698824 1.7522813 1.6996230 1.4602454 2.0293678 1.8055976 1.8224814 1.7406166 1.7254196 2.0136381 2.1177231 1.3997121 1.5447781 1.6547077 1.7370716 1.9816315 1.8973503 1.7761937 1.6231239 1.4142916 1.5429096 1.6847443 1.7808541 1.7696369 1.7706855 1.4456107 1.6587843 1.6996268 1.6296030 1.8417767 1.8044417 1.7440308 1.9302534 1.7945187 1.6985593 1.7520130 1.4673142 1.5131084 1.6474522 1.3722496 1.7697718 1.8023531 1.7868001 1.7207215 1.6110773 1.7959717 1.7399643 1.6912746 1.4346979 2.0389439 1.5015844 1.7709696 1.5743558 1.3892568 1.9788974 2.2389746 1.5071363 1.3839825 1.6523964 1.8434289 1.8492497 1.7919063 1.4339114 1.7547501 1.4602678 1.7770300 1.9147269 1.5909320 1.9164208 2.0137468 1.8275249 1.8803248 1.9908709 1.6819305 2.0093281 1.2744000 1.7803222 1.5270672 1.6878029 1.8356278 1.7530595 1.8236947 1.7735739 1.8203178 1.8250899 1.6819325 1.8631195 1.7652587 2.0392141 1.7130920 1.7352409 1.7405707 1.9919915 1.2647289 1.8414710 1.8023675 1.8256762 1.4147435 1.9635840 1.6457328 1.8760981 1.6398714 1.8669792 1.8012382 1.8656491 2.1685577 2.0805804 1.6159611 1.5484537 1.6357808 1.6050037 1.9823648 1.4637641 1.8487225 1.5790424 1.7661526 1.5906138 1.9978179 1.6087731 1.7582894 1.6683246 1.9163633 1.6909541 1.6761511 1.5062972 1.9687740 1.8108204 1.8436681 1.5706141 1.6532347 1.8529451 1.4982329 1.7616104 1.7265670 1.7121279 1.8327207 1.8566227 2.1341444 1.3913543 1.9171210 1.9157275 2.0046375 1.6921518 1.3139470 1.8182695 2.0724888 1.7429145 1.8628032 1.7413246 1.8148237 1.7965949 1.9135906 1.7541883 1.7906855 1.7916678 1.7630031 1.7908361 1.7379100 2.2008397 2.1184063 1.8203178 1.8292038 1.8595831 1.8694936 1.6890612 1.7248243 1.6235847 1.6270583 1.7649293 1.8216637 1.9242022 1.8976613 2.2366971 1.2683695 2.3166306 1.4678837 1.7057354 1.8042172 1.7897283 1.8381130 1.6797341 1.8864064 1.1201265 1.3917164 1.5973403 1.7958393 1.3113058 2.1366722 1.7648492 1.4113743 1.4558783 1.7980415 1.9042735 1.7556271 1.8445098 1.9591924 1.6126817 1.8212256 1.8687571 1.7175033 1.3977279 1.4547138 1.6940063 2.2865854 1.6665230 1.6483809 1.5479127 1.5430701 1.7067625 1.6588924 2.1583896 1.6897589 1.9651455 2.2265196 1.9277151 1.3529945 1.4139722 1.7345219 2.2472897 1.5246986 1.7470201 2.2472897 1.3515277 1.7819848 1.8510223 1.7873264 1.2747586 1.6404669 1.7554559 1.9275181 1.9073915 1.4727923 1.4781226 1.4508220 1.8315567 1.8622440 1.8495760 2.0210926 1.9229156 2.0647251 2.0580502 1.7841889 1.9521144 1.7854976 1.4161084 1.6783488 1.5703359 1.9679013 1.7594565 1.4223154 1.6826078 1.6884120 1.9606576 1.7259887 2.2108576 1.5547282 1.8462902 1.9537932 1.7490439 2.0599821 1.3160654 1.4239207 1.8293178 2.1080734 2.2411958 1.5974406 1.7891154 1.6156838 2.0834291 1.9844264 2.3486971 1.2437196 2.4981664 
WP_008516100.1_N-acetylmuramoyl-L-alanine_amidase__Dethiobacter_alkaliphilus_                     1.4838465 1.7633769 1.5058925 1.7617941 1.4851824 1.3686030 1.4744126 1.6305027 1.5225912 2.1130159 2.0099402 1.8337062 1.3102227 1.6330284 1.6030952 1.8937902 1.4087226 2.1208056 1.4623075 1.4685450 2.3356510 1.7360087 1.8394351 1.4967413 1.8982040 1.4531775 2.0132086 1.6869371 1.6075889 1.8741999 1.8838756 1.2321083 2.3550750 2.3677953 1.7238329 1.8490949 1.5440889 1.7732365 1.4220271 2.0239111 1.4299051 2.0264991 2.3161806 2.2554643 2.1211310 1.6498423 0.0000000 1.7529663 1.8063907 1.2116454 1.5113034 1.8528862 1.7966892 1.4709188 1.6075559 1.5244967 1.7100005 1.0518161 1.8366250 2.1544633 1.6626675 2.0026613 2.4385331 1.3871613 2.1989201 2.0628845 2.0260015 1.4811188 1.9061381 1.9755605 1.9987751 1.7425754 1.9444765 1.6425901 1.3216010 1.4979209 1.6758953 1.7417223 1.6838295 1.8488314 1.7810130 1.8166321 1.7750858 1.9613753 1.6544505 1.7905166 1.7732803 1.7483675 1.7863926 1.8212940 1.8246165 1.8731941 1.8924018 1.6829793 1.8095215 1.8185131 1.7423686 2.2788458 1.9422298 1.9594206 1.8186048 1.8670316 1.8771000 1.6877146 1.9930566 1.8145967 1.7038084 1.1943125 1.8307285 1.7727490 1.8436576 2.3972905 1.2889673 1.5065670 1.8869479 1.9569600 1.8389246 1.6914146 1.8702139 1.5914981 1.8953920 2.1076677 1.6622356 1.6611067 2.1359252 1.5534691 2.1550502 1.8858889 1.7609962 1.8974872 1.6412918 1.2978893 1.6534063 1.6352318 1.7865375 1.6637620 1.9045956 1.7015031 1.5312873 1.8693445 1.2934682 1.4075992 1.4806989 1.5502655 1.7051494 1.8336572 2.2742696 2.0404951 1.7746898 1.8853974 1.8228798 1.7183867 2.0172463 1.5922586 1.5603331 1.6994908 1.6031829 1.4874756 1.3405589 1.2191075 1.9581502 1.4528251 1.8400999 1.7658318 1.4601616 1.2666446 1.8349052 1.5668459 1.6923977 1.5664354 1.5856134 1.6544381 1.6608913 1.4176457 1.7610372 1.5732019 1.7673984 1.7844037 1.6949162 1.6527155 1.6559402 2.2814655 2.3581788 1.3538683 1.2322041 2.1237029 1.5372624 1.5907496 1.6864197 1.4405026 1.7057370 2.2300548 1.7714378 1.8589838 2.0394839 1.5799645 1.5576435 1.5718052 1.6920871 2.0821638 1.3520183 1.6103569 1.6658471 1.7111957 1.5932307 1.5842793 1.8092272 2.0369201 1.5042516 1.4064288 1.8912268 1.7938867 1.9031388 1.5279629 1.7919082 1.4654449 1.9600845 1.7520495 2.0028666 2.1577554 2.0409821 2.0456008 1.7608598 1.5543107 1.9663231 1.3805031 2.0331174 1.6965512 1.5813296 1.5856134 1.5514575 1.6960902 1.9337217 1.8584334 1.7654341 1.3772473 1.9303646 1.8883533 1.1011766 1.6315082 2.3076582 1.4780704 2.0541100 2.1180820 1.9339253 1.5856479 1.8374781 1.5829662 2.0480789 1.3423900 1.3429104 1.8830071 1.7333974 1.7138468 2.1242492 2.0121458 1.7832696 1.9260970 1.7639747 1.6829723 1.7763293 1.7110006 1.7383499 1.4408675 1.4975019 1.8427258 1.3297990 1.5424230 1.7793378 1.9058622 1.5705997 1.3369816 2.4980047 1.6732249 1.6043803 1.5798532 2.0809249 1.7395720 1.6082131 1.6004402 1.4216261 1.8187893 1.5191213 1.7759821 1.6072375 1.5387167 1.6542229 1.8291026 1.6904220 1.4415151 1.8178292 1.2788873 1.6282157 1.8442808 1.3545085 1.8386645 1.5947088 2.0843153 1.6914901 1.9159373 2.0876768 1.5200554 1.2418573 1.4357867 1.6854389 2.3341462 1.6444502 1.7933438 1.5960838 1.7793456 1.7309818 1.7985037 1.7206241 1.6982507 1.8637188 1.8490057 1.7611463 1.7730142 1.7738690 1.9599994 1.5859405 1.5099543 1.3794205 1.7204227 1.0427756 1.7585156 2.1305421 1.9324240 1.5946877 1.6522257 1.7962178 2.1157021 2.2949280 1.6231544 1.9648287 1.5930717 1.8617965 1.8361919 1.8943203 1.7790927 1.8831889 1.7141941 1.7694420 1.4492263 1.8474610 1.5527954 1.6926976 1.1919046 1.7278079 1.7326223 1.9068076 1.6773702 2.1336426 1.5807271 1.9502893 2.1428222 2.4699494 1.4233932 1.1618761 1.8033306 1.5645926 1.3658940 1.8647407 1.8841530 2.0933132 1.5565833 1.9251445 1.9064124 1.9104466 1.8695128 1.6466781 1.8225402 2.2563661 1.6310247 1.6074189 1.6094573 1.4666575 1.6545141 2.1882189 1.5968492 1.5917054 1.3338274 1.8918520 1.7793378 1.5990953 2.4629274 2.3142573 1.7309818 1.8094049 1.7968964 1.8933666 1.3034258 2.4277056 2.0167080 2.0615460 1.1775031 1.9614657 1.8560477 1.6125156 2.8809262 1.3366855 1.9606028 1.6085440 1.1778169 1.6534051 1.6324355 1.8044044 2.0729058 1.7985410 1.5641265 1.7977131 1.3882558 2.1830055 1.3098312 1.5128757 2.0405986 1.2230116 1.4698442 1.7573506 2.1143313 1.6113779 1.7468882 2.3626569 1.2403272 1.9117289 2.6230479 1.8651618 1.7491040 1.4725906 1.6300195 2.2733638 1.4567115 2.0220410 1.6506877 1.6506013 1.3779892 1.5319545 2.2596825 1.9509934 1.8405819 1.5562618 1.5279086 1.4114865 1.5945640 1.5519800 2.1614202 1.4713119 1.4341916 2.1614202 1.4874756 1.5265170 2.2939809 1.2118377 1.5287881 1.5298173 1.4586944 1.6217504 1.3797638 1.2440000 1.2218181 1.4254253 2.4557805 1.3016823 1.7183867 1.7164029 1.4603389 2.3349338 2.2684124 1.6995260 2.2196326 2.3335393 1.3717027 2.0381873 1.7093135 1.6587427 1.5690952 1.1407926 1.4888687 1.5041866 2.2373571 2.5166528 1.7791271 1.6927529 1.5043212 1.8695096 1.8300683 1.7063954 1.4622606 1.5542220 1.8711981 2.0774435 2.3855820 1.9221287 1.9847913 1.5259353 1.5938456 1.9539756 1.9453634 1.7967800 2.1259898 
WP_006278379.1_N-acetylmuramoyl-L-alanine_amidase__Cylindrospermopsis_raciborskii_                2.5242936 1.5882222 1.5917243 1.6299160 2.0246614 1.7366936 1.5980561 1.0755845 1.6014854 1.2934001 1.9752066 1.4910013 1.2380069 1.5298786 2.0008085 2.0253598 1.9737985 2.3339200 1.0722670 1.4422256 2.4097436 0.7190265 0.7625650 1.0091495 1.3020023 1.0272646 2.2170430 2.2180080 1.8349284 1.6260940 2.4504482 1.1963844 2.6238849 2.1282138 1.1747731 1.1094217 0.8431475 1.7887973 1.0863643 1.7818968 1.1077391 2.2710007 2.1975531 1.7079534 2.2687826 1.9706471 1.7529663 0.0000000 0.0571336 1.0912091 2.3490577 0.7990576 0.5653435 1.2881760 1.7394627 1.6174387 1.4583826 1.3737934 1.1711336 2.3712869 1.9793157 2.2464254 2.4864134 2.1276495 1.9374712 2.2259148 2.2606606 1.7081172 2.0675907 1.6177445 1.8549106 2.1589303 2.1499551 2.6800330 1.2924890 1.0351819 1.2443875 1.2763338 0.6703022 0.8238480 1.4788175 1.1179549 1.3553885 1.3198197 0.9813859 1.2201579 0.7992561 0.7296904 0.7313130 0.8087613 0.7338911 0.8868890 0.9294267 0.8838249 1.1401916 1.1065835 0.7284804 1.2798687 1.4400769 1.3087227 0.7728399 0.5434478 1.3130358 0.6582222 1.5074643 1.7794833 1.7967230 1.3401448 0.9802287 0.7585303 0.8164132 2.2051053 1.4789761 2.1469606 2.7288078 2.0609889 1.4301670 1.3331228 1.1940865 1.1710961 2.4453735 2.6951723 1.8220209 1.7388161 2.0360740 1.9128753 2.0313189 0.8774938 0.6679805 1.8690950 2.9240313 2.0323716 1.8436923 1.3684961 1.7820456 1.7208882 1.4873494 1.3361369 1.5834749 1.5062949 2.2797656 1.9105653 1.5096049 1.4784981 0.6620698 0.8349019 2.8532492 2.2391434 0.8748001 0.7810448 1.9305356 1.5511747 2.5931576 1.4946148 1.9676874 2.3320644 1.8984807 1.9038038 1.6160654 1.1397912 1.7388736 1.7223746 0.9869894 0.7837949 1.5958604 1.2381851 3.1116906 1.2585996 2.6531516 1.7864706 2.1524867 1.0065188 1.1645250 1.2787088 0.7733204 1.5279771 0.7527755 0.8339972 0.8770985 2.7166704 1.0320050 2.3726709 2.4457456 1.6355749 1.2807830 2.4086302 2.3386164 2.5742166 2.4810056 1.4150636 1.4568763 2.1235029 2.3146174 2.0760752 1.9273157 1.5645538 2.0531880 2.1670310 1.6401587 1.2881279 1.5443261 1.6676751 2.1109596 1.9154797 2.4503954 0.6969494 0.7931283 2.6701634 1.6193871 1.4104179 2.9401647 0.9513421 2.1756034 1.2176155 1.3693368 1.9670119 2.0302479 2.0210809 2.2358320 2.3294807 2.6496235 2.7022632 2.9487391 2.6408425 1.8263187 1.3666933 2.2166217 1.5304842 2.0153266 2.1524867 2.3462551 2.0494980 1.4580766 2.1698541 1.0830920 1.2843944 2.0769411 2.6938240 1.2603731 1.4845747 2.9207359 1.4635139 2.0498523 1.9136394 1.2234535 1.6134557 2.2838266 1.6171893 2.6208798 2.1769852 2.2328520 1.4737282 1.2283751 1.2412138 2.4778576 2.6496235 1.2406323 1.2844131 0.9397050 0.6966904 0.7448451 1.0124776 1.1859660 1.2987740 1.5632606 2.1600617 1.3011129 2.3916777 0.7467996 0.8483410 1.5512671 1.2608408 2.5363457 2.2967491 2.3630071 2.3300221 2.1082892 2.0581147 1.7956996 1.7435284 1.2515358 1.6934208 2.0126555 2.4399592 1.1041384 1.5455301 1.1290963 0.8295282 0.6812343 1.0893439 1.3595673 1.3426549 1.4217710 1.2372649 1.9034084 2.3372773 2.4154760 2.3231527 2.3549600 2.1470651 2.2695698 1.6993931 1.3887877 1.6241098 1.4708508 1.8943584 0.6454017 0.6551779 0.6637713 0.7677146 0.5070206 0.7383585 0.9156383 0.6648996 0.8415088 0.0663268 0.6700331 0.6801740 0.6753514 2.7832117 1.0814795 1.7545460 1.6237990 0.8884220 0.7546673 2.0889621 2.6969514 1.8011793 1.6857985 0.6650207 0.6490300 0.9014481 1.7685046 1.9068858 1.8262828 1.2054502 1.1890519 1.1888090 1.2654046 1.4609466 1.2940771 1.4332893 1.1725672 1.2713321 2.0090863 2.8650354 0.6770507 1.3326665 0.7102402 1.8934754 2.0669873 1.7217927 2.1258627 2.4046515 2.0122347 1.8462123 2.4368424 2.0642099 1.4542609 2.1209459 2.3564619 2.1714920 1.9802187 2.1444003 2.3589291 2.3895724 2.3861569 2.3923418 2.3144018 2.0562098 1.1669786 1.3053637 2.3632815 2.8364285 2.8836350 1.4711922 1.6654119 0.9912002 2.1131477 1.4302208 1.3489957 1.5278638 0.8411390 0.7517744 1.6704889 2.2614620 1.9740902 0.5108224 0.7231233 0.6392165 0.8995352 2.2855183 2.3591281 2.5837885 2.4230255 2.6131327 2.0933708 2.6911503 1.8810942 2.7108057 1.6776643 2.2974439 1.6843234 2.4406552 2.1614834 0.8536559 0.8830854 1.5052069 3.1235116 1.7417994 1.5944712 2.4478862 2.5670669 1.2651647 1.9807119 2.7612542 1.3295225 2.1215835 1.3760168 1.8933775 0.6059380 0.7099763 2.4424516 1.1698705 2.3505790 2.4321401 1.3498689 1.1389731 1.1569847 1.2091904 1.9537663 1.1728911 1.8767600 1.3697802 1.3561102 2.5019763 2.7409667 2.1913864 2.4356676 2.0766653 2.1853754 1.3623453 1.8318409 1.9707065 2.3420800 1.6268676 1.3583269 2.4379307 1.6268676 1.9150338 2.5221930 2.2630052 2.0027061 1.5228699 2.5395770 2.6993196 2.7601757 1.9194420 1.2859994 1.0990317 1.3662544 2.2840662 1.4953765 1.5511747 2.0464261 1.5598311 2.3623316 1.9072704 1.4793723 2.1984957 2.4173149 1.7441325 2.2104365 1.5525603 2.5552318 2.6064691 1.3525087 1.8898443 2.2291119 2.0137963 2.4442000 2.4451050 1.4172641 1.7643952 0.7477976 0.9499544 2.6676698 1.8680829 2.0158533 2.8501647 1.8005674 1.9612496 2.4013269 1.8951580 1.6248513 1.8740210 1.3944509 1.9800953 1.5817529 2.0751506 
WP_009341545.1_N-acetylmuramoyl-L-alanine_amidase__Raphidiopsis_brookii_                          2.5576694 1.6335148 1.5846513 1.6614289 2.0455894 1.7490253 1.5911379 1.0817629 1.6612719 1.3033764 1.9964139 1.5207193 1.2350549 1.5630497 2.0509932 2.0440863 1.9782649 2.3083237 1.1260187 1.4872393 2.5048149 0.7351879 0.7651769 1.0437600 1.3039723 1.0786483 2.2738521 2.1985403 1.8644351 1.5893387 2.5166550 1.1676049 2.5814084 2.0940885 1.1733596 1.1003684 0.8676617 1.7800987 1.1258986 1.8475196 1.1611740 2.3009984 2.2243765 1.6691498 2.2975024 1.9850795 1.8063907 0.0571336 0.0000000 1.0634598 2.3191898 0.8215991 0.5774805 1.3072448 1.7536604 1.6108382 1.4723783 1.3748170 1.1824214 2.3250172 2.0126463 2.2962778 2.4999341 2.1704697 1.9226375 2.2467643 2.2919113 1.6976504 2.0692958 1.5594076 1.8934192 2.2463261 2.1392405 2.6820815 1.2931725 1.0031801 1.2525533 1.2729155 0.6843156 0.8387338 1.4873083 1.1430781 1.3685031 1.3298700 1.0199898 1.2512027 0.8107498 0.7568705 0.7542964 0.8139367 0.7302672 0.8986235 0.9560481 0.9060812 1.1568179 1.1119316 0.7255422 1.2672832 1.4545739 1.2887588 0.8097621 0.5641706 1.3341424 0.6781172 1.5219631 1.8170230 1.8556553 1.3577815 0.9804966 0.7787260 0.8104469 2.1700123 1.5070956 2.1896194 2.7518926 2.0964664 1.3801300 1.3131395 1.1724272 1.1795501 2.4837684 2.6936520 1.8853068 1.7063930 2.0737676 1.9243020 2.0436537 0.8870035 0.6860001 1.8536922 2.8870767 2.1088443 1.8399552 1.3075006 1.7855194 1.7284092 1.5123632 1.3387802 1.6216638 1.5061631 2.2794859 1.9303609 1.5122560 1.4329878 0.6725771 0.8611641 3.0062871 2.3142023 0.8756944 0.7914643 1.9400487 1.5692692 2.5638546 1.4805296 1.9668679 2.3139502 1.9289797 1.9144381 1.5993264 1.1114704 1.7356327 1.6968707 0.9873833 0.8102826 1.5900704 1.1981399 3.1278137 1.2514417 2.7180575 1.8098880 2.1402858 1.0494155 1.1623107 1.2493846 0.7899434 1.5650676 0.7751101 0.8510282 0.8935671 2.6512006 1.0673821 2.4280277 2.4646800 1.6349144 1.2779065 2.4520993 2.3574931 2.5244244 2.4474570 1.4044942 1.4708018 2.0661596 2.3231202 2.0999798 1.9199913 1.5792845 2.0746532 2.1341705 1.6673736 1.2978821 1.5424502 1.6545500 2.1629162 1.9830147 2.4352315 0.6981909 0.8018313 2.6402766 1.5913378 1.4037172 2.9190816 0.9884028 2.1974589 1.2263535 1.4132554 1.9747032 1.9813679 1.9733744 2.2579727 2.3601852 2.6198638 2.7132684 3.0379057 2.7728522 1.8452691 1.3444847 2.2287814 1.5070780 2.0467011 2.1402858 2.3292652 2.1194753 1.4934653 2.2507121 1.1034902 1.3181547 2.1354606 2.6721713 1.2583626 1.5009497 2.9312246 1.5012513 2.1383143 1.9358116 1.2541633 1.6170685 2.3269884 1.6034422 2.5911364 2.2187294 2.2758812 1.5320853 1.2163385 1.2191029 2.3941634 2.6198638 1.2322311 1.2517175 0.9616629 0.6919387 0.7467194 1.0025204 1.1654840 1.3280077 1.5395554 2.1534556 1.2983603 2.3815302 0.7795858 0.8730629 1.5734357 1.2413788 2.5165856 2.3093882 2.3668923 2.3236810 2.1907036 2.0921075 1.8046838 1.8051619 1.2519377 1.7630920 2.0335763 2.4230388 1.1317250 1.5674679 1.1482547 0.8478242 0.7032077 1.1421036 1.3518209 1.3179308 1.4472310 1.2096809 1.9104232 2.2916281 2.3999564 2.3086986 2.3502344 2.1644575 2.3420600 1.6740774 1.3677595 1.6368480 1.4954123 1.9022633 0.6546496 0.6793518 0.6669552 0.7662123 0.5211093 0.7585670 0.9463187 0.6801665 0.8611853 0.0763928 0.7073343 0.7098977 0.7110115 2.7443082 1.1043447 1.7295965 1.5856352 0.9104829 0.7553327 2.0366389 2.7124148 1.7783047 1.6811287 0.6701794 0.6836201 0.9165785 1.8042478 1.9038821 1.7919924 1.1795842 1.1921510 1.1833078 1.2837464 1.4694361 1.3081793 1.4559659 1.1819781 1.3082749 1.9886073 2.9223245 0.7189521 1.3506955 0.7147658 1.8983704 2.1344190 1.7994346 2.2088082 2.3694461 2.0289659 1.8877161 2.4573262 2.0660286 1.4727610 2.1566705 2.3376245 2.1564247 2.0137046 2.1239605 2.4016810 2.3280780 2.4355821 2.4469221 2.3686155 2.0940596 1.1948585 1.3130020 2.4816712 2.7997913 2.8382775 1.4780161 1.6450331 1.0333511 2.2044163 1.4168730 1.3590161 1.5404133 0.8658790 0.7847347 1.6546636 2.2217628 1.9620252 0.5250024 0.7485485 0.6502525 0.9172578 2.2897088 2.3717914 2.5545011 2.3639913 2.6324109 2.2035901 2.6432917 1.8222869 2.7858860 1.6768706 2.3257854 1.6979816 2.4348538 2.1655927 0.8798299 0.8955690 1.5376123 3.1656039 1.7130100 1.6291093 2.4871887 2.6227179 1.2622810 2.0050621 2.8042867 1.2874727 2.1139984 1.3949003 1.9150369 0.6194149 0.7349315 2.4781392 1.1637183 2.3493126 2.4781556 1.3628287 1.1549765 1.1710228 1.2117625 1.9434289 1.1782964 1.8413985 1.3930552 1.3588651 2.4619416 2.7055944 2.1478535 2.4547830 2.1543129 2.1263208 1.3721400 1.8479432 2.0041306 2.3223745 1.7145528 1.3298235 2.3925609 1.7145528 1.9258482 2.5145128 2.3339432 2.0757987 1.5218134 2.4933258 2.6765265 2.7499213 1.9586661 1.2866375 1.0982419 1.3671847 2.2745575 1.5072046 1.5692692 2.0946536 1.5829877 2.3800471 1.9056822 1.5029362 2.2047766 2.3470509 1.7565097 2.2668424 1.5876675 2.5506084 2.6213186 1.3367817 1.9347529 2.2728543 2.0173756 2.4196851 2.5456455 1.3972811 1.7918135 0.7596719 0.9730427 2.6759789 1.8887811 2.0484750 2.7784467 1.8279771 1.9806707 2.3225130 1.9841979 1.6183757 1.8939607 1.4184688 1.9942479 1.5848621 2.0851753 
WP_013787053.1_N-acetylmuramoyl-L-alanine_amidase__Thermoanaerobacterium_xylanolyticum_           1.0914003 1.4507170 1.5597167 1.3268257 1.2271992 1.1206378 1.5418404 1.2800840 1.4231195 1.2068578 1.1877744 1.1251915 1.2983695 1.4837567 1.3309190 1.1835353 1.3939320 1.2663683 1.3654698 0.7420988 1.4063214 1.1803373 1.1662598 1.1764236 1.3540824 1.2309077 1.2596018 1.3308864 1.0325792 1.4412170 1.2568126 0.1746975 1.3648651 1.9849575 1.3596953 1.2787031 1.2394700 1.2002649 1.3394189 1.9300913 1.3147585 1.8740689 1.4548521 1.7205933 1.9271490 1.4641075 1.2116454 1.0912091 1.0634598 0.0000000 1.2447683 1.2742047 1.1437646 1.4951621 1.5621411 1.5912118 1.1456655 1.2528643 1.3493549 1.1522671 1.3617050 1.1943093 1.3723486 1.1948909 1.8582427 1.1560038 1.2123422 1.5494858 1.4167855 1.5451773 1.3857592 1.3798374 1.3251892 1.1892808 0.9637957 1.2986236 1.2517116 1.2779111 1.1208355 1.2229194 1.3748333 1.2908365 1.1528321 1.1357515 1.1302887 1.4503139 1.1619634 1.1782575 1.1735673 1.1039117 1.1139223 1.1583631 1.2391456 1.1939468 1.3552246 1.3344682 1.1644792 1.3636803 1.1768753 1.2652513 1.1333714 1.2141429 1.2919286 1.1409934 1.4227220 1.2994536 1.2500307 1.1836796 1.1830983 1.1045953 1.2991990 2.0249376 1.7868989 1.2290906 1.1854635 1.2937215 1.2797338 1.2509569 1.2341714 1.5632457 1.3399540 1.4059827 1.4626184 1.5699457 1.5098546 1.5168341 1.8798113 1.0970999 1.1594904 1.8232752 1.1736604 1.4450161 1.6811388 1.1394610 1.4093733 1.6614530 1.2010408 1.2246327 1.2720866 1.5461766 1.1492548 1.3397072 1.3081370 1.4754736 1.1301194 1.1022191 1.2321821 1.2979394 1.1433166 1.1169841 1.9667119 1.5118927 1.3117644 1.8806109 1.6313894 1.6208407 1.2606843 0.9839867 1.2646981 0.0367397 1.5472549 1.2509988 1.1117493 1.1242503 1.8028360 1.2522577 1.4331223 1.2275257 1.1539841 1.5710231 1.2460858 1.1371685 1.3303847 1.3907691 1.0489040 1.6171891 1.1475448 1.1329766 1.1692482 1.2207912 1.1204373 1.4649834 1.3744485 1.9717311 1.2020847 1.3945182 1.4350207 1.4847430 1.3072379 1.2246825 1.1438150 1.1542349 1.2186881 1.6007065 1.6533711 1.3589517 1.0886538 1.2399478 1.8193399 1.1911003 1.5275054 1.3255084 1.2959615 1.2043906 1.0625946 1.1569174 1.1926546 1.3029791 1.4682173 0.8801252 1.3443256 1.2132474 1.4010655 1.7729150 1.3294415 1.1972267 1.2589604 1.4179303 1.4212772 1.3694520 1.2774290 1.3133698 1.3829206 1.1066773 1.7024902 1.3876540 2.0670493 1.6630232 1.2342195 1.2460858 1.2263277 1.2467326 1.3463884 1.2817347 1.1624569 1.8045979 1.5852716 1.3623009 1.2931136 1.5340881 1.5212820 1.7403351 1.6087618 1.3902116 1.3398455 1.4004942 1.0979416 1.5245749 1.3033201 1.0633454 1.0526739 1.4162651 1.2881311 1.1338130 1.1928234 1.2946720 1.1784858 1.3070557 1.1603582 1.1676228 1.1201431 1.2109823 1.3082911 1.3148310 1.3441824 1.2465343 1.3227779 1.3161416 1.1908355 1.1317468 1.7135513 1.6015751 1.2649764 1.4131353 1.2798260 1.0643583 1.4928648 1.2570077 1.6570769 1.5453208 1.3232856 1.3621284 1.1040869 1.3028783 1.3681465 1.7169389 1.1073676 1.0942142 1.1358594 1.3118785 1.2675256 1.2342508 1.4128013 1.1709063 1.1570092 1.5557126 1.0305802 1.4789213 1.4227768 1.0616993 1.3121407 1.5382202 1.1721525 1.0388267 1.3622464 1.1834711 1.1395709 1.1969085 1.1709794 1.1356848 1.0541629 1.1512721 1.1107529 1.1278280 1.0814924 1.0868440 1.1916583 1.2194459 1.2236495 1.3040652 1.3214996 1.3688073 1.3595060 1.1827051 1.1526163 1.6719374 1.2859959 1.6715896 1.6324299 1.1280949 1.0898441 1.1526818 1.9451081 1.0636997 1.2021959 1.4427499 1.3897517 1.3897517 1.4843302 1.3900031 1.3162266 1.3851118 1.3068926 1.1108048 1.5697430 1.1418806 1.1171954 1.0149139 1.1881120 1.3334795 1.1578950 1.4746564 1.6564859 1.0568366 1.2541094 1.9553486 1.4938729 1.4506220 1.5079227 1.4913849 1.4465918 1.3268088 1.6356358 1.3471483 1.6700386 1.1555647 1.3732545 1.3621478 1.3295702 1.2737133 1.3926773 1.2339702 1.3295611 1.4017142 1.3724597 1.7838119 1.3206199 1.1215678 1.5842860 1.5000951 1.6401297 1.4717031 1.1250248 1.1908355 1.5112157 1.8384910 1.8878804 1.0541629 1.1512721 1.1706547 1.0725886 1.1131738 1.3978718 1.2786453 1.2942828 1.2679920 1.3943806 1.2338757 1.5443095 1.2326715 1.9015248 1.8237668 1.5092123 1.1805893 1.3266957 1.2060208 1.0359595 1.0846267 1.4151318 1.5426324 1.5633328 1.1506527 1.4984660 1.4073026 1.4415984 1.3913659 1.2870587 1.1340636 1.6694168 1.3833638 1.1796651 1.1816861 1.5171595 0.0808031 1.3958290 1.4219226 1.2146306 1.4051986 1.2377792 1.2914777 1.9383134 1.3015650 1.5054898 1.1023765 1.0854553 1.2205206 1.2303328 1.8477474 1.2175461 1.4450046 1.2256680 1.8943920 0.9900487 1.2533449 1.4580088 1.7856234 1.4139255 1.2759789 1.7605775 0.9839867 1.1287793 1.2630721 1.5594735 1.2781148 1.3198770 1.2915020 1.2849694 1.5190964 0.9978121 1.1016152 1.1331061 1.2360069 1.2394231 1.4820882 1.5294402 1.3015885 1.3488736 1.4374264 1.2393323 1.2814065 1.2345759 1.1186878 1.2833375 1.4442930 1.3258767 1.0331998 1.1906989 1.3576305 1.2801727 1.2670946 1.6284735 1.5780338 1.3923508 1.6731424 1.2855272 1.2293234 1.5628469 1.0257251 1.2689052 1.4842089 1.5762840 2.0877139 1.1352303 1.1558540 1.5899976 1.0717711 1.4425117 1.3411791 1.9622146 1.5974110 
WP_157998034.1_SH3_domain-containing_protein__Ornithinibacillus_scapharcae_                       1.3287000 1.6924280 1.5629750 2.1699318 2.0873692 1.4314085 1.5555512 1.9654725 1.9116916 2.3585979 2.1080462 2.6903539 1.0721851 1.7481536 2.1065563 2.1880738 1.6708723 2.4012993 1.7343164 1.3244345 2.9760822 2.2576537 2.2966311 1.6997916 2.2253885 1.7682059 2.5872477 2.6675802 1.9066155 1.6427762 2.6952721 1.2550306 2.4436825 1.9989444 2.1584275 2.1071729 1.7487726 2.2978996 1.6790660 2.1669678 1.7326482 2.1731068 2.4324823 1.9263232 2.2085854 1.6080117 1.5113034 2.3490577 2.3191898 1.2447683 0.0000000 2.3531476 2.1953636 1.5545367 1.7346209 1.5909251 2.2393503 1.1904923 2.1990693 2.4738081 2.1651206 2.6190033 2.5854558 1.7983436 2.0248635 2.6545986 2.6642274 1.6645159 2.3407373 1.7169694 2.3207678 1.9866755 2.5701998 1.8697944 1.3105147 1.9917043 1.9986974 2.0628999 2.2206282 2.2503154 2.1751443 2.2640617 2.2878311 2.2517942 2.2850750 2.4695116 2.2764712 2.2384739 2.2405383 2.2317734 2.2286721 2.2442544 2.3129748 2.2369207 2.2189043 2.2018327 2.3093316 2.3889328 2.2369279 2.2994978 2.1868237 2.1919158 2.3512802 2.1642193 2.3865072 2.4191615 1.7301593 1.3017953 2.2805217 2.1211905 2.3923516 2.0035568 1.4581574 1.8640938 2.2157212 2.3467441 2.3277279 1.9396361 2.0876991 1.5779623 2.8325221 2.4138990 2.1122274 1.7110537 2.1702041 1.9330324 1.9991290 2.2566851 2.1639913 1.6162630 1.6724463 1.5931926 1.6944375 1.5017150 2.0486702 1.6981996 2.3598326 2.2444941 1.3314920 2.0057698 1.2951497 2.4867898 1.8155822 1.7450590 2.2642824 2.2207175 2.4270493 2.1901326 2.2347888 2.3671383 1.7412534 1.9434171 1.9974820 1.5753453 1.9933570 2.3319894 1.6019001 1.7718692 1.4865289 1.2107341 1.8229557 1.8656551 2.2323576 2.0883430 1.5479582 1.2471280 1.7695170 2.1577336 2.3443215 1.7104578 2.1920754 2.3221862 2.3249506 2.1141617 2.2962251 1.5234677 2.1442770 2.2125538 2.1726596 1.7368604 2.1269845 2.5461226 2.5381095 1.3441780 1.1512278 2.4609353 1.4320308 1.5108103 1.3510343 2.2261035 2.2485049 1.9401747 2.0839027 2.0942280 1.9953632 1.7979333 2.0491433 0.9386292 1.7191491 2.3384063 1.5831422 1.6701650 1.8090860 2.1033534 1.5859780 2.0894370 2.2817114 2.0391195 1.6780117 1.2458019 1.6951187 2.4325617 2.3943967 1.4168957 2.3835186 1.6071208 1.8786770 2.3879895 2.3103050 2.5996261 2.0133681 2.0042665 1.7885741 2.0466389 1.9804541 1.4577956 2.1623963 1.8642236 1.9582651 2.1919580 1.5408670 2.3918881 2.1046634 2.2709669 2.4195906 1.4739257 2.2334635 2.5570325 1.2497099 1.3759224 2.6276437 1.4509096 2.2035415 1.9437123 2.1330965 1.6074546 2.4934507 1.8365576 2.0265230 1.7476999 1.7333424 2.6899637 2.0313200 2.1793617 1.9205212 2.0137192 2.4594710 2.3683657 2.2335813 2.2645902 2.2593038 2.2145212 2.4356751 1.3788126 1.9549110 2.2435677 1.1084996 1.2299633 2.2552141 2.2235283 1.5985020 1.3201153 2.4441781 2.1772430 1.4893390 2.2498772 2.3613250 2.0361243 1.6223930 1.8466139 2.0774641 2.0126065 2.0144697 2.7058672 1.8628713 1.6137133 2.4195393 2.2483922 2.1459581 1.7599273 2.2501736 1.1357609 2.1071454 2.4436408 1.5243599 2.3678933 1.5109635 2.5384494 2.3883627 1.9769247 2.1527295 1.7659269 1.1053116 1.4429381 2.2413128 2.1410495 2.0869733 2.1680324 2.2351584 2.2565156 2.1838063 2.2421923 2.1182051 2.2576924 2.2461469 2.3369816 2.0642126 2.0501908 2.0547205 1.7571578 2.1132156 1.7058868 1.5652732 2.2853160 1.2792625 2.0648157 2.0887954 1.9364648 1.6366292 2.0881398 2.1485445 2.2618431 1.7795703 2.0120875 2.1997132 2.2815020 2.2949049 2.2928608 2.4869374 2.2235738 2.2725368 2.1545615 2.4299196 1.5250015 1.6871620 2.1557774 2.2064928 1.2384210 2.2038850 1.7713628 2.1682670 2.0057456 2.2693002 1.3824058 2.1453468 1.9011527 3.0755662 1.7488688 1.2410509 2.2539537 1.0684374 0.9038664 2.3492985 1.8912765 2.3935545 2.1655392 2.4821420 2.4785467 2.2778010 2.1552517 1.7977630 2.2682849 2.4046771 1.7802779 1.7788676 1.4790914 1.5247340 2.2713087 2.3134563 1.5516639 1.4636616 1.5328227 2.2480240 2.2561901 1.7797010 2.0675841 1.9239943 2.1806636 2.2523066 2.1879805 2.2945930 1.2924079 2.8550896 1.9711625 1.7915871 2.3032295 2.0529409 1.7204019 1.7238565 2.6359951 1.3902600 2.3302863 1.7557395 1.8987125 2.3398848 2.0691393 2.3020699 2.2582332 1.7917159 1.6991333 2.2510295 1.4078993 2.2965159 1.1629572 1.9070344 1.9902375 1.0975780 1.0340768 1.4520113 1.9582879 2.1846910 2.3559734 2.7601975 1.2551408 1.8867705 2.5199791 2.6932224 2.0594389 2.0673597 2.1841711 2.0108082 2.4110239 2.0241173 2.2476723 2.1909304 1.8213245 1.7458742 2.0002589 2.0403614 2.1574924 1.6486227 1.4738594 1.7524809 1.6247374 1.0723302 2.1685817 1.3426040 0.8729894 2.1685817 1.7718692 0.9937580 2.2853282 1.5082713 1.4865451 1.7759163 1.6506222 1.4256992 1.6300601 1.1488665 1.3012175 1.3389744 2.3961542 1.3541584 1.9434171 2.0759825 1.4905404 2.4743885 2.2493140 1.6009361 2.6263591 2.4743635 1.4250658 2.6253542 1.8647344 1.4883240 1.5353984 1.5894801 1.5855685 1.9459869 2.1624599 2.7158034 2.2393543 1.3569970 1.5894143 2.2541075 2.0796320 1.5501698 1.8079305 1.6913836 1.5875078 1.6737938 1.8390345 2.2014206 2.5661883 1.5926985 1.9679490 2.2658327 2.1281963 1.8683019 2.0971020 
WP_013190294.1_N-acetylmuramoyl-L-alanine_amidase__Trichormus_azollae_                            2.5795158 1.7304274 1.6978745 1.5850977 2.2116048 1.6809945 1.7331156 1.0781850 1.5815514 1.1521021 2.1741336 1.4817598 1.3878761 1.6351349 2.0553333 2.0296624 2.0004540 2.2662506 1.0720004 1.6320939 2.3093921 0.5777156 0.4468559 1.0843853 1.2145358 1.0356830 2.1401388 2.2655582 1.9732228 1.6677614 2.1319135 1.3117880 2.4887561 2.2167119 1.0407390 0.9698814 0.7974597 1.8656355 1.0961047 2.1359988 1.1146992 2.3764847 2.0209388 1.7289589 2.4838551 1.8641919 1.8528862 0.7990576 0.8215991 1.2742047 2.3531476 0.0000000 0.5530871 1.3721137 1.7812316 1.7097812 1.4016418 1.4244780 1.1231285 2.3193437 2.0944908 2.2188331 2.4461185 2.2656782 1.8067398 2.1605656 2.1755019 1.8954154 2.1568787 1.7057944 1.9083167 2.5479907 2.1958145 2.5569990 1.5049733 0.8976448 1.1362712 1.1525889 0.6825539 0.5777851 1.4846528 1.0131528 1.1885676 1.2507016 0.9037969 1.2157509 0.5350839 0.6380862 0.6414009 0.5233294 0.6783745 0.5731939 0.6026904 0.7372348 1.0974879 0.9022002 0.3478550 1.2101354 1.2210228 1.2216875 0.2668253 0.5680413 1.2225040 0.5887196 1.3270798 1.7890586 2.0825658 1.6267274 0.6882738 0.7163109 0.8130528 2.1948703 1.5574043 2.2579645 2.6286807 2.1494441 1.3228674 1.2773114 1.1838510 1.2589546 2.5340043 2.7435641 2.0467273 1.6885500 2.3512314 2.0685065 2.1380250 0.4807041 0.6620225 1.9998663 2.9817425 2.1199006 1.8889762 1.4564337 1.7211821 1.8451918 1.3020741 1.2457690 1.7124201 1.6532343 2.1635057 2.1212304 1.6089469 1.7438030 0.6589507 0.4644026 2.7783818 2.4521813 0.4981205 0.6928486 2.0184812 1.7950677 2.5372284 1.4575378 2.0339165 2.2403010 1.8936619 1.8564284 1.8059045 1.2586581 1.5443579 1.7577011 0.7101009 0.7294148 1.4568174 1.2774853 2.7792172 1.0132554 2.8131488 1.8344465 2.2957682 0.9206413 1.1307059 1.2142486 0.6702273 1.6528975 0.7326981 0.6398243 0.6458825 2.4160861 0.8971814 2.3949062 2.3127705 1.5077059 1.4159342 2.2404241 2.2306173 2.4209258 2.4882830 1.3424413 1.4141951 2.3103032 2.3257483 2.1705881 2.2484628 1.6687422 2.0166407 2.2078133 1.8354051 1.1492847 1.8339827 1.8795196 2.1186508 1.8955703 2.3141459 0.5977284 0.4729526 2.6029947 1.9078571 1.5193071 2.8842780 0.9120471 2.1705163 1.2765657 1.0862979 1.9012910 2.0885148 1.9253580 2.4351528 2.4252673 2.5666971 2.7073213 2.8980125 2.5246664 1.7220194 1.4616321 2.3577936 1.5066565 2.1793330 2.2957682 2.1290732 2.1562798 1.4068304 2.0908394 0.9414095 1.4484537 2.3194822 2.4829025 1.3350792 1.6503441 3.0166660 1.6010898 2.2083234 2.1581269 1.0452390 2.0772665 2.4699398 2.1066458 2.5800095 2.2263050 2.2484566 1.3016631 1.1081838 1.0781690 2.4503936 2.5666971 1.1282080 1.1776626 0.8146897 0.5468828 0.3949099 0.9247337 1.1288523 1.4412638 1.5329910 2.0328189 1.3981722 2.3158945 0.7101163 0.5147295 1.6063326 1.1968436 2.3890338 2.3570449 2.4028100 2.2293865 2.4275983 2.2096062 1.8127732 1.8814427 1.0879163 1.5177458 2.0066769 2.2206971 1.1360759 1.6155654 1.1262651 0.6035697 0.6504799 1.1066916 1.1998759 1.4283350 1.1795955 1.0154316 2.0001414 2.4397343 2.3024107 2.4499395 2.4298569 1.9789463 2.3877163 1.8891849 1.5088336 1.7915081 1.6111087 1.8665145 0.5906248 0.5352819 0.5502512 0.4146151 0.5606921 0.2935902 0.7316073 0.6546427 0.4525943 0.7911154 0.5813839 0.5703717 0.5955540 2.6409263 1.0474769 2.0136490 1.8688642 0.7864524 0.8110269 2.1315315 2.9029898 1.8989479 1.7646320 0.5789169 0.6963641 0.5618818 1.9351932 1.9719887 1.7875896 1.0367002 1.1177985 1.1102168 1.2284943 1.4666724 1.1354291 1.5157017 1.1355785 1.2181550 1.9104503 2.9084461 0.5953802 1.5267773 0.5841221 1.9464865 2.0570607 1.8769737 2.0554344 2.4839260 2.0600480 1.7378727 2.3373899 2.3229498 1.6464311 2.3001852 2.3950109 2.1634713 2.1857657 2.1486328 2.3890831 2.1889878 2.4178088 2.4526149 2.2130425 2.0225374 1.1335021 1.1104555 2.2950008 3.0398861 3.0333352 1.6437016 1.8355835 0.8929909 2.3540035 1.4066508 1.3683986 1.8590916 0.4986056 0.7023437 1.6531828 2.1159730 2.2976831 0.5611745 0.2875524 0.6366250 0.4701391 2.0948190 2.2938808 2.5251262 2.4543726 2.6221527 2.0425995 2.6522104 2.0570005 2.9321200 1.5024846 2.4807886 1.7037866 2.6973792 2.2676640 0.7168169 0.5990920 1.3465037 2.8490439 1.5882216 1.6116083 2.3065942 2.5868092 1.3740908 2.2138918 2.8418253 1.4961586 2.1456049 1.5386313 2.1378677 0.5911400 0.4458719 2.3165138 1.3333396 2.3153825 2.3849844 1.2359683 1.1238035 1.0556592 1.0659869 2.0105594 1.2006242 1.8716042 1.2450339 1.2575234 2.7443585 2.8050086 2.3872518 2.2770083 2.2296484 2.1000269 1.3790788 1.8278067 1.8365430 2.3804504 1.6071002 1.6108142 2.2732326 1.6071002 1.8666543 2.4398060 2.3522126 2.0602624 1.5333091 2.6222096 2.8393745 2.6139983 2.2051663 1.4646713 1.2524469 1.5109476 2.2473792 1.5356554 1.7950677 2.2424068 1.6534748 2.2459026 2.0889122 1.5912141 2.1710017 2.4112794 1.6844518 2.1249440 1.6487161 2.4756522 2.5398581 1.5500166 1.8834595 2.1447790 2.1645485 2.3308007 2.7752692 1.5681063 1.7450319 0.6868717 0.7751976 2.6180859 1.8993436 1.9752776 2.6931006 1.9139183 1.9472087 2.4162950 2.1040999 1.7099591 1.9282739 1.3299980 2.1217736 1.5517967 2.1016123 
WP_013190295.1_N-acetylmuramoyl-L-alanine_amidase__Trichormus_azollae_                            2.2792182 1.5153229 1.5453751 1.4717746 1.9436631 1.5740393 1.5490556 0.9672161 1.4050213 1.1649498 1.8664558 1.4850838 1.1904251 1.4449012 1.9414548 1.9975402 1.7738541 2.0884507 0.9611639 1.4608474 2.2764904 0.5204193 0.5079646 0.9236763 1.0722033 0.9109616 2.1801572 2.3084915 1.8437421 1.5574866 2.1307282 1.2493506 2.4192253 2.2908058 0.9836837 0.8914824 0.7483694 1.6660345 0.9846129 1.8303323 0.9982861 2.0640790 2.1169046 1.5318067 2.1797094 1.7647470 1.7966892 0.5653435 0.5774805 1.1437646 2.1953636 0.5530871 0.0000000 1.2040352 1.6235062 1.5305684 1.4375502 1.3007841 1.0139658 2.2161027 1.8754854 2.2164344 2.4117015 2.0720299 1.7352924 2.1551437 2.2058107 1.7085478 1.8862300 1.6097462 1.8148015 2.1696823 1.9773842 2.5401958 1.3214010 0.7805299 1.0219526 1.0849965 0.5399620 0.6395345 1.4137833 0.9271723 1.1826462 1.1835241 0.8509843 1.1585848 0.5933127 0.5844280 0.5921850 0.6098521 0.6328201 0.6813248 0.6565253 0.7125692 0.9959851 0.8640099 0.4609080 1.1300139 1.2071293 1.1117463 0.4954093 0.2466822 1.0933688 0.4764933 1.2445411 1.7038665 1.8126944 1.3568441 0.7595124 0.5797166 0.6645227 2.2985090 1.3312694 2.1441533 2.5721586 1.9668594 1.2977575 1.1537607 1.1038185 1.1722803 2.2706786 2.4491707 1.8458795 1.6424525 1.9750018 1.9058877 2.0891594 0.6534101 0.4719766 1.8805692 2.7356487 2.0006854 1.7180609 1.4012677 1.6316173 1.6944709 1.2282750 1.2494457 1.5629541 1.4292820 2.1135649 1.9500954 1.4383309 1.4651072 0.4692931 0.6081474 2.7858350 2.2511799 0.5640042 0.5925458 1.8798700 1.4038129 2.3475015 1.3487947 1.8362537 2.0259775 1.7402370 1.8438016 1.6352876 1.1821966 1.7204250 1.6999166 0.7677304 0.5992475 1.4531627 1.0850483 2.8081601 0.9798450 2.6508751 1.6750690 2.0516268 0.8745743 1.0986638 1.2328172 0.5455725 1.5342695 0.5892750 0.6577937 0.6681675 2.4671819 0.8331047 2.2969421 2.2517616 1.5777667 1.1652493 2.1709462 2.0776725 2.3270829 2.2484270 1.3257500 1.4515459 2.1517371 2.1432842 1.9321488 1.8549189 1.6671908 1.9355933 2.0427416 1.4848380 1.1673331 1.4528785 1.6388992 1.9883467 1.7506791 2.2227546 0.4823306 0.5291408 2.3889124 1.5809657 1.3793370 2.8135588 0.7476525 1.9356790 1.1525379 1.0918894 1.8086068 1.9619771 1.8646626 2.1894300 2.1868669 2.3680013 2.4746713 2.7243077 2.7231143 1.6719209 1.2678784 2.1701968 1.4726865 2.0399688 2.0516268 1.9630788 1.9318408 1.3409644 1.9813706 0.8332172 1.2531084 2.0879252 2.3004192 1.1918086 1.5811191 2.8136789 1.4117175 1.9320390 1.7690117 0.9728877 1.6289367 2.2123322 1.6498270 2.3443139 2.0828188 2.1187809 1.2073194 1.1688410 1.0471758 2.1571236 2.3680013 1.1618355 1.0682350 0.7819891 0.4805325 0.4660432 0.8502847 1.1552014 1.2409830 1.4293760 1.9705553 1.1996193 2.1306353 0.5952815 0.6812464 1.3856050 1.1361947 2.3686425 2.1772941 2.3438700 2.0864651 2.1591482 2.0717159 1.7068245 1.8262672 1.1433870 1.3943244 1.8712129 2.3076432 0.9971400 1.3136792 1.0426981 0.6278948 0.5411011 0.9872186 1.1115903 1.2363513 1.1998814 1.0196104 1.6564719 2.2268483 2.3081931 2.0491208 2.3188901 1.9285246 2.2121610 1.7084799 1.1815246 1.5826197 1.5011079 1.8182880 0.4913205 0.4423808 0.4811929 0.5049259 0.2702321 0.5331320 0.7388037 0.4709152 0.6165042 0.5843888 0.5130406 0.5050693 0.5279084 2.4848260 0.9177349 1.7074080 1.6479920 0.7371845 0.6260808 1.9551452 2.4067673 1.7847284 1.5947478 0.4905471 0.4798687 0.6764368 1.7524617 1.8737608 1.6064795 1.0379476 1.0381694 1.0416557 1.2144570 1.4051103 1.0655181 1.4663578 1.1484490 1.1233137 1.9063283 2.9390910 0.5097236 1.3003729 0.5107285 1.9504046 1.8735682 1.7366100 1.8390079 2.3290102 1.8079627 1.6823186 2.3155368 1.9923142 1.3864604 2.0199122 2.2404817 2.0858551 1.9240720 2.1001701 2.1784956 2.2116857 2.4240314 2.4498017 1.9385998 1.8941160 1.0150762 1.1131592 2.2058798 2.8354461 2.8445188 1.4735584 1.6446138 0.8627124 2.0621399 1.2934179 1.2033377 1.5474762 0.6626526 0.6109774 1.4943944 2.2203875 2.0708059 0.2703736 0.5240544 0.4437353 0.6159644 2.0687600 2.2718412 2.3005175 2.1667783 2.4445089 1.8689764 2.5328915 1.8167531 2.7419693 1.5915041 2.0682027 1.7479521 2.3574005 2.1870362 0.7624575 0.6632757 1.3081464 2.8230430 1.6078502 1.5041944 2.2243868 2.5612949 1.1542016 1.9392106 2.4333389 1.2403077 1.9400321 1.3474757 1.7503146 0.4548622 0.5250358 2.2806333 1.2080862 2.1554414 2.2984315 1.2149140 1.0408041 0.9623663 0.9734906 1.9682333 1.0713734 1.9044276 1.2098207 1.2018301 2.6635921 2.7038510 2.2774367 2.1756663 2.2614193 1.9810628 1.2617045 1.8108272 1.7465512 2.2280619 1.4858443 1.3473636 2.2565285 1.4858443 1.8676834 2.3082920 2.3013071 1.8682404 1.3344752 2.3302026 2.5286919 2.6206230 1.9118032 1.2883814 1.0647466 1.2667503 2.2288103 1.4811302 1.4038129 2.0222017 1.4763484 2.2892824 1.8959115 1.5080803 2.1262592 2.3469761 1.5773644 2.1568742 1.4427225 2.5613896 2.3900884 1.1809324 1.9034806 2.0981298 1.8699211 2.2671919 2.4845378 1.3717772 1.5759754 0.5713503 0.7449768 2.5103288 1.8922273 1.8914280 2.5527229 1.7871234 1.9305878 2.1424105 1.7871451 1.5351983 1.8449549 1.2847214 1.9163367 1.5539907 1.9832383 
WP_007424579.1_MULTISPECIES__N-acetylmuramoyl-L-alanine_amidase__Acidiphilium_                    1.5171559 1.5447522 1.5328517 1.7640698 1.6625551 1.5927402 1.5418476 1.4285256 1.6690294 1.3856924 1.6772044 1.3308690 1.6077372 1.5391326 1.7087304 1.6317044 1.7460357 1.7172628 1.2299447 1.6396921 1.7241668 1.2188552 1.3052642 1.3671806 1.2328848 1.3075969 1.6019237 1.7715957 1.5367292 1.6294718 1.7440666 1.5440954 1.8729115 2.2238131 1.4161527 1.3432388 1.4042383 1.6310408 1.2523814 2.1277624 1.2888005 1.8332080 1.8574990 1.6933543 1.8463504 1.8839801 1.4709188 1.2881760 1.3072448 1.4951621 1.5545367 1.3721137 1.2040352 0.0000000 1.7318619 1.5832544 1.3811161 1.6895147 1.2819492 1.6434200 1.6561937 1.4945613 1.7467090 1.9333299 1.7635948 1.6244790 1.6366500 1.9981041 1.4646957 1.8148557 1.6833794 1.4960183 2.0676239 1.7420426 1.6997078 1.4999933 1.2678034 1.3789563 1.3238903 1.2934449 1.5727461 1.4098217 1.4966117 1.4096631 1.2007252 1.5222941 1.2710493 1.2738357 1.2987222 1.2738592 1.3053727 1.3858157 1.3981063 1.3206748 1.2767760 1.3142854 1.2599376 1.4103684 1.3414330 1.2268634 1.2017740 1.2307123 1.3096984 1.1747580 1.3741624 1.4992579 1.7552662 1.5494124 1.2739356 1.2072608 1.3467835 2.2585617 1.7208599 1.5143657 1.7080926 1.6914856 1.3392638 1.3552088 1.2624207 1.4421895 1.5269895 1.9379194 1.8982057 2.1712204 1.4652168 2.1400437 2.1020240 1.3451776 1.2609341 1.8428208 1.7475882 1.8789245 1.6918438 1.8266613 1.3651205 1.6918877 1.4354003 1.5254143 1.8028374 1.5429442 1.5199761 1.5233165 1.7581675 1.9022333 1.2800038 1.2416731 1.9277404 1.8878641 1.2380128 1.2195753 2.0152409 2.0917222 1.4998905 1.5756765 1.5680452 1.7150975 1.5609128 1.3820451 1.8513350 1.5227153 1.8449764 1.9312198 1.3280109 1.2354746 2.0121769 1.7074027 1.7610335 1.5775957 1.4948516 1.9343461 1.5769037 1.1738776 1.4174235 1.4833170 1.2345682 1.8680080 1.3635099 1.2918167 1.3036799 1.9273506 1.2151923 1.8370288 1.9379175 1.8283012 1.6432004 1.9137629 1.8783652 1.9978155 1.8825300 1.6345638 1.3973130 1.6294490 1.6017015 1.8485813 2.1307352 1.6602380 1.5306491 1.7407747 1.9742151 1.3732774 1.6492423 1.5013144 1.9091961 1.5249126 1.6694266 1.2169895 1.2117077 1.4762316 1.9603366 1.5957962 1.7720987 1.3438562 1.4324252 1.3230522 1.5576017 1.6075925 1.6627325 1.5679207 1.7421440 1.9585359 1.4787459 1.6405176 1.7298624 1.6880531 1.8889485 1.4271007 2.0891792 1.6960048 1.4946646 1.5769037 1.7027243 1.6953583 1.7430213 1.7663232 1.3101326 1.6746076 1.4952717 1.6825688 1.4865717 2.1851906 2.1977894 1.7207299 1.5249239 1.7166715 1.3349817 2.0924434 1.8304799 2.1146234 1.4933160 1.5742434 1.5473090 1.5934009 1.3098253 1.3286741 1.6287305 1.4960367 1.5045284 1.2419064 1.2060091 1.2692225 1.1739959 1.3137423 1.4256049 1.7372104 1.6003167 1.7663602 1.6395178 1.8976848 1.2943444 1.3137534 1.5550461 1.7882356 1.8071762 1.6566555 1.7572173 1.6649494 1.5181094 1.7545183 1.7107613 1.8949696 1.4031232 1.5469767 1.5376730 1.6542943 1.4940065 1.4973486 1.2750779 1.2786424 1.3576589 1.3043804 1.4632916 1.5466552 1.5210558 1.4014265 1.8256166 1.7468626 1.6887023 1.6563797 1.8759630 1.4266776 1.6715136 1.8898824 1.5891479 1.7066105 1.7156498 1.6207764 1.1976727 1.1704979 1.2121734 1.1993341 1.2562138 1.3298568 1.2793211 1.2520652 1.2617451 1.2943260 1.2667739 1.2826639 1.2676712 1.9703907 1.2911700 1.9345514 1.7352904 1.1827679 1.3530761 1.8748991 1.6433033 2.0257384 1.6346531 1.1959120 1.2966894 1.3565540 1.8192558 1.5012683 1.4459883 1.5815986 1.2546185 1.2491868 1.4931908 1.5671905 1.2641214 1.6586319 1.3888880 1.4539654 2.0531330 1.9192560 1.2179736 1.7640455 1.2412680 1.8273181 1.4210371 1.7282283 1.7413984 1.5449676 1.5898921 2.2939119 1.9987861 1.8761462 1.6561264 1.7013757 1.8875039 1.7354825 1.7359461 1.9806681 1.9159148 1.7639450 1.4447361 1.4466751 1.5769638 1.4938205 1.3953009 1.3560434 1.8766828 1.7586208 1.8737913 1.7253874 1.7557368 1.1850065 1.4985434 1.5770347 1.4592018 1.8728979 1.2955101 1.2943444 2.1661374 2.4554856 2.4085173 1.2562138 1.3298568 1.2524226 1.3564732 1.6242528 1.9680721 1.4844026 1.6203886 1.7583553 1.7788049 1.8242398 2.0424981 1.7731278 1.8444484 1.8034064 1.7305926 1.6197118 1.6513862 1.3464564 1.2444962 1.4771384 1.8895762 1.8096612 1.6529299 1.8612023 1.8479551 1.5780313 1.6021716 1.4785689 1.5703850 1.6120709 1.5778975 1.7262677 1.2062567 1.1867492 1.6555632 1.5177390 1.8923395 1.6588778 1.4709249 1.5187538 1.5272520 1.2820039 2.4432545 1.4822265 1.9262366 1.3172747 1.2837669 1.7217965 1.6897591 2.0768702 1.8549588 2.0787381 1.8957870 1.5235894 1.3430262 1.5393384 1.9018621 1.5930864 1.7837608 1.7967088 1.5930864 1.3820451 1.8004065 1.5891396 1.7291444 1.9579656 1.6683304 1.7165577 1.7307784 1.6686907 1.7954418 1.6601083 1.7231371 1.4614108 1.7617833 2.0917222 1.8629607 1.5992531 2.1166433 1.8297049 1.9520952 1.6138202 1.6325908 1.5754153 1.6531436 1.5105120 1.7620420 1.6819279 1.4235584 1.8572293 1.4715495 1.7795082 2.0044362 1.8246550 1.9858223 1.7428640 1.3069036 1.3260713 2.2163645 1.4867795 1.5365959 1.9132716 1.7604495 1.8445300 1.7307189 1.8968268 1.5842616 1.5111513 1.3499357 1.8355541 1.7335079 1.7843137 
WP_021756549.1_N-acetylmuramoyl-L-alanine_amidase__Chlamydia_pecorum_                             1.6906230 0.6749229 0.3908321 1.7845733 1.7059738 1.6787319 0.4302334 1.5358345 1.4652181 1.8339152 1.5826243 1.6323496 1.9737775 0.6570626 1.8281689 1.6793255 1.7067467 1.8081176 1.6409666 1.6323368 1.9972895 1.6132538 1.6325798 1.5465078 1.6640210 1.5871528 1.6287928 1.7636841 1.6950956 1.5204174 1.7903676 1.6002815 2.0235542 2.3412417 1.6567048 1.6327837 1.5480343 1.8035524 1.6022332 2.0096724 1.5883560 2.0245986 2.1968193 1.9285312 1.9307823 1.5920247 1.6075559 1.7394627 1.7536604 1.5621411 1.7346209 1.7812316 1.6235062 1.7318619 0.0000000 0.3863495 1.7249349 1.5239620 1.7615455 1.9810895 1.6146800 1.7817186 1.7412583 1.9449246 1.9870497 1.6270131 1.6928283 1.6938010 1.7954103 1.2294431 1.7931706 1.7786266 1.5322942 1.6835463 1.5484856 1.8692285 1.6514948 1.6200733 1.7675099 1.7237080 1.6522839 1.7074182 1.6769824 1.6818759 1.7706721 1.9885662 1.7046798 1.6779242 1.6666023 1.7010574 1.6863236 1.7494922 1.7598884 1.6535593 1.7449430 1.5871276 1.7615760 1.8074429 1.7798899 1.8560025 1.7093292 1.6725331 1.8094611 1.6893811 1.7468016 1.6871469 1.6603346 1.2446117 1.6779790 1.6743375 1.6976797 2.3075390 1.7838677 1.7742287 1.5159771 1.7831211 1.7474956 1.5410452 1.6095534 2.0105263 1.6543085 1.7175046 1.8641802 2.0140102 1.9236878 1.7015681 2.1698719 1.6351197 1.7224255 2.0879325 1.8666478 2.0954466 0.4560630 1.5928759 1.9612316 0.4333401 1.7434674 1.8731885 1.6541746 1.5136650 1.7156138 1.7411609 1.4654138 1.6909830 1.6953762 1.5264316 2.3106443 1.7030940 1.6768124 1.6459831 2.2801266 1.7672278 1.8605534 2.1577969 2.1124023 1.7620315 1.7290975 1.5703919 1.6831431 1.5601576 1.2303928 1.3386720 1.7091699 1.7074705 1.7557599 1.6801470 2.0204030 1.6237812 1.8071394 1.7901042 1.7003893 1.7838888 1.7946721 1.7861922 1.6655937 1.8427644 1.7251965 1.7222808 1.7650966 2.0538861 1.6254278 1.8585039 1.9656782 1.7482493 1.7911263 1.6002376 1.6829042 1.9024136 2.0560663 1.7955340 1.7500304 1.7788635 1.7310249 2.1352893 2.1130463 1.7590345 1.6589737 1.9574850 2.1214017 1.8625167 1.8533261 1.6551262 1.9588752 1.4317065 1.6872323 1.6677700 1.6966730 1.8351651 1.8586551 1.4304080 1.9750310 1.6214905 1.6352951 1.9828217 1.6598817 1.7678371 1.8486781 1.8242248 1.6387385 2.0063266 1.8379512 2.0768029 1.9420813 1.6694257 2.0931817 1.8033362 2.2560216 1.7396976 1.9253581 1.7003893 1.8077326 1.4543647 1.8023416 1.6871261 1.6525266 1.7807232 1.9987210 1.9236470 1.3841578 2.0927180 1.8803170 2.0028854 2.0061625 1.7074702 1.7742564 1.6956214 1.4642407 1.6263506 1.8038794 1.4670479 1.4369689 1.7423120 1.7512405 1.5932123 1.7283785 1.8583014 1.7526284 1.6464460 1.6411164 1.5876308 1.6948335 1.8581061 1.7228842 1.5535919 1.7040926 1.7001658 2.0425450 1.6491164 1.6687513 1.7948165 1.7296447 1.9227632 2.2389253 1.5194074 2.0138344 1.6562105 1.9636588 1.7263133 1.6608398 2.1006855 1.7076193 1.6347915 1.6974178 1.8126641 1.5727686 1.7339368 1.9453934 1.7943069 1.7214099 1.5688830 1.6775967 2.0166938 1.6582415 1.9058173 1.7158256 1.9773611 1.6898333 1.7123157 1.9743793 1.7673075 1.7194783 1.8640463 1.9057137 1.6854062 1.6050716 1.8958088 1.6264227 1.7868796 1.5835294 1.7002077 1.6087776 1.6993456 1.5787205 1.7161269 1.5683892 1.7998066 1.6983084 1.7011679 1.7181603 1.8892531 1.7834646 1.6955031 1.6822809 1.6040407 1.4820809 2.1482520 1.8914331 2.2863439 0.3956823 1.6506413 1.7132362 1.7237970 2.1630821 1.7010864 1.4771775 1.7910260 1.8446401 1.8056085 1.9546453 1.6518022 1.7721086 1.7134697 1.7316013 1.2900986 1.8629848 1.7676550 1.6296106 1.2757748 1.6279441 1.8634113 1.4880913 2.1554134 1.8621433 1.8924366 1.7097147 1.8915312 2.1685083 1.8043890 1.5953322 1.9945779 1.6817468 1.8787763 1.9259755 1.7539857 1.9833618 1.7162753 1.7755563 1.7810359 1.5713282 1.5579954 1.4955865 1.6541288 1.7783688 1.8583657 1.9905473 1.9900647 1.7249414 1.7833044 1.8560899 2.0813422 2.1077416 1.6899085 1.7846960 1.6687513 1.8703341 2.1946363 2.1629198 1.6087776 1.6993456 1.6895653 1.6778772 1.6222217 2.0839413 1.8655118 1.6883603 1.9259405 1.8616013 1.8514467 1.5867310 2.1025686 1.6916928 2.2049144 1.5977132 1.6323148 1.6700729 1.8014077 1.6555576 1.7926717 1.7627080 1.6974683 1.6049391 1.7162369 1.8318890 2.0302268 1.4526818 1.7644829 2.1015807 1.8290909 1.9645447 1.7195047 1.6183655 1.6369201 1.9805404 1.5763555 1.9833701 1.7898470 1.7341830 1.5178595 1.7908549 1.7351217 2.3159702 1.7760223 1.5078482 1.8401196 1.7434948 1.6835982 1.7984324 2.2797699 1.8498459 2.0455131 1.8354308 2.1540722 1.5541169 1.7771961 1.6862306 2.1310593 1.4414756 2.0845138 2.1310593 1.5703919 1.8535461 1.8259070 2.0481582 1.7422516 1.8706803 1.8238776 1.9205592 2.2022012 1.5166055 1.3920808 1.4705814 1.6269044 1.5947439 1.7704563 1.9588269 1.8405434 1.9321858 2.0466697 1.7184766 1.6193476 2.0574088 1.6647831 1.6597489 0.6533421 1.9925708 1.8558193 1.8188702 1.8621357 1.6820099 1.6591067 2.2603038 1.8374733 1.9585705 2.0454492 1.6501813 1.6516043 2.1732542 1.5288224 1.7219868 2.0583234 1.9884852 2.4333700 1.7644494 1.6156583 0.3995581 1.7586336 1.8373927 2.1678579 2.0119961 2.1158392 
WP_006343050.1_N-acetylmuramoyl-L-alanine_amidase__Chlamydia_psittaci_                            1.5553241 0.6230669 0.0693624 1.7759009 1.5817991 1.5784864 0.0913654 1.4916020 1.4435026 1.7970730 1.5457653 1.5336289 1.8252417 0.6065976 1.7761449 1.6472450 1.7221414 1.6911890 1.5528064 1.6101419 1.9282201 1.6005352 1.5471939 1.4752063 1.6454994 1.4864408 1.6291423 1.6429262 1.6511373 1.3666280 1.7795179 1.6797140 1.6895495 2.3863312 1.5099062 1.4994791 1.5031079 1.8724101 1.5308898 1.8976055 1.4867998 1.8338301 1.9648361 1.7756664 2.0844202 1.6157597 1.5244967 1.6174387 1.6108382 1.5912118 1.5909251 1.7097812 1.5305684 1.5832544 0.3863495 0.0000000 1.5346478 1.4044831 1.6242254 1.7943828 1.5000370 1.6653141 1.6935688 1.8357773 2.0062197 1.6659731 1.6676191 1.6331390 1.6392958 1.3667454 1.6341258 1.6501565 1.3521921 1.5820001 1.5384875 1.7637742 1.5325557 1.5712227 1.6162427 1.6749021 1.4864993 1.5979043 1.5958207 1.7430261 1.6419112 1.8096949 1.6324653 1.6624916 1.6616295 1.6234560 1.6404142 1.6799069 1.6691073 1.5831165 1.5890866 1.4521457 1.6642310 1.8657943 1.7037790 1.7192055 1.6168189 1.5741073 1.7309685 1.6718035 1.7367529 1.5691641 1.6978472 1.2030960 1.5763579 1.6463480 1.6957568 2.3596440 1.7434264 1.7220090 1.5610696 1.5116471 1.6904619 1.4476095 1.4897916 1.9146790 1.6319529 1.6448404 1.6400169 1.7615000 1.9229069 1.6255554 2.0052733 1.6214150 1.6139726 2.0206893 1.7272431 1.9810529 0.3126150 1.5480557 1.9039322 0.3052428 1.6507143 1.7666915 1.6026851 1.4618664 1.4411373 1.7069331 1.3610946 1.7760223 1.6395486 1.5203458 2.1055930 1.6381640 1.6372183 1.6320137 2.1333241 1.8004174 1.6744406 2.1533939 1.8586727 1.7375439 1.5597493 1.4061641 1.6615627 1.6011918 1.2784488 1.3139079 1.5615782 1.6280361 1.7792032 1.6405802 1.8165777 1.6062491 1.6852311 1.7180939 1.5979087 1.6544009 1.7585742 1.6327312 1.6129345 1.8540250 1.6341381 1.6646836 1.7298295 1.8677995 1.5565823 1.5936084 1.7115584 1.7232536 1.6986695 1.5775276 1.4984747 1.7490812 1.7387768 1.6502450 1.5558402 1.7510712 1.6612573 2.1544575 2.0206286 1.6836505 1.6521835 1.7959748 2.0684178 1.7793308 1.9393651 1.5106814 1.8837351 1.3615560 1.5950092 1.6212904 1.6089429 1.6711959 1.8427641 1.3788462 1.7872475 1.5597051 1.5574900 1.9294861 1.6323617 1.6412239 1.7415700 1.8160067 1.5824613 1.9056110 1.6732115 1.8942057 1.6725790 1.6014998 2.0483393 1.5850915 2.0372234 1.5458377 1.6973361 1.5979087 1.7278674 1.4239862 1.8004014 1.6623487 1.4577377 1.8421623 1.9267660 1.7495221 1.4176311 1.9360262 1.9521881 2.0109990 1.8664691 1.6266486 1.6917668 1.5597596 1.4814038 1.5301237 1.6432292 1.3774673 1.3439156 1.7091050 1.7267027 1.5903996 1.7150374 1.6920470 1.7195795 1.6328391 1.6462481 1.6230841 1.5554128 1.6441978 1.7293118 1.4442084 1.5633168 1.5812732 1.8691363 1.4476183 1.6614181 1.6853517 1.5752665 1.9460018 2.1298169 1.5183068 1.9185662 1.5222589 1.8959835 1.6926227 1.7604191 1.9515941 1.5884803 1.7119893 1.5879679 1.6477291 1.5224406 1.5226404 1.9077835 1.7095162 1.5794956 1.4885946 1.5541229 1.8247069 1.5949607 1.7338767 1.6370072 1.9916645 1.5677201 1.6646013 2.0236982 1.6339741 1.6181235 1.8040136 1.6445041 1.5211569 1.5654835 1.7802637 1.6308960 1.7719421 1.5176524 1.5661995 1.6007578 1.6383591 1.5664637 1.6536420 1.5189493 1.6670186 1.6241420 1.6393977 1.6537113 1.7730667 1.5170883 1.7721347 1.6698281 1.6223133 1.3801667 2.0732858 1.7725268 1.9890789 0.0167871 1.6291333 1.5981641 1.6641040 2.0464080 1.6465599 1.4983125 1.8050376 1.7170788 1.6821546 1.7828583 1.4855003 1.7493127 1.6582239 1.7603186 1.3293308 1.8411838 1.6253379 1.5945360 1.2166701 1.6579158 1.8076421 1.4494079 1.9896661 1.7593005 1.7089266 1.5890688 1.8159275 2.0508423 1.7982182 1.5154908 1.8822699 1.5958061 1.8544209 1.7846179 1.7449916 1.9245199 1.5462502 1.4860029 1.4842019 1.3597066 1.5176659 1.4985355 1.6695714 1.6005090 1.7861086 1.8421403 1.9885383 1.7013336 1.6529531 1.8632346 1.9438544 1.9959980 1.6451963 1.6606541 1.6614181 1.7112180 2.1017125 1.9945302 1.6007578 1.6383591 1.5700606 1.6220737 1.4061509 2.1231030 1.6804540 1.6454937 1.6476658 1.7348252 1.7287450 1.5042934 1.8938436 1.6870383 1.9436893 1.5129427 1.5706961 1.5268600 1.7921311 1.5970836 1.7970272 1.6355942 1.4440237 1.5614180 1.6244369 1.7661260 1.8293152 1.6202932 1.6940416 1.9322868 1.6120081 1.8936159 1.6499622 1.5919740 1.5605216 1.8229433 1.6185691 1.8977614 1.7100375 1.6730103 1.5082297 1.7246027 1.7151435 2.3559384 1.7396690 1.5162070 1.6077304 1.5062508 1.7823118 1.8693808 2.2950582 1.8656377 2.0723170 1.7540211 2.0664534 1.3476329 1.5799195 1.5998103 1.9264508 1.4437671 1.8546356 1.9351767 1.4061641 1.8192291 1.6616325 1.9711250 1.5858423 1.7396148 1.7317081 1.7527695 1.9863851 1.5618189 1.4290104 1.5751779 1.5415158 1.5356871 1.8134189 2.1030571 1.7970673 1.6281148 1.9146494 1.8008305 1.6173371 1.9947993 1.5673142 1.6796503 0.6267921 1.9119602 1.6930742 1.6729228 1.7130786 1.6430121 1.5835149 1.8777135 1.7362850 2.0012575 1.9243942 1.6819287 1.5236784 2.0413603 1.4190278 1.5931192 1.8759087 2.1730565 2.2871815 1.6868841 1.6234026 0.0124623 1.6908765 1.8281225 2.0777792 2.0637993 2.0917213 
WP_014277286.1_N-acetylmuramoyl-L-alanine_amidase__Arthrospira_platensis_                         2.1737899 1.6503366 1.5037791 1.6580064 2.2483398 1.7832794 1.5028607 1.1040073 1.3457026 1.6216756 2.3618597 1.5702840 1.3258543 1.5353875 2.2151812 2.0702105 2.0656792 2.3002332 1.1657774 1.3245771 2.3951798 1.3116235 1.3567226 1.1383378 1.4641708 1.0096956 2.0220147 2.3519249 1.8484693 1.6155872 2.5012325 1.1930169 2.6919868 2.0045927 1.1636121 1.1916667 0.9236751 1.6747242 1.1175545 1.6986887 1.1626289 2.1721263 1.9827288 1.8498865 2.1160794 1.6028353 1.7100005 1.4583826 1.4723783 1.1456655 2.2393503 1.4016418 1.4375502 1.3811161 1.7249349 1.5346478 0.0000000 1.1575760 1.1320774 2.2517197 1.7242884 2.6117853 2.4909995 1.9475246 1.9248202 2.0879879 2.1094849 1.8217191 2.0977880 1.8341632 1.9845504 2.1891003 2.3299655 2.6933081 1.0922989 0.9686342 1.1807460 1.2387520 1.3626548 1.3365175 1.3365164 1.0420610 0.9736987 1.0422035 1.3115066 1.5623840 1.2878023 1.2791982 1.2796810 1.2865940 1.2756178 1.4250879 1.4456932 1.3814334 1.1390732 1.2855369 1.3321247 1.5705984 1.5983044 1.5036760 1.3608585 1.3972771 1.4854635 1.2517405 1.5058818 1.9544982 1.7460051 1.3676553 1.5408948 1.3515727 1.5302823 2.0228234 1.3813347 2.5551694 2.3703197 2.2965744 1.3765974 1.1675286 1.2794589 1.3078556 2.5892672 2.5876031 1.9692430 1.5202327 2.2435523 2.3108520 1.8711777 1.4896250 1.4622960 1.7260450 2.6516264 2.0246298 1.7671581 1.4967178 1.7880038 1.6180835 1.5134610 0.4667205 1.7605247 1.8035095 2.2675896 1.9574401 1.5515537 1.6767646 1.4701334 1.3809321 2.9715082 2.3480675 1.3361507 1.4060811 1.6085129 1.3946772 2.7107817 1.4774364 2.0182213 2.3151501 1.9493226 1.7936017 1.6679931 1.1800748 1.7589798 1.7875577 1.5100815 1.3780127 1.5249421 1.2646383 2.6710209 1.2259514 2.8647825 1.8316219 2.2882892 1.3826818 1.2310238 1.1757731 1.3379226 1.6035243 1.4075752 1.3762936 1.4189918 2.5699181 1.3307282 2.4030576 2.5617265 1.5184522 1.3459587 2.2784507 2.1557725 2.5363862 2.4028888 0.4570004 0.0302649 2.1057764 2.6231384 2.0156863 2.0202222 1.9467656 2.0564405 2.1295678 1.6691823 1.6223759 1.3061097 1.8257759 2.1738088 2.0815682 2.5279776 1.2607942 1.3940500 2.7826032 1.6435809 1.4962583 2.5890222 1.4644390 2.4787829 1.3994055 1.2992138 1.8615656 2.0357731 1.9355634 1.9651816 2.1461156 2.7636573 2.8876109 2.5988966 2.5214026 1.9099637 1.1706369 2.1795827 1.6456592 1.9751446 2.2882892 2.0062169 2.3025624 1.4442503 2.2568232 1.0880825 1.1869897 2.3853422 2.7959335 1.1483800 1.5970795 3.1627151 1.2607386 2.3122313 2.0657986 1.3375426 1.4050380 2.1199650 1.4921207 2.7197124 2.0009352 2.0057791 1.5749046 1.2263873 1.0600626 2.6049860 2.7636573 1.4962908 1.4744031 1.2557029 1.2663094 1.2990055 1.1551291 1.2490330 1.1614105 1.4955434 2.3208438 1.3623731 2.1849581 1.2912714 1.3900245 1.5764494 1.0516453 2.3246144 2.4062218 2.5066183 2.3772258 2.3961651 2.3076703 1.7984860 1.5280470 1.1164378 1.5502742 1.9196468 2.6069838 1.2279293 1.6300776 1.2388126 1.3964775 1.3328249 1.1954015 1.4019433 1.3204164 1.2560062 1.2747391 1.4643674 2.2669355 2.4732433 2.2168696 2.2888850 2.0535126 2.2938978 1.7712073 1.3296651 1.4699175 1.5015582 1.7854387 1.2419746 1.3370854 1.2460497 1.3437576 1.3095453 1.3655080 1.3120653 1.5016872 1.3614988 1.4681229 1.3863143 1.3579170 1.4080178 2.6414685 1.0168206 1.7384036 1.6695573 1.2010054 0.5802539 2.1867207 2.9024106 1.6630847 1.6088032 1.2505260 1.4738902 1.5040735 1.7668306 1.8211451 2.1008041 1.2539075 1.1072092 1.0951431 1.5384626 1.3486907 1.4253174 1.4272475 1.2225016 1.2660401 1.7168058 2.5765554 1.2560105 1.2725626 1.3321314 2.1120005 2.1737116 1.4919206 2.3286691 2.4881924 2.2064986 1.7022687 2.3302525 2.2073567 1.3182022 2.0794254 2.2691576 2.0648700 2.0714468 2.4592444 2.5622318 2.2789655 2.5101184 2.4890755 2.0926700 2.1664893 1.1772835 1.4403403 2.3617550 2.6614265 2.6207508 1.3985850 1.7150775 1.3800096 2.4138428 1.4191583 1.3728861 1.7136992 1.3678490 1.2774320 1.5070003 1.9997695 1.7785454 1.3117126 1.3646114 1.4746429 1.4705547 2.1339619 2.3064548 2.6780064 2.5353185 2.2913673 2.0146185 2.4810399 1.9092581 3.2599436 1.5003284 2.1689956 1.5927643 2.5042362 2.3977726 1.4262408 1.3789872 1.4654536 2.7239390 1.4359385 1.4055161 2.3480781 2.5062697 1.3439902 2.2268610 2.7690712 1.3529196 2.1360591 1.3154075 2.0998500 1.2453935 1.3839348 2.4442299 1.1972211 2.6698919 2.4484092 1.4215960 1.0393994 0.9363625 1.1398437 2.0808416 1.3488968 1.8719566 0.5874002 0.5342652 2.5635443 2.5003646 1.9242003 2.5510542 2.2737443 2.4427854 1.3956174 1.6923945 1.9902588 2.2774142 1.9313360 1.3226530 2.2841369 1.9313360 1.7936017 2.3524620 2.3862285 1.9061064 1.3541348 2.5155219 2.5856195 2.5980658 1.9530258 1.0366986 1.0468497 1.2818458 2.4899186 1.1189594 1.3946772 2.0014504 1.6532834 2.4333047 2.0683616 1.4248150 2.3563917 2.4028194 1.7754338 2.0292842 1.4951524 2.3954521 2.5414453 1.2452982 1.8686667 2.5276822 2.1402280 2.4261016 2.4271502 1.1759373 1.4540707 1.3643689 1.2166696 2.5596616 1.7968953 2.0717809 2.5742138 1.7907876 1.7503614 2.4430617 2.2190513 1.5298219 1.8064316 1.5354146 1.9115260 1.6370138 2.0264820 
WP_013782427.1_N-acetylmuramoyl-L-alanine_amidase__Mahella_australiensis_                         0.9469695 1.2810811 1.4368784 1.3040851 1.1813993 1.1227060 1.4130271 1.1822745 1.2868041 1.3827935 1.3914530 1.2562109 1.2307436 1.3173255 1.2375449 1.4189011 1.4310865 1.2865179 1.3190516 1.3920458 1.1051033 1.3350097 1.3278742 1.2657959 1.3333523 1.2554153 0.9370056 1.2204987 1.1334330 1.4934289 1.1025690 1.2725831 1.4600885 2.2580120 1.2703338 1.2768777 1.2211924 1.5124421 1.3245099 1.8483046 1.2890887 1.5331061 1.5753565 1.8960233 1.7925166 1.5715930 1.0518161 1.3737934 1.3748170 1.2528643 1.1904923 1.4244780 1.3007841 1.6895147 1.5239620 1.4044831 1.1575760 0.0000000 1.3038075 1.4002379 1.1270197 1.1463348 1.5300046 1.5799828 1.6110129 0.9302078 0.8942806 1.4718703 1.2329581 1.3811937 1.4962862 1.2923058 1.1761680 0.9805809 1.0111912 1.3905478 1.2286690 1.2669550 1.3139462 1.4085142 1.1899060 1.2364663 1.1625924 1.1946191 1.2435691 1.3378777 1.3770449 1.3387171 1.2999001 1.3991027 1.2800582 1.3977389 1.4445503 1.3352324 1.2962261 1.3341180 1.3550076 1.3674448 1.2593891 1.3007840 1.2245018 1.3381281 1.2791621 1.3507789 1.3278322 1.3973743 1.2798426 1.2948583 1.3432239 1.3685872 1.3192303 2.2214346 1.6315573 1.2123751 1.1258488 1.3017242 1.2741500 1.2532193 1.3931619 1.6343426 1.0620842 1.2893754 1.2124153 1.6880209 1.2069909 1.6450324 1.6509268 1.4468095 1.2816986 1.9377816 1.1498381 1.3259907 1.4848007 1.2256012 1.1569315 1.4760266 1.2567905 1.1747394 1.2519031 1.5097986 1.2886020 1.1514832 0.9886087 1.6591911 1.3124856 1.4041474 1.2831251 1.6457602 1.3526702 1.4099787 1.8359239 1.5737039 1.3192566 1.7189292 1.3205672 1.2490557 1.2085421 0.9624650 1.4654161 1.2352826 1.4017498 1.3764475 1.3278245 1.3291467 1.5475275 1.5658621 1.4611137 1.3657691 1.0629177 1.5427564 1.1963613 1.2482692 1.2946464 1.1824154 1.3752233 1.1806250 1.3529419 1.3640059 1.3827549 1.3529515 1.1910568 1.5333504 1.6052787 1.6158784 1.1710728 1.2134574 1.2122900 1.5048486 1.4623041 1.1916505 1.1743949 1.3977493 1.2274151 1.4888708 1.9124469 1.3939782 1.1203500 1.2595706 1.7509626 1.3566552 1.2464346 1.3782704 1.2761016 0.9485081 1.0748062 1.2622050 1.3528153 1.3053572 1.5541607 1.2640626 1.4520153 1.4802789 1.2119615 1.5476535 1.4564206 1.0815041 1.3697033 1.2885907 1.1579896 1.2953755 1.3124592 1.3327374 1.3652695 1.0249487 1.4777789 1.3046894 1.9695487 1.6472584 1.2903456 1.1963613 1.3923924 1.0839877 1.4529746 1.2489964 1.2968409 1.5594801 1.2986017 1.1108295 0.6412308 1.0680127 1.2928364 1.6758994 1.1961611 1.5447355 1.3862482 1.3522486 1.1582720 1.3491273 1.3543320 1.1938381 1.1848995 1.4061414 1.2505328 1.1547424 1.3269570 1.3111972 1.2290943 1.2388112 1.2625761 1.3172229 1.3450952 1.2674158 1.3667658 1.1356012 1.1250758 1.2036437 1.2390070 1.1968890 1.2720338 1.4368811 1.2330549 1.3635581 1.4083408 1.1097098 1.1566711 1.0356389 1.2616055 1.1228272 1.5626872 1.4032825 1.3401984 1.3768165 1.1287543 1.2014042 1.4065619 1.1995117 1.3147945 1.3697569 1.3112067 1.2874423 1.3688977 1.2260758 1.0876314 1.3173143 1.2644968 1.4395694 1.0907270 1.2597942 1.4564943 1.1267779 1.2992253 1.4800032 1.1434910 1.2581003 1.2532405 1.0840206 1.3062427 1.3281902 1.2761922 1.3077282 1.3058857 1.2725787 1.2818384 1.3150251 1.4159835 1.3769405 1.3310824 1.3411108 1.3354004 1.4756425 1.3679680 1.5315753 1.4395340 1.2787445 1.1430375 1.6366613 1.5167581 1.6909647 1.4386271 1.2680300 1.3090769 1.4924974 2.0287089 1.1123825 1.2485337 1.2686056 1.4238559 1.4238559 1.3897229 1.2010936 1.4532733 1.2283323 1.3817023 1.1597512 1.4555232 1.1646261 1.2480335 1.2787418 1.3448187 1.4504770 1.1472900 1.4156406 1.3297731 1.0256500 1.1446060 1.6165169 1.5900903 1.4788254 0.9955522 1.2952377 1.2680270 1.1974335 1.5246249 1.4729500 1.3007552 1.0512518 1.1363192 1.1535217 1.0193372 1.2002177 1.2481020 1.3341470 1.4739738 1.2064757 1.2682824 1.7961930 1.3642617 1.2626617 1.2428945 1.6682199 1.4872069 1.3925709 1.4135452 1.2720338 1.4120032 2.0163102 1.9506158 1.3058857 1.2725787 1.3302365 1.4620010 1.2255820 1.5072451 1.3304271 1.3990864 1.4321477 1.2597597 1.3838749 1.7278486 1.9265316 1.5521366 1.5927488 1.5499485 0.9440475 1.2221106 1.4690531 1.4728373 1.1844350 1.3182470 1.5035740 1.4772292 1.1770733 1.3168680 1.1927819 1.4672925 1.2834279 1.2646230 1.1249315 1.6857397 1.5983451 1.2925691 1.3690820 1.1749600 1.2764229 1.6635740 1.5999879 1.2753245 1.2885471 1.1542761 1.4072157 1.8810925 1.3312249 1.4780901 1.1984710 1.1750519 1.2046261 1.2811043 2.0623879 1.2758258 1.3314942 1.3184590 1.6047313 1.0493823 1.1749101 1.2651803 1.9092268 1.4729034 1.3081007 1.8840902 0.9624650 1.1968594 1.2467791 1.3332902 1.2082519 1.2809202 1.2301561 1.1469086 1.3140965 1.0519374 1.2105409 1.1555900 1.0127843 1.2232923 1.5739668 1.4431068 1.2737207 1.4508619 1.5625766 1.4279700 1.3173649 1.3596843 1.1030943 0.9421403 1.2971704 1.2562568 1.0525960 1.1546971 1.0926987 1.2477335 1.4744050 1.6465051 1.4168121 1.6183273 1.3378399 1.3256484 1.4049779 1.4405519 0.9273852 1.2109908 1.4297739 1.7411566 2.2607689 1.3167931 1.2679610 1.4064555 1.1205950 1.4305202 1.4960575 1.5854679 1.6003542 
WP_006635265.1_N-acetylmuramoyl-L-alanine_amidase__Microcoleus_vaginatus_                         2.5908430 1.5986384 1.6047178 1.5119306 2.0791192 1.6425359 1.6273218 0.9380289 1.0569077 1.2332477 2.1903969 1.3931469 1.4258858 1.5361071 2.0500534 1.9899988 1.8118326 2.2535857 1.0400608 1.6152890 2.5424100 1.0463485 1.0772498 1.0600621 1.2213596 1.0107364 2.1200307 2.2983529 1.8548639 1.7079711 2.4248331 1.4320894 2.5101154 1.9084777 0.9799110 0.9437068 0.8112684 1.7887477 1.0529593 1.9214146 1.0453578 2.1110788 2.0633382 1.7769862 2.1904812 1.5428327 1.8366250 1.1711336 1.1824214 1.3493549 2.1990693 1.1231285 1.0139658 1.2819492 1.7615455 1.6242254 1.1320774 1.3038075 0.0000000 2.3667824 1.9232770 2.2668306 2.3186803 2.0340559 1.6304294 2.2354098 2.2151501 1.7605933 1.9148470 1.8853074 2.0022474 2.4352017 2.1910306 2.5808809 1.3074143 0.7174604 1.1789874 1.0443228 0.9710677 0.9966080 1.2168699 0.8182709 1.0106838 1.0646289 0.9873877 1.3352797 1.0063484 1.0099941 1.0043305 0.9869997 1.0308074 1.0992496 1.0813977 1.1413974 0.0469267 1.1011079 1.0197073 1.1348946 1.3332664 1.1777733 1.0622877 0.9877315 1.1657209 0.9510383 1.1417722 1.6110803 1.8367423 1.5787773 1.1382006 0.9079618 1.1480165 1.9219953 1.2491656 2.1491027 2.6693537 2.2225787 1.2112005 1.1306921 1.1107867 1.3510133 2.2970428 2.9130832 1.8268841 1.6457975 2.2619063 1.9538852 2.1068335 1.2120391 1.0925577 1.5926149 2.6929180 2.0681213 1.7583322 1.4590898 1.7002856 1.6309948 1.3555043 1.0582374 1.6891800 1.6611443 2.1638572 1.9547186 1.4368435 1.6561757 1.0665774 1.1713119 2.7706449 2.2603778 1.0244943 1.0759816 1.7698891 1.4476364 2.7197691 1.5202974 1.9555822 2.0497434 1.8086413 1.7934361 1.8051479 1.3925049 1.6033070 1.9211875 1.1627240 0.9555768 1.6262109 1.1218161 2.9275225 0.9143718 2.8172046 1.7330372 2.1824578 1.0116065 1.0217612 1.0500454 1.0294329 1.4283761 1.0398052 1.0150228 1.0449331 2.6744625 0.9497351 2.4812496 2.4448486 1.4163849 1.5081957 2.1883163 2.3007984 2.5250869 2.4486583 1.1752553 1.1130939 2.4445993 2.2592624 1.9062614 1.9497593 1.7543648 2.0867725 2.1719104 1.5432963 1.2241499 1.3980551 1.6729439 2.3257598 2.0328629 2.5111663 1.0066318 1.0642725 2.7847043 1.8785720 1.4036501 2.8740854 1.1873016 2.0380328 1.2861312 1.0676904 1.7953086 2.1259786 1.9238375 1.8925070 2.0441515 2.7639586 2.7645349 3.0084648 2.8173166 1.7124198 1.3750225 2.1172607 1.6899516 2.1298296 2.1824578 2.1773083 2.2637927 1.2243525 2.0536524 0.8039735 1.2861604 2.1534147 2.5223359 1.2105717 1.4442173 2.8210183 1.3897328 2.1911552 1.9870558 0.9771476 1.6670071 2.1507086 1.8003447 2.7728295 2.2737570 2.2437900 1.2832364 1.0848553 1.0473331 2.4826695 2.7639586 1.2477672 1.2012649 0.9750846 0.9970274 1.0667808 0.9463837 1.1096913 1.2835728 1.5831612 2.0985105 1.4512148 2.1702182 1.0083187 1.0769515 1.5596242 1.2445167 2.3481753 2.2414411 2.5270373 2.1849542 2.2817998 2.0979844 1.7452472 1.6295849 0.9141962 1.2048292 2.0636123 2.4407547 1.0893028 1.5098418 1.0303131 1.0304194 0.9893378 1.0313029 1.1795345 1.4980591 0.9986327 1.0386276 1.6291809 2.3834143 2.5427855 2.0961650 2.4467685 1.9746826 2.1621224 1.8572120 1.4206014 1.6864866 1.3537033 1.8274492 0.9682701 0.9924832 0.9915606 1.0725684 1.0050471 1.0963176 1.0890899 1.0885961 1.1787050 1.1883533 1.0177102 1.0260268 1.0401808 2.5210688 0.2320440 1.7926811 1.6308320 0.9398637 0.5225717 2.1627427 2.7352707 1.9764596 1.6773745 0.9715922 1.0981067 1.3142150 1.8595835 1.9001410 1.8805248 0.8681547 0.1280339 0.1387444 1.2792711 1.2055233 1.1107662 1.2809993 1.0839699 1.0148592 1.9149525 2.8178920 0.9342741 1.4935411 1.0701264 2.0626845 2.0064254 1.7426915 1.9443859 2.4803512 2.0853665 1.6983511 2.2144117 2.1189492 1.3970148 2.0263189 2.3780608 2.2252274 1.7745387 2.2335660 2.2109115 2.1626252 2.3731113 2.3709922 2.2404919 2.0464259 1.1054367 1.1875043 2.0890110 2.7762284 2.7876759 1.4511561 1.7097457 0.9899609 2.2252751 1.4736220 1.2856868 1.7459607 1.0707867 1.0107865 1.7030756 2.3471398 2.0159120 1.0084921 1.0925582 1.1097430 1.2176461 2.1725445 2.3931996 2.7021224 2.5330904 2.4363123 1.9408026 2.5350311 1.8733445 3.2062415 1.3875386 2.2749788 1.5254775 2.3505256 2.2002796 1.1621494 1.0564468 1.2683527 2.8418579 1.5611446 1.3431868 2.3784889 2.3647138 1.4091831 2.2169796 2.7362093 1.4495629 2.0277786 1.4114591 1.9658371 0.9083024 1.0550349 2.4148779 1.4466045 2.3881039 2.2826135 1.1894001 0.9113069 0.8494627 0.8860875 2.0881414 1.0158786 1.8623209 1.0128081 1.0073837 2.6220739 2.7093690 2.0283711 2.2721214 2.0963006 2.0152824 1.4594951 1.7742881 1.7869300 2.3584883 1.5641146 1.5144585 2.2157765 1.5641146 1.7934361 2.4426472 2.2526539 2.0478081 1.3102778 2.7074915 2.6593177 2.6715584 2.0350529 1.3419011 1.2110638 1.4808258 2.3291048 1.5943791 1.4476364 1.8912197 1.4494166 2.2668582 2.2223446 1.5590650 2.2806903 2.3274184 1.6460253 2.1267060 1.5471403 2.6558448 2.3216074 1.3104530 1.7710912 2.1268511 2.1738207 2.5080666 2.6490962 1.4652642 1.6285340 1.0319899 1.0456295 2.5251280 1.8945780 1.8849853 2.7185577 1.7054321 1.6187628 2.3580244 2.0449084 1.6390729 1.8868083 1.1890701 1.9029974 1.5078388 1.8822272 
WP_013810432.1_AMIN_domain-containing_protein__Desulfotomaculum_nigrificans_                      2.0731574 1.8737786 1.7753752 2.5479212 1.8395558 1.8095736 1.7467654 2.1636901 2.3164249 2.4661941 2.2168681 2.4970705 1.4939688 1.7316052 2.0045555 2.1811661 1.9743315 0.8394575 1.8481672 1.4016924 1.8412867 2.1642725 2.3083478 1.7519377 2.3781051 1.7877138 2.6586020 2.0685886 2.1786319 1.6216700 2.1547344 1.3098395 2.7049830 2.0765224 2.2433250 2.2351382 1.8616055 2.0466417 1.7878017 1.7034628 1.8401787 2.3643631 1.8705379 2.0164197 2.1199345 1.5844800 2.1544633 2.3712869 2.3250172 1.1522671 2.4738081 2.3193437 2.2161027 1.6434200 1.9810895 1.7943828 2.2517197 1.4002379 2.3667824 0.0000000 2.1450419 1.5250336 1.2162994 2.1522595 2.0631624 2.4205649 2.5498832 1.7993016 1.7680159 1.8621448 2.4606788 2.6454129 1.8782414 2.5649852 1.4942606 2.1832259 2.3113105 2.2396128 2.1767720 2.3525578 2.1159128 2.2092194 2.2944196 2.4071766 2.3265685 2.4829355 2.1851546 2.2992747 2.2948351 2.1943382 2.2738734 2.3472310 2.5306953 2.3802074 2.3674751 2.4109627 2.4435250 2.4214943 2.2607913 2.1132346 2.4085574 2.4028271 2.1221433 2.2122139 2.6223794 2.5019882 2.0476112 1.2534813 2.3168038 2.1092545 2.4215563 2.0869178 1.6282524 2.5827627 2.1325129 1.7340441 2.4285059 2.3850458 2.2105769 1.4105991 1.8084054 2.4882293 2.2997784 1.5426783 1.6293164 2.1458747 1.9567446 2.2900729 2.3434052 1.8057626 2.2558463 2.0896270 1.9525700 1.5140853 2.0363461 1.7793145 2.2299654 2.2816854 1.9598352 2.0879658 2.2913010 1.7120804 1.6622984 1.8740692 2.1910721 2.1962747 1.7259490 2.6971828 2.4458619 2.3985445 1.8790974 1.8154975 2.2866087 1.4081875 2.1167232 2.3693707 1.8882484 1.7997579 1.5660129 1.1496495 1.7666241 1.6473261 2.3725602 2.1844347 1.8181169 1.3951677 2.7601729 2.2008895 2.3444767 1.7966171 1.9230670 2.3448765 2.4753509 2.2885005 2.3853650 1.6665552 2.1562850 2.3852277 2.2898638 2.7776159 2.3202408 2.8151533 2.8935093 1.6513400 1.5522954 1.9072557 2.6454934 2.3866619 2.2961293 1.9728815 2.2647922 2.1275670 2.1822089 2.1109420 1.9390396 2.0541610 2.2236892 2.2788302 1.8647760 2.4761082 1.5336156 2.0515930 2.7553407 1.7665529 2.5747903 2.2112681 2.3529397 2.3351609 1.5688096 1.3742486 2.7951498 2.3116463 1.7426622 1.4252608 2.4324594 2.1909021 1.9091626 2.3740723 2.3218209 2.6513135 2.2906503 2.3016824 2.5916699 2.8079375 2.1106242 1.6711284 2.0541011 1.8708833 2.5376358 1.9230670 2.2688203 1.7764632 2.5131946 1.9206361 2.2780702 1.5271117 1.6561671 2.1348499 1.2820574 1.5582959 2.4593628 1.5638478 1.6631911 2.1198008 2.3058923 1.6524982 1.8192577 1.7904026 2.2927466 2.5060820 2.4226563 2.5090653 2.2259952 2.1936917 2.1419520 2.2888989 2.3079694 2.3631100 2.2829981 2.1618681 2.3243844 2.0216786 2.3980988 1.5683784 1.7063758 2.2852138 1.5310280 2.5471172 2.2855163 2.3268132 1.7669593 1.2104684 0.5844741 2.3010045 2.8123856 2.2671668 1.7034939 1.4974349 1.7296767 1.9297192 2.3159893 2.1148324 2.1544021 3.1782618 1.8720407 1.7485421 2.5395450 2.3310308 2.1761684 1.8644389 2.4360873 1.4748865 2.1914534 2.3945979 1.6542856 2.2054731 2.6208998 1.8351723 2.3105806 1.9871238 1.7481445 1.6859997 1.5017784 1.3688096 2.1552598 2.1620017 2.2323514 2.1901249 2.1526310 2.2618018 2.2342593 2.4125252 2.3599968 2.1996350 2.1407170 2.3732211 2.2902477 2.3104767 2.3272708 2.6815347 2.1557885 1.6155813 1.5313381 2.3804620 1.3273418 2.3993581 2.4160167 1.6261042 1.8336644 2.2161268 2.1226465 2.3123380 1.8837184 2.1425764 2.1876390 2.4039076 2.4847870 2.4521032 2.5031054 2.1034831 2.3569932 2.1889801 2.2976436 1.9999299 1.9016833 2.8816922 2.2269252 1.1931061 2.1465019 2.3368489 1.5688107 2.0392722 1.7161282 2.2757101 1.7321800 1.8052865 2.1920098 2.5248194 1.4180127 2.1674752 2.6005595 2.5737987 2.2295628 2.4870299 1.8042851 2.1714111 1.6345154 1.6287032 1.6495262 1.6066340 1.7460193 2.4709617 1.7804481 2.5872970 2.5631467 1.5039758 1.5189083 2.3190941 1.6254909 1.3459335 1.4608886 1.6071251 2.3212343 2.2664919 1.9292713 1.9550010 1.7157651 2.2274139 2.4149673 2.3545424 2.3400918 2.3880963 2.3331946 2.2519817 2.1411570 2.6583223 1.5220302 2.5083132 1.7218242 2.9237115 1.6338134 2.0992667 1.9803452 2.2603339 2.1937597 2.2095987 2.2704045 2.3976373 2.7029359 1.5677651 2.2593434 2.0425307 1.8311478 1.5468715 2.3556472 2.4721142 1.4427880 2.2288928 1.4187439 2.1461172 2.2556604 2.2894768 1.9377958 1.1844007 2.7192195 1.2276852 2.4327420 2.2215964 2.0033314 2.2907909 1.8039293 2.6306146 1.8318064 2.1469294 2.1186613 2.2814670 2.3167517 2.1063422 2.1776200 2.7143421 2.5119469 1.3843117 1.8374224 1.8486657 2.6112886 1.9881335 1.2922319 2.6757791 1.9881335 1.7944516 2.3019219 1.2393811 1.8581191 1.1937566 2.2831676 2.3475291 2.9369078 2.3429399 1.4838060 1.4520317 1.5278496 1.7671889 1.2216905 1.8154975 2.0486049 2.1076813 2.6589824 1.8768991 1.5429748 2.6308094 0.6140367 1.8017488 2.6579693 1.7391021 2.6593182 2.7546187 1.6083055 2.1835960 2.1748937 2.6315899 2.5374943 2.8641958 1.3201748 1.6678367 2.5055615 2.0665584 2.9598772 1.8843268 1.9880282 2.8826130 1.8969967 2.1513138 2.6501643 1.8528082 1.7965676 2.1487672 2.4886716 1.8825519 1.8736411 2.2133097 
WP_007505771.1_cell_wall_hydrolase/autolysin__Caldalkalibacillus_thermarum_                       2.0596098 1.5937253 1.4685005 1.7733460 2.3549548 1.6877177 1.5373166 1.7223488 2.2216527 2.0654416 2.4556790 2.1411626 1.5080309 1.5768312 2.3877224 2.4309688 1.8244844 2.1770063 1.6118164 1.4600082 2.2751642 2.0357315 2.1098180 1.7044693 1.9831980 1.4891352 2.3144199 2.5734590 1.7395417 1.7118226 2.6329417 1.3498611 2.7372432 2.2889878 2.0372475 2.0179719 1.5758188 2.3058960 1.6012845 1.9233433 1.6153996 1.9518688 2.1070672 1.7594221 1.8317517 1.7638254 1.6626675 1.9793157 2.0126463 1.3617050 2.1651206 2.0944908 1.8754854 1.6561937 1.6146800 1.5000370 1.7242884 1.1270197 1.9232770 2.1450419 0.0000000 2.0674042 2.3638565 1.7701032 1.9983021 2.3485229 2.2363333 1.7956616 2.1507435 1.6754988 1.9727275 1.9283344 1.8955300 2.0379815 1.1593980 1.7569673 1.9096753 2.0477489 1.9279713 1.9058498 2.0271464 1.7659338 2.0360691 1.9446210 1.9701585 2.1818023 1.9891966 1.9199082 1.9172313 1.9973365 1.9436324 2.1010460 2.0449545 1.9735662 1.9767440 1.9629363 1.9572318 1.8630352 1.8989552 2.0801121 2.1424372 1.8865557 1.9404417 1.9165566 2.1692111 2.1471379 1.6495960 0.9591335 2.0115345 1.8983196 1.9428565 2.2805881 1.1440162 2.2427887 2.2994882 1.9498640 1.9685564 1.8868549 1.9891958 1.8930210 2.1106276 2.6287603 2.0949907 1.8361300 2.1416711 1.9824535 1.7775070 2.2471957 1.8676718 2.0361291 2.3923855 1.8661748 1.6094821 1.6367372 1.8201651 1.5528610 1.9366003 1.8478090 1.7752436 2.0386014 1.7804725 1.9714530 1.9986247 2.0196558 1.8575417 2.1372136 2.2112743 2.0386938 1.9445459 1.8488248 2.1055617 1.2886665 1.9324559 1.8722620 1.9841756 2.0322840 1.8804157 1.5749957 1.7245557 1.3650117 1.8674702 1.8973960 2.0431092 1.9116315 1.1549139 1.5763095 2.1106429 1.8024535 2.2666396 1.6412991 2.4916180 1.9149186 1.8176955 1.8299309 1.8548909 1.7804532 2.0938445 1.9032809 1.9102739 2.3512430 1.9694443 2.7334533 2.7249444 1.8155545 1.5883215 1.9571777 1.8544051 2.2464601 2.2693059 1.7060437 1.7101084 1.9578465 2.1277291 1.8067569 2.0704060 1.7505695 1.8965355 1.8329750 1.1449942 2.0599353 1.6809994 1.7691744 1.8863904 1.8303498 2.1729595 1.9209164 2.0694401 1.9728491 1.8946969 1.5138981 2.2190146 2.0717816 2.0842661 1.8103333 2.0048332 1.8028403 2.0491394 2.1747979 1.5548714 1.8662075 1.9594999 2.1091853 2.1511094 2.6063419 1.7262827 1.6262151 1.8645093 1.9590474 2.0356938 2.4916180 2.0098676 1.8918156 2.1691830 1.9685168 1.9630314 1.6752541 2.0776146 2.3425486 1.2465203 1.6674518 2.7066539 1.7114105 2.0547316 1.8910474 1.9378013 1.2963031 2.0332675 1.2754653 1.9428596 2.1360385 2.1473681 2.4480102 1.7447156 1.8956460 1.8760832 1.9537533 1.9697451 1.9027795 1.8509917 1.9414809 2.0061502 1.8308326 2.0561732 1.3988038 2.1212920 2.1622005 1.5278751 1.8193201 1.8512252 2.0566058 1.8704309 1.3432980 2.1560113 2.0600533 2.0041347 2.3543357 2.1943834 1.8145687 1.6110279 1.6217096 1.7820329 2.0718046 1.8308665 2.2756957 1.6915463 1.8675717 2.0300298 1.9974354 1.9174399 1.6564352 1.8858559 1.5597582 2.0250927 2.0370252 1.6491742 1.9976434 2.1557603 2.0263384 1.9921413 2.1882509 2.0468685 1.7817659 1.4997395 1.5633154 2.0145805 2.0519589 1.9608413 1.9228097 1.9310506 2.0573176 1.7920113 1.9862849 1.8146349 1.8721138 2.0410265 2.0180590 1.7904071 1.7826367 1.8019122 2.1179856 1.6805837 1.8879318 1.8612988 1.8645975 1.2793485 2.0164335 2.3476021 1.9780768 1.5742814 1.9556567 1.9890295 2.3281472 2.0333314 1.7531305 2.2075089 2.0834967 2.0003759 1.9734590 2.1678563 2.0186060 1.9055225 2.0122861 2.0310813 1.6616646 1.9722943 2.6050241 1.8705372 1.0600023 2.1042170 1.9423199 1.9317401 1.8337006 2.2499845 2.1693099 2.0421852 1.8804975 2.3914042 1.7164786 1.2624017 2.2292368 2.0017825 1.8159292 1.6233197 2.2087952 2.2479728 2.3061527 1.8726675 1.8351406 1.7015490 1.8648581 1.7145458 2.0100835 1.9477737 2.4535862 2.4419912 1.6045407 1.6995542 1.9506461 2.1542029 1.7687643 1.7307773 1.7227948 2.0564825 1.8987045 1.1080532 2.1056630 2.0103146 1.7857092 1.9916566 1.8265462 2.2818710 1.9168592 2.4563027 1.9362743 1.8322300 1.9878374 1.9177238 2.0610261 1.6535174 2.8383768 1.7604372 1.9982504 1.5963449 1.9807896 2.4844836 1.8406656 1.9265001 1.9905547 2.3151138 1.5917183 2.2015506 2.2362444 2.0899755 1.4658266 1.9913836 2.1816939 1.8133961 1.9931720 1.7908714 1.9100634 1.7874785 2.0018468 2.3527512 1.4194036 2.2949668 2.5649196 2.2128713 1.5493661 1.6543962 1.9501459 2.2839964 2.0581809 2.0228388 1.8589310 1.8504678 2.1807946 2.0378172 2.2166744 2.3647206 1.3249493 1.9605973 1.8324983 1.5305135 1.9255785 2.0066454 2.2380195 1.6750453 1.9467121 2.2380195 1.5749957 2.2469077 2.2559565 1.6400755 1.5225927 2.4180121 2.3165973 2.0835694 2.0764321 1.1568138 1.1617937 1.1933840 2.1342235 1.2043767 1.2886665 2.0518639 1.9515148 2.6872423 1.8791908 1.6532399 2.3625327 2.1913874 1.6804564 2.2729310 1.5764231 2.2267584 2.1488842 1.6149588 1.8784308 2.1123008 2.0960354 2.4549307 1.9207334 1.4655838 1.8571025 1.9819839 1.8032985 2.0515564 1.5621511 2.0038486 2.1990791 2.2546150 2.2795434 2.0140488 2.1911355 1.4947747 1.7315598 2.0382421 1.9230862 1.6913474 1.8486835 
WP_003333545.1_AMIN_domain-containing_protein__Brevibacillus_laterosporus_                        2.1723461 1.5841731 1.5995287 2.2119018 1.8847815 1.9087089 1.6390223 1.9552700 2.1325776 2.3597839 2.1686705 2.7181213 1.3088965 1.6193730 1.8017208 2.1662448 2.0631361 1.7121221 1.8552868 1.4760223 2.0175299 2.1900814 2.3091712 1.6725191 2.4254172 1.6214634 2.4228162 1.9980322 2.1704759 1.5200036 2.1503334 1.2652294 2.9189335 2.4630021 2.2885534 2.3098117 1.6708925 1.8134223 1.8560973 2.1085336 1.7919825 2.3031197 2.2022094 1.9916887 2.0963292 1.7779250 2.0026613 2.2464254 2.2962778 1.1943093 2.6190033 2.2188331 2.2164344 1.4945613 1.7817186 1.6653141 2.6117853 1.1463348 2.2668306 1.5250336 2.0674042 0.0000000 1.8322818 2.1632820 2.3643399 2.3885165 2.3723152 1.9086515 1.5858222 1.9586879 2.2601311 2.2771425 1.6527994 2.5207235 1.5296123 2.1498292 2.2925177 2.2658379 2.1447972 2.0878860 2.0631685 2.3851542 2.4178125 2.3745555 2.2811360 2.3529707 2.1131612 2.0193202 1.9930167 2.1231726 2.0105987 2.2107863 2.3824515 2.2740628 2.3153066 2.5286667 2.1538559 2.6644501 2.2541852 2.3267873 2.1941848 2.2119532 2.3335267 2.2036086 2.5626745 2.7230379 2.1236570 1.3084944 2.2374260 2.1354434 2.1252486 2.4101658 1.6262108 2.5913671 2.2285023 1.6111120 2.7658652 2.3452642 2.2809378 1.5676460 1.6394284 2.4983950 2.3081224 1.4904267 1.5483801 2.2736542 1.9964086 2.2692644 2.2702992 1.8983820 2.4941376 1.9428716 1.7149069 1.5996516 2.1952457 1.7073797 2.7547660 2.5722979 1.7271999 1.9018315 2.0149422 1.8722954 1.3673829 1.8983397 2.3249491 2.1787842 1.8470797 2.6496589 2.2443339 2.2297913 2.1043469 1.7662235 2.5517459 1.7781875 2.3357424 2.3358972 2.0590222 1.7691264 1.8966157 1.1691485 1.6277957 1.7706991 2.2433801 2.1144660 1.5194401 1.3483219 2.9528291 1.8516768 2.5214362 1.7174762 1.8831908 2.2469141 2.1057971 2.1582940 2.1557095 1.6202530 2.2138801 2.2206193 2.0698114 2.9833391 2.3280699 2.8904981 2.8496626 1.4837681 1.3799973 1.8240673 2.5088303 2.3090790 2.2770499 2.1766457 2.6197127 2.2101126 1.9714267 2.2198454 1.8745514 1.9073336 2.2654850 2.5560684 1.8057532 2.3575846 1.8299985 1.5710157 2.6775397 1.5864688 2.8354284 2.1609326 2.2637646 2.5692125 1.8221640 1.1962426 2.9145170 2.1081329 1.7765360 1.5994837 2.4449639 1.9175717 1.8486033 2.6761323 2.4248031 2.6141632 2.5476916 2.7454390 2.8662405 3.1421966 2.2436595 1.4946249 2.3583811 1.6846884 2.2526202 1.8831908 2.2972570 1.8096331 2.0044991 1.5386776 2.4492548 1.8120069 1.5710339 2.4657068 1.2570141 1.4373486 2.6632894 1.9044839 1.6359666 1.9884634 2.2608596 1.7200198 1.9263420 1.9061201 2.6287371 2.4119601 2.4126873 2.4350274 2.2468276 2.0049461 2.4956456 2.5496312 2.3739212 2.5979193 2.4290437 2.1950133 2.1885892 2.3975505 2.1718460 1.4058786 1.9438088 2.3966571 1.3183997 2.3747708 2.0155495 2.2599710 1.8591067 1.5435417 1.7428486 2.4419474 2.6817952 2.6740519 1.6712990 1.3113505 1.6431463 1.8482958 2.2213303 1.9889129 2.2389931 2.8628766 1.7930919 1.8937659 2.4244360 2.0941396 2.1292566 1.7934862 2.3483131 1.3808008 2.1225382 2.3564404 1.9217425 2.3216263 2.8660871 1.6408273 2.2591537 2.1672539 1.6852971 1.8347351 1.3616571 1.5191719 2.0709923 1.8907739 2.1278918 2.1312904 2.1294224 2.1854989 2.1769681 2.1986809 2.2304344 2.3415584 2.1581281 2.3149065 2.2962074 2.2789691 2.2740169 3.1792787 2.1558561 1.8849116 1.7742081 2.4061602 1.2707007 2.3558858 2.5642270 1.9335050 1.6926745 2.1601426 2.3014635 2.2362200 1.6815560 2.1634777 1.9435876 2.3421805 2.3207453 2.3207453 2.3840264 2.0512677 2.3915536 2.2698267 2.1331891 1.9803840 1.8298978 2.8331967 2.1415707 1.4571378 2.1496392 2.1847578 1.6470614 1.7691616 1.4230436 2.7674692 1.6222951 1.7304312 2.4218001 2.2155168 1.5270263 2.0156511 2.7768290 2.5620527 2.3500941 2.1403006 1.7691282 2.7747038 1.0452492 1.0673153 1.7153634 1.5956842 1.6796455 2.5188283 1.7792057 2.5660224 2.5928170 1.9004265 1.8107492 2.3324128 1.5696036 1.7428852 1.7837275 1.8617750 2.2458149 2.0125569 1.6067148 2.0155845 1.9373160 2.1644836 2.1861102 2.3007310 2.3345891 2.2558443 3.0430874 2.5313373 2.3815232 3.0277454 1.4575841 2.9407191 1.9028239 2.7431605 1.4475087 2.3421194 2.0554302 2.5040151 1.9846764 1.8567994 2.3963387 2.6593155 2.8364788 1.9676894 2.0281044 2.2233517 1.9258316 1.2999261 2.3129486 2.5169865 1.3654402 2.3466395 1.5916295 2.0176830 2.1284974 2.2457620 2.1317431 1.2093980 2.2911993 1.7366607 2.5782667 1.9252979 1.9495744 2.5854015 1.8790127 2.4001003 2.0479784 2.4276399 2.4291053 2.4217578 2.2895698 2.2450342 1.8642606 2.5937305 2.2504983 1.6718057 1.8165020 2.1146845 2.7809633 2.0820844 1.5534992 2.5608795 2.0820844 1.7691264 2.4225282 1.7392059 1.8673362 1.2924248 2.6328934 2.5478661 2.9382722 2.3342558 1.4767012 1.5011877 1.6573102 1.7964320 1.3891998 1.7662235 2.2559553 1.8906831 2.6881700 2.0421944 1.5191556 2.4708212 1.7206470 1.9129374 2.4498438 1.6299824 2.6792486 2.6903796 1.4445610 1.9760447 2.2184446 2.3974341 2.6724291 2.5706990 1.4908379 1.8979385 2.1930268 2.1001786 2.3979191 1.6991618 2.0293887 2.8781201 1.7060900 2.1647802 2.5613429 1.7251200 1.6909981 2.1672884 2.5919804 2.2152803 1.6792061 2.5067844 
WP_006521159.1_AMIN_domain-containing_protein__Desulfallas_gibsoniae_                             2.3782112 1.7037410 1.6635783 2.4166536 2.2382749 2.0164944 1.6814071 2.0754971 2.4235303 2.6016393 2.4283979 2.4978812 1.7789760 1.6301334 2.1640739 2.2227076 2.1907697 1.3270775 2.0581314 1.5576934 2.1789178 2.3492128 2.3682172 1.8093693 2.5481552 1.7889910 2.5522385 2.4304535 1.9644526 1.6973016 2.4604038 1.5171130 2.8927884 2.1219913 2.2707035 2.3389808 1.9978979 2.1068340 2.0520358 2.1546955 2.0039653 2.5532364 2.4152155 2.3451771 2.4174891 1.7983317 2.4385331 2.4864134 2.4999341 1.3723486 2.5854558 2.4461185 2.4117015 1.7467090 1.7412583 1.6935688 2.4909995 1.5300046 2.3186803 1.2162994 2.3638565 1.8322818 0.0000000 2.4100320 2.3678396 2.3765764 2.4314585 1.8536447 1.8987550 2.0428756 2.4124149 2.6734438 2.3259371 2.6316772 1.5177829 1.7956783 2.1572465 2.3362999 2.4965049 2.4038385 2.5279665 2.2745421 2.2587080 2.3714896 2.2699096 2.6191563 2.3050370 2.4599153 2.4643985 2.3338268 2.4204403 2.4447476 2.4717667 2.5615316 2.2501640 2.4794141 2.4194563 2.6666194 2.2508657 2.4144208 2.4348733 2.4154990 2.3697807 2.3647492 2.6261088 2.4726597 2.2785832 1.3448358 2.3688775 2.3404622 2.4544615 2.0731949 1.7918388 2.9103013 2.1870327 2.2279199 2.5724479 2.3562972 2.2457554 1.5896263 1.9262056 2.9880091 2.3227886 1.9086258 1.8060613 2.5559781 2.2580679 2.3732939 2.3540373 2.0957153 2.3746260 2.4061949 1.7867004 1.9352963 2.3359454 1.6807228 2.3361557 2.5234263 2.0631006 2.0918145 2.2806013 1.7495551 2.0461523 1.8474650 2.3200460 2.2912857 1.9685802 2.6982111 2.4716755 2.4234882 2.0004663 1.8016304 2.1925981 1.8032920 2.3071251 2.3842282 1.9860374 2.1219264 1.8916527 1.3689343 1.8689480 1.4585803 2.3536995 2.3510209 1.6310932 1.3886789 2.7550135 1.9800236 2.7374636 2.0956013 2.3258691 2.2667407 2.2253075 2.3471554 2.4841469 1.5810206 2.3822056 2.4099857 2.4531026 3.0408908 2.3360622 3.2978280 3.2410320 1.7889120 1.8887894 2.1768658 2.7220959 2.6648839 2.5699910 2.3213443 2.4954997 2.5404077 2.1342129 2.2477980 1.9523989 2.1112327 1.9690480 2.5019823 2.0353984 2.6065033 1.8431941 1.9969309 2.7680566 2.1828579 2.9014050 2.5087575 2.3752834 2.2124049 1.9317999 1.5399170 2.5121550 2.3669322 1.7653181 1.5982329 2.6608691 1.8723629 2.2031439 2.5740188 2.9420331 2.9208089 2.1788995 2.5538941 3.0007266 2.7405926 2.3918607 1.7873071 2.4868415 2.0306413 2.5613546 2.3258691 2.5175617 2.1139674 2.4392892 1.9606038 2.2613905 1.7202772 1.7492765 2.2046321 1.4048344 1.3680026 3.3250405 1.8369938 1.8711886 2.4548774 2.4888343 1.7342119 2.0566547 1.7800435 2.2131579 2.6953104 2.6422881 2.4580499 2.1767286 2.3729533 2.4422083 2.1772704 2.4116856 2.5155774 2.2406899 2.3102894 2.3650514 2.2939782 2.3332255 1.7198346 2.1168500 2.2902309 1.7517128 2.6699179 2.4852150 2.4016803 2.1586158 1.4252446 1.3384563 2.7165367 2.7610658 2.6278061 1.8201405 1.5423598 2.0543341 2.0373877 2.1557669 2.0829375 1.9085375 2.8791649 1.9028205 2.0537382 2.6220160 2.2854599 2.4235530 2.0313105 2.4956320 1.6558039 2.2214097 2.5186101 1.8110435 2.2298239 3.0243112 1.9032170 2.4271741 1.9849111 1.9112654 2.0112405 1.6954500 1.6955301 2.5963972 2.4210916 2.3834573 2.3707525 2.2877378 2.3143490 2.3559007 2.5024397 2.4711461 2.3482850 2.2862752 2.5199259 2.6780603 2.6851738 2.6954591 2.7644101 1.9991593 1.8659518 1.8543311 2.2680823 1.2195436 2.5773541 2.4011641 1.9746299 1.7592046 2.4086182 2.3984093 2.5300927 2.2145732 1.9792800 2.1183392 2.1870267 2.4111419 2.3596852 2.5459665 2.5119938 2.3135460 2.6727840 2.1883563 1.8801044 1.9405817 3.3955050 2.3243462 1.2687375 2.3544940 2.1784254 1.8990476 2.2380847 1.7546886 2.6318259 2.0112318 2.0561118 2.5526506 2.7570156 1.6303488 2.0656845 2.5182668 2.5619454 2.5152017 2.4163602 1.8779344 2.4397531 1.8930283 1.9015971 2.0216783 1.9018980 1.9645335 2.5642485 1.9034675 2.5946245 2.5108495 1.5717056 1.8563378 2.2443664 1.8171809 1.7328331 1.6372674 1.8547494 2.4012761 2.4767165 1.5612083 2.2296478 1.9731552 2.3499976 2.5120251 2.3798747 2.4091774 2.5430846 2.8622747 2.1521119 2.3579623 2.6343159 1.9927879 2.7339666 1.8513107 3.0317309 1.7984583 2.6416626 1.9817875 2.6042132 2.2519176 2.1163361 2.3805387 2.4680151 2.7502968 1.7523045 2.2731068 2.5306140 1.8338744 1.7348970 2.6017130 2.5081019 1.6324376 2.4319064 1.6431417 2.4669417 2.4070829 2.2614726 2.0813873 1.4173674 2.8742330 0.3906704 2.4902614 2.1356073 2.1221289 2.2835590 1.8868272 2.2745203 2.0840383 2.3342835 2.3784578 2.3944154 2.4202127 2.0847235 2.5454367 2.8959818 2.7981203 1.6478942 1.9295997 1.9611015 2.5414632 2.2323712 1.5566444 2.7066685 2.2323712 2.1164512 2.4377239 0.5734811 2.4035588 1.5813879 2.4081465 2.4744671 2.9020270 2.6506812 1.5901176 1.6260332 1.7526472 1.9532074 1.4509189 1.8016304 2.0969617 2.1320627 2.9975179 2.3277129 1.8275301 2.7704140 1.3565099 2.0347892 2.5508389 1.6811255 2.8707852 2.6944017 1.6376181 2.0914268 2.5611398 2.6763434 3.2692365 3.1024749 1.6179524 1.8516795 2.6159924 2.3174507 2.7963628 2.1538109 2.0875755 2.7671888 1.8964569 2.0368147 3.0483047 1.9403842 1.6713458 1.9780937 2.3701840 2.1060138 2.1427759 2.4853967 
WP_014255669.1_N-acetylmuramoyl-L-alanine_amidase__Hungateiclostridium_clariflavum_               1.7804648 1.9780033 1.7704008 1.6973249 2.0855411 1.4114677 1.7748977 1.8299145 2.0022359 2.1977338 1.9879102 2.1745231 1.5181924 1.9983447 2.0394547 2.1775041 0.8899498 2.2425051 1.6609458 1.3218052 2.3191051 2.2453694 2.2141623 1.5611306 2.2429832 1.6003524 2.0370215 2.2066188 1.7327950 1.5049523 2.1450210 1.2231884 2.2760075 2.2711645 2.1778480 2.1062480 1.9324481 2.0278232 1.5856531 2.0875323 1.5988487 2.3041671 2.3619559 1.8334945 2.4280853 1.5835033 1.3871613 2.1276495 2.1704697 1.1948909 1.7983436 2.2656782 2.0720299 1.9333299 1.9449246 1.8357773 1.9475246 1.5799828 2.0340559 2.1522595 1.7701032 2.1632820 2.4100320 0.0000000 2.6576296 1.9108052 1.9309752 2.0968406 2.0409852 1.9818872 1.7723883 2.2426196 2.0583505 1.6665991 1.5178778 1.8065823 2.0159119 2.0451582 2.1454320 2.1858816 1.7967238 2.0871881 1.9847583 2.1235686 1.9938205 2.0709031 2.1615528 2.1315659 2.1410591 2.1622627 2.2595056 2.0843349 2.1522827 2.1128713 2.0701828 2.0288022 2.1514479 2.1312626 2.0211340 2.0587146 2.2426255 2.2096715 2.2424413 2.1958563 2.2201083 2.0136648 1.9181317 1.6139032 2.1774259 2.1975666 2.0900669 2.2441957 1.8789779 1.8527453 2.1137707 2.3019973 2.0190005 1.9583636 2.1747344 1.6161349 1.9056285 2.3610512 2.2644374 1.6064781 1.9904025 2.1168372 2.0704903 2.0876623 2.1280785 1.9022157 2.0875313 1.2878606 1.9218350 1.2400109 1.8774318 1.8384099 2.2129945 2.0167750 1.7959611 1.9765087 1.7597400 1.9063604 1.7902342 2.0964874 2.1534342 2.1525306 1.6477832 2.0566602 2.1789313 2.0908961 1.9312479 1.8058280 1.9795869 1.8996830 2.5480633 2.4205192 1.6670215 1.5003001 1.8817614 1.1998660 2.0689308 1.6229957 2.1057981 2.1812028 1.8639862 1.7831293 2.3244042 1.8953613 1.4903761 1.9703939 2.1424848 1.9627916 1.9487087 1.7510554 1.9990418 1.9620464 2.0787988 2.1404898 2.1295900 2.3473319 2.0398312 2.6248814 2.4493313 1.7911964 1.4443912 2.2040186 2.2753098 2.2124101 2.3649937 1.8158551 1.9310285 1.7277401 1.6434619 2.0698284 1.7291779 1.9073463 1.8002114 1.8135732 1.6559882 2.1738650 1.9642729 1.9028739 2.0449677 1.9443138 2.0799785 2.1465140 2.2018089 2.0050848 2.0246346 1.7715007 2.3642726 2.0827207 2.0079935 1.8170259 2.1504018 1.4192823 1.8194913 2.1651116 1.7284334 1.9454603 1.9848279 1.8064860 2.2067256 2.0157904 2.1780927 1.9264447 2.3191961 1.7698651 1.8891861 2.1424848 1.8822731 1.9684064 2.1952096 2.1510553 2.0690960 2.0333420 2.0326756 2.0252302 1.6074288 1.9199003 2.1683133 2.0164923 1.9814512 2.0614431 2.2402628 1.9003117 2.0629949 1.9766918 1.9881082 1.8827972 1.8477074 2.2701651 1.8989389 1.8842678 1.9813814 1.9854471 2.0313367 2.1854795 2.0161221 2.2393281 2.1169689 2.2611733 2.0615428 1.5884004 1.9070741 2.0111900 1.6151492 2.1730579 2.0899670 2.1384680 2.1112838 1.8139680 2.3310756 2.0080246 2.2035053 1.7500147 1.8633315 2.2314018 1.9400266 1.5369485 1.8406468 1.8143460 1.7510562 1.9432507 1.7540109 2.0929421 2.0176998 2.1535328 2.1568988 1.5958640 2.2578560 1.4484204 2.0609764 1.9343981 1.8819688 2.3574143 2.0255170 2.0327210 2.1050653 1.8064178 1.9484466 1.9216228 1.5795319 1.7134784 1.8501894 1.8921645 2.1066556 2.1857482 2.1848405 2.0768806 2.0591336 2.2815362 2.1323978 2.1434726 2.1313031 2.1703773 2.2415566 2.2610448 2.2954173 2.4983884 1.8782236 2.0079441 1.8217238 2.0677104 1.5789469 2.1005103 2.1716593 2.0299477 1.8831824 2.1277809 2.1322048 2.1344934 2.5479893 1.6704088 1.8922713 1.8825841 2.1197502 2.1197502 2.0943375 1.8160213 2.1330195 1.7614792 2.0110125 1.8023210 2.1215995 1.9299104 2.1301291 1.3368486 2.2340634 2.2137112 1.7948620 1.6434740 2.1890732 2.1150682 1.8626882 1.9834286 2.6701801 1.2517026 1.6196359 2.2745960 2.0519536 2.0244308 1.9116463 1.7994746 2.2167344 1.7836678 2.2936674 2.1966134 1.8280996 1.8458807 1.6690879 2.2509467 2.0648345 2.0047018 2.0091027 1.8374815 1.8135680 1.9424724 1.9952236 1.8428250 1.6154676 1.7782255 2.1385400 2.0899670 1.8565537 2.1318824 2.1798868 2.0377172 2.3071368 2.2071062 2.1010121 1.9356843 2.5042535 1.9943181 1.9381178 1.7480130 1.9043331 2.3687427 2.1130716 2.2794501 1.7839455 2.1102608 1.9479650 1.6508600 2.3547171 2.1161882 2.1394718 1.9479279 2.3479889 1.5399511 2.0159953 1.7360426 1.8087090 1.6013627 2.0111842 1.8022495 1.4636019 1.7163932 1.7537532 2.0826596 2.2304697 2.0482072 2.5681648 1.2743306 1.9703106 2.4669624 2.0675397 1.7999386 1.8208283 2.0691452 2.0069899 2.0822244 1.8945156 1.9241098 1.7962877 1.9450301 1.8462279 2.1898593 1.6727307 1.8654376 1.9057764 1.7976047 1.5335110 1.6344314 2.0679222 2.7169641 1.6883175 1.7759592 2.7169641 1.5003001 1.9824936 2.7074075 1.2951470 1.4663992 2.1201430 2.0158995 2.2064074 1.5060326 1.5810570 1.5870343 1.5439661 2.1095143 1.6498733 1.8187350 2.3390197 1.7914250 2.5856777 2.2299539 1.9157124 2.0711720 2.3189085 1.3868195 2.0610040 2.0383954 2.3520702 1.8698291 1.4949670 1.7733999 2.2203497 2.0872294 2.9362993 2.2483238 1.7862359 2.1583701 2.1645142 2.1421782 2.5810128 1.5809870 1.6298618 2.5309378 1.9430348 2.4420056 1.9144789 1.9742407 1.8260499 1.7095422 2.0821379 2.1467609 2.0246046 2.2605192 
WP_156803503.1_LysM_peptidoglycan-binding_domain-containing_protein__Frateuria_aurantia_          2.0247908 2.0665038 1.9920375 2.3197245 1.8699775 1.8787124 2.0138177 1.9258785 1.6766371 1.7548627 2.1692724 2.0200361 1.5813940 1.9924397 1.8599039 1.9559431 2.2418263 2.0561250 1.7617225 2.1147290 2.2413293 1.7061291 1.7613659 1.6840098 1.6599904 1.9064804 1.7891906 2.0375405 1.7698223 1.7845429 2.2483551 2.0280765 2.5484397 2.4554506 1.7042915 1.4799916 1.5980515 2.0403923 1.7154363 2.1104683 1.7900051 2.1136439 2.4356778 2.1796986 2.3771450 2.2865074 2.1989201 1.9374712 1.9226375 1.8582427 2.0248635 1.8067398 1.7352924 1.7635948 1.9870497 2.0062197 1.9248202 1.6110129 1.6304294 2.0631624 1.9983021 2.3643399 2.3678396 2.6576296 0.0000000 1.9426089 1.9003223 1.8938306 2.3052245 1.9582235 2.0976192 2.1948256 2.4701087 1.8868662 1.8612253 1.8808504 1.7293663 1.6503250 1.6960269 1.5626306 2.0113025 1.7316706 1.7798511 1.7717703 1.8388986 1.8948588 1.6367318 1.7357927 1.7402423 1.6336155 1.6802397 1.6939519 1.7231474 1.8216624 1.6149639 1.5572788 1.7862378 1.7762187 1.6834857 1.6837278 1.7675943 1.7361980 1.8467055 1.7593417 1.8225094 1.9638078 1.9583130 1.4776885 1.7784397 1.7439470 1.8170571 2.3797805 1.9004162 2.0399782 2.1727999 1.9874999 1.7398182 1.7043959 1.7321506 2.1712169 2.3191971 2.0446323 2.5483763 2.0690333 2.3686903 2.2587401 2.3073564 1.8708125 1.7928861 2.2819795 2.3173626 1.8702191 2.0129323 1.8952092 1.4921489 2.2266906 1.7243194 1.9472139 1.8559307 1.9865891 2.2341928 2.1466371 2.2242910 1.9584710 1.6674059 1.7893333 2.3788939 2.5434374 1.7744142 1.6792112 2.4056398 2.0973702 2.0949695 2.2231101 2.4637220 2.1060491 1.9625222 1.7566607 1.7693999 1.8871809 1.8645012 1.7907284 1.7801052 1.7106600 1.7548927 2.2616778 2.0965605 1.5875039 2.0638726 2.3688471 1.9023038 1.8395533 1.7769497 1.8057880 1.7836124 2.5458771 1.7981485 1.6141646 1.6393092 2.1370437 1.6273966 2.5795275 2.6329028 1.8385938 1.6167916 2.0955364 2.1401821 2.1577977 2.1731534 1.7043149 1.9309263 2.2161570 2.2102983 2.0161550 2.0867246 2.0247551 1.7360406 2.1966291 2.2179187 1.6993575 2.0609303 1.9433864 2.3547752 2.2005372 1.9950918 1.6772959 1.7554706 2.0497830 1.9943376 1.9743565 2.0325989 1.9062124 2.2226901 2.1610775 2.0531739 1.9383236 2.0113182 2.0021848 2.2301974 2.5148390 2.0211478 1.8242580 2.0934009 2.4592735 2.3567448 1.9564444 2.3060613 1.8752667 2.2232423 1.9023038 2.0143358 2.2199587 1.9366660 2.4245557 1.8621723 2.0719248 2.4205300 2.2246230 1.6296356 2.0135574 2.2818096 2.2700200 2.4975015 2.2608518 1.6566387 1.8318378 2.6210363 1.8932787 2.0396148 2.1716740 2.2035109 2.0174932 1.8483127 1.7353598 2.1419184 2.0354969 1.7556840 1.7232511 1.5924411 1.7567504 1.7878616 1.7062955 1.7320851 1.7914201 2.1159791 2.1680970 1.5764647 2.0267224 1.7361517 1.6371329 1.6872891 2.0102382 2.4365638 2.0311696 1.8833132 2.1831610 2.3884428 2.1164219 2.2243379 2.0867014 1.7768441 1.6015453 1.7509321 2.1352576 1.7148896 1.6070192 2.0200328 1.6594235 1.7029046 1.7313781 1.7704073 1.6094218 1.5415039 1.8519929 2.0992679 2.4469581 1.9902929 2.4651513 2.6697106 1.8381091 2.1440110 1.9489841 1.5527248 1.8695199 2.1666162 2.2076186 1.6882120 1.7852905 1.7560902 1.8205847 1.7346062 1.8063612 1.6666212 1.6859324 1.7689973 1.8979307 1.7720247 1.7878087 1.7647302 2.0916683 1.6095780 1.8050982 1.7326477 1.5855588 1.5063730 2.3158312 1.9842464 2.3008640 1.9707179 1.7032071 1.8008573 1.8935653 1.8123302 1.8072732 2.0997559 1.8150430 1.6439214 1.6389767 1.9169189 2.0268629 1.6837027 2.0026541 1.7416291 1.5203597 2.0498856 2.3868325 1.5637562 1.4011176 1.7456268 2.3174396 2.1766544 1.8669560 2.5043998 1.9501124 2.2201079 2.0806186 2.6919068 2.2548249 1.9869097 2.4448872 2.0794662 2.2876436 2.2368391 2.3627820 2.5419396 2.1872022 2.2329486 2.1783318 2.1384328 2.2412987 1.7348305 1.7864105 2.3216495 2.2263659 2.4082052 2.0183871 1.7302661 1.8564576 2.3774031 1.9806299 2.2553015 1.8922307 1.6079701 1.7361517 1.8481452 2.1580522 2.1501217 1.7300315 1.8097930 1.7373016 1.8798951 2.1279477 2.8251488 2.0959972 2.0954781 2.4659347 2.3600368 1.9600558 1.8902089 2.5982289 1.8071502 2.1695854 1.6901408 1.9255124 1.9186464 1.6702942 1.7296896 1.8331997 2.2214198 1.9274727 2.2028541 2.0676353 2.1288866 1.5652947 2.0465471 1.9380162 1.6071687 1.8123417 2.0861862 2.2568781 1.6356610 1.7658170 2.3015202 1.9011283 2.2871442 2.2979244 1.7216068 1.9957176 1.7827694 1.6974822 2.1948456 1.8649642 2.0782390 1.8272420 1.7001336 2.2523130 2.2423250 2.4564167 2.0717117 2.5279008 2.3056206 2.1863920 1.7123511 2.0057646 2.0865966 1.2440137 2.2880326 2.2796881 1.2361472 1.7566607 2.0886947 2.0910956 1.6846990 1.8143749 2.1416155 2.1670703 2.1730551 1.8357880 1.8903513 1.9692943 2.0302924 2.1821336 1.7841605 2.0876362 2.3280070 1.8037998 2.5090646 2.1994469 2.4364748 2.4821198 2.4081973 1.8831589 1.7595647 1.9726489 1.9193002 1.9847227 1.5671801 1.7722795 1.9696734 2.4485974 2.6783650 2.6502235 2.3899139 1.8556481 1.8026957 1.4652825 2.3806772 1.7636555 2.0543049 2.1352645 2.1247130 2.2044849 2.5561766 2.3522589 2.0032091 1.8478415 1.7186811 2.0915909 1.9495411 2.1038282 
WP_083879880.1_N-acetylmuramoyl-L-alanine_amidase__Desulfitobacterium_dichloroeliminans_          2.6411207 1.6484514 1.5944272 2.2772193 2.3745911 1.7638458 1.6550965 1.8184741 1.6342338 2.2922118 2.8054898 2.4242409 1.5198546 1.6809014 2.3357249 2.3127834 1.6770700 2.5440679 1.9758016 1.4723592 2.4145676 2.1741346 2.0316394 1.8858192 2.2923160 1.9072303 0.2878763 2.5021171 1.8293518 2.1370340 2.7309975 1.2074656 3.1284044 2.3466531 2.1239641 2.2537708 1.8013166 1.8928463 1.8952825 2.1585148 1.9534144 2.4535995 2.8107344 2.2280366 2.1587251 1.6581313 2.0628845 2.2259148 2.2467643 1.1560038 2.6545986 2.1605656 2.1551437 1.6244790 1.6270131 1.6659731 2.0879879 0.9302078 2.2354098 2.4205649 2.3485229 2.3885165 2.3765764 1.9108052 1.9426089 0.0000000 0.2833184 1.8848982 2.5328899 2.1620889 2.7299807 2.3496579 2.3832129 2.4997420 1.3221124 2.0365541 2.1794774 2.1804171 2.2030998 2.1981188 2.1116705 2.1721351 2.4610418 2.3486284 2.1352354 2.0701198 2.0551193 2.1925427 2.2371872 2.0544829 2.3074689 2.1949971 2.1647986 2.0867766 2.2535840 2.1093174 2.0624998 2.3463720 2.2426893 2.2483872 2.0731388 2.1971805 2.2976357 2.0658108 2.3115916 2.2799158 2.0407792 1.3508605 2.1833511 2.2340659 2.2616136 2.3761144 1.6899908 2.5663770 2.7821713 2.4768278 2.2590372 2.2592483 2.2612723 1.5631384 2.5013104 2.6821857 2.3877734 1.9433210 2.3525068 2.2694772 2.4069121 2.1377381 2.1415927 2.1456505 2.5830929 1.9585422 1.6820794 1.5344841 1.7014643 1.7601638 2.4583609 2.1842079 1.5901334 2.3082836 2.1957003 2.7354623 1.6182141 2.0446148 2.1325139 2.0222736 3.2674321 2.7166818 2.0777015 2.1466274 2.3012278 1.6121167 2.6872225 1.4855743 2.3026998 2.2892132 2.1494556 1.8761572 1.8940946 1.1773664 1.9628629 1.7878121 2.1839220 2.2333237 1.6925072 1.4882004 2.8386211 1.9071155 2.5270770 2.2056200 2.3386403 2.1458420 2.2872752 2.0443370 2.0489480 1.5846629 2.3315018 2.1883611 2.2134061 2.7863875 2.1399378 3.4928197 3.4435865 1.5028823 1.5052319 2.4221935 2.4465891 2.7002511 2.7953695 1.8915828 2.0863816 2.8284614 2.5305665 1.9865963 2.0016043 1.8772366 1.9056470 2.6671061 1.8161176 2.2847050 1.2620689 1.7666939 2.4373608 2.0578697 2.4808894 2.1910407 2.2347615 2.5831969 1.8859714 1.3240580 2.5979293 2.1782733 2.6405567 1.4172319 2.2159953 1.9928086 2.4948590 2.7767112 2.5258983 2.5645786 2.6091371 2.8733897 2.7619498 2.6304924 2.1061058 1.9165950 2.3031257 1.9055230 2.3472457 2.3386403 2.1672581 2.1588036 2.1264880 2.3224706 2.4725456 1.6973508 2.6717182 2.7056573 1.0223697 1.2971521 3.4611175 1.9687149 2.4711190 2.3189854 2.2592430 1.8460577 2.8361589 1.9068420 2.5743583 2.3812411 2.4252478 2.6004084 2.0344204 1.9728162 2.5412190 2.6000517 2.3478845 2.2436508 2.0367049 2.1436159 2.0929228 2.1244654 2.2434483 1.4070228 1.9442053 2.6677505 1.5554742 2.4077818 2.1639787 2.0914682 1.7745339 1.4291500 2.6069912 2.3478316 2.4204427 2.6232332 2.4810551 2.2992700 2.0632023 1.5153647 2.2213348 1.6958818 1.7913301 2.7284428 1.8562856 1.8004726 2.6290242 2.1242438 2.3054751 1.9596496 2.2838354 1.5894538 1.8408324 2.2770826 1.8133264 2.3264807 2.5420844 2.6132919 2.2568214 2.3050452 2.7609693 1.9766660 1.5667104 1.3587047 2.1974863 2.4034390 2.1605116 2.0742740 2.0833328 2.0409920 2.1047792 2.0744666 2.2060729 2.1472654 2.0405766 2.2493326 2.1545764 2.1618581 2.1558242 2.8389286 2.2253606 1.8414172 1.7439838 2.0968343 1.1361127 2.2298490 2.6113746 2.1007218 1.7126972 2.1270042 2.2200357 2.2112437 2.2284361 1.8347077 2.2016866 2.2131386 2.2647991 2.2647991 2.0406379 2.1133700 2.4526372 1.9670173 2.2824460 1.4407677 2.0999277 2.9465239 2.1269492 1.2874783 2.1267868 2.1918875 2.3044641 1.6936573 2.3882124 2.4883166 2.3282299 1.9916956 3.0231154 2.0421578 1.2010211 2.3881395 2.8971022 2.6041634 2.6630965 1.7717388 2.6517944 2.4982733 2.8484250 2.8972083 2.5411390 2.2902003 1.9467930 2.1792657 2.4533483 2.7414859 2.8832150 1.8329450 1.7738284 2.1261472 2.5773973 1.4535188 1.6296262 1.7767911 2.1289890 2.1676100 1.7145513 2.4750242 2.2414024 2.0928144 2.0602841 2.1722755 2.1356918 2.4761079 3.0077450 2.6654402 2.4188026 3.0955949 2.3814761 2.7575328 2.0124060 3.2418060 1.4768488 2.7364264 1.7837250 2.4920713 2.1860352 1.8856723 2.1258152 2.2444878 2.7769870 1.7230478 2.2167310 2.3353999 3.0298402 1.5338229 2.2255611 2.8807941 1.4944587 2.4103022 1.8169603 2.3638478 2.2259913 2.0948725 2.4594394 1.2443717 2.1404207 2.4979480 2.1477637 1.9389845 1.9033106 2.3051146 2.0516652 2.2619889 2.1147307 2.1674841 2.0384494 2.3568325 2.5592453 2.3948051 2.6969343 2.1564923 2.8593142 1.4933774 1.8863900 2.1513600 2.8681731 2.0437744 1.2077748 2.8105036 2.0437744 1.8761572 2.6019695 2.4268608 1.7308280 1.2819764 2.3974982 2.4556252 2.7477950 1.9346935 1.2482796 1.2347417 1.4267080 2.9572361 1.3018411 1.6121167 2.0319199 1.6571182 3.5125327 1.9945940 1.5818791 2.7854568 2.5860775 1.7663652 0.2875409 1.6666775 2.9094797 2.4704283 1.3495834 1.7349125 2.2831422 2.6517292 3.0343098 3.0308823 1.3967096 1.5258877 2.1781959 1.9452516 2.9010334 1.8160350 1.9770127 2.6906091 2.0073554 2.3642699 2.8832817 2.5167696 1.6565151 1.8410205 2.2617719 1.8010534 1.7731482 2.3648633 
WP_014795591.1_N-acetylmuramoyl-L-alanine_amidase__Desulfitobacterium_dehalogenans_               2.6434607 1.5204235 1.6558095 2.3075085 2.1550979 1.7960623 1.6843229 1.8046118 1.7698174 2.3358295 2.6283513 2.6643138 1.2715637 1.5592274 2.1340616 2.1725435 1.6202619 2.6339171 1.9251210 1.5155093 2.5064446 2.1993384 2.1505160 1.8642499 2.3163074 1.8339711 0.1166992 2.3130137 1.8048348 2.1072045 2.7267429 1.2132332 3.0656980 2.3119855 2.0982640 2.2565944 1.8098960 1.8299542 1.9203821 2.1811641 1.9246296 2.5172216 2.7757203 2.2005478 2.1476101 1.7200899 2.0260015 2.2606606 2.2919113 1.2123422 2.6642274 2.1755019 2.2058107 1.6366500 1.6928283 1.6676191 2.1094849 0.8942806 2.2151501 2.5498832 2.2363333 2.3723152 2.4314585 1.9309752 1.9003223 0.2833184 0.0000000 1.6936244 2.3395925 1.8796820 2.5095069 2.4394889 2.4174543 2.5986270 1.3622399 2.0519476 2.1758872 2.1613469 2.1917975 2.2938244 2.0455872 2.1789471 2.3587780 2.3936906 2.1762056 2.0941018 2.0483846 2.2221213 2.2451270 2.0552960 2.3076759 2.2721309 2.2231569 2.1809728 2.2529630 2.1682868 2.1291416 2.4402916 2.1713251 2.2332507 2.1054463 2.2867011 2.2968173 2.1706023 2.3404873 2.3043561 1.9690136 1.4638689 2.1068615 2.2652498 2.2728367 2.3087389 1.6731347 2.3770443 2.8712183 2.5145943 2.2458935 2.1371075 2.2230141 1.4914202 2.4960269 2.5050950 2.2460731 1.8596117 2.3611669 2.0552124 2.2638299 2.2320317 2.1743021 1.9654149 2.5358863 1.9619554 1.8000280 1.4124112 1.6982671 1.7372117 2.3768492 2.1264715 1.4542210 2.1561431 2.2691313 2.5878745 1.4743668 1.8656427 2.1730075 2.0416323 3.2807743 2.5992519 2.2011068 2.1884704 2.0940983 1.6262399 2.5450232 1.4519465 2.1495243 2.2492602 2.0823745 1.7310315 1.7733656 1.1911323 1.8986995 1.9089447 2.1509358 2.2866938 1.6610049 1.5293349 2.7483990 1.8943145 2.3875222 2.2124124 2.1132476 2.1910151 2.2654682 2.1711787 2.1104324 1.5880886 2.3375508 2.2551107 2.2370234 2.7195405 2.0886527 3.3764016 3.3040161 1.5359922 1.4307486 2.5332634 2.6204636 2.8313120 2.9306114 1.8404883 2.0920841 2.6262061 2.3792557 1.9051725 1.8555761 1.8478477 1.8751611 2.6600744 1.8009952 2.3278880 1.2654706 1.8740062 2.4814960 2.0600789 2.3385165 2.2635680 2.2445797 2.4737483 1.7558270 1.3373306 2.7185600 2.3524952 2.4664455 1.3957197 2.2886628 1.9231971 2.3432088 2.8533000 2.3443657 2.5194269 2.4914971 2.6554800 2.7340983 2.6090350 2.1715117 1.9420465 2.3466105 1.9860451 2.3505538 2.1132476 2.1229620 2.1692899 2.0639249 2.2606143 2.4440694 1.5777179 2.6878326 2.5534528 0.9913552 1.1886691 3.2635765 1.7760493 2.5101714 2.2910608 2.2702460 1.7997809 2.8421679 1.8287092 2.4709329 2.3480793 2.3647563 2.5550262 1.9948130 1.9668441 2.3194756 2.4772586 2.2962607 2.4009171 2.0588183 2.2596544 2.1531951 2.1308846 2.2026282 1.4023290 1.9834649 2.7046841 1.3189329 2.4867997 2.2004996 2.0891377 1.6996452 1.4010540 2.5881646 2.3512404 2.3546456 2.4301904 2.5916615 2.2992398 2.1703374 1.4854911 2.2267458 1.6664917 1.7687068 2.8172955 1.8693492 1.7303998 2.5661717 2.1999230 2.2854287 1.9487489 2.3605178 1.3728350 1.9393106 2.2008349 1.7858996 2.1739055 2.4253595 2.4675877 2.0959238 2.4085200 2.7190090 1.8165788 1.3435327 1.3610241 2.2211285 2.3784247 2.2393133 2.1434939 2.2056144 2.1177102 2.1460069 2.1679172 2.2308251 2.2027873 2.0574667 2.2960411 2.2940913 2.3077609 2.2986252 2.8726737 2.2062844 1.7531823 1.6399801 2.1112659 1.1703763 2.1490034 2.4055522 1.9580498 1.7141771 2.1954467 2.3527424 2.2808387 2.0297712 1.8008517 2.1337716 2.2253418 2.2309447 2.2309447 2.0307842 2.0557120 2.4241602 1.9789192 2.2422005 1.4620468 1.8846048 2.9361188 2.1720521 1.4215815 2.2427394 2.2755546 2.3750927 1.5265150 2.3913525 2.5013936 2.3705731 2.0191507 2.9433303 2.0296528 1.1686973 2.4200234 2.9179852 2.3807378 2.5857472 1.7593742 2.6373002 2.3190867 2.7304252 2.7738315 2.5004064 2.3604246 1.9693878 2.2152882 2.3647783 2.7129655 2.7270910 1.7291638 1.6988925 2.1956673 2.6052435 1.4203598 1.5946459 1.6836365 2.1131762 2.1848465 1.6477620 2.2624375 2.0245432 2.1337009 2.1428882 2.2223114 2.2414803 2.6349703 3.0648237 2.5226403 2.2866429 3.2460100 2.2928302 2.8278253 1.9247453 3.0424085 1.5200433 2.6938238 1.7634890 2.2979907 2.1574998 1.8713473 2.1107862 2.1566799 2.7459793 1.7611961 2.2055453 2.3610092 3.0562117 1.2996793 2.2157175 2.7385456 1.3067503 2.4758892 1.6247786 2.3356926 2.2468815 2.2086476 2.5675113 1.2518649 2.0338906 2.5440725 2.3766078 2.0005320 1.9877325 2.3574142 1.9307388 2.1854028 1.8915005 2.1615801 2.0505219 2.2996850 2.4570541 2.2927420 2.4902859 2.3548790 2.7315180 1.4662352 1.7290917 2.0668720 2.8883462 2.2260085 1.2823151 2.9207695 2.2260085 1.7310315 2.5858880 2.4189363 1.7817605 1.3057009 2.5255967 2.3886966 2.6301687 1.7874266 1.3216239 1.2233183 1.4027156 3.1321831 1.1776587 1.6262399 2.0058482 1.5785794 3.4261562 2.1151075 1.5274753 2.7471724 2.6405694 1.7986924 0.1140458 1.5163266 2.7312029 2.2757690 1.2394051 1.7522239 2.3065729 2.6129682 3.1541315 2.7803258 1.3986069 1.4327517 2.1526846 1.9522174 2.9709954 1.7358682 2.0059649 2.6915440 1.9733176 2.2278222 2.9398550 2.4718558 1.6581991 1.8020308 2.1745458 1.7595466 1.7703493 2.1649637 
WP_006987911.1_N-acetylmuramoyl-L-alanine_amidase__Gillisia_limnaea_                              1.5672155 1.8336526 1.6304095 1.8609866 1.5986233 1.7920202 1.6026107 1.7803410 1.7012906 1.7226779 1.6607809 1.7901589 1.6751504 1.7983899 1.6834033 1.9681890 2.0446167 1.9517977 1.7204681 1.7394134 1.8276838 1.6937114 1.8569569 1.5732552 1.8355729 1.9268809 1.7881294 1.6852043 1.7749697 1.7779601 1.7390145 1.5499015 1.8951141 1.5560314 1.7009308 1.7373594 1.6864770 1.7097834 1.7484438 1.9924373 1.7218640 1.9034716 2.2165721 2.0399705 2.0822815 1.9164012 1.4811188 1.7081172 1.6976504 1.5494858 1.6645159 1.8954154 1.7085478 1.9981041 1.6938010 1.6331390 1.8217191 1.4718703 1.7605933 1.7993016 1.7956616 1.9086515 1.8536447 2.0968406 1.8938306 1.8848982 1.6936244 0.0000000 1.6754204 1.6840572 1.6722968 1.6512632 1.6682433 1.6071986 1.5381728 1.7283150 1.8795159 1.7389683 1.6558547 1.8827690 2.0549856 1.6526186 1.7178972 1.6889758 1.7998099 1.8672872 1.8871112 1.6645962 1.6548751 1.8438560 1.6154175 1.7884586 1.8235973 1.7926801 1.8182997 1.8884908 1.8307303 1.7821043 1.7817245 1.7522539 1.7372192 1.8048715 1.8096847 1.6747887 1.8488840 1.7789095 1.4879392 1.4414848 1.8146289 1.6813560 1.7330453 1.5417615 1.7306319 1.7074209 1.6946438 1.6670072 1.7053352 1.7732653 1.6609408 1.5886299 1.6613282 1.7581235 1.9614813 1.8138481 1.8509409 1.7097849 1.6331787 1.8479818 1.7505183 1.8378852 1.7136464 1.9028335 1.7950045 1.9028215 1.8070815 1.6494500 1.7226203 1.8591451 1.4011978 1.7820037 1.4554373 1.7903726 1.6636670 0.7347555 1.6201819 1.8055733 2.0742390 1.6462979 1.8838630 1.6647228 1.6656351 2.0137452 1.9436204 1.7029685 1.5015108 1.5675273 1.4137359 1.6129062 0.4208672 1.5610321 1.8266562 1.4129184 1.8445979 1.6828861 1.6529686 1.4843962 1.9694349 1.7244980 1.3946822 1.5559025 1.6218043 1.8054374 1.8290867 1.7376928 1.6258419 1.6508541 1.6932329 1.8301456 1.8622340 1.9452957 1.8156065 2.0055554 1.9740135 1.7809718 1.8505321 1.5965465 1.4738466 1.4408002 1.4720666 1.7519866 1.8188541 1.5851729 1.6217477 1.7561732 1.5571089 1.7188486 1.8075738 1.8481060 1.7456747 1.7221668 1.8025117 1.5012294 1.8827970 1.5197853 1.7365906 1.6141710 1.8474416 1.9310692 0.3839541 1.9325579 1.7670100 1.7138677 1.8148711 1.5451675 2.0658932 1.6353291 1.5645416 1.7344081 1.6969958 1.8458544 1.8649460 1.8603656 1.8265826 1.6930327 2.0241941 1.7640308 2.0071762 1.9747111 1.6106360 1.6218043 1.5785239 1.6728323 1.9881449 1.5278009 1.6633182 1.9105919 1.8330667 1.8250294 1.5731381 1.6720293 1.9273738 1.9787994 1.8561649 1.5571196 1.8030487 1.6277273 1.8198494 1.6234732 1.9338741 1.4529547 1.4647344 1.8321451 1.8289032 1.6029075 1.7787840 1.9025524 1.6538951 1.8816570 1.8717905 1.7411003 1.8808938 1.7370207 1.8482312 1.5431909 1.6991949 1.7984066 1.7547185 1.3385213 1.6502510 1.8213828 1.8622687 1.6031110 1.8224338 1.5541599 1.6945602 1.6140640 2.0252554 1.6830662 1.5422503 1.7553190 1.8118717 2.0765738 1.8254146 1.5779727 1.7015679 1.8094244 1.8419017 1.9497145 1.6617210 1.7216368 1.9478000 1.6358041 1.5498495 1.8877283 1.6492252 1.6011951 1.7749653 1.6907860 1.5868132 2.0674196 1.7005385 0.4240616 1.9574949 1.6888541 1.9396288 1.9276802 1.6092507 1.7021648 1.6389059 1.8830733 1.6681296 1.8863020 1.7106864 1.5996965 1.7932963 1.7384195 1.7758909 1.8076920 1.8339380 1.8827972 1.7438161 0.4267518 0.4437189 1.8935322 1.6738728 1.6489369 1.9296137 1.4574588 1.6608420 1.6052796 1.7782006 1.7533268 2.2517803 1.8157723 1.8713338 1.8252380 1.7992820 1.7992820 1.9325801 2.0507089 1.7616269 1.8894884 1.8646729 1.6902527 1.4020190 1.7364078 1.7989232 1.4336854 1.6796657 1.5530084 1.5809292 1.7038195 1.7770495 1.4729458 1.7871576 2.0995732 2.2268885 1.8501309 1.3514168 1.7579750 1.9077986 1.6284771 1.6877679 1.9843975 1.8011630 1.7464270 1.9243023 1.9484976 1.5737980 1.6554364 1.6315193 1.8028258 1.7510951 1.6359247 1.6715996 1.8413680 0.3690183 1.8097619 1.7336556 1.6907674 1.6080039 0.4053774 1.7941700 1.6502510 1.5608887 1.9627687 1.6374180 1.6681296 1.8818713 1.7173258 1.7889511 1.3946021 2.2349627 1.9143689 1.7832696 1.9608196 1.7081952 1.8782981 0.7084042 1.7954625 1.7758950 1.8582078 1.6312633 1.5322841 1.6680405 1.7983552 1.8284278 1.6508627 1.5296812 1.5443582 2.0082429 1.4619870 1.8353205 1.6944859 1.7281417 1.9520585 1.6380681 1.5471231 1.6877364 1.5719217 1.6279344 1.7895194 1.8879595 1.5587405 1.8885386 1.9460686 1.8152535 1.8770316 1.5844399 2.1173175 1.9123597 1.9730335 1.8565031 1.7653982 1.7884179 1.6255160 1.7259704 1.5700437 1.8289553 2.0499362 1.9132501 1.7729814 1.5782118 1.4297432 1.8985114 1.9867428 1.6340641 1.9401027 1.9867428 1.6129062 1.8356871 1.9323163 1.9447895 1.6624304 1.7722819 1.7330523 1.6101479 1.9231192 1.5882996 1.3467858 1.3824388 1.7654463 1.5925030 2.0137452 1.6865468 1.4985304 2.0539111 2.0749069 2.0280730 1.7973784 1.7651096 1.7901238 1.7746862 1.7913326 1.7570389 1.7188072 1.4240842 1.5660190 1.5002846 1.7652692 2.2718699 1.8727419 1.6343674 1.6565117 1.7289688 1.8031514 1.6453016 1.6815731 1.4786102 1.8491015 1.8877582 1.9877624 1.7556208 1.7810965 1.6115707 1.8325401 1.7080135 1.8258322 2.0254206 1.7691706 
WP_014370065.1_AMIN_domain-containing_protein__Paenibacillus_mucilaginosus_                       2.2682618 1.6221015 1.5742317 2.0673658 1.9737647 1.8849928 1.5652451 1.9247926 2.0875281 2.1654316 2.5290830 2.3173557 1.2715762 1.5387821 1.9986026 2.3873481 2.0099021 1.6277090 1.9041607 1.6636924 1.7599762 1.9883248 2.1332185 1.7654970 2.0515383 1.6837628 2.3522883 2.1572090 2.1575941 1.8173798 2.5153284 1.5370977 3.1470873 2.0738308 2.0633353 2.1422225 1.6215914 1.9734799 1.8705091 2.0138304 1.8939316 2.0831737 2.0168757 1.9675819 2.3431000 2.0371581 1.9061381 2.0675907 2.0692958 1.4167855 2.3407373 2.1568787 1.8862300 1.4646957 1.7954103 1.6392958 2.0977880 1.2329581 1.9148470 1.7680159 2.1507435 1.5858222 1.8987550 2.0409852 2.3052245 2.5328899 2.3395925 1.6754204 0.0000000 1.9005158 2.3501455 2.3876275 1.3545281 2.5118524 1.5643153 1.8389521 1.8076879 2.0385265 1.9755604 2.0615396 1.9088198 1.8376993 2.0091574 2.0814475 2.1638621 2.2925110 2.1071364 1.9436308 1.9649864 2.1448358 1.9109896 2.0741835 2.1162769 2.0459521 1.9806889 2.1992321 2.0054473 2.3176938 2.1769606 2.1351940 2.0581257 1.9605640 2.0859453 1.9653329 2.3452017 2.3488635 1.9510836 1.6541077 2.0394148 1.9134878 1.9447828 2.0457598 1.4839743 2.5103081 1.9589566 1.2609784 2.1247409 1.9209519 1.9330687 1.4901814 0.9474142 2.4133832 2.3241533 1.6118208 1.1283085 2.3860793 1.8109573 2.2236731 1.8784249 1.8602564 2.4483517 2.1528672 1.6804748 1.8139803 2.2471851 1.7712501 2.0631656 2.0714099 1.9517843 1.8750417 2.0952745 1.8255391 1.5332889 1.8491848 1.8589227 2.1010721 2.2287243 2.9486241 2.0247275 1.9992077 1.9624999 1.7158703 2.6782186 1.4752496 2.1543437 2.3389029 1.7860203 1.7100373 1.5088480 1.4320285 1.7342502 1.9761684 2.0869747 1.8977543 1.4853718 1.2237573 3.0534035 1.8392134 2.6649394 1.9610596 2.0336526 2.1440298 2.0626890 1.9413747 1.9708315 1.7415148 1.9722295 1.9847693 2.0999810 2.8132436 2.0477346 2.6107419 2.6157100 1.6186972 1.2652483 1.2707976 2.1575957 2.3221794 2.4171894 1.9105537 2.0714584 1.9601738 2.0984484 2.1035143 1.6197312 2.0775587 2.1809642 2.1959631 1.5606625 2.1612746 1.6922308 1.8241704 2.6371334 1.3575090 2.4178002 2.0066792 2.0927044 2.6559046 1.7643166 1.3074999 2.8403065 2.1620106 0.6903020 1.4407230 2.3571953 1.9158293 1.8777827 2.4344588 2.1002171 2.5455618 2.6733711 2.6870963 2.7639347 2.7337518 2.0982374 1.4941466 2.4461409 1.8974273 2.3101200 2.0336526 2.3471689 1.4613947 2.0108055 1.2213441 2.1669176 1.6120674 1.1138490 1.8629367 1.2253447 1.4072293 2.8302067 1.5051604 1.0958414 2.2099185 2.2055293 1.6550982 2.1352119 1.7189109 2.6762638 2.1996845 2.1703627 2.4534025 1.8299549 1.8711117 2.8615404 2.6690759 2.1650321 2.1523564 1.9155143 2.0072659 1.9979908 1.9863039 2.1196703 1.5478718 1.9186669 2.3970420 1.2740014 2.1249522 1.9860326 2.0750801 1.6330251 1.3851155 1.7130180 2.4504547 2.3621809 2.6150545 1.2117221 1.5928045 2.0509208 1.7605327 1.9298560 1.7946382 2.1125396 2.9884491 1.9505441 1.7230538 2.0771950 2.0583212 1.9134673 1.9315813 2.0276886 1.4524504 2.0688189 2.1965671 1.9692678 2.1500484 2.4129418 0.9656650 2.1946299 1.9062303 1.3984675 1.7185176 1.3366940 1.4945312 1.9686053 2.0725853 1.9920240 1.9736164 1.9168828 1.9553557 1.9432682 2.0520062 2.0058637 1.8460753 2.1034436 2.1010969 1.9717705 1.9995395 2.0112942 2.8242769 1.9141774 1.7992276 1.5383684 1.9036112 1.2780135 2.1679733 2.7286663 1.6518253 1.7110811 1.9532074 2.0022387 2.2398394 2.0199068 2.1762183 1.8437432 1.9921388 2.0302654 1.9985366 2.3054797 1.8980428 2.0682582 1.8037056 2.1759986 1.5302874 1.6091608 2.8186507 1.9771495 1.6187027 2.0580121 2.3903895 1.3282612 1.7212292 1.1951611 2.4358881 1.2794467 1.8591091 2.4875377 2.0389745 1.4606591 2.0322780 2.5299345 2.2833458 2.3305699 2.0586332 1.3256675 2.5902648 1.5174571 1.5065956 1.4107226 1.3201402 1.6999720 2.0569388 1.3408842 2.6762378 2.5543282 1.5757606 1.6063899 2.1733428 1.1077717 1.4082658 1.5977895 1.5402301 2.0801117 1.9899761 1.5259008 1.8461891 1.8108588 1.9564503 2.0370206 1.8901783 2.2286840 2.2027841 2.8357772 2.6586006 2.7611984 2.6268173 1.4135337 2.7377075 1.8922333 2.7332985 1.6406767 2.3558177 1.9807731 2.3123485 2.1956879 1.9914858 2.0608585 2.1772911 2.5699820 1.9235295 1.8338699 2.4213288 1.9631807 1.2524890 2.4565436 2.7933514 1.3949800 2.1215848 1.5253845 2.2438303 2.0160838 2.0087964 1.7423840 1.4469577 2.2219967 1.9023761 2.2860190 1.8608723 1.7414146 2.1719920 1.8099453 1.8822006 2.0949731 2.0217473 1.9673406 2.4421245 2.3634816 2.0983701 1.8830159 2.5451489 2.3214480 1.3853797 1.7222601 1.7772197 2.5194398 2.0949501 1.3224791 2.1153085 2.0949501 1.7100373 2.6164017 1.7874815 1.8852136 1.5743812 2.3915174 2.3758782 2.2972181 2.2094501 1.5690163 1.2116192 1.3833472 2.0367135 1.3871650 1.7158703 2.0917028 1.8835626 2.7689786 2.2096707 1.6429691 2.6702354 1.6911481 1.8948200 2.3797463 1.5644685 2.4803350 2.3151509 1.5200822 2.0622439 2.3393181 2.4781296 2.8510077 2.4838646 1.6344787 1.4972320 2.0998156 1.9000921 2.6161344 1.8556283 1.7275771 2.7224790 2.0793048 2.2493977 2.7195922 1.7991295 1.6545367 2.2222396 2.2326518 2.0416511 1.6935881 2.3044917 
WP_013925289.1_N-acetylmuramoyl-L-alanine_amidase__Parachlamydia_acanthamoebae_                   1.8322152 1.4682705 1.3336116 1.7301123 1.7217623 1.6043511 1.3557813 1.7864152 1.7546761 1.8253150 1.8819257 1.9530541 1.6640860 1.4326630 1.7878267 1.9687618 1.8042201 1.8544375 1.6409325 1.7495374 2.3367756 1.7452010 1.7697554 1.7241167 1.6954551 1.7498570 1.8374098 1.8887455 1.7407188 0.9407373 1.9940000 1.6304322 2.0785555 2.2670134 1.7820054 1.6552472 1.6317130 1.8104802 1.6301803 1.6895146 1.6661400 2.2978388 2.0874457 1.9842287 2.2028798 1.7969912 1.9755605 1.6177445 1.5594076 1.5451773 1.7169694 1.7057944 1.6097462 1.8148557 1.2294431 1.3667454 1.8341632 1.3811937 1.8853074 1.8621448 1.6754988 1.9586879 2.0428756 1.9818872 1.9582235 2.1620889 1.8796820 1.6840572 1.9005158 0.0000000 2.0107464 1.7175855 1.9317701 1.8897254 1.4210664 1.8455491 1.8024050 1.7664012 1.6460505 1.8247454 1.8127120 1.7207030 1.9435600 1.8784111 1.7426759 1.9098004 1.7479482 1.7111493 1.7285951 1.7100285 1.6143942 1.7620149 1.7901186 1.6332401 1.8225363 1.6598931 1.7138970 1.8349967 1.9188448 1.6279857 1.7804124 1.5520978 1.6425106 1.6649942 2.1729760 1.9479030 1.7298931 1.3802283 1.7637707 1.6874339 1.6971569 2.2692342 1.7221905 2.3534002 1.7999799 2.0524232 1.9775813 1.9481052 1.7007982 1.7900547 2.1031440 1.7201634 1.6447102 1.6812002 1.6599940 1.7160491 1.9892055 1.8122951 1.5647404 1.9236279 1.9769150 2.1948929 1.3912016 1.5705489 2.0627401 1.4355257 1.9622625 1.7992270 1.5371565 1.6356797 1.5882587 1.5807162 1.6436522 1.7443762 1.6546531 1.6832308 2.0430783 1.9495389 1.7533892 1.7675104 1.8996822 1.8210136 1.9907379 1.5070432 1.9317616 1.9906808 1.5724953 1.4552612 1.6509701 1.5684043 0.9513046 1.3932622 1.7996186 1.7280672 1.6084645 1.6779664 2.1323076 1.6651927 1.7941496 1.7725055 1.6833450 1.7400031 1.8991773 1.8676265 1.7037855 1.6626020 1.7020057 1.8244328 1.7174594 1.8521453 1.8515678 1.8378531 1.8598156 1.5373371 1.5538874 1.6754013 1.7153419 1.9783623 1.8723052 1.5918366 1.8300591 1.7700510 1.9041818 2.4994169 1.9991191 1.7088310 1.6897640 1.8877322 1.8609706 1.8074116 1.9606288 1.5385013 1.9544011 1.7523206 1.9000350 1.7315948 1.8063597 2.0024705 1.7639826 1.7030354 2.0417283 1.8506126 1.9650805 1.6055739 1.9508683 1.7371551 1.6103074 1.6480350 1.8108416 2.0421262 1.9557015 1.9321245 1.8434219 1.9290071 2.1340656 1.5014432 2.1527797 1.2998139 1.7839844 1.6833450 1.8204629 1.8974751 1.6930757 1.8585887 1.7345869 1.7168174 1.7468938 2.0615553 1.4397181 1.6961196 1.8154189 1.8449085 1.7062037 1.6942685 1.7706111 1.8671714 1.8015642 1.7646309 1.9963386 1.5767293 1.5569996 1.9211209 1.8962771 1.8900189 1.8910190 1.9607662 1.7861720 1.7701628 1.8527532 1.7007359 1.7141323 1.8256157 1.8592058 1.5777131 1.7404439 1.8740338 1.6428354 1.5863136 1.7244211 1.8521349 1.7957619 1.7494545 2.1465971 1.6214670 1.8895026 1.9006508 1.7431861 1.6521367 1.6034688 1.8745145 1.9070154 1.6251778 1.6281641 1.9891728 1.7291509 1.7379792 1.8842811 1.7212914 1.6767480 1.6487518 1.6844361 1.6080060 1.6552331 1.9729228 1.6628237 1.8234724 1.8612160 1.7948231 1.7803435 1.8483288 1.8233014 1.7216886 1.6711545 2.0402661 1.9149045 2.0250653 1.7136938 1.7425604 1.6739489 1.7168298 1.6389004 1.6345100 1.6608755 1.6622124 1.6743728 1.6537188 1.7388493 1.7564450 1.7485787 2.0656677 1.8749748 1.9219554 1.6727620 1.8101131 1.5541258 1.7692877 1.9393105 2.1111509 1.4092652 1.6814042 1.5883657 1.9393307 1.7597648 1.7556935 1.5902068 1.8752013 1.9086377 1.9086377 2.0247213 1.8256592 1.7741366 1.8513188 1.8503438 1.3433751 1.9962335 1.8811868 1.6915175 1.3406598 1.7223170 2.0981750 1.7467666 1.9437122 1.8800772 1.8958885 1.9275771 1.7163491 2.4158942 2.0771214 1.4458839 1.7383132 1.7887212 1.7370531 2.0272071 1.8576959 1.7893148 2.0403102 1.8787011 1.8941917 1.6225976 1.7550065 1.5927438 1.7692745 1.9094516 1.8543151 1.9835786 1.9829140 1.7267255 1.7468758 1.7294039 1.5373266 1.6723169 1.7407368 1.8161019 1.7276057 1.4790120 2.2551568 2.1462744 1.6389004 1.6345100 1.5644876 1.8671015 1.6228842 2.1797954 1.9391956 1.7648060 1.9992363 1.7882608 2.1178974 1.6083499 2.0442216 1.5861050 2.0288786 1.9640799 1.9658227 1.8344573 1.7105168 1.6917410 1.8940010 1.8192662 1.5221751 1.8644735 1.7444937 1.9545805 1.6250427 1.7302376 1.9794454 1.6718907 2.0320158 1.8071569 1.7304467 1.6638742 1.7384807 2.3104376 1.6428369 2.2804587 2.0725982 1.8295046 1.8822376 1.6956344 1.9546125 1.9350894 1.7965195 0.8822357 1.8104797 1.8005229 1.9096241 1.7487195 2.0852056 1.8276428 2.4664031 1.9452618 1.5870750 1.4209226 1.6086007 1.7858835 2.1294732 1.4617431 1.8468193 2.1294732 1.4552612 1.9665969 1.9017451 2.1429128 1.6023955 1.9662358 1.7481873 1.9457673 2.1301104 1.4480454 1.5107925 1.5931965 1.7596625 1.4781573 1.8210136 1.8327992 1.6186535 1.8285515 1.9108076 1.7694855 1.9709321 2.0121664 1.5745703 1.8518011 1.4154074 2.0409268 2.0581587 1.4448198 1.6118455 1.7168917 1.9705389 2.2778288 2.1337195 1.7945017 1.9772036 1.6167624 1.7366889 2.0372268 1.5018735 1.6082551 2.0851549 1.8017012 2.1184263 1.8469776 1.7401415 1.3446020 1.7694074 1.8630209 2.4609619 1.7071399 2.0622270 
WP_005957635.1_N-acetylmuramoyl-L-alanine_amidase__Fusobacterium_necrophorum_                     2.1563882 1.9295441 1.6585394 2.4634122 1.7518097 1.6888685 1.6288963 2.0474085 1.8405759 1.8615241 1.9703264 1.9694300 1.5608921 1.8463047 1.8555221 1.8818373 1.8884438 2.3151277 1.7799636 1.6647571 2.5635414 1.7633121 1.8757164 1.8445981 1.9148249 1.7005847 2.3737634 1.8700528 1.9756473 1.9982829 2.6958414 1.5122175 2.2439674 1.9106588 1.9601645 1.9362318 1.8105418 2.1936024 1.7396040 1.9988024 1.8043239 2.1625911 2.5177988 2.7480895 2.7930907 2.1824138 1.9987751 1.8549106 1.8934192 1.3857592 2.3207678 1.9083167 1.8148015 1.6833794 1.7931706 1.6341258 1.9845504 1.4962862 2.0022474 2.4606788 1.9727275 2.2601311 2.4124149 1.7723883 2.0976192 2.7299807 2.5095069 1.6722968 2.3501455 2.0107464 0.0000000 1.9985148 2.4340439 2.3075097 1.4954922 1.9007464 1.9304159 1.9334888 1.8476885 2.0377922 2.1312593 2.0040612 1.9793179 1.8309085 2.0154152 1.9264095 1.8908284 1.7589720 1.7822519 1.9466423 1.8318400 2.0073402 1.9050608 1.8531514 2.0193262 1.7993335 1.8696350 2.1063432 1.8742074 1.8478856 1.7273634 1.8337042 1.8474034 1.7069347 1.9783525 1.9993796 2.0133187 1.3256289 2.1729604 1.9473425 1.8103892 1.9186595 1.6145895 2.2635444 2.2603808 2.4950761 2.0467028 1.8925908 1.8978701 1.9072837 2.5829294 2.2586526 1.9737371 1.7619817 2.7130723 2.0097566 1.6123744 1.9416317 1.7657239 1.7487686 2.3363912 2.1181541 1.7365901 1.9254061 1.9444489 1.8766226 1.9142601 1.9988756 1.8069117 2.2049881 2.1165260 2.2005852 1.9813020 1.4973473 1.8124482 1.9012641 2.6610342 2.2039386 1.8916449 1.9373649 1.8133970 1.8075680 2.5534155 1.8976783 2.1233823 2.4733053 1.6977358 1.6313634 1.5868156 1.4130579 2.2096230 1.6650707 2.0416919 1.8878939 1.8291253 1.6529163 2.3344378 1.8274446 2.0515778 1.9299856 1.8693566 2.0120719 1.9015376 1.9102071 1.9279940 1.6237647 1.8422356 2.0556039 1.9638756 2.3941694 1.8846608 2.3688193 2.1807702 1.9367688 1.6380140 2.4364019 2.0415807 2.1248093 2.0740537 1.7748537 1.9820907 1.5459882 2.1455781 2.7267432 1.6813928 1.9680064 1.9017253 2.2172382 1.6906302 1.8547842 1.4298505 1.9197734 2.0484099 2.4668042 1.9730514 1.7737170 1.8468652 2.6003713 1.7176122 1.9752255 2.1448701 1.9319364 2.4502711 2.0138245 2.1835399 1.6880572 1.5273329 2.3314121 2.2058513 2.3206853 2.5979186 2.3168411 2.3838840 2.1236358 2.3697455 1.7290508 2.6743728 2.0188108 1.8797263 1.8693566 2.2487910 2.5727943 2.2372548 2.3273723 2.1301731 1.9959569 2.6733073 2.3662073 1.6198853 1.9042285 2.4490716 2.0031038 2.7336150 1.9820711 1.9131232 1.7663188 2.0578734 1.6895191 2.6037049 1.7954096 1.7690596 2.2154682 1.7078779 1.9319819 2.4595739 2.5705575 1.8481463 1.9146507 1.9035170 1.7649067 1.8554452 1.8738988 2.0069861 1.4691844 2.0219588 2.2733812 1.4950142 2.1052587 1.8545754 1.9843750 1.9990167 1.6892218 2.8163061 2.4157513 2.3031456 2.1860356 2.6259769 2.2509870 1.9888979 1.7580731 2.0042331 1.7426735 1.8710146 2.3056673 1.9164139 2.0700313 2.0126015 2.0674735 1.8667624 1.7829423 2.0255186 1.6830843 1.6964780 2.0283813 1.6783502 2.3896664 2.0670295 2.4864846 2.3379106 2.2094992 2.6859652 1.6297688 1.6734794 1.6545529 2.3200853 2.2049308 1.7616832 1.8960992 1.7741921 1.9177462 1.8746033 1.8814057 1.7464199 1.8057552 1.9534067 1.8278402 1.9011539 1.9172838 1.9023936 2.3872416 2.0128089 1.6839443 1.4452097 1.8833354 1.3919651 2.1162847 2.4727271 1.8015415 1.6766740 1.7649683 1.8790045 1.8979535 1.6441835 1.9938093 2.2691722 1.9363032 1.9665317 1.9665317 2.0277387 2.1547766 1.8913263 2.3139527 2.0189408 1.5089230 1.4831206 2.2779891 1.7193511 1.2559294 1.7820487 2.2253560 2.3713224 1.6669734 2.7240136 1.9802846 2.4797449 2.0335613 2.6457267 1.6916740 1.5122075 2.3049980 2.4016287 2.0191659 2.2151667 1.9093831 2.7721071 2.2961602 2.2220646 2.2154581 2.2605631 2.5135188 1.9287864 1.9804074 2.6388256 2.5145757 2.4786376 1.8759664 1.5320461 2.0035171 2.6599957 1.9006591 2.0013989 1.6382528 1.9914583 1.8545754 1.8879526 1.8427018 2.0827039 1.8746033 1.8691798 1.7261989 2.0074103 1.9546821 2.4463196 2.5309082 2.4096299 2.3537093 2.3665298 2.4533714 1.5708776 2.3503360 1.8904510 2.4725504 2.0950656 1.9185682 1.9012506 1.8077547 1.9118077 1.9339997 2.3384366 1.9186215 2.3017374 2.2736823 2.3091405 1.5618798 2.0721664 2.2251322 1.5878331 2.2362388 1.9900356 1.9861415 1.7165538 1.7811539 2.7310854 1.4379990 2.0418234 2.2972539 2.1385965 2.0909470 1.9646902 1.9993277 1.6527373 2.2218113 2.0276627 1.8370181 1.8377786 2.2664763 2.2570549 1.7725080 2.1259960 2.3724744 2.0726250 1.8491119 1.4980115 1.6042687 2.4171334 2.0632152 1.5789596 2.3842777 2.0632152 1.6313634 2.1117007 2.4106346 1.9963217 1.7097385 2.2210895 2.4430996 2.5232310 2.2667810 1.5580918 1.2689895 1.4011759 2.3787293 1.3050837 1.8075680 2.2788338 2.0540470 2.3678895 2.2098210 1.7548200 2.2688016 2.4682777 1.6751927 2.3807127 1.8637899 2.1625241 2.0967627 1.6658330 1.7550284 2.0459771 0.9184501 2.7845221 2.3183062 1.8013090 1.4224962 1.8364605 1.6901992 2.2837267 1.7364625 1.7079431 2.2230721 1.8453978 1.8768974 2.4164714 2.3969553 1.6120858 1.9876524 2.0819804 2.5958825 2.5086190 2.3237740 
WP_010648518.1_SH3_domain-containing_protein__Oceanobacillus_massiliensis_                        1.9870840 1.6886014 1.6196069 1.9799020 2.4796897 1.6042108 1.5691950 1.7157735 2.3152374 2.2646549 2.2825500 2.5495033 1.5820623 1.6902681 2.5384501 2.0141822 2.0835106 2.5977060 1.5532901 1.5067256 3.0961344 2.3739792 2.3139239 1.6705442 2.2880113 1.6173381 2.4845468 2.7435831 1.6587074 1.7516877 2.7088141 1.3611024 2.3529062 1.9356264 2.2812094 2.2395264 1.5728527 2.1711188 1.5699365 2.1732533 1.5850529 2.1931040 2.6776480 2.2408165 2.1412645 1.7309918 1.7425754 2.1589303 2.2463261 1.3798374 1.9866755 2.5479907 2.1696823 1.4960183 1.7786266 1.6501565 2.1891003 1.2923058 2.4352017 2.6454129 1.9283344 2.2771425 2.6734438 2.2426196 2.1948256 2.3496579 2.4394889 1.6512632 2.3876275 1.7175855 1.9985148 0.0000000 2.6123081 2.1993356 1.2636812 2.0499707 1.8874566 2.2658483 2.2689523 2.1159162 2.0068711 2.3091188 2.3792619 2.3920796 2.1400808 2.4254790 2.3287397 2.2446159 2.2216800 2.2885815 2.3639521 2.4583853 2.3984835 2.4318513 2.4627715 2.3169524 2.2310319 2.5257613 2.4151094 2.4291240 2.3424369 2.2504781 2.4341015 2.1626470 2.4802915 2.4178070 0.8530707 1.3899528 2.3054956 2.1291937 2.4603357 1.8971717 1.6904276 1.7722583 2.5657870 2.7925464 2.4445383 1.8703019 2.4540624 1.8592830 2.3178755 2.5228395 1.7453096 1.8733442 2.3159850 1.7804069 1.9316253 2.3602208 2.2676146 1.8575538 1.9612839 1.6701394 1.7375917 1.8279510 2.0380810 1.6706039 2.2588657 2.4397704 1.1679520 2.0877282 1.9505541 2.2294774 1.9889933 1.7542510 2.3150593 2.2093098 2.7452427 2.1124436 2.3638763 2.2563840 1.8785365 1.5895128 2.1295130 1.9704476 1.4758102 1.5824632 1.5921704 1.6367930 1.5141555 1.4147517 1.6685263 1.7998377 2.3155825 2.1343456 1.6686449 1.2843883 2.4088980 2.4060582 2.4443076 1.7754545 2.5686697 2.0984850 2.0678645 1.8423393 2.2060547 1.4885523 2.3035198 2.1651563 2.1120849 2.1806947 2.0855973 2.6538239 2.7517239 1.6195702 1.4225695 2.6752537 2.0270713 2.1974579 2.0107290 2.2365868 2.2346665 1.7380895 2.4538675 2.2209510 1.7698116 1.1759309 1.7710188 2.1696978 1.9316662 2.2267355 1.4730647 1.4366797 2.0407916 2.6652352 2.1778413 2.0695904 2.2869673 2.1678268 1.7129218 1.5916390 2.1287802 2.1135140 2.4207954 1.8206127 2.4558238 1.7028761 1.7300335 2.4330973 1.8434091 2.0899841 2.1518146 2.2619551 2.2394855 1.9469337 1.9294286 1.4789170 2.1063845 1.6947181 0.5787598 2.5824068 1.9387744 2.7785533 2.3351269 2.5393613 2.3855718 1.8110070 2.4399791 2.6804784 1.2646195 1.7976599 2.4798923 1.8458862 2.4752800 1.6064197 2.1718454 1.7482157 2.1175156 1.8609699 2.1493299 1.8433036 1.8758237 2.6592104 2.0147432 2.0544473 2.2601323 2.1518146 2.4801050 2.3873208 2.3064484 2.3222677 2.3781301 2.2313860 1.9809924 1.2257522 1.6735871 2.1925143 1.5690295 1.9212268 2.1887812 2.3841190 1.7044361 1.7027744 2.5898707 1.9693129 1.9602709 2.1406701 2.5281988 2.2066319 1.7128428 1.5931408 2.0577295 2.2025098 1.7857437 2.4678272 1.8148569 1.6955099 2.5006283 2.1055500 2.2996248 1.5826936 2.1674045 1.6267419 2.5004543 2.5292886 1.8178684 1.6563536 2.1447565 2.4889075 1.8334899 2.1881045 2.7397702 1.7297216 1.4335841 1.7332135 1.9052215 2.3570163 2.0489316 2.2567469 2.2659596 2.4204511 2.1937892 2.3874832 2.1583885 2.2685708 2.3066425 2.2608101 2.3029781 2.2652565 2.2597437 2.2610079 2.0010909 1.5653082 1.5909972 2.2635670 1.3761568 1.4868330 2.6131220 1.6934081 1.7060376 2.0560107 2.2435789 2.3513651 1.8126397 1.6593239 2.6570596 2.3498412 2.3803682 2.3856141 2.4723674 2.0071321 2.2827089 1.9630418 1.8877713 1.6854419 1.5696179 2.1097859 2.0322874 1.4113638 2.2950153 1.1305516 2.4596320 1.8796951 2.4116289 2.0522944 2.4775997 1.9864887 2.5299453 1.9724762 1.4793210 1.4900939 1.9669196 1.8878965 2.0271402 2.1416488 2.3668247 2.0952889 2.4498618 2.4149946 2.8522089 2.4939804 1.6051852 2.2450888 2.7229132 1.9707592 2.1094887 1.9018421 1.6320714 2.1181029 2.5214972 1.9044945 1.9206552 1.7186223 2.3505442 2.1993397 1.7504452 2.0216250 1.7987418 2.1898720 2.4036122 2.2255009 2.3301834 1.9958019 2.5441950 2.1104474 2.3274761 2.3325151 2.8411209 2.1623121 1.7276371 2.6624567 1.6244664 2.4090191 1.5004489 2.2020566 2.6033832 2.2833614 2.4156156 2.2327304 2.1930930 1.8838356 2.0308230 1.9685106 2.6925831 1.5406844 1.7812749 2.3014518 1.5459692 1.9427224 1.6236995 1.6390253 2.1555650 2.2863719 3.1359556 1.4137335 2.4674675 2.7528828 2.5457327 1.6937449 1.7659400 2.3281800 1.8730869 2.0544297 1.9564664 2.2871083 2.3951227 1.9583653 1.9467505 1.9652311 2.5126563 2.2726085 1.9247490 1.8741878 1.5974706 1.5818657 1.9916256 1.9760271 1.6091642 2.0759026 1.9760271 1.6367930 2.0261615 2.5541153 1.5206358 1.6317973 2.1042047 2.0031714 1.9466763 1.7689998 1.3428447 1.4367729 1.4465005 2.6595337 1.7131037 1.5895128 1.7009395 1.1955670 2.7778061 2.0833395 1.4396082 2.5765383 2.4663015 1.6038486 2.5080620 1.7426142 2.2856173 1.9027436 1.5653588 1.8390163 1.4994920 2.0098890 2.3786861 1.5923751 1.5216408 1.5446462 2.4143166 2.1130966 2.3780749 1.7205244 1.6863506 2.2142961 1.8285371 2.0321372 2.1987358 2.3709506 1.6519554 1.6301069 2.2885122 2.1002175 1.8247648 2.3565241 
WP_005547060.1_AMIN_domain-containing_protein__Paenibacillus_alvei_                               2.2086866 1.6518282 1.2960625 2.1335818 2.2419510 2.0881526 1.2868279 2.1865008 2.4331918 2.0781825 2.4574788 2.6080109 1.4466806 1.5442283 2.1501602 2.6437580 2.0429500 1.7008356 1.9131419 1.6922926 1.8109995 2.0297384 2.0456056 1.8010092 2.1021623 1.8551325 2.4134439 2.2723932 2.1764226 1.7562947 2.2969652 1.4417509 2.9212564 2.3408282 2.1700063 2.1494478 1.8713570 2.1229528 1.8578221 1.8315365 1.9277363 2.2799022 2.2320375 2.1054888 2.3533989 1.9198358 1.9444765 2.1499551 2.1392405 1.3251892 2.5701998 2.1958145 1.9773842 2.0676239 1.5322942 1.3521921 2.3299655 1.1761680 2.1910306 1.8782414 1.8955300 1.6527994 2.3259371 2.0583505 2.4701087 2.3832129 2.4174543 1.6682433 1.3545281 1.9317701 2.4340439 2.6123081 0.0000000 2.5489540 1.3933751 1.8187187 2.0083345 2.1679023 1.9658080 2.2485575 2.1135243 1.9616405 2.1749783 2.1721018 2.1496252 2.3440237 2.2008680 2.1913044 2.1758569 2.1655996 2.2065081 2.2678519 2.1585803 2.0497105 2.2350703 2.0956847 2.1381601 2.2271915 2.1965115 2.1645299 2.1482505 2.1166179 2.1337108 2.0950780 2.3114286 2.4590130 1.9716993 1.3669520 2.2587260 1.9781584 2.2300888 2.3854569 1.5541909 2.9185727 1.9754733 1.2428114 2.2513953 2.1825339 2.0447870 1.7433054 1.5314470 2.6288021 2.3846388 1.7061954 1.4624984 2.0170384 2.0637653 2.2476309 1.9858135 1.8341165 2.5143089 2.1334230 1.4390775 1.8706155 2.5147749 1.4676978 2.2098009 2.1601147 2.1472569 1.9242652 2.1749690 1.8265748 1.5968389 1.7932157 2.0546088 1.9903008 2.1009834 2.6325363 2.1631149 2.1498460 1.8631312 1.6608080 2.5167802 1.8922443 2.2053232 2.3696367 2.0671839 1.9598298 1.6227878 1.3568559 1.6782208 1.7069712 2.2047839 1.9920074 1.6215445 1.4865561 2.6894451 1.8754803 2.4732143 1.9206267 2.2591835 2.1601869 2.2587745 1.8553363 2.1139461 1.5486933 2.0777878 2.2627634 2.1935332 2.5361537 2.1198986 2.5636278 2.5327257 1.8278923 1.3866079 1.3419310 2.1842343 2.5193629 2.6589775 1.9259066 2.3284362 2.3492780 2.1013153 2.3040471 1.7211441 2.1317149 2.2082600 2.5987380 1.8237469 2.0641949 1.8050082 2.1186676 2.5393788 1.0675206 2.5702080 2.0022594 2.1613574 2.5634309 1.7088516 1.2734015 2.6926113 2.1579707 1.4549984 1.7132614 2.3108447 2.2634912 2.3039543 2.3508301 2.3048351 2.5544708 2.5636612 2.6472429 2.7792356 2.8640293 2.3122405 1.6429705 2.5369904 1.9904273 2.5220006 2.2591835 2.1290747 1.2466793 2.1189507 1.2595232 2.0251025 1.7027547 1.4156961 1.8090628 1.2610329 1.4884589 2.4275282 1.6789628 1.4256082 2.2759271 2.2650479 1.4240626 1.8090450 1.5873650 2.6203889 2.2776668 2.2743070 2.5716014 2.0620866 2.1520581 2.6397595 2.5595802 2.2928790 2.2514089 1.9576355 2.0123354 1.9961848 2.0618934 2.3119490 1.3651680 1.9275693 2.4288054 1.4819340 2.2095666 2.1897373 2.2515612 1.8517385 1.3868642 1.8034251 2.4301110 2.4730272 2.4275531 1.5789171 1.8006382 1.8766341 1.7556248 1.9783601 2.0818781 2.1490457 2.9985177 1.8097177 1.8868875 2.1349833 2.1277290 2.0489870 1.9515539 2.2486804 1.5554105 1.7975900 2.1026837 1.8581028 2.4234632 2.5853743 1.5593926 2.3653864 2.4939231 1.4235267 1.7155018 1.4541751 1.3536681 2.1393567 2.1831225 2.0756912 2.1210128 1.9234214 2.0288836 2.0699091 2.0915985 2.1505824 2.0423607 2.0022662 2.1412804 2.1041082 2.0836177 2.1042800 2.5790296 1.9164984 1.6920014 1.6408443 2.0067715 1.4120964 2.1111835 2.7645189 1.6225907 1.4367771 2.0430422 1.9967594 2.2685335 2.0224963 2.1681480 2.3182887 2.1011954 2.2394135 2.1957214 2.3553258 2.0619800 2.2595075 2.2157828 2.3555328 1.6669468 1.8225212 2.9605073 2.0725455 1.4449804 2.0761369 2.6548021 0.9358680 1.7126948 1.4289938 2.5446668 1.3652340 1.9764082 2.6496956 2.2228099 1.1790000 2.2063913 2.6141507 2.6454185 1.9895829 1.9551422 1.4928393 2.6467607 1.6923757 1.7113859 1.3985551 0.9557624 1.7143487 2.3057063 1.4142612 2.5545758 2.5752949 1.6612973 1.5839970 2.1601975 1.4542014 1.8968029 1.6436264 1.5966894 2.2394570 2.2337442 1.5682892 1.8995857 2.1278409 2.0501716 2.0863646 1.9787627 2.2573262 2.2223797 2.3760398 2.5497618 2.6174380 2.5647196 1.4571932 2.4244966 1.8064282 2.7720128 1.8212820 2.4133524 1.9938872 2.1033249 2.3786852 1.8432282 1.9515710 2.3073451 2.7640015 1.7173718 2.0288982 2.3469496 1.9578340 1.4521190 2.4806458 2.7009100 1.5635381 2.3841310 1.5762386 2.3041149 1.9138090 2.0248390 1.7658849 1.3947915 2.1739038 2.2069771 2.3238173 2.1962234 1.7797336 2.0978137 2.2200715 2.1592706 1.9064347 2.1963141 2.1767104 2.3841466 2.4372370 2.2495160 2.1326391 2.6409452 2.3442271 1.8308300 2.0179717 2.0410482 2.6168574 2.3068434 1.2623772 2.7151020 2.3068434 1.9598298 2.6441926 2.0423535 2.0339290 1.6683658 2.4498035 2.3906099 2.4795553 2.2078945 1.3424725 1.1107940 1.2826160 1.9866703 1.3645275 1.6608080 2.1370668 2.3415894 2.5239027 2.3895210 1.5975014 2.3606885 1.7554954 2.0789960 2.4699956 1.5885158 2.6424630 2.6351761 1.5199333 2.2288569 2.3182252 2.3904655 2.8887458 2.6166849 1.4788150 1.7660685 2.0933596 2.1152378 2.8814282 2.0485687 1.9677524 2.5707155 2.3812970 2.4499753 2.7609848 1.8735573 1.3615812 2.1903428 2.2418243 2.1469640 1.8830611 2.3474533 
WP_064328239.1_N-acetylmuramoyl-L-alanine_amidase__Bacillus_oceanisediminis_                      1.9892895 1.6250321 1.5491073 2.0796188 2.1065292 1.5095300 1.5272608 1.6930647 1.8045050 2.7886186 2.3266913 2.8205114 1.0708489 1.6826585 2.0574325 2.2481772 1.4563124 2.6703942 1.8861129 1.5103955 2.6741197 2.5952364 2.5756838 1.8643502 2.5024951 1.6741426 2.5426057 2.5723980 1.9041739 1.8445441 2.5685292 1.3291397 2.5687499 2.0872816 2.5408108 2.5524240 1.7145626 2.2703783 1.8128924 2.0054397 1.8889376 2.2609831 2.8576890 2.0832521 2.5060754 1.5270218 1.6425901 2.6800330 2.6820815 1.1892808 1.8697944 2.5569990 2.5401958 1.7420426 1.6835463 1.5820001 2.6933081 0.9805809 2.5808809 2.5649852 2.0379815 2.5207235 2.6316772 1.6665991 1.8868662 2.4997420 2.5986270 1.6071986 2.5118524 1.8897254 2.3075097 2.1993356 2.5489540 0.0000000 1.3547347 1.8281746 2.2495767 2.5865673 2.6375983 2.7259988 2.0908899 2.4636597 2.4605051 2.6387819 3.0201447 2.2932808 2.6615294 2.5889933 2.5899078 2.7293593 2.5403995 2.6977782 2.6785778 2.6972183 2.6323809 2.7144299 2.4916915 2.8759778 2.5508773 2.5725255 2.5286754 2.5241977 2.5014548 2.5637930 2.8652160 2.4783316 1.7582288 1.4518238 2.6999460 2.7580575 2.7803316 1.9985012 1.5223375 2.0871361 2.3550204 2.2848730 2.7311763 2.3517021 2.5520628 1.3313963 3.0551133 2.1689614 2.1202993 1.5693712 2.5202198 1.8809855 2.0068163 2.8072844 2.7294049 1.8459963 2.3675632 1.7200649 1.6718365 1.4345133 1.9368985 1.7036579 2.6876516 2.6220455 1.7508779 1.8631811 2.1740822 2.3298362 1.5087934 1.5476897 2.6027191 2.6898866 2.5664946 2.3976969 2.4412531 2.8560323 1.8487527 1.5719928 1.0990978 1.4795513 2.2801702 2.4638794 1.8381796 1.7482624 1.3920006 1.2388677 1.9830248 1.6845761 2.6140258 2.6717690 1.4776532 1.4667352 2.7546790 2.5201428 1.3936362 1.6666344 2.1623704 3.0669867 2.3800500 2.4771503 2.8483800 1.5605084 2.7414522 2.6868731 2.6886491 2.3985433 2.6290430 2.9038565 2.7790338 1.4150594 1.0060135 2.6254482 2.1021702 2.3029090 2.1838827 2.5107684 2.6772164 2.2800421 2.0479373 1.9209032 1.6600159 1.9481053 1.8883371 1.9525063 1.4405867 2.7410118 1.5316894 1.8036822 1.6281229 2.1658849 2.5102982 2.6419210 2.6577836 1.0973614 1.5231087 1.4082663 2.5147951 2.8786418 2.8378373 1.2552406 2.5246191 1.7700548 2.0441206 2.9081484 2.2842131 2.3364460 1.0799314 1.0370044 2.6290954 1.8860508 2.1943885 1.5640337 2.3449920 1.8607745 1.9371444 2.1623704 2.0812359 2.2391552 2.1480000 2.1951426 2.6344718 1.2944247 2.3813560 2.4710793 1.2114090 1.2121369 2.6064443 1.3051884 2.3427547 2.0591324 2.5632578 1.6373861 2.2238866 1.6725035 1.1070873 2.0866379 2.0827464 2.7913318 2.2670815 2.0871206 1.0836992 1.0853530 2.9696487 2.7204223 2.7239586 2.6224535 2.6392173 2.8561879 2.5702395 1.3546299 1.7173160 2.1956266 1.0879691 2.1793773 2.6821580 2.6228484 1.5794526 1.1450646 3.0810389 2.4018014 2.3261275 2.0142553 2.6822190 1.9201608 1.7664033 1.6654377 2.4234722 1.8947054 1.8026795 2.1960377 1.9025611 1.6312111 2.4249554 2.7115886 2.6651540 1.9238981 2.6742896 0.9811480 2.5996301 2.6587019 1.2092913 2.4620787 2.5285093 2.9366459 2.3841887 1.9943874 2.2906369 1.5938950 0.9055874 1.4863053 2.0683369 2.0353188 2.6791374 2.6039785 2.5418160 2.6173224 2.5808579 2.4349180 2.5220918 2.5644701 2.6677176 2.6863441 2.6503689 2.6536984 2.6603597 2.5264233 2.4578989 1.5527336 1.4360490 2.6622159 1.1182670 2.3621091 1.2080957 1.6948665 1.6323125 2.7165650 2.6393594 2.8009288 1.9316853 1.9151027 2.0419649 2.5286835 2.5953380 2.5591451 2.3757384 2.1304095 2.4260670 2.0139200 2.5403432 1.3148062 1.5746074 2.0848527 2.3748184 1.3935471 2.6258545 1.8670275 2.2460991 1.6839586 2.1677290 2.5701100 2.3250039 1.8619932 2.5410573 1.5685345 1.3007126 2.2316440 2.2237423 2.1476447 2.5316146 2.0546016 2.4017022 2.0053161 2.2664062 2.2823040 2.0102065 2.3118856 1.9017642 2.4976082 2.4891067 2.5593395 2.6669969 1.3189176 1.5296596 3.0195726 2.5479078 1.4371853 1.2839372 1.5222147 2.6120419 2.6792264 1.6913496 1.8780226 1.7085283 2.6055594 2.4472980 2.7078338 2.8351339 2.1463042 2.8249556 1.0905570 1.0558844 2.7373973 2.1147335 2.4706232 1.6347801 2.9256673 1.3769920 2.4197986 1.7604023 1.8938861 2.2028635 2.6460498 2.6353380 2.8330161 2.7511631 1.7682912 2.2412237 1.7740537 2.5300722 1.0608870 1.9762268 1.0003735 0.9841586 2.1092389 1.4205312 2.0911156 2.4030705 2.5246738 2.6161304 1.2728631 1.9531919 2.5403342 2.8342040 1.8655739 1.6980314 2.5023537 1.9452127 2.4865234 2.0252497 2.6552054 2.6221829 2.4232464 2.4587815 1.9873279 2.2056318 2.2959306 1.5510452 1.4252566 1.7686164 1.8409984 2.2156397 2.0665350 1.4391445 1.9421641 2.0665350 1.7482624 2.0705657 2.2743208 1.5977025 1.3456236 2.5890430 2.4533202 2.2555552 1.7582035 1.3151628 1.2215402 1.3804294 2.4770924 1.3307928 1.5719928 2.3163435 1.6138559 2.9562923 2.3371364 1.6588361 2.8460886 3.0701895 1.5118419 2.5482764 1.6452616 2.4048272 1.9533009 1.1939145 1.7443086 2.1913432 2.4101468 2.5483483 2.6093385 1.3426367 1.5035644 2.7397431 1.9771558 2.5065619 1.7909546 1.8706054 2.4118068 1.9717698 1.7388973 2.5043191 2.4725830 1.5858142 1.9339944 2.8780814 1.9129661 1.9493851 2.1286239 
WP_014966723.1_N-acetylmuramoyl-L-alanine_amidase__Gottschalkia_acidurici_                        1.0969319 1.5834847 1.5388030 1.2871723 1.2889506 1.1656358 1.4925489 1.2237223 1.3746539 1.2527506 1.4338921 1.0861475 1.3166145 1.6067137 1.5338431 1.5142069 1.4427544 1.5634014 1.1523420 1.3811378 1.3863426 1.3795590 1.3262552 1.0092200 1.3197680 1.1766627 1.3220101 1.3713981 1.1936904 1.5290266 1.4998961 0.9767340 1.5034541 1.9699442 1.1712697 1.1795008 1.2743256 1.5622186 1.1515365 1.8953442 1.1364830 1.8284663 1.4636779 1.9586421 1.9007910 1.4205606 1.3216010 1.2924890 1.2931725 0.9637957 1.3105147 1.5049733 1.3214010 1.6997078 1.5484856 1.5384875 1.0922989 1.0111912 1.3074143 1.4942606 1.1593980 1.5296123 1.5177829 1.5178778 1.8612253 1.3221124 1.3622399 1.5381728 1.5643153 1.4210664 1.4954922 1.2636812 1.3933751 1.3547347 0.0000000 1.3252757 1.1072684 1.0122773 1.2812663 1.3431475 1.2424891 1.1494628 1.1782455 1.2272495 1.3666871 1.3911433 1.4635610 1.2152991 1.2248259 1.4379403 1.1642874 1.4389325 1.3851379 1.2535325 1.3002087 1.2470311 1.4182869 1.1738142 1.2730868 1.3597302 1.4273011 1.2218654 1.2958138 1.2931377 1.2951427 1.2549607 1.1532362 1.2081189 1.3768314 1.2633242 1.4241952 2.0126040 1.4168405 1.2707670 1.2112681 1.3954171 1.1826943 1.0990540 1.2024023 1.9106782 1.4074178 1.5860588 1.4808690 1.6834676 1.5249288 1.7560264 1.8134772 1.3679844 1.3926784 1.9465829 1.3668734 1.4620991 1.6664754 1.2379343 1.4950828 1.5341596 1.2482616 1.1435077 1.4043230 1.4847510 1.2611825 1.3386939 1.2255981 1.5165657 1.2834847 1.4326948 1.5003239 1.4803812 1.4183329 1.2667264 1.7411122 1.6537143 1.2629196 1.8482782 1.6734124 1.6305219 1.3611716 1.0485996 1.4516382 0.9700340 1.5114391 1.4962454 1.3657092 1.2471533 1.5029876 1.3562624 1.7237157 1.2777151 1.2212075 1.3457750 1.3070825 1.3737841 1.2921086 1.0807568 1.2090195 1.3628360 1.3604607 1.3087927 1.4086090 1.5390015 1.1880515 1.2603075 1.4153617 1.9617561 1.3174228 1.2502995 1.1171442 1.3920501 1.2947249 1.1283584 1.0709871 1.2598460 1.5260703 1.6092492 1.7991303 1.4544734 1.2812127 1.3892526 1.6496990 1.2528239 1.4977034 1.6647894 1.3192296 1.1833811 1.5066789 1.2882438 1.5010652 1.2375213 1.5622639 1.2342513 1.6419098 1.2844387 1.4981396 1.7730677 1.3658614 1.0862072 1.4509286 1.3588918 1.2691157 1.3026703 1.2187892 1.4128925 1.4620640 1.2558221 1.6100974 1.2365024 2.0260008 1.6137237 1.2433742 1.3070825 1.5036869 1.3917487 1.3930086 1.3603686 1.2374076 1.7593338 1.5874368 1.3564450 1.0443933 1.5935863 1.3684402 1.7259817 1.5985855 1.5716413 1.3706096 0.9307425 1.3534252 0.9729155 1.2686484 1.3573229 1.3278760 1.4979181 1.2514816 1.0783652 1.3396354 1.2352976 1.1652696 1.1424773 1.1158131 1.3721709 1.4372023 1.2283601 1.4022709 0.7509651 1.3474283 1.4757197 1.3440199 1.1908652 1.1985483 1.4573396 1.6795961 1.6209286 1.4887731 1.4029282 1.4361929 1.2200738 1.5607574 1.2482806 1.4487826 1.6918942 1.3137226 1.4120892 1.2645361 1.3378691 1.1438618 1.5796135 1.2855821 1.4240872 1.2725786 1.1340099 1.2239987 1.2801736 1.3225198 1.2354712 1.2407030 1.5597673 1.4765198 1.3673062 1.6074613 1.2007096 1.2486625 1.6050963 1.2162887 1.6802455 1.2684466 1.2842521 1.2527233 1.3265416 1.2374578 1.4273370 1.2755097 1.3452459 1.3092275 1.2860405 1.4103920 1.3239606 1.3082438 1.3316178 1.3246270 1.5745129 1.2962720 1.4782155 1.4304266 1.1485981 1.0671228 1.8369661 1.3566352 1.6476246 1.5853575 1.3011488 1.2942806 1.3522078 1.7648379 1.2030866 1.5795169 1.3994703 1.3927208 1.3927208 1.3898692 1.2556652 1.2457487 1.3152349 1.3834811 1.1128683 1.4443985 1.3267270 1.1620324 1.1835503 1.3007795 1.5283510 1.2839793 1.6252389 1.6458142 1.4136185 1.4001617 1.8366287 1.6907564 1.5167747 1.2186979 1.5022193 1.3946829 1.2690877 1.3295933 1.5683723 1.6384576 1.2092640 1.5102344 1.5040944 1.2929838 1.3486840 1.1019817 1.3751295 1.4918603 1.3519391 1.4132564 1.8509463 1.4289300 1.3905598 1.5616699 1.7357202 1.5828006 1.4152015 1.4413362 1.1985483 1.3406343 1.9560595 1.9533616 1.2755097 1.3452459 1.3342256 1.3643048 1.2439604 1.6510995 1.2201745 1.3261522 1.4650030 1.4642032 1.4734561 1.4373632 1.6715734 1.9468193 1.7357524 1.4716087 1.2105646 1.4275683 1.4032816 1.3285743 1.2338300 1.5794254 1.3956452 1.3909066 1.3155653 1.4590365 1.3532680 1.6549620 1.4463855 1.2351883 1.2479544 1.7485553 1.5835613 1.2245884 1.3847246 1.5888007 1.0534118 1.6314870 1.5057986 1.1250631 1.1584445 1.1249738 1.3522638 1.9328684 1.2723452 1.5796258 1.1190953 1.1105368 1.2846308 1.3107972 1.8669562 1.5408543 1.1444827 1.4258918 1.8561696 1.0272659 1.3217226 1.4072034 2.0181594 1.4010716 1.4362200 1.9896263 1.0485996 1.4151913 1.2684510 1.5089498 1.3667410 1.3430007 1.5002961 1.3707458 1.4964825 0.2552650 0.7705024 0.6176887 1.2762493 1.3103594 1.6532158 1.5361423 1.4405626 1.2226425 1.6311053 1.4514090 1.5606835 1.4676562 1.1735315 1.3526667 1.5908993 1.6870091 1.3044704 1.1018957 1.2160181 1.4777932 1.4665239 1.6387625 1.7820574 1.4965161 1.6723541 1.3159222 1.3969494 1.6490542 1.0542558 1.3036261 1.6313538 1.9185207 2.0638801 1.3391721 1.3523768 1.5250840 1.2009836 1.3757663 1.6707350 1.7129448 1.7220999 
WP_009557157.1_N-acetylmuramoyl-L-alanine_amidase__Oscillatoriales_cyanobacterium_JSC-12_         1.9723329 1.7836560 1.7839170 1.2992276 1.7263961 1.2869622 1.7407065 0.8696542 0.6175150 0.9555595 1.8650012 0.8853561 1.3227946 1.6485178 1.4384656 2.1343863 1.7187547 1.8943691 0.9095290 1.6685401 2.0105483 0.8195259 0.8601975 0.9349917 1.0032598 0.9453535 1.9923902 1.8285148 1.3720421 1.7475663 2.1093627 1.3494812 2.3322088 2.1044128 0.7796751 0.6912400 0.7131393 1.4602134 0.9573179 2.0038409 0.9304903 1.9640663 1.9704040 1.5968988 1.7783605 1.4404392 1.4979209 1.0351819 1.0031801 1.2986236 1.9917043 0.8976448 0.7805299 1.4999933 1.8692285 1.7637742 0.9686342 1.3905478 0.7174604 2.1832259 1.7569673 2.1498292 1.7956783 1.8065823 1.8808504 2.0365541 2.0519476 1.7283150 1.8389521 1.8455491 1.9007464 2.0499707 1.8187187 1.8281746 1.3252757 0.0000000 1.0136619 0.8329807 0.7432339 0.8097396 0.9274049 0.6635463 0.8389461 0.7851952 0.8474683 1.0981466 0.7875299 0.8139241 0.8067424 0.7871970 0.8341675 0.8459408 0.7934040 0.8256507 0.7193329 0.8004473 0.8488132 0.9031064 0.9919485 0.9048931 0.8066297 0.8009074 0.9324184 0.8464784 0.8356422 1.0700927 1.9074685 1.6148799 0.8758991 0.7520736 1.0120146 2.0646827 1.5501682 1.8605942 1.9137838 1.9218878 0.8167323 0.9723900 0.7500347 1.4559666 2.0374993 2.2890433 1.6855887 1.7504122 2.0649830 1.9381549 2.2149459 0.8466988 0.9302346 1.9493349 1.9613500 1.6202257 1.8123443 1.4530802 1.8290444 1.8337099 1.0862534 0.9028960 1.4082257 1.7410750 1.8648127 2.0448641 1.3995861 1.6569951 0.8901267 0.8581068 2.4300691 1.9435240 0.8661431 0.8128121 1.9623976 1.6003700 1.9717711 1.6443138 1.9506867 2.0382393 1.7715916 1.4286919 1.7570762 1.3410520 1.7050607 1.5460048 0.8318799 0.7579427 1.6090613 1.3571921 2.0721084 0.3955821 1.8742343 1.6032272 1.7925798 0.8608393 0.7317933 0.9224290 0.8045030 1.4113424 0.8093491 0.8649076 0.8827841 2.2692289 0.8028700 2.1666288 2.1076007 1.4769976 1.4814637 1.9699139 2.0780367 2.1009784 2.1225401 0.8149344 0.9716164 2.0567613 1.9221828 1.9185758 2.1887774 1.8298567 1.3678222 1.9051020 1.7236617 0.9588584 1.4904314 1.6417684 2.0169482 1.7289994 1.9369987 0.8063115 0.9137202 2.0125474 1.7526761 1.6496893 2.1639596 0.9485310 1.7753426 1.4057084 0.7995856 1.4401522 1.8869187 1.7866755 1.9966204 2.0887193 1.9792076 1.9876309 2.2165470 2.3822619 1.6300625 1.3134287 1.9607457 1.6771968 1.7557260 1.7925798 1.6591198 1.8152280 0.8749613 1.7276605 0.4975757 1.3912438 1.9160718 2.1817701 1.2860018 1.5551475 2.3168030 1.4600425 1.9651031 1.8868936 0.8554548 1.6805946 2.1647036 1.8412291 2.0258059 1.9826185 1.9416616 0.8687276 0.8313559 0.8138685 1.8410542 1.9792076 0.8393223 0.9017652 0.8061032 0.8648942 0.8403036 0.8331126 0.7740274 1.3559690 1.5641486 1.7408790 1.3863075 1.9850042 0.8177169 0.9001865 1.5623017 1.2973404 2.1431291 1.9595830 2.1200410 1.9671852 2.0886026 1.9922524 1.7156375 1.7778536 0.7559149 0.6623434 1.3446623 2.0583845 0.9727928 1.5050349 0.6865479 0.8333935 0.7619356 0.9096224 0.9541732 1.3953959 0.7203099 0.6141533 1.7852569 2.1675966 2.0026281 1.9207446 2.0712048 1.7739715 1.9033819 1.8847672 1.4399803 1.6677274 1.1275384 1.8496292 0.8263929 0.8187386 0.7841121 0.8755310 0.8350813 0.8463191 0.8491210 0.9357801 0.8449180 1.0070647 0.8819612 0.8796729 0.8854305 2.1223951 0.6836888 1.7459924 1.7544605 0.7619794 0.5442651 1.9099707 2.0630244 2.1632238 1.8233161 0.8284948 0.8935219 0.9409260 2.0405041 1.3556618 1.6533701 0.7363699 0.7195036 0.7195036 1.0542566 0.9162635 0.9237872 1.1331447 0.7949703 0.6812881 2.1129305 2.2089740 0.8244882 1.5539134 0.8371658 1.9267376 1.6303713 1.7846383 1.9808581 1.9877976 1.7155045 1.7927075 2.3317433 1.9725909 1.4090104 1.8845227 1.7794309 1.7668229 1.7116748 1.8640570 1.9477338 1.9260214 2.1953013 2.2110396 1.8255156 1.6171489 0.9790846 0.9883238 1.8671727 1.8911873 1.9653249 1.5313399 1.7096052 0.8563231 2.0072722 1.6413987 1.3255590 1.7305498 0.8751958 0.8202745 1.6735870 2.4176270 2.2183395 0.8272842 0.8514664 0.8983606 0.8135128 1.8381646 2.1656849 1.9475494 1.8541550 2.1412269 1.6956571 2.0757865 1.9139140 2.4325285 1.4507259 2.1182415 1.7828090 1.9254680 1.7896829 0.8317173 0.8352815 1.0260578 2.0830767 1.5005599 1.0640598 1.8618677 2.0137581 1.3079760 2.0117454 1.9704768 1.4331082 1.6631549 1.4233826 1.8603526 0.8011659 0.8652991 2.0737239 1.3890765 2.3547660 1.8892979 0.9456760 0.8095009 0.6286659 0.5764792 2.3135732 0.9410657 2.0892784 0.8730525 0.8354040 1.9084048 1.9389345 2.2057461 1.8931089 2.0741535 1.9038938 1.6031062 1.3645521 1.7285638 1.7824662 1.6231269 1.5789926 2.0145670 1.6231269 1.4286919 1.9417683 1.9320094 1.4969522 1.4283497 1.9417076 1.9438122 2.2217370 1.5394593 1.3246396 1.2661652 1.5105754 1.9482509 1.6288130 1.6003700 1.7953878 1.4225048 2.0817919 1.8013719 1.5543044 1.7238798 1.9943548 1.2877970 1.9954047 1.6525509 2.0544551 1.9277782 1.3776829 1.3813050 1.8836736 2.0312760 2.3192072 2.5020133 1.4439366 1.5741055 0.9401944 0.8869574 2.1943935 1.4253038 1.8328967 1.9591240 1.8878416 2.0822955 1.7705378 1.8666341 1.7639430 1.3748999 1.0457862 1.7775275 1.5174118 1.8565718 
WP_017303301.1_N-acetylmuramoyl-L-alanine_amidase__Spirulina_subsalsa_                            2.1672529 1.5081267 1.5083829 1.3993587 1.7911496 1.3149096 1.4722309 1.0874804 0.9595592 0.9925606 2.1443330 1.3527507 1.2073979 1.3620140 1.7846856 1.9408001 1.9207348 2.1815214 1.0432750 1.4223095 2.0984529 1.0196838 1.0766358 0.9451019 0.8876809 1.0133747 2.1075592 2.0230218 1.7282897 1.5459352 2.3745073 1.2096970 2.4586609 2.0752787 0.9757300 0.8933971 0.8838133 1.8198835 0.9957802 1.6428199 1.0485085 2.1378262 1.9734709 1.7480657 2.0330397 1.3797399 1.6758953 1.2443875 1.2525533 1.2517116 1.9986974 1.1362712 1.0219526 1.2678034 1.6514948 1.5325557 1.1807460 1.2286690 1.1789874 2.3113105 1.9096753 2.2925177 2.1572465 2.0159119 1.7293663 2.1794774 2.1758872 1.8795159 1.8076879 1.8024050 1.9304159 1.8874566 2.0083345 2.2495767 1.1072684 1.0136619 0.0000000 0.7641031 1.0055956 1.0686755 1.2670933 1.0497942 1.0699385 1.1362145 1.0669696 1.1532301 1.1019979 1.0022979 1.0122313 1.1203120 1.0865152 1.1373582 1.1244294 1.2064596 1.1617321 1.0317277 1.0539434 1.0712844 1.0454035 1.0186985 1.0931783 0.9678444 0.9847959 1.0304391 1.2021726 1.6210561 1.6850997 1.2895264 1.1820428 1.0284541 1.1365342 2.0251846 1.4833525 1.9098258 1.9519785 1.9015825 0.9657666 0.6464812 0.9638940 1.4136790 2.3061307 2.3458708 1.5708142 1.6954101 1.9544638 1.8643835 1.7740398 1.1155327 1.1090334 1.9292637 2.2885452 1.5830801 1.5481973 1.4573548 1.6287251 1.6240166 1.1361827 1.1015420 1.3861492 1.6341795 1.9047537 2.0214954 1.5219916 1.6612431 1.1083347 1.1062651 2.5577431 2.1942331 1.0481904 1.0831245 1.8576086 1.4349366 2.2056708 1.6057009 1.8843996 2.0697898 1.7000042 1.3166716 1.6752639 1.2829681 1.5380586 1.9172905 1.1585147 1.0455316 1.3540348 1.1922036 2.3897315 1.2383702 2.2628966 1.4440569 1.8814724 1.0879513 1.0978016 1.1396223 1.0728169 1.4816357 1.0080315 1.0635680 1.0716117 2.3995693 1.0442807 2.3474880 2.3951183 1.7159040 1.2888197 2.1751944 1.9528362 2.0310877 1.8576965 1.1583026 1.1851092 2.0638316 1.9407140 1.7558608 1.7243679 1.7535256 1.7720553 1.8987541 1.6215034 0.9919994 1.2908387 1.7185426 1.8346033 1.9848763 2.1206382 0.9913375 1.0180983 2.2194081 1.6750992 1.4401765 2.2449881 1.1997109 1.9102072 1.4732725 1.1038300 1.3970539 1.8944157 1.7209548 1.9362442 1.9377475 2.2274667 2.1776187 2.5457204 2.3329743 1.6983358 1.2726064 1.9697874 1.4974356 2.0124511 1.8814724 1.7559346 2.0494541 1.4546130 1.8465641 1.0326289 1.2102188 2.0655531 2.2616539 1.1108342 1.5154280 2.4802725 1.3090603 2.1194394 2.0819453 1.0716257 1.4981679 2.0997355 1.5990046 2.1990728 1.8104147 1.8228305 1.1913715 0.8747023 0.9195897 2.2003672 2.2274667 0.9637044 0.9110551 1.0019775 1.0489616 1.1042348 0.9905366 1.0799573 1.0896726 1.4811896 2.0367445 1.2123766 1.8703898 0.9867975 1.1774011 1.5354995 1.0883520 2.4085153 2.3035074 2.0644415 1.8493961 1.9651959 1.8129019 1.4275258 1.5482550 1.1354865 1.3035121 1.7481039 2.3071977 0.9941886 1.4936546 1.2325123 1.0631729 1.0196642 1.0322902 0.8527349 1.3006892 0.9906806 1.0287888 1.4939128 2.1047238 2.2585039 2.0306775 2.1714593 1.8853394 2.1547155 1.7265334 1.2278246 1.5792125 1.3451289 1.7546065 0.9452782 1.0316342 1.0048857 1.0944932 1.0223655 1.1028994 0.9868580 1.0798656 1.1243073 1.2352492 1.0412097 1.0393991 1.0578606 2.1791279 1.0878982 1.7090297 1.5977617 0.9807482 0.7549061 1.9764041 2.3946308 1.7926671 1.6057081 0.9513151 1.0535674 1.2422144 2.0489861 1.6787985 1.7779115 0.9925545 1.1837692 1.1862370 1.1920534 1.2553851 0.9752693 1.2539027 1.0458412 0.9572722 1.8248787 2.4284360 0.9649569 1.2674121 1.0532953 1.9333402 1.9393436 1.5610611 1.8081229 2.3085944 1.8499195 1.6144859 2.4040993 2.0267678 1.2784562 1.8730411 2.0573545 1.9203427 1.9282065 2.2747112 2.0541100 1.7035492 2.0986620 2.1213796 2.0223706 1.9583416 1.0341314 0.9714047 1.9768415 2.4138342 2.4119805 1.5785534 1.6714498 1.0741694 2.0657669 1.5458152 1.3689484 1.6603510 1.1545027 0.9790058 1.4290142 2.1557069 1.7399731 1.0242926 1.1018969 1.1175421 1.1106150 1.8254984 2.4510489 2.2006701 2.1881217 2.1743682 1.8343571 2.3180656 1.7912613 2.9270727 1.7495683 2.2503175 1.4673221 2.1289807 2.0089331 1.3309729 1.1220628 1.1573648 2.4693693 1.7332964 1.3668727 1.9869953 2.2124921 1.1972206 2.0497239 2.1520191 1.2941656 1.9939067 1.4863422 2.0852386 0.9661484 1.1194591 2.0497833 1.3091033 2.4749870 2.1341061 1.1515582 1.1067394 0.9254026 1.0285131 2.1670613 1.1583018 1.8748621 1.1113270 1.0572967 2.2608283 2.2157952 2.1567795 1.9915177 1.9291250 1.9831825 1.4841947 1.3701028 1.7155456 2.0549559 1.6811597 1.4235249 2.1193829 1.6811597 1.3166716 2.1346700 2.1976808 1.4662716 1.5065605 2.2216796 2.2031800 2.1793493 1.6159593 1.0697168 0.9371868 1.1526560 2.2032762 1.3406789 1.4349366 1.8017165 1.4755325 2.2789728 1.9986641 1.5201388 2.1578005 2.3736519 1.3232878 2.1047336 1.4306169 2.2690093 2.1458285 1.2472200 1.4455540 1.9574627 2.1040361 2.4206932 2.3691396 1.1885671 1.4645219 0.9345603 0.9809831 2.3505203 1.3826637 1.7453818 2.1812316 1.6541112 1.8542553 1.9164978 1.8020020 1.5278593 1.6970374 1.2634077 1.5409969 1.7480020 1.8799170 
WP_026079532.1_N-acetylmuramoyl-L-alanine_amidase__Spirulina_subsalsa_                            2.2343211 1.6599613 1.5476949 1.6012180 1.9723671 1.5375699 1.5202258 0.9282269 1.0979655 0.9626285 2.0359643 1.2879918 1.2512280 1.6023399 1.9892429 1.8755200 1.8107496 2.0010362 0.9558994 1.5360415 2.3101027 1.0575872 1.0181207 0.9048429 0.9263379 0.9678387 2.1525405 2.1352174 1.9507640 1.6440196 2.3713293 1.2816379 2.5389943 2.0500754 0.7725687 0.7195151 0.7219983 1.6831077 0.9445009 1.7397854 0.9358743 2.1441256 2.0395419 1.7475238 2.0071297 1.6514198 1.7417223 1.2763338 1.2729155 1.2779111 2.0628999 1.1525889 1.0849965 1.3789563 1.6200733 1.5712227 1.2387520 1.2669550 1.0443228 2.2396128 2.0477489 2.2658379 2.3362999 2.0451582 1.6503250 2.1804171 2.1613469 1.7389683 2.0385265 1.7664012 1.9334888 2.2658483 2.1679023 2.5865673 1.0122773 0.8329807 0.7641031 0.0000000 1.0453564 1.0110437 1.3144763 0.9691585 1.1172733 1.1111162 1.0961603 1.2775554 0.9912332 1.0100040 1.0309422 1.0055245 1.0404541 1.0719911 1.1417365 1.1553930 1.0342044 0.9312790 1.0100533 1.0163060 1.0814536 1.0492304 1.0869165 0.9878219 1.0478738 1.0149238 1.1527114 1.7502240 1.7947396 1.2753275 1.1027450 1.0442412 1.1956528 2.1008290 1.2594506 2.1096988 2.3918549 2.0827287 0.8364673 0.7769877 0.9127891 1.4183169 2.1844444 2.6999184 1.9074441 1.5670364 2.3406192 2.0704598 2.1642469 1.1520611 1.1192591 1.6137697 2.5735340 1.9216017 1.6566558 1.5163179 1.6186663 1.6966555 0.9840082 1.0845331 1.6371958 1.5547808 2.1712738 2.0343668 1.4963128 1.6160355 1.1287134 1.1134703 2.6241130 2.1467926 1.0505345 1.0732684 1.7555524 1.3786018 2.7724193 1.4090045 2.1292159 2.3243368 1.8178516 1.7131359 1.6560883 1.3242990 1.7464769 1.6175310 1.1440446 1.0615362 1.5149879 1.2378943 2.7677276 1.0787562 2.5873790 1.6654944 2.0565936 1.1034799 1.1186072 0.9307959 1.0492025 1.3734454 1.0889473 1.0424482 1.1492823 2.6892570 1.0490693 2.4380214 2.5344100 1.5085575 1.3303093 2.2666904 2.1813153 2.3289156 2.0973716 1.2771788 1.2514637 1.9846672 2.2271285 1.9403768 1.9922687 1.7960967 2.0310634 2.0313864 1.4794160 0.9707627 1.3247165 1.9162204 2.1723185 1.9459341 2.4617258 1.0091225 1.0779678 2.7620691 1.7314948 1.4658723 2.5793365 1.1180195 2.2394401 1.2567712 1.0731260 1.7997071 1.9951587 1.8814609 2.0836397 2.1813936 2.7713786 2.6130787 2.7490845 2.6528623 1.6701485 1.2144493 2.1812666 1.5287960 2.1679105 2.0565936 2.2846526 2.0638250 1.1036168 2.1362340 0.9248498 1.2473444 2.4810832 2.4163151 1.2530672 1.6266403 2.8387081 1.3422780 2.3806393 2.0133581 0.8749075 1.5591214 2.3271231 1.5906808 2.7659129 2.0796435 2.0979254 1.3017826 0.7377455 0.6717154 2.5163715 2.7713786 0.9233687 0.8960611 0.9571156 1.0261137 1.0163019 0.9506539 1.1628497 1.1998153 1.4449399 2.0600893 1.2976344 2.1438767 1.0492247 1.1028081 1.5336635 1.1892306 2.2622983 2.1633031 2.1955923 2.1820684 2.4003511 2.1169673 1.7465199 1.6156916 0.9819550 1.3773283 1.9813625 2.4320972 0.9263365 1.5008936 1.0854041 1.0766698 1.0364885 0.9342921 0.9166482 1.3871369 1.1341336 1.0640981 1.3897517 2.1371608 2.4124912 2.0998969 2.2421494 1.9435520 2.3490963 1.7834859 1.3504314 1.7587249 1.3313327 1.9208094 0.9857979 0.9980353 1.0021792 1.0577360 1.0539352 1.1122518 1.0204617 1.1721761 1.1237311 1.2558888 1.0473460 1.0426952 1.0454146 2.4551195 0.9779575 1.7086976 1.6605264 0.9416760 0.5391275 2.0731470 2.8220716 1.7786584 1.6438269 0.9940850 1.1458655 1.2492893 1.9889220 1.9416848 1.8550452 0.9557707 1.0813089 1.0817016 1.2820964 1.2946574 0.9011463 1.2449246 1.1599422 0.9486781 1.9199555 2.9146755 0.9212860 1.1415479 1.0684964 1.9850193 1.8326612 1.5699117 2.0493936 2.5839155 2.0753597 1.7031600 2.1532722 1.8704789 1.2380459 2.1287064 2.1853170 2.0568505 1.8063221 2.0956394 2.3448939 2.1165768 2.3816860 2.3862609 2.2222367 1.8369986 0.9794811 0.9156646 2.1698921 2.6023642 2.5933863 1.4120777 1.6563242 1.0971810 2.4915914 1.3507216 1.2938597 1.5718791 1.0876718 1.0545684 1.5572266 2.1020298 1.8949389 1.0601760 1.1087425 1.1036321 1.1454057 2.0730639 2.4209806 2.7398412 2.4865863 2.3572957 2.0046692 2.4223209 1.6808574 3.1104809 1.5039572 2.1424193 1.7384367 2.3309477 2.1631307 1.2108575 1.1002154 1.0216958 2.7759477 1.3162825 1.3130370 2.2319855 2.4795721 1.2631403 2.1860893 2.6055227 1.3799497 1.9466672 1.4703035 1.9995249 0.9932193 1.0226924 2.2440436 1.3076672 2.3460077 2.1882774 1.1703883 0.9126224 0.7730391 0.9650384 2.1929437 1.0647763 1.9215547 1.1259907 1.0916002 2.3748026 2.4655230 2.0537471 2.2590328 2.3953218 2.0481507 1.3845212 1.6161253 1.8193677 2.1939147 1.7171727 1.3908994 2.1580719 1.7171727 1.7131359 2.2698016 2.2993484 1.8961988 1.3592380 2.3343646 2.4964133 2.4700339 1.9268295 1.0153497 0.9645809 1.2071905 2.3744983 1.4451312 1.3786018 2.0758952 1.7537755 2.4562438 1.8822978 1.5279731 2.2773096 2.2799709 1.5487490 2.1259257 1.6216566 2.4758729 2.2094410 1.2020770 1.8567566 2.1848833 2.0904932 2.4457324 2.6502405 1.3233531 1.5704750 1.0502226 0.9079639 2.3880511 1.6931811 1.8789024 2.5032229 1.8228967 1.9501279 2.1075247 2.0395809 1.5744755 1.9312983 1.1771015 1.8990922 1.5917595 2.0697976
[truncated: 2,151,779 more chars]
