# Supplementary material for: Evolution of longitudinal division in multicellular bacteria of the Neisseriaceae family
Source: Nat Commun. 2022 Aug 22;13:4853. doi: 10.1038/s41467-022-32260-w (PMC9395523; doi:10.1038/s41467-022-32260-w)
Supplement: Supplementary file 17 — Supplementary Data 6 [file 41467_2022_32260_MOESM17_ESM.zip › Supplementary Data 6/FtsA_75G.aln.mldist]

69
29535_AP671_00891               0.0000000 0.0193760 0.0910458 0.3316559 0.3403912 0.4804543 0.4579263 0.0349363 0.4566748 0.0269239 0.3945662 0.2364162 0.3743387 1.0894607 1.1442700 1.1094673 1.1442700 0.3634171 0.3541658 0.3542567 0.3405374 0.4197567 0.4255379 0.5487540 0.3931778 0.4255379 0.1374929 0.0543810 0.1543520 0.1225774 0.1368254 0.1267616 0.3106721 0.0489363 0.2477017 0.0437372 0.3044045 0.1462398 0.1179548 0.4643253 0.0269288 0.4203754 0.2825631 0.0298705 0.0740567 0.1179548 0.2412656 0.1686373 0.1251833 0.1225774 0.2686327 0.0556626 0.4639756 0.0271348 0.4029116 0.0470835 0.1497504 0.0488852 0.2405663 0.1202131 0.2723489 0.0567684 0.0462773 0.4585886 0.3506535 0.1411498 0.1413818 0.2710074 0.2828218 
29537_AP862_01035               0.0193760 0.0000000 0.1075929 0.3441867 0.3527433 0.4864336 0.4512012 0.0219265 0.4663720 0.0119029 0.4029436 0.2297721 0.3841214 1.0549282 1.1186041 1.0970291 1.1186041 0.3640643 0.3547913 0.3637958 0.3441744 0.4285226 0.4196539 0.5669762 0.3915961 0.4196539 0.1393704 0.0576061 0.1571876 0.1190155 0.1364823 0.1297145 0.3142433 0.0520852 0.2567112 0.0437044 0.2926572 0.1492441 0.1151270 0.4719696 0.0143271 0.4266985 0.2904844 0.0119308 0.0626616 0.1151270 0.2501943 0.1773409 0.1278707 0.1190155 0.2677862 0.0583255 0.4716589 0.0144486 0.4082806 0.0552194 0.1527654 0.0520350 0.2494476 0.1167032 0.2735053 0.0564968 0.0493909 0.4584922 0.3615687 0.1366026 0.1368196 0.2800424 0.2831349 
463_00590                       0.0910458 0.1075929 0.0000000 0.4105495 0.4283566 0.5928242 0.5897430 0.1216232 0.5150186 0.1170069 0.4631078 0.3071876 0.4653557 1.2840494 1.2809778 1.2824316 1.2809778 0.4819107 0.4728508 0.4729773 0.4631613 0.4872910 0.5516669 0.7110199 0.5269772 0.5516669 0.2056460 0.1230811 0.1864095 0.1910232 0.1717557 0.2006245 0.3744212 0.1166580 0.3014012 0.1162217 0.3631804 0.2246587 0.1710961 0.5146827 0.1157693 0.4876871 0.4046354 0.1187459 0.1405464 0.1710961 0.2944500 0.2287593 0.1989567 0.1910232 0.3450379 0.1184784 0.5146030 0.1162136 0.4725444 0.1196051 0.2242148 0.1167152 0.2934768 0.1859140 0.3430414 0.1312549 0.1135344 0.5456554 0.4192422 0.2030582 0.2026523 0.3484237 0.3748701 
Alysiella_filiformis_01437      0.3316559 0.3441867 0.4105495 0.0000000 0.0854042 0.1632711 0.4649104 0.3493445 0.5314328 0.3466120 0.5918342 0.3506037 0.0985934 0.9915999 1.0374726 0.9972121 1.0374726 0.3784385 0.3661089 0.3696991 0.3697882 0.6191983 0.3705806 0.5628782 0.3820634 0.3658475 0.2786920 0.3590644 0.4533537 0.2852561 0.4231022 0.2627231 0.3878922 0.3515645 0.3810493 0.3275730 0.4696967 0.2769669 0.4129709 0.6487664 0.3444075 0.6058046 0.3525850 0.3542782 0.3674869 0.4129709 0.3669154 0.3065184 0.2733293 0.2852561 0.3620055 0.3566660 0.6551365 0.3449079 0.6170399 0.3551739 0.2774267 0.3497065 0.3707538 0.2750725 0.3716191 0.3307253 0.3465193 0.4930329 0.0914971 0.2819713 0.2720221 0.3356384 0.3544103 
assem_Acras_02954               0.3403912 0.3527433 0.4283566 0.0854042 0.0000000 0.2277288 0.4445183 0.3529590 0.5513143 0.3531264 0.5852855 0.3598594 0.1428404 1.0096097 1.0256536 1.0095757 1.0256536 0.3784337 0.3658619 0.3732051 0.3802383 0.6127821 0.3659599 0.5667634 0.3974828 0.3659599 0.3261491 0.3423605 0.4840617 0.3245364 0.4147162 0.3184665 0.3959383 0.3329837 0.3921665 0.3492392 0.4804770 0.3170111 0.4164836 0.6495901 0.3529590 0.6088554 0.3606632 0.3609168 0.3650309 0.4164836 0.3914770 0.3408279 0.3211295 0.3245364 0.4041615 0.3490558 0.6411875 0.3534771 0.6080772 0.3487326 0.3175392 0.3438614 0.3914770 0.3195833 0.4088025 0.3462978 0.3281260 0.4998670 0.0663622 0.3226435 0.3191456 0.3715726 0.4043117 
assem_Ckhun_01104               0.4804543 0.4864336 0.5928242 0.1632711 0.2277288 0.0000000 0.6756284 0.5017465 0.8056437 0.4975711 0.8367276 0.4834620 0.0566663 1.1402451 1.1916475 1.1302058 1.1916475 0.5105179 0.4932740 0.5002579 0.4845955 0.8705529 0.5684384 0.7785046 0.5700692 0.5646452 0.4355103 0.5059779 0.6455476 0.4577875 0.5875143 0.4277516 0.5534342 0.5036893 0.5852802 0.4714826 0.6637475 0.4512766 0.5361492 0.8822897 0.4973277 0.8635151 0.4454466 0.5077809 0.4942072 0.5361492 0.5631535 0.4805716 0.4397700 0.4577875 0.5539937 0.5096489 0.9062675 0.4974268 0.8575268 0.4888591 0.4548477 0.5001778 0.5682545 0.4410583 0.5402028 0.4653511 0.4962322 0.6378948 0.2418890 0.4288114 0.4318444 0.5082136 0.5441386 
assem_Kking_00740               0.4579263 0.4512012 0.5897430 0.4649104 0.4445183 0.6756284 0.0000000 0.4349932 0.6478415 0.4531841 0.8964048 0.4928467 0.4952225 1.1821467 1.1662889 1.2048751 1.1662889 0.4594185 0.4561773 0.4530855 0.4761307 0.9324203 0.2639888 0.2273263 0.2238862 0.2602084 0.4263325 0.4730019 0.5267241 0.4316858 0.5551596 0.4366347 0.5156090 0.4680852 0.4955510 0.4398970 0.7151352 0.4335122 0.5138968 0.9032746 0.4524388 0.9228378 0.4652773 0.4514700 0.5093711 0.5138968 0.5054895 0.4349672 0.4335499 0.4316858 0.5516158 0.4622834 0.9068582 0.4525245 0.9385900 0.4497854 0.4414290 0.4673690 0.5064284 0.4236913 0.5034217 0.4293338 0.4620389 0.5549130 0.4414128 0.4303899 0.4240565 0.4535223 0.4560782 
assem_Mcere_02618               0.0349363 0.0219265 0.1216232 0.3493445 0.3529590 0.5017465 0.4349932 0.0000000 0.4902171 0.0142396 0.4117497 0.2527215 0.3980028 1.1242388 1.1561224 1.1382287 1.1561224 0.3745095 0.3649980 0.3742066 0.3479741 0.4378350 0.4209936 0.5583909 0.3877305 0.4209936 0.1555790 0.0762325 0.1711170 0.1346940 0.1516335 0.1427877 0.3213308 0.0704169 0.2749962 0.0642837 0.3044246 0.1626410 0.1323949 0.4747733 0.0070673 0.4359691 0.2944863 0.0168036 0.0603320 0.1323949 0.2682597 0.1546811 0.1373864 0.1346940 0.2806081 0.0713936 0.4754861 0.0094606 0.4172294 0.0680538 0.1729932 0.0703824 0.2674124 0.1321478 0.2825983 0.0659345 0.0675870 0.4761574 0.3582607 0.1524614 0.1527315 0.2825118 0.2974921 
assem_Npotu_00355               0.4566748 0.4663720 0.5150186 0.5314328 0.5513143 0.8056437 0.6478415 0.4902171 0.0000000 0.4682299 0.8106482 0.4935686 0.5869586 1.4117954 1.4035957 1.3673567 1.4035957 0.6191785 0.6185083 0.6113099 0.6094300 0.8286615 0.6477021 0.7765959 0.6132581 0.6477021 0.4374216 0.4781943 0.5862501 0.4237943 0.5700140 0.4128378 0.2126895 0.4728742 0.5310624 0.4679237 0.6421845 0.4431312 0.5551263 0.8365118 0.4758508 0.8414805 0.5455671 0.4727400 0.5345591 0.5551263 0.5265760 0.4784916 0.4120608 0.4237943 0.3249964 0.4738116 0.8439302 0.4748728 0.8347208 0.4847739 0.4438943 0.4723509 0.5310790 0.4236692 0.3232765 0.4529245 0.4692236 0.7312638 0.5433044 0.4343747 0.4422468 0.5076152 0.5331135 
assem_Nsp16475_01670            0.0269239 0.0119029 0.1170069 0.3466120 0.3531264 0.4975711 0.4531841 0.0142396 0.4682299 0.0000000 0.4106929 0.2485683 0.3927753 1.0887182 1.1518127 1.1314168 1.1518127 0.3770263 0.3674841 0.3767159 0.3543637 0.4367099 0.4172056 0.5681534 0.3925667 0.4172056 0.1483355 0.0676774 0.1708124 0.1277944 0.1452692 0.1388035 0.3126850 0.0619477 0.2620283 0.0532018 0.3049385 0.1584088 0.1254523 0.4702886 0.0069795 0.4345343 0.2865777 0.0070424 0.0595523 0.1254523 0.2554173 0.1697609 0.1368773 0.1277944 0.2679508 0.0685244 0.4709752 0.0093430 0.4149079 0.0652296 0.1620334 0.0619038 0.2546377 0.1253377 0.2743702 0.0663514 0.0591556 0.4710787 0.3640694 0.1453640 0.1456104 0.2891968 0.2923448 
assem_Nuirg_01787               0.3945662 0.4029436 0.4631078 0.5918342 0.5852855 0.8367276 0.8964048 0.4117497 0.8106482 0.4106929 0.0000000 0.6674497 0.6585348 1.3475042 1.3450478 1.3160069 1.3450478 0.6744342 0.6514655 0.6767829 0.6507490 0.0094697 0.7167167 1.0360008 0.7579057 0.7167167 0.4877177 0.4329190 0.5462014 0.5180225 0.5109001 0.5161542 0.6386240 0.4220627 0.6492826 0.4272858 0.2362489 0.5380634 0.4572931 0.2541540 0.4080178 0.0118684 0.6155462 0.4192650 0.4308793 0.4572931 0.6414745 0.5737535 0.5028806 0.5180225 0.6441016 0.4202841 0.2503355 0.4086385 0.0119165 0.4152423 0.5461819 0.4242432 0.6432437 0.5217424 0.5644326 0.4304011 0.4163254 0.8971699 0.5877492 0.5058092 0.5110394 0.6037027 0.6419692 
assem_Salvi_01520               0.2364162 0.2297721 0.3071876 0.3506037 0.3598594 0.4834620 0.4928467 0.2527215 0.4935686 0.2485683 0.6674497 0.0000000 0.3813946 0.9974500 0.9746648 0.9737982 0.9746648 0.2587590 0.2461662 0.2581860 0.2482560 0.6783943 0.4084736 0.6223026 0.4080421 0.4084736 0.1773226 0.2368091 0.3241398 0.1612380 0.3275052 0.1698373 0.3346467 0.2351807 0.3082525 0.2014245 0.4814470 0.1545441 0.2754639 0.6908044 0.2468790 0.6639088 0.2292515 0.2393954 0.2713614 0.2754639 0.2960174 0.2124758 0.1675844 0.1612380 0.3067838 0.2375123 0.7005957 0.2472164 0.6683047 0.2427386 0.1613035 0.2322242 0.2995250 0.1701363 0.3319914 0.1979562 0.2327358 0.3194709 0.3701802 0.1555194 0.1678108 0.2330049 0.2560947 
Conchiformibius_steedae_01863   0.3743387 0.3841214 0.4653557 0.0985934 0.1428404 0.0566663 0.4952225 0.3980028 0.5869586 0.3927753 0.6585348 0.3813946 0.0000000 1.0361113 1.0809180 1.0125643 1.0809180 0.4289884 0.4158366 0.4222006 0.3978178 0.6873224 0.4258327 0.6207652 0.4297710 0.4225885 0.3280353 0.3917389 0.5008741 0.3523455 0.4597704 0.3306382 0.4213732 0.3902366 0.4230720 0.3648268 0.5289635 0.3514554 0.4380444 0.7036229 0.3919088 0.6845062 0.3754156 0.4004474 0.4024121 0.4380444 0.4080611 0.3732921 0.3393734 0.3523455 0.4162463 0.3948892 0.7206311 0.3920285 0.6826620 0.3796787 0.3550800 0.3877841 0.4119952 0.3397919 0.3915611 0.3704690 0.3849137 0.5377150 0.1499303 0.3275095 0.3292711 0.3902458 0.4167977 
Crenobacter_cavernae_00882      1.0894607 1.0549282 1.2840494 0.9915999 1.0096097 1.1402451 1.1821467 1.1242388 1.4117954 1.0887182 1.3475042 0.9974500 1.0361113 0.0000000 0.1409104 0.0614670 0.1409104 1.0257441 1.0151613 1.0045556 0.9829299 1.3769503 1.1221290 1.2878131 1.1967739 1.1165872 1.0062440 1.1721185 1.1983000 1.0436947 1.1957154 1.0460530 1.1514133 1.1704258 1.1008070 1.0895743 1.2241317 1.0509313 1.1456067 1.4529449 1.0967618 1.4033091 0.9634200 1.0724210 1.1448422 1.1456067 1.0892690 1.1429709 1.0364763 1.0436947 1.1839103 1.1353633 1.4611209 1.0964163 1.3823962 1.1762540 1.0524304 1.1575706 1.0892690 1.0447149 1.1825923 1.0769378 1.1674582 1.1516869 0.9887785 1.0295928 1.0283313 0.9374068 0.9158927 
Crenobacter_intestini_01410     1.1442700 1.1186041 1.2809778 1.0374726 1.0256536 1.1916475 1.1662889 1.1561224 1.4035957 1.1518127 1.3450478 0.9746648 1.0809180 0.1409104 0.0000000 0.1177933 0.0000010 1.0095822 1.0390774 1.0099438 1.0639482 1.3710275 1.1937508 1.3515184 1.1593614 1.2081981 1.0742342 1.2237417 1.2156708 1.0917443 1.2389674 1.0659903 1.1493225 1.2220227 1.1334406 1.1765006 1.2093429 1.1131754 1.2020497 1.5003613 1.1278201 1.3810056 1.0254811 1.1350712 1.1747057 1.2020497 1.1234406 1.1611782 1.0509772 1.0917443 1.2082565 1.1897372 1.4787351 1.1274897 1.3258341 1.2041739 1.1157551 1.2083679 1.1259000 1.0953695 1.1505848 1.1267123 1.2233049 1.1527300 1.0254530 1.0676527 1.1162929 0.9236972 0.9404833 
Crenobacter_luteus_00362        1.1094673 1.0970291 1.2824316 0.9972121 1.0095757 1.1302058 1.2048751 1.1382287 1.3673567 1.1314168 1.3160069 0.9737982 1.0125643 0.0614670 0.1177933 0.0000000 0.1177933 1.0198324 1.0076766 1.0056273 1.0093970 1.3384370 1.1211535 1.3006856 1.1870999 1.1294969 1.0253604 1.1607030 1.1675517 1.0648035 1.1930664 1.0421892 1.1144951 1.1590325 1.1155847 1.1094842 1.1858135 1.0641263 1.1789764 1.4229855 1.1160638 1.3639783 0.9885562 1.1148223 1.1559835 1.1789764 1.0889433 1.1225686 1.0191911 1.0648035 1.1489288 1.1493783 1.4310170 1.1157283 1.3500145 1.1739571 1.0640256 1.1460519 1.1014345 1.0622581 1.1610695 1.0715044 1.1602630 1.1781769 1.0011820 1.0340189 1.0613217 0.9134179 0.9287788 
Crenobacter_sedimenti_00872     1.1442700 1.1186041 1.2809778 1.0374726 1.0256536 1.1916475 1.1662889 1.1561224 1.4035957 1.1518127 1.3450478 0.9746648 1.0809180 0.1409104 0.0000010 0.1177933 0.0000000 1.0095822 1.0390774 1.0099438 1.0639482 1.3710275 1.1937508 1.3515184 1.1593614 1.2081981 1.0742342 1.2237417 1.2156708 1.0917443 1.2389674 1.0659903 1.1493225 1.2220227 1.1334406 1.1765006 1.2093429 1.1131754 1.2020497 1.5003613 1.1278201 1.3810056 1.0254811 1.1350712 1.1747057 1.2020497 1.1234406 1.1611782 1.0509772 1.0917443 1.2082565 1.1897372 1.4787351 1.1274897 1.3258341 1.2041739 1.1157551 1.2083679 1.1259000 1.0953695 1.1505848 1.1267123 1.2233049 1.1527300 1.0254530 1.0676527 1.1162929 0.9236972 0.9404833 
Eikenella_corrodens_00468       0.3634171 0.3640643 0.4819107 0.3784385 0.3784337 0.5105179 0.4594185 0.3745095 0.6191785 0.3770263 0.6744342 0.2587590 0.4289884 1.0257441 1.0095822 1.0198324 1.0095822 0.0000000 0.0141102 0.0094033 0.0448239 0.6723786 0.4130011 0.6138584 0.4113647 0.4130011 0.2552440 0.3574817 0.4546149 0.2786349 0.4527771 0.2732577 0.3617603 0.3533820 0.4034257 0.3226883 0.5257073 0.2596341 0.4087341 0.6790968 0.3632310 0.6777547 0.1425743 0.3723430 0.3788668 0.4087341 0.3961488 0.3142215 0.2661531 0.2786349 0.4002656 0.3628017 0.6908621 0.3633821 0.6813389 0.3725775 0.2693950 0.3509525 0.3946854 0.2769687 0.3584585 0.3366801 0.3516937 0.4034102 0.3713382 0.2725339 0.2682143 0.2607245 0.2718341 
Eikenella_exigua_00305          0.3541658 0.3547913 0.4728508 0.3661089 0.3658619 0.4932740 0.4561773 0.3649980 0.6185083 0.3674841 0.6514655 0.2461662 0.4158366 1.0151613 1.0390774 1.0076766 1.0390774 0.0141102 0.0000000 0.0189220 0.0501841 0.6494849 0.3995041 0.5928858 0.4085888 0.3995041 0.2442173 0.3482460 0.4460353 0.2646935 0.4421613 0.2636274 0.3521839 0.3442163 0.3886034 0.3140638 0.5096381 0.2523242 0.3989146 0.6530063 0.3539058 0.6547363 0.1265236 0.3628858 0.3692289 0.3989146 0.3802339 0.3029315 0.2550640 0.2646935 0.3872103 0.3489698 0.6645438 0.3540685 0.6581147 0.3630203 0.2620167 0.3418134 0.3775157 0.2691872 0.3623788 0.3241835 0.3425451 0.3967935 0.3608447 0.2612608 0.2586956 0.2642249 0.2753522 
Eikenella_halliae_00115         0.3542567 0.3637958 0.4729773 0.3696991 0.3732051 0.5002579 0.4530855 0.3742066 0.6113099 0.3767159 0.6767829 0.2581860 0.4222006 1.0045556 1.0099438 1.0056273 1.0099438 0.0094033 0.0189220 0.0000000 0.0464629 0.6805483 0.4137080 0.6055701 0.4168916 0.4137080 0.2451884 0.3572314 0.4461873 0.2786150 0.4484464 0.2705384 0.3601378 0.3531444 0.3934636 0.3225444 0.5280197 0.2574224 0.3999035 0.6872873 0.3629632 0.6859847 0.1415110 0.3720474 0.3785484 0.3999035 0.3863356 0.3073009 0.2634884 0.2786150 0.3999619 0.3625337 0.6991698 0.3631142 0.6837169 0.3621835 0.2673088 0.3507221 0.3849161 0.2769533 0.3498423 0.3364943 0.3514610 0.4023597 0.3647272 0.2725303 0.2682221 0.2524265 0.2634003 
Eikenella_longinqua_00494       0.3405374 0.3441744 0.4631613 0.3697882 0.3802383 0.4845955 0.4761307 0.3479741 0.6094300 0.3543637 0.6507490 0.2482560 0.3978178 0.9829299 1.0639482 1.0093970 1.0639482 0.0448239 0.0501841 0.0464629 0.0000000 0.6646624 0.4063426 0.6281896 0.4043648 0.4063426 0.2540231 0.3361574 0.4338646 0.2660300 0.4395952 0.2642599 0.3566781 0.3322139 0.3920951 0.2978230 0.5194324 0.2517879 0.3786851 0.6797779 0.3432295 0.6785513 0.1302429 0.3498985 0.3581796 0.3786851 0.3849751 0.3016997 0.2572930 0.2660300 0.3905015 0.3261499 0.6890243 0.3434061 0.6705433 0.3460069 0.2640566 0.3272545 0.3835595 0.2663912 0.3625209 0.3063689 0.3305644 0.4082437 0.3723364 0.2645481 0.2615837 0.2568754 0.2641579 
gonorrhoeae_clean_01598         0.4197567 0.4285226 0.4872910 0.6191983 0.6127821 0.8705529 0.9324203 0.4378350 0.8286615 0.4367099 0.0094697 0.6783943 0.6873224 1.3769503 1.3710275 1.3384370 1.3710275 0.6723786 0.6494849 0.6805483 0.6646624 0.0000000 0.7451503 1.0758282 0.7995159 0.7451503 0.5115210 0.4602139 0.5797668 0.5380306 0.5425755 0.5359871 0.6468238 0.4487765 0.6877168 0.4542053 0.2482568 0.5588507 0.4740645 0.2651800 0.4339592 0.0094553 0.6167573 0.4457143 0.4581435 0.4740645 0.6794380 0.5902418 0.5223361 0.5380306 0.6662235 0.4468690 0.2611740 0.4346335 0.0167949 0.4414772 0.5618809 0.4510534 0.6812532 0.5419144 0.5908772 0.4572913 0.4427069 0.9212669 0.6151948 0.5373008 0.5428719 0.6240232 0.6633516 
Kingella_bonacorsii_00451       0.4255379 0.4196539 0.5516669 0.3705806 0.3659599 0.5684384 0.2639888 0.4209936 0.6477021 0.4172056 0.7167167 0.4084736 0.4258327 1.1221290 1.1937508 1.1211535 1.1937508 0.4130011 0.3995041 0.4137080 0.4063426 0.7451503 0.0000000 0.4099640 0.1504945 0.0042871 0.3803134 0.4300706 0.5158509 0.3781349 0.5289527 0.3654557 0.4952624 0.4255039 0.4952531 0.4015053 0.6269794 0.3722506 0.5107883 0.7608228 0.4163173 0.7421536 0.3658988 0.4252654 0.4456831 0.5107883 0.4834656 0.3939518 0.3684969 0.3781349 0.4894666 0.4244307 0.7662152 0.4164186 0.7520890 0.4230702 0.3683832 0.4199417 0.4844250 0.3769798 0.4649433 0.3945699 0.4199135 0.5330551 0.3743369 0.3755172 0.3821775 0.4109826 0.4185641 
Kingella_denitrificans_01501    0.5487540 0.5669762 0.7110199 0.5628782 0.5667634 0.7785046 0.2273263 0.5583909 0.7765959 0.5681534 1.0360008 0.6223026 0.6207652 1.2878131 1.3515184 1.3006856 1.3515184 0.6138584 0.5928858 0.6055701 0.6281896 1.0758282 0.4099640 0.0000000 0.3890482 0.4071406 0.5202046 0.5922703 0.6492571 0.5365626 0.6770381 0.5226011 0.6429923 0.5863589 0.6112473 0.5572751 0.8183410 0.5211414 0.6207370 1.0263635 0.5552108 1.0649323 0.5662691 0.5657992 0.6095808 0.6207370 0.6135639 0.5349678 0.5242827 0.5365626 0.6833767 0.5863334 1.0325141 0.5553284 1.0576452 0.5348762 0.5300085 0.5831956 0.6144579 0.5243863 0.5918427 0.5423554 0.5790112 0.7292094 0.5515473 0.5437261 0.5191396 0.5751062 0.5921985 
Kingella_negevensis_01350       0.3931778 0.3915961 0.5269772 0.3820634 0.3974828 0.5700692 0.2238862 0.3877305 0.6132581 0.3925667 0.7579057 0.4080421 0.4297710 1.1967739 1.1593614 1.1870999 1.1593614 0.4113647 0.4085888 0.4168916 0.4043648 0.7995159 0.1504945 0.3890482 0.0000000 0.1474161 0.3747731 0.3962241 0.4701071 0.3488516 0.4943767 0.3501790 0.4650982 0.3918428 0.4673365 0.3641681 0.5949043 0.3634172 0.4484991 0.7673221 0.3824414 0.7963129 0.4009696 0.3911061 0.4026730 0.4484991 0.4560915 0.3665163 0.3492013 0.3488516 0.4502130 0.3822169 0.7739159 0.3825721 0.7951554 0.3712977 0.3732362 0.3876089 0.4570808 0.3501495 0.4407500 0.3613767 0.3865039 0.5713087 0.4149820 0.3548976 0.3612900 0.4198472 0.4387930 
Kingella_oralis_01189           0.4255379 0.4196539 0.5516669 0.3658475 0.3659599 0.5646452 0.2602084 0.4209936 0.6477021 0.4172056 0.7167167 0.4084736 0.4225885 1.1165872 1.2081981 1.1294969 1.2081981 0.4130011 0.3995041 0.4137080 0.4063426 0.7451503 0.0042871 0.4071406 0.1474161 0.0000000 0.3803134 0.4300706 0.5158509 0.3781349 0.5289527 0.3654557 0.4952624 0.4255039 0.4952531 0.4015053 0.6269794 0.3722506 0.5107883 0.7608228 0.4163173 0.7421536 0.3658988 0.4252654 0.4456831 0.5107883 0.4834656 0.3939518 0.3684969 0.3781349 0.4894666 0.4244307 0.7662152 0.4164186 0.7520890 0.4230702 0.3683832 0.4199417 0.4844250 0.3769798 0.4649433 0.3945699 0.4199135 0.5330551 0.3743369 0.3755172 0.3821775 0.4109826 0.4185641 
Narctica_DSMZ103136_01950       0.1374929 0.1393704 0.2056460 0.2786920 0.3261491 0.4355103 0.4263325 0.1555790 0.4374216 0.1483355 0.4877177 0.1773226 0.3280353 1.0062440 1.0742342 1.0253604 1.0742342 0.2552440 0.2442173 0.2451884 0.2540231 0.5115210 0.3803134 0.5202046 0.3747731 0.3803134 0.0000000 0.1488533 0.2166499 0.0449876 0.2154737 0.0470623 0.2214003 0.1459682 0.1911454 0.1181281 0.3607640 0.0592184 0.2074370 0.5267591 0.1471905 0.5000178 0.2183243 0.1454108 0.1840975 0.2074370 0.1799177 0.1093127 0.0475185 0.0449876 0.2400789 0.1413312 0.5408508 0.1476528 0.4970820 0.1552287 0.0655899 0.1405347 0.1828203 0.0504672 0.1962354 0.1153788 0.1426486 0.3344458 0.3329420 0.0240487 0.0216215 0.1713048 0.1761935 
Ndenitrificans_CCUG17229_01945  0.0543810 0.0576061 0.1230811 0.3590644 0.3423605 0.5059779 0.4730019 0.0762325 0.4781943 0.0676774 0.4329190 0.2368091 0.3917389 1.1721185 1.2237417 1.1607030 1.2237417 0.3574817 0.3482460 0.3572314 0.3361574 0.4602139 0.4300706 0.5922703 0.3962241 0.4300706 0.1488533 0.0000000 0.1355875 0.1269320 0.1329962 0.1316951 0.3176047 0.0046678 0.2546682 0.0471639 0.3359494 0.1548565 0.1341687 0.4884164 0.0667563 0.4646714 0.2969412 0.0708418 0.0972227 0.1341687 0.2559256 0.1807129 0.1260257 0.1269320 0.2972917 0.0265412 0.4960064 0.0671399 0.4482128 0.0376366 0.1584817 0.0165820 0.2551389 0.1283527 0.2805217 0.0652179 0.0070155 0.4839977 0.3554421 0.1393244 0.1494915 0.2722268 0.2949475 
Ndenitrificans_DSMZ17675_01974  0.1543520 0.1571876 0.1864095 0.4533537 0.4840617 0.6455476 0.5267241 0.1711170 0.5862501 0.1708124 0.5462014 0.3241398 0.5008741 1.1983000 1.2156708 1.1675517 1.2156708 0.4546149 0.4460353 0.4461873 0.4338646 0.5797668 0.5158509 0.6492571 0.4701071 0.5158509 0.2166499 0.1355875 0.0000000 0.2052259 0.1331024 0.2204616 0.3935605 0.1321284 0.3254270 0.1294600 0.4157553 0.2433737 0.2282470 0.5992842 0.1626998 0.5848982 0.4085848 0.1678678 0.1934891 0.2282470 0.3268101 0.2290130 0.2064486 0.2052259 0.3356425 0.1328272 0.6010438 0.1631361 0.5652381 0.1404929 0.2553488 0.1388342 0.3256748 0.2096401 0.3247005 0.1404035 0.1290037 0.5875487 0.4745368 0.2194860 0.2241549 0.3528949 0.3753804 
Ndumasiana_DSMZ104677_02287     0.1225774 0.1190155 0.1910232 0.2852561 0.3245364 0.4577875 0.4316858 0.1346940 0.4237943 0.1277944 0.5180225 0.1612380 0.3523455 1.0436947 1.0917443 1.0648035 1.0917443 0.2786349 0.2646935 0.2786150 0.2660300 0.5380306 0.3781349 0.5365626 0.3488516 0.3781349 0.0449876 0.1269320 0.2052259 0.0000000 0.1971834 0.0264388 0.2456347 0.1241509 0.1891568 0.0929044 0.3806715 0.0558383 0.1926887 0.5535360 0.1267878 0.5378101 0.2236929 0.1250002 0.1538754 0.1926887 0.1805424 0.1238113 0.0190861 0.0000010 0.2202367 0.1156227 0.5531062 0.1272523 0.5280639 0.1342222 0.0639142 0.1214837 0.1791718 0.0120022 0.2506790 0.1002597 0.1209850 0.3317689 0.3311391 0.0416593 0.0416632 0.1955211 0.1991819 
Neisseria_animalis_00683        0.1368254 0.1364823 0.1717557 0.4231022 0.4147162 0.5875143 0.5551596 0.1516335 0.5700140 0.1452692 0.5109001 0.3275052 0.4597704 1.1957154 1.2389674 1.1930664 1.2389674 0.4527771 0.4421613 0.4484464 0.4395952 0.5425755 0.5289527 0.6770381 0.4943767 0.5289527 0.2154737 0.1329962 0.1331024 0.1971834 0.0000000 0.2065926 0.3763819 0.1327944 0.3430648 0.1260640 0.3843479 0.2183710 0.2016787 0.5758411 0.1437427 0.5475009 0.3976697 0.1486519 0.1661435 0.2016787 0.3342989 0.2352766 0.2014205 0.1971834 0.3051758 0.1301573 0.5826161 0.1441831 0.5230956 0.1491308 0.2147427 0.1328911 0.3317613 0.1890511 0.3303380 0.1365134 0.1297142 0.5302227 0.4131093 0.2022584 0.2022247 0.3324323 0.3563618 
Neisseria_animaloris_01306      0.1267616 0.1297145 0.2006245 0.2627231 0.3184665 0.4277516 0.4366347 0.1427877 0.4128378 0.1388035 0.5161542 0.1698373 0.3306382 1.0460530 1.0659903 1.0421892 1.0659903 0.2732577 0.2636274 0.2705384 0.2642599 0.5359871 0.3654557 0.5226011 0.3501790 0.3654557 0.0470623 0.1316951 0.2204616 0.0264388 0.2065926 0.0000000 0.2490604 0.1288888 0.1868257 0.1121728 0.3809062 0.0399754 0.1982099 0.5456299 0.1313016 0.5357650 0.2212833 0.1359543 0.1543144 0.1982099 0.1772118 0.1281234 0.0142198 0.0264388 0.2407281 0.1220288 0.5451960 0.1317672 0.5260969 0.1384736 0.0478221 0.1261412 0.1800488 0.0265995 0.2431966 0.1026701 0.1256858 0.3383665 0.3192362 0.0487406 0.0436893 0.1929553 0.2076646 
Neisseria_bacilliformis_00498   0.3106721 0.3142433 0.3744212 0.3878922 0.3959383 0.5534342 0.5156090 0.3213308 0.2126895 0.3126850 0.6386240 0.3346467 0.4213732 1.1514133 1.1493225 1.1144951 1.1493225 0.3617603 0.3521839 0.3601378 0.3566781 0.6468238 0.4952624 0.6429923 0.4650982 0.4952624 0.2214003 0.3176047 0.3935605 0.2456347 0.3763819 0.2490604 0.0000000 0.3137352 0.3437919 0.2893995 0.4955262 0.2594977 0.3796008 0.6569929 0.3190452 0.6468077 0.3388049 0.3216063 0.3632901 0.3796008 0.3297371 0.2660566 0.2504221 0.2456347 0.1512979 0.3013410 0.6735139 0.3241170 0.6588316 0.3317763 0.2614137 0.3072196 0.3276707 0.2455274 0.1121545 0.2863154 0.3090770 0.5085080 0.4143830 0.2301133 0.2332371 0.3253327 0.3389877 
Neisseria_brasiliensis_00727    0.0489363 0.0520852 0.1166580 0.3515645 0.3329837 0.5036893 0.4680852 0.0704169 0.4728742 0.0619477 0.4220627 0.2351807 0.3902366 1.1704258 1.2220227 1.1590325 1.2220227 0.3533820 0.3442163 0.3531444 0.3322139 0.4487765 0.4255039 0.5863589 0.3918428 0.4255039 0.1459682 0.0046678 0.1321284 0.1241509 0.1327944 0.1288888 0.3137352 0.0000000 0.2589399 0.0419607 0.3267841 0.1585335 0.1277907 0.4975627 0.0610863 0.4531756 0.2931913 0.0650812 0.0912298 0.1277907 0.2602028 0.1776612 0.1232530 0.1241509 0.2935578 0.0215880 0.4973880 0.0614538 0.4370054 0.0324462 0.1621803 0.0117739 0.2593962 0.1255803 0.2849090 0.0596702 0.0023244 0.4739366 0.3459347 0.1429035 0.1466344 0.2687205 0.2913140 
Neisseria_canis_00395           0.2477017 0.2567112 0.3014012 0.3810493 0.3921665 0.5852802 0.4955510 0.2749962 0.5310624 0.2620283 0.6492826 0.3082525 0.4230720 1.1008070 1.1334406 1.1155847 1.1334406 0.4034257 0.3886034 0.3934636 0.3920951 0.6877168 0.4952531 0.6112473 0.4673365 0.4952531 0.1911454 0.2546682 0.3254270 0.1891568 0.3430648 0.1868257 0.3437919 0.2589399 0.0000000 0.2489287 0.5340440 0.2037084 0.2959402 0.6452215 0.2638376 0.6834542 0.3498415 0.2565465 0.2811592 0.2959402 0.0094362 0.2741961 0.1937292 0.1891568 0.3257579 0.2529774 0.6447653 0.2624830 0.6705144 0.2579435 0.2148970 0.2610590 0.0094858 0.1923144 0.3048304 0.2508515 0.2547208 0.4821764 0.3986698 0.1922837 0.2022077 0.3299455 0.3352299 
Neisseria_chenwenguii_01472     0.0437372 0.0437044 0.1162217 0.3275730 0.3492392 0.4714826 0.4398970 0.0642837 0.4679237 0.0532018 0.4272858 0.2014245 0.3648268 1.0895743 1.1765006 1.1094842 1.1765006 0.3226883 0.3140638 0.3225444 0.2978230 0.4542053 0.4015053 0.5572751 0.3641681 0.4015053 0.1181281 0.0471639 0.1294600 0.0929044 0.1260640 0.1121728 0.2893995 0.0419607 0.2489287 0.0000000 0.3106822 0.1344853 0.1211245 0.4923284 0.0579696 0.4586217 0.2877508 0.0562697 0.0935739 0.1211245 0.2425170 0.1517419 0.1009962 0.0929044 0.2492971 0.0513683 0.4921262 0.0583265 0.4423545 0.0529646 0.1379355 0.0447417 0.2418148 0.0944460 0.2458007 0.0379503 0.0394164 0.4234633 0.3597355 0.1096006 0.1130048 0.2436377 0.2563873 
Neisseria_cinerea_01248         0.3044045 0.2926572 0.3631804 0.4696967 0.4804770 0.6637475 0.7151352 0.3044246 0.6421845 0.3049385 0.2362489 0.4814470 0.5289635 1.2241317 1.2093429 1.1858135 1.2093429 0.5257073 0.5096381 0.5280197 0.5194324 0.2482568 0.6269794 0.8183410 0.5949043 0.6269794 0.3607640 0.3359494 0.4157553 0.3806715 0.3843479 0.3809062 0.4955262 0.3267841 0.5340440 0.3106822 0.0000000 0.4122222 0.3377026 0.2679991 0.3028758 0.2417495 0.4828536 0.3023216 0.3375122 0.3377026 0.5279352 0.4029240 0.3693210 0.3806715 0.4552922 0.3295236 0.2639765 0.3027328 0.2539500 0.3236613 0.4095186 0.3235535 0.5306203 0.3822770 0.4247336 0.3033249 0.3220466 0.6512853 0.4990200 0.3836428 0.3852583 0.4496966 0.4603257 
Neisseria_dentiae_02167         0.1462398 0.1492441 0.2246587 0.2769669 0.3170111 0.4512766 0.4335122 0.1626410 0.4431312 0.1584088 0.5380634 0.1545441 0.3514554 1.0509313 1.1131754 1.0641263 1.1131754 0.2596341 0.2523242 0.2574224 0.2517879 0.5588507 0.3722506 0.5211414 0.3634172 0.3722506 0.0592184 0.1548565 0.2433737 0.0558383 0.2183710 0.0399754 0.2594977 0.1585335 0.2037084 0.1344853 0.4122222 0.0000000 0.2192417 0.5462079 0.1506001 0.5586600 0.2308503 0.1554460 0.1746462 0.2192417 0.1938254 0.1326202 0.0426650 0.0558383 0.2559985 0.1498719 0.5581575 0.1510588 0.5485969 0.1623416 0.0070452 0.1557825 0.1967539 0.0591729 0.2435678 0.1257322 0.1551661 0.3621148 0.3138364 0.0502959 0.0451089 0.1920593 0.2102548 
Neisseria_flavescens_01546      0.1179548 0.1151270 0.1710961 0.4129709 0.4164836 0.5361492 0.5138968 0.1323949 0.5551263 0.1254523 0.4572931 0.2754639 0.4380444 1.1456067 1.2020497 1.1789764 1.2020497 0.4087341 0.3989146 0.3999035 0.3786851 0.4740645 0.5107883 0.6207370 0.4484991 0.5107883 0.2074370 0.1341687 0.2282470 0.1926887 0.2016787 0.1982099 0.3796008 0.1277907 0.2959402 0.1211245 0.3377026 0.2192417 0.0000000 0.5005482 0.1241121 0.4785470 0.3493777 0.1188353 0.0596063 0.0000010 0.2896048 0.2148397 0.2005519 0.1926887 0.3388306 0.1338552 0.5017176 0.1245695 0.4635256 0.1193465 0.2307589 0.1265874 0.2874819 0.1851890 0.3451151 0.1258911 0.1268783 0.5357836 0.4057225 0.2068175 0.2087514 0.3015192 0.3175724 
Neisseria_lactamica_01143       0.4643253 0.4719696 0.5146827 0.6487664 0.6495901 0.8822897 0.9032746 0.4747733 0.8365118 0.4702886 0.2541540 0.6908044 0.7036229 1.4529449 1.5003613 1.4229855 1.5003613 0.6790968 0.6530063 0.6872873 0.6797779 0.2651800 0.7608228 1.0263635 0.7673221 0.7608228 0.5267591 0.4884164 0.5992842 0.5535360 0.5758411 0.5456299 0.6569929 0.4975627 0.6452215 0.4923284 0.2679991 0.5462079 0.5005482 0.0000000 0.4677919 0.2582287 0.6191937 0.4857150 0.4815117 0.5005482 0.6241264 0.5953012 0.5325713 0.5535360 0.6328377 0.5043860 0.0070749 0.4744023 0.2729722 0.5127822 0.5411211 0.5049669 0.6316247 0.5526256 0.6276752 0.4742748 0.4958722 0.8268191 0.6869986 0.5403116 0.5585905 0.6651696 0.6982827 
Neisseria_mucosa_01963          0.0269288 0.0143271 0.1157693 0.3444075 0.3529590 0.4973277 0.4524388 0.0070673 0.4758508 0.0069795 0.4080178 0.2468790 0.3919088 1.0967618 1.1278201 1.1160638 1.1278201 0.3632310 0.3539058 0.3629632 0.3432295 0.4339592 0.4163173 0.5552108 0.3824414 0.4163173 0.1471905 0.0667563 0.1626998 0.1267878 0.1437427 0.1313016 0.3190452 0.0610863 0.2638376 0.0579696 0.3028758 0.1506001 0.1241121 0.4677919 0.0000000 0.4321057 0.2845554 0.0094115 0.0514941 0.1241121 0.2572175 0.1616732 0.1294276 0.1267878 0.2739157 0.0619353 0.4684659 0.0023180 0.4134514 0.0587472 0.1606965 0.0610419 0.2564293 0.1243554 0.2804370 0.0599750 0.0583237 0.4698466 0.3550344 0.1442535 0.1444954 0.2793578 0.2905080 
Neisseria_polysacchareae_00632  0.4203754 0.4266985 0.4876871 0.6058046 0.6088554 0.8635151 0.9228378 0.4359691 0.8414805 0.4345343 0.0118684 0.6639088 0.6845062 1.4033091 1.3810056 1.3639783 1.3810056 0.6777547 0.6547363 0.6859847 0.6785513 0.0094553 0.7421536 1.0649323 0.7963129 0.7421536 0.5000178 0.4646714 0.5848982 0.5378101 0.5475009 0.5357650 0.6468077 0.4531756 0.6834542 0.4586217 0.2417495 0.5586600 0.4785470 0.2582287 0.4321057 0.0000000 0.6109111 0.4435019 0.4561820 0.4785470 0.6752184 0.5773685 0.5220966 0.5378101 0.6523337 0.4512545 0.2543488 0.4327758 0.0167147 0.4458253 0.5616951 0.4554601 0.6770303 0.5416988 0.5782434 0.4616923 0.4470714 0.9067624 0.6112754 0.5252569 0.5307089 0.6104673 0.6491770 
Neisseria_shayeganii_02020      0.2825631 0.2904844 0.4046354 0.3525850 0.3606632 0.4454466 0.4652773 0.2944863 0.5455671 0.2865777 0.6155462 0.2292515 0.3754156 0.9634200 1.0254811 0.9885562 1.0254811 0.1425743 0.1265236 0.1415110 0.1302429 0.6167573 0.3658988 0.5662691 0.4009696 0.3658988 0.2183243 0.2969412 0.4085848 0.2236929 0.3976697 0.2212833 0.3388049 0.2931913 0.3498415 0.2877508 0.4828536 0.2308503 0.3493777 0.6191937 0.2845554 0.6109111 0.0000000 0.2975755 0.3201675 0.3493777 0.3376055 0.2688630 0.2131073 0.2236929 0.3671128 0.2922832 0.6207442 0.2848300 0.6223419 0.2974893 0.2308252 0.2888039 0.3383224 0.2331039 0.3363379 0.2732393 0.2915892 0.4082068 0.3573658 0.2358347 0.2334821 0.2834370 0.2906615 
Neisseria_sicca_02426           0.0298705 0.0119308 0.1187459 0.3542782 0.3609168 0.5077809 0.4514700 0.0168036 0.4727400 0.0070424 0.4192650 0.2393954 0.4004474 1.0724210 1.1350712 1.1148223 1.1350712 0.3723430 0.3628858 0.3720474 0.3498985 0.4457143 0.4252654 0.5657992 0.3911061 0.4252654 0.1454108 0.0708418 0.1678678 0.1250002 0.1486519 0.1359543 0.3216063 0.0650812 0.2565465 0.0562697 0.3023216 0.1554460 0.1188353 0.4857150 0.0094115 0.4435019 0.2975755 0.0000000 0.0603890 0.1188353 0.2499778 0.1700357 0.1340466 0.1250002 0.2762136 0.0659898 0.4864880 0.0070207 0.4235957 0.0627197 0.1656229 0.0650404 0.2492261 0.1225791 0.2827949 0.0638884 0.0622745 0.4656009 0.3629571 0.1424977 0.1427350 0.2852654 0.2883942 
Neisseria_subflava2_01433       0.0740567 0.0626616 0.1405464 0.3674869 0.3650309 0.4942072 0.5093711 0.0603320 0.5345591 0.0595523 0.4308793 0.2713614 0.4024121 1.1448422 1.1747057 1.1559835 1.1747057 0.3788668 0.3692289 0.3785484 0.3581796 0.4581435 0.4456831 0.6095808 0.4026730 0.4456831 0.1840975 0.0972227 0.1934891 0.1538754 0.1661435 0.1543144 0.3632901 0.0912298 0.2811592 0.0935739 0.3375122 0.1746462 0.0596063 0.4815117 0.0514941 0.4561820 0.3201675 0.0603890 0.0000000 0.0596063 0.2744315 0.1979621 0.1628168 0.1538754 0.3337663 0.0924571 0.4822627 0.0518207 0.4383144 0.0918952 0.1851359 0.0912288 0.2735618 0.1467963 0.3312527 0.0924384 0.0883170 0.5057465 0.3770324 0.1738294 0.1778515 0.2959652 0.3141026 
Neisseria_subflava_00100        0.1179548 0.1151270 0.1710961 0.4129709 0.4164836 0.5361492 0.5138968 0.1323949 0.5551263 0.1254523 0.4572931 0.2754639 0.4380444 1.1456067 1.2020497 1.1789764 1.2020497 0.4087341 0.3989146 0.3999035 0.3786851 0.4740645 0.5107883 0.6207370 0.4484991 0.5107883 0.2074370 0.1341687 0.2282470 0.1926887 0.2016787 0.1982099 0.3796008 0.1277907 0.2959402 0.1211245 0.3377026 0.2192417 0.0000010 0.5005482 0.1241121 0.4785470 0.3493777 0.1188353 0.0596063 0.0000000 0.2896048 0.2148397 0.2005519 0.1926887 0.3388306 0.1338552 0.5017176 0.1245695 0.4635256 0.1193465 0.2307589 0.1265874 0.2874819 0.1851890 0.3451151 0.1258911 0.1268783 0.5357836 0.4057225 0.2068175 0.2087514 0.3015192 0.3175724 
Neisseria_wadsworthii_01024     0.2412656 0.2501943 0.2944500 0.3669154 0.3914770 0.5631535 0.5054895 0.2682597 0.5265760 0.2554173 0.6414745 0.2960174 0.4080611 1.0892690 1.1234406 1.0889433 1.1234406 0.3961488 0.3802339 0.3863356 0.3849751 0.6794380 0.4834656 0.6135639 0.4560915 0.4834656 0.1799177 0.2559256 0.3268101 0.1805424 0.3342989 0.1772118 0.3297371 0.2602028 0.0094362 0.2425170 0.5279352 0.1938254 0.2896048 0.6241264 0.2572175 0.6752184 0.3376055 0.2499778 0.2744315 0.2896048 0.0000000 0.2612405 0.1822978 0.1805424 0.3183777 0.2490811 0.6236928 0.2558766 0.6624464 0.2592089 0.2048092 0.2553197 0.0023182 0.1840608 0.2956591 0.2375320 0.2559737 0.4736111 0.3979712 0.1824610 0.1878786 0.3202662 0.3254223 
Neisseria_weaveri_00952         0.1686373 0.1773409 0.2287593 0.3065184 0.3408279 0.4805716 0.4349672 0.1546811 0.4784916 0.1697609 0.5737535 0.2124758 0.3732921 1.1429709 1.1611782 1.1225686 1.1611782 0.3142215 0.3029315 0.3073009 0.3016997 0.5902418 0.3939518 0.5349678 0.3665163 0.3939518 0.1093127 0.1807129 0.2290130 0.1238113 0.2352766 0.1281234 0.2660566 0.1776612 0.2741961 0.1517419 0.4029240 0.1326202 0.2148397 0.5953012 0.1616732 0.5773685 0.2688630 0.1700357 0.1979621 0.2148397 0.2612405 0.0000000 0.1286946 0.1238113 0.2420454 0.1719631 0.6051071 0.1654354 0.5592912 0.1751801 0.1421998 0.1740095 0.2624532 0.1280669 0.2179819 0.1502353 0.1764534 0.4412268 0.3555063 0.1083510 0.1022677 0.2472636 0.2601323 
Neisseria_zalophi_00119         0.1251833 0.1278707 0.1989567 0.2733293 0.3211295 0.4397700 0.4335499 0.1373864 0.4120608 0.1368773 0.5028806 0.1675844 0.3393734 1.0364763 1.0509772 1.0191911 1.0509772 0.2661531 0.2550640 0.2634884 0.2572930 0.5223361 0.3684969 0.5242827 0.3492013 0.3684969 0.0475185 0.1260257 0.2064486 0.0190861 0.2014205 0.0142198 0.2504221 0.1232530 0.1937292 0.1009962 0.3693210 0.0426650 0.2005519 0.5325713 0.1294276 0.5220966 0.2131073 0.1340466 0.1628168 0.2005519 0.1822978 0.1286946 0.0000000 0.0190861 0.2315638 0.1152326 0.5321266 0.1298918 0.5125650 0.1326236 0.0505663 0.1205228 0.1856286 0.0244030 0.2439603 0.0998646 0.1200984 0.3373780 0.3174440 0.0492069 0.0441044 0.1891289 0.2013704 
Neisseria_zoodegmatis_00381     0.1225774 0.1190155 0.1910232 0.2852561 0.3245364 0.4577875 0.4316858 0.1346940 0.4237943 0.1277944 0.5180225 0.1612380 0.3523455 1.0436947 1.0917443 1.0648035 1.0917443 0.2786349 0.2646935 0.2786150 0.2660300 0.5380306 0.3781349 0.5365626 0.3488516 0.3781349 0.0449876 0.1269320 0.2052259 0.0000010 0.1971834 0.0264388 0.2456347 0.1241509 0.1891568 0.0929044 0.3806715 0.0558383 0.1926887 0.5535360 0.1267878 0.5378101 0.2236929 0.1250002 0.1538754 0.1926887 0.1805424 0.1238113 0.0190861 0.0000000 0.2202367 0.1156227 0.5531062 0.1272523 0.5280639 0.1342222 0.0639142 0.1214837 0.1791718 0.0120022 0.2506790 0.1002597 0.1209850 0.3317689 0.3311391 0.0416593 0.0416632 0.1955211 0.1991819 
Nelongata_ATCC29315_00537       0.2686327 0.2677862 0.3450379 0.3620055 0.4041615 0.5539937 0.5516158 0.2806081 0.3249964 0.2679508 0.6441016 0.3067838 0.4162463 1.1839103 1.2082565 1.1489288 1.2082565 0.4002656 0.3872103 0.3999619 0.3905015 0.6662235 0.4894666 0.6833767 0.4502130 0.4894666 0.2400789 0.2972917 0.3356425 0.2202367 0.3051758 0.2407281 0.1512979 0.2935578 0.3257579 0.2492971 0.4552922 0.2559985 0.3388306 0.6328377 0.2739157 0.6523337 0.3671128 0.2762136 0.3337663 0.3388306 0.3183777 0.2420454 0.2315638 0.2202367 0.0000000 0.2842658 0.6490142 0.2785658 0.6488294 0.2943238 0.2578903 0.2857777 0.3163725 0.2226669 0.1434526 0.2470324 0.2890794 0.4894917 0.4004227 0.2312766 0.2340615 0.3459133 0.3593369 
Niguanae_02456                  0.0556626 0.0583255 0.1184784 0.3566660 0.3490558 0.5096489 0.4622834 0.0713936 0.4738116 0.0685244 0.4202841 0.2375123 0.3948892 1.1353633 1.1897372 1.1493783 1.1897372 0.3628017 0.3489698 0.3625337 0.3261499 0.4468690 0.4244307 0.5863334 0.3822169 0.4244307 0.1413312 0.0265412 0.1328272 0.1156227 0.1301573 0.1220288 0.3013410 0.0215880 0.2529774 0.0513683 0.3295236 0.1498719 0.1338552 0.5043860 0.0619353 0.4512545 0.2922832 0.0659898 0.0924571 0.1338552 0.2490811 0.1719631 0.1152326 0.1156227 0.2842658 0.0000000 0.5042488 0.0623097 0.4351485 0.0341371 0.1600720 0.0192315 0.2502657 0.1189210 0.2858585 0.0520245 0.0191515 0.4839643 0.3452292 0.1369303 0.1406114 0.2628625 0.2763312 
Nlactamica_NS19_01728           0.4639756 0.4716589 0.5146030 0.6551365 0.6411875 0.9062675 0.9068582 0.4754861 0.8439302 0.4709752 0.2503355 0.7005957 0.7206311 1.4611209 1.4787351 1.4310170 1.4787351 0.6908621 0.6645438 0.6991698 0.6890243 0.2611740 0.7662152 1.0325141 0.7739159 0.7662152 0.5408508 0.4960064 0.6010438 0.5531062 0.5826161 0.5451960 0.6735139 0.4973880 0.6447653 0.4921262 0.2639765 0.5581575 0.5017176 0.0070749 0.4684659 0.2543488 0.6207442 0.4864880 0.4822627 0.5017176 0.6236928 0.6051071 0.5321266 0.5531062 0.6490142 0.5042488 0.0000000 0.4751137 0.2688570 0.5126915 0.5529619 0.5048330 0.6311837 0.5521927 0.6435747 0.4739791 0.4956885 0.8259429 0.6783214 0.5547672 0.5734270 0.6840600 0.7178342 
Nmacacae_DSMZ19175_00415        0.0271348 0.0144486 0.1162136 0.3449079 0.3534771 0.4974268 0.4525245 0.0094606 0.4748728 0.0093430 0.4086385 0.2472164 0.3920285 1.0964163 1.1274897 1.1157283 1.1274897 0.3633821 0.3540685 0.3631142 0.3434061 0.4346335 0.4164186 0.5553284 0.3825721 0.4164186 0.1476528 0.0671399 0.1631361 0.1272523 0.1441831 0.1317672 0.3241170 0.0614538 0.2624830 0.0583265 0.3027328 0.1510588 0.1245695 0.4744023 0.0023180 0.4327758 0.2848300 0.0070207 0.0518207 0.1245695 0.2558766 0.1654354 0.1298918 0.1272523 0.2785658 0.0623097 0.4751137 0.0000000 0.4140861 0.0591091 0.1611468 0.0614097 0.2550956 0.1248159 0.2851862 0.0603332 0.0586829 0.4699302 0.3555521 0.1447106 0.1449536 0.2796360 0.2907656 
Nmeningitidis_8013_00435        0.4029116 0.4082806 0.4725444 0.6170399 0.6080772 0.8575268 0.9385900 0.4172294 0.8347208 0.4149079 0.0119165 0.6683047 0.6826620 1.3823962 1.3258341 1.3500145 1.3258341 0.6813389 0.6581147 0.6837169 0.6705433 0.0167949 0.7520890 1.0576452 0.7951554 0.7520890 0.4970820 0.4482128 0.5652381 0.5280639 0.5230956 0.5260969 0.6588316 0.4370054 0.6705144 0.4423545 0.2539500 0.5485969 0.4635256 0.2729722 0.4134514 0.0167147 0.6223419 0.4235957 0.4383144 0.4635256 0.6624464 0.5592912 0.5125650 0.5280639 0.6488294 0.4351485 0.2688570 0.4140861 0.0000000 0.4298952 0.5569160 0.4392461 0.6642407 0.5318852 0.5822496 0.4454615 0.4310678 0.8983292 0.6104911 0.5156225 0.5209891 0.6144949 0.6534565 
Nmucosa_heidelbergensis_02069   0.0470835 0.0552194 0.1196051 0.3551739 0.3487326 0.4888591 0.4497854 0.0680538 0.4847739 0.0652296 0.4152423 0.2427386 0.3796787 1.1762540 1.2041739 1.1739571 1.2041739 0.3725775 0.3630203 0.3621835 0.3460069 0.4414772 0.4230702 0.5348762 0.3712977 0.4230702 0.1552287 0.0376366 0.1404929 0.1342222 0.1491308 0.1384736 0.3317763 0.0324462 0.2579435 0.0529646 0.3236613 0.1623416 0.1193465 0.5127822 0.0587472 0.4458253 0.2974893 0.0627197 0.0918952 0.1193465 0.2592089 0.1751801 0.1326236 0.1342222 0.2943238 0.0341371 0.5126915 0.0591091 0.4298952 0.0000000 0.1728146 0.0351582 0.2584045 0.1356516 0.2804562 0.0607886 0.0299000 0.4760391 0.3405812 0.1521985 0.1496015 0.2593186 0.2814187 
Nmusiculi_02391                 0.1497504 0.1527654 0.2242148 0.2774267 0.3175392 0.4548477 0.4414290 0.1729932 0.4438943 0.1620334 0.5461819 0.1613035 0.3550800 1.0524304 1.1157551 1.0640256 1.1157551 0.2693950 0.2620167 0.2673088 0.2640566 0.5618809 0.3683832 0.5300085 0.3732362 0.3683832 0.0655899 0.1584817 0.2553488 0.0639142 0.2147427 0.0478221 0.2614137 0.1621803 0.2148970 0.1379355 0.4095186 0.0070452 0.2307589 0.5411211 0.1606965 0.5616951 0.2308252 0.1656229 0.1851359 0.2307589 0.2048092 0.1421998 0.0505663 0.0639142 0.2578903 0.1600720 0.5529619 0.1611468 0.5569160 0.1728146 0.0000000 0.1594249 0.2078007 0.0673634 0.2465194 0.1351542 0.1587867 0.3704231 0.3227679 0.0582570 0.0530118 0.1948275 0.2130261 
Nsp_10022_02734                 0.0488852 0.0520350 0.1167152 0.3497065 0.3438614 0.5001778 0.4673690 0.0703824 0.4723509 0.0619038 0.4242432 0.2322242 0.3877841 1.1575706 1.2083679 1.1460519 1.2083679 0.3509525 0.3418134 0.3507221 0.3272545 0.4510534 0.4199417 0.5831956 0.3876089 0.4199417 0.1405347 0.0165820 0.1388342 0.1214837 0.1328911 0.1261412 0.3072196 0.0117739 0.2610590 0.0447417 0.3235535 0.1557825 0.1265874 0.5049669 0.0610419 0.4554601 0.2888039 0.0650404 0.0912288 0.1265874 0.2553197 0.1740095 0.1205228 0.1214837 0.2857777 0.0192315 0.5048330 0.0614097 0.4392461 0.0351582 0.1594249 0.0000000 0.2545331 0.1229268 0.2802757 0.0572055 0.0094005 0.4652350 0.3488330 0.1401738 0.1407602 0.2686738 0.2914500 
Nsp_83E034_01233                0.2405663 0.2494476 0.2934768 0.3707538 0.3914770 0.5682545 0.5064284 0.2674124 0.5310790 0.2546377 0.6432437 0.2995250 0.4119952 1.0892690 1.1259000 1.1014345 1.1259000 0.3946854 0.3775157 0.3849161 0.3835595 0.6812532 0.4844250 0.6144579 0.4570808 0.4844250 0.1828203 0.2551389 0.3256748 0.1791718 0.3317613 0.1800488 0.3276707 0.2593962 0.0094858 0.2418148 0.5306203 0.1967539 0.2874819 0.6316247 0.2564293 0.6770303 0.3383224 0.2492261 0.2735618 0.2874819 0.0023182 0.2624532 0.1856286 0.1791718 0.3163725 0.2502657 0.6311837 0.2550956 0.6642407 0.2584045 0.2078007 0.2545331 0.0000000 0.1837585 0.2946779 0.2407805 0.2551896 0.4718405 0.3979712 0.1853657 0.1907945 0.3196607 0.3248018 
Nsp_DentCa1247_02551            0.1202131 0.1167032 0.1859140 0.2750725 0.3195833 0.4410583 0.4236913 0.1321478 0.4236692 0.1253377 0.5217424 0.1701363 0.3397919 1.0447149 1.0953695 1.0622581 1.0953695 0.2769687 0.2691872 0.2769533 0.2663912 0.5419144 0.3769798 0.5243863 0.3501495 0.3769798 0.0504672 0.1283527 0.2096401 0.0120022 0.1890511 0.0265995 0.2455274 0.1255803 0.1923144 0.0944460 0.3822770 0.0591729 0.1851890 0.5526256 0.1243554 0.5416988 0.2331039 0.1225791 0.1467963 0.1851890 0.1840608 0.1280669 0.0244030 0.0120022 0.2226669 0.1189210 0.5521927 0.1248159 0.5318852 0.1356516 0.0673634 0.1229268 0.1837585 0.0000000 0.2462409 0.1031733 0.1224224 0.3323039 0.3260997 0.0447965 0.0418968 0.1996815 0.2034036 
Nsp_KEM232_01922                0.2723489 0.2735053 0.3430414 0.3716191 0.4088025 0.5402028 0.5034217 0.2825983 0.3232765 0.2743702 0.5644326 0.3319914 0.3915611 1.1825923 1.1505848 1.1610695 1.1505848 0.3584585 0.3623788 0.3498423 0.3625209 0.5908772 0.4649433 0.5918427 0.4407500 0.4649433 0.1962354 0.2805217 0.3247005 0.2506790 0.3303380 0.2431966 0.1121545 0.2849090 0.3048304 0.2458007 0.4247336 0.2435678 0.3451151 0.6276752 0.2804370 0.5782434 0.3363379 0.2827949 0.3312527 0.3451151 0.2956591 0.2179819 0.2439603 0.2506790 0.1434526 0.2858585 0.6435747 0.2851862 0.5822496 0.2804562 0.2465194 0.2802757 0.2946779 0.2462409 0.0000000 0.2652955 0.2804777 0.4799832 0.4176892 0.2086914 0.2113618 0.3004320 0.3175003 
Nsp_oraltaxon014_01829          0.0567684 0.0564968 0.1312549 0.3307253 0.3462978 0.4653511 0.4293338 0.0659345 0.4529245 0.0663514 0.4304011 0.1979562 0.3704690 1.0769378 1.1267123 1.0715044 1.1267123 0.3366801 0.3241835 0.3364943 0.3063689 0.4572913 0.3945699 0.5423554 0.3613767 0.3945699 0.1153788 0.0652179 0.1404035 0.1002597 0.1365134 0.1026701 0.2863154 0.0596702 0.2508515 0.0379503 0.3033249 0.1257322 0.1258911 0.4742748 0.0599750 0.4616923 0.2732393 0.0638884 0.0924384 0.1258911 0.2375320 0.1502353 0.0998646 0.1002597 0.2470324 0.0520245 0.4739791 0.0603332 0.4454615 0.0607886 0.1351542 0.0572055 0.2407805 0.1031733 0.2652955 0.0000000 0.0569672 0.4396023 0.3549365 0.1112150 0.1110856 0.2362097 0.2636451 
Nsp_ZJ785_00309                 0.0462773 0.0493909 0.1135344 0.3465193 0.3281260 0.4962322 0.4620389 0.0675870 0.4692236 0.0591556 0.4163254 0.2327358 0.3849137 1.1674582 1.2233049 1.1602630 1.2233049 0.3516937 0.3425451 0.3514610 0.3305644 0.4427069 0.4199135 0.5790112 0.3865039 0.4199135 0.1426486 0.0070155 0.1290037 0.1209850 0.1297142 0.1256858 0.3090770 0.0023244 0.2547208 0.0394164 0.3220466 0.1551661 0.1268783 0.4958722 0.0583237 0.4470714 0.2915892 0.0622745 0.0883170 0.1268783 0.2559737 0.1764534 0.1200984 0.1209850 0.2890794 0.0191515 0.4956885 0.0586829 0.4310678 0.0299000 0.1587867 0.0094005 0.2551896 0.1224224 0.2804777 0.0569672 0.0000000 0.4677081 0.3409910 0.1396482 0.1433468 0.2706971 0.2934232 
Sacetivorans_DSM19021_00529     0.4585886 0.4584922 0.5456554 0.4930329 0.4998670 0.6378948 0.5549130 0.4761574 0.7312638 0.4710787 0.8971699 0.3194709 0.5377150 1.1516869 1.1527300 1.1781769 1.1527300 0.4034102 0.3967935 0.4023597 0.4082437 0.9212669 0.5330551 0.7292094 0.5713087 0.5330551 0.3344458 0.4839977 0.5875487 0.3317689 0.5302227 0.3383665 0.5085080 0.4739366 0.4821764 0.4234633 0.6512853 0.3621148 0.5357836 0.8268191 0.4698466 0.9067624 0.4082068 0.4656009 0.5057465 0.5357836 0.4736111 0.4412268 0.3373780 0.3317689 0.4894917 0.4839643 0.8259429 0.4699302 0.8983292 0.4760391 0.3704231 0.4652350 0.4718405 0.3323039 0.4799832 0.4396023 0.4677081 0.0000000 0.4930489 0.3436512 0.3413999 0.4152546 0.4239049 
Smuelleri_ATCC29453_00231       0.3506535 0.3615687 0.4192422 0.0914971 0.0663622 0.2418890 0.4414128 0.3582607 0.5433044 0.3640694 0.5877492 0.3701802 0.1499303 0.9887785 1.0254530 1.0011820 1.0254530 0.3713382 0.3608447 0.3647272 0.3723364 0.6151948 0.3743369 0.5515473 0.4149820 0.3743369 0.3329420 0.3554421 0.4745368 0.3311391 0.4131093 0.3192362 0.4143830 0.3459347 0.3986698 0.3597355 0.4990200 0.3138364 0.4057225 0.6869986 0.3550344 0.6112754 0.3573658 0.3629571 0.3770324 0.4057225 0.3979712 0.3555063 0.3174440 0.3311391 0.4004227 0.3452292 0.6783214 0.3555521 0.6104911 0.3405812 0.3227679 0.3488330 0.3979712 0.3260997 0.4176892 0.3549365 0.3409910 0.4930489 0.0000000 0.3312723 0.3289212 0.3800100 0.4033820 
Usuis_02324                     0.1411498 0.1366026 0.2030582 0.2819713 0.3226435 0.4288114 0.4303899 0.1524614 0.4343747 0.1453640 0.5058092 0.1555194 0.3275095 1.0295928 1.0676527 1.0340189 1.0676527 0.2725339 0.2612608 0.2725303 0.2645481 0.5373008 0.3755172 0.5437261 0.3548976 0.3755172 0.0240487 0.1393244 0.2194860 0.0416593 0.2022584 0.0487406 0.2301133 0.1429035 0.1922837 0.1096006 0.3836428 0.0502959 0.2068175 0.5403116 0.1442535 0.5252569 0.2358347 0.1424977 0.1738294 0.2068175 0.1824610 0.1083510 0.0492069 0.0416593 0.2312766 0.1369303 0.5547672 0.1447106 0.5156225 0.1521985 0.0582570 0.1401738 0.1853657 0.0447965 0.2086914 0.1112150 0.1396482 0.3436512 0.3312723 0.0000000 0.0214537 0.1895766 0.2002109 
Utestudinis_DSMZ26510_00299     0.1413818 0.1368196 0.2026523 0.2720221 0.3191456 0.4318444 0.4240565 0.1527315 0.4422468 0.1456104 0.5110394 0.1678108 0.3292711 1.0283313 1.1162929 1.0613217 1.1162929 0.2682143 0.2586956 0.2682221 0.2615837 0.5428719 0.3821775 0.5191396 0.3612900 0.3821775 0.0216215 0.1494915 0.2241549 0.0416632 0.2022247 0.0436893 0.2332371 0.1466344 0.2022077 0.1130048 0.3852583 0.0451089 0.2087514 0.5585905 0.1444954 0.5307089 0.2334821 0.1427350 0.1778515 0.2087514 0.1878786 0.1022677 0.0441044 0.0416632 0.2340615 0.1406114 0.5734270 0.1449536 0.5209891 0.1496015 0.0530118 0.1407602 0.1907945 0.0418968 0.2113618 0.1110856 0.1433468 0.3413999 0.3289212 0.0214537 0.0000000 0.1825289 0.1931774 
Vitreoscilla_massiliensis_01968 0.2710074 0.2800424 0.3484237 0.3356384 0.3715726 0.5082136 0.4535223 0.2825118 0.5076152 0.2891968 0.6037027 0.2330049 0.3902458 0.9374068 0.9236972 0.9134179 0.9236972 0.2607245 0.2642249 0.2524265 0.2568754 0.6240232 0.4109826 0.5751062 0.4198472 0.4109826 0.1713048 0.2722268 0.3528949 0.1955211 0.3324323 0.1929553 0.3253327 0.2687205 0.3299455 0.2436377 0.4496966 0.1920593 0.3015192 0.6651696 0.2793578 0.6104673 0.2834370 0.2852654 0.2959652 0.3015192 0.3202662 0.2472636 0.1891289 0.1955211 0.3459133 0.2628625 0.6840600 0.2796360 0.6144949 0.2593186 0.1948275 0.2686738 0.3196607 0.1996815 0.3004320 0.2362097 0.2706971 0.4152546 0.3800100 0.1895766 0.1825289 0.0000000 0.0518115 
Vstercoraria_DSM513_00110       0.2828218 0.2831349 0.3748701 0.3544103 0.4043117 0.5441386 0.4560782 0.2974921 0.5331135 0.2923448 0.6419692 0.2560947 0.4167977 0.9158927 0.9404833 0.9287788 0.9404833 0.2718341 0.2753522 0.2634003 0.2641579 0.6633516 0.4185641 0.5921985 0.4387930 0.4185641 0.1761935 0.2949475 0.3753804 0.1991819 0.3563618 0.2076646 0.3389877 0.2913140 0.3352299 0.2563873 0.4603257 0.2102548 0.3175724 0.6982827 0.2905080 0.6491770 0.2906615 0.2883942 0.3141026 0.3175724 0.3254223 0.2601323 0.2013704 0.1991819 0.3593369 0.2763312 0.7178342 0.2907656 0.6534565 0.2814187 0.2130261 0.2914500 0.3248018 0.2034036 0.3175003 0.2636451 0.2934232 0.4239049 0.4033820 0.2002109 0.1931774 0.0518115 0.0000000 
