# Supplementary material for: Evolution of longitudinal division in multicellular bacteria of the Neisseriaceae family
Source: Nat Commun. 2022 Aug 22;13:4853. doi: 10.1038/s41467-022-32260-w (PMC9395523; doi:10.1038/s41467-022-32260-w)
Supplement: Supplementary file 17 — Supplementary Data 6 [file 41467_2022_32260_MOESM17_ESM.zip › Supplementary Data 6/FtsA_75G.aln.contree]

(29535_AP671_00891:0.0036578122,((29537_AP862_01035:0.0000028144,(((((assem_Mcere_02618:0.0108902322,Neisseria_mucosa_01963:0.0000028144)54:0.0000028185,assem_Nsp16475_01670:0.0103341025)33:0.0000020565,((Neisseria_flavescens_01546:0.0000028144,Neisseria_subflava_00100:0.0000028144)100:0.0937288769,Neisseria_subflava2_01433:0.0000028144)100:0.0758470258)32:0.0034222116,Nmacacae_DSMZ19175_00415:0.0000028185)53:0.0070744649,Neisseria_sicca_02426:0.0032621946)89:0.0144020713)89:0.0188732678,((((((((((((Alysiella_filiformis_01437:0.0397858594,(assem_Acras_02954:0.0325735276,Smuelleri_ATCC29453_00231:0.0549109458)100:0.0842583168)80:0.0282697198,(assem_Ckhun_01104:0.0615313098,Conchiformibius_steedae_01863:0.0000028407)100:0.0915166340)100:0.1816973188,((assem_Kking_00740:0.0506778215,Kingella_denitrificans_01501:0.2384068244)100:0.1570773982,((Kingella_bonacorsii_00451:0.0049081496,Kingella_oralis_01189:0.0000028144)100:0.0991382045,Kingella_negevensis_01350:0.0894424639)86:0.0345335612)100:0.2252651952)99:0.1401510121,((((Eikenella_corrodens_00468:0.0034794288,Eikenella_halliae_00115:0.0104945435)100:0.0042004975,Eikenella_exigua_00305:0.0131339615)96:0.0438273926,Eikenella_longinqua_00494:0.0196801712)100:0.1091602693,Neisseria_shayeganii_02020:0.0902594810)100:0.1506236724)57:0.0621285207,((assem_Salvi_01520:0.1071167359,Sacetivorans_DSM19021_00529:0.4297912638)97:0.0819037067,(((Crenobacter_cavernae_00882:0.0720628967,Crenobacter_luteus_00362:0.0293493715)97:0.0727701712,(Crenobacter_intestini_01410:0.0000028144,Crenobacter_sedimenti_00872:0.0000028144)100:0.0925629614)100:1.2616571281,(Vitreoscilla_massiliensis_01968:0.0297656698,Vstercoraria_DSM513_00110:0.0522192183)98:0.0915268026)70:0.1172222655)54:0.0253942016)94:0.0571555382,((Neisseria_canis_00395:0.0146560928,Nsp_83E034_01233:0.0035230533)53:0.0000028144,Neisseria_wadsworthii_01024:0.0000028144)100:0.2092952559)65:0.0369170809,(((Narctica_DSMZ103136_01950:0.0221595424,Usuis_02324:0.0154518206)28:0.0000028185,Utestudinis_DSMZ26510_00299:0.0176237277)38:0.0163374063,((((Ndumasiana_DSMZ104677_02287:0.0000028144,Neisseria_zoodegmatis_00381:0.0000028144)98:0.0095763469,Nsp_DentCa1247_02551:0.0089590162)92:0.0176765460,(Neisseria_animaloris_01306:0.0110108273,Neisseria_zalophi_00119:0.0110992597)58:0.0080313460)60:0.0131821520,(Neisseria_dentiae_02167:0.0000028144,Nmusiculi_02391:0.0108611979)100:0.0494789095)60:0.0136181507)38:0.0135658876)59:0.0197211307,((((assem_Npotu_00355:0.3654437106,Neisseria_bacilliformis_00498:0.0000026450)100:0.1096963505,Nsp_KEM232_01922:0.0725123357)100:0.0577904981,Nelongata_ATCC29315_00537:0.0968065760)100:0.1902809418,Neisseria_weaveri_00952:0.0929802813)67:0.0420992135)100:0.0952638652,Nsp_oraltaxon014_01829:0.0217675459)95:0.0174099243,Neisseria_chenwenguii_01472:0.0229457037)80:0.0001988925,(Ndenitrificans_DSMZ17675_01974:0.1096913281,Neisseria_animalis_00683:0.0920758765)100:0.0724043284)88:0.0121105944,(((((Ndenitrificans_CCUG17229_01945:0.0069858343,Neisseria_brasiliensis_00727:0.0000028144)100:0.0034833492,Nsp_ZJ785_00309:0.0000028144)99:0.0033203443,Nmucosa_heidelbergensis_02069:0.0433473047)76:0.0036859192,Nsp_10022_02734:0.0070612925)73:0.0006898398,Niguanae_02456:0.0211652038)99:0.0328948926)89:0.0294251293)81:0.0091047971,(463_00590:0.1046497875,(((assem_Nuirg_01787:0.0000028144,((gonorrhoeae_clean_01598:0.0071059001,Neisseria_polysacchareae_00632:0.0092767395)98:0.0056860917,Nmeningitidis_8013_00435:0.0149131268)98:0.0037348884)100:0.1597267990,(Neisseria_lactamica_01143:0.0108551712,Nlactamica_NS19_01728:0.0000021125)100:0.2094339724)100:0.1090650039,Neisseria_cinerea_01248:0.0863679467)100:0.3317940205)89:0.0300833200);
