# Supplementary material for: Evolution of longitudinal division in multicellular bacteria of the Neisseriaceae family
Source: Nat Commun. 2022 Aug 22;13:4853. doi: 10.1038/s41467-022-32260-w (PMC9395523; doi:10.1038/s41467-022-32260-w)
Supplement: Supplementary file 17 — Supplementary Data 6 [file 41467_2022_32260_MOESM17_ESM.zip › Supplementary Data 6/AmiC2_alignment.faa.contree]

(WP_012960556.1_SH3_domain-containing_protein__Bacillus_pseudofirmus_:1.0062302578,((((((((((((((WP_010230781.1_N-acetylmuramoyl-L-alanine_amidase__Chlamydia_muridarum_:0.0898822140,(WP_009871615.1_N-acetylmuramoyl-L-alanine_amidase__Chlamydia_trachomatis_:0.1540368546,WP_080123657.1_N-acetylmuramoyl-L-alanine_amidase__Chlamydia_suis_:0.0600868265)100:0.0502185928)100:0.3194146876,(((((WP_041462205.1_N-acetylmuramoyl-L-alanine_amidase__Chlamydia_caviae_:0.0562773442,(WP_006343050.1_N-acetylmuramoyl-L-alanine_amidase__Chlamydia_psittaci_:0.0000026921,(WP_011097019.1_N-acetylmuramoyl-L-alanine_amidase__Chlamydia_abortus_:0.0212824904,WP_131744238.1_N-acetylmuramoyl-L-alanine_amidase__Chlamydia_buteonis_:0.0140149442)100:0.0069358701)100:0.0601768190)91:0.0135681391,WP_011458182.1_N-acetylmuramoyl-L-alanine_amidase__Chlamydia_felis_:0.0886036786)97:0.1127339214,WP_021828224.1_N-acetylmuramoyl-L-alanine_amidase__Chlamydia_gallinacea_:0.3539102942)95:0.0904703366,WP_021756549.1_N-acetylmuramoyl-L-alanine_amidase__Chlamydia_pecorum_:0.5470976660)100:0.1063909031,WP_020370288.1_N-acetylmuramoyl-L-alanine_amidase__Chlamydia_ibidis_:0.2210199176)100:0.4156354282)100:1.2194255530,(WP_013181456.1_N-acetylmuramoyl-L-alanine_amidase__Waddlia_chondrophila_:0.9208142857,(WP_013925289.1_N-acetylmuramoyl-L-alanine_amidase__Parachlamydia_acanthamoebae_:0.8614709386,(WP_041018222.1_N-acetylmuramoyl-L-alanine_amidase__Criblamydia_sequanensis_:0.7882206711,WP_098038950.1_N-acetylmuramoyl-L-alanine_amidase__Estrella_lausannensis_:0.7653313387)90:0.2878430596)89:0.2035563368)100:0.7420406201)100:0.7079393788,(WP_007789216.1_N-acetylmuramoyl-L-alanine_amidase__Peptostreptococcus_stomatis_:1.8667427654,((WP_011861075.1_N-acetylmuramoyl-L-alanine_amidase__Clostridioides_difficile_:0.2970263740,WP_021371417.1_N-acetylmuramoyl-L-alanine_amidase__Clostridioides_difficile_:0.2689346433)64:0.0640237959,WP_073126189.1_N-acetylmuramoyl-L-alanine_amidase__Asaccharospora_irregularis_:0.3218843131)100:1.4730529164)98:0.3831672005)68:0.2159430058,((((((((WP_041758743.1_N-acetylmuramoyl-L-alanine_amidase__Psychroflexus_torquis_:0.0541594131,WP_003439111.1_N-acetylmuramoyl-L-alanine_amidase__Psychroflexus_gondwanensis_:0.0436521875)100:0.0954902433,WP_093365114.1_N-acetylmuramoyl-L-alanine_amidase__Psychroflexus_sediminis_:0.4613190120)100:1.4435406733,WP_107037197.1_N-acetylmuramoyl-L-alanine_amidase__Brumimicrobium_mesophilum_:0.7800129345)25:0.2330771459,(WP_053327033.1_N-acetylmuramoyl-L-alanine_amidase__Chryseobacterium_gallinarum_:1.3814412978,WP_163398607.1_N-acetylmuramoyl-L-alanine_amidase__Flavobacterium_fluviatile_:1.3273134007)50:0.2085239916)30:0.0340969949,((WP_051224462.1_N-acetylmuramoyl-L-alanine_amidase__Flavobacterium_tegetincola_:1.0923323121,(WP_133533422.1_N-acetylmuramoyl-L-alanine_amidase__Flavobacterium_dankookense_:1.0113976558,WP_135525550.1_N-acetylmuramoyl-L-alanine_amidase__Flavobacterium_sp._DS2-A_:0.9611714035)100:0.3874258965)67:0.1791108957,WP_123912663.1_N-acetylmuramoyl-L-alanine_amidase__Hanstruepera_neustonica_:1.3385136831)88:0.4063691932)100:0.6760238042,((((WP_006987911.1_N-acetylmuramoyl-L-alanine_amidase__Gillisia_limnaea_:0.2523647402,WP_025743367.1_MULTISPECIES__N-acetylmuramoyl-L-alanine_amidase__Flavobacteriaceae_:1.2151558961)81:0.1559320669,((WP_034261002.1_N-acetylmuramoyl-L-alanine_amidase__Altibacter_lentus_:0.3701610327,(WP_099647828.1_N-acetylmuramoyl-L-alanine_amidase__Leeuwenhoekiella_nanhaiensis_:0.1440349258,WP_126160973.1_N-acetylmuramoyl-L-alanine_amidase__Arenibacter_sp._GUO666_:0.1819253544)100:0.1529868003)100:0.0936010318,WP_099647584.1_N-acetylmuramoyl-L-alanine_amidase__Leeuwenhoekiella_nanhaiensis_:0.3662995125)100:0.1220123878)80:0.0520159556,((WP_054726485.1_N-acetylmuramoyl-L-alanine_amidase__Algibacter_alginicilyticus_:0.2339127925,WP_093980443.1_N-acetylmuramoyl-L-alanine_amidase__Arenibacter_algicola_:0.3311081460)100:0.1234466811,WP_129018315.1_N-acetylmuramoyl-L-alanine_amidase__Gelidibacter_gilvus_:0.4845285041)99:0.0755901090)86:0.1404611897,WP_143382648.1_N-acetylmuramoyl-L-alanine_amidase__Formosa_sp._PS13_:0.8477657896)100:1.1694152061)97:0.3532321755,(((WP_027009548.1_N-acetylmuramoyl-L-alanine_amidase__Conchiformibius_kuhniae_:0.3042490656,WP_027022232.1_N-acetylmuramoyl-L-alanine_amidase__Conchiformibius_steedae_:0.3823039318)100:0.5157661320,WP_097115041.1_N-acetylmuramoyl-L-alanine_amidase__Alysiella_filiformis_:1.0385118759)99:0.3698886582,(WP_002642953.1_N-acetylmuramoyl-L-alanine_amidase__Simonsiella_muelleri_:1.7562554509,WP_034294680.1_N-acetylmuramoyl-L-alanine_amidase__Alysiella_crassa_:1.1001432285)100:0.4409840566)100:0.6827453779)75:0.0667474632,((WP_005957635.1_N-acetylmuramoyl-L-alanine_amidase__Fusobacterium_necrophorum_:0.6254713134,WP_078694168.1_N-acetylmuramoyl-L-alanine_amidase__Cetobacterium_ceti_:0.9898007421)100:0.6665240025,(WP_052727690.1_N-acetylmuramoyl-L-alanine_amidase__Sneathia_amnii_:0.3257857037,WP_066729666.1_N-acetylmuramoyl-L-alanine_amidase__Sneathia_sanguinegens_:0.3482168647)100:1.0182014001)100:0.7561017840)76:0.2238656708)67:0.1314289152,(WP_052947986.1_AMIN_domain-containing_protein__Aneurinibacillus_tyrosinisolvens_:0.5612737764,WP_091260913.1_AMIN_domain-containing_protein__Aneurinibacillus_thermoaerophilus_:0.5807309833)100:1.2910293999)37:0.1730639715,(((((((((WP_003515629.1_N-acetylmuramoyl-L-alanine_amidase__Hungateiclostridium_thermocellum_:0.6195971127,WP_014255669.1_N-acetylmuramoyl-L-alanine_amidase__Hungateiclostridium_clariflavum_:0.9786470458)100:0.2612934727,WP_114297790.1_N-acetylmuramoyl-L-alanine_amidase__Anaerobacterium_chartisolvens_:1.3603041928)100:1.4986339237,WP_038286835.1_AMIN_domain-containing_protein__Hungateiclostridium_straminisolvens_:0.6218326611)54:0.2579129564,(WP_149545472.1_AMIN_domain-containing_protein__Thermoanaerobacteraceae_bacterium_A05MB_:0.9438828437,WP_159432374.1_AMIN_domain-containing_protein__Caldanaerobius_fijiensis_:0.8875690068)99:0.3228493809)55:0.1391983908,WP_158080450.1_AMIN_domain-containing_protein___Clostridium__thermoalcaliphilum_:0.8466194378)55:0.2417137871,(WP_003333545.1_AMIN_domain-containing_protein__Brevibacillus_laterosporus_:0.7113711150,(WP_122960115.1_AMIN_domain-containing_protein__Brevibacillus_centrosporus_:0.0089572833,WP_122925704.1_AMIN_domain-containing_protein__Brevibacillus_nitrificans_:0.0175701726)100:0.6019191816)100:0.5533125048)41:0.1013617468,(((WP_011876995.1_AMIN_domain-containing_protein__Desulfotomaculum_reducens_:0.6628994714,(WP_013810432.1_AMIN_domain-containing_protein__Desulfotomaculum_nigrificans_:0.3435427726,(WP_077715087.1_AMIN_domain-containing_protein__Desulfotomaculum_ferrireducens_:0.1889997062,WP_072913475.1_AMIN_domain-containing_protein__Desulfotomaculum_aeronauticum_:0.2111602200)100:0.3321140262)100:0.2436424054)100:0.3117296009,((WP_006521159.1_AMIN_domain-containing_protein__Desulfallas_gibsoniae_:0.2104829747,WP_161822855.1_AMIN_domain-containing_protein__Sporotomaculum_syntrophicum_:0.3573099032)100:0.2373917316,WP_131820817.1_AMIN_domain-containing_protein__Desulfallas_arcticus_:0.4019845724)100:0.6181073967)100:0.5200675318,(WP_068714334.1_N-acetylmuramoyl-L-alanine_amidase__Orenia_metallireducens_:1.4896418895,((WP_120431142.1_N-acetylmuramoyl-L-alanine_amidase__bacterium_1xD42-87_:0.4141798984,WP_160563455.1_N-acetylmuramoyl-L-alanine_amidase__bacterium_1XD21-13_:0.8638069005)100:1.4496697516,WP_143956281.1_hypothetical_protein__Robertkochia_sp._CL23_:1.8591431031)99:1.2599577455)31:0.4345701076)28:0.0563610527)74:0.3566176122,((WP_013278758.1_AMIN_domain-containing_protein__Acetohalobium_arabaticum_:1.3885482188,WP_071063888.1_AMIN_domain-containing_protein__Andreesenia_angusta_:1.0346561599)54:0.1853439737,WP_027340130.1_AMIN_domain-containing_protein__Halonatronum_saccharophilum_:1.2354626464)100:0.4799721517)74:0.1401035744,(((((WP_041313916.1_AMIN_domain-containing_protein__Heliobacterium_modesticaldum_:0.2290822570,WP_161260855.1_AMIN_domain-containing_protein__Heliobacterium_gestii_:0.2948292782)100:1.3164649021,WP_066667691.1_SH3_domain-containing_protein__Desulfotomaculum_copahuensis_:1.3045336484)91:0.2474907633,(((((WP_014370065.1_AMIN_domain-containing_protein__Paenibacillus_mucilaginosus_:0.5295900473,(WP_062408829.1_AMIN_domain-containing_protein__Paenibacillus_naphthalenovorans_:0.3588492067,WP_089199046.1_AMIN_domain-containing_protein__Paenibacillus_xerothermodurans_:0.6949541149)100:0.1352507729)100:0.1437930255,WP_019534014.1_AMIN_domain-containing_protein__Paenibacillus_ginsengihumi_:0.6488483162)100:0.3230904837,((((WP_084159954.1_AMIN_domain-containing_protein__Paenibacillus_alginolyticus_:0.1359847273,WP_144028666.1_AMIN_domain-containing_protein__Paenibacillus_ferrarius_:0.1999626153)100:0.0894511339,WP_127451506.1_AMIN_domain-containing_protein__Paenibacillus_chondroitinus_:0.1647487827)100:0.0882190994,(WP_082927918.1_AMIN_domain-containing_protein__Paenibacillus_oryzisoli_:0.1546717054,WP_084224923.1_AMIN_domain-containing_protein__Paenibacillus_pectinilyticus_:0.0988371468)100:0.0960250687)100:0.6626190308,(WP_110839835.1_AMIN_domain-containing_protein__Paenibacillus_flagellatus_:0.4178751831,WP_158606877.1_AMIN_domain-containing_protein__Paenibacillus_ginsengarvi_:0.3865971348)100:0.4779788815)59:0.1340907303)98:0.1339408280,WP_158560672.1_AMIN_domain-containing_protein__Paenibacillus_contaminans_:0.9424843956)100:0.2138782655,((WP_005547060.1_AMIN_domain-containing_protein__Paenibacillus_alvei_:0.8636507020,((WP_020617060.1_AMIN_domain-containing_protein__Paenibacillus_daejeonensis_:0.8207530545,WP_068581691.1_AMIN_domain-containing_protein__Paenibacillus_macquariensis_:0.7485208077)97:0.1319938881,((WP_081750789.1_hypothetical_protein__Paenibacillus_sp._1-49_:1.7053788912,WP_054401751.1_AMIN_domain-containing_protein__Paenibacillus_solani_:0.5756476854)94:0.1287271423,(WP_109998437.1_MULTISPECIES__AMIN_domain-containing_protein__Paenibacillus_:0.0474554371,WP_124116253.1_AMIN_domain-containing_protein__Paenibacillus_xylanexedens_:0.0640904757)100:0.4337691168)87:0.0936721303)93:0.1178913708)96:0.2293838971,((((WP_045672541.1_hypothetical_protein__Paenibacillus_beijingensis_:0.4526131016,WP_089523648.1_AMIN_domain-containing_protein__Paenibacillus_herberti_:0.4941720951)100:0.2335872753,WP_125654186.1_AMIN_domain-containing_protein__Paenibacillus_baekrokdamisoli_:0.5870360991)100:0.1308501867,WP_139999458.1_AMIN_domain-containing_protein__Paenibacillus_sp._py1325_:0.8640268897)100:0.2482931112,(WP_082882609.1_AMIN_domain-containing_protein__Paenibacillus_swuensis_:0.7604340714,WP_123043171.1_AMIN_domain-containing_protein__Cohnella_candidum_:0.8616427999)99:0.3195160100)94:0.0996491621)92:0.0801899295)97:0.2660783227)86:0.1130908249,WP_018922042.1_SH3_domain-containing_protein__Salsuginibacillus_kocurii_:1.7328956869)82:0.1666516870,WP_130850538.1_hypothetical_protein__Intestinimonas_timonensis_:1.4276259130)98:0.2469257382)73:0.3346360393)52:0.2181633688,(((((((((((((WP_011125196.1_MULTISPECIES__N-acetylmuramoyl-L-alanine_amidase__Prochlorococcus_:1.2052632555,WP_147012608.1_AMIN_domain-containing_protein__cyanobiont_of_Ornithocercus_magnificus_:0.4222089386)100:0.3884320490,((WP_015108062.1_N-acetylmuramoyl-L-alanine_amidase__Cyanobium_gracile_:0.0214789291,WP_106219879.1_N-acetylmuramoyl-L-alanine_amidase__Aphanothece_minutissima_:0.0058748998)100:0.2385752966,(WP_094590549.1_N-acetylmuramoyl-L-alanine_amidase__Vulcanococcus_limneticus_:0.3000025656,WP_106501887.1_N-acetylmuramoyl-L-alanine_amidase__Cyanobium_usitatum_:0.4013777081)100:0.1372875775)100:0.2427254038)100:0.6379883805,WP_011244268.1_MULTISPECIES__N-acetylmuramoyl-L-alanine_amidase__Synechococcus_:0.6969408259)74:0.3021283454,WP_088890608.1_N-acetylmuramoyl-L-alanine_amidase__Leptolyngbya_ohadii_:0.3993535278)74:0.2748514389,(WP_084415311.1_N-acetylmuramoyl-L-alanine_amidase__Phormidium_willei_:1.1608067216,WP_106172617.1_AMIN_domain-containing_protein__filamentous_cyanobacterium_CCP2_:0.5465546809)79:0.1032946023)72:0.1305986182,((((WP_011244053.1_N-acetylmuramoyl-L-alanine_amidase__Synechococcus_elongatus_:0.8033233314,(WP_164920663.1_N-acetylmuramoyl-L-alanine_amidase__Thermosynechococcus_elongatus_:0.2882539705,WP_099798786.1_N-acetylmuramoyl-L-alanine_amidase__Synechococcus_lividus_:0.1341635956)100:0.3830055648)73:0.1429712862,WP_161826035.1_N-acetylmuramoyl-L-alanine_amidase__Synechococcales_cyanobacterium_C_:0.5437691629)69:0.1004234054,WP_161826166.1_AMIN_domain-containing_protein__Synechococcales_cyanobacterium_C_:0.9205442108)86:0.2648170291,((WP_039728165.1_MULTISPECIES__N-acetylmuramoyl-L-alanine_amidase__Cyanobacteria_:0.2428001196,(WP_073607926.1_N-acetylmuramoyl-L-alanine_amidase__Phormidium_tenue_:0.0758927093,WP_035985525.1_AMIN_domain-containing_protein__Leptolyngbya_sp._KIOST-1_:0.0717122251)100:0.2027579359)100:0.4763380239,((WP_044151481.1_MULTISPECIES__AMIN_domain-containing_protein__Cyanobacteria_:0.5373106038,WP_088430738.1_AMIN_domain-containing_protein__Halomicronema_hongdechloris_:0.3715040720)98:0.1887803729,WP_163661529.1_N-acetylmuramoyl-L-alanine_amidase__Leptolyngbyaceae_cyanobacterium_CCMR0082_:0.5526663641)98:0.1376818960)97:0.1322845735)57:0.0250768705)62:0.0563489782,((WP_026099327.1_N-acetylmuramoyl-L-alanine_amidase__Prochlorothrix_hollandica_:0.7709006431,WP_071455841.1_N-acetylmuramoyl-L-alanine_amidase__Gloeomargarita_lithophora_:1.0857408253)55:0.1209256866,WP_114579729.1_N-acetylmuramoyl-L-alanine_amidase__Oscillatoriales_cyanobacterium_MTP1_:0.7067350556)55:0.0912600816)81:0.0921128670,((((((WP_014277286.1_N-acetylmuramoyl-L-alanine_amidase__Arthrospira_platensis_:0.0113962907,WP_008051495.1_N-acetylmuramoyl-L-alanine_amidase__Limnospira_indica_:0.0245353424)100:0.3339060422,(WP_040484193.1_N-acetylmuramoyl-L-alanine_amidase__Lyngbya_aestuarii_:0.0748987256,WP_049559233.1_N-acetylmuramoyl-L-alanine_amidase__partial__Limnoraphis_robusta_:0.0937047292)100:0.1748853900)100:0.1103585237,(WP_083624289.1_N-acetylmuramoyl-L-alanine_amidase__Planktothrix_paucivesiculata_:0.1162742818,WP_083623741.1_N-acetylmuramoyl-L-alanine_amidase__Planktothrix_serta_:0.0822513632)100:0.2221308294)100:0.3613360243,(WP_044195918.1_N-acetylmuramoyl-L-alanine_amidase__Oscillatoria_acuminata_:0.4517109913,WP_044197851.1_N-acetylmuramoyl-L-alanine_amidase__Oscillatoria_acuminata_:0.4049278693)100:0.2211160216)100:0.2058894250,((((WP_006635265.1_N-acetylmuramoyl-L-alanine_amidase__Microcoleus_vaginatus_:0.0223820662,WP_015176149.1_N-acetylmuramoyl-L-alanine_amidase__Oscillatoria_nigro-viridis_:0.0373273803)100:0.0215465042,(WP_106149810.1_N-acetylmuramoyl-L-alanine_amidase__filamentous_cyanobacterium_Phorm_46_:0.0000022735,WP_106331953.1_N-acetylmuramoyl-L-alanine_amidase__filamentous_cyanobacterium_Phorm_6_:0.0109110160)100:0.1298213989)100:0.1413704023,WP_096829709.1_N-acetylmuramoyl-L-alanine_amidase__Tychonema_bourrellyi_:0.1299142291)100:0.4813354601,WP_015150307.1_N-acetylmuramoyl-L-alanine_amidase__Oscillatoria_acuminata_:0.4707819655)98:0.0949327538)89:0.0807913730,(((WP_009557157.1_N-acetylmuramoyl-L-alanine_amidase__Oscillatoriales_cyanobacterium_JSC-12_:0.5102267334,(WP_082906316.1_AMIN_domain-containing_protein__Phormidesmis_priestleyi_:0.3190836091,((WP_017288248.1_N-acetylmuramoyl-L-alanine_amidase__Leptolyngbya_boryana_:0.5515235107,WP_162424400.1_N-acetylmuramoyl-L-alanine_amidase__Myxacorys_almedinensis_:0.2810752604)100:0.0756918005,WP_162423692.1_AMIN_domain-containing_protein__Myxacorys_almedinensis_:0.5546702030)100:0.0770225312)99:0.0821074953)100:0.0908172521,WP_052128593.1_N-acetylmuramoyl-L-alanine_amidase__Neosynechococcus_sphagnicola_:0.6630286963)90:0.0637988131,WP_088894529.1_N-acetylmuramoyl-L-alanine_amidase__Leptolyngbya_ohadii_:0.6984944452)95:0.0947109131)67:0.0327429467)93:0.0229925395,(((((((((WP_012267849.1_MULTISPECIES__N-acetylmuramoyl-L-alanine_amidase__Microcystis_:0.0121898943,WP_052275407.1_N-acetylmuramoyl-L-alanine_amidase__Microcystis_panniformis_:0.0096387708)100:0.3479517898,WP_106454852.1_N-acetylmuramoyl-L-alanine_amidase__Aphanothece_hegewaldii_:0.3120974627)100:0.1427461055,(WP_012599173.1_N-acetylmuramoyl-L-alanine_amidase__Gloeothece_citriformis_:0.3394637308,(WP_087593056.1_N-acetylmuramoyl-L-alanine_amidase__unicellular_cyanobacterium_SU3_:0.2726793273,WP_124978267.1_N-acetylmuramoyl-L-alanine_amidase__Aphanothece_sacrum_:0.2298359528)100:0.1903498321)100:0.0832868467)100:0.0810227575,WP_073600579.1_N-acetylmuramoyl-L-alanine_amidase__Hydrococcus_rivularis_:0.5412762195)100:0.1470546563,((WP_015191902.1_N-acetylmuramoyl-L-alanine_amidase__Stanieria_cyanosphaera_:0.2917486587,WP_144865290.1_AMIN_domain-containing_protein__Hyella_patelloides_:0.5484162009)100:0.4034449941,((WP_041922710.1_N-acetylmuramoyl-L-alanine_amidase__Cyanobacterium_aponinum_:0.2216098596,WP_017296452.1_N-acetylmuramoyl-L-alanine_amidase__Geminocystis_herdmanii_:0.2628096881)100:0.4241128547,WP_075891999.1_N-acetylmuramoyl-L-alanine_amidase__Limnothrix_rosea_:0.7999030587)86:0.0690486368)96:0.0939731429)97:0.0882253768,(((WP_015229494.1_N-acetylmuramoyl-L-alanine_amidase__Dactylococcopsis_salina_:0.4069326426,WP_146296983.1_AMIN_domain-containing_protein__Euhalothece_natronophila_:0.4777965957)100:0.2258791795,WP_051358216.1_N-acetylmuramoyl-L-alanine_amidase__Rubidibacter_lacunae_:0.5682183985)100:0.2926748264,WP_038330767.1_N-acetylmuramoyl-L-alanine_amidase__filamentous_cyanobacterium_ESFC-1_:0.6347961916)95:0.0485406924)99:0.0601706929,(((WP_017303301.1_N-acetylmuramoyl-L-alanine_amidase__Spirulina_subsalsa_:0.5248442978,WP_026221873.1_N-acetylmuramoyl-L-alanine_amidase__filamentous_cyanobacterium_ESFC-1_:0.3970089366)100:0.3469464333,(WP_026079532.1_N-acetylmuramoyl-L-alanine_amidase__Spirulina_subsalsa_:0.4399177013,(WP_018400585.1_N-acetylmuramoyl-L-alanine_amidase__filamentous_cyanobacterium_ESFC-1_:0.5439311916,WP_072621182.1_N-acetylmuramoyl-L-alanine_amidase__Spirulina_major_:0.6159203186)96:0.1461867363)96:0.0638755283)100:0.0412622878,WP_072622619.1_N-acetylmuramoyl-L-alanine_amidase__Spirulina_major_:0.6368822961)100:0.1298299438)100:0.0758773861,((((((WP_009543072.1_N-acetylmuramoyl-L-alanine_amidase__Crocosphaera_subtropica_:0.0430144223,(WP_008278701.1_N-acetylmuramoyl-L-alanine_amidase__Crocosphaera_chwakensis_:0.0160430469,WP_087588907.1_N-acetylmuramoyl-L-alanine_amidase__unicellular_cyanobacterium_SU3_:0.0325954460)100:0.0400836272)100:0.0722767396,WP_007305288.1_N-acetylmuramoyl-L-alanine_amidase__Crocosphaera_watsonii_:0.0989279456)100:0.1983041218,((WP_012596897.1_N-acetylmuramoyl-L-alanine_amidase__Rippkaea_orientalis_:0.1636050057,WP_085434132.1_N-acetylmuramoyl-L-alanine_amidase__unicellular_cyanobacterium_SU2_:0.1412985579)100:0.0891948492,WP_124975930.1_N-acetylmuramoyl-L-alanine_amidase__Aphanothece_sacrum_:0.3531301032)100:0.0785547721)100:0.2294475836,WP_015955122.1_N-acetylmuramoyl-L-alanine_amidase__Gloeothece_citriformis_:0.4154625982)100:0.7459960971,WP_070393686.1_N-acetylmuramoyl-L-alanine_amidase__Moorea_producens_:0.4801826622)99:0.1264514261,(WP_006101160.1_N-acetylmuramoyl-L-alanine_amidase__Coleofasciculus_chthonoplastes_:0.4723543315,WP_044210067.1_N-acetylmuramoyl-L-alanine_amidase__Coleofasciculus_chthonoplastes_:0.3235182539)98:0.1067620235)99:0.0597679467)99:0.1002657245,(((((((((((((((WP_041565293.1_N-acetylmuramoyl-L-alanine_amidase__Nostoc_punctiforme_:0.0615504482,WP_109012775.1_N-acetylmuramoyl-L-alanine_amidase__Nostoc_commune_:0.0647297683)100:0.0678334424,(WP_073639739.1_N-acetylmuramoyl-L-alanine_amidase__Nostoc_calcicola_:0.0610492265,WP_096539890.1_N-acetylmuramoyl-L-alanine_amidase__Nostoc_linckia_:0.1174384989)100:0.0458900037)100:0.1624695330,WP_006194854.1_N-acetylmuramoyl-L-alanine_amidase__Nodularia_spumigena_:0.3095665808)84:0.0467383028,((WP_062296685.1_N-acetylmuramoyl-L-alanine_amidase__Nostoc_piscinale_:0.0673525699,(WP_096580115.1_N-acetylmuramoyl-L-alanine_amidase__Anabaenopsis_circularis_:0.0113540573,WP_103123765.1_N-acetylmuramoyl-L-alanine_amidase__Nostoc_cycadae_:0.0062812082)100:0.0512755113)100:0.2001368412,WP_011318288.1_MULTISPECIES__N-acetylmuramoyl-L-alanine_amidase__Nostocaceae_:0.2257788949)84:0.0303364379)86:0.0399838647,WP_017654977.1_N-acetylmuramoyl-L-alanine_amidase__Fortiea_contorta_:0.2760218539)89:0.0326627995,((((WP_006278379.1_N-acetylmuramoyl-L-alanine_amidase__Cylindrospermopsis_raciborskii_:0.0173897389,(WP_009341545.1_N-acetylmuramoyl-L-alanine_amidase__Raphidiopsis_brookii_:0.0389804968,WP_096544312.1_N-acetylmuramoyl-L-alanine_amidase__Raphidiopsis_curvata_:0.0522571759)100:0.0123345909)100:0.5189674177,(WP_096565818.1_N-acetylmuramoyl-L-alanine_amidase__Sphaerospermopsis_kisseleviana_:0.0018214921,WP_137667179.1_N-acetylmuramoyl-L-alanine_amidase__Sphaerospermopsis_reniformis_:0.0021192446)100:0.1253255381)81:0.0305445774,(WP_013190295.1_N-acetylmuramoyl-L-alanine_amidase__Trichormus_azollae_:0.1798897139,WP_015212817.1_N-acetylmuramoyl-L-alanine_amidase__Anabaena_cylindrica_:0.1285008723)99:0.0451343060)99:0.0634461812,(((WP_028083503.1_N-acetylmuramoyl-L-alanine_amidase__Dolichospermum_circinale_:0.0646803727,WP_137907987.1_N-acetylmuramoyl-L-alanine_amidase__Dolichospermum_planctonicum_:0.0166171095)100:0.1770728254,(WP_027402278.1_N-acetylmuramoyl-L-alanine_amidase__Aphanizomenon_flos-aquae_:0.0493225047,WP_096665854.1_N-acetylmuramoyl-L-alanine_amidase__Dolichospermum_compactum_:0.0452601581)100:0.1275491002)99:0.0519502880,WP_104386713.1_N-acetylmuramoyl-L-alanine_amidase__Cuspidothrix_issatschenkoi_:0.2650192813)100:0.1968270483)100:0.0959103352)89:0.0382938654,(WP_096645020.1_N-acetylmuramoyl-L-alanine_amidase__Calothrix_brevissima_:0.1733653246,(WP_096731773.1_N-acetylmuramoyl-L-alanine_amidase__Nostoc_carneum_:0.0000022521,(WP_045868877.1_MULTISPECIES__N-acetylmuramoyl-L-alanine_amidase__Nostocales_:0.0348136978,WP_096584219.1_MULTISPECIES__N-acetylmuramoyl-L-alanine_amidase__Nostocales_:0.0180189839)100:0.0183771909)100:0.2534100843)100:0.1520883987)99:0.0637042694,(WP_029634167.1_N-acetylmuramoyl-L-alanine_amidase___Scytonema_hofmanni__UTEX_B_1581_:0.0884545760,WP_039748952.1_N-acetylmuramoyl-L-alanine_amidase__Hassallia_byssoidea_:0.0547712342)100:0.3544167161)91:0.0590945451,(((((((WP_041565294.1_N-acetylmuramoyl-L-alanine_amidase__Nostoc_punctiforme_:0.1481105282,(WP_073639740.1_N-acetylmuramoyl-L-alanine_amidase__Nostoc_calcicola_:0.0484945893,WP_096539892.1_N-acetylmuramoyl-L-alanine_amidase__Nostoc_linckia_:0.1024321788)100:0.0374153387)100:0.0885891357,((((WP_013190294.1_N-acetylmuramoyl-L-alanine_amidase__Trichormus_azollae_:0.1664015636,(WP_096565820.1_N-acetylmuramoyl-L-alanine_amidase__Sphaerospermopsis_kisseleviana_:0.0066527140,WP_137667180.1_N-acetylmuramoyl-L-alanine_amidase__Sphaerospermopsis_reniformis_:0.0067217330)100:0.1872363761)100:0.0338003428,WP_015212816.1_N-acetylmuramoyl-L-alanine_amidase__Anabaena_cylindrica_:0.1486885328)100:0.0859086989,(((WP_028083502.1_N-acetylmuramoyl-L-alanine_amidase__Dolichospermum_circinale_:0.0835986802,WP_137907988.1_N-acetylmuramoyl-L-alanine_amidase__Dolichospermum_planctonicum_:0.0354599713)100:0.1303309079,(WP_027402279.1_N-acetylmuramoyl-L-alanine_amidase__Aphanizomenon_flos-aquae_:0.0391341377,WP_096665857.1_N-acetylmuramoyl-L-alanine_amidase__Dolichospermum_compactum_:0.0332000115)100:0.1408520629)84:0.0384245162,WP_104386716.1_N-acetylmuramoyl-L-alanine_amidase__Cuspidothrix_issatschenkoi_:0.2809982940)100:0.2179419320)100:0.0870576894,(WP_015210177.1_N-acetylmuramoyl-L-alanine_amidase__Cylindrospermum_stagnale_:0.1489098260,(WP_062298581.1_N-acetylmuramoyl-L-alanine_amidase__Nostoc_piscinale_:0.2834598249,WP_011318289.1_MULTISPECIES__N-acetylmuramoyl-L-alanine_amidase__Nostocaceae_:0.2289366876)100:0.0654786232)98:0.0328796078)99:0.0330107183)100:0.0841493789,WP_029634165.1_N-acetylmuramoyl-L-alanine_amidase___Scytonema_hofmanni__UTEX_B_1581_:0.2493694298)96:0.0855059282,((((WP_016865076.1_N-acetylmuramoyl-L-alanine_amidase__Fischerella_muscicola_:0.0402099571,WP_009458037.1_N-acetylmuramoyl-L-alanine_amidase__Fischerella_thermalis_:0.0279071206)100:0.0706203439,(WP_135106872.1_N-acetylmuramoyl-L-alanine_amidase__Mastigocladus_laminosus_:0.0200895353,WP_131115053.1_N-acetylmuramoyl-L-alanine_amidase__Westiellopsis_prolifica_:0.0118738234)100:0.1335032368)100:0.0866476570,WP_016879088.1_N-acetylmuramoyl-L-alanine_amidase__Chlorogloeopsis_fritschii_:0.2018172875)100:0.1556172161,(WP_015200301.1_N-acetylmuramoyl-L-alanine_amidase__Calothrix_parietina_:0.3461805887,WP_127085444.1_N-acetylmuramoyl-L-alanine_amidase__Calothrix_desertica_:0.3125932636)100:0.1382873395)84:0.0438269787)99:0.0683653369,((((WP_017319259.1_N-acetylmuramoyl-L-alanine_amidase__Mastigocladopsis_repens_:0.0790270091,WP_041041031.1_N-acetylmuramoyl-L-alanine_amidase__Tolypothrix_campylonemoides_:0.1370122355)95:0.0291190575,WP_087544681.1_N-acetylmuramoyl-L-alanine_amidase__Nostocales_cyanobacterium_HT-58-2_:0.1115271380)94:0.0368129265,WP_048871034.1_N-acetylmuramoyl-L-alanine_amidase__Scytonema_tolypothrichoides_:0.1566831001)100:0.1115365852,(WP_017746682.1_N-acetylmuramoyl-L-alanine_amidase__Scytonema_hofmannii_:0.0503464673,WP_038109530.1_N-acetylmuramoyl-L-alanine_amidase__Tolypothrix_bouteillei_:0.0679672702)100:0.3787628300)100:0.1784344192)95:0.0908538927,((WP_017319258.1_N-acetylmuramoyl-L-alanine_amidase__Mastigocladopsis_repens_:0.0646942851,(WP_041041027.1_N-acetylmuramoyl-L-alanine_amidase__Tolypothrix_campylonemoides_:0.1123104623,WP_087544685.1_N-acetylmuramoyl-L-alanine_amidase__Nostocales_cyanobacterium_HT-58-2_:0.0714930008)100:0.0202327258)100:0.1284512450,(WP_026135022.1_N-acetylmuramoyl-L-alanine_amidase__Scytonema_hofmannii_:0.0448365292,WP_038109533.1_N-acetylmuramoyl-L-alanine_amidase__Tolypothrix_bouteillei_:0.0918298160)100:0.1948092722)100:0.1541207370)88:0.0424336983,(((WP_016865077.1_N-acetylmuramoyl-L-alanine_amidase__Fischerella_muscicola_:0.0163418996,WP_009458035.1_N-acetylmuramoyl-L-alanine_amidase__Fischerella_thermalis_:0.0171606147)100:0.0835806714,(WP_017312457.1_MULTISPECIES__N-acetylmuramoyl-L-alanine_amidase__Hapalosiphonaceae_:0.0036346590,WP_131115055.1_N-acetylmuramoyl-L-alanine_amidase__Westiellopsis_prolifica_:0.0091235952)100:0.0816016826)100:0.1373219884,WP_016879087.1_N-acetylmuramoyl-L-alanine_amidase__Chlorogloeopsis_fritschii_:0.2395176287)100:0.2425242738)43:0.0346722235)52:0.0507791260,(WP_015200302.1_N-acetylmuramoyl-L-alanine_amidase__Calothrix_parietina_:0.3241144048,WP_127085442.1_N-acetylmuramoyl-L-alanine_amidase__Calothrix_desertica_:0.3351997984)100:0.2333548854)93:0.0562283898,((WP_008235902.1_N-acetylmuramoyl-L-alanine_amidase__Richelia_intracellularis_:0.3813741431,WP_088240876.1_N-acetylmuramoyl-L-alanine_amidase__Calothrix_rhizosoleniae_:0.2089352388)100:0.2580584214,(WP_027841053.1_N-acetylmuramoyl-L-alanine_amidase__Mastigocoleus_testarum_:0.5231495103,WP_096657639.1_N-acetylmuramoyl-L-alanine_amidase__Calothrix_parasitica_:0.3420581296)100:0.1176126642)75:0.0393309103)85:0.0709210850,WP_088243215.1_N-acetylmuramoyl-L-alanine_amidase__Calothrix_rhizosoleniae_:0.6842892118)100:0.1579682312,WP_073595314.1_N-acetylmuramoyl-L-alanine_amidase__Phormidium_ambiguum_:0.6166268478)57:0.0573155538,((WP_015152747.1_AMIN_domain-containing_protein__Chroococcidiopsis_thermalis_:0.0115604998,(WP_039715514.1_AMIN_domain-containing_protein__Scytonema_millei_:0.0488074204,WP_106167182.1_AMIN_domain-containing_protein__Chroococcidiopsis_cubana_:0.0081046297)57:0.0157118572)100:0.6275470944,(WP_045053502.1_N-acetylmuramoyl-L-alanine_amidase__Aliterella_atlantica_:0.3855589260,(WP_073551105.1_AMIN_domain-containing_protein__Chroogloeocystis_siderophila_:0.0751305390,WP_099703998.1_N-acetylmuramoyl-L-alanine_amidase__Chroococcales_cyanobacterium_IPPAS_B-1203_:0.0565038701)100:0.2954380681)99:0.0964672582)93:0.1094514055)60:0.0319591054,(WP_044210876.1_N-acetylmuramoyl-L-alanine_amidase__Coleofasciculus_chthonoplastes_:0.5888115440,((WP_015161192.1_N-acetylmuramoyl-L-alanine_amidase__Chamaesiphon_minutus_:0.0387325359,WP_106299414.1_N-acetylmuramoyl-L-alanine_amidase__Chamaesiphon_polymorphus_:0.0828788774)100:1.1232830564,WP_015204256.1_N-acetylmuramoyl-L-alanine_amidase__Crinalium_epipsammum_:0.3959647504)99:0.1776486320)63:0.0831443220)100:0.0774114456)97:0.0505538329)88:0.1167114278,(WP_148288114.1_DUF3747_domain-containing_protein__Prochlorothrix_hollandica_:0.6031356747,(WP_088431471.1_DUF3747_domain-containing_protein__Halomicronema_hongdechloris_:0.5059095496,WP_146150796.1_N-acetylmuramoyl-L-alanine_amidase__partial__filamentous_cyanobacterium_CCP3_:0.3528165779)100:0.1855761993)100:0.9694225175)100:0.5142707403,((((((WP_081721971.1_N-acetylmuramoyl-L-alanine_amidase__Geminisphaera_colitermitum_:0.4562743412,WP_162525331.1_N-acetylmuramoyl-L-alanine_amidase__Rariglobus_hedericola_:0.7173830058)100:1.0326436615,(WP_052882801.1_N-acetylmuramoyl-L-alanine_amidase__Kiritimatiella_glycovorans_:0.7576966660,(WP_136064523.1_N-acetylmuramoyl-L-alanine_amidase__Kiritimatiellales_bacterium_:0.3964257422,WP_155504178.1_hypothetical_protein__Kiritimatiellae_bacterium_:1.0243759624)100:0.6885376843)100:0.5510753730)100:0.5840246869,(((WP_006978713.1_N-acetylmuramoyl-L-alanine_amidase__Chthoniobacter_flavus_:0.9431732814,WP_084400134.1_N-acetylmuramoyl-L-alanine_amidase__Terrimicrobium_sacchariphilum_:0.8308535969)100:0.3471526851,WP_159434855.1_hypothetical_protein__Rubritalea_squalenifaciens_:1.2682865049)82:0.1579453300,WP_075079124.1_hypothetical_protein__Terrimicrobium_sacchariphilum_:1.1365826565)100:0.3762838894)100:0.5955764884,(((((WP_157210720.1_hypothetical_protein__Verrucomicrobium_spinosum_:0.3283806141,WP_113960960.1_hypothetical_protein__Roseimicrobium_gellanilyticum_:0.4343777362)100:0.1162808503,WP_138087186.1_N-acetylmuramoyl-L-alanine_amidase__Verrucobacter_flavum_:0.6106239136)100:0.1693793017,WP_078814771.1_N-acetylmuramoyl-L-alanine_amidase__Prosthecobacter_debontii_:0.7179261895)100:1.2298459340,WP_007413631.1_N-acetylmuramoyl-L-alanine_amidase__Pedosphaera_parvula_:1.6619409501)97:0.1909170500,WP_142660918.1_N-acetylmuramoyl-L-alanine_amidase__Methylacidimicrobium_tartarophylax_:1.5623927721)99:0.0852065932)98:0.2232624749,((((WP_006980790.1_N-acetylmuramoyl-L-alanine_amidase__Chthoniobacter_flavus_:1.0723538056,WP_146850299.1_N-acetylmuramoyl-L-alanine_amidase__Brevifollis_gellanilyticus_:1.6951404217)94:0.3410986440,WP_113956348.1_N-acetylmuramoyl-L-alanine_amidase__Roseimicrobium_gellanilyticum_:1.9846471325)98:0.5503908364,(WP_084400094.1_N-acetylmuramoyl-L-alanine_amidase__Terrimicrobium_sacchariphilum_:1.2218092658,WP_084400744.1_N-acetylmuramoyl-L-alanine_amidase__Terrimicrobium_sacchariphilum_:1.5337726524)99:0.3658525813)93:0.2097879736,(WP_009059149.1_N-acetylmuramoyl-L-alanine_amidase__Methylacidiphilum_fumariolicum_:0.0627076133,WP_039720768.1_N-acetylmuramoyl-L-alanine_amidase__Methylacidiphilum_kamchatkense_:0.0286158079)100:1.5635795316)80:0.0516944936)99:0.2999928837,(WP_023174024.1_N-acetylmuramoyl-L-alanine_amidase__Gloeobacter_kilaueensis_:1.7385880851,WP_106380695.1_hypothetical_protein__Abditibacterium_utsteinense_:1.8574082617)92:0.1723755395)86:0.1187939626)65:0.0851831711,(((((((((WP_010942466.1_N-acetylmuramoyl-L-alanine_amidase__Geobacter_sulfurreducens_:0.0495941248,(WP_039644414.1_N-acetylmuramoyl-L-alanine_amidase__Geobacter_soli_:0.0000026921,WP_066357357.1_N-acetylmuramoyl-L-alanine_amidase__Geobacter_anodireducens_:0.0031183720)100:0.0953509966)100:0.2127287240,(WP_004511643.1_AMIN_domain-containing_protein__Geobacter_metallireducens_:0.3066580885,WP_145019951.1_AMIN_domain-containing_protein__Geobacter_argillaceus_:0.4508540274)73:0.0583463333)73:0.1308685263,WP_012647839.1_N-acetylmuramoyl-L-alanine_amidase__Geobacter_daltonii_:0.4116690422)99:0.4549501173,WP_156826964.1_AMIN_domain-containing_protein__Geopsychrobacter_electrodiphilus_:1.1985673590)100:0.9799744616,((WP_013006775.1_AMIN_domain-containing_protein__Deferribacter_desulfuricans_:0.8476227799,WP_036790425.1_N-acetylmuramoyl-L-alanine_amidase__Porphyromonas_canoris_:1.5554210463)92:0.1573933289,WP_011697600.1_N-acetylmuramoyl-L-alanine_amidase__Syntrophobacter_fumaroxidans_:1.0567905774)99:0.6455353350)90:0.2324212627,WP_095983252.1_N-acetylmuramoyl-L-alanine_amidase__Melittangium_boletus_:1.4303715819)100:0.5024355196,((((WP_019533476.1_hypothetical_protein__Paenibacillus_ginsengihumi_:0.5012822835,((((WP_063761701.1_N-acetylmuramoyl-L-alanine_amidase__Paenibacillus_tyrfis_:0.0295751028,WP_127463176.1_N-acetylmuramoyl-L-alanine_amidase__partial__Paenibacillus_elgii_:0.0275774662)100:0.0576630540,WP_090669367.1_N-acetylmuramoyl-L-alanine_amidase__Paenibacillus_tianmuensis_:0.0409621509)100:0.2258772972,WP_062410989.1_N-acetylmuramoyl-L-alanine_amidase__Paenibacillus_naphthalenovorans_:0.2027606933)100:0.1121606092,WP_127607801.1_N-acetylmuramoyl-L-alanine_amidase__Paenibacillus_validus_:0.2924514890)100:0.1186095507)100:0.3768890190,((WP_068665459.1_N-acetylmuramoyl-L-alanine_amidase__Paenibacillus_oryzisoli_:0.1582705481,WP_065851765.1_N-acetylmuramoyl-L-alanine_amidase__Paenibacillus_pectinilyticus_:0.1354957334)100:0.2457483821,WP_126142913.1_N-acetylmuramoyl-L-alanine_amidase__Paenibacillus_whitsoniae_:0.2329164187)100:0.3731379579)100:0.1113417681,WP_155700411.1_N-acetylmuramoyl-L-alanine_amidase__Paenibacillus_sp._ML311-T8_:0.8027727619)100:0.1864818913,WP_052304504.1_hypothetical_protein__Paenibacillus_larvae_:0.6079729502)100:0.8213958588)84:0.1200392871,WP_068135631.1_AMIN_domain-containing_protein__Limnochorda_pilosa_:1.7606042185)63:0.1027173479,((((WP_015945258.1_N-acetylmuramoyl-L-alanine_amidase__Desulfitobacterium_hafniense_:0.0240543109,WP_072773552.1_N-acetylmuramoyl-L-alanine_amidase__Desulfitobacterium_chlororespirans_:0.0165995692)100:0.0480032491,(WP_083879880.1_N-acetylmuramoyl-L-alanine_amidase__Desulfitobacterium_dichloroeliminans_:0.3253628279,WP_014795591.1_N-acetylmuramoyl-L-alanine_amidase__Desulfitobacterium_dehalogenans_:0.0695333255)63:0.0243587371)100:1.4341911151,(WP_080063362.1_N-acetylmuramoyl-L-alanine_amidase__Ruminiclostridium_hungatei_:0.6163957574,WP_110461593.1_N-acetylmuramoyl-L-alanine_amidase__Ruminiclostridium_sufflavum_:0.5537406765)100:1.1605616504)99:0.3674226516,((WP_007424579.1_MULTISPECIES__N-acetylmuramoyl-L-alanine_amidase__Acidiphilium_:1.7012221035,WP_038317314.1_N-acetylmuramoyl-L-alanine_amidase__Kingella_kingae_:1.2312734507)99:0.1744378361,(WP_156803503.1_LysM_peptidoglycan-binding_domain-containing_protein__Frateuria_aurantia_:0.9087797176,(WP_090210911.1_N-acetylmuramoyl-L-alanine_amidase__Pseudomonas_asplenii_:0.0036189255,WP_026007671.1_N-acetylmuramoyl-L-alanine_amidase__Pseudomonas_fuscovaginae_:0.0000026921)100:1.0634912322)100:0.8058254852)98:0.2776297554)99:0.4799242891)34:0.1144454554)44:0.0827875109,(WP_075858676.1_N-acetylmuramoyl-L-alanine_amidase__Carboxydothermus_pertinax_:1.5705369883,WP_073146715.1_stage_II_sporulation_protein_D__Paramaledivibacter_caminithermalis_:2.0583969726)54:0.6514785753)47:0.1177902544)38:0.1441362652,((((((((WP_003867780.1_MULTISPECIES__N-acetylmuramoyl-L-alanine_amidase__Thermoanaerobacter_:0.8735820376,(WP_013296877.1_N-acetylmuramoyl-L-alanine_amidase__Thermoanaerobacterium_thermosaccharolyticum_:0.1921358764,(WP_013787053.1_N-acetylmuramoyl-L-alanine_amidase__Thermoanaerobacterium_xylanolyticum_:0.0487791472,(WP_045408843.1_N-acetylmuramoyl-L-alanine_amidase__Thermoanaerobacterium_saccharolyticum_:0.0000020899,WP_014757827.1_N-acetylmuramoyl-L-alanine_amidase__Thermoanaerobacterium_aotearoense_:0.1074592716)100:0.0215670954)100:0.0952975339)100:0.5068103317)100:0.5087815816,WP_054875862.1_N-acetylmuramoyl-L-alanine_amidase__Oxobacter_pfennigii_:0.9364168962)94:0.0866967682,((WP_017744218.1_N-acetylmuramoyl-L-alanine_amidase__Scytonema_hofmannii_:0.2660221628,WP_107805784.1_N-acetylmuramoyl-L-alanine_amidase__Nodularia_spumigena_:0.4122896333)100:1.1586338010,WP_094548296.1_hypothetical_protein__Petroclostridium_xylanilyticum_:1.1421832590)99:0.5311102109)98:0.3166309754,(WP_103896709.1_SH3_domain-containing_protein__Caloramator_fervidus_:1.3172495697,WP_051350734.1_SH3_domain-containing_protein__Caloramator_proteoclasticus_:0.8323995537)100:0.6904752720)97:0.2338929944,((((WP_006000017.1_N-acetylmuramoyl-L-alanine_amidase__Desulfuromonas_acetoxidans_:3.1380896235,(WP_156807523.1_N-acetylmuramoyl-L-alanine_amidase__Effusibacillus_pohliae_:1.0313865022,WP_120188960.1_hypothetical_protein__Ammoniphilus_oxalaticus_:1.2889916161)100:0.3906142913)93:0.4633653301,((WP_007505771.1_cell_wall_hydrolase/autolysin__Caldalkalibacillus_thermarum_:1.2753598355,WP_143018961.1_SH3_domain-containing_protein__partial__Natribacillus_halophilus_:1.3262019396)89:0.1714388767,((((WP_027356122.1_N-acetylmuramoyl-L-alanine_amidase__Desulfofundulus_thermocisternus_:0.0257600726,WP_073167647.1_N-acetylmuramoyl-L-alanine_amidase__Desulfofundulus_australicus_:0.0070405600)100:1.1248676393,WP_052218237.1_N-acetylmuramoyl-L-alanine_amidase__Thermincola_ferriacetica_:0.9596720347)100:0.3906660122,(WP_052154184.1_N-acetylmuramoyl-L-alanine_amidase__Thermoactinomyces_daqus_:0.4825577829,WP_132223686.1_N-acetylmuramoyl-L-alanine_amidase__partial__Laceyella_sacchari_:0.2473256722)100:1.1652072260)100:0.3257603437,(WP_066351564.1_hypothetical_protein__Fervidicola_ferrireducens_:0.2108422789,WP_066354215.1_hypothetical_protein__Fervidicola_ferrireducens_:0.4732188323)100:1.4535871395)98:0.5385119640)97:0.1477066616)95:0.3096472814,((((WP_014966723.1_N-acetylmuramoyl-L-alanine_amidase__Gottschalkia_acidurici_:0.1786544055,WP_072977043.1_N-acetylmuramoyl-L-alanine_amidase__Tissierella_praeacuta_:0.2661608670)100:0.3745185576,(WP_075727329.1_N-acetylmuramoyl-L-alanine_amidase__Tissierella_creatinophila_:0.8853052296,(WP_084725372.1_hypothetical_protein__Tissierella_praeacuta_:0.1991171809,WP_115322161.1_N-acetylmuramoyl-L-alanine_amidase__Tissierella_praeacuta_:0.1671699468)100:0.6310952545)94:0.1668221455)97:0.2815000782,(WP_071062743.1_N-acetylmuramoyl-L-alanine_amidase__Andreesenia_angusta_:0.2212335528,WP_084655688.1_N-acetylmuramoyl-L-alanine_amidase__Andreesenia_angusta_:0.3422749984)100:1.3019555736)100:0.3410928927,(WP_052139344.1_N-acetylmuramoyl-L-alanine_amidase__Clostridium_baratii_:0.3447852678,WP_143324064.1_SH3_domain-containing_protein__Clostridium_thermobutyricum_:0.3917011768)100:1.6886707994)67:0.0915191788)71:0.1131323503,((WP_013782427.1_N-acetylmuramoyl-L-alanine_amidase__Mahella_australiensis_:0.5831319657,WP_066669157.1_N-acetylmuramoyl-L-alanine_amidase__Desulfotomaculum_copahuensis_:0.6643281687)100:0.3064389370,WP_114298691.1_hypothetical_protein__Anaerobacterium_chartisolvens_:1.2380382718)100:0.4440578542)79:0.1315426509)79:0.2484542525,(WP_084765066.1_N-acetylmuramoyl-L-alanine_amidase__Clostridium_intestinale_:1.8075152299,(((WP_052447241.1_hypothetical_protein__Clostridium_polynesiense_:0.8007542582,WP_073005500.1_hypothetical_protein__Clostridium_amylolyticum_:0.7614065855)100:0.4970503409,WP_094754395.1_hypothetical_protein__Criibacterium_bergeronii_:1.7783546533)96:0.3170725362,WP_080913542.1_hypothetical_protein__Varibaculum_timonense_:1.8420989435)95:0.3334217402)95:0.1838362381)65:0.0893341272,(((WP_029194636.1_N-acetylmuramoyl-L-alanine_amidase__Paenibacillus_alginolyticus_:1.8125908596,WP_050069858.1_N-acetylmuramoyl-L-alanine_amidase__Anaerosalibacter_massiliensis_:1.3892808180)95:0.3242642317,WP_089862671.1_N-acetylmuramoyl-L-alanine_amidase__Halanaerobium_salsuginis_:1.3969102625)94:0.3653277944,WP_077177376.1_SH3_domain-containing_protein__Carboxydothermus_islandicus_:1.7341876492)83:0.3617630694)49:0.1069128936,((((WP_012864460.1_N-acetylmuramoyl-L-alanine_amidase__Veillonella_parvula_:0.0456071280,(WP_105093862.1_N-acetylmuramoyl-L-alanine_amidase__Veillonella_infantium_:0.0247439226,WP_039969139.1_N-acetylmuramoyl-L-alanine_amidase__Veillonella_dispar_:0.0100901079)98:0.0525999041)98:0.0788431507,(WP_059362874.1_N-acetylmuramoyl-L-alanine_amidase__Veillonella_tobetsuensis_:0.0640927714,WP_156931323.1_N-acetylmuramoyl-L-alanine_amidase__Veillonella_atypica_:0.0713999891)100:0.1237273981)100:1.3187342352,(WP_007069721.1_N-acetylmuramoyl-L-alanine_amidase__Dialister_invisus_:1.4463765652,(WP_011392786.1_N-acetylmuramoyl-L-alanine_amidase__Moorella_thermoacetica_:0.5699001956,WP_084665510.1_hypothetical_protein__Thermanaeromonas_toyohensis_:0.7185126573)100:0.9530825111)99:0.1302849735)98:0.4079409205,((((((((((WP_010648518.1_SH3_domain-containing_protein__Oceanobacillus_massiliensis_:0.5255856119,WP_067727991.1_SH3_domain-containing_protein__Oceanobacillus_damuensis_:0.3636528166)100:0.2162818976,WP_017798578.1_SH3_domain-containing_protein__Oceanobacillus_kimchii_:0.8748658647)100:0.1705621968,WP_080146396.1_SH3_domain-containing_protein__Marinilactibacillus_piezotolerans_:1.7033146679)100:0.5275661011,(WP_083443676.1_N-acetylmuramoyl-L-alanine_amidase__Ornithinibacillus_contaminans_:1.1180251027,WP_109985215.1_SH3_domain-containing_protein__Gracilibacillus_dipsosauri_:1.0431381006)99:0.1356910926)68:0.1445204119,(WP_051359459.1_N-acetylmuramoyl-L-alanine_amidase__Paucisalibacillus_globulus_:0.7287628423,WP_072889455.1_N-acetylmuramoyl-L-alanine_amidase__Ornithinibacillus_halophilus_:0.8584771258)100:0.6036053683)98:0.1967307363,(((WP_038243457.1_SH3_domain-containing_protein__Virgibacillus_massiliensis_:0.4247956217,WP_077706882.1_SH3_domain-containing_protein__Virgibacillus_dokdonensis_:0.6819343250)100:0.2884167258,(WP_084157521.1_SH3_domain-containing_protein__Oceanobacillus_manasiensis_:0.6733453767,(((WP_089062353.1_SH3_domain-containing_protein__Virgibacillus_phasianinus_:0.1462843900,WP_089531981.1_SH3_domain-containing_protein__Virgibacillus_necropolis_:0.3480936354)100:0.3877131602,WP_072887793.1_SH3_domain-containing_protein__Ornithinibacillus_halophilus_:0.8211670899)62:0.1134829032,WP_115748250.1_SH3_domain-containing_protein__Oceanobacillus_chungangensis_:0.6823643992)79:0.1205167599)93:0.1439949876)100:1.0990580476,WP_079530376.1_SH3_domain-containing_protein__Halobacillus_hunanensis_:1.1316028946)66:0.1762674065)37:0.1002821401,((((WP_027107052.1_N-acetylmuramoyl-L-alanine_amidase__Lactobacillus_ceti_:1.1334365214,(WP_002295084.1_MULTISPECIES__N-acetylmuramoyl-L-alanine_amidase__Enterococcus_:0.0000028510,WP_070704517.1_MULTISPECIES__N-acetylmuramoyl-L-alanine_amidase__Enterococcus_:0.0152471873)100:1.4208251845)96:0.1248069286,WP_084030232.1_SH3_domain-containing_protein__Atopobacter_phocae_:0.8634712371)100:1.1272182559,WP_053401018.1_SH3_domain-containing_protein__Bacillus_koreensis_:1.0029456440)70:0.4242902345,(WP_078410901.1_SH3_domain-containing_protein__Bacillus_abyssalis_:0.7825750078,WP_150273368.1_SH3_domain-containing_protein__Paenibacillus_sp._SYSU_G01001_:1.0073894040)100:0.6266506783)38:0.2255326279)71:0.1304107036,WP_037574195.1_SH3_domain-containing_protein__Staphylococcus_chromogenes_:1.7461956169)99:0.1338544277,(WP_077540425.1_N-acetylmuramoyl-L-alanine_amidase__Sedimentisphaera_cyanobacteriorum_:0.1051979106,WP_085755696.1_N-acetylmuramoyl-L-alanine_amidase__Sedimentisphaera_salicampi_:0.0905224895)100:2.0406768016)95:0.0516373544,((WP_083906130.1_SH3_domain-containing_protein__Desulfurispora_thermophila_:1.2578322798,((WP_027364137.1_SH3_domain-containing_protein__Desulfallas_alcoholivorax_:0.1393159520,WP_165613319.1_SH3_domain-containing_protein__Desulfallas_arcticus_:0.1017991049)100:0.2295935037,WP_092485757.1_SH3_domain-containing_protein__Desulfallas_geothermicus_:0.3352775150)100:0.9261523224)99:0.1732672328,WP_089611985.1_AMIN_domain-containing_protein__Dehalobacterium_formicoaceticum_:1.6845059625)98:0.1550379559)95:0.0901479206)69:0.0509702610)27:0.0762749475)73:0.2080046080,(WP_029691739.1_YSIRK-type_signal_peptide-containing_protein__partial__Streptococcus_hyovaginalis_:1.6243500744,((WP_084372393.1_hypothetical_protein__Bacillus_krulwichiae_:1.8591343764,WP_066144224.1_hypothetical_protein__Bacillus_lentus_:1.7448381978)87:0.2595480416,WP_093192953.1_N-acetylmuramoyl-L-alanine_amidase__Salimicrobium_halophilum_:1.5775387166)97:0.1718650275)76:0.1356108452)87:0.1488110622,(WP_008516100.1_N-acetylmuramoyl-L-alanine_amidase__Dethiobacter_alkaliphilus_:0.7546509229,WP_138810511.1_SH3_domain-containing_protein__Bacillus_natronophilus_:1.2349335817)100:0.7878304420)90:0.2185892890,((WP_083446670.1_SH3_domain-containing_protein__Bacillus_koreensis_:1.0678365754,WP_156483513.1_SH3_domain-containing_protein__Bacillus_fastidiosus_:0.9873446955)100:0.4767038803,((WP_071310394.1_N-acetylmuramoyl-L-alanine_amidase__Anaerobacillus_alkalilacustris_:0.0506455327,WP_071388347.1_N-acetylmuramoyl-L-alanine_amidase__Anaerobacillus_alkalidiazotrophicus_:0.0470798229)100:0.9145603203,(WP_078431826.1_N-acetylmuramoyl-L-alanine_amidase__Bacillus_halosaccharovorans_:0.2407306574,WP_121663683.1_N-acetylmuramoyl-L-alanine_amidase__Bacillus_litoralis_:0.3168858548)100:1.4394348218)61:0.1831016243)100:0.3751346338)90:0.2473446791,((((WP_011248134.1_N-acetylmuramoyl-L-alanine_amidase__Bacillus_clausii_:0.0085712839,WP_073305264.1_N-acetylmuramoyl-L-alanine_amidase__Bacillus_rhizosphaerae_:0.0083345702)100:0.8279493083,(((WP_051748270.1_N-acetylmuramoyl-L-alanine_amidase__Terribacillus_goriensis_:0.0056633891,WP_093880741.1_N-acetylmuramoyl-L-alanine_amidase__Terribacillus_saccharophilus_:0.0000026921)97:0.0299775640,(WP_093725963.1_N-acetylmuramoyl-L-alanine_amidase__Terribacillus_halophilus_:0.1805176557,WP_097038713.1_N-acetylmuramoyl-L-alanine_amidase__Terribacillus_aidingensis_:0.3012418913)100:0.1039549471)100:0.9362282210,(WP_082676700.1_N-acetylmuramoyl-L-alanine_amidase__Bacillus_shacheensis_:0.4997912289,WP_079528939.1_N-acetylmuramoyl-L-alanine_amidase__Halobacillus_hunanensis_:0.7153366406)100:0.2855757376)99:0.1994598582)100:0.3561640399,WP_088910383.1_N-acetylmuramoyl-L-alanine_amidase__Brevibacillus_formosus_:1.7633235491)99:0.2341534645,((WP_038558494.1_MULTISPECIES__SH3_domain-containing_protein__Terribacillus_:0.0727501020,WP_093727313.1_SH3_domain-containing_protein__Terribacillus_halophilus_:0.1201004690)100:0.0424671682,WP_097042995.1_SH3_domain-containing_protein__Terribacillus_aidingensis_:0.1468159897)100:1.0863484328)89:0.2361214708)98:0.1886209844,(((((((WP_157998034.1_SH3_domain-containing_protein__Ornithinibacillus_scapharcae_:0.7191447042,WP_139254063.1_SH3_domain-containing_protein__Halobacillus_karajensis_:0.5600171122)99:0.1205883439,WP_049683278.1_SH3_domain-containing_protein__Bacillus_loiseleuriae_:0.5309911919)100:0.0995310111,((WP_115823892.1_SH3_domain-containing_protein__Halobacillus_trueperi_:0.0072860817,WP_089651955.1_SH3_domain-containing_protein__Halobacillus_aidingensis_:0.0045815779)100:0.8293735832,WP_089740649.1_SH3_domain-containing_protein__Gracilibacillus_ureilyticus_:0.6789374313)84:0.1094375884)91:0.0715398673,(WP_066269133.1_SH3_domain-containing_protein__Bacillus_acidicola_:1.2737510658,WP_151534707.1_SH3_domain-containing_protein__Bacillus_depressus_:0.5595503118)85:0.1610252226)86:0.0829365752,WP_118874979.1_SH3_domain-containing_protein__Lysinibacillus_yapensis_:0.7156194468)100:0.1861445395,(((WP_028393475.1_SH3_domain-containing_protein__Bacillus_cihuensis_:0.4190924322,WP_137743489.1_SH3_domain-containing_protein__Bacillus_siralis_:0.3955268177)100:0.1549119581,((WP_052698394.1_SH3_domain-containing_protein__Domibacillus_enclensis_:0.3434215932,WP_076763662.1_SH3_domain-containing_protein__Domibacillus_epiphyticus_:0.1966954749)100:0.2236307090,(WP_050180205.1_cell_wall_hydrolase__Domibacillus_robiginosus_:0.3534787510,WP_050183339.1_SH3_domain-containing_protein__Domibacillus_robiginosus_:0.2129777951)100:0.1844492384)100:0.2869901269)81:0.1284477257,WP_142305181.1_cell_wall_hydrolase__Bacillus_oleivorans_:0.8575690191)100:0.4996902023)100:0.2249119347,((((WP_051302392.1_SH3_domain-containing_protein__Bacillus_aidingensis_:0.1836145496,WP_093337383.1_SH3_domain-containing_protein__Salibacterium_halotolerans_:0.3235473957)100:0.1632420430,((WP_125554447.1_SH3_domain-containing_protein__Bacillus_salarius_:0.1627509925,WP_125556112.1_SH3_domain-containing_protein__Bacillus_salarius_:0.2054536855)100:0.1802413062,(WP_091274325.1_SH3_domain-containing_protein__Alteribacillus_persepolensis_:0.5082650981,WP_091584440.1_MULTISPECIES__SH3_domain-containing_protein__Bacillaceae_:0.1803135841)100:0.1938990560)100:0.2160220809)100:0.2386178828,WP_090926386.1_SH3_domain-containing_protein__Salibacterium_qingdaonense_:0.4595922040)100:0.7438976886,(((((WP_052123949.1_SH3_domain-containing_protein__Lysinibacillus_manganicus_:0.4779286157,(WP_096550400.1_SH3_domain-containing_protein__Ureibacillus_thermosphaericus_:0.2025959357,WP_141601757.1_SH3_domain-containing_protein__Ureibacillus_terrenus_:0.2296676033)100:0.2573296717)100:0.1397491165,(WP_057984463.1_SH3_domain-containing_protein__Bacillus_cecembensis_:0.5118206663,WP_097071804.1_SH3_domain-containing_protein__Lysinibacillus_xyleni_:0.3931781563)100:0.1621222526)100:0.2946964512,(WP_067212187.1_SH3_domain-containing_protein__Sporosarcina_psychrophila_:0.2667252999,WP_147055638.1_SH3_domain-containing_protein__Sporosarcina_luteola_:0.2851902740)100:0.6107290683)100:0.2489720901,((WP_041123273.1_SH3_domain-containing_protein__Jeotgalibacillus_alimentarius_:0.6716125836,WP_077214832.1_SH3_domain-containing_protein__Bacillus_dakarensis_:0.6195094412)84:0.1301787043,((WP_042384701.1_SH3_domain-containing_protein__Parageobacillus_thermoglucosidasius_:0.0969148976,WP_089098355.1_SH3_domain-containing_protein__Geobacillus_galactosidasius_:0.1143377066)100:0.2759284455,WP_111645037.1_SH3_domain-containing_protein__Anoxybacillus_vitaminiphilus_:0.3824348396)100:0.2968477673)83:0.0772269482)100:0.1579851628,((WP_078414351.1_SH3_domain-containing_protein__Bacillus_abyssalis_:0.3974136505,WP_061804750.1_SH3_domain-containing_protein__Bacillus_endophyticus_:0.5253195642)100:0.1255912722,WP_077214894.1_SH3_domain-containing_protein__Bacillus_dakarensis_:0.7648059240)100:0.1836795167)100:0.4143116402)99:0.1932033566)95:0.0538643869)91:0.1037725775,((((((((WP_003183353.1_MULTISPECIES__N-acetylmuramoyl-L-alanine_amidase__Bacillus_:0.0333647051,(WP_076793460.1_N-acetylmuramoyl-L-alanine_amidase__Bacillus_haynesii_:0.0193250180,WP_020452123.1_MULTISPECIES__N-acetylmuramoyl-L-alanine_amidase__Bacillus_:0.0783271524)100:0.0339594662)100:0.1870649445,(WP_006637483.1_MULTISPECIES__N-acetylmuramoyl-L-alanine_amidase__Bacillus_subtilis_group_:0.2005271661,WP_148957367.1_N-acetylmuramoyl-L-alanine_amidase__Bacillus_swezeyi_:0.2261554297)100:0.1095429065)100:0.2431973204,(WP_079996401.1_MULTISPECIES__N-acetylmuramoyl-L-alanine_amidase__Bacillus_:0.3451181306,WP_010789171.1_N-acetylmuramoyl-L-alanine_amidase__Bacillus_atrophaeus_:0.2757559304)100:0.4008059648)100:0.6051549928,((((((WP_034318555.1_MULTISPECIES__N-acetylmuramoyl-L-alanine_amidase__Bacillus_:0.0190754107,WP_039169820.1_N-acetylmuramoyl-L-alanine_amidase__Bacillus_altitudinis_:0.0100789495)100:0.0053229486,(WP_060698473.1_N-acetylmuramoyl-L-alanine_amidase__Bacillus_australimaris_:0.0097792344,(WP_058013545.1_N-acetylmuramoyl-L-alanine_amidase__Bacillus_pumilus_:0.0052736059,WP_024423639.1_MULTISPECIES__N-acetylmuramoyl-L-alanine_amidase__Bacillus_:0.0000026921)98:0.0061662150)98:0.0110053545)98:0.0119411650,WP_008357523.1_MULTISPECIES__N-acetylmuramoyl-L-alanine_amidase__Bacillus_:0.0196142976)100:0.3584869317,(WP_024423638.1_N-acetylmuramoyl-L-alanine_amidase__Bacillus_safensis_:0.1449005003,WP_138279066.1_N-acetylmuramoyl-L-alanine_amidase__Bacillus_altitudinis_:0.1132654069)100:0.3239190803)100:0.2226665312,WP_060964133.1_MULTISPECIES__N-acetylmuramoyl-L-alanine_amidase__Bacillus_:0.3675325212)99:0.0986137385,(WP_061527952.1_N-acetylmuramoyl-L-alanine_amidase__Bacillus_nakamurai_:0.2970473622,WP_148956778.1_N-acetylmuramoyl-L-alanine_amidase__Bacillus_swezeyi_:0.2263115446)100:0.0936144435)100:0.2701133407)100:0.2464345372,WP_064328239.1_N-acetylmuramoyl-L-alanine_amidase__Bacillus_oceanisediminis_:0.6556775515)100:0.3619814121,(WP_052144749.1_SH3_domain-containing_protein__Bacillus_okhensis_:0.4751698997,WP_079476680.1_N-acetylmuramoyl-L-alanine_amidase__Marinococcus_halophilus_:0.9967679939)100:0.5218965921)100:0.6478789770,WP_158639961.1_SH3_domain-containing_protein__Bacillus_nanhaiisediminis_:1.1805921819)99:0.1924737266,(WP_107586289.1_SH3_domain-containing_protein__Alkalicoccus_saliphilus_:0.8057415069,WP_147802777.1_SH3_domain-containing_protein__Alkalicoccus_halolimnae_:0.2719769781)100:0.6406707493)92:0.1635869978);
