# Supplementary material for: Evolution of longitudinal division in multicellular bacteria of the Neisseriaceae family
Source: Nat Commun. 2022 Aug 22;13:4853. doi: 10.1038/s41467-022-32260-w (PMC9395523; doi:10.1038/s41467-022-32260-w)
Supplement: Supplementary file 17 — Supplementary Data 6 [file 41467_2022_32260_MOESM17_ESM.zip › Supplementary Data 6/AmiC1_75G.aln.mldist]

71
29535_AP671_00092               0.0000000 0.0949360 0.2274035 1.0947109 0.7321080 1.0343689 1.6406061 0.1344323 0.3350017 0.2258238 0.6645336 0.1406139 0.3468428 0.3190024 0.8063201 1.1483491 0.9672598 1.0121582 0.9279130 1.0046692 0.7166145 0.7271980 0.7160006 0.7037171 0.3437308 1.6571795 1.6548227 1.8518067 1.6324077 0.4615583 0.3048853 0.3360283 0.4279368 0.3295772 0.4047369 0.5406415 0.2888655 0.5495370 0.2361816 0.3413037 0.4145307 0.2272660 0.3398805 0.1222347 0.3424516 0.7343680 0.1244730 0.2225870 0.2363653 0.5424736 0.4987046 0.3889484 0.4213948 0.5597982 0.3076948 0.3420632 0.1188261 0.3280639 0.2924551 0.4332559 0.5637371 0.4276303 0.5550265 0.3110375 0.2634704 0.8414048 0.8386765 0.4190261 0.4713525 0.8187934 0.9391682 
29537_AP862_02333               0.0949360 0.0000000 0.2290321 1.1010633 0.7405566 1.0332042 1.6268227 0.1340060 0.3029380 0.2190676 0.6851556 0.1337886 0.3245912 0.2977886 0.7998202 1.1744230 0.9953566 1.0278649 0.9669178 1.0202332 0.7057513 0.7162737 0.7093241 0.6979749 0.3094611 1.6660191 1.6817697 1.8355901 1.6387330 0.4718527 0.3152896 0.3184753 0.4211136 0.3347290 0.4198584 0.5741085 0.3004165 0.5799970 0.2550404 0.3076117 0.4332959 0.2143609 0.3064556 0.1218241 0.3137571 0.7165227 0.1240437 0.2195384 0.2318066 0.5689864 0.5047415 0.3833909 0.4099736 0.5859565 0.3013580 0.3086141 0.1184689 0.3129574 0.2983751 0.4394296 0.5840933 0.4167181 0.5758555 0.3342435 0.2767791 0.8001832 0.8298700 0.4342684 0.4635764 0.7939866 0.8702310 
463_00386                       0.2274035 0.2290321 0.0000000 0.9995240 0.8046540 1.0063077 1.5803283 0.2699979 0.3423949 0.2243364 0.7615742 0.2678320 0.3449911 0.3169014 0.8517190 1.1222233 0.9491024 1.0137577 0.9124642 1.0059813 0.7251399 0.7394903 0.7297843 0.6930023 0.3431294 1.6707061 1.7619194 1.8440294 1.6511218 0.4858588 0.3400008 0.3992638 0.4765397 0.4095096 0.4771816 0.6253670 0.3241135 0.5816852 0.3323445 0.3614274 0.4507946 0.2415211 0.3618907 0.2491004 0.3644028 0.7021848 0.2494561 0.2367349 0.2506959 0.5817144 0.5077309 0.4521079 0.4683263 0.5894803 0.3144179 0.3705798 0.2498053 0.3507501 0.3257723 0.4343858 0.6032000 0.4595808 0.6098908 0.3420167 0.2948418 0.8554365 0.8629993 0.4533297 0.4662560 0.7781902 0.8741025 
Alysiella_filiformis_01313      1.0947109 1.1010633 0.9995240 0.0000000 0.5889253 0.9033253 1.6085871 1.1529429 1.0637208 0.9118097 1.2500180 1.0713181 1.1359555 1.0671059 1.1030830 0.9157043 1.2854516 1.3566261 1.2753938 1.3238517 1.0783086 1.0883231 1.0735173 1.0929425 1.1096699 1.6640135 1.7303853 1.6248308 1.6338666 0.9604202 1.0359899 0.9959806 0.9141407 0.9908920 0.9144142 1.0819497 1.0341760 1.0305738 1.1114108 1.1019268 0.9183008 1.0324551 1.1102282 1.0912223 1.0894808 0.9399773 1.0924453 1.0337450 1.0200150 1.0336738 1.0475364 0.9496374 0.9554485 1.0805004 1.0210508 1.1121374 1.0909466 1.0809495 1.1140305 0.9259709 1.0213484 0.9509060 1.0561302 0.9857627 1.0505036 1.0548889 0.5920158 0.9293555 0.9033186 1.1965208 1.3316820 
assem_Acras_02388               0.7321080 0.7405566 0.8046540 0.5889253 0.0000000 0.5987818 1.2883140 0.8412632 0.8540557 0.8047746 0.9721679 0.8016566 0.8647520 0.8576180 0.9385860 0.7350863 1.1262437 1.2194273 1.1521499 1.1879906 0.8630705 0.8761004 0.8475913 0.8776384 0.8680716 1.4543047 1.4190628 1.4492793 1.4694495 0.7598225 0.7885036 0.6922223 0.6975605 0.6994933 0.6701665 0.8025824 0.8189690 0.9000018 0.7849124 0.8596515 0.6966065 0.7883026 0.8661459 0.7957360 0.8539277 0.7903744 0.8043424 0.7870887 0.7793624 0.9043994 0.7791799 0.7052138 0.6884183 0.8068465 0.8040475 0.8727838 0.7991785 0.8457254 0.8112156 0.6938444 0.9122040 0.6890681 0.8150356 0.7334022 0.7875549 0.8770702 0.1893394 0.7290247 0.7296954 1.0034987 1.0650691 
assem_Ckhun_00668               1.0343689 1.0332042 1.0063077 0.9033253 0.5987818 0.0000000 1.4158056 1.1353123 1.1114787 1.1198208 1.3075374 1.0801131 1.1098875 1.0853564 0.9567170 0.3739588 1.1989743 1.2248060 1.2407767 1.1891392 0.9496540 0.9577304 0.9496540 0.9665371 1.0765199 1.2928876 1.5333912 1.5175229 1.3211434 0.9665621 0.9956958 0.9078580 0.9547126 0.9237186 0.9429512 0.9123698 1.0088088 1.0649937 0.9435946 1.1334714 0.9122171 0.9832572 1.0853564 1.0331028 1.1058816 0.9257419 1.0357716 0.9708851 0.9441395 1.0649937 1.0047884 0.9812839 0.8830215 0.8675569 1.0561240 1.1033854 1.0268591 1.0917920 1.0430717 0.8818728 1.0741975 0.8618527 0.9444227 1.0084917 0.9937778 1.0108880 0.6482995 0.8862365 0.9330742 1.0872089 1.0958764 
assem_Kking_00913               1.6406061 1.6268227 1.5803283 1.6085871 1.2883140 1.4158056 0.0000000 1.7376203 1.6118554 1.2880032 1.9034336 1.6599148 1.6035621 1.5345744 1.9016891 1.6510726 2.0898837 2.1610788 2.0632068 2.1272967 1.9877580 2.0011112 2.0015171 2.0163792 1.6639666 1.2055069 0.9067488 1.0710531 1.2362953 1.6612495 1.6613971 1.5832112 1.6299637 1.5578872 1.6376038 1.6091107 1.5962552 1.6540605 1.5538947 1.6244446 1.6143974 1.6209566 1.6342590 1.6566044 1.6400158 1.6914712 1.6282253 1.6041032 1.5616099 1.6726437 1.8017538 1.5716622 1.5815598 1.6322819 1.6573724 1.6307868 1.6676558 1.6459427 1.5626426 1.6197225 1.6798303 1.5956423 1.6205956 1.6972136 1.6386114 1.8754117 1.4473068 1.5994319 1.5392658 1.9566804 1.9535524 
assem_Mcere_03507               0.1344323 0.1340060 0.2699979 1.1529429 0.8412632 1.1353123 1.7376203 0.0000000 0.3649032 0.2527977 0.7345294 0.0301611 0.3802205 0.3502596 0.8246190 1.2049909 1.0403633 1.0782513 1.0174113 1.0702269 0.7484534 0.7539322 0.7456836 0.7380508 0.3705063 1.7398887 1.7978696 1.9231187 1.7028867 0.4843416 0.3643799 0.3928401 0.4621912 0.3974779 0.4457210 0.5996463 0.3427070 0.5854593 0.2634755 0.3796970 0.4288814 0.2333553 0.3692776 0.0275719 0.3745841 0.7325469 0.0301033 0.2236234 0.2441362 0.5740435 0.5895048 0.4460032 0.4542014 0.6068365 0.3527254 0.3736550 0.0380323 0.3755787 0.3512796 0.4608273 0.5800304 0.4591469 0.6193954 0.3552080 0.3062580 0.9063193 0.9285821 0.4587343 0.4900598 0.8326230 0.9564218 
assem_Nblan_01707               0.3350017 0.3029380 0.3423949 1.0637208 0.8540557 1.1114787 1.6118554 0.3649032 0.0000000 0.0146042 0.7677831 0.3300614 0.0644326 0.0416836 0.8840657 1.2810247 1.0357058 1.0410283 1.0130525 1.0332078 0.7933434 0.8009019 0.7961422 0.7706789 0.0437410 1.6634189 1.6228700 1.8214642 1.6366943 0.6015535 0.4407233 0.4260389 0.5651593 0.4322831 0.5502117 0.6674872 0.4264924 0.7146187 0.4096474 0.0304650 0.5139943 0.3107715 0.0542796 0.3418175 0.0297979 0.7292280 0.3300831 0.3063518 0.3242626 0.7172780 0.5651019 0.5071050 0.5534824 0.7223203 0.4173976 0.0483587 0.3365703 0.0323157 0.4133780 0.5214171 0.7330647 0.5735512 0.6680975 0.4271225 0.4084705 0.8619400 0.8728352 0.5509308 0.5665397 0.8952327 0.9725251 
assem_Nmaig_01591               0.2258238 0.2190676 0.2243364 0.9118097 0.8047746 1.1198208 1.2880032 0.2527977 0.0146042 0.0000000 0.5233749 0.2323400 0.0048282 0.0048282 0.6008963 0.9916617 0.8652952 0.9221768 0.8545021 0.8974946 0.5832635 0.5950962 0.5832635 0.5874955 0.0048282 1.3751918 1.4386197 1.5377117 1.3532261 0.3762262 0.3080091 0.3159375 0.4335673 0.3400288 0.4237114 0.4261509 0.3080091 0.5000099 0.2527917 0.0146042 0.3877337 0.1613785 0.0097148 0.2267894 0.0096960 0.6287419 0.2258555 0.1500629 0.1533108 0.5000099 0.4449199 0.3576574 0.4136528 0.4864470 0.2912672 0.0195082 0.2183639 0.0096973 0.3198162 0.3973607 0.5113236 0.4147685 0.4462445 0.2901257 0.3046129 0.5215170 0.7527725 0.3869092 0.4110574 0.6513817 0.7403336 
assem_Npotu_00891               0.6645336 0.6851556 0.7615742 1.2500180 0.9721679 1.3075374 1.9034336 0.7345294 0.7677831 0.5233749 0.0000000 0.7254545 0.8031061 0.7664366 0.9630533 1.4102297 1.0160203 1.0891463 1.0229584 1.0712275 0.8330832 0.8411624 0.8385034 0.8255738 0.7814414 1.7548515 1.9754610 1.9952133 1.7307349 0.5643882 0.7295449 0.6932770 0.5540373 0.7489436 0.5759642 0.1447833 0.7053626 0.5344642 0.6832664 0.7397313 0.5574430 0.6585161 0.7511890 0.7068615 0.7644895 0.8240800 0.7153408 0.6731555 0.6760883 0.5390048 0.6850275 0.5000795 0.5540921 0.2164130 0.7530628 0.7844876 0.7050850 0.7854853 0.7478850 0.5748021 0.5282117 0.5586229 0.1909506 0.6320437 0.7134816 0.9369598 1.0608713 0.5121340 0.5672257 0.9795280 1.1101894 
assem_Nsp16475_02146            0.1406139 0.1337886 0.2678320 1.0713181 0.8016566 1.0801131 1.6599148 0.0301611 0.3300614 0.2323400 0.7254545 0.0000000 0.3653286 0.3363450 0.8000129 1.1813921 1.0292203 1.0588564 0.9940204 1.0510745 0.7067023 0.7118005 0.7040382 0.6985366 0.3527758 1.7369506 1.7436835 1.9259289 1.7007298 0.4861343 0.3474808 0.3765238 0.4529698 0.3828096 0.4291834 0.5978696 0.3356120 0.5920803 0.2624890 0.3444037 0.4246727 0.2241749 0.3515088 0.0270806 0.3394597 0.7063123 0.0246062 0.2146179 0.2347064 0.5807683 0.5787549 0.4396106 0.4486266 0.6237674 0.3506142 0.3558069 0.0373421 0.3487381 0.3463518 0.4480549 0.5971647 0.4533957 0.6149951 0.3433721 0.3005897 0.8601974 0.8803126 0.4590403 0.4881567 0.8041838 0.9268799 
assem_NviriM101_01506           0.3468428 0.3245912 0.3449911 1.1359555 0.8647520 1.1098875 1.6035621 0.3802205 0.0644326 0.0048282 0.8031061 0.3653286 0.0000000 0.0280753 0.8838408 1.2839863 0.9988076 1.0209014 0.9801503 1.0240148 0.7766451 0.7846737 0.7659545 0.7739964 0.0545564 1.6342462 1.7164308 1.7626347 1.6280467 0.5992334 0.4499277 0.4569404 0.6251316 0.4726876 0.6055376 0.7148443 0.4545672 0.7355062 0.4195459 0.0788105 0.5534023 0.3128950 0.0610784 0.3633706 0.0643461 0.7337316 0.3502513 0.3080033 0.3291956 0.7343096 0.6032178 0.5522607 0.6063949 0.7441312 0.4212121 0.0665298 0.3534992 0.0673595 0.4284070 0.5562406 0.7510364 0.6093229 0.7002712 0.4628296 0.4344549 0.8292823 0.8738273 0.5959585 0.6129148 0.9069175 0.9544222 
assem_NviriM226_01918           0.3190024 0.2977886 0.3169014 1.0671059 0.8576180 1.0853564 1.5345744 0.3502596 0.0416836 0.0048282 0.7664366 0.3363450 0.0280753 0.0000000 0.8537981 1.2078834 0.9532796 0.9708873 0.9352949 0.9739113 0.7240968 0.7317703 0.7137885 0.7311807 0.0326984 1.5463772 1.5858730 1.6694925 1.5405977 0.5711360 0.4132391 0.4198129 0.5897024 0.4426825 0.5748338 0.6766111 0.4183934 0.6929271 0.3922006 0.0606371 0.5214749 0.2894854 0.0386412 0.3348817 0.0416223 0.6833854 0.3222653 0.2845789 0.3050084 0.6918258 0.5809807 0.5209326 0.5726643 0.7050971 0.3894865 0.0439480 0.3254754 0.0444651 0.3945950 0.5242932 0.7085038 0.5755305 0.6683959 0.4345458 0.3994498 0.7883914 0.8167481 0.5567520 0.5764258 0.8441510 0.9173938 
assem_Salvi_02248               0.8063201 0.7998202 0.8517190 1.1030830 0.9385860 0.9567170 1.9016891 0.8246190 0.8840657 0.6008963 0.9630533 0.8000129 0.8838408 0.8537981 0.0000000 1.2178826 0.9018452 0.9104330 0.9227070 0.9078047 0.6744237 0.6807994 0.6794723 0.6623225 0.8927600 1.7093683 2.0687157 1.9516394 1.7227910 0.6736327 0.8471262 0.8113343 0.6958836 0.8156315 0.6750651 0.7946802 0.8620882 0.7050741 0.7736891 0.8867915 0.6545038 0.7581068 0.8658174 0.7845250 0.8911984 0.6374663 0.7855004 0.7673738 0.7668879 0.7134271 0.7230654 0.6761738 0.6923758 0.7810166 0.8003303 0.8735483 0.7863115 0.8704925 0.8272736 0.6757001 0.7156428 0.6822800 0.7489537 0.8236741 0.7965039 0.4867671 0.9843249 0.6438712 0.6642713 0.8014022 0.8089182 
Conchiformibius_steedae_01611   1.1483491 1.1744230 1.1222233 0.9157043 0.7350863 0.3739588 1.6510726 1.2049909 1.2810247 0.9916617 1.4102297 1.1813921 1.2839863 1.2078834 1.2178826 0.0000000 1.4896384 1.5444781 1.4751195 1.5147821 1.1381885 1.1402525 1.1426491 1.1362002 1.2458650 1.6123857 1.8283039 1.6988549 1.6187124 1.0688075 1.2156257 1.0731208 1.0463676 1.0519698 1.0575798 1.1950942 1.2122975 1.1759382 1.0951878 1.2470725 1.0258561 1.0905864 1.2280028 1.1496780 1.2703887 1.0818687 1.1500453 1.0758875 1.0547412 1.1664888 1.1561534 1.0498784 1.0261117 1.1546873 1.1917685 1.2377354 1.1573415 1.2503449 1.1414588 1.0038812 1.1828489 1.0447981 1.1679257 1.1582106 1.1981097 1.2583051 0.7832772 0.9998191 1.0680414 1.4904622 1.5533959 
Crenobacter_cavernae_00498      0.9672598 0.9953566 0.9491024 1.2854516 1.1262437 1.1989743 2.0898837 1.0403633 1.0357058 0.8652952 1.0160203 1.0292203 0.9988076 0.9532796 0.9018452 1.4896384 0.0000000 0.3932733 0.1208564 0.3807310 0.9023480 0.9188240 0.8985798 0.9056024 1.0313251 1.9994745 2.0426774 2.1626544 1.9825573 0.8466831 1.0046394 0.9215664 0.8380815 0.9410436 0.8014922 0.8812159 1.0131477 0.8096959 0.9791382 1.0257106 0.7707869 0.9705706 1.0071305 0.9926353 1.0150947 0.8709784 1.0011793 0.9779761 0.9547327 0.8026518 0.8627073 0.8102417 0.8344204 0.8320435 0.9994985 1.0156222 0.9888210 1.0324585 0.9764094 0.7575945 0.8185250 0.8073781 0.8752984 0.9165028 1.0165737 0.8731126 1.1319797 0.8163082 0.7968396 1.0070264 1.0035719 
Crenobacter_intestini_01254     1.0121582 1.0278649 1.0137577 1.3566261 1.2194273 1.2248060 2.1610788 1.0782513 1.0410283 0.9221768 1.0891463 1.0588564 1.0209014 0.9708873 0.9104330 1.5444781 0.3932733 0.0000000 0.4001574 0.0153880 0.9807106 0.9980551 0.9789526 0.9696830 1.0005792 2.0777147 2.1800287 2.3284100 2.0600408 0.9250090 1.1208719 0.9992565 0.9472741 1.0135749 0.9113571 0.9479670 1.0894249 0.8642883 0.9941143 1.0318543 0.8563148 1.0157430 1.0033171 1.0166483 1.0296343 0.9299835 1.0279108 1.0174468 1.0065036 0.8721183 0.9000893 0.9189354 0.9427703 0.9077935 1.1228343 1.0087068 1.0235399 1.0158989 1.0699314 0.8315203 0.8849037 0.9450847 0.9030491 1.0444000 1.1097575 0.9251928 1.2628616 0.8584845 0.8659151 1.0557956 1.1033047 
Crenobacter_luteus_01636        0.9279130 0.9669178 0.9124642 1.2753938 1.1521499 1.2407767 2.0632068 1.0174113 1.0130525 0.8545021 1.0229584 0.9940204 0.9801503 0.9352949 0.9227070 1.4751195 0.1208564 0.4001574 0.0000000 0.4014346 0.9321839 0.9512677 0.9284358 0.9089509 1.0114725 2.0287491 2.0146904 2.1435266 2.0115677 0.8776126 0.9510897 0.9435501 0.8783932 0.9507220 0.8054091 0.8876129 0.9601045 0.8527531 0.9403006 1.0115964 0.7834979 0.9384186 0.9858365 0.9574567 1.0032273 0.8790458 0.9658631 0.9455529 0.9272734 0.8455334 0.8731505 0.8218282 0.8706580 0.8359710 0.9651599 1.0179212 0.9682996 1.0126534 0.9488111 0.7705558 0.8602854 0.8446989 0.8727849 0.9315997 0.9567040 0.8834645 1.1513519 0.8356072 0.8017500 0.9995741 1.0475559 
Crenobacter_sedimenti_03046     1.0046692 1.0202332 1.0059813 1.3238517 1.1879906 1.1891392 2.1272967 1.0702269 1.0332078 0.8974946 1.0712275 1.0510745 1.0240148 0.9739113 0.9078047 1.5147821 0.3807310 0.0153880 0.4014346 0.0000000 0.9775202 0.9948361 0.9757608 0.9665114 1.0034685 2.0658714 2.1308827 2.2920655 2.0483212 0.9010161 1.1192626 1.0021113 0.9172548 1.0164720 0.8876804 0.9242178 1.0878733 0.8517641 0.9926862 1.0325473 0.8281288 1.0082494 1.0062000 1.0090389 1.0325586 0.9172149 1.0202784 1.0099168 0.9990551 0.8595516 0.9056985 0.8898744 0.9129424 0.8841562 1.1218969 1.0115732 1.0159007 1.0349859 1.0793719 0.8038460 0.8615288 0.9145687 0.8793558 1.0366217 1.1081560 0.9052321 1.2520044 0.8357330 0.8483528 1.0477031 1.1086187 
Eikenella_corrodens_01678       0.7166145 0.7057513 0.7251399 1.0783086 0.8630705 0.9496540 1.9877580 0.7484534 0.7933434 0.5832635 0.8330832 0.7067023 0.7766451 0.7240968 0.6744237 1.1381885 0.9023480 0.9807106 0.9321839 0.9775202 0.0000000 0.0071625 0.0193006 0.0445210 0.7962019 1.6297391 2.0114948 1.9949665 1.6244943 0.5490378 0.7473913 0.6818046 0.6087178 0.7314064 0.5715883 0.7171736 0.7517965 0.6123745 0.6980705 0.8047263 0.5533528 0.6580388 0.7904826 0.7081734 0.8048090 0.3044145 0.7115386 0.6583516 0.6553607 0.6097286 0.6166872 0.5907635 0.5999901 0.6641998 0.7132925 0.8041748 0.6982450 0.8062516 0.7097907 0.5623766 0.6048470 0.6052712 0.6437061 0.6562697 0.7360783 0.6555175 0.9113623 0.5410327 0.5587618 0.8759462 0.8695921 
Eikenella_exigua_01163          0.7271980 0.7162737 0.7394903 1.0883231 0.8761004 0.9577304 2.0011112 0.7539322 0.8009019 0.5950962 0.8411624 0.7118005 0.7846737 0.7317703 0.6807994 1.1402525 0.9188240 0.9980551 0.9512677 0.9948361 0.0071625 0.0000000 0.0268152 0.0524841 0.8038230 1.6295028 2.0325327 1.9907671 1.6242523 0.5556620 0.7585429 0.6920086 0.6177652 0.7421599 0.5802673 0.7244307 0.7628519 0.6217872 0.7083859 0.8123353 0.5547801 0.6626760 0.7980712 0.7132849 0.8124234 0.3144768 0.7166707 0.6630052 0.6599893 0.6191089 0.6266481 0.5995898 0.6089805 0.6711801 0.7240231 0.8118091 0.7032957 0.8138517 0.7204190 0.5638294 0.6141558 0.6144630 0.6505940 0.6661674 0.7471427 0.6668168 0.9237020 0.5493835 0.5662645 0.8790221 0.8805252 
Eikenella_halliae_00080         0.7160006 0.7093241 0.7297843 1.0735173 0.8475913 0.9496540 2.0015171 0.7456836 0.7961422 0.5832635 0.8385034 0.7040382 0.7659545 0.7137885 0.6794723 1.1426491 0.8985798 0.9789526 0.9284358 0.9757608 0.0193006 0.0268152 0.0000000 0.0577597 0.7964990 1.6189041 2.0392220 2.0200127 1.6137067 0.5552908 0.7576818 0.6766604 0.6106005 0.7261154 0.5642503 0.7188690 0.7619990 0.6216855 0.7016036 0.7967876 0.5460106 0.6659307 0.7855259 0.7055059 0.7943523 0.3216756 0.7096342 0.6662705 0.6632450 0.6189905 0.6131603 0.5937110 0.6018575 0.6657628 0.7363189 0.7992343 0.6955855 0.7958203 0.7249139 0.5550148 0.6140068 0.6071824 0.6452189 0.6596028 0.7462864 0.6666393 0.9026742 0.5419349 0.5514606 0.8681825 0.8594837 
Eikenella_longinqua_00462       0.7037171 0.6979749 0.6930023 1.0929425 0.8776384 0.9665371 2.0163792 0.7380508 0.7706789 0.5874955 0.8255738 0.6985366 0.7739964 0.7311807 0.6623225 1.1362002 0.9056024 0.9696830 0.9089509 0.9665114 0.0445210 0.0524841 0.0577597 0.0000000 0.7863346 1.7015581 2.1033454 1.9925928 1.6959768 0.5400579 0.7346260 0.6983889 0.6021813 0.7155192 0.5636495 0.7115068 0.7374108 0.6174601 0.6704040 0.7819442 0.5329748 0.6443239 0.7778849 0.6983079 0.7829190 0.3231297 0.7016472 0.6565834 0.6482274 0.6162394 0.6191845 0.5696321 0.5880028 0.6526644 0.7217390 0.7914923 0.6999605 0.7844092 0.7024747 0.5317669 0.6113001 0.5930329 0.6345036 0.6521416 0.7140022 0.6643730 0.9281053 0.5302073 0.5491917 0.8709415 0.8767980 
gonorrhoeae_clean_01566         0.3437308 0.3094611 0.3431294 1.1096699 0.8680716 1.0765199 1.6639666 0.3705063 0.0437410 0.0048282 0.7814414 0.3527758 0.0545564 0.0326984 0.8927600 1.2458650 1.0313251 1.0005792 1.0114725 1.0034685 0.7962019 0.8038230 0.7964990 0.7863346 0.0000000 1.6019699 1.6688682 1.8377178 1.5962992 0.6140793 0.4372132 0.4277639 0.5829372 0.4538811 0.5628553 0.6868192 0.4231634 0.6951392 0.4245357 0.0608839 0.5324992 0.3275789 0.0380504 0.3476710 0.0568289 0.7380641 0.3437791 0.3232283 0.3425439 0.6941138 0.5851055 0.5188941 0.5658748 0.7044893 0.4234494 0.0429509 0.3388814 0.0433179 0.4116074 0.5309431 0.7095995 0.5864173 0.6783454 0.4500466 0.4196638 0.8519344 0.8752847 0.5569967 0.5776757 0.9212094 1.0039597 
Kingella_bonacorsii_00174       1.6571795 1.6660191 1.6707061 1.6640135 1.4543047 1.2928876 1.2055069 1.7398887 1.6634189 1.3751918 1.7548515 1.7369506 1.6342462 1.5463772 1.7093683 1.6123857 1.9994745 2.0777147 2.0287491 2.0658714 1.6297391 1.6295028 1.6189041 1.7015581 1.6019699 0.0000000 1.4108457 0.8580382 0.0232498 1.5474484 1.6078019 1.5157751 1.6744366 1.6855018 1.5800533 1.5794895 1.5680009 1.7003123 1.6297743 1.6714655 1.5174438 1.5825839 1.6280699 1.6883626 1.6799555 1.6867668 1.7035708 1.5873676 1.5508410 1.6921206 1.6473128 1.5506577 1.6112291 1.6167554 1.5826419 1.6511633 1.6444623 1.6248341 1.5731804 1.5608489 1.6742086 1.6537498 1.5622094 1.6718986 1.6199138 1.7473687 1.5352833 1.4907775 1.4665397 1.8133576 1.8437669 
Kingella_denitrificans_01021    1.6548227 1.6817697 1.7619194 1.7303853 1.4190628 1.5333912 0.9067488 1.7978696 1.6228700 1.4386197 1.9754610 1.7436835 1.7164308 1.5858730 2.0687157 1.8283039 2.0426774 2.1800287 2.0146904 2.1308827 2.0114948 2.0325327 2.0392220 2.1033454 1.6688682 1.4108457 0.0000000 1.1334405 1.4309942 1.7126051 1.8275298 1.5536754 1.6839176 1.6406821 1.7327313 1.8029843 1.7834512 1.8029277 1.7266748 1.6603852 1.6858199 1.7968716 1.6866413 1.7281530 1.6594147 1.6347257 1.7378202 1.7869619 1.7405670 1.7958258 1.8724208 1.7606193 1.7101714 1.8393811 1.8943527 1.6295877 1.7116445 1.6950097 1.8881655 1.6967147 1.7726727 1.7324917 1.7967513 1.7209349 1.8714259 1.8457241 1.6978022 1.7064469 1.7089588 1.8991051 1.8966389 
Kingella_negevensis_00848       1.8518067 1.8355901 1.8440294 1.6248308 1.4492793 1.5175229 1.0710531 1.9231187 1.8214642 1.5377117 1.9952133 1.9259289 1.7626347 1.6694925 1.9516394 1.6988549 2.1626544 2.3284100 2.1435266 2.2920655 1.9949665 1.9907671 2.0200127 1.9925928 1.8377178 0.8580382 1.1334405 0.0000000 0.8900523 1.6632262 1.9454186 1.8574611 1.8592244 1.9238679 1.9645318 1.8662144 1.9038201 1.9572811 1.7083854 1.8147369 1.8214309 1.8896397 1.8110310 1.8670803 1.8181352 1.6551161 1.8516183 1.8880964 1.8066961 1.9500388 1.9588916 1.8496144 1.8574124 1.8164152 1.8831079 1.8135327 1.8228671 1.8198941 1.8915484 1.8433666 1.9371499 1.8802151 1.8071139 1.8010835 1.9664039 1.9674736 1.5916860 1.7617233 1.7183492 2.1525478 1.9998532 
Kingella_oralis_00861           1.6324077 1.6387330 1.6511218 1.6338666 1.4694495 1.3211434 1.2362953 1.7028867 1.6366943 1.3532261 1.7307349 1.7007298 1.6280467 1.5405977 1.7227910 1.6187124 1.9825573 2.0600408 2.0115677 2.0483212 1.6244943 1.6242523 1.6137067 1.6959768 1.5962992 0.0232498 1.4309942 0.8900523 0.0000000 1.5234477 1.6000965 1.5270456 1.6494296 1.6580629 1.5697106 1.5582158 1.5606555 1.6927006 1.6023515 1.6445681 1.4979772 1.5575514 1.6222769 1.6531478 1.6528624 1.6805077 1.6758420 1.5622694 1.5263200 1.6845459 1.6217713 1.5292786 1.5931887 1.5779277 1.5589152 1.6452708 1.6103371 1.5988244 1.5696584 1.5247220 1.6667208 1.6348188 1.5378724 1.6496383 1.5955383 1.7374745 1.5228919 1.4661871 1.4452114 1.7953694 1.8319614 
Narctica_DSMZ103136_01003       0.4615583 0.4718527 0.4858588 0.9604202 0.7598225 0.9665621 1.6612495 0.4843416 0.6015535 0.3762262 0.5643882 0.4861343 0.5992334 0.5711360 0.6736327 1.0688075 0.8466831 0.9250090 0.8776126 0.9010161 0.5490378 0.5556620 0.5552908 0.5400579 0.6140793 1.5474484 1.7126051 1.6632262 1.5234477 0.0000000 0.5526169 0.4892627 0.2267088 0.4945764 0.2697785 0.4433087 0.5427432 0.4309989 0.4810464 0.5976745 0.2199589 0.4545761 0.6138167 0.4645280 0.6114846 0.5203088 0.4659933 0.4477059 0.4429601 0.4328912 0.3542864 0.2611582 0.2156355 0.4129541 0.5508979 0.6094167 0.4760211 0.6047780 0.5578949 0.2394362 0.4364395 0.2107862 0.4246155 0.4569512 0.5372049 0.5955139 0.7940375 0.1478118 0.1763221 0.6805868 0.7583642 
Ndenitrificans_CCUG17229_00445  0.3048853 0.3152896 0.3400008 1.0359899 0.7885036 0.9956958 1.6613971 0.3643799 0.4407233 0.3080091 0.7295449 0.3474808 0.4499277 0.4132391 0.8471262 1.2156257 1.0046394 1.1208719 0.9510897 1.1192626 0.7473913 0.7585429 0.7576818 0.7346260 0.4372132 1.6078019 1.8275298 1.9454186 1.6000965 0.5526169 0.0000000 0.4018569 0.5198815 0.3676990 0.4967351 0.6039099 0.0465514 0.6738603 0.3142119 0.4476983 0.5450263 0.3471035 0.4549341 0.3385553 0.4472928 0.7223594 0.3415631 0.3361391 0.3652483 0.6697652 0.5566536 0.4863112 0.5183738 0.6301915 0.1597845 0.4610300 0.3427769 0.4563439 0.2012744 0.5475911 0.6865130 0.5143036 0.6256212 0.3896865 0.1396341 0.8906478 0.8471359 0.5184877 0.5044530 0.8232226 0.9364574 
Ndenitrificans_DSMZ17675_01348  0.3360283 0.3184753 0.3992638 0.9959806 0.6922223 0.9078580 1.5832112 0.3928401 0.4260389 0.3159375 0.6932770 0.3765238 0.4569404 0.4198129 0.8113343 1.0731208 0.9215664 0.9992565 0.9435501 1.0021113 0.6818046 0.6920086 0.6766604 0.6983889 0.4277639 1.5157751 1.5536754 1.8574611 1.5270456 0.4892627 0.4018569 0.0000000 0.4608700 0.1907818 0.4330527 0.5767983 0.3670643 0.5822900 0.3754833 0.4256714 0.4386664 0.3720323 0.4242277 0.3658127 0.4326540 0.6154268 0.3667466 0.3758188 0.3874370 0.5698378 0.5490265 0.4634385 0.4473067 0.5984307 0.3969299 0.4185361 0.3716287 0.4408091 0.3286241 0.4102551 0.5923870 0.4726051 0.6092440 0.3600727 0.3931266 0.7714059 0.7671865 0.4510609 0.4611748 0.8377051 0.9151436 
Ndumasiana_DSMZ104677_01414     0.4279368 0.4211136 0.4765397 0.9141407 0.6975605 0.9547126 1.6299637 0.4621912 0.5651593 0.4335673 0.5540373 0.4529698 0.6251316 0.5897024 0.6958836 1.0463676 0.8380815 0.9472741 0.8783932 0.9172548 0.6087178 0.6177652 0.6106005 0.6021813 0.5829372 1.6744366 1.6839176 1.8592244 1.6494296 0.2267088 0.5198815 0.4608700 0.0000000 0.4649587 0.1583572 0.4293277 0.5128722 0.3848016 0.4597057 0.5597419 0.1303685 0.4547619 0.5573539 0.4490166 0.5656837 0.5118985 0.4533471 0.4596786 0.4613169 0.3901263 0.3510441 0.1446048 0.0357526 0.4156619 0.4964983 0.5579305 0.4548996 0.5689205 0.5035179 0.1581843 0.3865077 0.0419383 0.4363844 0.4256294 0.5169190 0.6490104 0.7793457 0.1790156 0.1947427 0.7032716 0.7831084 
Neisseria_animalis_01769        0.3295772 0.3347290 0.4095096 0.9908920 0.6994933 0.9237186 1.5578872 0.3974779 0.4322831 0.3400288 0.7489436 0.3828096 0.4726876 0.4426825 0.8156315 1.0519698 0.9410436 1.0135749 0.9507220 1.0164720 0.7314064 0.7421599 0.7261154 0.7155192 0.4538811 1.6855018 1.6406821 1.9238679 1.6580629 0.4945764 0.3676990 0.1907818 0.4649587 0.0000000 0.4465330 0.6064204 0.3357590 0.6025134 0.3641315 0.4287772 0.4547404 0.4197190 0.4488970 0.3706850 0.4340644 0.6583774 0.3723535 0.4143382 0.4320932 0.5951412 0.5621816 0.4594351 0.4650367 0.6185967 0.3649396 0.4435680 0.3753080 0.4340190 0.3004146 0.4398654 0.6225275 0.4794952 0.6172687 0.3711355 0.3565341 0.8318736 0.7810347 0.4585819 0.4746120 0.8056440 0.9144365 
Neisseria_animaloris_01983      0.4047369 0.4198584 0.4771816 0.9144142 0.6701665 0.9429512 1.6376038 0.4457210 0.5502117 0.4237114 0.5759642 0.4291834 0.6055376 0.5748338 0.6750651 1.0575798 0.8014922 0.9113571 0.8054091 0.8876804 0.5715883 0.5802673 0.5642503 0.5636495 0.5628553 1.5800533 1.7327313 1.9645318 1.5697106 0.2697785 0.4967351 0.4330527 0.1583572 0.4465330 0.0000000 0.4516729 0.4777116 0.4351188 0.4653266 0.5407721 0.1324752 0.4295300 0.5519601 0.4238569 0.5573514 0.5509802 0.4289632 0.4366663 0.4357050 0.4350809 0.3440812 0.1947527 0.1619980 0.4315786 0.4658924 0.5566875 0.4335600 0.5434044 0.4801994 0.1696655 0.4329173 0.1699747 0.4415165 0.3997639 0.4696255 0.6270314 0.7601394 0.1996994 0.1972587 0.6599469 0.7495931 
Neisseria_bacilliformis_01658   0.5406415 0.5741085 0.6253670 1.0819497 0.8025824 0.9123698 1.6091107 0.5996463 0.6674872 0.4261509 0.1447833 0.5978696 0.7148443 0.6766111 0.7946802 1.1950942 0.8812159 0.9479670 0.8876129 0.9242178 0.7171736 0.7244307 0.7188690 0.7115068 0.6868192 1.5794895 1.8029843 1.8662144 1.5582158 0.4433087 0.6039099 0.5767983 0.4293277 0.6064204 0.4516729 0.0000000 0.5796238 0.4142782 0.5276855 0.6635349 0.4122467 0.5436853 0.6666389 0.5837544 0.6729716 0.6966551 0.5865845 0.5442566 0.5446410 0.4184777 0.5635206 0.3810052 0.4294822 0.1507113 0.6179645 0.6974337 0.5820725 0.6684706 0.6192013 0.4372409 0.4085862 0.4315569 0.1510922 0.5524057 0.5972238 0.7564526 0.8910739 0.3945427 0.4251471 0.7976510 0.9005191 
Neisseria_brasiliensis_01578    0.2888655 0.3004165 0.3241135 1.0341760 0.8189690 1.0088088 1.5962552 0.3427070 0.4264924 0.3080091 0.7053626 0.3356120 0.4545672 0.4183934 0.8620882 1.2122975 1.0131477 1.0894249 0.9601045 1.0878733 0.7517965 0.7628519 0.7619990 0.7374108 0.4231634 1.5680009 1.7834512 1.9038201 1.5606555 0.5427432 0.0465514 0.3670643 0.5128722 0.3357590 0.4777116 0.5796238 0.0000000 0.6258083 0.2914532 0.4478133 0.5199387 0.3205929 0.4453688 0.3183889 0.4478986 0.7148672 0.3211920 0.3119164 0.3378235 0.6219272 0.5170711 0.4563635 0.5006843 0.6177142 0.1510124 0.4507667 0.3223602 0.4412357 0.1697712 0.5219489 0.6378176 0.5230515 0.6098512 0.3497104 0.1043940 0.9101306 0.8661396 0.4934402 0.4858093 0.8430025 0.9355956 
Neisseria_canis_01129           0.5495370 0.5799970 0.5816852 1.0305738 0.9000018 1.0649937 1.6540605 0.5854593 0.7146187 0.5000099 0.5344642 0.5920803 0.7355062 0.6929271 0.7050741 1.1759382 0.8096959 0.8642883 0.8527531 0.8517641 0.6123745 0.6217872 0.6216855 0.6174601 0.6951392 1.7003123 1.8029277 1.9572811 1.6927006 0.4309989 0.6738603 0.5822900 0.3848016 0.6025134 0.4351188 0.4142782 0.6258083 0.0000000 0.5493220 0.7183065 0.3718020 0.5496986 0.6981247 0.5544300 0.7197723 0.5962858 0.5672036 0.5518436 0.5520722 0.0047898 0.4806609 0.3734843 0.3804038 0.4075397 0.6453151 0.7064437 0.5626369 0.7205944 0.5815619 0.3866089 0.0294802 0.3894410 0.4295166 0.5369600 0.6125387 0.6002411 0.9348076 0.3655786 0.3901227 0.7438243 0.7966180 
Neisseria_chenwenguii_01673     0.2361816 0.2550404 0.3323445 1.1114108 0.7849124 0.9435946 1.5538947 0.2634755 0.4096474 0.2527917 0.6832664 0.2624890 0.4195459 0.3922006 0.7736891 1.0951878 0.9791382 0.9941143 0.9403006 0.9926862 0.6980705 0.7083859 0.7016036 0.6704040 0.4245357 1.6297743 1.7266748 1.7083854 1.6023515 0.4810464 0.3142119 0.3754833 0.4597057 0.3641315 0.4653266 0.5276855 0.2914532 0.5493220 0.0000000 0.3985316 0.4355580 0.2749108 0.4165280 0.2374211 0.4082248 0.6714982 0.2453497 0.2716679 0.2727591 0.5494733 0.5473239 0.4229396 0.4445975 0.5705604 0.3267499 0.4226688 0.2337084 0.4106707 0.3115038 0.4362111 0.5549333 0.4654953 0.5469223 0.3220369 0.3050098 0.7490641 0.8450260 0.4497019 0.4610093 0.8644257 0.9225920 
Neisseria_cinerea_01230         0.3413037 0.3076117 0.3614274 1.1019268 0.8596515 1.1334714 1.6244446 0.3796970 0.0304650 0.0146042 0.7397313 0.3444037 0.0788105 0.0606371 0.8867915 1.2470725 1.0257106 1.0318543 1.0115964 1.0325473 0.8047263 0.8123353 0.7967876 0.7819442 0.0608839 1.6714655 1.6603852 1.8147369 1.6445681 0.5976745 0.4476983 0.4256714 0.5597419 0.4287772 0.5407721 0.6635349 0.4478133 0.7183065 0.3985316 0.0000000 0.5258342 0.3238144 0.0612216 0.3454357 0.0228709 0.7475235 0.3415452 0.3194735 0.3374400 0.7209620 0.5594477 0.5032755 0.5481612 0.7124127 0.4428238 0.0550967 0.3401771 0.0387425 0.4373041 0.5234725 0.7372553 0.5679234 0.6689552 0.4277448 0.4387212 0.8621770 0.8654066 0.5463759 0.5609323 0.9070560 0.9768173 
Neisseria_dentiae_00482         0.4145307 0.4332959 0.4507946 0.9183008 0.6966065 0.9122171 1.6143974 0.4288814 0.5139943 0.3877337 0.5574430 0.4246727 0.5534023 0.5214749 0.6545038 1.0258561 0.7707869 0.8563148 0.7834979 0.8281288 0.5533528 0.5547801 0.5460106 0.5329748 0.5324992 1.5174438 1.6858199 1.8214309 1.4979772 0.2199589 0.5450263 0.4386664 0.1303685 0.4547404 0.1324752 0.4122467 0.5199387 0.3718020 0.4355580 0.5258342 0.0000000 0.4028201 0.5039656 0.4195515 0.5195987 0.5034138 0.4146866 0.3974185 0.3998575 0.3770351 0.3431718 0.1740856 0.1277351 0.4189217 0.5056363 0.5215368 0.4252641 0.5076185 0.4910624 0.0576078 0.3722757 0.1347509 0.4104377 0.4371019 0.4882370 0.6048869 0.7812173 0.1487743 0.1646468 0.6781680 0.7347073 
Neisseria_flavescens_00419      0.2272660 0.2143609 0.2415211 1.0324551 0.7883026 0.9832572 1.6209566 0.2333553 0.3107715 0.1613785 0.6585161 0.2241749 0.3128950 0.2894854 0.7581068 1.0905864 0.9705706 1.0157430 0.9384186 1.0082494 0.6580388 0.6626760 0.6659307 0.6443239 0.3275789 1.5825839 1.7968716 1.8896397 1.5575514 0.4545761 0.3471035 0.3720323 0.4547619 0.4197190 0.4295300 0.5436853 0.3205929 0.5496986 0.2749108 0.3238144 0.4028201 0.0000000 0.3363742 0.2202356 0.3324402 0.6723489 0.2168561 0.0170969 0.0246509 0.5510167 0.4931308 0.3936078 0.4372580 0.5454565 0.3306162 0.3263433 0.2201675 0.3199216 0.3227020 0.4176584 0.5477266 0.4529129 0.5539095 0.3393030 0.3143521 0.7401407 0.8365892 0.4014161 0.4296879 0.7853985 0.8725567 
Neisseria_lactamica_01124       0.3398805 0.3064556 0.3618907 1.1102282 0.8661459 1.0853564 1.6342590 0.3692776 0.0542796 0.0097148 0.7511890 0.3515088 0.0610784 0.0386412 0.8658174 1.2280028 1.0071305 1.0033171 0.9858365 1.0062000 0.7904826 0.7980712 0.7855259 0.7778849 0.0380504 1.6280699 1.6866413 1.8110310 1.6222769 0.6138167 0.4549341 0.4242277 0.5573539 0.4488970 0.5519601 0.6666389 0.4453688 0.6981247 0.4165280 0.0612216 0.5039656 0.3363742 0.0000000 0.3466696 0.0410083 0.7363230 0.3348841 0.3302771 0.3472726 0.6970990 0.5814069 0.5067928 0.5461930 0.6961293 0.4340096 0.0250296 0.3413844 0.0409314 0.4155236 0.5081515 0.7125494 0.5659145 0.6560838 0.4511528 0.4326706 0.8522930 0.8668345 0.5580360 0.5794099 0.9297412 1.0185292 
Neisseria_mucosa_02522          0.1222347 0.1218241 0.2491004 1.0912223 0.7957360 1.0331028 1.6566044 0.0275719 0.3418175 0.2267894 0.7068615 0.0270806 0.3633706 0.3348817 0.7845250 1.1496780 0.9926353 1.0166483 0.9574567 1.0090389 0.7081734 0.7132849 0.7055059 0.6983079 0.3476710 1.6883626 1.7281530 1.8670803 1.6531478 0.4645280 0.3385553 0.3658127 0.4490166 0.3706850 0.4238569 0.5837544 0.3183889 0.5544300 0.2374211 0.3454357 0.4195515 0.2202356 0.3466696 0.0000000 0.3502189 0.6987221 0.0170373 0.2108146 0.2320066 0.5435837 0.5644685 0.4153634 0.4388345 0.6012825 0.3381213 0.3509104 0.0096909 0.3527431 0.3363269 0.4332084 0.5594326 0.4433050 0.6009550 0.3250429 0.2918517 0.8458735 0.8816762 0.4398669 0.4727208 0.8166232 0.9335072 
Neisseria_polysacchareae_01391  0.3424516 0.3137571 0.3644028 1.0894808 0.8539277 1.1058816 1.6400158 0.3745841 0.0297979 0.0096960 0.7644895 0.3394597 0.0643461 0.0416223 0.8911984 1.2703887 1.0150947 1.0296343 1.0032273 1.0325586 0.8048090 0.8124234 0.7943523 0.7829190 0.0568289 1.6799555 1.6594147 1.8181352 1.6528624 0.6114846 0.4472928 0.4326540 0.5656837 0.4340644 0.5573514 0.6729716 0.4478986 0.7197723 0.4082248 0.0228709 0.5195987 0.3324402 0.0410083 0.3502189 0.0000000 0.7405908 0.3366468 0.3281326 0.3409634 0.7224377 0.5768902 0.5095230 0.5540804 0.7261163 0.4339850 0.0458934 0.3449059 0.0299504 0.4254877 0.5238496 0.7382892 0.5740366 0.6720562 0.4345320 0.4299563 0.8735467 0.8648833 0.5617315 0.5785903 0.9064347 0.9775812 
Neisseria_shayeganii_00137      0.7343680 0.7165227 0.7021848 0.9399773 0.7903744 0.9257419 1.6914712 0.7325469 0.7292280 0.6287419 0.8240800 0.7063123 0.7337316 0.6833854 0.6374663 1.0818687 0.8709784 0.9299835 0.8790458 0.9172149 0.3044145 0.3144768 0.3216756 0.3231297 0.7380641 1.6867668 1.6347257 1.6551161 1.6805077 0.5203088 0.7223594 0.6154268 0.5118985 0.6583774 0.5509802 0.6966551 0.7148672 0.5962858 0.6714982 0.7475235 0.5034138 0.6723489 0.7363230 0.6987221 0.7405908 0.0000000 0.6996962 0.6658260 0.6598003 0.5950911 0.6416172 0.5364053 0.5037459 0.6465620 0.7183954 0.7355963 0.7108407 0.7487759 0.7036075 0.5057984 0.5810774 0.4958695 0.6528527 0.6853818 0.7311076 0.6303046 0.8285631 0.5319911 0.5302386 0.8593404 0.8501422 
Neisseria_sicca_01976           0.1244730 0.1240437 0.2494561 1.0924453 0.8043424 1.0357716 1.6282253 0.0301033 0.3300831 0.2258555 0.7153408 0.0246062 0.3502513 0.3222653 0.7855004 1.1500453 1.0011793 1.0279108 0.9658631 1.0202784 0.7115386 0.7166707 0.7096342 0.7016472 0.3437791 1.7035708 1.7378202 1.8516183 1.6758420 0.4659933 0.3415631 0.3667466 0.4533471 0.3723535 0.4289632 0.5865845 0.3211920 0.5672036 0.2453497 0.3415452 0.4146866 0.2168561 0.3348841 0.0170373 0.3366468 0.6996962 0.0000000 0.2074483 0.2271814 0.5562166 0.5609884 0.4249584 0.4430923 0.6069384 0.3327279 0.3391149 0.0244602 0.3409236 0.3289271 0.4359858 0.5722246 0.4476835 0.6056538 0.3232780 0.2866013 0.8513775 0.8801518 0.4441188 0.4692289 0.8031475 0.9189716 
Neisseria_subflava2_00449       0.2225870 0.2195384 0.2367349 1.0337450 0.7870887 0.9708851 1.6041032 0.2236234 0.3063518 0.1500629 0.6731555 0.2146179 0.3080033 0.2845789 0.7673738 1.0758875 0.9779761 1.0174468 0.9455529 1.0099168 0.6583516 0.6630052 0.6662705 0.6565834 0.3232283 1.5873676 1.7869619 1.8880964 1.5622694 0.4477059 0.3361391 0.3758188 0.4596786 0.4143382 0.4366663 0.5442566 0.3119164 0.5518436 0.2716679 0.3194735 0.3974185 0.0170969 0.3302771 0.2108146 0.3281326 0.6658260 0.2074483 0.0000000 0.0272796 0.5531659 0.4990320 0.3978153 0.4390384 0.5538506 0.3391276 0.3220225 0.2107432 0.3155811 0.3267595 0.4135542 0.5582401 0.4548476 0.5487384 0.3532389 0.3117281 0.7461995 0.8372389 0.3921959 0.4324437 0.7788776 0.8823020 
Neisseria_subflava_00469        0.2363653 0.2318066 0.2506959 1.0200150 0.7793624 0.9441395 1.5616099 0.2441362 0.3242626 0.1533108 0.6760883 0.2347064 0.3291956 0.3050084 0.7668879 1.0547412 0.9547327 1.0065036 0.9272734 0.9990551 0.6553607 0.6599893 0.6632450 0.6482274 0.3425439 1.5508410 1.7405670 1.8066961 1.5263200 0.4429601 0.3652483 0.3874370 0.4613169 0.4320932 0.4357050 0.5446410 0.3378235 0.5520722 0.2727591 0.3374400 0.3998575 0.0246509 0.3472726 0.2320066 0.3409634 0.6598003 0.2271814 0.0272796 0.0000000 0.5533929 0.5019817 0.4002036 0.4405900 0.5477055 0.3509542 0.3411683 0.2319426 0.3334341 0.3327019 0.4180723 0.5500922 0.4572103 0.5606655 0.3640176 0.3381889 0.7543227 0.8191079 0.3953280 0.4237346 0.8104821 0.8761552 
Neisseria_wadsworthii_00151     0.5424736 0.5689864 0.5817144 1.0336738 0.9043994 1.0649937 1.6726437 0.5740435 0.7172780 0.5000099 0.5390048 0.5807683 0.7343096 0.6918258 0.7134271 1.1664888 0.8026518 0.8721183 0.8455334 0.8595516 0.6097286 0.6191089 0.6189905 0.6162394 0.6941138 1.6921206 1.7958258 1.9500388 1.6845459 0.4328912 0.6697652 0.5698378 0.3901263 0.5951412 0.4350809 0.4184777 0.6219272 0.0047898 0.5494733 0.7209620 0.3770351 0.5510167 0.6970990 0.5435837 0.7224377 0.5950911 0.5562166 0.5531659 0.5533929 0.0000000 0.4866807 0.3826916 0.3856917 0.4117311 0.6432215 0.7054050 0.5516674 0.7232549 0.5763663 0.3919424 0.0294802 0.3948868 0.4337146 0.5487364 0.6070340 0.6087421 0.9388885 0.3747319 0.3954367 0.7514983 0.8047136 
Neisseria_weaveri_00626         0.4987046 0.5047415 0.5077309 1.0475364 0.7791799 1.0047884 1.8017538 0.5895048 0.5651019 0.4449199 0.6850275 0.5787549 0.6032178 0.5809807 0.7230654 1.1561534 0.8627073 0.9000893 0.8731505 0.9056985 0.6166872 0.6266481 0.6131603 0.6191845 0.5851055 1.6473128 1.8724208 1.9588916 1.6217713 0.3542864 0.5566536 0.5490265 0.3510441 0.5621816 0.3440812 0.5635206 0.5170711 0.4806609 0.5473239 0.5594477 0.3431718 0.4931308 0.5814069 0.5644685 0.5768902 0.6416172 0.5609884 0.4990320 0.5019817 0.4866807 0.0000000 0.3617562 0.3580899 0.5197030 0.5521485 0.5761631 0.5760260 0.5613192 0.5438246 0.3574678 0.4823830 0.3616282 0.5507731 0.5001364 0.5379646 0.7242203 0.8720836 0.3224669 0.3024342 0.7076369 0.7763867 
Neisseria_zalophi_01039         0.3889484 0.3833909 0.4521079 0.9496374 0.7052138 0.9812839 1.5716622 0.4460032 0.5071050 0.3576574 0.5000795 0.4396106 0.5522607 0.5209326 0.6761738 1.0498784 0.8102417 0.9189354 0.8218282 0.8898744 0.5907635 0.5995898 0.5937110 0.5696321 0.5188941 1.5506577 1.7606193 1.8496144 1.5292786 0.2611582 0.4863112 0.4634385 0.1446048 0.4594351 0.1947527 0.3810052 0.4563635 0.3734843 0.4229396 0.5032755 0.1740856 0.3936078 0.5067928 0.4153634 0.5095230 0.5364053 0.4249584 0.3978153 0.4002036 0.3826916 0.3617562 0.0000000 0.1356026 0.3957100 0.4523095 0.5136002 0.4237188 0.5070455 0.4472866 0.1949187 0.3847383 0.1476028 0.4044679 0.3912742 0.4542733 0.6094404 0.7904876 0.2009017 0.2193857 0.6987981 0.7463556 
Neisseria_zoodegmatis_01076     0.4213948 0.4099736 0.4683263 0.9554485 0.6884183 0.8830215 1.5815598 0.4542014 0.5534824 0.4136528 0.5540921 0.4486266 0.6063949 0.5726643 0.6923758 1.0261117 0.8344204 0.9427703 0.8706580 0.9129424 0.5999901 0.6089805 0.6018575 0.5880028 0.5658748 1.6112291 1.7101714 1.8574124 1.5931887 0.2156355 0.5183738 0.4473067 0.0357526 0.4650367 0.1619980 0.4294822 0.5006843 0.3804038 0.4445975 0.5481612 0.1277351 0.4372580 0.5461930 0.4388345 0.5540804 0.5037459 0.4430923 0.4390384 0.4405900 0.3856917 0.3580899 0.1356026 0.0000000 0.4179382 0.5062662 0.5463167 0.4446066 0.5521682 0.4953760 0.1533876 0.3859923 0.0118702 0.4296003 0.4264025 0.5079938 0.6400847 0.7667787 0.1722708 0.1881427 0.7141480 0.7711904 
Nelongata_ATCC29315_00585       0.5597982 0.5859565 0.5894803 1.0805004 0.8068465 0.8675569 1.6322819 0.6068365 0.7223203 0.4864470 0.2164130 0.6237674 0.7441312 0.7050971 0.7810166 1.1546873 0.8320435 0.9077935 0.8359710 0.8841562 0.6641998 0.6711801 0.6657628 0.6526644 0.7044893 1.6167554 1.8393811 1.8164152 1.5779277 0.4129541 0.6301915 0.5984307 0.4156619 0.6185967 0.4315786 0.1507113 0.6177142 0.4075397 0.5705604 0.7124127 0.4189217 0.5454565 0.6961293 0.6012825 0.7261163 0.6465620 0.6069384 0.5538506 0.5477055 0.4117311 0.5197030 0.3957100 0.4179382 0.0000000 0.6325643 0.7270685 0.6104029 0.7174744 0.6647508 0.4266727 0.3937428 0.4189013 0.1174810 0.5795096 0.6308775 0.7155320 0.8397553 0.3747401 0.4049389 0.7389463 0.8627990 
Niguanae_02274                  0.3076948 0.3013580 0.3144179 1.0210508 0.8040475 1.0561240 1.6573724 0.3527254 0.4173976 0.2912672 0.7530628 0.3506142 0.4212121 0.3894865 0.8003303 1.1917685 0.9994985 1.1228343 0.9651599 1.1218969 0.7132925 0.7240231 0.7363189 0.7217390 0.4234494 1.5826419 1.8943527 1.8831079 1.5589152 0.5508979 0.1597845 0.3969299 0.4964983 0.3649396 0.4658924 0.6179645 0.1510124 0.6453151 0.3267499 0.4428238 0.5056363 0.3306162 0.4340096 0.3381213 0.4339850 0.7183954 0.3327279 0.3391276 0.3509542 0.6432215 0.5521485 0.4523095 0.5062662 0.6325643 0.0000000 0.4386240 0.3431817 0.4323699 0.1791486 0.5198323 0.6551812 0.4994004 0.6392219 0.3783867 0.1357570 0.8558442 0.8406471 0.5013914 0.5111141 0.8208706 0.8848201 
Nlactamica_NS19_00415           0.3420632 0.3086141 0.3705798 1.1121374 0.8727838 1.1033854 1.6307868 0.3736550 0.0483587 0.0195082 0.7844876 0.3558069 0.0665298 0.0439480 0.8735483 1.2377354 1.0156222 1.0087068 1.0179212 1.0115732 0.8041748 0.8118091 0.7992343 0.7914923 0.0429509 1.6511633 1.6295877 1.8135327 1.6452708 0.6094167 0.4610300 0.4185361 0.5579305 0.4435680 0.5566875 0.6974337 0.4507667 0.7064437 0.4226688 0.0550967 0.5215368 0.3263433 0.0250296 0.3509104 0.0458934 0.7355963 0.3391149 0.3220225 0.3411683 0.7054050 0.5761631 0.5136002 0.5463167 0.7270685 0.4386240 0.0000000 0.3456070 0.0458623 0.4143709 0.5289736 0.7209364 0.5660894 0.6864424 0.4526712 0.4398624 0.8712977 0.8776697 0.5499818 0.5711028 0.9243733 0.9995539 
Nmacacae_DSMZ19175_02555        0.1188261 0.1184689 0.2498053 1.0909466 0.7991785 1.0268591 1.6676558 0.0380323 0.3365703 0.2183639 0.7050850 0.0373421 0.3534992 0.3254754 0.7863115 1.1573415 0.9888210 1.0235399 0.9682996 1.0159007 0.6982450 0.7032957 0.6955855 0.6999605 0.3388814 1.6444623 1.7116445 1.8228671 1.6103371 0.4760211 0.3427769 0.3716287 0.4548996 0.3753080 0.4335600 0.5820725 0.3223602 0.5626369 0.2337084 0.3401771 0.4252641 0.2201675 0.3413844 0.0096909 0.3449059 0.7108407 0.0244602 0.2107432 0.2319426 0.5516674 0.5760260 0.4237188 0.4446066 0.6104029 0.3431817 0.3456070 0.0000000 0.3474234 0.3379314 0.4390189 0.5676662 0.4492463 0.6039636 0.3182500 0.2963109 0.8412750 0.8851685 0.4418175 0.4806031 0.8277625 0.9313788 
Nmeningitidis_8013_00466        0.3280639 0.3129574 0.3507501 1.0809495 0.8457254 1.0917920 1.6459427 0.3755787 0.0323157 0.0096973 0.7854853 0.3487381 0.0673595 0.0444651 0.8704925 1.2503449 1.0324585 1.0158989 1.0126534 1.0349859 0.8062516 0.8138517 0.7958203 0.7844092 0.0433179 1.6248341 1.6950097 1.8198941 1.5988244 0.6047780 0.4563439 0.4408091 0.5689205 0.4340190 0.5434044 0.6684706 0.4412357 0.7205944 0.4106707 0.0387425 0.5076185 0.3199216 0.0409314 0.3527431 0.0299504 0.7487759 0.3409236 0.3155811 0.3334341 0.7232549 0.5613192 0.5070455 0.5521682 0.7174744 0.4323699 0.0458623 0.3474234 0.0000000 0.4215146 0.5149306 0.7390811 0.5719916 0.6735251 0.4415751 0.4233757 0.8612632 0.8563811 0.5556703 0.5713589 0.8693405 0.9434540 
Nmucosa_heidelbergensis_01880   0.2924551 0.2983751 0.3257723 1.1140305 0.8112156 1.0430717 1.5626426 0.3512796 0.4133780 0.3198162 0.7478850 0.3463518 0.4284070 0.3945950 0.8272736 1.1414588 0.9764094 1.0699314 0.9488111 1.0793719 0.7097907 0.7204190 0.7249139 0.7024747 0.4116074 1.5731804 1.8881655 1.8915484 1.5696584 0.5578949 0.2012744 0.3286241 0.5035179 0.3004146 0.4801994 0.6192013 0.1697712 0.5815619 0.3115038 0.4373041 0.4910624 0.3227020 0.4155236 0.3363269 0.4254877 0.7036075 0.3289271 0.3267595 0.3327019 0.5763663 0.5438246 0.4472866 0.4953760 0.6647508 0.1791486 0.4143709 0.3379314 0.4215146 0.0000000 0.5030514 0.5918024 0.5077735 0.6452948 0.3620903 0.1498069 0.8861205 0.8430990 0.4797914 0.4788769 0.8519384 0.9225654 
Nmusiculi_00246                 0.4332559 0.4394296 0.4343858 0.9259709 0.6938444 0.8818728 1.6197225 0.4608273 0.5214171 0.3973607 0.5748021 0.4480549 0.5562406 0.5242932 0.6757001 1.0038812 0.7575945 0.8315203 0.7705558 0.8038460 0.5623766 0.5638294 0.5550148 0.5317669 0.5309431 1.5608489 1.6967147 1.8433666 1.5247220 0.2394362 0.5475911 0.4102551 0.1581843 0.4398654 0.1696655 0.4372409 0.5219489 0.3866089 0.4362111 0.5234725 0.0576078 0.4176584 0.5081515 0.4332084 0.5238496 0.5057984 0.4359858 0.4135542 0.4180723 0.3919424 0.3574678 0.1949187 0.1533876 0.4266727 0.5198323 0.5289736 0.4390189 0.5149306 0.5030514 0.0000000 0.4000411 0.1645512 0.4122534 0.4429464 0.5052688 0.6035873 0.7888064 0.1788843 0.1849462 0.6983496 0.7670298 
Nsp_83E034_01678                0.5637371 0.5840933 0.6032000 1.0213484 0.9122040 1.0741975 1.6798303 0.5800304 0.7330647 0.5113236 0.5282117 0.5971647 0.7510364 0.7085038 0.7156428 1.1828489 0.8185250 0.8849037 0.8602854 0.8615288 0.6048470 0.6141558 0.6140068 0.6113001 0.7095995 1.6742086 1.7726727 1.9371499 1.6667208 0.4364395 0.6865130 0.5923870 0.3865077 0.6225275 0.4329173 0.4085862 0.6378176 0.0294802 0.5549333 0.7372553 0.3722757 0.5477266 0.7125494 0.5594326 0.7382892 0.5810774 0.5722246 0.5582401 0.5500922 0.0294802 0.4823830 0.3847383 0.3859923 0.3937428 0.6551812 0.7209364 0.5676662 0.7390811 0.5918024 0.4000411 0.0000000 0.3911650 0.4296580 0.5469396 0.6250670 0.6055397 0.9469176 0.3701654 0.4044048 0.7434273 0.7930749 
Nsp_DentCa1247_00924            0.4276303 0.4167181 0.4595808 0.9509060 0.6890681 0.8618527 1.5956423 0.4591469 0.5735512 0.4147685 0.5586229 0.4533957 0.6093229 0.5755305 0.6822800 1.0447981 0.8073781 0.9450847 0.8446989 0.9145687 0.6052712 0.6144630 0.6071824 0.5930329 0.5864173 1.6537498 1.7324917 1.8802151 1.6348188 0.2107862 0.5143036 0.4726051 0.0419383 0.4794952 0.1699747 0.4315569 0.5230515 0.3894410 0.4654953 0.5679234 0.1347509 0.4529129 0.5659145 0.4433050 0.5740366 0.4958695 0.4476835 0.4548476 0.4572103 0.3948868 0.3616282 0.1476028 0.0118702 0.4189013 0.4994004 0.5660894 0.4492463 0.5719916 0.5077735 0.1645512 0.3911650 0.0000000 0.4314789 0.4489778 0.5054663 0.6253876 0.7685035 0.1800182 0.1911086 0.7079934 0.7389802 
Nsp_KEM232_02224                0.5550265 0.5758555 0.6098908 1.0561302 0.8150356 0.9444227 1.6205956 0.6193954 0.6680975 0.4462445 0.1909506 0.6149951 0.7002712 0.6683959 0.7489537 1.1679257 0.8752984 0.9030491 0.8727849 0.8793558 0.6437061 0.6505940 0.6452189 0.6345036 0.6783454 1.5622094 1.7967513 1.8071139 1.5378724 0.4246155 0.6256212 0.6092440 0.4363844 0.6172687 0.4415165 0.1510922 0.6098512 0.4295166 0.5469223 0.6689552 0.4104377 0.5539095 0.6560838 0.6009550 0.6720562 0.6528527 0.6056538 0.5487384 0.5606655 0.4337146 0.5507731 0.4044679 0.4296003 0.1174810 0.6392219 0.6864424 0.6039636 0.6735251 0.6452948 0.4122534 0.4296580 0.4314789 0.0000000 0.5351211 0.6014266 0.7512166 0.8430992 0.3765569 0.4238691 0.7658890 0.8902060 
Nsp_oraltaxon014_01247          0.3110375 0.3342435 0.3420167 0.9857627 0.7334022 1.0084917 1.6972136 0.3552080 0.4271225 0.2901257 0.6320437 0.3433721 0.4628296 0.4345458 0.8236741 1.1582106 0.9165028 1.0444000 0.9315997 1.0366217 0.6562697 0.6661674 0.6596028 0.6521416 0.4500466 1.6718986 1.7209349 1.8010835 1.6496383 0.4569512 0.3896865 0.3600727 0.4256294 0.3711355 0.3997639 0.5524057 0.3497104 0.5369600 0.3220369 0.4277448 0.4371019 0.3393030 0.4511528 0.3250429 0.4345320 0.6853818 0.3232780 0.3532389 0.3640176 0.5487364 0.5001364 0.3912742 0.4264025 0.5795096 0.3783867 0.4526712 0.3182500 0.4415751 0.3620903 0.4429464 0.5469396 0.4489778 0.5351211 0.0000000 0.3511940 0.8164644 0.7874605 0.4172524 0.4481453 0.8732674 0.9394865 
Nsp_ZJ785_02115                 0.2634704 0.2767791 0.2948418 1.0505036 0.7875549 0.9937778 1.6386114 0.3062580 0.4084705 0.3046129 0.7134816 0.3005897 0.4344549 0.3994498 0.7965039 1.1981097 1.0165737 1.1097575 0.9567040 1.1081560 0.7360783 0.7471427 0.7462864 0.7140022 0.4196638 1.6199138 1.8714259 1.9664039 1.5955383 0.5372049 0.1396341 0.3931266 0.5169190 0.3565341 0.4696255 0.5972238 0.1043940 0.6125387 0.3050098 0.4387212 0.4882370 0.3143521 0.4326706 0.2918517 0.4299563 0.7311076 0.2866013 0.3117281 0.3381889 0.6070340 0.5379646 0.4542733 0.5079938 0.6308775 0.1357570 0.4398624 0.2963109 0.4233757 0.1498069 0.5052688 0.6250670 0.5054663 0.6014266 0.3511940 0.0000000 0.8943620 0.8450583 0.5019088 0.5129864 0.7958710 0.8909378 
Sacetivorans_DSM19021_01026     0.8414048 0.8001832 0.8554365 1.0548889 0.8770702 1.0108880 1.8754117 0.9063193 0.8619400 0.5215170 0.9369598 0.8601974 0.8292823 0.7883914 0.4867671 1.2583051 0.8731126 0.9251928 0.8834645 0.9052321 0.6555175 0.6668168 0.6666393 0.6643730 0.8519344 1.7473687 1.8457241 1.9674736 1.7374745 0.5955139 0.8906478 0.7714059 0.6490104 0.8318736 0.6270314 0.7564526 0.9101306 0.6002411 0.7490641 0.8621770 0.6048869 0.7401407 0.8522930 0.8458735 0.8735467 0.6303046 0.8513775 0.7461995 0.7543227 0.6087421 0.7242203 0.6094404 0.6400847 0.7155320 0.8558442 0.8712977 0.8412750 0.8612632 0.8861205 0.6035873 0.6055397 0.6253876 0.7512166 0.8164644 0.8943620 0.0000000 0.9199031 0.6125646 0.5632279 0.7344724 0.7855591 
Smuelleri_ATCC29453_02056       0.8386765 0.8298700 0.8629993 0.5920158 0.1893394 0.6482995 1.4473068 0.9285821 0.8728352 0.7527725 1.0608713 0.8803126 0.8738273 0.8167481 0.9843249 0.7832772 1.1319797 1.2628616 1.1513519 1.2520044 0.9113623 0.9237020 0.9026742 0.9281053 0.8752847 1.5352833 1.6978022 1.5916860 1.5228919 0.7940375 0.8471359 0.7671865 0.7793457 0.7810347 0.7601394 0.8910739 0.8661396 0.9348076 0.8450260 0.8654066 0.7812173 0.8365892 0.8668345 0.8816762 0.8648833 0.8285631 0.8801518 0.8372389 0.8191079 0.9388885 0.8720836 0.7904876 0.7667787 0.8397553 0.8406471 0.8776697 0.8851685 0.8563811 0.8430990 0.7888064 0.9469176 0.7685035 0.8430992 0.7874605 0.8450583 0.9199031 0.0000000 0.7743972 0.7622435 1.0435981 1.1742863 
Usuis_00864                     0.4190261 0.4342684 0.4533297 0.9293555 0.7290247 0.8862365 1.5994319 0.4587343 0.5509308 0.3869092 0.5121340 0.4590403 0.5959585 0.5567520 0.6438712 0.9998191 0.8163082 0.8584845 0.8356072 0.8357330 0.5410327 0.5493835 0.5419349 0.5302073 0.5569967 1.4907775 1.7064469 1.7617233 1.4661871 0.1478118 0.5184877 0.4510609 0.1790156 0.4585819 0.1996994 0.3945427 0.4934402 0.3655786 0.4497019 0.5463759 0.1487743 0.4014161 0.5580360 0.4398669 0.5617315 0.5319911 0.4441188 0.3921959 0.3953280 0.3747319 0.3224669 0.2009017 0.1722708 0.3747401 0.5013914 0.5499818 0.4418175 0.5556703 0.4797914 0.1788843 0.3701654 0.1800182 0.3765569 0.4172524 0.5019088 0.6125646 0.7743972 0.0000000 0.1243561 0.6243486 0.7289892 
Utestudinis_DSMZ26510_02233     0.4713525 0.4635764 0.4662560 0.9033186 0.7296954 0.9330742 1.5392658 0.4900598 0.5665397 0.4110574 0.5672257 0.4881567 0.6129148 0.5764258 0.6642713 1.0680414 0.7968396 0.8659151 0.8017500 0.8483528 0.5587618 0.5662645 0.5514606 0.5491917 0.5776757 1.4665397 1.7089588 1.7183492 1.4452114 0.1763221 0.5044530 0.4611748 0.1947427 0.4746120 0.1972587 0.4251471 0.4858093 0.3901227 0.4610093 0.5609323 0.1646468 0.4296879 0.5794099 0.4727208 0.5785903 0.5302386 0.4692289 0.4324437 0.4237346 0.3954367 0.3024342 0.2193857 0.1881427 0.4049389 0.5111141 0.5711028 0.4806031 0.5713589 0.4788769 0.1849462 0.4044048 0.1911086 0.4238691 0.4481453 0.5129864 0.5632279 0.7622435 0.1243561 0.0000000 0.6303015 0.7267457 
Vitreoscilla_massiliensis_01409 0.8187934 0.7939866 0.7781902 1.1965208 1.0034987 1.0872089 1.9566804 0.8326230 0.8952327 0.6513817 0.9795280 0.8041838 0.9069175 0.8441510 0.8014022 1.4904622 1.0070264 1.0557956 0.9995741 1.0477031 0.8759462 0.8790221 0.8681825 0.8709415 0.9212094 1.8133576 1.8991051 2.1525478 1.7953694 0.6805868 0.8232226 0.8377051 0.7032716 0.8056440 0.6599469 0.7976510 0.8430025 0.7438243 0.8644257 0.9070560 0.6781680 0.7853985 0.9297412 0.8166232 0.9064347 0.8593404 0.8031475 0.7788776 0.8104821 0.7514983 0.7076369 0.6987981 0.7141480 0.7389463 0.8208706 0.9243733 0.8277625 0.8693405 0.8519384 0.6983496 0.7434273 0.7079934 0.7658890 0.8732674 0.7958710 0.7344724 1.0435981 0.6243486 0.6303015 0.0000000 0.3086326 
Vstercoraria_DSM513_01837       0.9391682 0.8702310 0.8741025 1.3316820 1.0650691 1.0958764 1.9535524 0.9564218 0.9725251 0.7403336 1.1101894 0.9268799 0.9544222 0.9173938 0.8089182 1.5533959 1.0035719 1.1033047 1.0475559 1.1086187 0.8695921 0.8805252 0.8594837 0.8767980 1.0039597 1.8437669 1.8966389 1.9998532 1.8319614 0.7583642 0.9364574 0.9151436 0.7831084 0.9144365 0.7495931 0.9005191 0.9355956 0.7966180 0.9225920 0.9768173 0.7347073 0.8725567 1.0185292 0.9335072 0.9775812 0.8501422 0.9189716 0.8823020 0.8761552 0.8047136 0.7763867 0.7463556 0.7711904 0.8627990 0.8848201 0.9995539 0.9313788 0.9434540 0.9225654 0.7670298 0.7930749 0.7389802 0.8902060 0.9394865 0.8909378 0.7855591 1.1742863 0.7289892 0.7267457 0.3086326 0.0000000 
