# Supplementary material for: Evolution of longitudinal division in multicellular bacteria of the Neisseriaceae family
Source: Nat Commun. 2022 Aug 22;13:4853. doi: 10.1038/s41467-022-32260-w (PMC9395523; doi:10.1038/s41467-022-32260-w)
Supplement: Supplementary file 17 — Supplementary Data 6 [file 41467_2022_32260_MOESM17_ESM.zip › Supplementary Data 6/core_gene_50-80_alignment.aln.log]

IQ-TREE multicore version 2.0.3 for Linux 64-bit built Dec 20 2020
Developed by Bui Quang Minh, Nguyen Lam Tung, Olga Chernomor,
Heiko Schmidt, Dominik Schrempf, Michael Woodhams.

Host:    pc-56282-Ubuntu (AVX512, FMA3, 78 GB RAM)
Command: iqtree -s core_gene_alignment.aln -B 10000 -T 16
Seed:    891567 (Using SPRNG - Scalable Parallel Random Number Generator)
Time:    Thu Apr  7 11:16:51 2022
Kernel:  AVX+FMA - 16 threads (16 CPU cores detected)

Reading alignment file core_gene_alignment.aln ... Fasta format detected
Alignment most likely contains DNA/RNA sequences
Alignment has 75 sequences with 317681 columns, 203411 distinct patterns
179532 parsimony-informative, 21991 singleton sites, 116158 constant sites
                           Gap/Ambiguity  Composition  p-value
   1  29535_AP671                 25.18%    failed      0.00%
   2  29537_AP862                 24.96%    failed      0.00%
   3  463                         22.01%    failed      0.00%
   4  Alysiella_filiformis        31.45%    failed      0.00%
   5  Conchiformibius_steedae     36.45%    failed      0.00%
   6  Crenobacter_cavernae        37.96%    failed      0.00%
   7  Crenobacter_intestini       37.48%    failed      0.00%
   8  Crenobacter_luteus          36.92%    failed      0.00%
   9  Crenobacter_sedimenti       36.08%    failed      0.00%
  10  Eikenella_corrodens         26.43%    failed      0.00%
  11  Eikenella_exigua            32.82%    failed      0.00%
  12  Eikenella_halliae           26.39%    failed      0.00%
  13  Eikenella_longinqua         27.81%    failed      0.00%
  14  Kingella_bonacorsii         31.31%    failed      0.00%
  15  Kingella_denitrificans      30.50%    failed      0.00%
  16  Kingella_negevensis         33.45%    failed      0.00%
  17  Kingella_oralis             31.80%    failed      0.00%
  18  Narctica_DSMZ103136         21.53%    failed      0.00%
  19  Ndenitrificans_CCUG17229    23.10%    failed      0.00%
  20  Ndenitrificans_DSMZ17675    24.85%    failed      0.00%
  21  Ndumasiana_DSMZ104677       21.53%    failed      0.00%
  22  Neisseria_animalis          22.56%    failed      0.00%
  23  Neisseria_animaloris        20.63%    failed      0.00%
  24  Neisseria_bacilliformis     28.29%    failed      0.00%
  25  Neisseria_brasiliensis      21.86%    failed      0.00%
  26  Neisseria_canis             21.66%    failed      0.00%
  27  Neisseria_chenwenguii       22.20%    failed      0.00%
  28  Neisseria_cinerea           34.23%    failed      0.00%
  29  Neisseria_dentiae           21.35%    failed      0.00%
  30  Neisseria_flavescens        23.34%    failed      0.00%
  31  Neisseria_lactamica         33.93%    failed      0.00%
  32  Neisseria_mucosa            26.11%    failed      0.00%
  33  Neisseria_polysacchareae    34.82%    failed      0.66%
  34  Neisseria_shayeganii        23.10%    failed      0.00%
  35  Neisseria_sicca             22.11%    failed      0.00%
  36  Neisseria_subflava          22.18%    failed      0.00%
  37  Neisseria_subflava2         23.21%    failed      0.00%
  38  Neisseria_wadsworthii       21.71%    failed      0.00%
  39  Neisseria_weaveri           21.07%    failed      0.00%
  40  Neisseria_zalophi           21.20%    failed      0.00%
  41  Neisseria_zoodegmatis       22.03%    failed      0.00%
  42  Nelongata_ATCC29315         24.76%    failed      0.00%
  43  Niguanae                    22.10%    failed      0.00%
  44  Nlactamica_NS19             33.32%    failed      0.03%
  45  Nmacacae_DSMZ19175          21.65%    failed      0.00%
  46  Nmeningitidis_8013          31.98%    passed     11.28%
  47  Nmucosa_heidelbergensis     21.85%    failed      0.00%
  48  Nmusiculi                   21.01%    failed      0.00%
  49  Nsp_10022                   34.13%    failed      0.00%
  50  Nsp_83E034                  21.78%    failed      0.00%
  51  Nsp_DentCa1247              22.02%    failed      0.00%
  52  Nsp_KEM232                  25.75%    failed      0.00%
  53  Nsp_ZJ785                   21.39%    failed      0.00%
  54  Nsp_oraltaxon014            23.45%    failed      0.00%
  55  Sacetivorans_DSM19021       33.72%    failed      0.00%
  56  Smuelleri_ATCC29453         33.91%    failed      0.00%
  57  Usuis                       20.27%    failed      0.00%
  58  Utestudinis_DSMZ26510       21.24%    failed      0.00%
  59  Vitreoscilla_massiliensis   27.81%    failed      0.00%
  60  Vstercoraria_DSM513         30.89%    failed      0.00%
  61  assem_Acras                 39.08%    failed      0.00%
  62  assem_Ckhun                 45.90%    failed      0.00%
  63  assem_Kking                 30.26%    failed      0.00%
  64  assem_Mcere                 41.56%    failed      0.00%
  65  assem_Nbene                 54.33%    failed      0.00%
  66  assem_Nblan                 53.26%    failed      0.00%
  67  assem_Nmaig                 55.63%    failed      0.00%
  68  assem_Npoly                 56.01%    failed      0.00%
  69  assem_Npotu                 42.59%    failed      0.00%
  70  assem_Nsp16475              26.68%    failed      0.00%
  71  assem_Nuirg                 48.53%    failed      0.74%
  72  assem_NviriM101             56.61%    failed      0.00%
  73  assem_NviriM226             58.63%    failed      0.00%
  74  assem_Salvi                 31.33%    failed      0.00%
  75  gonorrhoeae_clean           35.04%    failed      0.60%
WARNING: 6 sequences contain more than 50% gaps/ambiguity
****  TOTAL                       30.35%  74 sequences failed composition chi2 test (p-value<5%; df=3)
NOTE: minimal branch length is reduced to 0.000000314781 for long alignment


Create initial parsimony tree by phylogenetic likelihood library (PLL)... 0.944 seconds
Perform fast likelihood tree search using GTR+I+G model...
Estimate model parameters (epsilon = 5.000)
Perform nearest neighbor interchange...
Estimate model parameters (epsilon = 1.000)
1. Initial log-likelihood: -7361978.553
2. Current log-likelihood: -7361950.674
3. Current log-likelihood: -7361947.708
Optimal log-likelihood: -7361947.141
Rate parameters:  A-C: 1.62937  A-G: 3.46891  A-T: 0.86855  C-G: 1.56642  C-T: 5.15462  G-T: 1.00000
Base frequencies:  A: 0.247  C: 0.272  G: 0.265  T: 0.216
Proportion of invariable sites: 0.242
Gamma shape alpha: 1.096
Parameters optimization took 3 rounds (24.175 sec)
Time for fast ML tree search: 139.216 seconds

NOTE: ModelFinder requires 12706 MB RAM!
ModelFinder will test up to 286 DNA models (sample size: 317681) ...
 No. Model         -LnL         df  AIC          AICc         BIC
  1  GTR+F         8144051.700  155 16288413.399 16288413.552 16290067.064
  2  GTR+F+I       7661205.874  156 15322723.749 15322723.903 15324388.082
  3  GTR+F+G4      7386692.910  156 14773697.820 14773697.974 14775362.153
  4  GTR+F+I+G4    7361945.217  157 14724204.434 14724204.591 14725879.437
  5  GTR+F+R2      7467363.684  157 14935041.369 14935041.525 14936716.371
  6  GTR+F+R3      7378813.886  159 14757945.773 14757945.933 14759642.113
  7  GTR+F+R4      7359505.929  161 14719333.859 14719334.023 14721051.536
  8  GTR+F+R5      7356312.919  163 14712951.839 14712952.007 14714690.853
  9  GTR+F+R6      7355958.401  165 14712246.801 14712246.974 14714007.154
 10  GTR+F+R7      7355918.952  167 14712171.904 14712172.081 14713953.595
 11  GTR+F+R8      7355899.056  169 14712136.112 14712136.293 14713939.139
 12  GTR+F+R9      7355851.618  171 14712045.235 14712045.421 14713869.601
 13  GTR+F+R10     7355834.164  173 14712014.328 14712014.517 14713860.030
 25  SYM+R9        7366565.118  168 14733466.235 14733466.414 14735258.594
 26  SYM+R10       7366553.406  170 14733446.812 14733446.995 14735260.509
 38  TVM+F+R9      7363964.477  170 14728268.953 14728269.136 14730082.650
 39  TVM+F+R10     7363953.386  172 14728250.772 14728250.959 14730085.806
 51  TVMe+R9       7370377.936  167 14741089.871 14741090.048 14742871.561
 52  TVMe+R10      7370365.228  169 14741068.455 14741068.636 14742871.483
 64  TIM3+F+R9     7356048.690  169 14712435.379 14712435.560 14714238.407
 65  TIM3+F+R10    7356046.176  171 14712434.353 14712434.538 14714258.718
 77  TIM3e+R9      7367190.719  166 14734713.439 14734713.613 14736484.460
 78  TIM3e+R10     7367178.524  168 14734693.049 14734693.228 14736485.408
 90  TIM2+F+R9     7366281.147  169 14732900.294 14732900.474 14734703.321
 91  TIM2+F+R10    7366273.266  171 14732888.532 14732888.717 14734712.897
103  TIM2e+R9      7389409.584  166 14779151.169 14779151.343 14780922.190
104  TIM2e+R10     7389400.971  168 14779137.942 14779138.121 14780930.301
116  TIM+F+R9      7366194.080  169 14732726.159 14732726.340 14734529.187
117  TIM+F+R10     7366189.090  171 14732720.180 14732720.365 14734544.545
129  TIMe+R9       7389789.060  166 14779910.121 14779910.295 14781681.142
130  TIMe+R10      7389778.621  168 14779893.242 14779893.421 14781685.601
142  TPM3u+F+R9    7364170.294  168 14728676.588 14728676.767 14730468.947
143  TPM3u+F+R10   7364160.388  170 14728660.776 14728660.959 14730474.473
155  TPM3+F+R9     7364170.339  168 14728676.677 14728676.856 14730469.036
156  TPM3+F+R10    7364160.388  170 14728660.776 14728660.959 14730474.473
168  TPM2u+F+R9    7374301.825  168 14748939.651 14748939.830 14750732.010
169  TPM2u+F+R10   7374231.787  170 14748803.574 14748803.757 14750617.271
181  TPM2+F+R9     7374301.825  168 14748939.651 14748939.830 14750732.010
182  TPM2+F+R10    7374231.698  170 14748803.396 14748803.580 14750617.093
194  K3Pu+F+R9     7374211.654  168 14748759.307 14748759.486 14750551.666
195  K3Pu+F+R10    7374209.661  170 14748759.323 14748759.506 14750573.019
207  K3P+R9        7392852.036  165 14786034.071 14786034.244 14787794.424
208  K3P+R10       7392842.261  167 14786018.521 14786018.698 14787800.212
220  TN+F+R9       7366283.873  168 14732903.747 14732903.926 14734696.106
221  TN+F+R10      7366276.458  170 14732892.916 14732893.099 14734706.613
233  TNe+R9        7389788.447  165 14779906.894 14779907.066 14781667.246
234  TNe+R10       7389780.048  167 14779894.096 14779894.273 14781675.786
246  HKY+F+R9      7374300.163  167 14748934.326 14748934.503 14750716.016
247  HKY+F+R10     7374232.492  169 14748802.984 14748803.165 14750606.012
259  K2P+R9        7392851.464  164 14786030.928 14786031.099 14787780.612
260  K2P+R10       7392843.428  166 14786018.855 14786019.030 14787789.876
272  F81+F+R9      7574841.432  166 15150014.865 15150015.040 15151785.886
273  F81+F+R10     7574833.010  168 15150002.021 15150002.200 15151794.380
285  JC+R9         7580531.967  163 15161389.934 15161390.102 15163128.949
286  JC+R10        7580521.711  165 15161373.421 15161373.594 15163133.774
Akaike Information Criterion:           GTR+F+R10
Corrected Akaike Information Criterion: GTR+F+R10
Bayesian Information Criterion:         GTR+F+R10
Best-fit model: GTR+F+R10 chosen according to BIC

All model information printed to core_gene_alignment.aln.model.gz
CPU time for ModelFinder: 1068523.759 seconds (296h:48m:43s)
Wall-clock time for ModelFinder: 73560.220 seconds (20h:26m:0s)
Generating 10000 samples for ultrafast bootstrap (seed: 891567)...

NOTE: 12706 MB RAM (12 GB) is required!
Estimate model parameters (epsilon = 0.100)
1. Initial log-likelihood: -7355834.164
2. Current log-likelihood: -7355833.880
3. Current log-likelihood: -7355833.580
4. Current log-likelihood: -7355833.411
5. Current log-likelihood: -7355833.111
6. Current log-likelihood: -7355832.741
7. Current log-likelihood: -7355832.379
8. Current log-likelihood: -7355831.775
9. Current log-likelihood: -7355831.598
10. Current log-likelihood: -7355831.049
Optimal log-likelihood: -7355830.924
Rate parameters:  A-C: 1.64940  A-G: 3.52695  A-T: 0.86846  C-G: 1.59545  C-T: 5.19639  G-T: 1.00000
Base frequencies:  A: 0.247  C: 0.272  G: 0.265  T: 0.216
Site proportion and rates:  (0.277,0.015) (0.021,0.022) (0.079,0.242) (0.062,0.270) (0.074,0.636) (0.086,0.775) (0.090,1.221) (0.146,1.562) (0.127,2.612) (0.038,4.663)
Parameters optimization took 10 rounds (295.408 sec)
Computing ML distances based on estimated model parameters... 46.307 sec
Computing BIONJ tree...
0.006 seconds
Log-likelihood of BIONJ tree: -7357568.671
--------------------------------------------------------------------
|             INITIALIZING CANDIDATE TREE SET                      |
--------------------------------------------------------------------
Generating 98 parsimony trees... 221.430 second
Computing log-likelihood of 98 initial trees ... 372.352 seconds
Current best score: -7355830.924

Do NNI search on 20 best initial trees
Estimate model parameters (epsilon = 0.100)
BETTER TREE FOUND at iteration 1: -7355071.366
Estimate model parameters (epsilon = 0.100)
BETTER TREE FOUND at iteration 2: -7354969.947
Iteration 10 / LogL: -7360031.656 / Time: 0h:42m:58s
Iteration 20 / LogL: -7359805.444 / Time: 1h:13m:47s
Finish initializing candidate tree set (7)
Current best tree score: -7354969.947 / CPU time: 4032.602
Number of iterations: 20
--------------------------------------------------------------------
|               OPTIMIZING CANDIDATE TREE SET                      |
--------------------------------------------------------------------
Estimate model parameters (epsilon = 0.100)
BETTER TREE FOUND at iteration 28: -7354810.935
Iteration 30 / LogL: -7355017.633 / Time: 1h:33m:48s (5h:17m:1s left)
Iteration 40 / LogL: -7355018.447 / Time: 1h:46m:59s (4h:1m:24s left)
Iteration 50 / LogL: -7354854.434 / Time: 2h:1m:34s (3h:13m:32s left)
Log-likelihood cutoff on original alignment: -7355235.144
Iteration 60 / LogL: -7354987.902 / Time: 2h:15m:25s (2h:36m:4s left)
Iteration 70 / LogL: -7355273.718 / Time: 2h:28m:46s (2h:5m:3s left)
Iteration 80 / LogL: -7354823.608 / Time: 2h:41m:56s (1h:38m:23s left)
Iteration 90 / LogL: -7354812.552 / Time: 2h:55m:30s (1h:14m:56s left)
Iteration 100 / LogL: -7354825.247 / Time: 3h:8m:55s (0h:53m:25s left)
Log-likelihood cutoff on original alignment: -7355231.257
NOTE: Bootstrap correlation coefficient of split occurrence frequencies: 1.000
Iteration 110 / LogL: -7355084.489 / Time: 3h:21m:45s (2h:46m:35s left)
Iteration 120 / LogL: -7355610.718 / Time: 3h:34m:32s (2h:24m:13s left)
TREE SEARCH COMPLETED AFTER 129 ITERATIONS / Time: 3h:46m:7s

--------------------------------------------------------------------
|                    FINALIZING TREE SEARCH                        |
--------------------------------------------------------------------
Performs final model parameters optimization
Estimate model parameters (epsilon = 0.010)
1. Initial log-likelihood: -7354810.935
2. Current log-likelihood: -7354810.691
3. Current log-likelihood: -7354810.381
4. Current log-likelihood: -7354810.025
5. Current log-likelihood: -7354809.680
6. Current log-likelihood: -7354809.406
7. Current log-likelihood: -7354809.272
8. Current log-likelihood: -7354809.055
9. Current log-likelihood: -7354808.743
10. Current log-likelihood: -7354808.493
11. Current log-likelihood: -7354808.205
12. Current log-likelihood: -7354807.942
13. Current log-likelihood: -7354807.826
14. Current log-likelihood: -7354807.780
15. Current log-likelihood: -7354807.746
16. Current log-likelihood: -7354807.712
17. Current log-likelihood: -7354807.678
18. Current log-likelihood: -7354807.645
19. Current log-likelihood: -7354807.563
20. Current log-likelihood: -7354807.348
21. Current log-likelihood: -7354807.115
22. Current log-likelihood: -7354807.012
23. Current log-likelihood: -7354806.782
24. Current log-likelihood: -7354806.725
25. Current log-likelihood: -7354806.690
26. Current log-likelihood: -7354806.656
27. Current log-likelihood: -7354806.624
28. Current log-likelihood: -7354806.593
29. Current log-likelihood: -7354806.562
30. Current log-likelihood: -7354806.483
31. Current log-likelihood: -7354806.279
32. Current log-likelihood: -7354806.048
33. Current log-likelihood: -7354805.951
34. Current log-likelihood: -7354805.732
35. Current log-likelihood: -7354805.679
36. Current log-likelihood: -7354805.646
37. Current log-likelihood: -7354805.615
38. Current log-likelihood: -7354805.585
39. Current log-likelihood: -7354805.556
40. Current log-likelihood: -7354805.527
41. Current log-likelihood: -7354805.499
42. Current log-likelihood: -7354805.471
43. Current log-likelihood: -7354805.395
44. Current log-likelihood: -7354805.199
45. Current log-likelihood: -7354804.973
46. Current log-likelihood: -7354804.881
47. Current log-likelihood: -7354804.671
48. Current log-likelihood: -7354804.583
49. Current log-likelihood: -7354804.553
50. Current log-likelihood: -7354804.525
51. Current log-likelihood: -7354804.498
52. Current log-likelihood: -7354804.471
53. Current log-likelihood: -7354804.445
54. Current log-likelihood: -7354804.419
55. Current log-likelihood: -7354804.393
56. Current log-likelihood: -7354804.367
57. Current log-likelihood: -7354804.342
58. Current log-likelihood: -7354804.317
59. Current log-likelihood: -7354804.245
60. Current log-likelihood: -7354804.216
61. Current log-likelihood: -7354804.035
62. Current log-likelihood: -7354803.818
63. Current log-likelihood: -7354803.731
64. Current log-likelihood: -7354803.537
65. Current log-likelihood: -7354803.491
66. Current log-likelihood: -7354803.464
67. Current log-likelihood: -7354803.438
68. Current log-likelihood: -7354803.413
69. Current log-likelihood: -7354803.388
70. Current log-likelihood: -7354803.365
71. Current log-likelihood: -7354803.341
72. Current log-likelihood: -7354803.318
73. Current log-likelihood: -7354803.294
74. Current log-likelihood: -7354803.271
75. Current log-likelihood: -7354803.249
76. Current log-likelihood: -7354803.226
77. Current log-likelihood: -7354803.204
78. Current log-likelihood: -7354803.181
79. Current log-likelihood: -7354803.159
80. Current log-likelihood: -7354803.137
81. Current log-likelihood: -7354803.116
82. Current log-likelihood: -7354803.049
83. Current log-likelihood: -7354803.023
84. Current log-likelihood: -7354802.844
85. Current log-likelihood: -7354802.639
86. Current log-likelihood: -7354802.357
87. Current log-likelihood: -7354802.314
88. Current log-likelihood: -7354802.290
89. Current log-likelihood: -7354802.267
90. Current log-likelihood: -7354802.245
91. Current log-likelihood: -7354802.224
92. Current log-likelihood: -7354802.202
93. Current log-likelihood: -7354802.181
94. Current log-likelihood: -7354802.161
95. Current log-likelihood: -7354802.140
96. Current log-likelihood: -7354802.120
97. Current log-likelihood: -7354802.099
98. Current log-likelihood: -7354802.079
99. Current log-likelihood: -7354802.059
Optimal log-likelihood: -7354802.059
Rate parameters:  A-C: 1.65300  A-G: 3.54978  A-T: 0.85980  C-G: 1.58186  C-T: 5.27777  G-T: 1.00000
Base frequencies:  A: 0.247  C: 0.272  G: 0.265  T: 0.216
Site proportion and rates:  (0.281,0.015) (0.015,0.021) (0.079,0.233) (0.061,0.254) (0.072,0.620) (0.086,0.755) (0.084,1.192) (0.157,1.545) (0.127,2.622) (0.037,4.691)
Parameters optimization took 99 rounds (2142.283 sec)
BEST SCORE FOUND : -7354802.059
Creating bootstrap support values...
Split supports printed to NEXUS file core_gene_alignment.aln.splits.nex
Total tree length: 12.044

Total number of iterations: 129
CPU time used for tree search: 198414.149 sec (55h:6m:54s)
Wall-clock time used for tree search: 13172.931 sec (3h:39m:32s)
Total CPU time used: 235201.271 sec (65h:20m:1s)
Total wall-clock time used: 15712.010 sec (4h:21m:52s)

Computing bootstrap consensus tree...
Reading input file core_gene_alignment.aln.splits.nex...
75 taxa and 173 splits.
Consensus tree written to core_gene_alignment.aln.contree
Reading input trees file core_gene_alignment.aln.contree
Log-likelihood of consensus tree: -7354802.054

Analysis results written to: 
  IQ-TREE report:                core_gene_alignment.aln.iqtree
  Maximum-likelihood tree:       core_gene_alignment.aln.treefile
  Likelihood distances:          core_gene_alignment.aln.mldist

Ultrafast bootstrap approximation results written to:
  Split support values:          core_gene_alignment.aln.splits.nex
  Consensus tree:                core_gene_alignment.aln.contree
  Screen log file:               core_gene_alignment.aln.log

Date and Time: Fri Apr  8 12:05:32 2022
