# Supplementary material for: Evolution of longitudinal division in multicellular bacteria of the Neisseriaceae family
Source: Nat Commun. 2022 Aug 22;13:4853. doi: 10.1038/s41467-022-32260-w (PMC9395523; doi:10.1038/s41467-022-32260-w)
Supplement: Supplementary file 17 — Supplementary Data 6 [file 41467_2022_32260_MOESM17_ESM.zip › Supplementary Data 6/AmiC1_75G.aln.bionj]

((gonorrhoeae_clean_01566:0.01757693,(assem_NviriM226_01918:0.00444905,assem_NviriM101_01506:0.02362625):0.01109724):0.00072114,((Nmeningitidis_8013_00466:0.01399629,((Neisseria_polysacchareae_01391:0.00671168,Neisseria_cinerea_01230:0.01615922):0.00673811,assem_Nblan_01707:0.01377140):0.00332855):0.00834842,(Nlactamica_NS19_00415:0.01423878,Neisseria_lactamica_01124:0.01079082):0.00962665):0.00312665,((((((((((((Vstercoraria_DSM513_01837:0.19054747,Vitreoscilla_massiliensis_01409:0.11808514):0.28561950,((Sacetivorans_DSM19021_01026:0.23643646,assem_Salvi_02248:0.25033066):0.11648829,((Crenobacter_sedimenti_03046:0.00225195,Crenobacter_intestini_01254:0.01313605):0.21791825,(Crenobacter_luteus_01636:0.05951264,Crenobacter_cavernae_00498:0.06134376):0.10987125):0.35007983):0.01415804):0.03736755,(Neisseria_shayeganii_00137:0.14690587,(Eikenella_longinqua_00462:0.02188302,(Eikenella_halliae_00080:0.01032322,(Eikenella_exigua_01163:0.00775809,Eikenella_corrodens_01678:-0.00059558):0.00957297):0.01919238):0.14594612):0.14933646):0.04436375,(((Smuelleri_ATCC29453_02056:0.12034499,assem_Acras_02388:0.06899441):0.09783676,Alysiella_filiformis_01313:0.40450838):0.05609784,((((Kingella_oralis_00861:0.00426176,Kingella_bonacorsii_00174:0.01898804):0.32609633,Kingella_negevensis_00848:0.55112642):0.20070991,(Kingella_denitrificans_01021:0.49982250,assem_Kking_00913:0.40692627):0.17264101):0.45974728,(Conchiformibius_steedae_01611:0.26597786,assem_Ckhun_00668:0.10798095):0.27364781):0.04247026):0.23479386):0.04188262,((((((Utestudinis_DSMZ26510_02233:0.07130471,Usuis_00864:0.05305139):0.00269420,Narctica_DSMZ103136_01003:0.09644195):0.03390954,((((Nsp_DentCa1247_00924:0.00968656,Neisseria_zoodegmatis_01076:0.00218364):0.01120973,Ndumasiana_DSMZ104677_01414:0.02211692):0.06297614,(Nmusiculi_00246:0.03394365,Neisseria_dentiae_00482:0.02366415):0.03223262):0.00655109,Neisseria_animaloris_01983:0.07851404):0.01356675):0.01466692,Neisseria_zalophi_01039:0.08279277):0.02892088,(((Nsp_KEM232_02224:0.05526809,Nelongata_ATCC29315_00585:0.06221291):0.01652231,(Neisseria_bacilliformis_01658:0.01155224,assem_Npotu_00891:0.13323106):0.05874484):0.13645203,(Nsp_83E034_01678:0.01817107,(Neisseria_wadsworthii_00151:0.00243571,Neisseria_canis_01129:0.00235409):0.00891493):0.19293426):0.06359641):0.01074618,Neisseria_weaveri_00626:0.21300757):0.01695246):0.10274026,Nsp_oraltaxon014_01247:0.16618836):0.00944665,(Neisseria_animalis_01769:0.09902655,Ndenitrificans_DSMZ17675_01348:0.09175526):0.09014387):0.01401538,((((Nsp_ZJ785_02115:0.04828883,(Neisseria_brasiliensis_01578:0.01456452,Ndenitrificans_CCUG17229_00445:0.03198688):0.04711528):0.01047572,Niguanae_02274:0.07660674):0.01504027,Nmucosa_heidelbergensis_01880:0.08312493):0.08138716,Neisseria_chenwenguii_01673:0.14445937):0.00973814):0.02456249,(((Nmacacae_DSMZ19175_02555:0.00359825,Neisseria_mucosa_02522:0.00609265):0.00699117,(Neisseria_sicca_01976:0.00530799,(assem_Nsp16475_02146:0.00838770,assem_Mcere_03507:0.02177340):0.00871671):0.00395010):0.05853496,(29537_AP862_02333:0.04130452,29535_AP671_00092:0.05363148):0.00620547):0.04596267):0.00626240,463_00386:0.13164553):0.00868240,((Neisseria_subflava_00469:0.01792951,Neisseria_flavescens_00419:0.00672139):0.00371166,Neisseria_subflava2_00449:0.00638425):0.09576391):0.13801670,assem_Nmaig_01591:-0.06242314):0.04840655);
